# Supplementary material for: Elevated concentrations cause upright alpha-synuclein conformation at lipid interfaces
Source: Nat Commun. 2023 Sep 18;14:5731. doi: 10.1038/s41467-023-39843-1 (PMC10507035; doi:10.1038/s41467-023-39843-1)
Supplement: Supplementary file 3 — Source Data [file 41467_2023_39843_MOESM3_ESM.zip › Source Data file/FigureS12/figS12_highLPR_rss_s2_r2.txt]

0.000000000000000000e+00 1.227852000000000032e+01
5.000000000000000278e-02 7.426099999999999923e+00
1.000000000000000056e-01 6.322079999999999700e+00
1.499999999999999944e-01 2.084880000000000067e+01
2.000000000000000111e-01 6.715803999999999974e+01
2.500000000000000000e-01 6.933290000000000397e+00
2.999999999999999889e-01 2.806740000000000013e+00
3.499999999999999778e-01 1.484446999999999939e+01
4.000000000000000222e-01 2.984412999999999982e+01
4.500000000000000111e-01 2.111527999999999849e+01
5.000000000000000000e-01 3.006031000000000120e+01
5.500000000000000444e-01 9.358109999999999928e+00
5.999999999999999778e-01 1.666623999999999839e+01
6.500000000000000222e-01 2.218805000000000049e+01
6.999999999999999556e-01 9.704919999999999547e+00
7.500000000000000000e-01 1.378354999999999997e+01
8.000000000000000444e-01 5.089912000000000347e+01
8.499999999999999778e-01 9.810309999999999420e+00
9.000000000000000222e-01 1.278505000000000003e+01
9.499999999999999556e-01 1.642477000000000089e+02
1.000000000000000000e+00 1.987866999999999962e+01
1.050000000000000044e+00 8.446369999999999933e+00
1.100000000000000089e+00 1.205218999999999951e+01
1.149999999999999911e+00 2.293250000000000099e+01
1.199999999999999956e+00 1.416951000000000072e+01
1.250000000000000000e+00 1.440414999999999957e+01
1.300000000000000044e+00 8.945090000000000430e+00
1.350000000000000089e+00 3.193712000000000018e+01
1.399999999999999911e+00 1.915494999999999948e+01
1.449999999999999956e+00 4.066624000000000194e+01
1.500000000000000000e+00 7.084721000000000402e+01
1.550000000000000044e+00 1.888781000000000176e+01
1.600000000000000089e+00 1.362182999999999922e+01
1.649999999999999911e+00 3.489218000000000330e+01
1.699999999999999956e+00 2.194523999999999830e+01
1.750000000000000000e+00 1.965420999999999907e+01
1.800000000000000044e+00 2.832398999999999845e+01
1.850000000000000089e+00 1.822820000000000107e+01
1.899999999999999911e+00 2.688498999999999839e+01
1.949999999999999956e+00 1.460385999999999918e+01
2.000000000000000000e+00 1.944344999999999857e+01
2.049999999999999822e+00 1.522231999999999985e+01
2.100000000000000089e+00 2.918352000000000146e+01
2.149999999999999911e+00 8.762850000000000250e+00
2.200000000000000178e+00 1.329404000000000075e+01
2.250000000000000000e+00 1.822096000000000160e+01
2.299999999999999822e+00 1.839936000000000149e+01
2.350000000000000089e+00 6.216980000000000395e+00
2.399999999999999911e+00 1.720545999999999864e+01
2.450000000000000178e+00 1.225558000000000014e+01
2.500000000000000000e+00 4.928228000000000009e+01
2.549999999999999822e+00 8.235739999999999839e+00
2.600000000000000089e+00 1.131724999999999959e+01
2.649999999999999911e+00 2.803269999999999929e+00
2.700000000000000178e+00 1.529479000000000077e+01
2.750000000000000000e+00 2.034164000000000172e+01
2.799999999999999822e+00 1.533459000000000039e+01
2.850000000000000089e+00 3.450880000000000081e+01
2.899999999999999911e+00 9.229300000000000281e+00
2.950000000000000178e+00 2.436055999999999955e+01
3.000000000000000000e+00 2.003358000000000061e+01
3.049999999999999822e+00 3.249629999999999797e+00
3.100000000000000089e+00 3.143299999999999983e+01
3.149999999999999911e+00 1.030114999999999981e+01
3.200000000000000178e+00 3.358679999999999666e+01
3.250000000000000000e+00 2.774034999999999940e+01
3.299999999999999822e+00 1.748094999999999999e+01
3.350000000000000089e+00 1.529142000000000046e+01
3.399999999999999911e+00 3.003121000000000151e+01
3.450000000000000178e+00 2.151441000000000159e+01
3.500000000000000000e+00 3.339450000000000074e+01
3.549999999999999822e+00 6.816019999999999968e+00
3.600000000000000089e+00 2.122854999999999848e+01
3.649999999999999911e+00 1.732721000000000089e+01
3.700000000000000178e+00 1.573211000000000048e+01
3.750000000000000000e+00 4.549345999999999890e+01
3.799999999999999822e+00 1.043567999999999962e+01
3.850000000000000089e+00 1.112003999999999948e+01
3.899999999999999911e+00 1.048564000000000007e+01
3.950000000000000178e+00 1.714889000000000152e+01
4.000000000000000000e+00 1.761356999999999928e+01
4.049999999999999822e+00 3.138297000000000025e+01
4.099999999999999645e+00 1.736032000000000153e+01
4.150000000000000355e+00 1.419790000000000063e+01
4.200000000000000178e+00 1.779532999999999987e+01
4.250000000000000000e+00 2.283237000000000094e+01
4.299999999999999822e+00 2.915917999999999921e+01
4.349999999999999645e+00 8.287160000000000082e+00
4.400000000000000355e+00 1.149338999999999977e+01
4.450000000000000178e+00 1.563138000000000005e+01
4.500000000000000000e+00 1.516141000000000005e+01
4.549999999999999822e+00 3.527886999999999773e+01
4.599999999999999645e+00 8.894610000000000127e+00
4.650000000000000355e+00 1.925837999999999894e+01
4.700000000000000178e+00 2.373239999999999839e+01
4.750000000000000000e+00 1.767455999999999960e+01
4.799999999999999822e+00 1.336190999999999995e+01
4.849999999999999645e+00 3.686415999999999826e+01
4.900000000000000355e+00 2.435144999999999982e+01
4.950000000000000178e+00 7.185749999999999638e+00
5.000000000000000000e+00 3.980583000000000027e+01
5.049999999999999822e+00 1.861386999999999858e+01
5.099999999999999645e+00 1.295339000000000063e+01
5.150000000000000355e+00 2.175526999999999944e+01
5.200000000000000178e+00 2.778194999999999837e+01
5.250000000000000000e+00 1.829018999999999906e+01
5.299999999999999822e+00 1.779198999999999842e+01
5.349999999999999645e+00 6.562339999999999840e+00
5.400000000000000355e+00 2.214534000000000091e+01
5.450000000000000178e+00 1.563179000000000052e+01
5.500000000000000000e+00 9.414770000000000749e+00
5.549999999999999822e+00 2.110081999999999880e+01
5.599999999999999645e+00 2.585983999999999838e+01
5.650000000000000355e+00 1.665852999999999895e+01
5.700000000000000178e+00 8.750460000000000349e+00
5.750000000000000000e+00 1.179463999999999935e+01
5.799999999999999822e+00 3.927962000000000131e+01
5.849999999999999645e+00 2.191920999999999964e+01
5.900000000000000355e+00 7.292399999999999771e+00
5.950000000000000178e+00 2.958828000000000102e+01
6.000000000000000000e+00 1.293664000000000058e+01
6.049999999999999822e+00 8.259439999999999671e+00
6.099999999999999645e+00 2.016340999999999894e+01
6.150000000000000355e+00 4.403318000000000154e+01
6.200000000000000178e+00 3.384203000000000117e+01
6.250000000000000000e+00 7.964450000000000252e+00
6.299999999999999822e+00 5.704489999999999839e+00
6.349999999999999645e+00 1.098550000000000004e+01
6.400000000000000355e+00 2.929286000000000101e+01
6.450000000000000178e+00 7.600579999999999892e+00
6.500000000000000000e+00 1.216230000000000011e+01
6.549999999999999822e+00 1.928506000000000142e+01
6.599999999999999645e+00 1.593599999999999994e+01
6.650000000000000355e+00 1.849999000000000038e+01
6.700000000000000178e+00 3.000257999999999825e+01
6.750000000000000000e+00 1.596626000000000012e+01
6.799999999999999822e+00 2.245574999999999832e+01
6.849999999999999645e+00 2.896841999999999828e+01
6.900000000000000355e+00 2.080030999999999963e+01
6.950000000000000178e+00 1.851015999999999906e+01
7.000000000000000000e+00 2.686614000000000146e+01
7.049999999999999822e+00 2.279444000000000159e+01
7.099999999999999645e+00 4.758062000000000324e+01
7.150000000000000355e+00 3.958144999999999669e+01
7.200000000000000178e+00 4.068558000000000163e+01
7.250000000000000000e+00 2.198172999999999888e+01
7.299999999999999822e+00 7.320490000000000386e+00
7.349999999999999645e+00 2.263582999999999856e+01
7.400000000000000355e+00 2.182218999999999909e+01
7.450000000000000178e+00 1.170012999999999970e+01
7.500000000000000000e+00 1.157018000000000058e+01
7.549999999999999822e+00 1.836759999999999948e+01
7.599999999999999645e+00 1.142582999999999949e+01
7.650000000000000355e+00 5.417449999999999655e+00
7.700000000000000178e+00 2.880385000000000062e+01
7.750000000000000000e+00 8.599980000000000402e+00
7.799999999999999822e+00 4.909309999999999619e+00
7.849999999999999645e+00 9.691169999999999618e+00
7.900000000000000355e+00 9.348670000000000258e+00
7.950000000000000178e+00 5.789072999999999780e+01
8.000000000000000000e+00 5.454270000000000174e+00
8.050000000000000711e+00 1.557497000000000043e+01
8.099999999999999645e+00 1.920788999999999902e+01
8.150000000000000355e+00 7.176829999999999821e+00
8.199999999999999289e+00 3.517893000000000114e+01
8.250000000000000000e+00 1.212320000000000064e+01
8.300000000000000711e+00 1.796201999999999899e+01
8.349999999999999645e+00 4.847677000000000191e+01
8.400000000000000355e+00 9.796720000000000539e+00
8.449999999999999289e+00 3.486847000000000207e+01
8.500000000000000000e+00 1.234258999999999951e+01
8.550000000000000711e+00 3.214553999999999689e+01
8.599999999999999645e+00 1.118553999999999959e+01
8.650000000000000355e+00 2.279303000000000168e+01
8.699999999999999289e+00 1.557745000000000068e+01
8.750000000000000000e+00 7.952399999999999913e+00
8.800000000000000711e+00 1.834320999999999913e+01
8.849999999999999645e+00 7.786059999999999981e+00
8.900000000000000355e+00 5.361130000000000173e+00
8.949999999999999289e+00 2.323330999999999946e+01
9.000000000000000000e+00 1.244594999999999985e+01
9.050000000000000711e+00 1.308646000000000065e+01
9.099999999999999645e+00 9.845269999999999300e+00
9.150000000000000355e+00 9.312599999999999767e+00
9.199999999999999289e+00 1.931306000000000012e+01
9.250000000000000000e+00 2.415771000000000157e+01
9.300000000000000711e+00 2.772563999999999851e+01
9.349999999999999645e+00 1.793758000000000052e+01
9.400000000000000355e+00 1.099477000000000082e+01
9.449999999999999289e+00 1.014844000000000079e+01
9.500000000000000000e+00 6.991615000000000180e+01
9.550000000000000711e+00 1.026411000000000051e+01
9.599999999999999645e+00 3.282883999999999958e+01
9.650000000000000355e+00 3.556783999999999679e+01
9.699999999999999289e+00 8.046608999999999412e+01
9.750000000000000000e+00 1.669560999999999851e+01
9.800000000000000711e+00 2.326686000000000121e+01
9.849999999999999645e+00 1.710432000000000130e+01
9.900000000000000355e+00 3.274620000000000086e+00
9.949999999999999289e+00 2.271331999999999951e+01
1.000000000000000000e+01 1.155198999999999998e+01
1.005000000000000071e+01 1.392332999999999998e+01
1.009999999999999964e+01 9.035360000000000724e+00
1.015000000000000036e+01 1.206962000000000046e+01
1.019999999999999929e+01 2.682043000000000177e+01
1.025000000000000000e+01 5.149871999999999872e+01
1.030000000000000071e+01 2.432349999999999923e+01
1.034999999999999964e+01 3.270080000000000098e+01
1.040000000000000036e+01 6.969100000000000072e+00
1.044999999999999929e+01 5.953927999999999798e+01
1.050000000000000000e+01 5.779997999999999791e+01
1.055000000000000071e+01 6.348051999999999850e+01
1.059999999999999964e+01 3.355704000000000065e+01
1.065000000000000036e+01 2.461889000000000038e+01
1.069999999999999929e+01 2.139123999999999981e+01
1.075000000000000000e+01 4.252470000000000283e+01
1.080000000000000071e+01 3.788320999999999827e+01
1.084999999999999964e+01 1.025070000000000014e+01
1.090000000000000036e+01 3.388253999999999877e+01
1.094999999999999929e+01 1.593717999999999968e+01
1.100000000000000000e+01 8.742950000000000443e+00
1.105000000000000071e+01 3.215091999999999928e+01
1.109999999999999964e+01 3.168562999999999974e+01
1.115000000000000036e+01 2.040437000000000012e+01
1.119999999999999929e+01 1.999738999999999933e+01
1.125000000000000000e+01 4.273581999999999681e+01
1.130000000000000071e+01 1.994071999999999889e+01
1.134999999999999964e+01 2.045243999999999929e+01
1.140000000000000036e+01 1.136589000000000027e+01
1.144999999999999929e+01 1.692680999999999969e+01
1.150000000000000000e+01 3.684544999999999959e+01
1.155000000000000071e+01 4.225377000000000294e+01
1.159999999999999964e+01 6.518889999999999851e+00
1.165000000000000036e+01 1.746436999999999884e+01
1.169999999999999929e+01 4.022155000000000058e+01
1.175000000000000000e+01 8.400389999999999802e+00
1.180000000000000071e+01 1.902036999999999978e+01
1.184999999999999964e+01 8.125609999999999999e+00
1.190000000000000036e+01 3.547653999999999996e+01
1.194999999999999929e+01 1.726466999999999885e+01
1.200000000000000000e+01 1.293937999999999988e+01
1.205000000000000071e+01 1.889763999999999911e+01
1.209999999999999964e+01 2.310808000000000106e+01
1.215000000000000036e+01 1.238556999999999952e+01
1.219999999999999929e+01 1.273729999999999940e+01
1.225000000000000000e+01 1.338119000000000014e+01
1.230000000000000071e+01 1.751305999999999941e+01
1.234999999999999964e+01 7.272179999999999644e+00
1.240000000000000036e+01 1.709294999999999831e+01
1.244999999999999929e+01 1.525395999999999930e+01
1.250000000000000000e+01 1.583390999999999948e+01
1.255000000000000071e+01 7.334030000000000271e+00
1.259999999999999964e+01 1.947593000000000174e+01
1.265000000000000036e+01 1.335871999999999993e+01
1.269999999999999929e+01 1.826279999999999859e+01
1.275000000000000000e+01 1.861680000000000135e+01
1.280000000000000071e+01 1.096278000000000041e+01
1.284999999999999964e+01 1.274183000000000021e+01
1.290000000000000036e+01 2.296464999999999890e+01
1.294999999999999929e+01 1.792758999999999858e+01
1.300000000000000000e+01 1.972823999999999955e+01
1.305000000000000071e+01 1.551482000000000028e+01
1.309999999999999964e+01 1.467201000000000022e+01
1.315000000000000036e+01 3.353137000000000256e+01
1.319999999999999929e+01 1.941490999999999900e+01
1.325000000000000000e+01 1.367595000000000027e+01
1.330000000000000071e+01 9.372210000000000818e+00
1.334999999999999964e+01 1.720015000000000072e+01
1.340000000000000036e+01 1.568107999999999969e+01
1.344999999999999929e+01 9.898020000000000707e+00
1.350000000000000000e+01 1.231418000000000035e+01
1.355000000000000071e+01 9.591609999999999303e+00
1.359999999999999964e+01 3.453190000000000026e+01
1.365000000000000036e+01 1.474178999999999995e+01
1.369999999999999929e+01 3.872874999999999801e+01
1.375000000000000000e+01 4.607370000000000410e+00
1.380000000000000071e+01 2.810125999999999991e+01
1.384999999999999964e+01 1.082474000000000025e+01
1.390000000000000036e+01 1.165647000000000055e+01
1.394999999999999929e+01 1.802591999999999928e+01
1.400000000000000000e+01 1.618892999999999915e+01
1.405000000000000071e+01 1.959846999999999895e+01
1.409999999999999964e+01 1.658793999999999969e+01
1.415000000000000036e+01 1.644898999999999845e+01
1.419999999999999929e+01 1.545471000000000039e+01
1.425000000000000000e+01 8.515760000000000218e+00
1.430000000000000071e+01 1.155888000000000027e+01
1.434999999999999964e+01 1.216616999999999926e+01
1.440000000000000036e+01 2.063478999999999886e+01
1.444999999999999929e+01 1.061625000000000085e+01
1.450000000000000000e+01 1.241661999999999999e+01
1.455000000000000071e+01 7.635379999999999612e+00
1.459999999999999964e+01 8.115800000000000125e+00
1.465000000000000036e+01 1.284220000000000006e+01
1.469999999999999929e+01 4.727000000000000313e+00
1.475000000000000000e+01 1.402317000000000036e+01
1.480000000000000071e+01 2.421845000000000070e+01
1.484999999999999964e+01 4.227720000000000056e+01
1.490000000000000036e+01 9.870829999999999771e+00
1.494999999999999929e+01 2.268458000000000041e+01
1.500000000000000000e+01 1.601146999999999920e+01
1.505000000000000071e+01 3.834181999999999846e+01
1.509999999999999964e+01 1.324034999999999940e+01
1.515000000000000036e+01 1.438358999999999988e+01
1.519999999999999929e+01 1.007809999999999917e+01
1.525000000000000000e+01 3.920626000000000033e+01
1.530000000000000071e+01 9.898020000000000707e+00
1.534999999999999964e+01 2.730892000000000053e+01
1.540000000000000036e+01 1.187095000000000056e+01
1.544999999999999929e+01 1.658125000000000071e+01
1.550000000000000000e+01 4.127327999999999975e+01
1.555000000000000071e+01 2.808348000000000155e+01
1.559999999999999964e+01 1.462570999999999977e+01
1.565000000000000036e+01 3.593507000000000318e+01
1.569999999999999929e+01 9.745309999999999917e+00
1.575000000000000000e+01 2.823584999999999923e+01
1.580000000000000071e+01 1.894107999999999947e+01
1.584999999999999964e+01 8.925620000000000331e+00
1.590000000000000036e+01 2.503003799999999899e+02
1.594999999999999929e+01 3.056747999999999976e+01
1.600000000000000000e+01 2.017155999999999949e+01
1.605000000000000071e+01 1.266605999999999987e+01
1.610000000000000142e+01 1.804000999999999877e+01
1.614999999999999858e+01 3.583727999999999980e+01
1.619999999999999929e+01 1.792238600000000019e+02
1.625000000000000000e+01 1.110044000000000075e+01
1.630000000000000071e+01 1.797717000000000098e+01
1.635000000000000142e+01 1.672466000000000008e+01
1.639999999999999858e+01 2.662081999999999837e+01
1.644999999999999929e+01 3.913886000000000109e+01
1.650000000000000000e+01 1.283047999999999966e+01
1.655000000000000071e+01 1.044126999999999938e+01
1.660000000000000142e+01 3.222536999999999807e+01
1.664999999999999858e+01 1.699655999999999878e+01
1.669999999999999929e+01 1.830472999999999928e+01
1.675000000000000000e+01 1.022231000000000023e+01
1.680000000000000071e+01 1.551070999999999955e+01
1.685000000000000142e+01 1.652677999999999869e+01
1.689999999999999858e+01 3.154486999999999952e+01
1.694999999999999929e+01 3.939242000000000132e+01
1.700000000000000000e+01 1.084723999999999933e+01
1.705000000000000071e+01 8.051750000000000185e+00
1.710000000000000142e+01 3.626174000000000319e+01
1.714999999999999858e+01 4.094881999999999778e+01
1.719999999999999929e+01 1.816093000000000046e+01
1.725000000000000000e+01 1.787200300000000084e+02
1.730000000000000071e+01 5.770235000000000269e+01
1.735000000000000142e+01 1.419486000000000026e+01
1.739999999999999858e+01 1.795169999999999888e+01
1.744999999999999929e+01 1.124057999999999957e+01
1.750000000000000000e+01 1.513310000000000066e+01
1.755000000000000071e+01 1.154247999999999941e+01
1.760000000000000142e+01 1.918687999999999860e+01
1.764999999999999858e+01 1.957319000000000031e+01
1.769999999999999929e+01 2.938745000000000118e+01
1.775000000000000000e+01 4.124318000000000239e+01
1.780000000000000071e+01 1.713903000000000176e+01
1.785000000000000142e+01 2.278430000000000177e+01
1.789999999999999858e+01 1.242361000000000004e+01
1.794999999999999929e+01 1.479871999999999943e+01
1.800000000000000000e+01 2.077053000000000083e+01
1.805000000000000071e+01 1.778462000000000032e+01
1.810000000000000142e+01 1.241812999999999967e+01
1.814999999999999858e+01 1.713033000000000072e+01
1.819999999999999929e+01 5.339368999999999943e+01
1.825000000000000000e+01 2.391667999999999950e+01
1.830000000000000071e+01 4.155116000000000298e+01
1.835000000000000142e+01 5.724512000000000000e+01
1.839999999999999858e+01 2.970417000000000129e+01
1.844999999999999929e+01 1.439128999999999969e+01
1.850000000000000000e+01 4.322102000000000288e+01
1.855000000000000071e+01 2.869153000000000020e+01
1.860000000000000142e+01 2.379468999999999923e+01
1.864999999999999858e+01 8.011489000000000260e+01
1.869999999999999929e+01 1.278413599999999946e+02
1.875000000000000000e+01 2.684073000000000064e+01
1.880000000000000071e+01 3.050772999999999868e+01
1.885000000000000142e+01 2.557949999999999946e+01
1.889999999999999858e+01 2.817409999999999926e+01
1.894999999999999929e+01 3.763857999999999748e+01
1.900000000000000000e+01 1.009024299999999954e+02
1.905000000000000071e+01 7.483987999999999374e+01
1.910000000000000142e+01 2.332954000000000150e+01
1.914999999999999858e+01 4.409064000000000050e+01
1.919999999999999929e+01 3.430908999999999764e+01
1.925000000000000000e+01 1.317581999999999987e+01
1.930000000000000071e+01 1.217756999999999934e+01
1.935000000000000142e+01 2.495176000000000016e+01
1.939999999999999858e+01 1.765934999999999988e+01
1.944999999999999929e+01 1.038455000000000084e+01
1.950000000000000000e+01 2.508079000000000036e+01
1.955000000000000071e+01 2.021069999999999922e+01
1.960000000000000142e+01 2.933498000000000161e+01
1.964999999999999858e+01 3.033098999999999990e+01
1.969999999999999929e+01 2.254059000000000168e+01
1.975000000000000000e+01 8.796350000000000335e+00
1.980000000000000071e+01 2.793663000000000096e+01
1.985000000000000142e+01 1.164218999999999937e+01
1.989999999999999858e+01 3.774674000000000262e+01
1.994999999999999929e+01 2.326863000000000170e+01
2.000000000000000000e+01 9.287119999999999820e+00
2.005000000000000071e+01 1.350510000000000055e+01
2.010000000000000142e+01 3.444937000000000182e+01
2.014999999999999858e+01 7.143830000000000346e+00
2.019999999999999929e+01 3.040946999999999889e+01
2.025000000000000000e+01 6.125160000000000160e+00
2.030000000000000071e+01 1.472461999999999982e+01
2.035000000000000142e+01 4.627974999999999994e+01
2.039999999999999858e+01 2.933289999999999864e+01
2.044999999999999929e+01 6.543394000000000688e+01
2.050000000000000000e+01 1.240577000000000041e+01
2.055000000000000071e+01 1.080119999999999969e+01
2.060000000000000142e+01 2.925296000000000163e+01
2.064999999999999858e+01 1.747721999999999909e+01
2.069999999999999929e+01 2.501056000000000168e+01
2.075000000000000000e+01 3.004098000000000113e+01
2.080000000000000071e+01 1.679541000000000039e+01
2.085000000000000142e+01 8.838359999999999772e+00
2.089999999999999858e+01 3.381508999999999787e+01
2.094999999999999929e+01 1.350783999999999985e+01
2.100000000000000000e+01 1.110537999999999954e+02
2.105000000000000071e+01 9.692869999999999209e+00
2.110000000000000142e+01 1.178165000000000084e+01
2.114999999999999858e+01 6.263860000000000205e+00
2.119999999999999929e+01 2.307642999999999844e+01
2.125000000000000000e+01 1.251811999999999969e+01
2.130000000000000071e+01 8.437310000000000088e+00
2.135000000000000142e+01 2.443700000000000117e+01
2.139999999999999858e+01 7.829659999999999620e+00
2.144999999999999929e+01 1.822027999999999892e+01
2.150000000000000000e+01 1.056940999999999953e+01
2.155000000000000071e+01 1.694508000000000081e+01
2.160000000000000142e+01 8.565329999999999444e+00
2.164999999999999858e+01 2.761213000000000051e+01
2.169999999999999929e+01 7.375429999999999708e+00
2.175000000000000000e+01 1.403628999999999927e+01
2.180000000000000071e+01 1.005110999999999954e+01
2.185000000000000142e+01 6.120647000000000304e+01
2.189999999999999858e+01 1.698143999999999920e+01
2.194999999999999929e+01 2.261238000000000170e+01
2.200000000000000000e+01 1.194824999999999982e+01
2.205000000000000071e+01 1.350816999999999979e+01
2.210000000000000142e+01 1.723767000000000138e+01
2.214999999999999858e+01 9.551560000000000272e+00
2.219999999999999929e+01 2.282137000000000171e+01
2.225000000000000000e+01 2.156803000000000026e+01
2.230000000000000071e+01 2.320341000000000165e+01
2.235000000000000142e+01 3.137468000000000146e+01
2.239999999999999858e+01 1.049711199999999991e+02
2.244999999999999929e+01 7.304308000000000334e+01
2.250000000000000000e+01 1.416924999999999990e+01
2.255000000000000071e+01 2.215156999999999954e+01
2.260000000000000142e+01 1.471583000000000041e+01
2.264999999999999858e+01 1.622934000000000054e+01
2.269999999999999929e+01 1.749650000000000105e+01
2.275000000000000000e+01 2.001476999999999862e+01
2.280000000000000071e+01 1.576409999999999911e+01
2.285000000000000142e+01 1.252452700000000050e+02
2.289999999999999858e+01 3.128372400000000084e+02
2.294999999999999929e+01 1.858681999999999945e+01
2.300000000000000000e+01 1.206481999999999921e+01
2.305000000000000071e+01 2.480103000000000080e+01
2.310000000000000142e+01 4.792913000000000068e+01
2.314999999999999858e+01 1.411051999999999929e+01
2.319999999999999929e+01 2.634765000000000157e+01
2.325000000000000000e+01 1.287729000000000035e+01
2.330000000000000071e+01 3.889327000000000112e+01
2.335000000000000142e+01 2.488712999999999909e+01
2.339999999999999858e+01 1.543637999999999977e+01
2.344999999999999929e+01 3.528965000000000174e+01
2.350000000000000000e+01 1.884759000000000029e+01
2.355000000000000071e+01 9.517689999999999984e+00
2.360000000000000142e+01 1.942068000000000083e+01
2.364999999999999858e+01 1.381568000000000040e+01
2.369999999999999929e+01 1.922332000000000107e+01
2.375000000000000000e+01 2.089225000000000065e+01
2.380000000000000071e+01 6.382270000000000110e+00
2.385000000000000142e+01 1.104385199999999969e+02
2.389999999999999858e+01 3.314894000000000318e+01
2.394999999999999929e+01 2.216564999999999941e+01
2.400000000000000000e+01 3.245378000000000185e+01
2.405000000000000071e+01 2.395336999999999961e+01
2.410000000000000142e+01 1.584047999999999945e+01
2.414999999999999858e+01 3.156965999999999894e+01
2.419999999999999929e+01 1.413512000000000057e+01
2.425000000000000000e+01 1.981340000000000146e+01
2.430000000000000071e+01 5.614359999999999573e+00
2.435000000000000142e+01 1.843643000000000143e+01
2.439999999999999858e+01 1.283167000000000080e+01
2.444999999999999929e+01 9.660669999999999646e+00
2.450000000000000000e+01 4.218751000000000317e+01
2.455000000000000071e+01 9.545700000000000074e+00
2.460000000000000142e+01 2.643268000000000129e+01
2.464999999999999858e+01 4.222422000000000253e+01
2.469999999999999929e+01 4.064891000000000076e+01
2.475000000000000000e+01 2.278575000000000017e+01
2.480000000000000071e+01 3.297632999999999726e+01
2.485000000000000142e+01 4.300368000000000279e+01
2.489999999999999858e+01 2.986092000000000013e+01
2.494999999999999929e+01 2.908305000000000007e+01
2.500000000000000000e+01 5.660417999999999950e+01
2.505000000000000071e+01 3.338510999999999740e+01
2.510000000000000142e+01 1.965493999999999986e+01
2.514999999999999858e+01 2.076595000000000013e+01
2.519999999999999929e+01 1.173523999999999923e+01
2.525000000000000000e+01 1.021846000000000032e+01
2.530000000000000071e+01 6.585130000000000372e+00
2.535000000000000142e+01 1.925448000000000093e+01
2.539999999999999858e+01 2.494042999999999921e+01
2.544999999999999929e+01 1.327843000000000018e+01
2.550000000000000000e+01 1.708192999999999984e+01
2.555000000000000071e+01 1.725416999999999845e+01
2.560000000000000142e+01 5.515328000000000230e+01
2.564999999999999858e+01 2.306654999999999944e+01
2.569999999999999929e+01 7.128537000000000035e+01
2.575000000000000000e+01 4.750388999999999839e+01
2.580000000000000071e+01 1.908502000000000010e+01
2.585000000000000142e+01 1.270439999999999969e+01
2.589999999999999858e+01 8.145709999999999340e+00
2.594999999999999929e+01 1.426169999999999938e+01
2.600000000000000000e+01 2.840278999999999954e+01
2.605000000000000071e+01 1.182502000000000031e+01
2.610000000000000142e+01 9.227600000000000691e+00
2.614999999999999858e+01 7.193319999999999936e+01
2.619999999999999929e+01 3.161082000000000036e+01
2.625000000000000000e+01 1.848319000000000045e+01
2.630000000000000071e+01 3.263443999999999789e+01
2.635000000000000142e+01 4.524188000000000187e+01
2.639999999999999858e+01 1.740218000000000131e+01
2.644999999999999929e+01 9.179899999999999949e+00
2.650000000000000000e+01 1.579435999999999929e+01
2.655000000000000071e+01 4.519583999999999691e+01
2.660000000000000142e+01 1.305080000000000062e+01
2.664999999999999858e+01 9.482720000000000482e+00
2.669999999999999929e+01 6.843372999999999706e+01
2.675000000000000000e+01 4.708144000000000062e+01
2.680000000000000071e+01 1.089954000000000001e+01
2.685000000000000142e+01 2.390324000000000026e+01
2.689999999999999858e+01 1.230658000000000030e+01
2.694999999999999929e+01 3.129412999999999911e+01
2.700000000000000000e+01 3.251012000000000057e+01
2.705000000000000071e+01 6.732000000000000206e+00
2.710000000000000142e+01 3.342061999999999955e+01
2.714999999999999858e+01 3.191006000000000142e+01
2.719999999999999929e+01 2.895094999999999885e+01
2.725000000000000000e+01 2.542558000000000007e+01
2.730000000000000071e+01 2.191424999999999912e+01
2.735000000000000142e+01 1.558807000000000009e+01
2.739999999999999858e+01 1.517224000000000039e+01
2.744999999999999929e+01 2.420353000000000065e+01
2.750000000000000000e+01 2.262822999999999851e+01
2.755000000000000071e+01 3.425968000000000302e+01
2.760000000000000142e+01 3.112629000000000090e+01
2.764999999999999858e+01 6.871531000000000233e+01
2.769999999999999929e+01 1.079462999999999973e+01
2.775000000000000000e+01 5.568961999999999790e+01
2.780000000000000071e+01 8.597789999999999822e+00
2.785000000000000142e+01 7.071147999999999456e+01
2.789999999999999858e+01 1.721512999999999849e+01
2.794999999999999929e+01 2.430359999999999943e+01
2.800000000000000000e+01 3.505019999999999669e+01
2.805000000000000071e+01 7.295630000000000059e+00
2.810000000000000142e+01 4.532117999999999824e+01
2.814999999999999858e+01 2.990918999999999883e+01
2.819999999999999929e+01 1.479420999999999964e+01
2.825000000000000000e+01 1.545669999999999966e+01
2.830000000000000071e+01 3.589215999999999696e+01
2.835000000000000142e+01 2.136542000000000030e+01
2.839999999999999858e+01 1.292570000000000086e+01
2.844999999999999929e+01 3.912763000000000346e+01
2.850000000000000000e+01 3.721291000000000082e+01
2.855000000000000071e+01 1.809580000000000055e+01
2.860000000000000142e+01 2.929113999999999862e+01
2.864999999999999858e+01 1.462170000000000059e+01
2.869999999999999929e+01 4.681230000000000047e+01
2.875000000000000000e+01 1.831662999999999997e+01
2.880000000000000071e+01 2.096298000000000172e+01
2.885000000000000142e+01 3.194185999999999837e+01
2.889999999999999858e+01 1.204585999999999935e+01
2.894999999999999929e+01 1.793815000000000026e+01
2.900000000000000000e+01 5.749795999999999907e+01
2.905000000000000071e+01 2.539793999999999841e+01
2.910000000000000142e+01 1.125168000000000035e+01
2.914999999999999858e+01 2.335362999999999900e+01
2.919999999999999929e+01 2.119305999999999912e+01
2.925000000000000000e+01 2.772597999999999985e+01
2.930000000000000071e+01 1.346401000000000003e+01
2.935000000000000142e+01 2.999524999999999864e+01
2.939999999999999858e+01 1.133472000000000079e+01
2.944999999999999929e+01 5.720150000000000290e+00
2.950000000000000000e+01 5.555749999999999744e+00
2.955000000000000071e+01 1.863513000000000019e+01
2.960000000000000142e+01 1.968139000000000038e+01
2.964999999999999858e+01 4.461081999999999681e+01
2.969999999999999929e+01 1.659243999999999986e+01
2.975000000000000000e+01 6.871159999999999712e+00
2.980000000000000071e+01 3.577396999999999849e+01
2.985000000000000142e+01 2.208950000000000102e+01
2.989999999999999858e+01 3.476306999999999903e+01
2.994999999999999929e+01 3.805794999999999817e+01
3.000000000000000000e+01 1.602178999999999931e+01
3.005000000000000071e+01 3.713992999999999967e+01
3.010000000000000142e+01 3.312825000000000131e+01
3.014999999999999858e+01 1.603472000000000008e+01
3.019999999999999929e+01 3.251261999999999830e+01
3.025000000000000000e+01 1.789706999999999937e+01
3.030000000000000071e+01 2.287721000000000160e+01
3.035000000000000142e+01 1.113894999999999946e+01
3.039999999999999858e+01 3.114924999999999855e+01
3.044999999999999929e+01 1.492125000000000057e+01
3.050000000000000000e+01 7.382019999999999804e+00
3.055000000000000071e+01 1.392374000000000045e+01
3.060000000000000142e+01 8.123810000000000642e+00
3.064999999999999858e+01 1.720758999999999972e+01
3.069999999999999929e+01 1.535201999999999956e+01
3.075000000000000000e+01 1.145439000000000007e+01
3.080000000000000071e+01 2.220260000000000034e+01
3.085000000000000142e+01 1.920122999999999891e+01
3.089999999999999858e+01 1.058648999999999951e+01
3.094999999999999929e+01 1.258276000000000039e+01
3.100000000000000000e+01 1.436156000000000077e+01
3.105000000000000071e+01 2.243197999999999936e+01
3.110000000000000142e+01 1.486128000000000071e+01
3.114999999999999858e+01 7.367989999999999817e+00
3.119999999999999929e+01 1.973297000000000168e+01
3.125000000000000000e+01 4.960790000000000077e+01
3.130000000000000071e+01 3.699607999999999919e+01
3.135000000000000142e+01 2.758189000000000135e+01
3.139999999999999858e+01 1.689055000000000106e+01
3.144999999999999929e+01 2.760776999999999859e+01
3.150000000000000000e+01 2.309021999999999863e+01
3.155000000000000071e+01 3.363819999999999766e+01
3.160000000000000142e+01 3.993565000000000254e+01
3.164999999999999858e+01 1.513719999999999999e+01
3.169999999999999929e+01 1.596283000000000030e+01
3.175000000000000000e+01 2.887498000000000076e+01
3.180000000000000071e+01 2.294913999999999987e+01
3.185000000000000142e+01 1.166464999999999996e+01
3.189999999999999858e+01 9.669069999999999609e+00
3.194999999999999929e+01 2.928987000000000052e+01
3.200000000000000000e+01 1.203636000000000017e+01
3.204999999999999716e+01 6.229514000000000351e+01
3.210000000000000142e+01 1.387942999999999927e+01
3.214999999999999858e+01 2.495131999999999906e+01
3.220000000000000284e+01 1.027248999999999945e+01
3.225000000000000000e+01 2.275751999999999953e+01
3.229999999999999716e+01 2.427628999999999948e+01
3.235000000000000142e+01 8.507680000000000575e+00
3.239999999999999858e+01 1.915729999999999933e+01
3.245000000000000284e+01 1.559173000000000009e+01
3.250000000000000000e+01 1.852954000000000079e+01
3.254999999999999716e+01 3.235468000000000188e+01
3.260000000000000142e+01 1.558037999999999990e+01
3.264999999999999858e+01 2.367351999999999990e+01
3.270000000000000284e+01 2.631710999999999956e+01
3.275000000000000000e+01 3.998496999999999701e+01
3.279999999999999716e+01 2.350228999999999857e+01
3.285000000000000142e+01 3.567416999999999661e+01
3.289999999999999858e+01 4.415494999999999948e+01
3.295000000000000284e+01 1.577106999999999992e+01
3.300000000000000000e+01 2.867720999999999876e+01
3.304999999999999716e+01 1.495974999999999966e+01
3.310000000000000142e+01 2.651789000000000129e+01
3.314999999999999858e+01 1.690297999999999945e+01
3.320000000000000284e+01 6.155790999999999968e+01
3.325000000000000000e+01 6.668784999999999741e+01
3.329999999999999716e+01 2.398852000000000118e+01
3.335000000000000142e+01 6.719140000000000335e+00
3.339999999999999858e+01 1.608164999999999978e+01
3.345000000000000284e+01 6.306939999999999991e+00
3.350000000000000000e+01 2.082562000000000069e+01
3.354999999999999716e+01 4.511502999999999730e+01
3.360000000000000142e+01 4.617313999999999652e+01
3.364999999999999858e+01 1.710358000000000089e+01
3.370000000000000284e+01 2.779825999999999908e+01
3.375000000000000000e+01 3.493607999999999691e+01
3.379999999999999716e+01 1.624380000000000024e+01
3.385000000000000142e+01 2.649429999999999907e+01
3.389999999999999858e+01 1.418393000000000015e+01
3.395000000000000284e+01 1.033348799999999983e+02
3.400000000000000000e+01 3.575403000000000020e+01
3.404999999999999716e+01 2.551497000000000170e+01
3.410000000000000142e+01 2.834822000000000131e+01
3.414999999999999858e+01 2.582845000000000013e+01
3.420000000000000284e+01 1.590021999999999913e+01
3.425000000000000000e+01 2.959432999999999936e+01
3.429999999999999716e+01 1.121561999999999948e+01
3.435000000000000142e+01 1.729008999999999929e+01
3.439999999999999858e+01 6.688308999999999571e+01
3.445000000000000284e+01 2.734551000000000087e+01
3.450000000000000000e+01 8.942092999999999847e+01
3.454999999999999716e+01 1.679419000000000040e+01
3.460000000000000142e+01 4.311030999999999835e+01
3.464999999999999858e+01 2.217849999999999966e+01
3.470000000000000284e+01 4.209479999999999933e+01
3.475000000000000000e+01 1.477145999999999937e+01
3.479999999999999716e+01 1.447448999999999941e+01
3.485000000000000142e+01 2.103773799999999881e+02
3.489999999999999858e+01 4.347547000000000139e+01
3.495000000000000284e+01 5.252608000000000033e+01
3.500000000000000000e+01 4.234152000000000271e+01
3.504999999999999716e+01 1.472851999999999961e+01
3.510000000000000142e+01 4.520680000000000121e+01
3.514999999999999858e+01 3.455508999999999986e+01
3.520000000000000284e+01 1.193603000000000058e+01
3.525000000000000000e+01 2.941976999999999975e+01
3.529999999999999716e+01 1.825942999999999827e+01
3.535000000000000142e+01 2.965642000000000067e+01
3.539999999999999858e+01 2.284490999999999872e+01
3.545000000000000284e+01 7.654989999999999739e+00
3.550000000000000000e+01 1.280086999999999975e+01
3.554999999999999716e+01 1.763721999999999923e+01
3.560000000000000142e+01 1.686364000000000019e+01
3.564999999999999858e+01 5.390726000000000084e+01
3.570000000000000284e+01 4.519306999999999874e+01
3.575000000000000000e+01 1.697492000000000090e+01
3.579999999999999716e+01 1.782405899999999974e+02
3.585000000000000142e+01 6.490830999999999449e+02
3.589999999999999858e+01 1.222669800000000038e+02
3.595000000000000284e+01 3.091087999999999880e+01
3.600000000000000000e+01 2.464725999999999928e+01
3.604999999999999716e+01 2.115876000000000090e+01
3.610000000000000142e+01 4.738195000000000334e+01
3.614999999999999858e+01 8.256380000000000052e+00
3.620000000000000284e+01 8.175750000000000739e+00
3.625000000000000000e+01 7.333649999999999558e+00
3.629999999999999716e+01 9.731283000000000527e+01
3.635000000000000142e+01 2.285794999999999888e+01
3.639999999999999858e+01 4.960316000000000258e+01
3.645000000000000284e+01 3.044025999999999854e+01
3.650000000000000000e+01 1.403487999999999936e+01
3.654999999999999716e+01 2.161233999999999966e+01
3.660000000000000142e+01 3.038044000000000011e+01
3.664999999999999858e+01 7.008557999999999311e+01
3.670000000000000284e+01 2.231166999999999945e+01
3.675000000000000000e+01 3.904822999999999666e+01
3.679999999999999716e+01 1.912830999999999904e+01
3.685000000000000142e+01 3.082384000000000057e+01
3.689999999999999858e+01 5.062724000000000046e+01
3.695000000000000284e+01 3.735790000000000077e+01
3.700000000000000000e+01 7.819549999999999557e+00
3.704999999999999716e+01 6.636459999999999582e+00
3.710000000000000142e+01 2.007449999999999957e+00
3.714999999999999858e+01 2.234903999999999868e+01
3.720000000000000284e+01 2.583734000000000108e+01
3.725000000000000000e+01 3.887579999999999814e+00
3.729999999999999716e+01 1.693427000000000149e+01
3.735000000000000142e+01 6.096132000000000062e+01
3.739999999999999858e+01 2.790493000000000023e+01
3.745000000000000284e+01 1.685274000000000072e+01
3.750000000000000000e+01 3.501635999999999882e+01
3.754999999999999716e+01 6.513970999999999378e+01
3.760000000000000142e+01 1.691257999999999839e+01
3.764999999999999858e+01 3.846397000000000332e+01
3.770000000000000284e+01 1.209890099999999933e+02
3.775000000000000000e+01 9.004649999999999821e+00
3.779999999999999716e+01 1.886711999999999989e+01
3.785000000000000142e+01 1.297903200000000083e+02
3.789999999999999858e+01 6.280850000000000044e+00
3.795000000000000284e+01 2.435459000000000174e+01
3.800000000000000000e+01 1.093270000000000053e+01
3.804999999999999716e+01 1.069183999999999912e+01
3.810000000000000142e+01 1.606924000000000063e+01
3.814999999999999858e+01 1.974864000000000175e+01
3.820000000000000284e+01 9.969568999999999903e+01
3.825000000000000000e+01 1.124695000000000000e+01
3.829999999999999716e+01 3.855133000000000010e+01
3.835000000000000142e+01 6.401550000000000296e+00
3.839999999999999858e+01 1.858107000000000042e+01
3.845000000000000284e+01 2.279460999999999871e+01
3.850000000000000000e+01 3.160070000000000157e+00
3.854999999999999716e+01 2.355465999999999838e+01
3.860000000000000142e+01 4.464549000000000234e+01
3.864999999999999858e+01 1.224159000000000042e+01
3.870000000000000284e+01 6.742270000000000429e+00
3.875000000000000000e+01 2.011197999999999908e+01
3.879999999999999716e+01 3.960669999999999913e+00
3.885000000000000142e+01 2.690577000000000041e+01
3.889999999999999858e+01 3.493252999999999986e+01
3.895000000000000284e+01 2.771771999999999991e+01
3.900000000000000000e+01 1.053248799999999932e+02
3.904999999999999716e+01 2.004495900000000006e+02
3.910000000000000142e+01 8.470448000000000377e+01
3.914999999999999858e+01 1.239382999999999946e+01
3.920000000000000284e+01 1.087026999999999965e+01
3.925000000000000000e+01 4.467385000000000161e+01
3.929999999999999716e+01 2.146368000000000009e+01
3.935000000000000142e+01 2.432407999999999859e+01
3.939999999999999858e+01 7.186309999999999754e+00
3.945000000000000284e+01 3.913065999999999889e+01
3.950000000000000000e+01 1.140896000000000043e+01
3.954999999999999716e+01 1.823717999999999861e+01
3.960000000000000142e+01 2.129310999999999865e+01
3.964999999999999858e+01 1.394614999999999938e+01
3.970000000000000284e+01 4.083009999999999806e+00
3.975000000000000000e+01 1.904207999999999856e+01
3.979999999999999716e+01 1.824660000000000082e+01
3.985000000000000142e+01 2.828432000000000102e+01
3.989999999999999858e+01 2.725449000000000055e+01
3.995000000000000284e+01 1.224469799999999964e+02
4.000000000000000000e+01 2.467029000000000138e+01
4.004999999999999716e+01 1.691218999999999895e+01
4.010000000000000142e+01 2.177077999999999847e+01
4.014999999999999858e+01 1.709596000000000160e+01
4.020000000000000284e+01 2.373305999999999827e+01
4.025000000000000000e+01 1.333697000000000088e+01
4.029999999999999716e+01 1.443786000000000058e+01
4.035000000000000142e+01 2.619649000000000072e+01
4.039999999999999858e+01 8.901310000000000500e+00
4.045000000000000284e+01 2.864040999999999926e+01
4.050000000000000000e+01 1.568453000000000053e+01
4.054999999999999716e+01 2.218575999999999837e+01
4.060000000000000142e+01 1.053318999999999939e+01
4.064999999999999858e+01 3.416322999999999865e+01
4.070000000000000284e+01 6.955729999999999968e+00
4.075000000000000000e+01 3.639338000000000051e+01
4.079999999999999716e+01 3.785309999999999953e+00
4.085000000000000142e+01 2.387647000000000119e+01
4.089999999999999858e+01 3.705387999999999948e+01
4.095000000000000284e+01 2.545887000000000100e+01
4.100000000000000000e+01 1.974287999999999954e+01
4.104999999999999716e+01 9.112800000000000011e+00
4.110000000000000142e+01 2.927830000000000155e+01
4.114999999999999858e+01 5.471399999999999864e+01
4.120000000000000284e+01 1.783293000000000106e+01
4.125000000000000000e+01 1.272930000000000028e+01
4.129999999999999716e+01 3.672258000000000067e+01
4.135000000000000142e+01 1.168834000000000017e+01
4.139999999999999858e+01 4.871550000000000047e+00
4.145000000000000284e+01 2.524953999999999965e+01
4.150000000000000000e+01 3.282717000000000240e+01
4.154999999999999716e+01 2.164516000000000062e+01
4.160000000000000142e+01 7.960416999999999632e+01
4.164999999999999858e+01 5.446101999999999776e+01
4.170000000000000284e+01 2.959252000000000038e+01
4.175000000000000000e+01 3.735305000000000319e+01
4.179999999999999716e+01 1.445219999999999949e+01
4.185000000000000142e+01 3.351380999999999943e+01
4.189999999999999858e+01 1.080188000000000059e+01
4.195000000000000284e+01 4.089294000000000295e+01
4.200000000000000000e+01 7.555049999999999599e+00
4.204999999999999716e+01 3.221511000000000280e+01
4.210000000000000142e+01 1.857538199999999904e+02
4.214999999999999858e+01 2.107847999999999900e+01
4.220000000000000284e+01 5.323194999999999766e+01
4.225000000000000000e+01 4.137494000000000227e+01
4.229999999999999716e+01 2.242339000000000127e+01
4.235000000000000142e+01 2.229902999999999835e+01
4.239999999999999858e+01 3.279321999999999804e+01
4.245000000000000284e+01 3.361744999999999806e+01
4.250000000000000000e+01 1.502119000000000071e+01
4.254999999999999716e+01 1.047758999999999929e+01
4.260000000000000142e+01 1.252377000000000073e+01
4.264999999999999858e+01 1.567689000000000021e+01
4.270000000000000284e+01 2.099162000000000106e+01
4.275000000000000000e+01 1.569876999999999967e+01
4.279999999999999716e+01 1.557760000000000034e+01
4.285000000000000142e+01 2.648128000000000171e+01
4.289999999999999858e+01 1.088640599999999949e+02
4.295000000000000284e+01 2.563296000000000063e+01
4.300000000000000000e+01 4.589833999999999747e+01
4.304999999999999716e+01 2.038992000000000004e+01
4.310000000000000142e+01 1.726668000000000092e+01
4.314999999999999858e+01 1.776174999999999926e+01
4.320000000000000284e+01 3.190034999999999954e+01
4.325000000000000000e+01 1.434875000000000078e+01
4.329999999999999716e+01 3.856602000000000174e+01
4.335000000000000142e+01 1.215494999999999948e+01
4.339999999999999858e+01 1.612768100000000118e+02
4.345000000000000284e+01 3.011168200000000184e+02
4.350000000000000000e+01 2.895801000000000158e+01
4.354999999999999716e+01 2.939923999999999893e+01
4.360000000000000142e+01 2.614168000000000092e+01
4.364999999999999858e+01 6.351003000000000043e+01
4.370000000000000284e+01 6.799310000000000187e+00
4.375000000000000000e+01 4.371291999999999689e+01
4.379999999999999716e+01 3.227828999999999837e+01
4.385000000000000142e+01 1.684096999999999866e+01
4.389999999999999858e+01 2.807645000000000124e+01
4.395000000000000284e+01 1.161753000000000036e+01
4.400000000000000000e+01 1.314836000000000027e+01
4.404999999999999716e+01 2.134925000000000139e+01
4.410000000000000142e+01 3.140095000000000169e+01
4.414999999999999858e+01 6.430299999999999905e+00
4.420000000000000284e+01 8.123892999999999631e+01
4.425000000000000000e+01 3.232706999999999908e+01
4.429999999999999716e+01 1.754588000000000036e+01
4.435000000000000142e+01 2.389523000000000152e+01
4.439999999999999858e+01 1.926236000000000104e+01
4.445000000000000284e+01 7.485089999999999577e+00
4.450000000000000000e+01 3.280798999999999666e+01
4.454999999999999716e+01 1.457620999999999967e+01
4.460000000000000142e+01 5.090749999999999886e+01
4.464999999999999858e+01 2.875546999999999898e+01
4.470000000000000284e+01 1.684607000000000099e+01
4.475000000000000000e+01 1.953466999999999842e+01
4.479999999999999716e+01 4.034642000000000195e+01
4.485000000000000142e+01 3.855745000000000289e+01
4.489999999999999858e+01 1.567192000000000007e+01
4.495000000000000284e+01 4.672234999999999872e+01
4.500000000000000000e+01 1.113289999999999935e+01
4.504999999999999716e+01 1.281564999999999976e+01
4.510000000000000142e+01 3.615704000000000207e+01
4.514999999999999858e+01 6.259613000000000227e+01
4.520000000000000284e+01 4.759864999999999924e+01
4.525000000000000000e+01 1.248844000000000065e+01
4.529999999999999716e+01 4.028298000000000201e+01
4.535000000000000142e+01 3.656944000000000017e+01
4.539999999999999858e+01 6.399741999999999820e+01
4.545000000000000284e+01 1.358769000000000027e+01
4.550000000000000000e+01 3.396831999999999852e+01
4.554999999999999716e+01 3.391228999999999871e+01
4.560000000000000142e+01 4.864489999999999981e+01
4.564999999999999858e+01 8.923989999999999867e+00
4.570000000000000284e+01 2.092190000000000083e+01
4.575000000000000000e+01 4.303347999999999729e+01
4.579999999999999716e+01 4.086870000000000225e+00
4.585000000000000142e+01 1.020805999999999969e+01
4.589999999999999858e+01 6.973367000000000360e+01
4.595000000000000284e+01 6.617390000000000327e+00
4.600000000000000000e+01 5.573680000000000412e+00
4.604999999999999716e+01 3.921987000000000023e+01
4.610000000000000142e+01 7.428406999999999982e+01
4.614999999999999858e+01 2.243645000000000067e+01
4.620000000000000284e+01 1.409427000000000021e+02
4.625000000000000000e+01 2.771639000000000053e+01
4.629999999999999716e+01 2.960967000000000127e+01
4.635000000000000142e+01 3.131362000000000023e+01
4.639999999999999858e+01 1.810766999999999882e+01
4.645000000000000284e+01 2.889903999999999940e+01
4.650000000000000000e+01 4.176142000000000110e+01
4.654999999999999716e+01 5.788927000000000334e+01
4.660000000000000142e+01 8.611039999999999139e+00
4.664999999999999858e+01 1.779428000000000054e+01
4.670000000000000284e+01 3.204829000000000150e+01
4.675000000000000000e+01 1.867604000000000042e+01
4.679999999999999716e+01 3.451144000000000034e+01
4.685000000000000142e+01 3.128781999999999996e+01
4.689999999999999858e+01 9.762290000000000134e+00
4.695000000000000284e+01 3.777394999999999925e+01
4.700000000000000000e+01 1.024863999999999997e+01
4.704999999999999716e+01 2.463669000000000153e+01
4.710000000000000142e+01 3.401742000000000132e+01
4.714999999999999858e+01 7.436700000000000088e+00
4.720000000000000284e+01 2.116025000000000134e+01
4.725000000000000000e+01 3.997606999999999999e+01
4.729999999999999716e+01 3.747648999999999830e+01
4.735000000000000142e+01 1.286383000000000010e+01
4.739999999999999858e+01 1.729200000000000159e+01
4.745000000000000284e+01 1.340121000000000073e+01
4.750000000000000000e+01 1.980122000000000071e+01
4.754999999999999716e+01 2.415769999999999840e+01
4.760000000000000142e+01 1.254884000000000022e+01
4.764999999999999858e+01 2.232466000000000150e+01
4.770000000000000284e+01 3.173664000000000129e+01
4.775000000000000000e+01 2.500015000000000143e+01
4.779999999999999716e+01 1.248343700000000069e+02
4.785000000000000142e+01 1.999884000000000128e+01
4.789999999999999858e+01 1.005471999999999966e+01
4.795000000000000284e+01 2.761422999999999917e+01
4.800000000000000000e+01 1.115174000000000021e+01
4.804999999999999716e+01 3.852906000000000120e+01
4.810000000000000142e+01 2.734963000000000122e+01
4.814999999999999858e+01 2.009655000000000058e+01
4.820000000000000284e+01 2.219202999999999903e+01
4.825000000000000000e+01 1.075553000000000026e+01
4.829999999999999716e+01 7.942660000000000053e+00
4.835000000000000142e+01 3.362695999999999685e+01
4.839999999999999858e+01 1.276357999999999926e+01
4.845000000000000284e+01 2.448704999999999998e+01
4.850000000000000000e+01 1.227748000000000062e+01
4.854999999999999716e+01 7.919428000000000623e+01
4.860000000000000142e+01 5.141269999999999563e+00
4.864999999999999858e+01 1.834951999999999828e+01
4.870000000000000284e+01 3.335846999999999696e+01
4.875000000000000000e+01 2.807798999999999978e+01
4.879999999999999716e+01 1.895024000000000086e+01
4.885000000000000142e+01 1.878725999999999985e+01
4.889999999999999858e+01 1.711699000000000126e+01
4.895000000000000284e+01 1.787995099999999979e+02
4.900000000000000000e+01 2.107106999999999886e+01
4.904999999999999716e+01 1.560725300000000004e+02
4.910000000000000142e+01 1.371820999999999913e+01
4.914999999999999858e+01 2.096118999999999843e+01
4.920000000000000284e+01 7.462489999999999846e+00
4.925000000000000000e+01 9.445510000000000517e+00
4.929999999999999716e+01 2.317227000000000103e+01
4.935000000000000142e+01 2.024127000000000010e+01
4.939999999999999858e+01 1.883464000000000027e+01
4.945000000000000284e+01 1.054715999999999987e+01
4.950000000000000000e+01 1.541585000000000072e+01
4.954999999999999716e+01 3.610956999999999795e+01
4.960000000000000142e+01 2.324260999999999910e+01
4.964999999999999858e+01 1.839275999999999911e+01
4.970000000000000284e+01 1.997206999999999866e+01
4.975000000000000000e+01 2.857534000000000063e+01
4.979999999999999716e+01 8.772370000000000445e+00
4.985000000000000142e+01 3.184594999999999843e+01
4.989999999999999858e+01 2.406587999999999994e+01
4.995000000000000284e+01 1.483334999999999937e+01
5.000000000000000000e+01 1.760078999999999994e+01
5.004999999999999716e+01 2.322897000000000034e+01
5.010000000000000142e+01 1.113723000000000063e+01
5.014999999999999858e+01 2.383156999999999925e+01
5.020000000000000284e+01 3.798984000000000094e+01
5.025000000000000000e+01 2.500356000000000023e+01
5.029999999999999716e+01 8.438785000000000025e+01
5.035000000000000142e+01 1.093126999999999960e+01
5.039999999999999858e+01 1.007480999999999938e+01
5.045000000000000284e+01 2.902694999999999936e+01
5.050000000000000000e+01 2.667567999999999984e+01
5.054999999999999716e+01 2.628812999999999889e+01
5.060000000000000142e+01 2.871136999999999873e+01
5.064999999999999858e+01 5.657729999999999926e+00
5.070000000000000284e+01 2.984139000000000053e+01
5.075000000000000000e+01 1.924527000000000143e+01
5.079999999999999716e+01 2.868674999999999997e+01
5.085000000000000142e+01 2.786710000000000065e+01
5.089999999999999858e+01 1.421992999999999974e+01
5.095000000000000284e+01 2.652974000000000032e+01
5.100000000000000000e+01 2.831916000000000011e+01
5.104999999999999716e+01 9.429539999999999367e+00
5.110000000000000142e+01 7.271410000000000196e+01
5.114999999999999858e+01 2.958070000000000022e+01
5.120000000000000284e+01 1.174391099999999994e+02
5.125000000000000000e+01 3.334391000000000105e+01
5.129999999999999716e+01 3.075534000000000034e+01
5.135000000000000142e+01 2.502578000000000102e+01
5.139999999999999858e+01 2.320557000000000158e+01
5.145000000000000284e+01 2.828999999999999915e+01
5.150000000000000000e+01 1.606193000000000026e+01
5.154999999999999716e+01 6.302509999999999835e+00
5.160000000000000142e+01 3.495100999999999658e+01
5.164999999999999858e+01 3.844189999999999685e+01
5.170000000000000284e+01 1.123714999999999975e+01
5.175000000000000000e+01 6.536033999999999367e+01
5.179999999999999716e+01 6.900660000000000238e+00
5.185000000000000142e+01 2.415992999999999924e+01
5.189999999999999858e+01 6.282735000000000269e+01
5.195000000000000284e+01 1.595875999999999983e+01
5.200000000000000000e+01 3.365187999999999846e+01
5.204999999999999716e+01 1.046992000000000012e+01
5.210000000000000142e+01 4.288233999999999924e+01
5.214999999999999858e+01 3.216351999999999833e+01
5.220000000000000284e+01 1.147563000000000066e+01
5.225000000000000000e+01 3.225610999999999962e+01
5.229999999999999716e+01 1.640801000000000087e+01
5.235000000000000142e+01 7.802590000000000359e+00
5.239999999999999858e+01 2.080781999999999954e+01
5.245000000000000284e+01 1.213420999999999950e+01
5.250000000000000000e+01 9.752520000000000522e+00
5.254999999999999716e+01 3.550348000000000326e+01
5.260000000000000142e+01 2.082561000000000107e+01
5.264999999999999858e+01 2.189235000000000042e+01
5.270000000000000284e+01 2.169610000000000127e+01
5.275000000000000000e+01 1.497916999999999987e+01
5.279999999999999716e+01 4.793538999999999817e+01
5.285000000000000142e+01 1.075709999999999944e+01
5.289999999999999858e+01 3.087422000000000111e+01
5.295000000000000284e+01 4.235159999999999769e+01
5.300000000000000000e+01 1.634211000000000169e+01
5.304999999999999716e+01 2.044500099999999918e+02
5.310000000000000142e+01 5.541732999999999976e+01
5.314999999999999858e+01 3.496909999999999741e+01
5.320000000000000284e+01 8.980029999999999291e+00
5.325000000000000000e+01 1.471425999999999945e+01
5.329999999999999716e+01 7.252826000000000306e+01
5.335000000000000142e+01 3.152855999999999881e+01
5.339999999999999858e+01 8.831409999999999982e+00
5.345000000000000284e+01 7.330691000000000201e+01
5.350000000000000000e+01 4.633545000000000158e+01
5.354999999999999716e+01 5.245839000000000141e+01
5.360000000000000142e+01 5.816869999999999763e+00
5.364999999999999858e+01 2.140232999999999919e+01
5.370000000000000284e+01 1.459145100000000070e+02
5.375000000000000000e+01 1.707632999999999868e+01
5.379999999999999716e+01 1.882177000000000078e+01
5.385000000000000142e+01 1.279688999999999943e+01
5.389999999999999858e+01 4.810275000000000034e+01
5.395000000000000284e+01 4.791662999999999784e+01
5.400000000000000000e+01 8.013220000000000454e+00
5.404999999999999716e+01 2.563017999999999930e+01
5.410000000000000142e+01 2.952023000000000152e+01
5.414999999999999858e+01 7.849479999999999791e+00
5.420000000000000284e+01 3.804782999999999760e+01
5.425000000000000000e+01 3.733371999999999957e+01
5.429999999999999716e+01 2.030396999999999963e+01
5.435000000000000142e+01 2.470232000000000028e+01
5.439999999999999858e+01 6.215709999999999624e+00
5.445000000000000284e+01 2.306126000000000076e+01
5.450000000000000000e+01 3.111456000000000088e+01
5.454999999999999716e+01 2.383696000000000126e+01
5.460000000000000142e+01 2.326209000000000060e+01
5.464999999999999858e+01 3.807583000000000339e+01
5.470000000000000284e+01 4.747939999999999827e+01
5.475000000000000000e+01 3.081382999999999939e+01
5.479999999999999716e+01 5.859154999999999802e+01
5.485000000000000142e+01 1.341009999999999991e+01
5.489999999999999858e+01 7.499810000000000088e+00
5.495000000000000284e+01 8.366350000000000620e+00
5.500000000000000000e+01 1.620987999999999829e+01
5.504999999999999716e+01 1.427961999999999954e+01
5.510000000000000142e+01 5.082108999999999810e+01
5.514999999999999858e+01 5.954661000000000115e+01
5.520000000000000284e+01 3.006040000000000134e+01
5.525000000000000000e+01 6.841039999999999566e+00
5.529999999999999716e+01 6.685755000000000337e+01
5.535000000000000142e+01 2.005897999999999826e+01
5.539999999999999858e+01 2.076961000000000013e+01
5.545000000000000284e+01 4.079158999999999935e+01
5.550000000000000000e+01 5.184330000000000105e+00
5.554999999999999716e+01 2.473098999999999847e+01
5.560000000000000142e+01 4.538109000000000037e+01
5.564999999999999858e+01 2.939733999999999980e+01
5.570000000000000284e+01 2.182516000000000034e+01
5.575000000000000000e+01 2.304960000000000164e+01
5.579999999999999716e+01 3.870873999999999882e+01
5.585000000000000142e+01 1.784043200000000127e+02
5.589999999999999858e+01 1.143041000000000018e+01
5.595000000000000284e+01 1.860240999999999900e+01
5.600000000000000000e+01 2.188200000000000145e+01
5.604999999999999716e+01 3.803206000000000131e+01
5.610000000000000142e+01 1.032063999999999915e+01
5.614999999999999858e+01 8.262829000000000690e+01
5.620000000000000284e+01 2.880614999999999881e+01
5.625000000000000000e+01 1.105972000000000044e+01
5.629999999999999716e+01 9.977550000000000807e+00
5.635000000000000142e+01 7.723896999999999480e+01
5.639999999999999858e+01 6.426400999999999897e+01
5.645000000000000284e+01 1.778409999999999869e+01
5.650000000000000000e+01 2.490352999999999994e+01
5.654999999999999716e+01 1.982529999999999859e+01
5.660000000000000142e+01 1.842205999999999833e+01
5.664999999999999858e+01 2.708674999999999855e+01
5.670000000000000284e+01 4.165538999999999703e+01
5.675000000000000000e+01 1.613735000000000142e+01
5.679999999999999716e+01 2.952727000000000146e+01
5.685000000000000142e+01 3.299873000000000189e+01
5.689999999999999858e+01 4.234629000000000332e+01
5.695000000000000284e+01 1.018870000000000076e+01
5.700000000000000000e+01 1.873321999999999932e+01
5.704999999999999716e+01 6.972829000000000121e+01
5.710000000000000142e+01 3.385667000000000115e+01
5.714999999999999858e+01 1.537121999999999922e+01
5.720000000000000284e+01 1.762284999999999968e+01
5.725000000000000000e+01 4.634039999999999715e+00
5.729999999999999716e+01 2.170764000000000138e+01
5.735000000000000142e+01 2.928158000000000172e+01
5.739999999999999858e+01 5.609210000000000207e+01
5.745000000000000284e+01 2.019103000000000137e+01
5.750000000000000000e+01 8.765963000000000704e+01
5.754999999999999716e+01 2.027045999999999992e+01
5.760000000000000142e+01 9.003719999999999501e+00
5.764999999999999858e+01 1.965719999999999956e+01
5.770000000000000284e+01 3.110301000000000116e+01
5.775000000000000000e+01 9.393840000000000856e+00
5.779999999999999716e+01 1.339455000000000062e+01
5.785000000000000142e+01 3.302391000000000076e+01
5.789999999999999858e+01 1.037636999999999965e+01
5.795000000000000284e+01 5.395481999999999800e+01
5.800000000000000000e+01 2.109337999999999980e+01
5.804999999999999716e+01 1.480633000000000088e+01
5.810000000000000142e+01 1.410781000000000063e+01
5.814999999999999858e+01 4.027888800000000060e+02
5.820000000000000284e+01 1.893952000000000169e+01
5.825000000000000000e+01 1.589278000000000013e+01
5.829999999999999716e+01 1.706052999999999997e+01
5.835000000000000142e+01 5.188139999999999930e+01
5.839999999999999858e+01 2.207153999999999883e+01
5.845000000000000284e+01 1.996161999999999992e+01
5.850000000000000000e+01 3.057086999999999932e+01
5.854999999999999716e+01 1.007639999999999958e+01
5.860000000000000142e+01 2.716735999999999862e+01
5.864999999999999858e+01 2.380698999999999899e+01
5.870000000000000284e+01 1.657882999999999996e+01
5.875000000000000000e+01 1.600358999999999909e+01
5.879999999999999716e+01 1.452679999999999971e+01
5.885000000000000142e+01 1.267151999999999923e+01
5.889999999999999858e+01 4.927758000000000038e+01
5.895000000000000284e+01 6.472424999999999784e+01
5.900000000000000000e+01 2.593592999999999904e+01
5.904999999999999716e+01 1.501980000000000004e+01
5.910000000000000142e+01 4.007267000000000223e+01
5.914999999999999858e+01 2.037463999999999942e+01
5.920000000000000284e+01 1.193802999999999948e+01
5.925000000000000000e+01 1.524994000000000050e+01
5.929999999999999716e+01 3.030274000000000001e+01
5.935000000000000142e+01 9.250550000000000495e+00
5.939999999999999858e+01 1.954639999999999844e+01
5.945000000000000284e+01 2.316631999999999891e+01
5.950000000000000000e+01 1.749025999999999925e+01
5.954999999999999716e+01 1.516877000000000031e+01
5.960000000000000142e+01 3.165927999999999898e+01
5.964999999999999858e+01 1.363238999999999912e+01
5.970000000000000284e+01 1.232379000000000069e+01
5.975000000000000000e+01 2.785771000000000086e+01
5.979999999999999716e+01 8.206200000000000827e+00
5.985000000000000142e+01 3.495841999999999672e+01
5.989999999999999858e+01 2.202954000000000079e+01
5.995000000000000284e+01 1.609159999999999968e+01
6.000000000000000000e+01 8.361159999999999926e+00
6.004999999999999716e+01 8.391205999999999676e+01
6.010000000000000142e+01 2.164510999999999896e+01
6.014999999999999858e+01 1.745760999999999896e+01
6.020000000000000284e+01 6.178298000000000201e+01
6.025000000000000000e+01 7.009229999999999627e+00
6.029999999999999716e+01 9.081730000000000302e+00
6.035000000000000142e+01 1.246939000000000064e+01
6.039999999999999858e+01 9.263560000000000016e+00
6.045000000000000284e+01 2.223379999999999868e+01
6.050000000000000000e+01 2.004511000000000109e+01
6.054999999999999716e+01 2.035541999999999874e+01
6.060000000000000142e+01 8.492369999999999308e+00
6.064999999999999858e+01 9.808970000000000411e+00
6.070000000000000284e+01 1.893196999999999974e+01
6.075000000000000000e+01 5.348404000000000025e+01
6.079999999999999716e+01 6.940829999999999700e+01
6.085000000000000142e+01 2.253015999999999863e+01
6.089999999999999858e+01 4.456175000000000352e+01
6.095000000000000284e+01 3.773281999999999670e+01
6.100000000000000000e+01 2.097175999999999974e+01
6.104999999999999716e+01 3.074934999999999974e+01
6.110000000000000142e+01 2.826799000000000106e+01
6.114999999999999858e+01 5.040606999999999971e+01
6.120000000000000284e+01 3.861126999999999754e+01
6.125000000000000000e+01 4.189079999999999870e+01
6.129999999999999716e+01 4.207489000000000345e+01
6.135000000000000142e+01 7.246889999999999610e+00
6.139999999999999858e+01 2.071599000000000146e+01
6.145000000000000284e+01 2.461793000000000120e+01
6.150000000000000000e+01 2.431848000000000098e+01
6.154999999999999716e+01 2.697628999999999877e+01
6.160000000000000142e+01 1.181916000000000011e+01
6.164999999999999858e+01 6.300410000000000110e+01
6.170000000000000284e+01 3.027805999999999997e+01
6.175000000000000000e+01 5.009640000000000271e+01
6.179999999999999716e+01 1.979617999999999967e+01
6.185000000000000142e+01 6.777759999999999785e+00
6.189999999999999858e+01 3.789493999999999829e+01
6.195000000000000284e+01 6.194639999999999702e+00
6.200000000000000000e+01 7.317838000000000420e+01
6.204999999999999716e+01 1.783052999999999955e+01
6.210000000000000142e+01 1.329607000000000028e+01
6.214999999999999858e+01 2.665677000000000163e+01
6.220000000000000284e+01 3.748489200000000210e+02
6.225000000000000000e+01 2.934605000000000175e+01
6.229999999999999716e+01 4.761200999999999794e+01
6.235000000000000142e+01 5.438792999999999722e+01
6.239999999999999858e+01 2.966314699999999789e+02
6.245000000000000284e+01 1.797035999999999945e+01
6.250000000000000000e+01 3.380172999999999917e+01
6.254999999999999716e+01 1.549590000000000023e+00
6.260000000000000142e+01 2.266850000000000165e+01
6.264999999999999858e+01 5.314229000000000269e+01
6.270000000000000284e+01 2.606284000000000134e+01
6.275000000000000000e+01 5.867504000000000275e+01
6.279999999999999716e+01 1.646013999999999911e+01
6.285000000000000142e+01 2.578331999999999979e+01
6.289999999999999858e+01 3.318932999999999822e+01
6.295000000000000284e+01 1.882318000000000069e+01
6.300000000000000000e+01 4.262115000000000009e+01
6.304999999999999716e+01 4.078314999999999912e+01
6.310000000000000142e+01 4.746280000000000143e+01
6.314999999999999858e+01 2.900381000000000142e+01
6.320000000000000284e+01 2.034550000000000125e+01
6.325000000000000000e+01 1.752841000000000093e+01
6.329999999999999716e+01 2.125796000000000063e+01
6.335000000000000142e+01 1.837050999999999945e+01
6.339999999999999858e+01 2.979454000000000136e+01
6.345000000000000284e+01 3.566669000000000267e+01
6.350000000000000000e+01 2.718946000000000041e+01
6.354999999999999716e+01 2.837418999999999869e+01
6.360000000000000142e+01 4.286001000000000261e+01
6.364999999999999858e+01 3.718990999999999758e+01
6.370000000000000284e+01 4.255297000000000196e+01
6.375000000000000000e+01 2.924456999999999951e+01
6.379999999999999716e+01 4.208071999999999946e+01
6.385000000000000142e+01 8.775499999999999190e+00
6.389999999999999858e+01 3.469785000000000252e+01
6.395000000000000284e+01 3.425460000000000349e+01
6.400000000000000000e+01 2.757838999999999885e+01
6.404999999999999716e+01 6.711560000000000414e+00
6.409999999999999432e+01 5.453285000000000338e+01
6.415000000000000568e+01 1.208008000000000060e+01
6.420000000000000284e+01 2.685107999999999961e+01
6.425000000000000000e+01 3.788074000000000296e+01
6.429999999999999716e+01 2.013437000000000054e+01
6.434999999999999432e+01 2.660746999999999929e+01
6.440000000000000568e+01 4.866600000000000037e+00
6.445000000000000284e+01 9.716756999999999778e+01
6.450000000000000000e+01 4.567354000000000269e+01
6.454999999999999716e+01 2.265468999999999866e+01
6.459999999999999432e+01 1.552330000000000076e+01
6.465000000000000568e+01 4.035598999999999847e+01
6.470000000000000284e+01 3.648089000000000226e+01
6.475000000000000000e+01 2.078766999999999854e+01
6.479999999999999716e+01 2.937677000000000049e+01
6.484999999999999432e+01 2.939528999999999925e+01
6.490000000000000568e+01 3.610647000000000162e+01
6.495000000000000284e+01 2.699604000000000070e+01
6.500000000000000000e+01 1.643293999999999855e+01
6.504999999999999716e+01 1.020724000000000053e+01
6.509999999999999432e+01 4.445564000000000249e+01
6.515000000000000568e+01 4.494666999999999746e+01
6.520000000000000284e+01 3.767938999999999794e+01
6.525000000000000000e+01 1.177372000000000085e+01
6.529999999999999716e+01 1.834275999999999840e+01
6.534999999999999432e+01 1.728584999999999994e+01
6.540000000000000568e+01 1.067681999999999931e+01
6.545000000000000284e+01 2.372877000000000081e+01
6.550000000000000000e+01 1.987262399999999900e+02
6.554999999999999716e+01 3.088423999999999836e+01
6.559999999999999432e+01 1.695808800000000076e+02
6.565000000000000568e+01 2.475435999999999837e+01
6.570000000000000284e+01 5.912545000000000073e+01
6.575000000000000000e+01 1.801123900000000049e+02
6.579999999999999716e+01 1.620398000000000138e+01
6.584999999999999432e+01 3.913841000000000037e+01
6.590000000000000568e+01 1.796158000000000143e+01
6.595000000000000284e+01 3.492851999999999890e+01
6.600000000000000000e+01 1.968956000000000017e+01
6.604999999999999716e+01 1.805631999999999948e+01
6.609999999999999432e+01 2.230365000000000109e+01
6.615000000000000568e+01 9.392549999999999955e+00
6.620000000000000284e+01 2.260015999999999892e+01
6.625000000000000000e+01 6.472383000000000663e+01
6.629999999999999716e+01 1.283902999999999928e+01
6.634999999999999432e+01 1.755370999999999881e+01
6.640000000000000568e+01 1.359131899999999860e+02
6.645000000000000284e+01 1.648489000000000004e+01
6.650000000000000000e+01 6.019912999999999670e+01
6.654999999999999716e+01 5.479612000000000194e+01
6.659999999999999432e+01 4.025938000000000017e+01
6.665000000000000568e+01 2.723028000000000048e+01
6.670000000000000284e+01 6.047699999999999676e+01
6.675000000000000000e+01 2.575208999999999904e+01
6.679999999999999716e+01 7.719540000000000290e+00
6.684999999999999432e+01 2.333716000000000079e+01
6.690000000000000568e+01 7.104260000000000019e+00
6.695000000000000284e+01 3.596193999999999846e+01
6.700000000000000000e+01 1.689840999999999838e+01
6.704999999999999716e+01 8.835990000000000677e+00
6.709999999999999432e+01 5.710499000000000080e+01
6.715000000000000568e+01 2.631704999999999828e+01
6.720000000000000284e+01 1.222021999999999942e+01
6.725000000000000000e+01 1.027716999999999956e+02
6.729999999999999716e+01 1.552707999999999977e+01
6.734999999999999432e+01 1.374282000000000004e+01
6.740000000000000568e+01 2.430993000000000137e+01
6.745000000000000284e+01 1.567252000000000045e+01
6.750000000000000000e+01 3.315415999999999741e+01
6.754999999999999716e+01 8.728070000000000661e+00
6.759999999999999432e+01 1.949712999999999852e+01
6.765000000000000568e+01 2.324883000000000166e+01
6.770000000000000284e+01 1.476315999999999917e+01
6.775000000000000000e+01 1.280997999999999948e+01
6.779999999999999716e+01 2.601925999999999917e+01
6.784999999999999432e+01 4.005646000000000129e+01
6.790000000000000568e+01 2.059077999999999875e+01
6.795000000000000284e+01 4.833569999999999922e+00
6.800000000000000000e+01 8.560921000000000447e+01
6.804999999999999716e+01 4.789903000000000333e+01
6.809999999999999432e+01 3.212653000000000247e+01
6.815000000000000568e+01 1.360501999999999967e+01
6.820000000000000284e+01 3.017954999999999899e+01
6.825000000000000000e+01 3.014427999999999841e+01
6.829999999999999716e+01 1.162730999999999959e+01
6.834999999999999432e+01 3.581253000000000242e+01
6.840000000000000568e+01 7.664640000000000342e+00
6.845000000000000284e+01 1.315601000000000020e+01
6.850000000000000000e+01 2.434243000000000023e+01
6.854999999999999716e+01 3.803472000000000008e+01
6.859999999999999432e+01 3.102433999999999870e+01
6.865000000000000568e+01 9.797710000000000363e+00
6.870000000000000284e+01 3.039565999999999946e+01
6.875000000000000000e+01 2.231894000000000133e+01
6.879999999999999716e+01 1.797195999999999927e+01
6.884999999999999432e+01 8.897429999999999950e+00
6.890000000000000568e+01 3.300504999999999711e+01
6.895000000000000284e+01 1.047775999999999996e+01
6.900000000000000000e+01 2.887863000000000113e+01
6.904999999999999716e+01 1.350315999999999939e+01
6.909999999999999432e+01 2.819998999999999967e+01
6.915000000000000568e+01 1.626713000000000164e+01
6.920000000000000284e+01 2.152584999999999837e+01
6.925000000000000000e+01 1.500454000000000043e+01
6.929999999999999716e+01 1.543784999999999918e+01
6.934999999999999432e+01 2.579363999999999990e+01
6.940000000000000568e+01 3.060573000000000121e+01
6.945000000000000284e+01 3.305498000000000047e+01
6.950000000000000000e+01 1.643993000000000038e+01
6.954999999999999716e+01 2.019302000000000064e+01
6.959999999999999432e+01 2.981597000000000008e+01
6.965000000000000568e+01 4.474331000000000103e+01
6.970000000000000284e+01 5.510076999999999714e+01
6.975000000000000000e+01 7.136446999999999719e+01
6.979999999999999716e+01 5.612099999999999866e+00
6.984999999999999432e+01 1.075177000000000049e+01
6.990000000000000568e+01 8.499629999999999797e+00
6.995000000000000284e+01 3.016269000000000133e+01
7.000000000000000000e+01 1.850252000000000052e+01
7.004999999999999716e+01 8.126659999999999329e+00
7.009999999999999432e+01 7.465130000000000265e+00
7.015000000000000568e+01 4.539609999999999701e+00
7.020000000000000284e+01 1.316492000000000040e+01
7.025000000000000000e+01 1.892580999999999847e+01
7.029999999999999716e+01 1.969047000000000125e+01
7.034999999999999432e+01 9.256119999999999237e+00
7.040000000000000568e+01 6.617790000000000283e+00
7.045000000000000284e+01 1.832582999999999984e+01
7.050000000000000000e+01 2.236921999999999855e+01
7.054999999999999716e+01 7.397450000000000081e+00
7.059999999999999432e+01 3.128576999999999941e+01
7.065000000000000568e+01 2.095486999999999966e+01
7.070000000000000284e+01 1.938242999999999938e+01
7.075000000000000000e+01 2.565988000000000113e+01
7.079999999999999716e+01 1.880058000000000007e+01
7.084999999999999432e+01 3.729070000000000107e+01
7.090000000000000568e+01 1.128513000000000055e+01
7.095000000000000284e+01 3.262510000000000332e+01
7.100000000000000000e+01 5.879470000000000418e+00
7.104999999999999716e+01 1.217717399999999941e+02
7.109999999999999432e+01 2.011028999999999911e+01
7.115000000000000568e+01 1.777095999999999876e+01
7.120000000000000284e+01 2.714532000000000167e+01
7.125000000000000000e+01 1.904374999999999929e+01
7.129999999999999716e+01 2.293350999999999829e+01
7.134999999999999432e+01 2.693869000000000113e+01
7.140000000000000568e+01 1.043408999999999942e+01
7.145000000000000284e+01 2.725214000000000070e+01
7.150000000000000000e+01 1.315663999999999945e+01
7.154999999999999716e+01 3.122193000000000040e+01
7.159999999999999432e+01 4.520277999999999707e+01
7.165000000000000568e+01 3.534619000000000000e+01
7.170000000000000284e+01 1.412255000000000038e+01
7.175000000000000000e+01 3.682804000000000144e+01
7.179999999999999716e+01 1.791669999999999874e+01
7.184999999999999432e+01 2.351466999999999885e+01
7.190000000000000568e+01 2.796688999999999936e+01
7.195000000000000284e+01 2.520538000000000167e+01
7.200000000000000000e+01 2.121143000000000001e+01
7.204999999999999716e+01 1.130598999999999954e+01
7.209999999999999432e+01 3.517244000000000170e+01
7.215000000000000568e+01 1.613168999999999897e+01
7.220000000000000284e+01 3.349616000000000327e+01
7.225000000000000000e+01 1.507094999999999985e+01
7.229999999999999716e+01 2.075388999999999839e+01
7.234999999999999432e+01 2.961578000000000088e+01
7.240000000000000568e+01 4.049887999999999977e+01
7.245000000000000284e+01 2.342383999999999844e+01
7.250000000000000000e+01 3.250612999999999886e+01
7.254999999999999716e+01 3.290108000000000033e+01
7.259999999999999432e+01 3.332994000000000057e+01
7.265000000000000568e+01 7.152191000000000543e+01
7.270000000000000284e+01 1.932365000000000066e+01
7.275000000000000000e+01 3.111117000000000132e+01
7.279999999999999716e+01 4.341329999999999956e+01
7.284999999999999432e+01 3.674273999999999774e+01
7.290000000000000568e+01 2.947916999999999987e+01
7.295000000000000284e+01 1.655622999999999934e+01
7.300000000000000000e+01 2.990390999999999977e+01
7.304999999999999716e+01 1.715686000000000178e+01
7.309999999999999432e+01 2.952273999999999887e+01
7.315000000000000568e+01 3.112832999999999828e+01
7.320000000000000284e+01 2.237531999999999854e+01
7.325000000000000000e+01 2.708613000000000071e+01
7.329999999999999716e+01 1.115845999999999982e+01
7.334999999999999432e+01 2.893924000000000163e+01
7.340000000000000568e+01 2.159297000000000111e+01
7.345000000000000284e+01 2.426362999999999914e+01
7.350000000000000000e+01 3.229417999999999722e+01
7.354999999999999716e+01 3.589128999999999792e+01
7.359999999999999432e+01 1.331462999999999930e+01
7.365000000000000568e+01 1.618713999999999942e+01
7.370000000000000284e+01 1.341178000000000026e+01
7.375000000000000000e+01 2.928652999999999906e+01
7.379999999999999716e+01 1.574404999999999966e+01
7.384999999999999432e+01 3.631161000000000172e+01
7.390000000000000568e+01 3.430373000000000161e+01
7.395000000000000284e+01 2.285472000000000037e+01
7.400000000000000000e+01 2.150634000000000157e+01
7.404999999999999716e+01 9.278370000000000672e+00
7.409999999999999432e+01 1.543244999999999933e+01
7.415000000000000568e+01 1.062249000000000088e+01
7.420000000000000284e+01 3.212581000000000131e+01
7.425000000000000000e+01 3.582090999999999781e+01
7.429999999999999716e+01 2.235047000000000139e+01
7.434999999999999432e+01 1.048818999999999946e+01
7.440000000000000568e+01 2.439328000000000074e+01
7.445000000000000284e+01 6.753280000000000172e+00
7.450000000000000000e+01 2.211073999999999984e+01
7.454999999999999716e+01 9.668210000000000193e+00
7.459999999999999432e+01 1.919342999999999932e+01
7.465000000000000568e+01 1.506484999999999985e+01
7.470000000000000284e+01 5.683209999999999873e+00
7.475000000000000000e+01 1.074776999999999916e+01
7.479999999999999716e+01 1.450760000000000005e+01
7.484999999999999432e+01 3.136919999999999931e+01
7.490000000000000568e+01 3.042081999999999908e+01
7.495000000000000284e+01 1.597791999999999923e+01
7.500000000000000000e+01 2.615270999999999901e+01
7.504999999999999716e+01 3.589947999999999695e+01
7.509999999999999432e+01 2.675649999999999906e+01
7.515000000000000568e+01 1.533722000000000030e+01
7.520000000000000284e+01 2.723035000000000139e+01
7.525000000000000000e+01 3.330266000000000304e+01
7.529999999999999716e+01 2.677780999999999878e+01
7.534999999999999432e+01 1.685236000000000089e+01
7.540000000000000568e+01 3.509597000000000122e+01
7.545000000000000284e+01 1.609299999999999997e+01
7.550000000000000000e+01 2.355964000000000169e+01
7.554999999999999716e+01 3.187540999999999869e+01
7.559999999999999432e+01 2.523604999999999876e+01
7.565000000000000568e+01 2.498536999999999964e+01
7.570000000000000284e+01 2.568101000000000056e+01
7.575000000000000000e+01 3.497863999999999862e+01
7.579999999999999716e+01 1.648385999999999996e+01
7.584999999999999432e+01 3.454556000000000182e+01
7.590000000000000568e+01 3.609848000000000212e+01
7.595000000000000284e+01 2.289105999999999952e+01
7.600000000000000000e+01 1.168410000000000082e+01
7.604999999999999716e+01 2.967996000000000123e+01
7.609999999999999432e+01 3.928499000000000052e+01
7.615000000000000568e+01 2.475240000000000151e+01
7.620000000000000284e+01 6.813679999999999382e+01
7.625000000000000000e+01 2.318205999999999989e+01
7.629999999999999716e+01 2.403553000000000139e+01
7.634999999999999432e+01 1.804476000000000013e+01
7.640000000000000568e+01 1.711642000000000152e+01
7.645000000000000284e+01 3.261164999999999736e+01
7.650000000000000000e+01 1.737882000000000104e+01
7.654999999999999716e+01 2.807006000000000157e+01
7.659999999999999432e+01 1.686101000000000028e+01
7.665000000000000568e+01 1.683296999999999954e+01
7.670000000000000284e+01 1.643143999999999849e+01
7.675000000000000000e+01 4.453753999999999991e+01
7.679999999999999716e+01 3.265084000000000231e+01
7.684999999999999432e+01 2.229351000000000127e+01
7.690000000000000568e+01 2.548378999999999905e+01
7.695000000000000284e+01 3.321531000000000233e+01
7.700000000000000000e+01 2.280901000000000067e+01
7.704999999999999716e+01 4.108487999999999829e+01
7.709999999999999432e+01 2.875737000000000165e+01
7.715000000000000568e+01 1.964459000000000088e+01
7.720000000000000284e+01 2.386080000000000112e+01
7.725000000000000000e+01 1.501793999999999940e+01
7.729999999999999716e+01 1.421976000000000084e+01
7.734999999999999432e+01 1.223339999999999961e+01
7.740000000000000568e+01 2.448410000000000153e+01
7.745000000000000284e+01 2.782482999999999862e+01
7.750000000000000000e+01 3.813959999999999795e+00
7.754999999999999716e+01 2.588691999999999993e+01
7.759999999999999432e+01 2.528806000000000154e+01
7.765000000000000568e+01 9.634650000000000603e+00
7.770000000000000284e+01 1.379205999999999932e+01
7.775000000000000000e+01 5.259555999999999898e+01
7.779999999999999716e+01 9.425840000000000884e+00
7.784999999999999432e+01 2.604118000000000066e+01
7.790000000000000568e+01 2.619331999999999994e+01
7.795000000000000284e+01 2.616003999999999863e+01
7.800000000000000000e+01 8.013406000000000518e+01
7.804999999999999716e+01 1.886597000000000079e+01
7.809999999999999432e+01 4.325894000000000261e+01
7.815000000000000568e+01 1.336358000000000068e+01
7.820000000000000284e+01 2.665536000000000172e+01
7.825000000000000000e+01 2.686730999999999980e+01
7.829999999999999716e+01 1.127171000000000056e+01
7.834999999999999432e+01 6.226140000000000008e+00
7.840000000000000568e+01 3.210247999999999990e+01
7.845000000000000284e+01 2.045108000000000104e+01
7.850000000000000000e+01 3.466689000000000220e+01
7.854999999999999716e+01 4.007287999999999784e+01
7.859999999999999432e+01 4.160300000000000153e+01
7.865000000000000568e+01 2.944282000000000110e+01
7.870000000000000284e+01 3.940879000000000332e+01
7.875000000000000000e+01 1.617860999999999905e+01
7.879999999999999716e+01 2.685546000000000078e+01
7.884999999999999432e+01 4.059249300000000176e+02
7.890000000000000568e+01 3.150215000000000032e+01
7.895000000000000284e+01 1.967566000000000059e+01
7.900000000000000000e+01 1.667114000000000118e+01
7.904999999999999716e+01 5.149728000000000350e+01
7.909999999999999432e+01 2.831737000000000037e+01
7.915000000000000568e+01 3.339891000000000076e+01
7.920000000000000284e+01 1.315138999999999925e+01
7.925000000000000000e+01 5.666004000000000218e+01
7.929999999999999716e+01 1.058061000000000007e+01
7.934999999999999432e+01 2.709249000000000152e+01
7.940000000000000568e+01 3.908299000000000234e+01
7.945000000000000284e+01 2.706985999999999848e+01
7.950000000000000000e+01 1.866045000000000087e+01
7.954999999999999716e+01 3.857782999999999873e+01
7.959999999999999432e+01 1.344098999999999933e+01
7.965000000000000568e+01 1.668640999999999863e+01
7.970000000000000284e+01 1.713071000000000055e+01
7.975000000000000000e+01 7.395209999999999617e+00
7.979999999999999716e+01 2.360553000000000168e+01
7.984999999999999432e+01 2.301729999999999876e+01
7.990000000000000568e+01 9.733149000000000228e+01
7.995000000000000284e+01 1.900034000000000134e+01
8.000000000000000000e+01 4.056018999999999863e+01
8.004999999999999716e+01 3.859058999999999884e+01
8.009999999999999432e+01 2.923832000000000164e+01
8.015000000000000568e+01 2.824238000000000071e+01
8.020000000000000284e+01 2.458588999999999913e+01
8.025000000000000000e+01 5.042390999999999934e+01
8.029999999999999716e+01 9.113239999999999341e+00
8.034999999999999432e+01 2.888564999999999827e+01
8.040000000000000568e+01 3.106678000000000139e+01
8.045000000000000284e+01 2.955782999999999916e+01
8.050000000000000000e+01 9.828839999999999577e+00
8.054999999999999716e+01 4.809682999999999709e+01
8.059999999999999432e+01 2.791898000000000124e+01
8.065000000000000568e+01 3.118930999999999898e+01
8.070000000000000284e+01 2.153314999999999912e+01
8.075000000000000000e+01 2.197641000000000133e+01
8.079999999999999716e+01 9.686320000000000263e+00
8.084999999999999432e+01 5.590326999999999913e+01
8.090000000000000568e+01 5.286310000000000286e+00
8.095000000000000284e+01 3.258406000000000091e+01
8.100000000000000000e+01 4.182859999999999800e+00
8.104999999999999716e+01 1.883004999999999995e+01
8.109999999999999432e+01 1.878990999999999900e+01
8.115000000000000568e+01 4.087250000000000227e+01
8.120000000000000284e+01 1.059895000000000032e+01
8.125000000000000000e+01 2.748072000000000159e+01
8.129999999999999716e+01 2.671816000000000102e+01
8.134999999999999432e+01 1.427476220000000012e+03
8.140000000000000568e+01 4.714797999999999689e+01
8.145000000000000284e+01 1.465179000000000009e+01
8.150000000000000000e+01 2.499693999999999861e+01
8.154999999999999716e+01 7.137578999999999496e+01
8.159999999999999432e+01 2.748736999999999853e+01
8.165000000000000568e+01 1.588860000000000028e+01
8.170000000000000284e+01 1.503767000000000031e+01
8.175000000000000000e+01 2.954232000000000014e+01
8.179999999999999716e+01 1.312063000000000024e+01
8.184999999999999432e+01 2.179868000000000094e+01
8.190000000000000568e+01 1.132100999999999935e+01
8.195000000000000284e+01 3.641507000000000005e+01
8.200000000000000000e+01 4.094004999999999939e+01
8.204999999999999716e+01 3.033382999999999896e+01
8.209999999999999432e+01 7.224770000000000358e+00
8.215000000000000568e+01 5.593827999999999889e+01
8.220000000000000284e+01 3.921177000000000135e+01
8.225000000000000000e+01 1.881447999999999965e+01
8.229999999999999716e+01 2.236627000000000010e+01
8.234999999999999432e+01 1.941548999999999836e+01
8.240000000000000568e+01 2.480197000000000074e+01
8.245000000000000284e+01 2.886692000000000036e+01
8.250000000000000000e+01 2.007329000000000008e+01
8.254999999999999716e+01 2.254611999999999838e+01
8.259999999999999432e+01 3.014316000000000173e+01
8.265000000000000568e+01 3.831461999999999790e+01
8.270000000000000284e+01 4.366286999999999807e+01
8.275000000000000000e+01 2.635175999999999874e+01
8.279999999999999716e+01 5.398975999999999686e+01
8.284999999999999432e+01 2.317154000000000025e+01
8.290000000000000568e+01 2.456017999999999901e+01
8.295000000000000284e+01 2.701416000000000039e+01
8.300000000000000000e+01 1.216282999999999959e+01
8.304999999999999716e+01 7.266140000000000043e+00
8.309999999999999432e+01 2.240173000000000059e+01
8.315000000000000568e+01 6.720550000000000246e+00
8.320000000000000284e+01 1.831390999999999991e+01
8.325000000000000000e+01 8.207550999999999419e+01
8.329999999999999716e+01 2.900553000000000026e+01
8.334999999999999432e+01 1.334351999999999983e+01
8.340000000000000568e+01 1.982497000000000043e+01
8.345000000000000284e+01 3.167670000000000030e+01
8.350000000000000000e+01 3.089976000000000056e+01
8.354999999999999716e+01 2.197175000000000011e+01
8.359999999999999432e+01 1.404423000000000066e+01
8.365000000000000568e+01 3.178613000000000000e+01
8.370000000000000284e+01 3.816517999999999944e+01
8.375000000000000000e+01 3.622990000000000066e+01
8.379999999999999716e+01 3.040747999999999962e+01
8.384999999999999432e+01 3.063708000000000098e+01
8.390000000000000568e+01 2.271793999999999869e+01
8.395000000000000284e+01 3.079739999999999966e+01
8.400000000000000000e+01 1.760867999999999967e+01
8.404999999999999716e+01 2.873901000000000039e+01
8.409999999999999432e+01 1.612540999999999869e+01
8.415000000000000568e+01 2.080256999999999934e+01
8.420000000000000284e+01 1.861042000000000129e+01
8.425000000000000000e+01 2.194791000000000025e+01
8.429999999999999716e+01 1.922578000000000031e+01
8.434999999999999432e+01 1.226623999999999981e+01
8.440000000000000568e+01 1.058639999999999937e+01
8.445000000000000284e+01 2.162474999999999881e+01
8.450000000000000000e+01 2.397559000000000040e+01
8.454999999999999716e+01 1.345439000000000007e+01
8.459999999999999432e+01 1.646955000000000169e+01
8.465000000000000568e+01 1.530856999999999957e+01
8.470000000000000284e+01 2.838116000000000128e+01
8.475000000000000000e+01 4.605520000000000280e+00
8.479999999999999716e+01 2.476240000000000219e+00
8.484999999999999432e+01 1.178007999999999988e+01
8.490000000000000568e+01 1.771871000000000151e+01
8.495000000000000284e+01 1.784556999999999860e+01
8.500000000000000000e+01 1.398556999999999917e+01
8.504999999999999716e+01 3.520924999999999727e+01
8.509999999999999432e+01 1.280292999999999992e+01
8.515000000000000568e+01 2.166431000000000040e+01
8.520000000000000284e+01 6.787329999999999863e+00
8.525000000000000000e+01 5.317524999999999835e+01
8.529999999999999716e+01 1.482981999999999978e+01
8.534999999999999432e+01 2.078502999999999901e+01
8.540000000000000568e+01 8.849080000000000723e+00
8.545000000000000284e+01 1.992905999999999977e+01
8.550000000000000000e+01 5.880364999999999753e+01
8.554999999999999716e+01 4.646826999999999686e+01
8.559999999999999432e+01 2.742099999999999937e+01
8.565000000000000568e+01 2.200965000000000060e+01
8.570000000000000284e+01 3.161048999999999864e+01
8.575000000000000000e+01 1.784738000000000113e+01
8.579999999999999716e+01 2.327608000000000033e+01
8.584999999999999432e+01 1.084033999999999942e+01
8.590000000000000568e+01 2.915588999999999942e+01
8.595000000000000284e+01 1.305743000000000009e+01
8.600000000000000000e+01 3.510694999999999766e+01
8.604999999999999716e+01 1.277138000000000062e+01
8.609999999999999432e+01 5.051406999999999670e+01
8.615000000000000568e+01 3.868807000000000329e+01
8.620000000000000284e+01 3.311019999999999897e+01
8.625000000000000000e+01 1.470602000000000054e+01
8.629999999999999716e+01 2.811489999999999867e+01
8.634999999999999432e+01 2.356625999999999976e+01
8.640000000000000568e+01 1.739332999999999885e+01
8.645000000000000284e+01 2.777759000000000000e+01
8.650000000000000000e+01 1.602528999999999826e+01
8.654999999999999716e+01 1.486707999999999963e+01
8.659999999999999432e+01 4.018623999999999796e+01
8.665000000000000568e+01 3.423147999999999769e+01
8.670000000000000284e+01 4.368979000000000212e+01
8.675000000000000000e+01 1.597631999999999941e+01
8.679999999999999716e+01 3.748595000000000255e+01
8.684999999999999432e+01 3.599925999999999959e+01
8.690000000000000568e+01 3.137976000000000099e+01
8.695000000000000284e+01 4.367654999999999887e+01
8.700000000000000000e+01 2.134005000000000152e+01
8.704999999999999716e+01 1.757220999999999833e+01
8.709999999999999432e+01 1.627593999999999852e+01
8.715000000000000568e+01 1.187607000000000035e+01
8.720000000000000284e+01 1.971516000000000091e+01
8.725000000000000000e+01 3.314361000000000246e+01
8.729999999999999716e+01 2.056897999999999982e+01
8.734999999999999432e+01 1.354359000000000002e+01
8.740000000000000568e+01 1.358616999999999919e+01
8.745000000000000284e+01 2.793734999999999857e+01
8.750000000000000000e+01 2.883641000000000076e+01
8.754999999999999716e+01 3.046077999999999975e+01
8.759999999999999432e+01 1.732921999999999940e+01
8.765000000000000568e+01 1.819596999999999909e+01
8.770000000000000284e+01 1.465742999999999974e+01
8.775000000000000000e+01 2.132069999999999865e+01
8.779999999999999716e+01 1.213166000000000011e+01
8.784999999999999432e+01 3.906042999999999665e+01
8.790000000000000568e+01 2.986907000000000068e+01
8.795000000000000284e+01 2.451694000000000173e+01
8.800000000000000000e+01 3.300361000000000189e+01
8.804999999999999716e+01 5.711012999999999806e+01
8.809999999999999432e+01 1.079155000000000086e+01
8.815000000000000568e+01 3.853345000000000198e+01
8.820000000000000284e+01 1.125006999999999913e+01
8.825000000000000000e+01 2.476276000000000010e+01
8.829999999999999716e+01 3.166564999999999941e+01
8.834999999999999432e+01 1.637130000000000152e+01
8.840000000000000568e+01 1.521021000000000001e+01
8.845000000000000284e+01 3.812942999999999927e+01
8.850000000000000000e+01 2.319238000000000000e+01
8.854999999999999716e+01 2.798957000000000050e+01
8.859999999999999432e+01 2.215759999999999863e+01
8.865000000000000568e+01 4.536861999999999995e+01
8.870000000000000284e+01 3.953047999999999718e+01
8.875000000000000000e+01 1.415784999999999982e+01
8.879999999999999716e+01 3.097105000000000175e+01
8.884999999999999432e+01 2.670410000000000039e+01
8.890000000000000568e+01 2.524677000000000149e+01
8.895000000000000284e+01 8.080019999999999314e+00
8.900000000000000000e+01 2.525016000000000105e+01
8.904999999999999716e+01 4.786574000000000240e+01
8.909999999999999432e+01 3.486207000000000278e+01
8.915000000000000568e+01 1.136664999999999992e+01
8.920000000000000284e+01 2.338478999999999886e+01
8.925000000000000000e+01 5.425069999999999837e+00
8.929999999999999716e+01 2.803575000000000017e+01
8.934999999999999432e+01 2.678291000000000111e+01
8.940000000000000568e+01 5.013833999999999946e+01
8.945000000000000284e+01 1.985359000000000052e+01
8.950000000000000000e+01 1.895677999999999841e+01
8.954999999999999716e+01 3.423604000000000269e+01
8.959999999999999432e+01 4.130617999999999768e+01
8.965000000000000568e+01 1.201750000000000007e+01
8.970000000000000284e+01 3.337089000000000283e+01
8.975000000000000000e+01 4.091790999999999912e+01
8.979999999999999716e+01 1.393992000000000075e+01
8.984999999999999432e+01 3.580604000000000298e+01
8.990000000000000568e+01 1.436517000000000088e+01
8.995000000000000284e+01 3.287317999999999785e+01
9.000000000000000000e+01 1.030610000000000070e+01
9.004999999999999716e+01 2.063510000000000133e+01
9.009999999999999432e+01 9.279899999999999594e+00
9.015000000000000568e+01 1.649680000000000035e+01
9.020000000000000284e+01 1.855254000000000048e+01
9.025000000000000000e+01 1.954592999999999847e+01
9.029999999999999716e+01 2.626799000000000106e+01
9.034999999999999432e+01 1.093914999999999971e+01
9.040000000000000568e+01 2.228500999999999976e+01
9.045000000000000284e+01 3.444624000000000308e+01
9.050000000000000000e+01 1.906970000000000098e+01
9.054999999999999716e+01 2.662312000000000012e+01
9.059999999999999432e+01 3.300303000000000253e+01
9.065000000000000568e+01 1.157008000000000081e+01
9.070000000000000284e+01 2.411879000000000062e+01
9.075000000000000000e+01 1.532285000000000075e+01
9.079999999999999716e+01 1.443890000000000029e+01
9.084999999999999432e+01 1.915069000000000088e+01
9.090000000000000568e+01 1.090143999999999913e+01
9.095000000000000284e+01 2.313270999999999944e+01
9.100000000000000000e+01 1.210665999999999976e+01
9.104999999999999716e+01 1.233708999999999989e+01
9.109999999999999432e+01 2.440858000000000061e+01
9.115000000000000568e+01 3.765312999999999732e+01
9.120000000000000284e+01 5.679189999999999827e+01
9.125000000000000000e+01 2.326655999999999835e+01
9.129999999999999716e+01 1.697260999999999953e+01
9.134999999999999432e+01 1.562705000000000055e+01
9.140000000000000568e+01 9.559450999999999965e+01
9.145000000000000284e+01 8.822921999999999798e+01
9.150000000000000000e+01 8.026109999999999189e+00
9.154999999999999716e+01 2.786853999999999942e+01
9.159999999999999432e+01 1.287514999999999965e+01
9.165000000000000568e+01 1.503007000000000026e+01
9.170000000000000284e+01 3.276509000000000071e+01
9.175000000000000000e+01 4.307538000000000267e+01
9.179999999999999716e+01 3.084057999999999922e+01
9.184999999999999432e+01 1.437528999999999968e+01
9.190000000000000568e+01 1.328506999999999927e+01
9.195000000000000284e+01 1.836974000000000018e+01
9.200000000000000000e+01 7.191620000000000346e+00
9.204999999999999716e+01 1.609624000000000166e+01
9.209999999999999432e+01 2.778948000000000107e+01
9.215000000000000568e+01 3.182432000000000016e+01
9.220000000000000284e+01 1.380714000000000041e+01
9.225000000000000000e+01 1.702608000000000033e+01
9.229999999999999716e+01 1.131739999999999924e+01
9.234999999999999432e+01 2.332245999999999952e+01
9.240000000000000568e+01 2.817795999999999879e+01
9.245000000000000284e+01 3.833420000000000272e+01
9.250000000000000000e+01 4.005055999999999727e+01
9.254999999999999716e+01 3.852935000000000088e+01
9.259999999999999432e+01 4.716270999999999702e+01
9.265000000000000568e+01 6.025599999999999845e+00
9.270000000000000284e+01 3.356128999999999962e+01
9.275000000000000000e+01 2.340402999999999878e+01
9.279999999999999716e+01 3.066636000000000095e+01
9.284999999999999432e+01 2.299144000000000077e+01
9.290000000000000568e+01 1.096173299999999955e+02
9.295000000000000284e+01 3.289641999999999911e+01
9.300000000000000000e+01 4.163846999999999809e+01
9.304999999999999716e+01 2.247282999999999831e+01
9.309999999999999432e+01 1.410533000000000037e+01
9.315000000000000568e+01 3.053768000000000171e+01
9.320000000000000284e+01 1.203232000000000035e+01
9.325000000000000000e+01 4.048631000000000313e+01
9.329999999999999716e+01 1.847019999999999840e+01
9.334999999999999432e+01 1.453048000000000073e+01
9.340000000000000568e+01 2.100740000000000052e+01
9.345000000000000284e+01 9.775869999999999393e+00
9.350000000000000000e+01 3.970241999999999649e+01
9.354999999999999716e+01 1.123891000000000062e+01
9.359999999999999432e+01 2.723313999999999879e+01
9.365000000000000568e+01 2.364912999999999954e+01
9.370000000000000284e+01 3.370125000000000171e+01
9.375000000000000000e+01 1.755735999999999919e+01
9.379999999999999716e+01 9.820209999999999440e+00
9.384999999999999432e+01 2.991908000000000101e+01
9.390000000000000568e+01 1.334531999999999918e+01
9.395000000000000284e+01 1.377802999999999933e+01
9.400000000000000000e+01 1.784262999999999977e+01
9.404999999999999716e+01 1.574094999999999978e+01
9.409999999999999432e+01 1.473643000000000036e+01
9.415000000000000568e+01 1.963071000000000055e+01
9.420000000000000284e+01 1.280264999999999986e+01
9.425000000000000000e+01 3.617063999999999879e+01
9.429999999999999716e+01 1.993629999999999924e+01
9.434999999999999432e+01 2.399214999999999876e+01
9.440000000000000568e+01 2.200118000000000151e+01
9.445000000000000284e+01 1.459966999999999970e+01
9.450000000000000000e+01 1.814106999999999914e+01
9.454999999999999716e+01 2.139839999999999876e+01
9.459999999999999432e+01 1.121136000000000088e+01
9.465000000000000568e+01 2.447644999999999982e+01
9.470000000000000284e+01 2.322779999999999845e+01
9.475000000000000000e+01 2.410546000000000078e+01
9.479999999999999716e+01 1.303100000000000058e+01
9.484999999999999432e+01 1.984136000000000166e+01
9.490000000000000568e+01 1.866088999999999842e+01
9.495000000000000284e+01 1.022377000000000002e+01
9.500000000000000000e+01 2.795511000000000124e+01
9.504999999999999716e+01 2.232809999999999917e+01
9.509999999999999432e+01 2.617233999999999838e+01
9.515000000000000568e+01 3.060818000000000083e+01
9.520000000000000284e+01 1.388280999999999921e+01
9.525000000000000000e+01 1.352200000000000024e+01
9.529999999999999716e+01 6.640380000000000393e+00
9.534999999999999432e+01 1.603380999999999901e+01
9.540000000000000568e+01 1.339748999999999945e+01
9.545000000000000284e+01 3.974299999999999944e+00
9.550000000000000000e+01 1.210988000000000042e+01
9.554999999999999716e+01 3.638477000000000317e+01
9.559999999999999432e+01 8.938069999999999737e+00
9.565000000000000568e+01 1.152224000000000004e+01
9.570000000000000284e+01 1.856826999999999828e+01
9.575000000000000000e+01 2.499709999999999877e+00
9.579999999999999716e+01 9.771979999999999222e+00
9.584999999999999432e+01 2.301193999999999917e+01
9.590000000000000568e+01 2.008845000000000169e+01
9.595000000000000284e+01 9.273820000000000618e+00
9.600000000000000000e+01 2.409925000000000139e+01
9.604999999999999716e+01 2.735588999999999871e+01
9.609999999999999432e+01 1.804842000000000013e+01
9.615000000000000568e+01 2.102124999999999844e+01
9.620000000000000284e+01 1.399136999999999986e+01
9.625000000000000000e+01 3.217936999999999870e+01
9.629999999999999716e+01 3.081907999999999959e+01
9.634999999999999432e+01 9.468090000000000117e+00
9.640000000000000568e+01 2.494543000000000177e+01
9.645000000000000284e+01 2.526691999999999894e+01
9.650000000000000000e+01 3.247932999999999737e+01
9.654999999999999716e+01 4.555868999999999858e+01
9.659999999999999432e+01 2.564842000000000155e+01
9.665000000000000568e+01 2.070304000000000144e+01
9.670000000000000284e+01 3.295445999999999742e+01
9.675000000000000000e+01 3.456759000000000270e+01
9.679999999999999716e+01 1.434744000000000064e+01
9.684999999999999432e+01 2.934998999999999825e+01
9.690000000000000568e+01 7.624349999999999739e+00
9.695000000000000284e+01 6.344245000000000090e+01
9.700000000000000000e+01 3.526731000000000193e+01
9.704999999999999716e+01 2.722014000000000067e+01
9.709999999999999432e+01 7.062484999999999502e+01
9.715000000000000568e+01 6.529899999999999594e+00
9.720000000000000284e+01 3.951194000000000273e+01
9.725000000000000000e+01 3.433697000000000088e+01
9.729999999999999716e+01 6.681462999999999397e+01
9.734999999999999432e+01 2.375762999999999892e+01
9.740000000000000568e+01 3.724385999999999797e+01
9.745000000000000284e+01 1.541503999999999941e+01
9.750000000000000000e+01 1.912162999999999968e+01
9.754999999999999716e+01 3.760497999999999763e+01
9.759999999999999432e+01 2.896649999999999991e+01
9.765000000000000568e+01 2.230949999999999989e+01
9.770000000000000284e+01 2.865775000000000006e+01
9.775000000000000000e+01 3.530301000000000045e+01
9.779999999999999716e+01 3.464780999999999977e+01
9.784999999999999432e+01 4.388700999999999652e+01
9.790000000000000568e+01 7.186993999999999971e+01
9.795000000000000284e+01 1.674258999999999986e+01
9.800000000000000000e+01 2.245221000000000089e+01
9.804999999999999716e+01 5.518464999999999776e+01
9.809999999999999432e+01 4.143207000000000306e+01
9.815000000000000568e+01 3.267716999999999672e+01
9.820000000000000284e+01 1.229074999999999918e+01
9.825000000000000000e+01 2.274448999999999899e+01
9.829999999999999716e+01 3.049470000000000169e+01
9.834999999999999432e+01 2.416024000000000171e+01
9.840000000000000568e+01 3.689952000000000254e+01
9.845000000000000284e+01 1.080550000000000033e+01
9.850000000000000000e+01 2.258119999999999905e+01
9.854999999999999716e+01 1.833127999999999957e+01
9.859999999999999432e+01 6.014359999999999928e+01
9.865000000000000568e+01 2.331872999999999863e+01
9.870000000000000284e+01 6.559139000000000408e+01
9.875000000000000000e+01 2.929805999999999955e+01
9.879999999999999716e+01 8.798339999999999606e+00
9.884999999999999432e+01 2.075806000000000040e+01
9.890000000000000568e+01 2.126800000000000068e+01
9.895000000000000284e+01 2.357901000000000025e+01
9.900000000000000000e+01 1.731281999999999854e+01
9.904999999999999716e+01 3.654500000000000171e+01
9.909999999999999432e+01 4.165079999999999671e+00
9.915000000000000568e+01 1.542441999999999958e+01
9.920000000000000284e+01 1.409168999999999983e+01
9.925000000000000000e+01 1.441751999999999967e+01
9.929999999999999716e+01 3.787975999999999743e+01
9.934999999999999432e+01 2.161709000000000103e+01
9.940000000000000568e+01 4.137966000000000122e+01
9.945000000000000284e+01 1.992629599999999925e+02
9.950000000000000000e+01 1.909289000000000058e+01
9.954999999999999716e+01 2.025989999999999824e+01
9.959999999999999432e+01 3.104992999999999981e+01
9.965000000000000568e+01 6.178090000000000082e+00
9.970000000000000284e+01 3.424459999999999837e+01
9.975000000000000000e+01 2.681012000000000128e+01
9.979999999999999716e+01 3.003319000000000116e+01
9.984999999999999432e+01 1.994949000000000083e+01
9.990000000000000568e+01 9.533260000000000289e+00
9.995000000000000284e+01 4.345989000000000146e+01
1.000000000000000000e+02 3.017815999999999832e+01
1.000499999999999972e+02 1.084074999999999989e+01
1.000999999999999943e+02 1.265893999999999942e+01
1.001500000000000057e+02 4.675075999999999965e+01
1.002000000000000028e+02 2.615856000000000137e+01
1.002500000000000000e+02 3.230270000000000152e+01
1.002999999999999972e+02 1.668132999999999910e+01
1.003499999999999943e+02 1.595606000000000080e+01
1.004000000000000057e+02 1.656646999999999892e+01
1.004500000000000028e+02 1.760151000000000110e+01
1.005000000000000000e+02 2.323320999999999970e+01
1.005499999999999972e+02 3.636442999999999870e+01
1.005999999999999943e+02 1.295226000000000077e+01
1.006500000000000057e+02 3.527796000000000021e+01
1.007000000000000028e+02 1.804470999999999847e+01
1.007500000000000000e+02 2.456692999999999927e+01
1.007999999999999972e+02 1.962374000000000152e+01
1.008499999999999943e+02 1.957854000000000028e+01
1.009000000000000057e+02 1.513804999999999978e+01
1.009500000000000028e+02 1.455587000000000053e+01
1.010000000000000000e+02 2.730339000000000027e+01
1.010499999999999972e+02 1.528757000000000055e+01
1.010999999999999943e+02 2.260435999999999979e+01
1.011500000000000057e+02 3.167251999999999867e+01
1.012000000000000028e+02 2.824265000000000114e+01
1.012500000000000000e+02 1.526238999999999990e+01
1.012999999999999972e+02 6.731148000000000309e+01
1.013499999999999943e+02 2.921566999999999936e+01
1.014000000000000057e+02 8.208479999999999777e+00
1.014500000000000028e+02 1.305386000000000024e+01
1.015000000000000000e+02 1.552500999999999998e+01
1.015499999999999972e+02 5.477976000000000312e+01
1.015999999999999943e+02 1.920902999999999849e+01
1.016500000000000057e+02 3.542907999999999902e+01
1.017000000000000028e+02 6.925159999999999982e+00
1.017500000000000000e+02 2.213143000000000171e+01
1.017999999999999972e+02 1.305776000000000003e+01
1.018499999999999943e+02 1.848164999999999836e+01
1.019000000000000057e+02 1.870072000000000045e+01
1.019500000000000028e+02 2.699007999999999896e+01
1.020000000000000000e+02 2.377109000000000094e+01
1.020499999999999972e+02 2.155287999999999826e+01
1.020999999999999943e+02 1.572844000000000086e+01
1.021500000000000057e+02 1.422042000000000073e+01
1.022000000000000028e+02 2.728596999999999895e+01
1.022500000000000000e+02 2.762816000000000116e+01
1.022999999999999972e+02 2.201583000000000112e+01
1.023499999999999943e+02 3.617851999999999890e+01
1.024000000000000057e+02 2.808894000000000091e+01
1.024500000000000028e+02 2.243188999999999922e+01
1.025000000000000000e+02 1.216431000000000040e+01
1.025499999999999972e+02 1.814404000000000039e+01
1.025999999999999943e+02 1.899187999999999832e+01
1.026500000000000057e+02 6.323690000000000033e+00
1.027000000000000028e+02 1.188803000000000054e+01
1.027500000000000000e+02 1.831082999999999927e+01
1.027999999999999972e+02 1.347418000000000049e+01
1.028499999999999943e+02 1.889260000000000161e+01
1.029000000000000057e+02 4.301756999999999920e+01
1.029500000000000028e+02 2.323744999999999905e+01
1.030000000000000000e+02 8.059240000000000848e+00
1.030499999999999972e+02 3.650341999999999842e+01
1.030999999999999943e+02 2.178087000000000018e+01
1.031500000000000057e+02 3.022326999999999941e+01
1.032000000000000028e+02 2.846629000000000076e+01
1.032500000000000000e+02 7.264825000000000443e+01
1.032999999999999972e+02 2.042661999999999978e+01
1.033499999999999943e+02 4.279679000000000144e+01
1.034000000000000057e+02 2.863748999999999967e+01
1.034500000000000028e+02 3.619377000000000066e+01
1.035000000000000000e+02 1.282809999999999917e+01
1.035499999999999972e+02 2.081561999999999912e+01
1.035999999999999943e+02 6.409807999999999595e+01
1.036500000000000057e+02 2.239960999999999913e+01
1.037000000000000028e+02 4.724277000000000015e+01
1.037500000000000000e+02 3.563741999999999877e+01
1.037999999999999972e+02 3.520824999999999960e+01
1.038499999999999943e+02 1.295224999999999937e+01
1.039000000000000057e+02 6.017882999999999782e+01
1.039500000000000028e+02 1.143054000000000059e+01
1.040000000000000000e+02 5.711269000000000062e+01
1.040499999999999972e+02 4.053029000000000082e+01
1.040999999999999943e+02 6.431781999999999755e+01
1.041500000000000057e+02 3.085489000000000104e+01
1.042000000000000028e+02 5.738244999999999862e+01
1.042500000000000000e+02 7.281577000000000055e+01
1.042999999999999972e+02 1.775306000000000139e+01
1.043499999999999943e+02 1.270447000000000060e+01
1.044000000000000057e+02 1.599958100000000059e+02
1.044500000000000028e+02 1.798787000000000091e+01
1.045000000000000000e+02 4.410528999999999655e+01
1.045499999999999972e+02 1.309928000000000026e+01
1.045999999999999943e+02 1.823648999999999987e+01
1.046500000000000057e+02 1.991040999999999883e+01
1.047000000000000028e+02 2.832132999999999967e+01
1.047500000000000000e+02 1.698178000000000054e+01
1.047999999999999972e+02 3.955331000000000330e+01
1.048499999999999943e+02 3.995951999999999771e+01
1.049000000000000057e+02 2.641956000000000060e+01
1.049500000000000028e+02 3.621719000000000221e+01
1.050000000000000000e+02 2.232413999999999987e+01
1.050499999999999972e+02 4.863642000000000110e+01
1.050999999999999943e+02 3.484009999999999962e+01
1.051500000000000057e+02 2.422112999999999872e+01
1.052000000000000028e+02 2.043784000000000134e+01
1.052500000000000000e+02 2.699137999999999948e+01
1.052999999999999972e+02 1.152560600000000051e+02
1.053499999999999943e+02 7.561650000000000205e+00
1.054000000000000057e+02 1.568181000000000047e+01
1.054500000000000028e+02 3.545358000000000231e+01
1.055000000000000000e+02 1.571995000000000076e+01
1.055499999999999972e+02 4.838409000000000049e+01
1.055999999999999943e+02 1.547657000000000060e+01
1.056500000000000057e+02 1.610960000000000036e+01
1.057000000000000028e+02 1.683219000000000065e+01
1.057500000000000000e+02 4.044921999999999684e+01
1.057999999999999972e+02 3.249481000000000108e+01
1.058499999999999943e+02 2.057965000000000089e+01
1.059000000000000057e+02 1.899184999999999945e+01
1.059500000000000028e+02 1.892405000000000115e+01
1.060000000000000000e+02 2.780723000000000056e+01
1.060499999999999972e+02 5.770597999999999672e+01
1.060999999999999943e+02 2.465236000000000161e+01
1.061500000000000057e+02 1.908280999999999850e+01
1.062000000000000028e+02 3.084701000000000093e+01
1.062500000000000000e+02 1.871862000000000137e+01
1.062999999999999972e+02 5.373610000000000042e+01
1.063499999999999943e+02 2.628245000000000076e+01
1.064000000000000057e+02 3.773496999999999701e+01
1.064500000000000028e+02 4.722048000000000201e+01
1.065000000000000000e+02 5.631672999999999973e+01
1.065499999999999972e+02 4.453338999999999714e+01
1.065999999999999943e+02 6.069505000000000194e+01
1.066500000000000057e+02 2.951995000000000147e+01
1.067000000000000028e+02 7.005370999999999526e+01
1.067500000000000000e+02 1.635559999999999903e+01
1.067999999999999972e+02 1.433228000000000080e+01
1.068499999999999943e+02 2.201128999999999891e+01
1.069000000000000057e+02 1.616893999999999920e+01
1.069500000000000028e+02 3.420344999999999658e+01
1.070000000000000000e+02 2.310237000000000052e+01
1.070499999999999972e+02 8.365199999999999747e+00
1.070999999999999943e+02 1.254008999999999929e+01
1.071500000000000057e+02 1.810772000000000048e+01
1.072000000000000028e+02 1.633635999999999910e+01
1.072500000000000000e+02 2.865530000000000044e+01
1.072999999999999972e+02 2.769738999999999862e+01
1.073499999999999943e+02 2.277833000000000041e+01
1.074000000000000057e+02 1.785395000000000110e+01
1.074500000000000028e+02 4.516107000000000227e+01
1.075000000000000000e+02 1.748175000000000168e+01
1.075499999999999972e+02 7.985730000000000217e+00
1.075999999999999943e+02 1.258874999999999922e+01
1.076500000000000057e+02 1.282418999999999976e+01
1.077000000000000028e+02 4.466172000000000253e+01
1.077500000000000000e+02 1.865913000000000110e+01
1.077999999999999972e+02 3.244534000000000162e+01
1.078499999999999943e+02 9.254130000000000678e+01
1.079000000000000057e+02 1.355200999999999922e+01
1.079500000000000028e+02 6.599061000000000377e+01
1.080000000000000000e+02 4.477022999999999797e+01
1.080499999999999972e+02 1.639497000000000071e+01
1.080999999999999943e+02 1.256114999999999959e+01
1.081500000000000057e+02 3.755295000000000272e+01
1.082000000000000028e+02 2.069357000000000113e+01
1.082500000000000000e+02 3.083627999999999858e+01
1.082999999999999972e+02 3.411800999999999817e+01
1.083499999999999943e+02 2.201229999999999976e+01
1.084000000000000057e+02 7.404209999999999958e+00
1.084500000000000028e+02 9.835570000000000590e+00
1.085000000000000000e+02 2.551821999999999946e+01
1.085499999999999972e+02 1.161979000000000006e+01
1.085999999999999943e+02 2.698516000000000048e+01
1.086500000000000057e+02 1.991729000000000127e+01
1.087000000000000028e+02 2.795641000000000176e+01
1.087500000000000000e+02 1.071279999999999966e+01
1.087999999999999972e+02 5.428390000000000271e+00
1.088499999999999943e+02 7.698240000000000194e+00
1.089000000000000057e+02 4.810929999999999929e+00
1.089500000000000028e+02 3.815308000000000277e+01
1.090000000000000000e+02 5.363983000000000345e+01
1.090499999999999972e+02 3.392526999999999759e+01
1.090999999999999943e+02 3.724159999999999915e+00
1.091500000000000057e+02 6.389840000000000408e+00
1.092000000000000028e+02 1.716321999999999903e+01
1.092500000000000000e+02 2.771796000000000149e+01
1.092999999999999972e+02 8.945430000000000348e+01
1.093499999999999943e+02 3.668229000000000184e+01
1.094000000000000057e+02 3.268726999999999805e+01
1.094500000000000028e+02 1.567601999999999940e+01
1.095000000000000000e+02 1.865305000000000035e+01
1.095499999999999972e+02 2.169888999999999868e+01
1.095999999999999943e+02 3.597473999999999705e+01
1.096500000000000057e+02 7.735049999999999670e+01
1.097000000000000028e+02 1.576544999999999952e+01
1.097500000000000000e+02 3.421356000000000108e+01
1.097999999999999972e+02 2.579901999999999873e+01
1.098499999999999943e+02 2.146629000000000076e+01
1.099000000000000057e+02 3.068975000000000009e+01
1.099500000000000028e+02 5.190979999999999706e+01
1.100000000000000000e+02 2.807970999999999862e+01
1.100499999999999972e+02 3.397990000000000066e+01
1.100999999999999943e+02 1.258378000000000085e+01
1.101500000000000057e+02 2.210294000000000025e+01
1.102000000000000028e+02 2.966599000000000075e+01
1.102500000000000000e+02 1.794583000000000084e+01
1.102999999999999972e+02 1.245750999999999920e+01
1.103499999999999943e+02 7.285690999999999917e+01
1.104000000000000057e+02 8.711289999999999978e+00
1.104500000000000028e+02 3.154314000000000107e+01
1.105000000000000000e+02 6.919087000000000387e+01
1.105499999999999972e+02 3.643440999999999974e+01
1.105999999999999943e+02 1.210877999999999943e+01
1.106500000000000057e+02 1.817538000000000054e+01
1.107000000000000028e+02 4.369082000000000221e+01
1.107500000000000000e+02 3.820277999999999707e+01
1.107999999999999972e+02 3.145698000000000150e+01
1.108499999999999943e+02 2.679689000000000121e+01
1.109000000000000057e+02 2.935921000000000092e+01
1.109500000000000028e+02 3.611120999999999981e+01
1.110000000000000000e+02 9.435230000000000672e+00
1.110499999999999972e+02 2.877951699999999846e+02
1.110999999999999943e+02 8.237270000000000536e+00
1.111500000000000057e+02 1.124461999999999939e+01
1.112000000000000028e+02 3.582339000000000340e+01
1.112500000000000000e+02 2.588695999999999842e+01
1.112999999999999972e+02 2.724031000000000091e+01
1.113499999999999943e+02 2.756255000000000166e+01
1.114000000000000057e+02 1.097123999999999988e+01
1.114500000000000028e+02 2.706158999999999892e+01
1.115000000000000000e+02 1.998000000000000043e+01
1.115499999999999972e+02 2.522321000000000168e+01
1.115999999999999943e+02 2.249224999999999852e+01
1.116500000000000057e+02 2.297869000000000028e+01
1.117000000000000028e+02 3.699143999999999721e+01
1.117500000000000000e+02 4.600200999999999851e+01
1.117999999999999972e+02 2.926545000000000130e+01
1.118499999999999943e+02 5.036008000000000351e+01
1.119000000000000057e+02 1.067634999999999934e+01
1.119500000000000028e+02 3.832963999999999771e+01
1.120000000000000000e+02 6.520998000000000161e+01
1.120499999999999972e+02 8.898640000000000327e+00
1.120999999999999943e+02 1.036072000000000060e+01
1.121500000000000057e+02 2.718669999999999831e+01
1.122000000000000028e+02 1.635962999999999923e+01
1.122500000000000000e+02 2.208472000000000079e+01
1.122999999999999972e+02 2.608367700000000013e+02
1.123499999999999943e+02 1.155211500000000058e+02
1.124000000000000057e+02 8.537829999999999586e+00
1.124500000000000028e+02 2.358609999999999829e+01
1.125000000000000000e+02 6.144700000000000273e+00
1.125499999999999972e+02 2.455689999999999884e+01
1.125999999999999943e+02 1.585727999999999938e+01
1.126500000000000057e+02 8.051740000000000563e+00
1.127000000000000028e+02 3.391373000000000104e+01
1.127500000000000000e+02 2.264925100000000100e+02
1.127999999999999972e+02 6.321260999999999797e+01
1.128499999999999943e+02 1.530851000000000006e+01
1.129000000000000057e+02 4.364750999999999692e+01
1.129500000000000028e+02 6.450129999999999697e+00
1.130000000000000000e+02 2.200935000000000130e+01
1.130499999999999972e+02 2.952759000000000000e+01
1.130999999999999943e+02 3.679106999999999772e+01
1.131500000000000057e+02 2.559804000000000102e+01
1.132000000000000028e+02 3.182054000000000116e+01
1.132500000000000000e+02 2.327324000000000126e+01
1.132999999999999972e+02 7.325306000000000495e+01
1.133499999999999943e+02 2.645947999999999922e+01
1.134000000000000057e+02 1.184789999999999921e+01
1.134500000000000028e+02 1.618736000000000175e+01
1.135000000000000000e+02 2.504597000000000051e+01
1.135499999999999972e+02 2.520144000000000162e+01
1.135999999999999943e+02 1.971887999999999863e+01
1.136500000000000057e+02 2.465157999999999916e+01
1.137000000000000028e+02 1.153091900000000010e+02
1.137500000000000000e+02 3.345918999999999954e+01
1.137999999999999972e+02 2.946189000000000036e+01
1.138499999999999943e+02 2.605155999999999850e+01
1.139000000000000057e+02 2.075300000000000011e+01
1.139500000000000028e+02 2.541834000000000060e+01
1.140000000000000000e+02 1.136707000000000001e+01
1.140499999999999972e+02 3.725717999999999819e+01
1.140999999999999943e+02 2.737703000000000131e+01
1.141500000000000057e+02 1.970601999999999876e+01
1.142000000000000028e+02 3.009288000000000096e+01
1.142500000000000000e+02 8.008692999999999529e+01
1.142999999999999972e+02 1.131324000000000041e+01
1.143499999999999943e+02 1.792807000000000173e+01
1.144000000000000057e+02 1.560561000000000043e+01
1.144500000000000028e+02 4.308498000000000161e+01
1.145000000000000000e+02 1.430568000000000062e+01
1.145499999999999972e+02 1.674273000000000167e+01
1.145999999999999943e+02 1.716201999999999828e+01
1.146500000000000057e+02 6.335394999999999754e+01
1.147000000000000028e+02 3.813029999999999831e+01
1.147500000000000000e+02 1.717898999999999887e+01
1.147999999999999972e+02 3.922896000000000072e+01
1.148499999999999943e+02 1.065122000000000035e+01
1.149000000000000057e+02 1.358713000000000015e+01
1.149500000000000028e+02 1.857526999999999973e+01
1.150000000000000000e+02 1.773535000000000039e+01
1.150499999999999972e+02 1.839091000000000165e+01
1.150999999999999943e+02 8.245820000000000149e+00
1.151500000000000057e+02 1.898881000000000085e+01
1.152000000000000028e+02 1.612411000000000172e+01
1.152500000000000000e+02 3.271779000000000082e+01
1.152999999999999972e+02 1.305316400000000101e+02
1.153499999999999943e+02 9.140029999999999433e+00
1.154000000000000057e+02 4.449334999999999951e+01
1.154500000000000028e+02 1.443018999999999963e+01
1.155000000000000000e+02 4.146824999999999761e+01
1.155499999999999972e+02 5.389777000000000129e+01
1.155999999999999943e+02 1.221561200000000014e+02
1.156500000000000057e+02 3.155182999999999893e+01
1.157000000000000028e+02 5.523526999999999987e+01
1.157500000000000000e+02 9.647990000000000066e+00
1.157999999999999972e+02 4.097820000000000107e+01
1.158499999999999943e+02 1.784141999999999939e+01
1.159000000000000057e+02 2.484151999999999916e+01
1.159500000000000028e+02 1.622734000000000165e+01
1.160000000000000000e+02 6.274730000000000274e+01
1.160499999999999972e+02 9.040139999999999176e+00
1.160999999999999943e+02 2.705590000000000117e+01
1.161500000000000057e+02 4.588250000000000384e+00
1.162000000000000028e+02 1.854757000000000033e+01
1.162500000000000000e+02 1.822566000000000130e+01
1.162999999999999972e+02 5.560340000000000060e+00
1.163499999999999943e+02 1.402379400000000089e+02
1.164000000000000057e+02 6.313369999999999926e+00
1.164500000000000028e+02 2.516028999999999982e+01
1.165000000000000000e+02 3.880105999999999966e+01
1.165499999999999972e+02 2.852358999999999867e+01
1.165999999999999943e+02 2.704610999999999876e+01
1.166500000000000057e+02 2.008044999999999902e+01
1.167000000000000028e+02 3.140355999999999881e+01
1.167500000000000000e+02 2.643289000000000044e+01
1.167999999999999972e+02 1.826229000000000013e+01
1.168499999999999943e+02 7.949387000000000114e+01
1.169000000000000057e+02 9.955370000000000275e+00
1.169500000000000028e+02 2.138391000000000020e+01
1.170000000000000000e+02 1.592234000000000016e+01
1.170499999999999972e+02 7.342389999999999972e+00
1.170999999999999943e+02 9.035869999999999180e+00
1.171500000000000057e+02 2.979450999999999894e+01
1.172000000000000028e+02 3.185501000000000005e+01
1.172500000000000000e+02 3.167016999999999882e+01
1.172999999999999972e+02 1.005856999999999957e+01
1.173499999999999943e+02 1.426313000000000031e+01
1.174000000000000057e+02 2.454043000000000063e+01
1.174500000000000028e+02 7.385139999999999816e+00
1.175000000000000000e+02 2.449305999999999983e+01
1.175499999999999972e+02 5.284215999999999980e+01
1.175999999999999943e+02 2.496169000000000082e+01
1.176500000000000057e+02 2.051482999999999990e+01
1.177000000000000028e+02 3.706072000000000344e+01
1.177500000000000000e+02 1.558730000000000082e+01
1.177999999999999972e+02 3.341906999999999783e+01
1.178499999999999943e+02 2.835805999999999827e+01
1.179000000000000057e+02 2.776876999999999995e+01
1.179500000000000028e+02 4.247039999999999793e+01
1.180000000000000000e+02 2.753666000000000125e+01
1.180499999999999972e+02 2.088511399999999867e+02
1.180999999999999943e+02 9.312376000000000431e+01
1.181500000000000057e+02 8.128030000000000754e+00
1.182000000000000028e+02 3.203775999999999868e+01
1.182500000000000000e+02 4.024685000000000201e+01
1.182999999999999972e+02 2.392021000000000086e+01
1.183499999999999943e+02 5.573940000000000339e+00
1.184000000000000057e+02 2.012656000000000134e+01
1.184500000000000028e+02 3.832283999999999935e+01
1.185000000000000000e+02 2.734439000000000064e+01
1.185499999999999972e+02 4.266147999999999740e+01
1.185999999999999943e+02 1.190493000000000023e+01
1.186500000000000057e+02 8.842927000000000248e+01
1.187000000000000028e+02 3.899598999999999904e+01
1.187500000000000000e+02 3.740274000000000143e+01
1.187999999999999972e+02 2.825527999999999906e+01
1.188499999999999943e+02 1.914035000000000153e+01
1.189000000000000057e+02 7.293759999999999799e+00
1.189500000000000028e+02 1.433703000000000038e+01
1.190000000000000000e+02 1.403965999999999958e+01
1.190499999999999972e+02 3.723245000000000005e+01
1.190999999999999943e+02 1.334389999999999965e+01
1.191500000000000057e+02 4.516942999999999842e+01
1.192000000000000028e+02 1.182060000000000066e+01
1.192500000000000000e+02 1.275684000000000040e+01
1.192999999999999972e+02 1.917882000000000176e+01
1.193499999999999943e+02 4.827152000000000243e+01
1.194000000000000057e+02 9.345578999999999326e+01
1.194500000000000028e+02 3.785497000000000156e+01
1.195000000000000000e+02 5.722677999999999798e+01
1.195499999999999972e+02 1.413427000000000078e+01
1.195999999999999943e+02 3.184055000000000035e+01
1.196500000000000057e+02 3.111534999999999940e+01
1.197000000000000028e+02 9.616260000000000474e+00
1.197500000000000000e+02 9.681919999999999860e+00
1.197999999999999972e+02 4.061359999999999815e+01
1.198499999999999943e+02 1.242269100000000037e+02
1.199000000000000057e+02 7.656128999999999962e+01
1.199500000000000028e+02 4.162449999999999761e+01
1.200000000000000000e+02 3.715221999999999980e+01
1.200499999999999972e+02 1.137410999999999994e+01
1.200999999999999943e+02 3.857419000000000153e+01
1.201500000000000057e+02 9.483961999999999648e+01
1.202000000000000028e+02 1.701529000000000025e+01
1.202500000000000000e+02 4.950489999999999924e+01
1.202999999999999972e+02 3.027339999999999876e+01
1.203499999999999943e+02 1.966660999999999859e+01
1.204000000000000057e+02 1.757607000000000141e+01
1.204500000000000028e+02 2.666681000000000168e+01
1.205000000000000000e+02 2.012077000000000027e+01
1.205499999999999972e+02 2.415258000000000038e+01
1.205999999999999943e+02 1.218363099999999974e+02
1.206500000000000057e+02 1.621361999999999881e+01
1.207000000000000028e+02 1.741375000000000028e+01
1.207500000000000000e+02 2.480520999999999887e+01
1.207999999999999972e+02 2.475150999999999968e+01
1.208499999999999943e+02 4.963492000000000104e+01
1.209000000000000057e+02 3.534382800000000202e+02
1.209500000000000028e+02 1.878474999999999895e+01
1.210000000000000000e+02 3.088808999999999827e+01
1.210499999999999972e+02 1.864005999999999830e+01
1.210999999999999943e+02 9.675929999999999254e+00
1.211500000000000057e+02 3.800804000000000116e+01
1.212000000000000028e+02 2.717429999999999879e+01
1.212500000000000000e+02 1.151848000000000027e+01
1.212999999999999972e+02 2.040214300000000094e+02
1.213499999999999943e+02 2.905133999999999972e+01
1.214000000000000057e+02 2.184894999999999854e+01
1.214500000000000028e+02 3.516924999999999812e+01
1.215000000000000000e+02 2.847590999999999894e+01
1.215499999999999972e+02 2.075015000000000143e+01
1.215999999999999943e+02 2.691122999999999976e+01
1.216500000000000057e+02 2.479654000000000025e+01
1.217000000000000028e+02 2.086144000000000176e+01
1.217500000000000000e+02 3.220855999999999852e+01
1.217999999999999972e+02 1.755272000000000077e+01
1.218499999999999943e+02 2.440482000000000085e+01
1.219000000000000057e+02 2.072115000000000151e+01
1.219500000000000028e+02 3.977720000000000056e+01
1.220000000000000000e+02 1.489342000000000077e+01
1.220499999999999972e+02 7.508374000000000592e+01
1.220999999999999943e+02 2.828924999999999912e+01
1.221500000000000057e+02 2.639116999999999891e+01
1.222000000000000028e+02 4.104603000000000179e+01
1.222500000000000000e+02 5.462678999999999974e+01
1.222999999999999972e+02 4.239598000000000155e+01
1.223499999999999943e+02 2.818406999999999840e+01
1.224000000000000057e+02 2.938802000000000092e+01
1.224500000000000028e+02 7.549631999999999721e+01
1.225000000000000000e+02 3.490254999999999797e+01
1.225499999999999972e+02 1.799373999999999967e+02
1.225999999999999943e+02 3.371285999999999916e+01
1.226500000000000057e+02 5.475180000000000291e+01
1.227000000000000028e+02 1.584772000000000070e+01
1.227500000000000000e+02 2.286814999999999998e+01
1.227999999999999972e+02 3.467663999999999902e+01
1.228499999999999943e+02 1.608406000000000091e+01
1.229000000000000057e+02 2.414705999999999975e+01
1.229500000000000028e+02 9.863667799999999488e+02
1.230000000000000000e+02 9.552830000000000155e+00
1.230499999999999972e+02 5.207320000000000171e+00
1.230999999999999943e+02 5.464330000000000354e+00
1.231500000000000057e+02 1.358793999999999969e+01
1.232000000000000028e+02 6.430450000000000443e+00
1.232500000000000000e+02 1.009132999999999925e+01
1.232999999999999972e+02 1.626867000000000019e+01
1.233499999999999943e+02 4.134617000000000075e+01
1.234000000000000057e+02 5.359834000000000032e+01
1.234500000000000028e+02 1.605574999999999974e+01
1.235000000000000000e+02 1.821130000000000138e+01
1.235499999999999972e+02 1.187153999999999954e+01
1.235999999999999943e+02 5.622670000000000101e+01
1.236500000000000057e+02 1.115433999999999948e+01
1.237000000000000028e+02 1.987902000000000058e+01
1.237500000000000000e+02 1.457221999999999973e+01
1.237999999999999972e+02 1.830703000000000102e+01
1.238499999999999943e+02 4.215944999999999965e+01
1.239000000000000057e+02 1.570609999999999928e+01
1.239500000000000028e+02 1.171653000000000056e+01
1.240000000000000000e+02 3.810978000000000065e+01
1.240499999999999972e+02 2.245770999999999873e+01
1.240999999999999943e+02 1.211503000000000085e+01
1.241500000000000057e+02 1.032686999999999955e+01
1.242000000000000028e+02 3.535790000000000077e+01
1.242500000000000000e+02 3.577304999999999779e+01
1.242999999999999972e+02 3.695882999999999896e+01
1.243499999999999943e+02 1.007854999999999990e+01
1.244000000000000057e+02 1.901060000000000016e+01
1.244500000000000028e+02 4.951810000000000045e+00
1.245000000000000000e+02 2.311212000000000089e+01
1.245499999999999972e+02 1.584066999999999936e+01
1.245999999999999943e+02 1.710529000000000011e+01
1.246500000000000057e+02 1.307910000000000039e+01
1.247000000000000028e+02 4.339179999999999815e+00
1.247500000000000000e+02 2.380723000000000056e+01
1.247999999999999972e+02 2.041469999999999985e+01
1.248499999999999943e+02 1.597480999999999973e+01
1.249000000000000057e+02 1.694679999999999964e+01
1.249500000000000028e+02 2.102702000000000027e+01
1.250000000000000000e+02 4.571279999999999788e+00
1.250499999999999972e+02 7.789390000000000036e+00
1.250999999999999943e+02 1.050606999999999935e+01
1.251500000000000057e+02 6.887459999999999916e+00
1.252000000000000028e+02 1.449047000000000018e+01
1.252500000000000000e+02 3.341114000000000317e+01
1.252999999999999972e+02 1.591465999999999958e+01
1.253499999999999943e+02 3.266854000000000013e+01
1.254000000000000057e+02 6.041658999999999935e+01
1.254500000000000028e+02 8.390864000000000544e+01
1.255000000000000000e+02 8.822869000000000028e+01
1.255499999999999972e+02 5.053858000000000317e+01
1.255999999999999943e+02 1.152434000000000047e+01
1.256500000000000057e+02 1.671331999999999951e+01
1.257000000000000028e+02 2.312963999999999842e+01
1.257500000000000000e+02 1.317665000000000042e+01
1.257999999999999972e+02 3.662836000000000070e+01
1.258499999999999943e+02 1.433976999999999968e+01
1.259000000000000057e+02 8.595503999999999678e+01
1.259500000000000028e+02 1.773011999999999944e+01
1.260000000000000000e+02 1.396236999999999995e+01
1.260499999999999972e+02 2.812517000000000067e+01
1.260999999999999943e+02 4.264030000000000342e+01
1.261500000000000057e+02 4.531539000000000073e+01
1.262000000000000028e+02 3.761692000000000036e+01
1.262500000000000000e+02 3.284895000000000209e+01
1.262999999999999972e+02 3.614555000000000007e+01
1.263499999999999943e+02 2.615105000000000146e+01
1.264000000000000057e+02 5.469377000000000066e+01
1.264500000000000028e+02 2.570373999999999981e+01
1.265000000000000000e+02 5.692197000000000173e+01
1.265499999999999972e+02 2.571625999999999834e+01
1.265999999999999943e+02 1.921465999999999852e+01
1.266500000000000057e+02 7.679459999999999731e+00
1.267000000000000028e+02 1.022507000000000055e+01
1.267500000000000000e+02 3.360011000000000081e+01
1.267999999999999972e+02 4.622323000000000093e+01
1.268499999999999943e+02 1.265174000000000021e+01
1.269000000000000057e+02 2.430068999999999946e+01
1.269500000000000028e+02 2.744546000000000063e+01
1.270000000000000000e+02 2.289408999999999850e+01
1.270499999999999972e+02 4.163998999999999739e+01
1.270999999999999943e+02 7.164469999999999672e+00
1.271500000000000057e+02 3.282764000000000237e+01
1.272000000000000028e+02 3.724284000000000106e+01
1.272500000000000000e+02 1.161051999999999929e+01
1.272999999999999972e+02 1.715788999999999831e+01
1.273499999999999943e+02 7.768469000000000335e+01
1.274000000000000057e+02 3.909861999999999682e+01
1.274500000000000028e+02 4.022597999999999985e+01
1.275000000000000000e+02 3.236513999999999669e+01
1.275499999999999972e+02 2.887171000000000021e+01
1.275999999999999943e+02 1.090499400000000065e+02
1.276500000000000057e+02 2.926097000000000037e+01
1.277000000000000028e+02 1.350529000000000046e+01
1.277500000000000000e+02 1.521775000000000055e+01
1.277999999999999972e+02 1.087340000000000018e+01
1.278499999999999943e+02 3.357815000000000083e+01
1.279000000000000057e+02 2.183851999999999904e+01
1.279500000000000028e+02 2.797718000000000060e+01
1.280000000000000000e+02 1.703836000000000084e+01
1.280500000000000114e+02 2.237604999999999933e+01
1.280999999999999943e+02 6.358906000000000347e+01
1.281500000000000057e+02 4.755013999999999896e+01
1.281999999999999886e+02 4.119662999999999897e+01
1.282500000000000000e+02 2.560931000000000068e+01
1.283000000000000114e+02 1.177594899999999996e+02
1.283499999999999943e+02 1.880112000000000094e+01
1.284000000000000057e+02 2.768664000000000058e+01
1.284499999999999886e+02 8.846777000000000157e+01
1.285000000000000000e+02 9.667279000000000622e+01
1.285500000000000114e+02 2.329259000000000057e+01
1.285999999999999943e+02 3.057149000000000072e+01
1.286500000000000057e+02 1.705248999999999882e+01
1.286999999999999886e+02 9.318089999999999762e+00
1.287500000000000000e+02 2.175860000000000127e+01
1.288000000000000114e+02 1.678526000000000096e+01
1.288499999999999943e+02 2.435386000000000095e+01
1.289000000000000057e+02 2.975193000000000154e+01
1.289499999999999886e+02 2.183796999999999855e+01
1.290000000000000000e+02 1.909436000000000178e+01
1.290500000000000114e+02 3.362792999999999921e+01
1.290999999999999943e+02 2.701021000000000072e+01
1.291500000000000057e+02 5.144541000000000253e+01
1.291999999999999886e+02 9.716818999999999562e+01
1.292500000000000000e+02 1.373747999999999969e+01
1.293000000000000114e+02 2.636687999999999832e+01
1.293499999999999943e+02 3.681459000000000259e+01
1.294000000000000057e+02 2.288406000000000162e+01
1.294499999999999886e+02 4.265827000000000169e+01
1.295000000000000000e+02 3.765071999999999974e+01
1.295500000000000114e+02 2.770294000000000167e+01
1.295999999999999943e+02 4.706222999999999956e+01
1.296500000000000057e+02 3.015052999999999983e+01
1.296999999999999886e+02 2.788885000000000147e+01
1.297500000000000000e+02 4.875838000000000250e+01
1.298000000000000114e+02 4.489529000000000281e+01
1.298499999999999943e+02 3.182196000000000069e+01
1.299000000000000057e+02 2.794807000000000130e+01
1.299499999999999886e+02 4.795443999999999818e+01
1.300000000000000000e+02 1.600785000000000124e+01
1.300500000000000114e+02 4.000726999999999833e+01
1.300999999999999943e+02 3.716772999999999882e+01
1.301500000000000057e+02 3.212960000000000349e+01
1.301999999999999886e+02 6.409929999999999950e+01
1.302500000000000000e+02 4.358164000000000016e+01
1.303000000000000114e+02 1.698752999999999957e+01
1.303499999999999943e+02 1.142261000000000024e+02
1.304000000000000057e+02 2.918889000000000067e+01
1.304499999999999886e+02 1.170899799999999971e+02
1.305000000000000000e+02 4.443547999999999831e+01
1.305500000000000114e+02 3.304607000000000028e+01
1.305999999999999943e+02 4.582021999999999906e+01
1.306500000000000057e+02 5.952987000000000251e+01
1.306999999999999886e+02 3.879574999999999818e+01
1.307500000000000000e+02 1.673594999999999899e+01
1.308000000000000114e+02 1.239744999999999919e+01
1.308499999999999943e+02 6.322650000000000325e+00
1.309000000000000057e+02 4.805328000000000088e+01
1.309499999999999886e+02 2.946040999999999954e+01
1.310000000000000000e+02 2.571450000000000102e+01
1.310500000000000114e+02 2.738364999999999938e+01
1.310999999999999943e+02 4.967534400000000119e+02
1.311500000000000057e+02 2.568282999999999916e+01
1.311999999999999886e+02 1.757591999999999999e+01
1.312500000000000000e+02 1.103175000000000061e+01
1.313000000000000114e+02 2.285557000000000016e+01
1.313499999999999943e+02 1.451557000000000031e+01
1.314000000000000057e+02 1.667670000000000030e+01
1.314499999999999886e+02 2.201455999999999946e+01
1.315000000000000000e+02 3.612505000000000166e+01
1.315500000000000114e+02 2.243624000000000152e+01
1.315999999999999943e+02 2.306514999999999915e+01
1.316500000000000057e+02 1.267689000000000021e+01
1.316999999999999886e+02 1.500985999999999976e+01
1.317500000000000000e+02 2.065288700000000119e+02
1.318000000000000114e+02 4.864497999999999678e+01
1.318499999999999943e+02 1.253467000000000020e+01
1.319000000000000057e+02 2.540885000000000105e+01
1.319499999999999886e+02 1.773105300000000000e+02
1.320000000000000000e+02 1.678464999999999918e+01
1.320500000000000114e+02 1.394154999999999944e+01
1.320999999999999943e+02 3.304782999999999760e+01
1.321500000000000057e+02 4.049685000000000201e+01
1.321999999999999886e+02 1.560392099999999971e+02
1.322500000000000000e+02 1.894429999999999836e+01
1.323000000000000114e+02 3.382540000000000191e+01
1.323499999999999943e+02 4.297762999999999778e+01
1.324000000000000057e+02 2.451836000000000126e+01
1.324499999999999886e+02 2.042814999999999870e+01
1.325000000000000000e+02 2.682931999999999917e+01
1.325500000000000114e+02 5.555870999999999782e+01
1.325999999999999943e+02 3.200650000000000261e+01
1.326500000000000057e+02 4.850755999999999801e+01
1.326999999999999886e+02 3.136160999999999888e+01
1.327500000000000000e+02 3.970295000000000130e+01
1.328000000000000114e+02 3.403273000000000081e+01
1.328499999999999943e+02 1.896559999999999846e+01
1.329000000000000057e+02 2.010303000000000040e+01
1.329499999999999886e+02 9.228553999999999746e+01
1.330000000000000000e+02 2.484081000000000117e+01
1.330500000000000114e+02 4.258247000000000071e+01
1.330999999999999943e+02 1.623214499999999987e+02
1.331500000000000057e+02 4.829592999999999847e+01
1.331999999999999886e+02 4.087763999999999953e+01
1.332500000000000000e+02 2.956255000000000166e+01
1.333000000000000114e+02 3.522372000000000014e+01
1.333499999999999943e+02 5.259220000000000006e+00
1.334000000000000057e+02 1.219434000000000040e+01
1.334499999999999886e+02 1.025123999999999924e+01
1.335000000000000000e+02 1.183315999999999946e+01
1.335500000000000114e+02 2.034054000000000073e+01
1.335999999999999943e+02 2.364271000000000100e+01
1.336500000000000057e+02 2.959903999999999868e+01
1.336999999999999886e+02 5.769860000000000433e+00
1.337500000000000000e+02 2.097419999999999973e+01
1.338000000000000114e+02 2.202926000000000073e+01
1.338499999999999943e+02 3.341199000000000296e+01
1.339000000000000057e+02 1.296338000000000079e+01
1.339499999999999886e+02 1.643589000000000055e+01
1.340000000000000000e+02 7.094240000000000101e+00
1.340500000000000114e+02 1.517877999999999972e+01
1.340999999999999943e+02 3.264990000000000236e+01
1.341500000000000057e+02 3.427335000000000065e+01
1.341999999999999886e+02 5.377781999999999840e+01
1.342500000000000000e+02 2.665672999999999959e+01
1.343000000000000114e+02 7.824760000000000382e+00
1.343499999999999943e+02 1.996562000000000126e+01
1.344000000000000057e+02 1.870047999999999888e+01
1.344499999999999886e+02 2.757986999999999966e+01
1.345000000000000000e+02 2.238107000000000113e+01
1.345500000000000114e+02 1.152947999999999951e+01
1.345999999999999943e+02 1.094172999999999973e+01
1.346500000000000057e+02 5.999539999999999651e+01
1.346999999999999886e+02 2.138905000000000101e+01
1.347500000000000000e+02 1.678395000000000081e+01
1.348000000000000114e+02 2.196526000000000067e+01
1.348499999999999943e+02 7.556709999999999816e+00
1.349000000000000057e+02 5.077549999999999564e+00
1.349499999999999886e+02 2.893826999999999927e+01
1.350000000000000000e+02 8.590310000000000556e+00
1.350500000000000114e+02 1.403869000000000078e+01
1.350999999999999943e+02 2.940224999999999866e+01
1.351500000000000057e+02 2.563092999999999932e+01
1.351999999999999886e+02 8.911039999999999850e+00
1.352500000000000000e+02 5.810529999999999973e+00
1.353000000000000114e+02 1.824268999999999963e+01
1.353499999999999943e+02 1.625290999999999997e+01
1.354000000000000057e+02 1.181614000000000075e+01
1.354499999999999886e+02 7.721110000000000362e+00
1.355000000000000000e+02 1.827612999999999843e+01
1.355500000000000114e+02 1.966432999999999964e+01
1.355999999999999943e+02 3.806481999999999744e+01
1.356500000000000057e+02 1.671627000000000152e+01
1.356999999999999886e+02 1.615014600000000087e+02
1.357500000000000000e+02 4.596123000000000047e+01
1.358000000000000114e+02 4.119113999999999720e+01
1.358499999999999943e+02 4.078078000000000003e+01
1.359000000000000057e+02 2.636731999999999942e+01
1.359499999999999886e+02 1.008431999999999995e+01
1.360000000000000000e+02 1.929823000000000022e+01
1.360500000000000114e+02 2.043639999999999901e+01
1.360999999999999943e+02 3.488474999999999682e+01
1.361500000000000057e+02 2.981878000000000029e+01
1.361999999999999886e+02 1.332530999999999999e+01
1.362500000000000000e+02 3.714063999999999766e+01
1.363000000000000114e+02 1.296414000000000044e+01
1.363499999999999943e+02 2.416272000000000020e+01
1.364000000000000057e+02 8.925240000000000506e+00
1.364499999999999886e+02 8.364420000000000854e+00
1.365000000000000000e+02 2.078441000000000116e+01
1.365500000000000114e+02 1.809957100000000025e+02
1.365999999999999943e+02 3.426735000000000042e+01
1.366500000000000057e+02 5.386020000000000252e+00
1.366999999999999886e+02 1.815796999999999883e+01
1.367500000000000000e+02 1.698545999999999978e+01
1.368000000000000114e+02 3.661036000000000001e+01
1.368499999999999943e+02 1.474937000000000076e+01
1.369000000000000057e+02 2.217654999999999887e+01
1.369499999999999886e+02 2.125751999999999953e+01
1.370000000000000000e+02 2.837473999999999918e+01
1.370500000000000114e+02 1.220321000000000033e+01
1.370999999999999943e+02 6.083442000000000149e+01
1.371500000000000057e+02 3.980399999999999938e+00
1.371999999999999886e+02 4.027519999999999811e+01
1.372500000000000000e+02 4.168169999999999931e+01
1.373000000000000114e+02 2.493853999999999971e+01
1.373499999999999943e+02 1.555897000000000041e+01
1.374000000000000057e+02 3.097685999999999851e+01
1.374499999999999886e+02 1.551149000000000022e+01
1.375000000000000000e+02 1.719688000000000017e+01
1.375500000000000114e+02 1.757668999999999926e+01
1.375999999999999943e+02 2.647681000000000040e+01
1.376500000000000057e+02 3.237449999999999761e+01
1.376999999999999886e+02 1.525666999999999973e+01
1.377500000000000000e+02 1.843425999999999831e+01
1.378000000000000114e+02 1.261430000000000007e+01
1.378499999999999943e+02 1.884334000000000131e+01
1.379000000000000057e+02 4.386175000000000068e+01
1.379499999999999886e+02 1.148928000000000083e+01
1.380000000000000000e+02 1.535199000000000069e+01
1.380500000000000114e+02 2.207379999999999853e+01
1.380999999999999943e+02 6.113480000000000025e+00
1.381500000000000057e+02 4.905391999999999797e+01
1.381999999999999886e+02 9.807109999999999772e+00
1.382500000000000000e+02 1.042196000000000033e+01
1.383000000000000114e+02 5.275075999999999965e+01
1.383499999999999943e+02 3.217011999999999716e+01
1.384000000000000057e+02 1.923103000000000051e+01
1.384499999999999886e+02 2.359420000000000073e+01
1.385000000000000000e+02 1.136766000000000076e+01
1.385500000000000114e+02 1.234092000000000056e+01
1.385999999999999943e+02 2.518376999999999910e+01
1.386500000000000057e+02 3.279910000000000281e+01
1.386999999999999886e+02 2.337931000000000026e+01
1.387500000000000000e+02 1.183296999999999954e+01
1.388000000000000114e+02 3.222352999999999668e+01
1.388499999999999943e+02 7.324360000000000426e+00
1.389000000000000057e+02 1.626531999999999911e+01
1.389499999999999886e+02 1.177167000000000030e+01
1.390000000000000000e+02 3.530129999999999768e+01
1.390500000000000114e+02 1.131404000000000032e+01
1.390999999999999943e+02 6.672254999999999825e+01
1.391500000000000057e+02 3.570571000000000339e+01
1.391999999999999886e+02 2.209975999999999985e+01
1.392500000000000000e+02 1.965552999999999884e+01
1.393000000000000114e+02 1.035820599999999985e+02
1.393499999999999943e+02 2.905208000000000013e+01
1.394000000000000057e+02 1.200926199999999966e+02
1.394499999999999886e+02 3.689271000000000100e+01
1.395000000000000000e+02 1.982317000000000107e+01
1.395500000000000114e+02 1.024623000000000062e+01
1.395999999999999943e+02 2.635867000000000004e+01
1.396500000000000057e+02 4.288430000000000319e+01
1.396999999999999886e+02 2.399111999999999867e+01
1.397500000000000000e+02 3.771567999999999898e+01
1.398000000000000114e+02 2.077147000000000077e+01
1.398499999999999943e+02 1.156878999999999991e+01
1.399000000000000057e+02 1.822549000000000063e+01
1.399499999999999886e+02 1.782322999999999880e+01
1.400000000000000000e+02 4.619091999999999842e+01
1.400500000000000114e+02 2.294192999999999927e+01
1.400999999999999943e+02 1.659722999999999971e+01
1.401500000000000057e+02 2.272307999999999950e+01
1.401999999999999886e+02 1.157524000000000086e+01
1.402500000000000000e+02 5.912698000000000320e+01
1.403000000000000114e+02 3.081268000000000029e+01
1.403499999999999943e+02 2.947861999999999938e+01
1.404000000000000057e+02 6.320815999999999946e+01
1.404499999999999886e+02 3.066775000000000162e+01
1.405000000000000000e+02 3.180149000000000115e+01
1.405500000000000114e+02 2.797173000000000087e+01
1.405999999999999943e+02 9.352040000000000575e+00
1.406500000000000057e+02 3.413573000000000235e+01
1.406999999999999886e+02 1.256508999999999965e+01
1.407500000000000000e+02 1.139981000000000044e+01
1.408000000000000114e+02 3.503654999999999831e+01
1.408499999999999943e+02 1.002693000000000012e+01
1.409000000000000057e+02 1.516069000000000067e+01
1.409499999999999886e+02 2.609777000000000058e+01
1.410000000000000000e+02 1.507354999999999912e+01
1.410500000000000114e+02 1.495805999999999969e+01
1.410999999999999943e+02 3.018499999999999872e+01
1.411500000000000057e+02 2.973595999999999862e+01
1.411999999999999886e+02 5.246139999999999581e+00
1.412500000000000000e+02 1.799721999999999866e+01
1.413000000000000114e+02 1.122067999999999977e+01
1.413499999999999943e+02 2.739645000000000152e+01
1.414000000000000057e+02 3.812476000000000198e+01
1.414499999999999886e+02 1.295016000000000034e+01
1.415000000000000000e+02 6.151485999999999876e+01
1.415500000000000114e+02 1.449196000000000062e+01
1.415999999999999943e+02 1.997304000000000102e+01
1.416500000000000057e+02 3.465612000000000137e+01
1.416999999999999886e+02 1.908194999999999908e+01
1.417500000000000000e+02 3.832238000000000255e+01
1.418000000000000114e+02 3.048844000000000065e+01
1.418499999999999943e+02 2.503247000000000000e+01
1.419000000000000057e+02 2.430771999999999977e+01
1.419499999999999886e+02 1.735823999999999856e+01
1.420000000000000000e+02 3.292172000000000054e+01
1.420500000000000114e+02 2.055849999999999866e+01
1.420999999999999943e+02 1.173039999999999949e+01
1.421500000000000057e+02 1.084272999999999954e+01
1.421999999999999886e+02 1.279716999999999949e+01
1.422500000000000000e+02 2.736757000000000062e+01
1.423000000000000114e+02 3.324616999999999933e+01
1.423499999999999943e+02 5.575576000000000221e+01
1.424000000000000057e+02 1.241888999999999932e+01
1.424499999999999886e+02 2.041079999999999828e+01
1.425000000000000000e+02 3.085606999999999900e+01
1.425500000000000114e+02 1.149697299999999984e+02
1.425999999999999943e+02 7.445949999999999847e+00
1.426500000000000057e+02 2.747328999999999866e+01
1.426999999999999886e+02 3.450439000000000078e+01
1.427500000000000000e+02 1.934609000000000023e+01
1.428000000000000114e+02 3.926693000000000211e+01
1.428499999999999943e+02 3.204552999999999940e+01
1.429000000000000057e+02 1.464546999999999954e+01
1.429499999999999886e+02 3.314005999999999830e+01
1.430000000000000000e+02 3.601765999999999934e+01
1.430500000000000114e+02 3.200455999999999790e+01
1.430999999999999943e+02 2.302112999999999943e+01
1.431500000000000057e+02 1.656416000000000111e+01
1.431999999999999886e+02 3.686726999999999776e+01
1.432500000000000000e+02 9.738742999999999483e+01
1.433000000000000114e+02 7.343981999999999744e+01
1.433499999999999943e+02 1.511307000000000045e+01
1.434000000000000057e+02 1.805200600000000009e+02
1.434499999999999886e+02 2.220054999999999978e+01
1.435000000000000000e+02 6.096059999999999945e+01
1.435500000000000114e+02 3.239207999999999998e+01
1.435999999999999943e+02 1.267192000000000007e+01
1.436500000000000057e+02 2.237746999999999886e+01
1.436999999999999886e+02 6.538572000000000628e+01
1.437500000000000000e+02 3.284282000000000323e+01
1.438000000000000114e+02 3.541190999999999889e+01
1.438499999999999943e+02 4.156837999999999766e+01
1.439000000000000057e+02 2.981515999999999877e+01
1.439499999999999886e+02 4.715809000000000140e+01
1.440000000000000000e+02 2.868033000000000143e+01
1.440500000000000114e+02 5.866664999999999708e+01
1.440999999999999943e+02 5.016857000000000255e+01
1.441500000000000057e+02 2.477956000000000074e+02
1.441999999999999886e+02 3.946641999999999939e+01
1.442500000000000000e+02 7.685828999999999667e+01
1.443000000000000114e+02 3.369581000000000159e+01
1.443499999999999943e+02 8.838691000000000031e+01
1.444000000000000057e+02 4.769274999999999665e+01
1.444499999999999886e+02 3.481025999999999954e+01
1.445000000000000000e+02 5.135792000000000002e+01
1.445500000000000114e+02 4.407083000000000084e+01
1.445999999999999943e+02 2.530396000000000001e+01
1.446500000000000057e+02 3.313821000000000083e+01
1.446999999999999886e+02 1.448110999999999926e+01
1.447500000000000000e+02 7.813666000000000622e+01
1.448000000000000114e+02 4.564621999999999957e+01
1.448499999999999943e+02 2.886100000000000065e+01
1.449000000000000057e+02 4.544832000000000249e+01
1.449499999999999886e+02 4.654124000000000194e+01
1.450000000000000000e+02 8.542409999999999570e+01
1.450500000000000114e+02 4.583162000000000091e+01
1.450999999999999943e+02 7.282135999999999854e+01
1.451500000000000057e+02 1.426402000000000037e+01
1.451999999999999886e+02 4.498423999999999978e+01
1.452500000000000000e+02 2.829300999999999888e+01
1.453000000000000114e+02 3.767914999999999992e+01
1.453499999999999943e+02 2.355178000000000083e+01
1.454000000000000057e+02 1.571033000000000079e+01
1.454499999999999886e+02 2.562068999999999974e+01
1.455000000000000000e+02 1.445504999999999995e+01
1.455500000000000114e+02 1.463720999999999961e+01
1.455999999999999943e+02 3.796663999999999817e+01
1.456500000000000057e+02 5.048510000000000275e+01
1.456999999999999886e+02 1.750456000000000145e+01
1.457500000000000000e+02 4.940787000000000262e+01
1.458000000000000114e+02 1.102147000000000077e+01
1.458499999999999943e+02 2.181826700000000017e+02
1.459000000000000057e+02 3.041523000000000110e+01
1.459499999999999886e+02 5.054469999999999885e+01
1.460000000000000000e+02 5.115090000000000359e+00
1.460500000000000114e+02 2.188924000000000092e+01
1.460999999999999943e+02 4.041378999999999877e+01
1.461500000000000057e+02 7.429485999999999990e+01
1.461999999999999886e+02 1.197809999999999953e+01
1.462500000000000000e+02 2.953774999999999906e+01
1.463000000000000114e+02 3.835614999999999952e+01
1.463499999999999943e+02 4.675571999999999662e+01
1.464000000000000057e+02 1.122193800000000010e+02
1.464499999999999886e+02 6.687770999999999333e+01
1.465000000000000000e+02 8.142749999999999488e+00
1.465500000000000114e+02 2.388419999999999987e+01
1.465999999999999943e+02 9.580539999999999168e+00
1.466500000000000057e+02 3.949061999999999983e+01
1.466999999999999886e+02 4.378573000000000093e+01
1.467500000000000000e+02 1.857980999999999838e+01
1.468000000000000114e+02 1.938297999999999988e+01
1.468499999999999943e+02 8.258969999999999700e+00
1.469000000000000057e+02 3.262738999999999834e+01
1.469499999999999886e+02 3.370687999999999818e+01
1.470000000000000000e+02 3.468180000000000263e+01
1.470500000000000114e+02 6.244874999999999687e+01
1.470999999999999943e+02 2.426784999999999926e+01
1.471500000000000057e+02 2.766400000000000148e+01
1.471999999999999886e+02 1.890641000000000105e+01
1.472500000000000000e+02 2.421589000000000169e+01
1.473000000000000114e+02 8.662480000000000402e+00
1.473499999999999943e+02 1.943577000000000155e+01
1.474000000000000057e+02 1.042665000000000042e+01
1.474499999999999886e+02 2.591266999999999854e+01
1.475000000000000000e+02 3.413976000000000255e+01
1.475500000000000114e+02 7.814440000000000275e+00
1.475999999999999943e+02 7.357499999999999929e+00
1.476500000000000057e+02 1.108688000000000073e+01
1.476999999999999886e+02 2.210218000000000060e+01
1.477500000000000000e+02 1.226140999999999970e+01
1.478000000000000114e+02 1.411331999999999987e+01
1.478499999999999943e+02 9.572900000000000631e+00
1.479000000000000057e+02 2.816178999999999988e+01
1.479499999999999886e+02 1.730885999999999925e+01
1.480000000000000000e+02 1.708554000000000173e+01
1.480500000000000114e+02 3.965587000000000018e+01
1.480999999999999943e+02 2.631578999999999979e+01
1.481500000000000057e+02 8.715640000000000498e+00
1.481999999999999886e+02 3.205848000000000297e+01
1.482500000000000000e+02 1.724489000000000161e+01
1.483000000000000114e+02 3.038573999999999842e+01
1.483499999999999943e+02 1.471945999999999977e+01
1.484000000000000057e+02 1.077218000000000053e+01
1.484499999999999886e+02 2.311667999999999878e+01
1.485000000000000000e+02 1.693405999999999878e+01
1.485500000000000114e+02 7.775649999999999729e+00
1.485999999999999943e+02 6.393459000000000003e+01
1.486500000000000057e+02 1.915831999999999979e+01
1.486999999999999886e+02 9.547980000000000800e+00
1.487500000000000000e+02 2.185257999999999967e+01
1.488000000000000114e+02 1.237321000000000026e+01
1.488499999999999943e+02 7.903859999999999886e+00
1.489000000000000057e+02 2.746846999999999994e+01
1.489499999999999886e+02 3.500473999999999819e+01
1.490000000000000000e+02 2.007008700000000090e+02
1.490500000000000114e+02 5.508449999999999847e+00
1.490999999999999943e+02 1.391032000000000046e+01
1.491500000000000057e+02 1.408989000000000047e+01
1.491999999999999886e+02 1.082432000000000016e+01
1.492500000000000000e+02 8.729469999999999175e+00
1.493000000000000114e+02 3.679245999999999839e+01
1.493499999999999943e+02 2.958318999999999832e+01
1.494000000000000057e+02 1.380475999999999992e+01
1.494499999999999886e+02 1.498495999999999917e+01
1.495000000000000000e+02 8.931589999999999918e+00
1.495500000000000114e+02 2.751287999999999911e+01
1.495999999999999943e+02 2.651023999999999958e+01
1.496500000000000057e+02 9.301170000000000826e+00
1.496999999999999886e+02 1.827268000000000114e+01
1.497500000000000000e+02 1.574024999999999963e+01
1.498000000000000114e+02 9.511929999999999552e+00
1.498499999999999943e+02 1.223884999999999934e+01
1.499000000000000057e+02 9.257809999999999206e+00
1.499499999999999886e+02 1.880875999999999948e+01
1.500000000000000000e+02 7.675768999999999664e+01
