# Supplementary material for: Elevated concentrations cause upright alpha-synuclein conformation at lipid interfaces
Source: Nat Commun. 2023 Sep 18;14:5731. doi: 10.1038/s41467-023-39843-1 (PMC10507035; doi:10.1038/s41467-023-39843-1)
Supplement: Supplementary file 3 — Source Data [file 41467_2023_39843_MOESM3_ESM.zip › Source Data file/FigureS12/figS12_lowLPR_rss_s5_r1.txt]

0.000000000000000000e+00 1.570449999999999902e+00
5.000000000000000278e-02 6.568430000000000213e+00
1.000000000000000056e-01 2.396949999999999914e+00
1.499999999999999944e-01 2.402190000000000047e+00
2.000000000000000111e-01 1.019635000000000069e+01
2.500000000000000000e-01 1.780750000000000055e+00
2.999999999999999889e-01 3.155969999999999942e+00
3.499999999999999778e-01 2.139730000000000132e+00
4.000000000000000222e-01 5.612720000000000375e+00
4.500000000000000111e-01 1.726869999999999905e+00
5.000000000000000000e-01 5.938109999999999999e+00
5.500000000000000444e-01 2.715349999999999930e+00
5.999999999999999778e-01 1.129150000000000098e+00
6.500000000000000222e-01 1.867979999999999974e+00
6.999999999999999556e-01 4.487420000000000186e+00
7.500000000000000000e-01 7.153859999999999886e+00
8.000000000000000444e-01 9.918269999999999698e+00
8.499999999999999778e-01 3.389260000000000161e+00
9.000000000000000222e-01 7.064350000000000129e+00
9.499999999999999556e-01 2.042219999999999924e+00
1.000000000000000000e+00 1.190159000000000056e+01
1.050000000000000044e+00 4.966359999999999886e+00
1.100000000000000089e+00 1.704639999999999933e+00
1.149999999999999911e+00 1.746729999999999894e+00
1.199999999999999956e+00 2.414000000000000146e+00
1.250000000000000000e+00 4.202060000000000350e+00
1.300000000000000044e+00 5.320260000000000211e+00
1.350000000000000089e+00 6.839140000000000441e+00
1.399999999999999911e+00 4.128650000000000375e+00
1.449999999999999956e+00 9.117319999999999425e+00
1.500000000000000000e+00 7.082440000000000069e+00
1.550000000000000044e+00 3.680050000000000043e+00
1.600000000000000089e+00 6.641680000000000028e+00
1.649999999999999911e+00 1.872689999999999966e+00
1.699999999999999956e+00 2.288030000000000008e+00
1.750000000000000000e+00 2.086819999999999897e+00
1.800000000000000044e+00 1.664579999999999949e+00
1.850000000000000089e+00 2.252400000000000180e+00
1.899999999999999911e+00 2.041139999999999954e+00
1.949999999999999956e+00 9.083130000000000592e+00
2.000000000000000000e+00 3.123740000000000183e+00
2.049999999999999822e+00 2.576960000000000139e+00
2.100000000000000089e+00 1.276595999999999975e+01
2.149999999999999911e+00 1.969500000000000028e+00
2.200000000000000178e+00 2.382289999999999797e+00
2.250000000000000000e+00 2.214970000000000105e+00
2.299999999999999822e+00 2.163940000000000197e+00
2.350000000000000089e+00 1.937850000000000072e+00
2.399999999999999911e+00 3.509580000000000144e+00
2.450000000000000178e+00 2.448319999999999830e+00
2.500000000000000000e+00 1.632279999999999953e+00
2.549999999999999822e+00 7.191889999999999894e+00
2.600000000000000089e+00 2.213010000000000144e+00
2.649999999999999911e+00 3.447550000000000114e+00
2.700000000000000178e+00 4.879069999999999574e+00
2.750000000000000000e+00 2.101290000000000102e+00
2.799999999999999822e+00 2.796040000000000081e+00
2.850000000000000089e+00 2.977809999999999846e+00
2.899999999999999911e+00 4.928390000000000271e+00
2.950000000000000178e+00 2.975309999999999899e+00
3.000000000000000000e+00 1.525281999999999982e+01
3.049999999999999822e+00 3.308310000000000084e+00
3.100000000000000089e+00 3.351609999999999978e+00
3.149999999999999911e+00 6.378199999999999648e+00
3.200000000000000178e+00 4.136870000000000047e+00
3.250000000000000000e+00 1.876069999999999904e+00
3.299999999999999822e+00 4.315170000000000172e+00
3.350000000000000089e+00 2.670100000000000140e+00
3.399999999999999911e+00 2.007509999999999906e+00
3.450000000000000178e+00 1.622619999999999951e+00
3.500000000000000000e+00 1.576940000000000008e+00
3.549999999999999822e+00 4.251579999999999693e+00
3.600000000000000089e+00 2.846589999999999954e+00
3.649999999999999911e+00 4.110739999999999839e+00
3.700000000000000178e+00 3.092979999999999841e+00
3.750000000000000000e+00 8.349140000000000228e+00
3.799999999999999822e+00 5.925569999999999560e+00
3.850000000000000089e+00 3.510289999999999910e+00
3.899999999999999911e+00 2.012300000000000200e+00
3.950000000000000178e+00 9.131489999999999441e+00
4.000000000000000000e+00 1.544010000000000105e+00
4.049999999999999822e+00 3.394670000000000076e+00
4.099999999999999645e+00 8.248620000000000729e+00
4.150000000000000355e+00 5.264800000000000146e+00
4.200000000000000178e+00 4.757550000000000168e+00
4.250000000000000000e+00 1.834319999999999951e+00
4.299999999999999822e+00 1.856209000000000131e+01
4.349999999999999645e+00 6.355220000000000091e+00
4.400000000000000355e+00 3.305520000000000014e+00
4.450000000000000178e+00 2.934540000000000148e+00
4.500000000000000000e+00 4.420189999999999841e+00
4.549999999999999822e+00 1.067261000000000060e+01
4.599999999999999645e+00 2.115709999999999980e+00
4.650000000000000355e+00 3.689929999999999932e+00
4.700000000000000178e+00 2.961349999999999927e+00
4.750000000000000000e+00 4.902339999999999698e+00
4.799999999999999822e+00 1.111084999999999923e+01
4.849999999999999645e+00 5.192300000000000360e+00
4.900000000000000355e+00 6.713339999999999641e+00
4.950000000000000178e+00 1.168673000000000073e+01
5.000000000000000000e+00 4.681610000000000049e+00
5.049999999999999822e+00 1.136608999999999980e+01
5.099999999999999645e+00 6.534469999999999779e+00
5.150000000000000355e+00 3.942709999999999937e+00
5.200000000000000178e+00 2.208629999999999871e+00
5.250000000000000000e+00 3.140410000000000146e+00
5.299999999999999822e+00 1.601460000000000106e+00
5.349999999999999645e+00 2.057310000000000194e+00
5.400000000000000355e+00 2.203460000000000196e+00
5.450000000000000178e+00 5.398590000000000444e+00
5.500000000000000000e+00 2.740470000000000184e+00
5.549999999999999822e+00 1.429429999999999978e+00
5.599999999999999645e+00 2.151539999999999786e+00
5.650000000000000355e+00 1.174105999999999916e+01
5.700000000000000178e+00 7.336050000000000182e+00
5.750000000000000000e+00 1.398130000000000095e+00
5.799999999999999822e+00 3.314970000000000194e+00
5.849999999999999645e+00 7.686169999999999725e+00
5.900000000000000355e+00 3.921180000000000110e+00
5.950000000000000178e+00 3.780139999999999834e+00
6.000000000000000000e+00 7.235500000000000043e+00
6.049999999999999822e+00 4.429179999999999673e+00
6.099999999999999645e+00 4.268159999999999954e+00
6.150000000000000355e+00 5.717730000000000423e+00
6.200000000000000178e+00 6.144680000000000142e+00
6.250000000000000000e+00 9.601110000000000255e+00
6.299999999999999822e+00 3.679899999999999949e+00
6.349999999999999645e+00 1.681850000000000067e+00
6.400000000000000355e+00 2.789050000000000029e+00
6.450000000000000178e+00 7.629229999999999734e+00
6.500000000000000000e+00 1.595011000000000045e+01
6.549999999999999822e+00 8.690170000000000172e+00
6.599999999999999645e+00 4.334500000000000242e+00
6.650000000000000355e+00 7.751629999999999576e+00
6.700000000000000178e+00 4.153810000000000002e+00
6.750000000000000000e+00 4.172209999999999752e+00
6.799999999999999822e+00 8.036089999999999733e+00
6.849999999999999645e+00 7.153529999999999944e+00
6.900000000000000355e+00 2.029840000000000089e+00
6.950000000000000178e+00 2.819259999999999877e+00
7.000000000000000000e+00 3.038629999999999942e+00
7.049999999999999822e+00 5.018049999999999677e+00
7.099999999999999645e+00 4.575949999999999740e+00
7.150000000000000355e+00 1.745780000000000109e+00
7.200000000000000178e+00 2.532010000000000094e+00
7.250000000000000000e+00 6.753650000000000375e+00
7.299999999999999822e+00 3.606170000000000098e+00
7.349999999999999645e+00 3.753470000000000084e+00
7.400000000000000355e+00 3.369639999999999969e+00
7.450000000000000178e+00 3.084519999999999929e+00
7.500000000000000000e+00 3.931929999999999925e+00
7.549999999999999822e+00 4.191880000000000273e+00
7.599999999999999645e+00 1.096549000000000085e+01
7.650000000000000355e+00 4.145279999999999632e+00
7.700000000000000178e+00 5.537689999999999557e+00
7.750000000000000000e+00 2.359189999999999898e+00
7.799999999999999822e+00 1.580840000000000023e+00
7.849999999999999645e+00 3.215100000000000069e+00
7.900000000000000355e+00 2.861330000000000151e+00
7.950000000000000178e+00 2.389769999999999950e+00
8.000000000000000000e+00 4.334080000000000155e+00
8.050000000000000711e+00 4.289950000000000152e+00
8.099999999999999645e+00 3.068470000000000031e+00
8.150000000000000355e+00 1.759500000000000064e+00
8.199999999999999289e+00 2.669119999999999937e+00
8.250000000000000000e+00 5.115920000000000023e+00
8.300000000000000711e+00 2.037879999999999914e+00
8.349999999999999645e+00 3.910820000000000185e+00
8.400000000000000355e+00 1.943140000000000089e+00
8.449999999999999289e+00 1.414649999999999963e+00
8.500000000000000000e+00 1.124479000000000006e+01
8.550000000000000711e+00 5.102859999999999729e+00
8.599999999999999645e+00 5.338610000000000078e+00
8.650000000000000355e+00 8.690820000000000434e+00
8.699999999999999289e+00 2.602819999999999911e+00
8.750000000000000000e+00 1.319947999999999944e+01
8.800000000000000711e+00 8.817690000000000694e+00
8.849999999999999645e+00 1.660790000000000077e+01
8.900000000000000355e+00 3.916939999999999866e+00
8.949999999999999289e+00 4.099499999999999922e+00
9.000000000000000000e+00 1.710900000000000087e+00
9.050000000000000711e+00 4.668569999999999887e+00
9.099999999999999645e+00 5.499270000000000103e+00
9.150000000000000355e+00 2.466239999999999988e+00
9.199999999999999289e+00 4.691480000000000317e+00
9.250000000000000000e+00 3.329639999999999933e+00
9.300000000000000711e+00 3.812089999999999979e+00
9.349999999999999645e+00 7.331590000000000273e+00
9.400000000000000355e+00 1.247261999999999915e+01
9.449999999999999289e+00 1.434520999999999979e+01
9.500000000000000000e+00 2.736920000000000019e+00
9.550000000000000711e+00 8.809200000000000585e+00
9.599999999999999645e+00 8.962419999999999831e+00
9.650000000000000355e+00 2.436110000000000220e+00
9.699999999999999289e+00 4.669649999999999856e+00
9.750000000000000000e+00 3.708979999999999944e+00
9.800000000000000711e+00 1.608219000000000065e+01
9.849999999999999645e+00 4.958890000000000242e+00
9.900000000000000355e+00 4.292839999999999989e+00
9.949999999999999289e+00 6.017990000000000173e+00
1.000000000000000000e+01 3.220610000000000195e+00
1.005000000000000071e+01 3.747689999999999966e+00
1.009999999999999964e+01 4.152639999999999887e+00
1.015000000000000036e+01 1.581749999999999989e+00
1.019999999999999929e+01 1.826200000000000045e+00
1.025000000000000000e+01 2.878330000000000055e+00
1.030000000000000071e+01 2.085749999999999993e+00
1.034999999999999964e+01 3.152759999999999785e+00
1.040000000000000036e+01 5.620070000000000121e+00
1.044999999999999929e+01 1.499249999999999972e+00
1.050000000000000000e+01 3.188140000000000196e+00
1.055000000000000071e+01 2.309719999999999995e+00
1.059999999999999964e+01 3.529310000000000169e+00
1.065000000000000036e+01 1.759449999999999958e+00
1.069999999999999929e+01 2.139009999999999856e+00
1.075000000000000000e+01 2.630910000000000082e+00
1.080000000000000071e+01 1.572999999999999954e+00
1.084999999999999964e+01 4.134929999999999772e+00
1.090000000000000036e+01 2.931849999999999845e+00
1.094999999999999929e+01 3.868199999999999861e+00
1.100000000000000000e+01 9.208439999999999515e+00
1.105000000000000071e+01 3.500620000000000065e+00
1.109999999999999964e+01 2.476789999999999825e+00
1.115000000000000036e+01 8.566319999999999268e+00
1.119999999999999929e+01 3.630729999999999791e+00
1.125000000000000000e+01 3.341380000000000017e+00
1.130000000000000071e+01 3.166170000000000151e+00
1.134999999999999964e+01 2.248040000000000038e+00
1.140000000000000036e+01 2.156429999999999847e+00
1.144999999999999929e+01 2.220650000000000013e+00
1.150000000000000000e+01 5.575949999999999740e+00
1.155000000000000071e+01 2.624190000000000023e+00
1.159999999999999964e+01 3.313200000000000145e+00
1.165000000000000036e+01 2.472049999999999859e+00
1.169999999999999929e+01 2.730850000000000222e+00
1.175000000000000000e+01 3.774439999999999795e+00
1.180000000000000071e+01 1.625920000000000032e+00
1.184999999999999964e+01 2.466670000000000140e+00
1.190000000000000036e+01 1.799520000000000008e+00
1.194999999999999929e+01 3.830929999999999946e+00
1.200000000000000000e+01 5.557629999999999626e+00
1.205000000000000071e+01 2.049570000000000114e+00
1.209999999999999964e+01 2.870379999999999932e+00
1.215000000000000036e+01 4.192989999999999995e+00
1.219999999999999929e+01 1.528980000000000006e+00
1.225000000000000000e+01 4.982350000000000279e+00
1.230000000000000071e+01 7.409460000000000157e+00
1.234999999999999964e+01 2.147240000000000038e+00
1.240000000000000036e+01 3.209830000000000183e+00
1.244999999999999929e+01 5.321310000000000429e+00
1.250000000000000000e+01 3.163370000000000015e+00
1.255000000000000071e+01 5.079379999999999562e+00
1.259999999999999964e+01 3.390629999999999811e+00
1.265000000000000036e+01 2.941800000000000193e+00
1.269999999999999929e+01 1.602729999999999988e+00
1.275000000000000000e+01 1.338138000000000005e+01
1.280000000000000071e+01 1.485392000000000046e+01
1.284999999999999964e+01 1.346522000000000041e+01
1.290000000000000036e+01 4.962819999999999787e+00
1.294999999999999929e+01 3.589269999999999960e+00
1.300000000000000000e+01 2.397470000000000212e+00
1.305000000000000071e+01 3.906499999999999861e+00
1.309999999999999964e+01 5.327880000000000393e+00
1.315000000000000036e+01 1.917180000000000106e+00
1.319999999999999929e+01 1.867359999999999909e+00
1.325000000000000000e+01 1.440180000000000016e+00
1.330000000000000071e+01 2.882190000000000030e+00
1.334999999999999964e+01 7.967190000000000438e+00
1.340000000000000036e+01 8.372650000000000148e+00
1.344999999999999929e+01 4.709979999999999833e+00
1.350000000000000000e+01 2.414699999999999847e+00
1.355000000000000071e+01 3.441370000000000040e+00
1.359999999999999964e+01 2.269439999999999902e+00
1.365000000000000036e+01 3.045339999999999936e+00
1.369999999999999929e+01 1.885909999999999975e+00
1.375000000000000000e+01 4.858909999999999840e+00
1.380000000000000071e+01 5.525479999999999947e+00
1.384999999999999964e+01 1.649850000000000039e+00
1.390000000000000036e+01 6.878879999999999661e+00
1.394999999999999929e+01 5.152059999999999640e+00
1.400000000000000000e+01 2.420170000000000154e+00
1.405000000000000071e+01 1.951780000000000070e+00
1.409999999999999964e+01 1.774790000000000090e+00
1.415000000000000036e+01 3.440199999999999925e+00
1.419999999999999929e+01 3.322369999999999823e+00
1.425000000000000000e+01 3.232409999999999783e+00
1.430000000000000071e+01 4.858439999999999870e+00
1.434999999999999964e+01 3.656429999999999847e+00
1.440000000000000036e+01 3.216110000000000024e+00
1.444999999999999929e+01 1.752629999999999910e+00
1.450000000000000000e+01 5.835560000000000080e+00
1.455000000000000071e+01 5.995969999999999800e+00
1.459999999999999964e+01 6.164030000000000342e+00
1.465000000000000036e+01 6.332469999999999821e+00
1.469999999999999929e+01 8.494910000000000849e+00
1.475000000000000000e+01 2.340980000000000061e+00
1.480000000000000071e+01 2.499130000000000074e+00
1.484999999999999964e+01 5.638580000000000148e+00
1.490000000000000036e+01 2.216639999999999944e+00
1.494999999999999929e+01 1.580799999999999983e+00
1.500000000000000000e+01 5.206190000000000317e+00
1.505000000000000071e+01 8.263939999999999841e+00
1.509999999999999964e+01 2.319449999999999790e+00
1.515000000000000036e+01 3.450800000000000090e+00
1.519999999999999929e+01 2.413250000000000117e+00
1.525000000000000000e+01 3.543439999999999923e+00
1.530000000000000071e+01 2.641750000000000043e+00
1.534999999999999964e+01 6.641849999999999810e+00
1.540000000000000036e+01 8.235139999999999461e+00
1.544999999999999929e+01 2.562530000000000197e+00
1.550000000000000000e+01 4.746139999999999581e+00
1.555000000000000071e+01 1.653750000000000053e+00
1.559999999999999964e+01 2.618360000000000021e+00
1.565000000000000036e+01 7.620879999999999654e+00
1.569999999999999929e+01 3.605109999999999815e+00
1.575000000000000000e+01 2.833909999999999929e+00
1.580000000000000071e+01 4.248840000000000394e+00
1.584999999999999964e+01 1.061323999999999934e+01
1.590000000000000036e+01 6.033290000000000042e+00
1.594999999999999929e+01 4.242200000000000415e+00
1.600000000000000000e+01 1.918330000000000091e+00
1.605000000000000071e+01 1.921950000000000047e+00
1.610000000000000142e+01 8.887180000000000746e+00
1.614999999999999858e+01 5.882439999999999891e+00
1.619999999999999929e+01 4.834959999999999702e+00
1.625000000000000000e+01 7.293529999999999625e+00
1.630000000000000071e+01 5.229610000000000092e+00
1.635000000000000142e+01 4.306910000000000238e+00
1.639999999999999858e+01 2.656080000000000219e+00
1.644999999999999929e+01 4.805810000000000137e+00
1.650000000000000000e+01 5.276799999999999713e+00
1.655000000000000071e+01 2.621649999999999814e+00
1.660000000000000142e+01 1.140995999999999988e+01
1.664999999999999858e+01 4.638910000000000089e+00
1.669999999999999929e+01 2.949149999999999938e+00
1.675000000000000000e+01 3.124280000000000168e+00
1.680000000000000071e+01 5.016350000000000087e+00
1.685000000000000142e+01 4.547889999999999766e+00
1.689999999999999858e+01 3.373149999999999871e+00
1.694999999999999929e+01 4.119080000000000297e+00
1.700000000000000000e+01 3.895610000000000017e+00
1.705000000000000071e+01 1.037451000000000079e+01
1.710000000000000142e+01 5.962390000000000079e+00
1.714999999999999858e+01 3.545040000000000191e+00
1.719999999999999929e+01 4.318220000000000169e+00
1.725000000000000000e+01 4.852769999999999584e+00
1.730000000000000071e+01 1.434679999999999955e+00
1.735000000000000142e+01 2.565300000000000136e+00
1.739999999999999858e+01 2.188660000000000050e+00
1.744999999999999929e+01 1.705719999999999903e+00
1.750000000000000000e+01 7.875020000000000131e+00
1.755000000000000071e+01 2.288370000000000015e+00
1.760000000000000142e+01 2.588979999999999837e+00
1.764999999999999858e+01 4.071250000000000036e+00
1.769999999999999929e+01 2.680940000000000101e+00
1.775000000000000000e+01 4.655020000000000380e+00
1.780000000000000071e+01 2.861559999999999881e+00
1.785000000000000142e+01 1.809430000000000094e+00
1.789999999999999858e+01 3.252730000000000121e+00
1.794999999999999929e+01 4.836669999999999803e+00
1.800000000000000000e+01 1.374400000000000066e+00
1.805000000000000071e+01 1.420560000000000045e+00
1.810000000000000142e+01 1.106139999999999901e+00
1.814999999999999858e+01 8.450010000000000687e+00
1.819999999999999929e+01 2.406019999999999825e+00
1.825000000000000000e+01 2.079759999999999831e+00
1.830000000000000071e+01 3.334600000000000009e+00
1.835000000000000142e+01 3.017609999999999904e+00
1.839999999999999858e+01 3.475000000000000089e+00
1.844999999999999929e+01 2.830869999999999997e+00
1.850000000000000000e+01 2.841740000000000155e+00
1.855000000000000071e+01 3.227180000000000160e+00
1.860000000000000142e+01 3.603569999999999940e+00
1.864999999999999858e+01 6.778889999999999638e+00
1.869999999999999929e+01 1.755819999999999936e+00
1.875000000000000000e+01 2.024960000000000093e+00
1.880000000000000071e+01 3.711349999999999927e+00
1.885000000000000142e+01 1.669480000000000075e+00
1.889999999999999858e+01 9.878999999999999559e+00
1.894999999999999929e+01 1.857509999999999994e+00
1.900000000000000000e+01 2.029329999999999856e+00
1.905000000000000071e+01 1.454260000000000108e+00
1.910000000000000142e+01 8.770929999999999893e+00
1.914999999999999858e+01 2.170160000000000089e+00
1.919999999999999929e+01 1.727559999999999985e+00
1.925000000000000000e+01 2.196250000000000036e+00
1.930000000000000071e+01 2.006159999999999943e+00
1.935000000000000142e+01 4.137069999999999581e+00
1.939999999999999858e+01 1.627369999999999983e+00
1.944999999999999929e+01 7.522599999999999731e+00
1.950000000000000000e+01 4.519730000000000025e+00
1.955000000000000071e+01 5.436790000000000234e+00
1.960000000000000142e+01 3.115019999999999900e+00
1.964999999999999858e+01 3.558670000000000222e+00
1.969999999999999929e+01 3.223970000000000002e+00
1.975000000000000000e+01 2.243910000000000071e+00
1.980000000000000071e+01 4.195870000000000211e+00
1.985000000000000142e+01 2.988869999999999916e+00
1.989999999999999858e+01 1.618759999999999977e+00
1.994999999999999929e+01 2.011550000000000171e+00
2.000000000000000000e+01 3.801070000000000171e+00
2.005000000000000071e+01 3.250109999999999832e+00
2.010000000000000142e+01 1.756140000000000034e+00
2.014999999999999858e+01 2.532070000000000043e+00
2.019999999999999929e+01 1.784319999999999906e+00
2.025000000000000000e+01 3.264839999999999964e+00
2.030000000000000071e+01 4.949480000000000324e+00
2.035000000000000142e+01 3.185060000000000002e+00
2.039999999999999858e+01 3.360679999999999890e+00
2.044999999999999929e+01 1.457619999999999916e+00
2.050000000000000000e+01 3.075079999999999814e+00
2.055000000000000071e+01 1.799430000000000085e+00
2.060000000000000142e+01 2.338769999999999794e+00
2.064999999999999858e+01 3.602409999999999890e+00
2.069999999999999929e+01 2.120999999999999996e+00
2.075000000000000000e+01 5.180810000000000137e+00
2.080000000000000071e+01 3.078370000000000051e+00
2.085000000000000142e+01 5.568310000000000315e+00
2.089999999999999858e+01 6.416660000000000252e+00
2.094999999999999929e+01 3.123780000000000001e+00
2.100000000000000000e+01 1.903999999999999915e+00
2.105000000000000071e+01 6.334489999999999732e+00
2.110000000000000142e+01 3.821060000000000123e+00
2.114999999999999858e+01 5.124749999999999694e+00
2.119999999999999929e+01 5.588479999999999670e+00
2.125000000000000000e+01 4.911170000000000258e+00
2.130000000000000071e+01 3.038559999999999928e+00
2.135000000000000142e+01 2.431630000000000180e+00
2.139999999999999858e+01 2.776349999999999874e+00
2.144999999999999929e+01 4.359070000000000000e+00
2.150000000000000000e+01 6.291159999999999641e+00
2.155000000000000071e+01 3.282090000000000174e+00
2.160000000000000142e+01 7.986749999999999794e+00
2.164999999999999858e+01 9.202090000000000103e+00
2.169999999999999929e+01 2.622079999999999966e+00
2.175000000000000000e+01 2.755749999999999922e+00
2.180000000000000071e+01 2.561519999999999797e+00
2.185000000000000142e+01 1.149255999999999922e+01
2.189999999999999858e+01 5.436480000000000423e+00
2.194999999999999929e+01 4.019669999999999632e+00
2.200000000000000000e+01 4.286179999999999879e+00
2.205000000000000071e+01 4.510320000000000107e+00
2.210000000000000142e+01 2.641620000000000079e+00
2.214999999999999858e+01 3.364030000000000076e+00
2.219999999999999929e+01 2.522050000000000125e+00
2.225000000000000000e+01 2.594930000000000181e+00
2.230000000000000071e+01 3.418250000000000011e+00
2.235000000000000142e+01 2.591730000000000089e+00
2.239999999999999858e+01 5.572860000000000369e+00
2.244999999999999929e+01 3.250609999999999999e+00
2.250000000000000000e+01 6.199530000000000207e+00
2.255000000000000071e+01 2.559520000000000017e+00
2.260000000000000142e+01 4.256859999999999644e+00
2.264999999999999858e+01 3.188619999999999788e+00
2.269999999999999929e+01 5.261580000000000368e+00
2.275000000000000000e+01 2.811589999999999812e+00
2.280000000000000071e+01 2.747380000000000155e+00
2.285000000000000142e+01 4.070470000000000255e+00
2.289999999999999858e+01 1.974769999999999914e+00
2.294999999999999929e+01 3.546710000000000029e+00
2.300000000000000000e+01 3.441230000000000011e+00
2.305000000000000071e+01 5.386940000000000062e+00
2.310000000000000142e+01 2.728479999999999794e+00
2.314999999999999858e+01 3.819700000000000095e+00
2.319999999999999929e+01 1.036646000000000001e+01
2.325000000000000000e+01 6.793070000000000164e+00
2.330000000000000071e+01 2.420949999999999935e+00
2.335000000000000142e+01 7.548029999999999795e+00
2.339999999999999858e+01 5.820619999999999905e+00
2.344999999999999929e+01 2.751510000000000122e+00
2.350000000000000000e+01 3.229019999999999779e+00
2.355000000000000071e+01 3.970909999999999940e+00
2.360000000000000142e+01 2.090869999999999784e+00
2.364999999999999858e+01 1.251919999999999922e+00
2.369999999999999929e+01 1.330422000000000082e+01
2.375000000000000000e+01 2.069179999999999797e+00
2.380000000000000071e+01 3.535750000000000171e+00
2.385000000000000142e+01 5.727549999999999919e+00
2.389999999999999858e+01 1.588278000000000034e+01
2.394999999999999929e+01 2.192390000000000061e+00
2.400000000000000000e+01 3.955789999999999917e+00
2.405000000000000071e+01 2.203450000000000131e+00
2.410000000000000142e+01 6.294839999999999769e+00
2.414999999999999858e+01 2.093949999999999978e+00
2.419999999999999929e+01 5.243839999999999613e+00
2.425000000000000000e+01 5.611550000000000260e+00
2.430000000000000071e+01 1.522529999999999939e+00
2.435000000000000142e+01 2.189000000000000057e+00
2.439999999999999858e+01 1.971309999999999896e+00
2.444999999999999929e+01 2.929549999999999876e+00
2.450000000000000000e+01 2.362140000000000128e+00
2.455000000000000071e+01 2.118050000000000210e+00
2.460000000000000142e+01 4.968009999999999593e+00
2.464999999999999858e+01 1.977409999999999890e+00
2.469999999999999929e+01 3.045980000000000132e+00
2.475000000000000000e+01 2.260949999999999793e+00
2.480000000000000071e+01 1.731919999999999904e+00
2.485000000000000142e+01 2.274389999999999912e+00
2.489999999999999858e+01 4.411290000000000155e+00
2.494999999999999929e+01 1.516720000000000068e+00
2.500000000000000000e+01 2.673049999999999926e+00
2.505000000000000071e+01 4.467279999999999696e+00
2.510000000000000142e+01 5.708470000000000155e+00
2.514999999999999858e+01 4.423709999999999809e+00
2.519999999999999929e+01 1.111598000000000042e+01
2.525000000000000000e+01 2.538879999999999804e+00
2.530000000000000071e+01 4.303829999999999600e+00
2.535000000000000142e+01 4.097859999999999836e+00
2.539999999999999858e+01 5.789830000000000254e+00
2.544999999999999929e+01 2.102489999999999970e+00
2.550000000000000000e+01 4.619720000000000049e+00
2.555000000000000071e+01 2.572700000000000209e+00
2.560000000000000142e+01 2.683149999999999924e+00
2.564999999999999858e+01 2.025990000000000180e+00
2.569999999999999929e+01 4.981620000000000381e+00
2.575000000000000000e+01 5.465200000000000280e+00
2.580000000000000071e+01 5.695260000000000211e+00
2.585000000000000142e+01 7.631680000000000241e+00
2.589999999999999858e+01 5.896460000000000257e+00
2.594999999999999929e+01 6.868680000000000341e+00
2.600000000000000000e+01 6.441550000000000331e+00
2.605000000000000071e+01 2.576249999999999929e+00
2.610000000000000142e+01 4.668470000000000120e+00
2.614999999999999858e+01 1.911820000000000075e+00
2.619999999999999929e+01 5.746039999999999814e+00
2.625000000000000000e+01 4.842970000000000219e+00
2.630000000000000071e+01 8.800520000000000564e+00
2.635000000000000142e+01 6.262970000000000148e+00
2.639999999999999858e+01 9.672560000000000713e+00
2.644999999999999929e+01 3.250430000000000152e+00
2.650000000000000000e+01 2.135159999999999947e+00
2.655000000000000071e+01 3.314189999999999969e+00
2.660000000000000142e+01 9.062030000000000030e+00
2.664999999999999858e+01 4.915680000000000049e+00
2.669999999999999929e+01 1.749519999999999964e+00
2.675000000000000000e+01 5.787440000000000140e+00
2.680000000000000071e+01 5.876109999999999722e+00
2.685000000000000142e+01 5.789130000000000109e+00
2.689999999999999858e+01 1.118999999999999995e+00
2.694999999999999929e+01 2.219359999999999999e+00
2.700000000000000000e+01 5.752510000000000012e+00
2.705000000000000071e+01 4.294500000000000206e+00
2.710000000000000142e+01 4.342200000000000060e+00
2.714999999999999858e+01 2.299189999999999845e+00
2.719999999999999929e+01 2.356730000000000214e+00
2.725000000000000000e+01 2.569399999999999906e+00
2.730000000000000071e+01 2.372829999999999995e+00
2.735000000000000142e+01 3.339820000000000011e+00
2.739999999999999858e+01 2.100049999999999972e+00
2.744999999999999929e+01 4.906200000000000117e+00
2.750000000000000000e+01 2.055779999999999941e+00
2.755000000000000071e+01 1.895450000000000079e+00
2.760000000000000142e+01 2.601350000000000051e+00
2.764999999999999858e+01 3.822090000000000209e+00
2.769999999999999929e+01 3.705929999999999946e+00
2.775000000000000000e+01 4.688439999999999941e+00
2.780000000000000071e+01 3.286529999999999951e+00
2.785000000000000142e+01 3.529110000000000191e+00
2.789999999999999858e+01 2.688779999999999948e+00
2.794999999999999929e+01 3.174510000000000165e+00
2.800000000000000000e+01 2.372399999999999842e+00
2.805000000000000071e+01 1.981179999999999941e+00
2.810000000000000142e+01 2.494889999999999830e+00
2.814999999999999858e+01 1.821029999999999927e+00
2.819999999999999929e+01 2.500070000000000014e+00
2.825000000000000000e+01 2.669970000000000176e+00
2.830000000000000071e+01 1.874179999999999957e+00
2.835000000000000142e+01 2.344959999999999933e+00
2.839999999999999858e+01 4.631630000000000358e+00
2.844999999999999929e+01 3.250220000000000109e+00
2.850000000000000000e+01 2.190710000000000157e+00
2.855000000000000071e+01 2.945240000000000080e+00
2.860000000000000142e+01 3.820699999999999985e+00
2.864999999999999858e+01 3.145439999999999792e+00
2.869999999999999929e+01 3.078800000000000203e+00
2.875000000000000000e+01 1.639969999999999928e+00
2.880000000000000071e+01 1.719629999999999992e+00
2.885000000000000142e+01 1.620479999999999920e+00
2.889999999999999858e+01 1.356549999999999923e+00
2.894999999999999929e+01 2.495309999999999917e+00
2.900000000000000000e+01 5.255320000000000213e+00
2.905000000000000071e+01 6.250239999999999796e+00
2.910000000000000142e+01 4.823889999999999567e+00
2.914999999999999858e+01 4.379450000000000287e+00
2.919999999999999929e+01 3.633039999999999825e+00
2.925000000000000000e+01 8.110720000000000596e+00
2.930000000000000071e+01 3.378229999999999844e+00
2.935000000000000142e+01 3.206249999999999822e+00
2.939999999999999858e+01 5.791739999999999888e+00
2.944999999999999929e+01 3.566129999999999800e+00
2.950000000000000000e+01 1.867380000000000040e+00
2.955000000000000071e+01 6.105959999999999610e+00
2.960000000000000142e+01 5.846099999999999852e+00
2.964999999999999858e+01 6.136449999999999960e+00
2.969999999999999929e+01 2.957910000000000039e+00
2.975000000000000000e+01 1.196227000000000018e+01
2.980000000000000071e+01 3.131969999999999921e+00
2.985000000000000142e+01 2.642549999999999955e+00
2.989999999999999858e+01 2.126650000000000151e+00
2.994999999999999929e+01 3.024459999999999926e+00
3.000000000000000000e+01 6.508409999999999584e+00
3.005000000000000071e+01 6.560870000000000424e+00
3.010000000000000142e+01 1.534969999999999946e+00
3.014999999999999858e+01 5.545729999999999826e+00
3.019999999999999929e+01 3.879640000000000200e+00
3.025000000000000000e+01 4.752589999999999648e+00
3.030000000000000071e+01 1.315360000000000085e+00
3.035000000000000142e+01 2.902629999999999821e+00
3.039999999999999858e+01 1.438260000000000094e+00
3.044999999999999929e+01 3.649059999999999970e+00
3.050000000000000000e+01 5.408489999999999576e+00
3.055000000000000071e+01 3.660089999999999844e+00
3.060000000000000142e+01 3.870899999999999785e+00
3.064999999999999858e+01 4.949230000000000018e+00
3.069999999999999929e+01 3.140540000000000109e+00
3.075000000000000000e+01 4.761210000000000164e+00
3.080000000000000071e+01 5.259509999999999685e+00
3.085000000000000142e+01 8.892450000000000188e+00
3.089999999999999858e+01 2.796920000000000073e+00
3.094999999999999929e+01 1.491430000000000033e+00
3.100000000000000000e+01 2.257709999999999884e+00
3.105000000000000071e+01 6.073649999999999771e+00
3.110000000000000142e+01 1.926060000000000105e+00
3.114999999999999858e+01 2.261940000000000062e+00
3.119999999999999929e+01 7.246769999999999712e+00
3.125000000000000000e+01 3.555759999999999810e+00
3.130000000000000071e+01 4.629520000000000302e+00
3.135000000000000142e+01 2.514130000000000198e+00
3.139999999999999858e+01 1.058698000000000050e+01
3.144999999999999929e+01 6.367600000000000371e+00
3.150000000000000000e+01 2.926829999999999821e+00
3.155000000000000071e+01 2.169130000000000003e+00
3.160000000000000142e+01 8.567869999999999209e+00
3.164999999999999858e+01 3.451709999999999834e+00
3.169999999999999929e+01 1.036002000000000045e+01
3.175000000000000000e+01 3.159930000000000128e+00
3.180000000000000071e+01 4.130160000000000053e+00
3.185000000000000142e+01 5.372150000000000425e+00
3.189999999999999858e+01 3.937440000000000051e+00
3.194999999999999929e+01 5.193349999999999689e+00
3.200000000000000000e+01 4.256000000000000227e+00
3.204999999999999716e+01 9.011799999999999145e+00
3.210000000000000142e+01 7.160370000000000346e+00
3.214999999999999858e+01 3.147390000000000132e+00
3.220000000000000284e+01 2.955569999999999808e+00
3.225000000000000000e+01 8.805609999999999715e+00
3.229999999999999716e+01 4.929350000000000342e+00
3.235000000000000142e+01 3.272580000000000044e+00
3.239999999999999858e+01 3.798200000000000021e+00
3.245000000000000284e+01 3.253890000000000171e+00
3.250000000000000000e+01 2.371950000000000003e+00
3.254999999999999716e+01 2.405180000000000096e+00
3.260000000000000142e+01 3.132989999999999942e+00
3.264999999999999858e+01 2.371849999999999792e+00
3.270000000000000284e+01 5.044590000000000352e+00
3.275000000000000000e+01 5.676689999999999792e+00
3.279999999999999716e+01 2.400450000000000195e+00
3.285000000000000142e+01 4.325169999999999959e+00
3.289999999999999858e+01 1.038092999999999932e+01
3.295000000000000284e+01 1.875729999999999897e+00
3.300000000000000000e+01 2.974380000000000024e+00
3.304999999999999716e+01 1.083796000000000070e+01
3.310000000000000142e+01 5.515439999999999898e+00
3.314999999999999858e+01 4.016740000000000421e+00
3.320000000000000284e+01 1.269888000000000083e+01
3.325000000000000000e+01 1.201075999999999944e+01
3.329999999999999716e+01 6.118170000000000108e+00
3.335000000000000142e+01 5.410169999999999924e+00
3.339999999999999858e+01 4.465790000000000148e+00
3.345000000000000284e+01 3.822140000000000093e+00
3.350000000000000000e+01 4.112700000000000244e+00
3.354999999999999716e+01 4.325230000000000352e+00
3.360000000000000142e+01 2.625179999999999847e+00
3.364999999999999858e+01 3.892910000000000093e+00
3.370000000000000284e+01 3.579460000000000086e+00
3.375000000000000000e+01 3.308850000000000069e+00
3.379999999999999716e+01 5.688810000000000144e+00
3.385000000000000142e+01 3.846439999999999859e+00
3.389999999999999858e+01 6.365859999999999630e+00
3.395000000000000284e+01 2.747570000000000068e+00
3.400000000000000000e+01 1.639041999999999888e+01
3.404999999999999716e+01 2.184660000000000046e+00
3.410000000000000142e+01 4.387010000000000076e+00
3.414999999999999858e+01 6.516829999999999679e+00
3.420000000000000284e+01 4.272050000000000125e+00
3.425000000000000000e+01 2.050159999999999982e+00
3.429999999999999716e+01 2.413499999999999979e+00
3.435000000000000142e+01 2.550370000000000026e+00
3.439999999999999858e+01 5.815529999999999866e+00
3.445000000000000284e+01 8.630340000000000344e+00
3.450000000000000000e+01 4.307769999999999655e+00
3.454999999999999716e+01 3.208870000000000111e+00
3.460000000000000142e+01 2.863490000000000091e+00
3.464999999999999858e+01 5.613199999999999967e+00
3.470000000000000284e+01 8.317909999999999471e+00
3.475000000000000000e+01 3.693869999999999987e+00
3.479999999999999716e+01 3.140950000000000131e+00
3.485000000000000142e+01 7.419480000000000075e+00
3.489999999999999858e+01 5.551980000000000359e+00
3.495000000000000284e+01 3.959020000000000206e+00
3.500000000000000000e+01 5.329749999999999766e+00
3.504999999999999716e+01 4.576870000000000438e+00
3.510000000000000142e+01 4.195660000000000167e+00
3.514999999999999858e+01 3.878639999999999866e+00
3.520000000000000284e+01 2.550240000000000062e+00
3.525000000000000000e+01 2.505009999999999959e+00
3.529999999999999716e+01 4.721160000000000245e+00
3.535000000000000142e+01 1.827525999999999939e+01
3.539999999999999858e+01 4.376299999999999635e+00
3.545000000000000284e+01 2.221359999999999779e+00
3.550000000000000000e+01 6.192630000000000301e+00
3.554999999999999716e+01 6.514459999999999695e+00
3.560000000000000142e+01 1.077621000000000073e+01
3.564999999999999858e+01 9.816520000000000579e+00
3.570000000000000284e+01 7.579150000000000276e+00
3.575000000000000000e+01 3.380139999999999922e+00
3.579999999999999716e+01 4.916030000000000122e+00
3.585000000000000142e+01 4.834030000000000271e+00
3.589999999999999858e+01 1.009964000000000084e+01
3.595000000000000284e+01 5.195999999999999730e+00
3.600000000000000000e+01 1.135344000000000086e+01
3.604999999999999716e+01 4.491530000000000022e+00
3.610000000000000142e+01 6.878070000000000128e+00
3.614999999999999858e+01 4.474560000000000315e+00
3.620000000000000284e+01 2.309790000000000010e+00
3.625000000000000000e+01 7.426569999999999894e+00
3.629999999999999716e+01 1.339997999999999934e+01
3.635000000000000142e+01 2.620229999999999837e+00
3.639999999999999858e+01 1.900547999999999860e+01
3.645000000000000284e+01 8.367699999999999250e+00
3.650000000000000000e+01 4.287440000000000140e+00
3.654999999999999716e+01 4.933089999999999975e+00
3.660000000000000142e+01 5.108249999999999957e+00
3.664999999999999858e+01 4.312630000000000408e+00
3.670000000000000284e+01 3.299370000000000136e+00
3.675000000000000000e+01 3.374979999999999869e+00
3.679999999999999716e+01 4.538339999999999819e+00
3.685000000000000142e+01 6.349520000000000053e+00
3.689999999999999858e+01 6.002390000000000114e+00
3.695000000000000284e+01 8.422579999999999956e+00
3.700000000000000000e+01 3.902140000000000164e+00
3.704999999999999716e+01 8.316720000000000113e+00
3.710000000000000142e+01 4.851250000000000284e+00
3.714999999999999858e+01 8.288529999999999731e+00
3.720000000000000284e+01 9.920970000000000510e+00
3.725000000000000000e+01 4.727289999999999992e+00
3.729999999999999716e+01 6.031259999999999621e+00
3.735000000000000142e+01 3.914079999999999782e+00
3.739999999999999858e+01 6.406900000000000261e+00
3.745000000000000284e+01 3.187910000000000021e+00
3.750000000000000000e+01 2.396030000000000104e+00
3.754999999999999716e+01 6.182900000000000063e+00
3.760000000000000142e+01 9.822720000000000340e+00
3.764999999999999858e+01 6.949539999999999829e+00
3.770000000000000284e+01 5.358929999999999971e+00
3.775000000000000000e+01 9.789110000000000866e+00
3.779999999999999716e+01 2.196843000000000146e+01
3.785000000000000142e+01 5.423180000000000334e+00
3.789999999999999858e+01 8.705439999999999401e+00
3.795000000000000284e+01 7.518559999999999910e+00
3.800000000000000000e+01 8.877039999999999154e+00
3.804999999999999716e+01 4.718810000000000393e+00
3.810000000000000142e+01 5.492950000000000443e+00
3.814999999999999858e+01 1.129391000000000034e+01
3.820000000000000284e+01 1.623611000000000004e+01
3.825000000000000000e+01 7.099929999999999630e+00
3.829999999999999716e+01 6.643640000000000434e+00
3.835000000000000142e+01 2.697000000000000064e+00
3.839999999999999858e+01 6.811740000000000350e+00
3.845000000000000284e+01 8.683820000000000761e+00
3.850000000000000000e+01 2.566860000000000142e+00
3.854999999999999716e+01 4.376350000000000406e+00
3.860000000000000142e+01 1.509600000000000053e+00
3.864999999999999858e+01 9.489420000000000854e+00
3.870000000000000284e+01 4.533839999999999648e+00
3.875000000000000000e+01 6.506319999999999659e+00
3.879999999999999716e+01 9.482229999999999492e+00
3.885000000000000142e+01 5.162139999999999951e+00
3.889999999999999858e+01 1.187445999999999913e+01
3.895000000000000284e+01 4.044649999999999856e+00
3.900000000000000000e+01 2.424799999999999844e+00
3.904999999999999716e+01 2.747749999999999915e+00
3.910000000000000142e+01 2.366699999999999804e+00
3.914999999999999858e+01 6.004109999999999836e+00
3.920000000000000284e+01 3.732689999999999841e+00
3.925000000000000000e+01 5.815369999999999706e+00
3.929999999999999716e+01 3.646059999999999857e+00
3.935000000000000142e+01 2.937940000000000218e+00
3.939999999999999858e+01 7.365199999999999747e+00
3.945000000000000284e+01 3.929390000000000160e+00
3.950000000000000000e+01 4.408109999999999751e+00
3.954999999999999716e+01 6.716549999999999798e+00
3.960000000000000142e+01 7.937269999999999825e+00
3.964999999999999858e+01 6.436619999999999564e+00
3.970000000000000284e+01 2.427070000000000061e+00
3.975000000000000000e+01 3.154040000000000177e+00
3.979999999999999716e+01 1.685289999999999955e+00
3.985000000000000142e+01 4.487160000000000259e+00
3.989999999999999858e+01 5.408610000000000362e+00
3.995000000000000284e+01 7.336020000000000429e+00
4.000000000000000000e+01 2.709550000000000125e+00
4.004999999999999716e+01 2.923389999999999933e+00
4.010000000000000142e+01 2.307020000000000071e+00
4.014999999999999858e+01 3.787259999999999849e+00
4.020000000000000284e+01 1.199806000000000061e+01
4.025000000000000000e+01 3.010489999999999888e+00
4.029999999999999716e+01 2.962680000000000202e+00
4.035000000000000142e+01 2.546619999999999884e+00
4.039999999999999858e+01 3.016259999999999941e+00
4.045000000000000284e+01 2.976090000000000124e+00
4.050000000000000000e+01 3.412399999999999878e+00
4.054999999999999716e+01 3.565920000000000201e+00
4.060000000000000142e+01 4.140970000000000262e+00
4.064999999999999858e+01 3.537110000000000198e+00
4.070000000000000284e+01 2.200169999999999959e+00
4.075000000000000000e+01 4.959369999999999834e+00
4.079999999999999716e+01 3.274659999999999904e+00
4.085000000000000142e+01 1.824770000000000003e+00
4.089999999999999858e+01 2.222360000000000113e+00
4.095000000000000284e+01 3.212919999999999998e+00
4.100000000000000000e+01 2.953390000000000182e+00
4.104999999999999716e+01 3.532029999999999781e+00
4.110000000000000142e+01 3.836409999999999876e+00
4.114999999999999858e+01 3.084290000000000198e+00
4.120000000000000284e+01 4.793720000000000425e+00
4.125000000000000000e+01 3.760930000000000106e+00
4.129999999999999716e+01 1.699889999999999901e+00
4.135000000000000142e+01 6.299339999999999939e+00
4.139999999999999858e+01 2.283999999999999808e+00
4.145000000000000284e+01 1.547949999999999937e+00
4.150000000000000000e+01 2.100439999999999863e+00
4.154999999999999716e+01 2.631440000000000001e+00
4.160000000000000142e+01 4.478729999999999656e+00
4.164999999999999858e+01 3.544729999999999936e+00
4.170000000000000284e+01 2.353930000000000078e+00
4.175000000000000000e+01 5.214430000000000121e+00
4.179999999999999716e+01 2.967820000000000125e+00
4.185000000000000142e+01 3.652089999999999836e+00
4.189999999999999858e+01 1.696229999999999905e+00
4.195000000000000284e+01 5.046560000000000379e+00
4.200000000000000000e+01 3.072480000000000100e+00
4.204999999999999716e+01 2.291240000000000165e+00
4.210000000000000142e+01 5.750560000000000116e+00
4.214999999999999858e+01 3.441850000000000076e+00
4.220000000000000284e+01 3.341619999999999813e+00
4.225000000000000000e+01 3.640519999999999978e+00
4.229999999999999716e+01 1.730199999999999960e+00
4.235000000000000142e+01 3.156099999999999905e+00
4.239999999999999858e+01 2.025869999999999838e+00
4.245000000000000284e+01 6.237870000000000026e+00
4.250000000000000000e+01 3.211500000000000021e+00
4.254999999999999716e+01 3.959439999999999849e+00
4.260000000000000142e+01 1.739209999999999923e+00
4.264999999999999858e+01 3.466559999999999864e+00
4.270000000000000284e+01 3.344609999999999861e+00
4.275000000000000000e+01 1.748950000000000005e+00
4.279999999999999716e+01 2.158020000000000049e+00
4.285000000000000142e+01 4.139700000000000379e+00
4.289999999999999858e+01 2.409289999999999932e+00
4.295000000000000284e+01 2.005570000000000075e+00
4.300000000000000000e+01 2.959330000000000016e+00
4.304999999999999716e+01 2.404329999999999856e+00
4.310000000000000142e+01 3.605850000000000222e+00
4.314999999999999858e+01 4.245049999999999990e+00
4.320000000000000284e+01 3.772829999999999906e+00
4.325000000000000000e+01 2.672089999999999854e+00
4.329999999999999716e+01 1.809660000000000046e+00
4.335000000000000142e+01 3.533040000000000180e+00
4.339999999999999858e+01 7.733310000000000350e+00
4.345000000000000284e+01 3.041939999999999866e+00
4.350000000000000000e+01 3.580820000000000114e+00
4.354999999999999716e+01 2.354280000000000150e+00
4.360000000000000142e+01 4.423269999999999591e+00
4.364999999999999858e+01 2.573049999999999837e+00
4.370000000000000284e+01 3.986889999999999823e+00
4.375000000000000000e+01 2.189880000000000049e+00
4.379999999999999716e+01 5.364519999999999733e+00
4.385000000000000142e+01 3.396630000000000038e+00
4.389999999999999858e+01 4.554090000000000416e+00
4.395000000000000284e+01 4.841350000000000264e+00
4.400000000000000000e+01 3.562030000000000030e+00
4.404999999999999716e+01 1.798259999999999970e+00
4.410000000000000142e+01 5.632900000000000240e+00
4.414999999999999858e+01 3.086879999999999846e+00
4.420000000000000284e+01 2.954309999999999992e+00
4.425000000000000000e+01 4.096129999999999605e+00
4.429999999999999716e+01 3.180219999999999825e+00
4.435000000000000142e+01 6.360909999999999620e+00
4.439999999999999858e+01 2.980869999999999909e+00
4.445000000000000284e+01 3.838210000000000122e+00
4.450000000000000000e+01 3.572259999999999991e+00
4.454999999999999716e+01 4.640769999999999840e+00
4.460000000000000142e+01 3.113949999999999996e+00
4.464999999999999858e+01 5.157619999999999649e+00
4.470000000000000284e+01 4.114519999999999733e+00
4.475000000000000000e+01 3.372619999999999951e+00
4.479999999999999716e+01 4.684960000000000235e+00
4.485000000000000142e+01 7.048230000000000217e+00
4.489999999999999858e+01 3.036519999999999886e+00
4.495000000000000284e+01 2.123400000000000176e+00
4.500000000000000000e+01 3.585809999999999942e+00
4.504999999999999716e+01 9.781040000000000845e+00
4.510000000000000142e+01 2.790490000000000137e+00
4.514999999999999858e+01 5.506400000000000183e+00
4.520000000000000284e+01 4.186689999999999579e+00
4.525000000000000000e+01 3.449800000000000200e+00
4.529999999999999716e+01 2.523750000000000160e+00
4.535000000000000142e+01 5.544850000000000279e+00
4.539999999999999858e+01 4.068590000000000373e+00
4.545000000000000284e+01 3.383100000000000218e+00
4.550000000000000000e+01 1.547400000000000109e+00
4.554999999999999716e+01 3.400710000000000122e+00
4.560000000000000142e+01 7.176379999999999981e+00
4.564999999999999858e+01 1.480869999999999909e+00
4.570000000000000284e+01 2.051330000000000098e+00
4.575000000000000000e+01 5.583420000000000272e+00
4.579999999999999716e+01 2.528690000000000104e+00
4.585000000000000142e+01 4.161970000000000169e+00
4.589999999999999858e+01 5.644999999999999574e+00
4.595000000000000284e+01 2.397349999999999870e+00
4.600000000000000000e+01 8.926040000000000418e+00
4.604999999999999716e+01 7.269790000000000418e+00
4.610000000000000142e+01 2.043299999999999894e+00
4.614999999999999858e+01 3.498310000000000031e+00
4.620000000000000284e+01 2.464770000000000127e+00
4.625000000000000000e+01 2.161570000000000213e+00
4.629999999999999716e+01 5.511379999999999946e+00
4.635000000000000142e+01 2.192229999999999901e+00
4.639999999999999858e+01 2.373590000000000089e+00
4.645000000000000284e+01 2.064770000000000216e+00
4.650000000000000000e+01 3.444609999999999950e+00
4.654999999999999716e+01 6.217030000000000278e+00
4.660000000000000142e+01 5.271219999999999573e+00
4.664999999999999858e+01 4.172139999999999738e+00
4.670000000000000284e+01 2.073280000000000012e+00
4.675000000000000000e+01 5.385900000000000354e+00
4.679999999999999716e+01 3.309140000000000192e+00
4.685000000000000142e+01 9.195949999999999847e+00
4.689999999999999858e+01 3.812100000000000044e+00
4.695000000000000284e+01 5.079950000000000188e+00
4.700000000000000000e+01 2.605599999999999916e+00
4.704999999999999716e+01 4.077589999999999826e+00
4.710000000000000142e+01 9.291520000000000223e+00
4.714999999999999858e+01 2.031783000000000072e+01
4.720000000000000284e+01 5.089190000000000325e+00
4.725000000000000000e+01 1.679289999999999949e+00
4.729999999999999716e+01 4.116290000000000227e+00
4.735000000000000142e+01 9.081820000000000448e+00
4.739999999999999858e+01 3.357629999999999892e+00
4.745000000000000284e+01 4.156069999999999709e+00
4.750000000000000000e+01 8.006500000000000838e+00
4.754999999999999716e+01 1.853730000000000100e+00
4.760000000000000142e+01 4.063089999999999868e+00
4.764999999999999858e+01 2.475429999999999797e+00
4.770000000000000284e+01 2.265769999999999840e+00
4.775000000000000000e+01 2.389810000000000212e+00
4.779999999999999716e+01 3.291100000000000136e+00
4.785000000000000142e+01 5.086899999999999977e+00
4.789999999999999858e+01 2.474070000000000213e+00
4.795000000000000284e+01 3.912319999999999798e+00
4.800000000000000000e+01 4.089959999999999596e+00
4.804999999999999716e+01 3.899630000000000152e+00
4.810000000000000142e+01 3.507760000000000211e+00
4.814999999999999858e+01 8.050739999999999341e+00
4.820000000000000284e+01 4.266549999999999621e+00
4.825000000000000000e+01 4.023119999999999585e+00
4.829999999999999716e+01 2.908819999999999961e+00
4.835000000000000142e+01 6.123719999999999608e+00
4.839999999999999858e+01 5.829909999999999926e+00
4.845000000000000284e+01 2.694090000000000096e+00
4.850000000000000000e+01 1.906320000000000014e+00
4.854999999999999716e+01 7.661539999999999573e+00
4.860000000000000142e+01 1.798130000000000006e+00
4.864999999999999858e+01 4.807940000000000325e+00
4.870000000000000284e+01 2.906330000000000080e+00
4.875000000000000000e+01 2.346649999999999903e+00
4.879999999999999716e+01 2.635520000000000085e+00
4.885000000000000142e+01 3.373270000000000213e+00
4.889999999999999858e+01 8.276419999999999888e+00
4.895000000000000284e+01 2.617620000000000058e+00
4.900000000000000000e+01 4.850189999999999557e+00
4.904999999999999716e+01 4.227360000000000007e+00
4.910000000000000142e+01 6.950249999999999595e+00
4.914999999999999858e+01 4.505340000000000344e+00
4.920000000000000284e+01 3.712520000000000042e+00
4.925000000000000000e+01 1.844132000000000104e+01
4.929999999999999716e+01 7.253860000000000419e+00
4.935000000000000142e+01 4.065450000000000230e+00
4.939999999999999858e+01 2.452620000000000022e+00
4.945000000000000284e+01 9.933659999999999712e+00
4.950000000000000000e+01 3.167219999999999924e+00
4.954999999999999716e+01 4.885790000000000077e+00
4.960000000000000142e+01 1.098345999999999911e+01
4.964999999999999858e+01 8.750239999999999796e+00
4.970000000000000284e+01 2.281709999999999905e+00
4.975000000000000000e+01 6.399740000000000428e+00
4.979999999999999716e+01 2.294230000000000214e+00
4.985000000000000142e+01 6.859270000000000422e+00
4.989999999999999858e+01 4.042049999999999699e+00
4.995000000000000284e+01 3.840730000000000199e+00
5.000000000000000000e+01 3.400609999999999911e+00
5.004999999999999716e+01 8.941309999999999647e+00
5.010000000000000142e+01 3.510260000000000158e+00
5.014999999999999858e+01 5.440129999999999910e+00
5.020000000000000284e+01 3.355570000000000164e+00
5.025000000000000000e+01 1.678989999999999982e+00
5.029999999999999716e+01 1.989989999999999926e+00
5.035000000000000142e+01 2.522460000000000147e+00
5.039999999999999858e+01 6.224730000000000096e+00
5.045000000000000284e+01 2.293561000000000050e+01
5.050000000000000000e+01 1.106385000000000041e+01
5.054999999999999716e+01 6.112040000000000362e+00
5.060000000000000142e+01 2.654910000000000103e+00
5.064999999999999858e+01 7.641000000000000014e+00
5.070000000000000284e+01 1.225061000000000000e+01
5.075000000000000000e+01 5.407759999999999678e+00
5.079999999999999716e+01 3.369120000000000115e+00
5.085000000000000142e+01 6.036069999999999602e+00
5.089999999999999858e+01 7.688019999999999854e+00
5.095000000000000284e+01 1.724890000000000034e+00
5.100000000000000000e+01 1.355211000000000077e+01
5.104999999999999716e+01 2.746259999999999923e+00
5.110000000000000142e+01 5.420849999999999724e+00
5.114999999999999858e+01 1.409360999999999997e+01
5.120000000000000284e+01 1.655439000000000149e+01
5.125000000000000000e+01 7.856180000000000163e+00
5.129999999999999716e+01 1.347301000000000037e+01
5.135000000000000142e+01 2.479000000000000092e+00
5.139999999999999858e+01 2.859020000000000117e+00
5.145000000000000284e+01 2.103520000000000056e+00
5.150000000000000000e+01 1.016405999999999921e+01
5.154999999999999716e+01 4.352450000000000152e+00
5.160000000000000142e+01 2.714609999999999967e+00
5.164999999999999858e+01 5.689619999999999678e+00
5.170000000000000284e+01 1.584736999999999973e+01
5.175000000000000000e+01 9.957280000000000797e+00
5.179999999999999716e+01 2.822220000000000173e+00
5.185000000000000142e+01 3.454369999999999941e+00
5.189999999999999858e+01 3.113059999999999938e+00
5.195000000000000284e+01 3.235059999999999825e+00
5.200000000000000000e+01 7.361760000000000304e+00
5.204999999999999716e+01 6.262719999999999843e+00
5.210000000000000142e+01 2.718830000000000080e+00
5.214999999999999858e+01 2.888329999999999842e+00
5.220000000000000284e+01 4.537519999999999776e+00
5.225000000000000000e+01 7.587880000000000180e+00
5.229999999999999716e+01 6.377390000000000114e+00
5.235000000000000142e+01 1.716979999999999951e+00
5.239999999999999858e+01 5.300430000000000419e+00
5.245000000000000284e+01 2.766000000000000014e+00
5.250000000000000000e+01 3.308730000000000171e+00
5.254999999999999716e+01 3.605669999999999931e+00
5.260000000000000142e+01 8.542989999999999640e+00
5.264999999999999858e+01 6.163909999999999556e+00
5.270000000000000284e+01 6.306289999999999729e+00
5.275000000000000000e+01 2.732390000000000096e+00
5.279999999999999716e+01 5.704970000000000319e+00
5.285000000000000142e+01 2.612760000000000193e+00
5.289999999999999858e+01 4.477330000000000254e+00
5.295000000000000284e+01 4.336999999999999744e+00
5.300000000000000000e+01 4.343950000000000422e+00
5.304999999999999716e+01 4.450569999999999915e+00
5.310000000000000142e+01 2.381810000000000205e+00
5.314999999999999858e+01 1.200502999999999965e+01
5.320000000000000284e+01 3.396580000000000155e+00
5.325000000000000000e+01 4.221409999999999663e+00
5.329999999999999716e+01 4.346589999999999954e+00
5.335000000000000142e+01 4.359130000000000393e+00
5.339999999999999858e+01 9.660349999999999326e+00
5.345000000000000284e+01 6.140049999999999564e+00
5.350000000000000000e+01 4.785700000000000287e+00
5.354999999999999716e+01 2.136410000000000142e+00
5.360000000000000142e+01 5.609650000000000247e+00
5.364999999999999858e+01 6.607160000000000366e+00
5.370000000000000284e+01 9.722870000000000346e+00
5.375000000000000000e+01 4.095690000000000275e+00
5.379999999999999716e+01 6.102949999999999875e+00
5.385000000000000142e+01 5.204670000000000130e+00
5.389999999999999858e+01 2.111270000000000202e+00
5.395000000000000284e+01 2.544150000000000134e+00
5.400000000000000000e+01 4.971470000000000056e+00
5.404999999999999716e+01 2.622689999999999966e+00
5.410000000000000142e+01 5.143679999999999808e+00
5.414999999999999858e+01 1.881320000000000103e+00
5.420000000000000284e+01 5.190299999999999692e+00
5.425000000000000000e+01 2.840269999999999850e+00
5.429999999999999716e+01 3.330550000000000122e+00
5.435000000000000142e+01 5.356480000000000352e+00
5.439999999999999858e+01 4.473779999999999646e+00
5.445000000000000284e+01 5.182599999999999874e+00
5.450000000000000000e+01 1.175744000000000078e+01
5.454999999999999716e+01 6.117829999999999657e+00
5.460000000000000142e+01 4.818730000000000402e+00
5.464999999999999858e+01 4.083370000000000388e+00
5.470000000000000284e+01 3.656789999999999985e+00
5.475000000000000000e+01 1.526336000000000048e+01
5.479999999999999716e+01 1.638312000000000168e+01
5.485000000000000142e+01 5.765979999999999883e+00
5.489999999999999858e+01 3.241699999999999804e+00
5.495000000000000284e+01 3.747180000000000177e+00
5.500000000000000000e+01 4.122770000000000046e+00
5.504999999999999716e+01 3.679050000000000153e+00
5.510000000000000142e+01 5.413800000000000168e+00
5.514999999999999858e+01 4.741229999999999833e+00
5.520000000000000284e+01 4.764520000000000088e+00
5.525000000000000000e+01 2.633070000000000022e+00
5.529999999999999716e+01 3.768200000000000216e+00
5.535000000000000142e+01 1.077044000000000068e+01
5.539999999999999858e+01 2.026369000000000042e+01
5.545000000000000284e+01 8.750310000000000699e+00
5.550000000000000000e+01 5.530890000000000306e+00
5.554999999999999716e+01 3.977050000000000196e+00
5.560000000000000142e+01 1.828479000000000099e+01
5.564999999999999858e+01 8.183220000000000383e+00
5.570000000000000284e+01 2.398460000000000036e+01
5.575000000000000000e+01 4.771790000000000198e+00
5.579999999999999716e+01 1.032357999999999976e+01
5.585000000000000142e+01 6.923040000000000305e+00
5.589999999999999858e+01 3.325569999999999915e+00
5.595000000000000284e+01 2.973710000000000075e+00
5.600000000000000000e+01 7.749380000000000379e+00
5.604999999999999716e+01 7.547889999999999766e+00
5.610000000000000142e+01 4.459520000000000373e+00
5.614999999999999858e+01 2.994400000000000173e+00
5.620000000000000284e+01 1.354199000000000019e+01
5.625000000000000000e+01 5.149060000000000414e+00
5.629999999999999716e+01 5.229160000000000252e+00
5.635000000000000142e+01 2.089577999999999847e+01
5.639999999999999858e+01 1.027328999999999937e+01
5.645000000000000284e+01 1.769320000000000004e+00
5.650000000000000000e+01 9.473409999999999442e+00
5.654999999999999716e+01 3.774760000000000115e+00
5.660000000000000142e+01 5.996019999999999683e+00
5.664999999999999858e+01 7.346009999999999707e+00
5.670000000000000284e+01 8.485979999999999634e+00
5.675000000000000000e+01 3.801579999999999959e+00
5.679999999999999716e+01 4.490920000000000023e+00
5.685000000000000142e+01 5.770529999999999937e+00
5.689999999999999858e+01 7.492130000000000400e+00
5.695000000000000284e+01 7.887299999999999756e+00
5.700000000000000000e+01 2.962380000000000013e+00
5.704999999999999716e+01 5.072639999999999816e+00
5.710000000000000142e+01 1.025891999999999982e+01
5.714999999999999858e+01 7.979820000000000135e+00
5.720000000000000284e+01 6.223469999999999835e+00
5.725000000000000000e+01 2.712159999999999904e+00
5.729999999999999716e+01 3.556760000000000144e+00
5.735000000000000142e+01 8.604029999999999845e+00
5.739999999999999858e+01 2.997749999999999915e+00
5.745000000000000284e+01 9.217599999999999127e+00
5.750000000000000000e+01 4.561420000000000030e+00
5.754999999999999716e+01 6.680259999999999643e+00
5.760000000000000142e+01 3.884139999999999926e+00
5.764999999999999858e+01 4.995470000000000077e+00
5.770000000000000284e+01 1.842840000000000034e+00
5.775000000000000000e+01 2.808819999999999872e+00
5.779999999999999716e+01 4.859169999999999767e+00
5.785000000000000142e+01 6.758899999999999686e+00
5.789999999999999858e+01 4.883189999999999920e+00
5.795000000000000284e+01 9.239710000000000534e+00
5.800000000000000000e+01 3.985120000000000218e+00
5.804999999999999716e+01 5.203249999999999709e+00
5.810000000000000142e+01 4.780380000000000074e+00
5.814999999999999858e+01 5.174949999999999939e+00
5.820000000000000284e+01 5.373280000000000278e+00
5.825000000000000000e+01 1.626549999999999940e+01
5.829999999999999716e+01 2.225389999999999979e+00
5.835000000000000142e+01 2.927690000000000126e+00
5.839999999999999858e+01 4.027160000000000295e+00
5.845000000000000284e+01 5.164279999999999760e+00
5.850000000000000000e+01 1.079297000000000040e+01
5.854999999999999716e+01 6.344100000000000072e+00
5.860000000000000142e+01 4.140369999999999884e+00
5.864999999999999858e+01 3.760899999999999910e+00
5.870000000000000284e+01 4.332790000000000141e+00
5.875000000000000000e+01 4.059549999999999770e+00
5.879999999999999716e+01 6.984709999999999752e+00
5.885000000000000142e+01 6.533489999999999576e+00
5.889999999999999858e+01 3.919169999999999821e+00
5.895000000000000284e+01 1.707188000000000017e+01
5.900000000000000000e+01 3.780559999999999921e+00
5.904999999999999716e+01 2.885949999999999793e+00
5.910000000000000142e+01 1.073179000000000016e+01
5.914999999999999858e+01 6.259990000000000165e+00
5.920000000000000284e+01 5.213540000000000063e+00
5.925000000000000000e+01 1.311167000000000016e+01
5.929999999999999716e+01 8.088839999999999364e+00
5.935000000000000142e+01 3.170889999999999986e+00
5.939999999999999858e+01 6.818010000000000126e+00
5.945000000000000284e+01 3.694329999999999892e+00
5.950000000000000000e+01 2.866670000000000051e+00
5.954999999999999716e+01 7.065129999999999910e+00
5.960000000000000142e+01 7.650619999999999976e+00
5.964999999999999858e+01 5.950269999999999726e+00
5.970000000000000284e+01 5.807229999999999670e+00
5.975000000000000000e+01 6.523170000000000357e+00
5.979999999999999716e+01 1.329878000000000071e+01
5.985000000000000142e+01 7.095469999999999722e+00
5.989999999999999858e+01 1.727928999999999959e+01
5.995000000000000284e+01 4.995490000000000208e+00
6.000000000000000000e+01 9.857540000000000191e+00
6.004999999999999716e+01 5.645609999999999573e+00
6.010000000000000142e+01 3.709060000000000024e+00
6.014999999999999858e+01 5.368229999999999613e+00
6.020000000000000284e+01 5.211459999999999759e+00
6.025000000000000000e+01 4.662499999999999645e+00
6.029999999999999716e+01 1.021934000000000076e+01
6.035000000000000142e+01 2.186809999999999921e+00
6.039999999999999858e+01 8.814920000000000755e+00
6.045000000000000284e+01 5.893690000000000317e+00
6.050000000000000000e+01 1.000225000000000009e+01
6.054999999999999716e+01 1.385922000000000054e+01
6.060000000000000142e+01 1.051468999999999987e+01
6.064999999999999858e+01 2.508560000000000123e+00
6.070000000000000284e+01 8.299549999999999983e+00
6.075000000000000000e+01 8.718999999999999417e+00
6.079999999999999716e+01 7.490960000000000285e+00
6.085000000000000142e+01 8.772149999999999892e+00
6.089999999999999858e+01 2.097300000000000164e+00
6.095000000000000284e+01 7.557590000000000252e+00
6.100000000000000000e+01 3.338779999999999859e+00
6.104999999999999716e+01 7.824040000000000106e+00
6.110000000000000142e+01 1.061594999999999978e+01
6.114999999999999858e+01 2.882000000000000117e+00
6.120000000000000284e+01 6.314119999999999955e+00
6.125000000000000000e+01 8.222530000000000783e+00
6.129999999999999716e+01 4.858509999999999884e+00
6.135000000000000142e+01 6.609479999999999578e+00
6.139999999999999858e+01 5.533750000000000391e+00
6.145000000000000284e+01 1.130353999999999992e+01
6.150000000000000000e+01 6.358179999999999943e+00
6.154999999999999716e+01 3.163899999999999935e+00
6.160000000000000142e+01 1.124419999999999931e+01
6.164999999999999858e+01 2.765369999999999884e+00
6.170000000000000284e+01 7.220369999999999955e+00
6.175000000000000000e+01 9.514340000000000686e+00
6.179999999999999716e+01 1.199024000000000001e+01
6.185000000000000142e+01 1.217451999999999934e+01
6.189999999999999858e+01 7.160389999999999588e+00
6.195000000000000284e+01 5.718609999999999971e+00
6.200000000000000000e+01 6.130040000000000155e+00
6.204999999999999716e+01 1.050735000000000063e+01
6.210000000000000142e+01 1.774360000000000070e+01
6.214999999999999858e+01 6.494760000000000311e+00
6.220000000000000284e+01 8.054180000000000561e+00
6.225000000000000000e+01 3.169820000000000082e+00
6.229999999999999716e+01 1.706210000000000004e+00
6.235000000000000142e+01 4.474470000000000169e+00
6.239999999999999858e+01 3.355389999999999873e+00
6.245000000000000284e+01 3.047890000000000210e+00
6.250000000000000000e+01 3.676219999999999821e+00
6.254999999999999716e+01 2.285989999999999966e+00
6.260000000000000142e+01 2.893839999999999968e+00
6.264999999999999858e+01 7.569410000000000416e+00
6.270000000000000284e+01 2.357920000000000016e+00
6.275000000000000000e+01 2.780740000000000212e+00
6.279999999999999716e+01 5.230050000000000310e+00
6.285000000000000142e+01 1.677769999999999984e+00
6.289999999999999858e+01 3.109170000000000211e+00
6.295000000000000284e+01 5.839249999999999829e+00
6.300000000000000000e+01 1.744899999999999896e+00
6.304999999999999716e+01 2.121700000000000141e+00
6.310000000000000142e+01 3.421969999999999956e+00
6.314999999999999858e+01 6.632170000000000343e+00
6.320000000000000284e+01 1.959570000000000034e+00
6.325000000000000000e+01 3.299420000000000019e+00
6.329999999999999716e+01 6.258009999999999629e+00
6.335000000000000142e+01 2.567089999999999872e+00
6.339999999999999858e+01 3.529869999999999841e+00
6.345000000000000284e+01 4.759339999999999904e+00
6.350000000000000000e+01 3.924119999999999830e+00
6.354999999999999716e+01 3.131819999999999826e+00
6.360000000000000142e+01 4.831920000000000215e+00
6.364999999999999858e+01 8.924630000000000507e+00
6.370000000000000284e+01 1.653000000000000025e+00
6.375000000000000000e+01 2.034629999999999939e+00
6.379999999999999716e+01 3.647619999999999862e+00
6.385000000000000142e+01 3.780909999999999993e+00
6.389999999999999858e+01 1.726250000000000062e+00
6.395000000000000284e+01 1.896810000000000107e+00
6.400000000000000000e+01 2.100439999999999863e+00
6.404999999999999716e+01 2.192870000000000097e+00
6.409999999999999432e+01 2.851799999999999891e+00
6.415000000000000568e+01 2.571279999999999788e+00
6.420000000000000284e+01 1.788229999999999986e+00
6.425000000000000000e+01 2.177939999999999987e+00
6.429999999999999716e+01 3.178980000000000139e+00
6.434999999999999432e+01 3.005980000000000096e+00
6.440000000000000568e+01 2.168779999999999930e+00
6.445000000000000284e+01 2.391070000000000029e+00
6.450000000000000000e+01 2.340349999999999930e+00
6.454999999999999716e+01 2.430660000000000043e+00
6.459999999999999432e+01 1.975249999999999950e+00
6.465000000000000568e+01 4.201590000000000380e+00
6.470000000000000284e+01 3.539849999999999941e+00
6.475000000000000000e+01 8.687469999999999359e+00
6.479999999999999716e+01 4.829720000000000013e+00
6.484999999999999432e+01 2.142590000000000217e+00
6.490000000000000568e+01 3.282560000000000144e+00
6.495000000000000284e+01 1.779349999999999987e+00
6.500000000000000000e+01 3.666279999999999983e+00
6.504999999999999716e+01 3.176750000000000185e+00
6.509999999999999432e+01 6.358520000000000394e+00
6.515000000000000568e+01 3.122780000000000111e+00
6.520000000000000284e+01 2.334989999999999899e+00
6.525000000000000000e+01 2.755580000000000140e+00
6.529999999999999716e+01 4.509570000000000078e+00
6.534999999999999432e+01 3.580449999999999910e+00
6.540000000000000568e+01 5.222830000000000084e+00
6.545000000000000284e+01 3.873829999999999885e+00
6.550000000000000000e+01 3.971350000000000158e+00
6.554999999999999716e+01 8.777530000000000499e+00
6.559999999999999432e+01 1.218299999999999983e+01
6.565000000000000568e+01 7.548549999999999649e+00
6.570000000000000284e+01 2.443810000000000038e+00
6.575000000000000000e+01 2.217400000000000038e+00
6.579999999999999716e+01 2.658809999999999896e+00
6.584999999999999432e+01 3.744369999999999976e+00
6.590000000000000568e+01 7.996439999999999770e+00
6.595000000000000284e+01 3.786939999999999973e+00
6.600000000000000000e+01 6.177599999999999980e+00
6.604999999999999716e+01 3.913219999999999921e+00
6.609999999999999432e+01 7.283949999999999925e+00
6.615000000000000568e+01 1.349969999999999892e+00
6.620000000000000284e+01 4.393089999999999939e+00
6.625000000000000000e+01 3.445139999999999869e+00
6.629999999999999716e+01 7.340189999999999770e+00
6.634999999999999432e+01 3.685179999999999900e+00
6.640000000000000568e+01 3.368920000000000137e+00
6.645000000000000284e+01 2.775419999999999998e+00
6.650000000000000000e+01 4.054339999999999833e+00
6.654999999999999716e+01 4.392339999999999911e+00
6.659999999999999432e+01 3.857559999999999878e+00
6.665000000000000568e+01 2.102879999999999860e+00
6.670000000000000284e+01 2.933419999999999916e+00
6.675000000000000000e+01 2.449209999999999887e+00
6.679999999999999716e+01 1.067308000000000057e+01
6.684999999999999432e+01 2.773899999999999810e+00
6.690000000000000568e+01 6.425089999999999968e+00
6.695000000000000284e+01 6.179310000000000080e+00
6.700000000000000000e+01 4.403710000000000235e+00
6.704999999999999716e+01 3.505799999999999805e+00
6.709999999999999432e+01 4.185570000000000235e+00
6.715000000000000568e+01 3.829110000000000014e+00
6.720000000000000284e+01 1.043709999999999916e+01
6.725000000000000000e+01 4.443329999999999558e+00
6.729999999999999716e+01 7.174619999999999997e+00
6.734999999999999432e+01 2.312710000000000043e+00
6.740000000000000568e+01 2.852120000000000211e+00
6.745000000000000284e+01 5.753029999999999866e+00
6.750000000000000000e+01 7.156220000000000248e+00
6.754999999999999716e+01 6.255829999999999558e+00
6.759999999999999432e+01 7.320809999999999818e+00
6.765000000000000568e+01 1.313864000000000054e+01
6.770000000000000284e+01 7.856029999999999625e+00
6.775000000000000000e+01 4.987009999999999721e+00
6.779999999999999716e+01 2.554870000000000196e+00
6.784999999999999432e+01 3.148159999999999847e+00
6.790000000000000568e+01 2.935900000000000176e+00
6.795000000000000284e+01 3.807620000000000005e+00
6.800000000000000000e+01 3.982169999999999987e+00
6.804999999999999716e+01 3.041490000000000027e+00
6.809999999999999432e+01 4.569890000000000008e+00
6.815000000000000568e+01 3.042780000000000040e+00
6.820000000000000284e+01 4.644829999999999792e+00
6.825000000000000000e+01 3.106990000000000141e+00
6.829999999999999716e+01 9.392620000000000857e+00
6.834999999999999432e+01 6.824029999999999596e+00
6.840000000000000568e+01 2.721459999999999990e+00
6.845000000000000284e+01 5.271419999999999995e+00
6.850000000000000000e+01 5.510019999999999918e+00
6.854999999999999716e+01 3.360170000000000101e+00
6.859999999999999432e+01 3.739419999999999966e+00
6.865000000000000568e+01 3.291760000000000019e+00
6.870000000000000284e+01 3.397969999999999935e+00
6.875000000000000000e+01 4.494640000000000413e+00
6.879999999999999716e+01 4.431280000000000108e+00
6.884999999999999432e+01 4.654910000000000103e+00
6.890000000000000568e+01 5.259439999999999671e+00
6.895000000000000284e+01 4.907890000000000086e+00
6.900000000000000000e+01 2.794760000000000133e+00
6.904999999999999716e+01 3.165900000000000158e+00
6.909999999999999432e+01 2.463690000000000158e+00
6.915000000000000568e+01 5.621800000000000352e+00
6.920000000000000284e+01 4.782180000000000319e+00
6.925000000000000000e+01 3.826020000000000199e+00
6.929999999999999716e+01 4.521370000000000111e+00
6.934999999999999432e+01 4.216590000000000060e+00
6.940000000000000568e+01 4.135790000000000077e+00
6.945000000000000284e+01 8.383770000000000167e+00
6.950000000000000000e+01 3.654490000000000016e+00
6.954999999999999716e+01 7.196710000000000385e+00
6.959999999999999432e+01 4.886260000000000048e+00
6.965000000000000568e+01 1.746050000000000102e+00
6.970000000000000284e+01 5.000250000000000306e+00
6.975000000000000000e+01 2.480399999999999938e+00
6.979999999999999716e+01 3.265540000000000109e+00
6.984999999999999432e+01 2.152789999999999981e+00
6.990000000000000568e+01 4.393110000000000070e+00
6.995000000000000284e+01 1.015790999999999933e+01
7.000000000000000000e+01 4.702510000000000190e+00
7.004999999999999716e+01 9.405419999999999447e+00
7.009999999999999432e+01 6.794179999999999886e+00
7.015000000000000568e+01 8.893879999999999342e+00
7.020000000000000284e+01 3.731310000000000127e+00
7.025000000000000000e+01 2.783999999999999808e+00
7.029999999999999716e+01 3.797400000000000109e+00
7.034999999999999432e+01 9.537950000000000372e+00
7.040000000000000568e+01 1.223910000000000053e+01
7.045000000000000284e+01 3.331240000000000201e+00
7.050000000000000000e+01 3.552810000000000024e+00
7.054999999999999716e+01 6.132719999999999949e+00
7.059999999999999432e+01 2.768069999999999808e+00
7.065000000000000568e+01 2.464580000000000215e+00
7.070000000000000284e+01 1.687370000000000037e+00
7.075000000000000000e+01 4.005189999999999806e+00
7.079999999999999716e+01 3.605770000000000142e+00
7.084999999999999432e+01 3.008599999999999941e+00
7.090000000000000568e+01 3.677529999999999966e+00
7.095000000000000284e+01 5.214299999999999713e+00
7.100000000000000000e+01 3.299739999999999895e+00
7.104999999999999716e+01 6.950319999999999609e+00
7.109999999999999432e+01 1.684029999999999916e+00
7.115000000000000568e+01 3.090079999999999938e+00
7.120000000000000284e+01 2.941390000000000171e+00
7.125000000000000000e+01 4.329710000000000392e+00
7.129999999999999716e+01 2.230469999999999953e+00
7.134999999999999432e+01 2.259650000000000158e+00
7.140000000000000568e+01 2.854950000000000099e+00
7.145000000000000284e+01 6.675720000000000098e+00
7.150000000000000000e+01 2.706440000000000179e+00
7.154999999999999716e+01 3.020010000000000083e+00
7.159999999999999432e+01 4.475360000000000227e+00
7.165000000000000568e+01 2.310360000000000191e+00
7.170000000000000284e+01 5.439650000000000318e+00
7.175000000000000000e+01 5.223220000000000418e+00
7.179999999999999716e+01 3.396450000000000191e+00
7.184999999999999432e+01 4.956920000000000215e+00
7.190000000000000568e+01 2.678189999999999849e+00
7.195000000000000284e+01 2.409299999999999997e+00
7.200000000000000000e+01 2.967690000000000161e+00
7.204999999999999716e+01 6.951010000000000133e+00
7.209999999999999432e+01 2.796159999999999979e+00
7.215000000000000568e+01 2.044340000000000046e+00
7.220000000000000284e+01 5.105590000000000295e+00
7.225000000000000000e+01 3.428490000000000038e+00
7.229999999999999716e+01 2.258789999999999853e+00
7.234999999999999432e+01 1.734799999999999898e+00
7.240000000000000568e+01 3.127949999999999786e+00
7.245000000000000284e+01 2.129500000000000171e+00
7.250000000000000000e+01 3.102440000000000087e+00
7.254999999999999716e+01 2.323230000000000128e+00
7.259999999999999432e+01 1.968779999999999974e+00
7.265000000000000568e+01 3.748190000000000133e+00
7.270000000000000284e+01 1.634530000000000038e+00
7.275000000000000000e+01 5.560100000000000264e+00
7.279999999999999716e+01 6.018180000000000085e+00
7.284999999999999432e+01 3.054539999999999811e+00
7.290000000000000568e+01 2.734370000000000189e+00
7.295000000000000284e+01 2.468700000000000117e+00
7.300000000000000000e+01 2.424220000000000041e+00
7.304999999999999716e+01 2.290129999999999999e+00
7.309999999999999432e+01 3.209290000000000198e+00
7.315000000000000568e+01 2.769509999999999916e+00
7.320000000000000284e+01 2.513560000000000016e+00
7.325000000000000000e+01 2.541609999999999925e+00
7.329999999999999716e+01 5.853550000000000253e+00
7.334999999999999432e+01 3.843649999999999789e+00
7.340000000000000568e+01 2.148179999999999978e+00
7.345000000000000284e+01 2.566660000000000164e+00
7.350000000000000000e+01 4.119010000000000282e+00
7.354999999999999716e+01 5.512170000000000236e+00
7.359999999999999432e+01 2.011369999999999880e+00
7.365000000000000568e+01 3.232089999999999907e+00
7.370000000000000284e+01 7.189910000000000245e+00
7.375000000000000000e+01 6.825800000000000090e+00
7.379999999999999716e+01 4.310900000000000176e+00
7.384999999999999432e+01 3.955880000000000063e+00
7.390000000000000568e+01 2.148499999999999854e+00
7.395000000000000284e+01 4.811270000000000380e+00
7.400000000000000000e+01 3.066870000000000207e+00
7.404999999999999716e+01 6.341990000000000016e+00
7.409999999999999432e+01 2.192989999999999995e+00
7.415000000000000568e+01 1.405059999999999976e+00
7.420000000000000284e+01 3.691619999999999902e+00
7.425000000000000000e+01 2.838159999999999794e+00
7.429999999999999716e+01 3.498880000000000212e+00
7.434999999999999432e+01 4.462299999999999933e+00
7.440000000000000568e+01 3.976729999999999876e+00
7.445000000000000284e+01 1.494760000000000089e+00
7.450000000000000000e+01 3.989949999999999886e+00
7.454999999999999716e+01 2.139079999999999870e+00
7.459999999999999432e+01 8.439970000000000638e+00
7.465000000000000568e+01 2.875630000000000130e+00
7.470000000000000284e+01 4.477280000000000371e+00
7.475000000000000000e+01 3.136559999999999793e+00
7.479999999999999716e+01 3.797460000000000058e+00
7.484999999999999432e+01 4.605669999999999931e+00
7.490000000000000568e+01 2.792689999999999895e+00
7.495000000000000284e+01 2.311999999999999833e+00
7.500000000000000000e+01 2.056070000000000064e+00
7.504999999999999716e+01 6.678720000000000212e+00
7.509999999999999432e+01 4.186869999999999870e+00
7.515000000000000568e+01 5.870759999999999756e+00
7.520000000000000284e+01 3.195679999999999854e+00
7.525000000000000000e+01 2.593259999999999899e+00
7.529999999999999716e+01 2.321549999999999780e+00
7.534999999999999432e+01 2.127409999999999801e+00
7.540000000000000568e+01 3.612729999999999997e+00
7.545000000000000284e+01 4.467450000000000365e+00
7.550000000000000000e+01 5.806549999999999656e+00
7.554999999999999716e+01 4.120079999999999742e+00
7.559999999999999432e+01 3.788769999999999971e+00
7.565000000000000568e+01 6.959950000000000081e+00
7.570000000000000284e+01 1.882030000000000092e+00
7.575000000000000000e+01 3.358540000000000081e+00
7.579999999999999716e+01 3.666249999999999787e+00
7.584999999999999432e+01 1.669049999999999923e+00
7.590000000000000568e+01 3.255949999999999900e+00
7.595000000000000284e+01 1.748420000000000085e+00
7.600000000000000000e+01 5.611589999999999634e+00
7.604999999999999716e+01 2.694280000000000008e+00
7.609999999999999432e+01 7.650649999999999729e+00
7.615000000000000568e+01 5.256339999999999790e+00
7.620000000000000284e+01 4.656930000000000014e+00
7.625000000000000000e+01 2.234049999999999869e+00
7.629999999999999716e+01 2.605239999999999778e+00
7.634999999999999432e+01 4.610549999999999926e+00
7.640000000000000568e+01 6.051669999999999661e+00
7.645000000000000284e+01 7.623759999999999870e+00
7.650000000000000000e+01 8.822039999999999438e+00
7.654999999999999716e+01 6.340690000000000381e+00
7.659999999999999432e+01 2.263580000000000148e+00
7.665000000000000568e+01 4.182940000000000325e+00
7.670000000000000284e+01 2.636390000000000011e+00
7.675000000000000000e+01 8.026630000000000820e+00
7.679999999999999716e+01 5.394529999999999603e+00
7.684999999999999432e+01 3.020540000000000003e+00
7.690000000000000568e+01 2.396220000000000017e+00
7.695000000000000284e+01 3.258249999999999869e+00
7.700000000000000000e+01 2.833619999999999806e+00
7.704999999999999716e+01 1.483393000000000050e+01
7.709999999999999432e+01 4.064659999999999940e+00
7.715000000000000568e+01 2.163699999999999957e+00
7.720000000000000284e+01 4.082580000000000098e+00
7.725000000000000000e+01 3.600089999999999790e+00
7.729999999999999716e+01 2.976430000000000131e+00
7.734999999999999432e+01 4.478629999999999889e+00
7.740000000000000568e+01 6.022710000000000008e+00
7.745000000000000284e+01 9.991199999999999193e+00
7.750000000000000000e+01 2.953959999999999919e+00
7.754999999999999716e+01 5.298729999999999940e+00
7.759999999999999432e+01 3.771419999999999995e+00
7.765000000000000568e+01 4.443349999999999689e+00
7.770000000000000284e+01 5.731880000000000308e+00
7.775000000000000000e+01 8.147539999999999338e+00
7.779999999999999716e+01 1.623369999999999980e+00
7.784999999999999432e+01 5.042209999999999859e+00
7.790000000000000568e+01 1.228660000000000085e+00
7.795000000000000284e+01 7.625399999999999956e+00
7.800000000000000000e+01 5.854070000000000107e+00
7.804999999999999716e+01 5.034670000000000201e+00
7.809999999999999432e+01 1.756320000000000103e+00
7.815000000000000568e+01 6.029550000000000409e+00
7.820000000000000284e+01 3.652590000000000003e+00
7.825000000000000000e+01 5.379559999999999675e+00
7.829999999999999716e+01 4.722929999999999851e+00
7.834999999999999432e+01 3.678650000000000198e+00
7.840000000000000568e+01 2.992750000000000021e+00
7.845000000000000284e+01 3.456999999999999851e+00
7.850000000000000000e+01 3.060639999999999805e+00
7.854999999999999716e+01 2.329849999999999977e+00
7.859999999999999432e+01 3.474959999999999827e+00
7.865000000000000568e+01 4.294609999999999594e+00
7.870000000000000284e+01 7.904560000000000031e+00
7.875000000000000000e+01 2.248790000000000067e+00
7.879999999999999716e+01 2.449349999999999916e+00
7.884999999999999432e+01 2.608280000000000154e+00
7.890000000000000568e+01 3.177519999999999900e+00
7.895000000000000284e+01 4.666039999999999743e+00
7.900000000000000000e+01 3.973120000000000207e+00
7.904999999999999716e+01 1.950870000000000104e+00
7.909999999999999432e+01 5.832519999999999705e+00
7.915000000000000568e+01 2.838699999999999779e+00
7.920000000000000284e+01 2.947090000000000209e+00
7.925000000000000000e+01 3.879890000000000061e+00
7.929999999999999716e+01 4.961700000000000443e+00
7.934999999999999432e+01 2.072779999999999845e+00
7.940000000000000568e+01 4.516939999999999955e+00
7.945000000000000284e+01 4.050980000000000025e+00
7.950000000000000000e+01 1.977819999999999911e+00
7.954999999999999716e+01 4.224610000000000198e+00
7.959999999999999432e+01 1.484125000000000050e+01
7.965000000000000568e+01 2.833480000000000221e+00
7.970000000000000284e+01 5.158150000000000013e+00
7.975000000000000000e+01 2.818779999999999841e+00
7.979999999999999716e+01 2.502730000000000121e+00
7.984999999999999432e+01 8.432309999999999306e+00
7.990000000000000568e+01 1.823779999999999957e+00
7.995000000000000284e+01 2.362899999999999778e+00
8.000000000000000000e+01 4.885019999999999918e+00
8.004999999999999716e+01 6.638580000000000148e+00
8.009999999999999432e+01 3.410029999999999895e+00
8.015000000000000568e+01 1.036964000000000041e+01
8.020000000000000284e+01 3.928920000000000190e+00
8.025000000000000000e+01 4.245739999999999625e+00
8.029999999999999716e+01 2.938210000000000210e+00
8.034999999999999432e+01 1.060061999999999927e+01
8.040000000000000568e+01 1.006216000000000044e+01
8.045000000000000284e+01 3.443330000000000002e+00
8.050000000000000000e+01 7.754439999999999777e+00
8.054999999999999716e+01 1.767959999999999976e+00
8.059999999999999432e+01 7.608060000000000045e+00
8.065000000000000568e+01 3.108900000000000219e+00
8.070000000000000284e+01 2.372279999999999944e+00
8.075000000000000000e+01 1.969079999999999941e+00
8.079999999999999716e+01 5.347120000000000317e+00
8.084999999999999432e+01 3.675640000000000018e+00
8.090000000000000568e+01 4.710910000000000153e+00
8.095000000000000284e+01 3.314589999999999925e+00
8.100000000000000000e+01 6.281220000000000248e+00
8.104999999999999716e+01 7.023460000000000036e+00
8.109999999999999432e+01 1.054039000000000037e+01
8.115000000000000568e+01 2.993520000000000181e+00
8.120000000000000284e+01 8.178240000000000620e+00
8.125000000000000000e+01 1.208869999999999933e+01
8.129999999999999716e+01 3.608820000000000139e+00
8.134999999999999432e+01 1.318955000000000055e+01
8.140000000000000568e+01 4.151250000000000107e+00
8.145000000000000284e+01 4.192590000000000039e+00
8.150000000000000000e+01 5.337550000000000239e+00
8.154999999999999716e+01 2.845530000000000115e+00
8.159999999999999432e+01 7.606169999999999654e+00
8.165000000000000568e+01 9.234260000000000801e+00
8.170000000000000284e+01 6.596969999999999779e+00
8.175000000000000000e+01 2.746280000000000054e+00
8.179999999999999716e+01 5.169590000000000352e+00
8.184999999999999432e+01 4.244860000000000078e+00
8.190000000000000568e+01 7.475189999999999557e+00
8.195000000000000284e+01 4.958960000000000257e+00
8.200000000000000000e+01 2.156019999999999825e+00
8.204999999999999716e+01 4.499460000000000015e+00
8.209999999999999432e+01 1.673470000000000013e+00
8.215000000000000568e+01 2.196540000000000159e+00
8.220000000000000284e+01 5.454939999999999678e+00
8.225000000000000000e+01 9.411060000000000869e+00
8.229999999999999716e+01 2.004049999999999887e+00
8.234999999999999432e+01 4.478100000000000414e+00
8.240000000000000568e+01 4.198450000000000237e+00
8.245000000000000284e+01 3.933980000000000032e+00
8.250000000000000000e+01 1.851869999999999905e+00
8.254999999999999716e+01 3.169909999999999783e+00
8.259999999999999432e+01 1.632360000000000033e+00
8.265000000000000568e+01 2.166009999999999991e+00
8.270000000000000284e+01 2.236860000000000070e+00
8.275000000000000000e+01 3.176260000000000083e+00
8.279999999999999716e+01 2.077030000000000154e+00
8.284999999999999432e+01 3.509020000000000028e+00
8.290000000000000568e+01 5.373540000000000205e+00
8.295000000000000284e+01 4.847339999999999982e+00
8.300000000000000000e+01 2.442619999999999791e+00
8.304999999999999716e+01 4.488279999999999603e+00
8.309999999999999432e+01 4.520019999999999705e+00
8.315000000000000568e+01 6.592760000000000176e+00
8.320000000000000284e+01 5.718410000000000437e+00
8.325000000000000000e+01 3.446930000000000049e+00
8.329999999999999716e+01 7.865310000000000024e+00
8.334999999999999432e+01 1.873480000000000034e+00
8.340000000000000568e+01 3.088729999999999976e+00
8.345000000000000284e+01 3.704979999999999940e+00
8.350000000000000000e+01 2.934969999999999857e+00
8.354999999999999716e+01 2.683190000000000186e+00
8.359999999999999432e+01 2.722609999999999975e+00
8.365000000000000568e+01 9.435549999999999216e+00
8.370000000000000284e+01 1.022002999999999950e+01
8.375000000000000000e+01 3.941570000000000018e+00
8.379999999999999716e+01 2.165709999999999802e+00
8.384999999999999432e+01 4.696159999999999890e+00
8.390000000000000568e+01 3.389879999999999782e+00
8.395000000000000284e+01 1.875510000000000010e+00
8.400000000000000000e+01 8.406769999999999854e+00
8.404999999999999716e+01 1.843420000000000059e+00
8.409999999999999432e+01 3.378299999999999859e+00
8.415000000000000568e+01 6.683550000000000324e+00
8.420000000000000284e+01 7.424549999999999983e+00
8.425000000000000000e+01 3.908739999999999881e+00
8.429999999999999716e+01 5.343910000000000160e+00
8.434999999999999432e+01 2.891659999999999897e+00
8.440000000000000568e+01 2.114489999999999981e+00
8.445000000000000284e+01 3.417359999999999953e+00
8.450000000000000000e+01 1.885854000000000141e+01
8.454999999999999716e+01 2.558980000000000032e+00
8.459999999999999432e+01 2.440920000000000201e+00
8.465000000000000568e+01 5.547200000000000131e+00
8.470000000000000284e+01 2.360730000000000217e+00
8.475000000000000000e+01 5.500670000000000393e+00
8.479999999999999716e+01 1.312359999999999971e+00
8.484999999999999432e+01 5.392400000000000304e+00
8.490000000000000568e+01 1.996620000000000061e+00
8.495000000000000284e+01 2.520329999999999959e+00
8.500000000000000000e+01 3.848559999999999981e+00
8.504999999999999716e+01 3.153519999999999879e+00
8.509999999999999432e+01 2.287469999999999892e+00
8.515000000000000568e+01 5.082489999999999952e+00
8.520000000000000284e+01 6.726140000000000008e+00
8.525000000000000000e+01 8.909940000000000637e+00
8.529999999999999716e+01 4.044529999999999959e+00
8.534999999999999432e+01 2.181369999999999809e+00
8.540000000000000568e+01 4.192470000000000141e+00
8.545000000000000284e+01 5.894689999999999763e+00
8.550000000000000000e+01 3.158040000000000180e+00
8.554999999999999716e+01 4.140410000000000146e+00
8.559999999999999432e+01 1.090569999999999951e+01
8.565000000000000568e+01 4.892380000000000173e+00
8.570000000000000284e+01 2.711430000000000007e+00
8.575000000000000000e+01 1.868670000000000053e+00
8.579999999999999716e+01 2.839989999999999792e+00
8.584999999999999432e+01 1.617960000000000065e+00
8.590000000000000568e+01 2.628200000000000092e+00
8.595000000000000284e+01 6.563410000000000188e+00
8.600000000000000000e+01 5.267540000000000333e+00
8.604999999999999716e+01 2.384349999999999969e+00
8.609999999999999432e+01 4.246410000000000018e+00
8.615000000000000568e+01 1.818610000000000060e+00
8.620000000000000284e+01 3.744839999999999947e+00
8.625000000000000000e+01 2.452040000000000219e+00
8.629999999999999716e+01 2.001440000000000108e+00
8.634999999999999432e+01 4.998109999999999609e+00
8.640000000000000568e+01 3.907129999999999992e+00
8.645000000000000284e+01 5.373910000000000409e+00
8.650000000000000000e+01 2.171940000000000204e+00
8.654999999999999716e+01 2.245092999999999961e+01
8.659999999999999432e+01 2.850870000000000015e+00
8.665000000000000568e+01 4.138630000000000031e+00
8.670000000000000284e+01 4.719899999999999984e+00
8.675000000000000000e+01 1.032891000000000048e+01
8.679999999999999716e+01 1.756469999999999976e+00
8.684999999999999432e+01 3.158150000000000013e+00
8.690000000000000568e+01 5.390460000000000029e+00
8.695000000000000284e+01 2.278999999999999915e+00
8.700000000000000000e+01 1.078095000000000070e+01
8.704999999999999716e+01 4.957480000000000331e+00
8.709999999999999432e+01 3.123749999999999805e+00
8.715000000000000568e+01 2.562209999999999877e+00
8.720000000000000284e+01 3.299020000000000064e+00
8.725000000000000000e+01 3.578530000000000211e+00
8.729999999999999716e+01 2.199349999999999916e+00
8.734999999999999432e+01 1.323914000000000080e+01
8.740000000000000568e+01 2.831420000000000048e+00
8.745000000000000284e+01 2.054990000000000094e+00
8.750000000000000000e+01 2.774989999999999846e+00
8.754999999999999716e+01 4.794190000000000396e+00
8.759999999999999432e+01 9.108000000000000540e+00
8.765000000000000568e+01 4.463799999999999990e+00
8.770000000000000284e+01 2.316809999999999814e+00
8.775000000000000000e+01 2.873180000000000067e+00
8.779999999999999716e+01 2.445699999999999985e+00
8.784999999999999432e+01 4.216260000000000119e+00
8.790000000000000568e+01 4.835749999999999993e+00
8.795000000000000284e+01 2.929339999999999833e+00
8.800000000000000000e+01 2.612509999999999888e+00
8.804999999999999716e+01 8.859239999999999782e+00
8.809999999999999432e+01 4.594249999999999723e+00
8.815000000000000568e+01 9.030150000000000787e+00
8.820000000000000284e+01 5.437619999999999898e+00
8.825000000000000000e+01 2.916160000000000085e+00
8.829999999999999716e+01 5.365310000000000024e+00
8.834999999999999432e+01 3.828969999999999985e+00
8.840000000000000568e+01 4.226350000000000051e+00
8.845000000000000284e+01 7.053989999999999760e+00
8.850000000000000000e+01 1.686052000000000106e+01
8.854999999999999716e+01 1.842479999999999896e+00
8.859999999999999432e+01 4.408260000000000289e+00
8.865000000000000568e+01 4.944899999999999629e+00
8.870000000000000284e+01 3.187920000000000087e+00
8.875000000000000000e+01 5.253510000000000346e+00
8.879999999999999716e+01 7.899280000000000079e+00
8.884999999999999432e+01 6.677130000000000010e+00
8.890000000000000568e+01 2.571060000000000123e+00
8.895000000000000284e+01 2.531229999999999869e+00
8.900000000000000000e+01 3.183580000000000076e+00
8.904999999999999716e+01 5.174100000000000144e+00
8.909999999999999432e+01 3.266509999999999803e+00
8.915000000000000568e+01 4.188559999999999839e+00
8.920000000000000284e+01 3.266309999999999825e+00
8.925000000000000000e+01 4.840279999999999916e+00
8.929999999999999716e+01 5.183340000000000281e+00
8.934999999999999432e+01 2.265800000000000036e+00
8.940000000000000568e+01 3.729480000000000128e+00
8.945000000000000284e+01 5.088589999999999947e+00
8.950000000000000000e+01 2.498899999999999899e+00
8.954999999999999716e+01 5.295359999999999623e+00
8.959999999999999432e+01 3.307519999999999794e+00
8.965000000000000568e+01 3.982959999999999834e+00
8.970000000000000284e+01 2.400319999999999787e+00
8.975000000000000000e+01 5.748140000000000249e+00
8.979999999999999716e+01 2.476069999999999993e+00
8.984999999999999432e+01 4.063460000000000072e+00
8.990000000000000568e+01 6.391729999999999912e+00
8.995000000000000284e+01 2.381580000000000030e+00
9.000000000000000000e+01 2.185878999999999905e+01
9.004999999999999716e+01 4.633519999999999861e+00
9.009999999999999432e+01 2.654059999999999864e+00
9.015000000000000568e+01 8.519669999999999632e+00
9.020000000000000284e+01 6.565059999999999896e+00
9.025000000000000000e+01 4.775710000000000122e+00
9.029999999999999716e+01 6.893939999999999735e+00
9.034999999999999432e+01 3.605939999999999923e+00
9.040000000000000568e+01 4.469000000000000306e+00
9.045000000000000284e+01 2.810989999999999878e+00
9.050000000000000000e+01 3.799259999999999859e+00
9.054999999999999716e+01 3.267020000000000035e+00
9.059999999999999432e+01 2.801470000000000127e+00
9.065000000000000568e+01 7.181969999999999743e+00
9.070000000000000284e+01 8.359809999999999519e+00
9.075000000000000000e+01 7.127640000000000420e+00
9.079999999999999716e+01 6.557669999999999888e+00
9.084999999999999432e+01 5.294529999999999959e+00
9.090000000000000568e+01 3.186739999999999906e+00
9.095000000000000284e+01 5.742110000000000269e+00
9.100000000000000000e+01 8.381619999999999848e+00
9.104999999999999716e+01 6.772569999999999979e+00
9.109999999999999432e+01 1.752029999999999976e+00
9.115000000000000568e+01 8.460630000000000095e+00
9.120000000000000284e+01 3.723479999999999901e+00
9.125000000000000000e+01 2.491659999999999986e+00
9.129999999999999716e+01 3.507490000000000219e+00
9.134999999999999432e+01 5.930729999999999613e+00
9.140000000000000568e+01 5.243800000000000239e+00
9.145000000000000284e+01 1.750429999999999930e+00
9.150000000000000000e+01 3.016239999999999810e+00
9.154999999999999716e+01 8.213380000000000791e+00
9.159999999999999432e+01 3.132019999999999804e+00
9.165000000000000568e+01 1.845679999999999987e+00
9.170000000000000284e+01 3.436139999999999972e+00
9.175000000000000000e+01 1.979859999999999953e+00
9.179999999999999716e+01 2.405019999999999936e+00
9.184999999999999432e+01 4.285599999999999632e+00
9.190000000000000568e+01 2.305000000000000160e+00
9.195000000000000284e+01 3.580249999999999932e+00
9.200000000000000000e+01 3.985980000000000079e+00
9.204999999999999716e+01 3.862509999999999888e+00
9.209999999999999432e+01 2.999859999999999971e+00
9.215000000000000568e+01 2.424339999999999939e+00
9.220000000000000284e+01 4.401279999999999859e+00
9.225000000000000000e+01 2.113160000000000149e+00
9.229999999999999716e+01 7.171700000000000408e+00
9.234999999999999432e+01 1.583860000000000046e+00
9.240000000000000568e+01 6.308550000000000324e+00
9.245000000000000284e+01 5.153870000000000395e+00
9.250000000000000000e+01 5.927130000000000010e+00
9.254999999999999716e+01 6.544030000000000236e+00
9.259999999999999432e+01 3.152379999999999960e+00
9.265000000000000568e+01 4.124740000000000073e+00
9.270000000000000284e+01 6.027210000000000178e+00
9.275000000000000000e+01 5.148349999999999760e+00
9.279999999999999716e+01 6.030369999999999564e+00
9.284999999999999432e+01 7.484329999999999927e+00
9.290000000000000568e+01 2.372170000000000112e+00
9.295000000000000284e+01 2.258900000000000130e+00
9.300000000000000000e+01 7.313049999999999606e+00
9.304999999999999716e+01 3.601420000000000066e+00
9.309999999999999432e+01 3.689560000000000173e+00
9.315000000000000568e+01 7.712769999999999904e+00
9.320000000000000284e+01 3.191040000000000099e+00
9.325000000000000000e+01 5.381619999999999848e+00
9.329999999999999716e+01 7.806530000000000413e+00
9.334999999999999432e+01 3.256990000000000052e+00
9.340000000000000568e+01 1.905569999999999986e+00
9.345000000000000284e+01 2.395129999999999981e+00
9.350000000000000000e+01 1.564100000000000046e+00
9.354999999999999716e+01 1.630536000000000030e+01
9.359999999999999432e+01 2.616169999999999884e+00
9.365000000000000568e+01 9.495120000000000005e+00
9.370000000000000284e+01 2.234269999999999978e+00
9.375000000000000000e+01 2.611409999999999787e+00
9.379999999999999716e+01 3.260260000000000158e+00
9.384999999999999432e+01 9.736539999999999750e+00
9.390000000000000568e+01 1.902959999999999985e+00
9.395000000000000284e+01 2.966889999999999805e+00
9.400000000000000000e+01 5.109180000000000277e+00
9.404999999999999716e+01 8.027969999999999828e+00
9.409999999999999432e+01 2.655510000000000037e+00
9.415000000000000568e+01 1.108400000000000052e+00
9.420000000000000284e+01 3.044859999999999900e+00
9.425000000000000000e+01 2.543530000000000069e+00
9.429999999999999716e+01 4.116329999999999600e+00
9.434999999999999432e+01 4.245630000000000237e+00
9.440000000000000568e+01 7.748020000000000351e+00
9.445000000000000284e+01 1.574470000000000036e+00
9.450000000000000000e+01 4.664850000000000385e+00
9.454999999999999716e+01 2.711990000000000123e+00
9.459999999999999432e+01 5.042620000000000324e+00
9.465000000000000568e+01 8.645920000000000272e+00
9.470000000000000284e+01 4.684140000000000192e+00
9.475000000000000000e+01 2.685350000000000126e+00
9.479999999999999716e+01 7.768740000000000201e+00
9.484999999999999432e+01 5.840559999999999974e+00
9.490000000000000568e+01 2.469549999999999912e+00
9.495000000000000284e+01 4.088860000000000383e+00
9.500000000000000000e+01 7.163850000000000051e+00
9.504999999999999716e+01 1.780289999999999928e+00
9.509999999999999432e+01 3.266230000000000189e+00
9.515000000000000568e+01 1.024201000000000050e+01
9.520000000000000284e+01 4.645669999999999966e+00
9.525000000000000000e+01 7.523109999999999964e+00
9.529999999999999716e+01 2.287409999999999943e+00
9.534999999999999432e+01 3.614240000000000119e+00
9.540000000000000568e+01 3.022330000000000183e+00
9.545000000000000284e+01 1.214137999999999984e+01
9.550000000000000000e+01 2.599169999999999980e+00
9.554999999999999716e+01 3.694560000000000066e+00
9.559999999999999432e+01 6.882299999999999862e+00
9.565000000000000568e+01 2.185029999999999806e+00
9.570000000000000284e+01 1.676449999999999996e+00
9.575000000000000000e+01 1.426150000000000029e+00
9.579999999999999716e+01 2.614090000000000025e+00
9.584999999999999432e+01 1.529249999999999998e+00
9.590000000000000568e+01 2.348489999999999966e+00
9.595000000000000284e+01 2.544059999999999988e+00
9.600000000000000000e+01 8.850780000000000314e+00
9.604999999999999716e+01 1.876910000000000078e+00
9.609999999999999432e+01 2.349099999999999966e+00
9.615000000000000568e+01 2.321689999999999809e+00
9.620000000000000284e+01 1.391520000000000090e+00
9.625000000000000000e+01 2.396580000000000155e+00
9.629999999999999716e+01 2.021949999999999914e+00
9.634999999999999432e+01 1.473789999999999933e+00
9.640000000000000568e+01 8.771839999999999193e+00
9.645000000000000284e+01 6.395360000000000156e+00
9.650000000000000000e+01 2.341410000000000213e+00
9.654999999999999716e+01 2.294259999999999966e+00
9.659999999999999432e+01 1.177759000000000000e+01
9.665000000000000568e+01 3.634189999999999809e+00
9.670000000000000284e+01 4.530070000000000263e+00
9.675000000000000000e+01 5.571080000000000254e+00
9.679999999999999716e+01 3.639240000000000030e+00
9.684999999999999432e+01 1.743060000000000054e+00
9.690000000000000568e+01 2.507470000000000088e+00
9.695000000000000284e+01 1.584540000000000060e+00
9.700000000000000000e+01 2.659450000000000092e+00
9.704999999999999716e+01 2.734339999999999993e+00
9.709999999999999432e+01 3.283020000000000049e+00
9.715000000000000568e+01 4.905829999999999913e+00
9.720000000000000284e+01 3.626560000000000006e+00
9.725000000000000000e+01 2.252099999999999991e+00
9.729999999999999716e+01 1.350829999999999975e+00
9.734999999999999432e+01 3.442229999999999901e+00
9.740000000000000568e+01 2.326750000000000096e+00
9.745000000000000284e+01 3.615450000000000053e+00
9.750000000000000000e+01 1.521549999999999958e+00
9.754999999999999716e+01 1.012049000000000021e+01
9.759999999999999432e+01 1.638660000000000005e+00
9.765000000000000568e+01 3.046619999999999884e+00
9.770000000000000284e+01 7.866179999999999950e+00
9.775000000000000000e+01 5.331249999999999822e+00
9.779999999999999716e+01 3.402960000000000207e+00
9.784999999999999432e+01 7.624679999999999680e+00
9.790000000000000568e+01 6.053139999999999965e+00
9.795000000000000284e+01 8.950699999999999434e+00
9.800000000000000000e+01 5.169150000000000134e+00
9.804999999999999716e+01 1.910220000000000029e+00
9.809999999999999432e+01 3.378540000000000099e+00
9.815000000000000568e+01 3.210119999999999862e+00
9.820000000000000284e+01 5.777849999999999930e+00
9.825000000000000000e+01 2.031169999999999920e+00
9.829999999999999716e+01 2.691399999999999793e+00
9.834999999999999432e+01 1.042867999999999995e+01
9.840000000000000568e+01 3.966340000000000199e+00
9.845000000000000284e+01 2.920710000000000139e+00
9.850000000000000000e+01 4.235219999999999985e+00
9.854999999999999716e+01 2.353000000000000203e+00
9.859999999999999432e+01 6.124810000000000088e+00
9.865000000000000568e+01 3.197200000000000042e+00
9.870000000000000284e+01 3.223259999999999792e+00
9.875000000000000000e+01 3.541030000000000122e+00
9.879999999999999716e+01 5.077589999999999826e+00
9.884999999999999432e+01 2.951569999999999805e+00
9.890000000000000568e+01 4.977380000000000138e+00
9.895000000000000284e+01 1.848770000000000024e+00
9.900000000000000000e+01 1.355824999999999925e+01
9.904999999999999716e+01 6.304339999999999833e+00
9.909999999999999432e+01 5.936309999999999754e+00
9.915000000000000568e+01 2.953580000000000094e+00
9.920000000000000284e+01 2.022839999999999971e+00
9.925000000000000000e+01 3.171499999999999986e+00
9.929999999999999716e+01 2.580039999999999889e+00
9.934999999999999432e+01 3.956449999999999800e+00
9.940000000000000568e+01 2.139555000000000007e+01
9.945000000000000284e+01 4.667779999999999596e+00
9.950000000000000000e+01 2.229350000000000165e+00
9.954999999999999716e+01 2.637490000000000112e+00
9.959999999999999432e+01 4.149350000000000094e+00
9.965000000000000568e+01 7.549520000000000231e+00
9.970000000000000284e+01 4.327149999999999608e+00
9.975000000000000000e+01 4.278880000000000017e+00
9.979999999999999716e+01 9.428160000000000096e+00
9.984999999999999432e+01 5.096079999999999721e+00
9.990000000000000568e+01 7.055320000000000036e+00
9.995000000000000284e+01 2.267809999999999881e+00
1.000000000000000000e+02 5.537860000000000227e+00
1.000499999999999972e+02 2.503940000000000055e+00
1.000999999999999943e+02 5.232630000000000337e+00
1.001500000000000057e+02 4.509120000000000239e+00
1.002000000000000028e+02 2.055320000000000036e+00
1.002500000000000000e+02 1.763020000000000032e+00
1.002999999999999972e+02 5.171149999999999913e+00
1.003499999999999943e+02 4.160590000000000011e+00
1.004000000000000057e+02 4.857680000000000220e+00
1.004500000000000028e+02 2.660379999999999967e+00
1.005000000000000000e+02 5.276959999999999873e+00
1.005499999999999972e+02 2.169099999999999806e+00
1.005999999999999943e+02 3.147679999999999811e+00
1.006500000000000057e+02 3.051919999999999966e+00
1.007000000000000028e+02 6.044410000000000061e+00
1.007500000000000000e+02 5.084500000000000242e+00
1.007999999999999972e+02 5.045480000000000409e+00
1.008499999999999943e+02 1.425419999999999909e+00
1.009000000000000057e+02 3.994330000000000158e+00
1.009500000000000028e+02 8.671730000000000160e+00
1.010000000000000000e+02 1.188474000000000075e+01
1.010499999999999972e+02 8.688100000000000378e+00
1.010999999999999943e+02 1.975449999999999928e+00
1.011500000000000057e+02 4.823660000000000281e+00
1.012000000000000028e+02 7.986489999999999867e+00
1.012500000000000000e+02 1.852389000000000152e+01
1.012999999999999972e+02 1.164082999999999934e+01
1.013499999999999943e+02 2.453759999999999941e+00
1.014000000000000057e+02 4.893970000000000375e+00
1.014500000000000028e+02 2.566079999999999917e+00
1.015000000000000000e+02 2.649399999999999977e+00
1.015499999999999972e+02 5.447720000000000340e+00
1.015999999999999943e+02 4.457819999999999894e+00
1.016500000000000057e+02 2.059670000000000112e+00
1.017000000000000028e+02 6.167810000000000237e+00
1.017500000000000000e+02 2.827809999999999935e+00
1.017999999999999972e+02 6.903459999999999930e+00
1.018499999999999943e+02 3.573259999999999881e+00
1.019000000000000057e+02 3.775860000000000216e+00
1.019500000000000028e+02 6.861410000000000231e+00
1.020000000000000000e+02 2.447709999999999830e+00
1.020499999999999972e+02 3.925949999999999829e+00
1.020999999999999943e+02 1.965829999999999966e+00
1.021500000000000057e+02 8.990640000000000853e+00
1.022000000000000028e+02 2.802029999999999799e+00
1.022500000000000000e+02 3.434260000000000090e+00
1.022999999999999972e+02 3.824320000000000164e+00
1.023499999999999943e+02 2.322709999999999830e+00
1.024000000000000057e+02 3.135120000000000129e+00
1.024500000000000028e+02 8.595739999999999270e+00
1.025000000000000000e+02 9.592159999999999798e+00
1.025499999999999972e+02 2.978889999999999816e+00
1.025999999999999943e+02 1.980380000000000029e+00
1.026500000000000057e+02 1.763849999999999918e+00
1.027000000000000028e+02 2.025170000000000137e+00
1.027500000000000000e+02 3.691800000000000193e+00
1.027999999999999972e+02 7.496170000000000222e+00
1.028499999999999943e+02 4.226429999999999687e+00
1.029000000000000057e+02 4.022479999999999833e+00
1.029500000000000028e+02 1.873920000000000030e+00
1.030000000000000000e+02 1.941710000000000047e+00
1.030499999999999972e+02 4.380740000000000300e+00
1.030999999999999943e+02 3.387830000000000119e+00
1.031500000000000057e+02 4.708510000000000417e+00
1.032000000000000028e+02 2.515140000000000153e+00
1.032500000000000000e+02 3.337079999999999824e+00
1.032999999999999972e+02 3.701960000000000139e+00
1.033499999999999943e+02 2.546699999999999964e+00
1.034000000000000057e+02 2.604010000000000158e+00
1.034500000000000028e+02 2.577319999999999833e+00
1.035000000000000000e+02 3.273509999999999920e+00
1.035499999999999972e+02 3.847309999999999786e+00
1.035999999999999943e+02 2.866389999999999993e+00
1.036500000000000057e+02 3.019169999999999909e+00
1.037000000000000028e+02 7.895889999999999631e+00
1.037500000000000000e+02 2.401660000000000128e+00
1.037999999999999972e+02 2.298410000000000064e+00
1.038499999999999943e+02 2.930419999999999803e+00
1.039000000000000057e+02 3.090860000000000163e+00
1.039500000000000028e+02 5.455320000000000391e+00
1.040000000000000000e+02 8.168580000000000396e+00
1.040499999999999972e+02 2.290680000000000049e+00
1.040999999999999943e+02 3.701569999999999805e+00
1.041500000000000057e+02 5.239259999999999806e+00
1.042000000000000028e+02 1.223146000000000022e+01
1.042500000000000000e+02 4.121950000000000003e+00
1.042999999999999972e+02 5.324760000000000382e+00
1.043499999999999943e+02 1.162701999999999991e+01
1.044000000000000057e+02 1.921589999999999909e+00
1.044500000000000028e+02 2.999299999999999855e+00
1.045000000000000000e+02 4.352929999999999744e+00
1.045499999999999972e+02 2.948040000000000216e+00
1.045999999999999943e+02 3.106860000000000177e+00
1.046500000000000057e+02 3.496399999999999952e+00
1.047000000000000028e+02 3.519190000000000040e+00
1.047500000000000000e+02 7.890740000000000087e+00
1.047999999999999972e+02 2.832300000000000040e+00
1.048499999999999943e+02 1.946080000000000032e+00
1.049000000000000057e+02 4.639289999999999914e+00
1.049500000000000028e+02 6.012360000000000149e+00
1.050000000000000000e+02 3.820539999999999825e+00
1.050499999999999972e+02 3.764229999999999965e+00
1.050999999999999943e+02 5.302749999999999631e+00
1.051500000000000057e+02 1.114112000000000080e+01
1.052000000000000028e+02 7.798259999999999970e+00
1.052500000000000000e+02 3.496410000000000018e+00
1.052999999999999972e+02 7.812260000000000204e+00
1.053499999999999943e+02 4.697879999999999612e+00
1.054000000000000057e+02 4.999259999999999593e+00
1.054500000000000028e+02 2.539050000000000029e+00
1.055000000000000000e+02 2.135229999999999961e+00
1.055499999999999972e+02 3.411179999999999879e+00
1.055999999999999943e+02 1.238955999999999946e+01
1.056500000000000057e+02 5.070409999999999862e+00
1.057000000000000028e+02 6.997060000000000279e+00
1.057500000000000000e+02 3.496999999999999886e+00
1.057999999999999972e+02 2.860529999999999795e+00
1.058499999999999943e+02 5.415140000000000065e+00
1.059000000000000057e+02 7.776130000000000209e+00
1.059500000000000028e+02 5.916850000000000165e+00
1.060000000000000000e+02 2.705709999999999837e+00
1.060499999999999972e+02 1.674379999999999979e+00
1.060999999999999943e+02 4.245709999999999873e+00
1.061500000000000057e+02 7.272789999999999644e+00
1.062000000000000028e+02 4.068080000000000140e+00
1.062500000000000000e+02 3.096890000000000143e+00
1.062999999999999972e+02 5.224990000000000023e+00
1.063499999999999943e+02 8.071130000000000138e+00
1.064000000000000057e+02 2.731739999999999835e+00
1.064500000000000028e+02 8.010870000000000601e+00
1.065000000000000000e+02 4.311060000000000336e+00
1.065499999999999972e+02 2.255069999999999908e+00
1.065999999999999943e+02 3.418540000000000134e+00
1.066500000000000057e+02 1.131390999999999991e+01
1.067000000000000028e+02 6.078920000000000101e+00
1.067500000000000000e+02 3.730090000000000128e+00
1.067999999999999972e+02 2.283900000000000041e+00
1.068499999999999943e+02 9.518110000000000070e+00
1.069000000000000057e+02 2.541910000000000114e+00
1.069500000000000028e+02 8.521839999999999193e+00
1.070000000000000000e+02 4.774280000000000079e+00
1.070499999999999972e+02 1.039555000000000007e+01
1.070999999999999943e+02 3.273779999999999912e+00
1.071500000000000057e+02 3.184400000000000119e+00
1.072000000000000028e+02 3.151839999999999975e+00
1.072500000000000000e+02 2.618630000000000013e+00
1.072999999999999972e+02 8.902530000000000499e+00
1.073499999999999943e+02 2.361889999999999823e+00
1.074000000000000057e+02 3.367100000000000204e+00
1.074500000000000028e+02 3.550190000000000179e+00
1.075000000000000000e+02 5.671199999999999797e+00
1.075499999999999972e+02 1.276769999999999960e+00
1.075999999999999943e+02 2.951319999999999943e+00
1.076500000000000057e+02 4.978620000000000267e+00
1.077000000000000028e+02 2.904500000000000082e+00
1.077500000000000000e+02 1.111138000000000048e+01
1.077999999999999972e+02 2.521650000000000169e+00
1.078499999999999943e+02 5.477689999999999948e+00
1.079000000000000057e+02 3.865759999999999863e+00
1.079500000000000028e+02 1.572770000000000001e+00
1.080000000000000000e+02 2.015029999999999877e+00
1.080499999999999972e+02 2.416669999999999874e+00
1.080999999999999943e+02 2.725670000000000037e+00
1.081500000000000057e+02 6.594570000000000043e+00
1.082000000000000028e+02 2.789569999999999883e+00
1.082500000000000000e+02 6.229709999999999859e+00
1.082999999999999972e+02 4.786629999999999718e+00
1.083499999999999943e+02 5.957790000000000141e+00
1.084000000000000057e+02 2.752959999999999852e+00
1.084500000000000028e+02 1.827530000000000099e+00
1.085000000000000000e+02 5.053429999999999644e+00
1.085499999999999972e+02 4.446360000000000312e+00
1.085999999999999943e+02 7.169360000000000177e+00
1.086500000000000057e+02 2.604530000000000012e+00
1.087000000000000028e+02 3.837289999999999868e+00
1.087500000000000000e+02 3.575289999999999857e+00
1.087999999999999972e+02 2.475880000000000081e+00
1.088499999999999943e+02 4.320610000000000284e+00
1.089000000000000057e+02 7.804890000000000327e+00
1.089500000000000028e+02 2.655089999999999950e+00
1.090000000000000000e+02 3.957650000000000112e+00
1.090499999999999972e+02 3.054409999999999847e+00
1.090999999999999943e+02 3.887620000000000076e+00
1.091500000000000057e+02 2.630539999999999878e+00
1.092000000000000028e+02 3.413110000000000088e+00
1.092500000000000000e+02 7.910840000000000316e+00
1.092999999999999972e+02 2.711730000000000196e+00
1.093499999999999943e+02 2.404710000000000125e+00
1.094000000000000057e+02 4.872049999999999770e+00
1.094500000000000028e+02 1.162330000000000041e+01
1.095000000000000000e+02 3.399179999999999868e+00
1.095499999999999972e+02 6.049280000000000435e+00
1.095999999999999943e+02 2.287619999999999987e+00
1.096500000000000057e+02 3.009515000000000029e+01
1.097000000000000028e+02 2.758610000000000007e+00
1.097500000000000000e+02 3.786620000000000097e+00
1.097999999999999972e+02 3.827640000000000153e+00
1.098499999999999943e+02 3.091860000000000053e+00
1.099000000000000057e+02 6.035800000000000054e+00
1.099500000000000028e+02 1.352191000000000010e+01
1.100000000000000000e+02 2.398060000000000080e+00
1.100499999999999972e+02 3.280539999999999790e+00
1.100999999999999943e+02 2.551400000000000112e+00
1.101500000000000057e+02 7.455339999999999634e+00
1.102000000000000028e+02 2.444809999999999928e+00
1.102500000000000000e+02 6.207580000000000098e+00
1.102999999999999972e+02 1.689975000000000094e+01
1.103499999999999943e+02 1.663399000000000072e+01
1.104000000000000057e+02 5.470889999999999809e+00
1.104500000000000028e+02 3.340149999999999952e+00
1.105000000000000000e+02 1.047699000000000069e+01
1.105499999999999972e+02 7.195229999999999571e+00
1.105999999999999943e+02 4.464990000000000236e+00
1.106500000000000057e+02 5.686630000000000074e+00
1.107000000000000028e+02 4.378669999999999618e+00
1.107500000000000000e+02 8.790409999999999613e+00
1.107999999999999972e+02 8.503869999999999152e+00
1.108499999999999943e+02 4.138700000000000045e+00
1.109000000000000057e+02 1.732924999999999827e+01
1.109500000000000028e+02 1.411969999999999992e+01
1.110000000000000000e+02 9.845269999999999300e+00
1.110499999999999972e+02 6.900240000000000151e+00
1.110999999999999943e+02 3.140369999999999884e+00
1.111500000000000057e+02 4.334270000000000067e+00
1.112000000000000028e+02 1.497265999999999941e+01
1.112500000000000000e+02 4.333800000000000097e+00
1.112999999999999972e+02 2.643289999999999917e+00
1.113499999999999943e+02 9.030340000000000700e+00
1.114000000000000057e+02 1.632141000000000020e+01
1.114500000000000028e+02 3.405819999999999848e+00
1.115000000000000000e+02 3.648849999999999927e+00
1.115499999999999972e+02 1.017342999999999975e+01
1.115999999999999943e+02 9.896679999999999922e+00
1.116500000000000057e+02 3.427509999999999835e+00
1.117000000000000028e+02 9.318870000000000431e+00
1.117500000000000000e+02 5.070190000000000197e+00
1.117999999999999972e+02 3.813629999999999853e+00
1.118499999999999943e+02 3.555449999999999999e+00
1.119000000000000057e+02 6.798009999999999664e+00
1.119500000000000028e+02 3.833950000000000191e+00
1.120000000000000000e+02 5.314799999999999969e+00
1.120499999999999972e+02 6.405429999999999957e+00
1.120999999999999943e+02 3.717169999999999863e+00
1.121500000000000057e+02 7.511680000000000135e+00
1.122000000000000028e+02 3.043540000000000134e+00
1.122500000000000000e+02 4.959970000000000212e+00
1.122999999999999972e+02 3.999870000000000037e+00
1.123499999999999943e+02 1.314483000000000068e+01
1.124000000000000057e+02 1.798510000000000053e+00
1.124500000000000028e+02 1.144161000000000072e+01
1.125000000000000000e+02 1.919500999999999991e+01
1.125499999999999972e+02 1.329919999999999991e+00
1.125999999999999943e+02 3.345299999999999940e+00
1.126500000000000057e+02 2.326169999999999849e+00
1.127000000000000028e+02 1.466995000000000005e+01
1.127500000000000000e+02 1.048481999999999914e+01
1.127999999999999972e+02 2.802802000000000149e+01
1.128499999999999943e+02 6.907390000000000363e+00
1.129000000000000057e+02 2.405260000000000176e+00
1.129500000000000028e+02 7.514809999999999768e+00
1.130000000000000000e+02 2.853699999999999903e+00
1.130499999999999972e+02 5.506820000000000270e+00
1.130999999999999943e+02 6.852360000000000007e+00
1.131500000000000057e+02 2.636660000000000004e+00
1.132000000000000028e+02 7.602949999999999875e+00
1.132500000000000000e+02 7.535319999999999574e+00
1.132999999999999972e+02 1.051190000000000069e+01
1.133499999999999943e+02 2.681000000000000050e+00
1.134000000000000057e+02 9.700240000000000862e+00
1.134500000000000028e+02 3.330330000000000013e+00
1.135000000000000000e+02 4.663230000000000430e+00
1.135499999999999972e+02 5.345819999999999794e+00
1.135999999999999943e+02 1.605627000000000137e+01
1.136500000000000057e+02 4.086839999999999584e+00
1.137000000000000028e+02 1.293589000000000055e+01
1.137500000000000000e+02 7.481329999999999814e+00
1.137999999999999972e+02 7.396370000000000111e+00
1.138499999999999943e+02 2.063559999999999839e+00
1.139000000000000057e+02 8.362049999999999983e+00
1.139500000000000028e+02 4.371940000000000381e+00
1.140000000000000000e+02 2.745289999999999786e+00
1.140499999999999972e+02 1.202893000000000079e+01
1.140999999999999943e+02 2.699190000000000200e+00
1.141500000000000057e+02 4.610360000000000014e+00
1.142000000000000028e+02 1.314173000000000080e+01
1.142500000000000000e+02 3.916230000000000100e+00
1.142999999999999972e+02 5.088320000000000398e+00
1.143499999999999943e+02 5.819139999999999979e+00
1.144000000000000057e+02 9.906269999999999243e+00
1.144500000000000028e+02 4.817330000000000112e+00
1.145000000000000000e+02 5.356300000000000061e+00
1.145499999999999972e+02 1.300336000000000070e+01
1.145999999999999943e+02 4.541319999999999801e+00
1.146500000000000057e+02 2.577179999999999804e+00
1.147000000000000028e+02 1.322470999999999997e+01
1.147500000000000000e+02 4.195859999999999701e+00
1.147999999999999972e+02 1.327704999999999913e+01
1.148499999999999943e+02 4.070719999999999672e+00
1.149000000000000057e+02 6.817079999999999806e+00
1.149500000000000028e+02 2.542045999999999850e+01
1.150000000000000000e+02 4.745320000000000427e+00
1.150499999999999972e+02 1.041014999999999979e+01
1.150999999999999943e+02 1.336274000000000051e+01
1.151500000000000057e+02 1.751681999999999917e+01
1.152000000000000028e+02 1.683439999999999870e+01
1.152500000000000000e+02 6.165820000000000078e+00
1.152999999999999972e+02 6.095410000000000217e+00
1.153499999999999943e+02 1.189034000000000013e+01
1.154000000000000057e+02 3.961079999999999934e+00
1.154500000000000028e+02 1.676029999999999909e+00
1.155000000000000000e+02 7.180509999999999948e+00
1.155499999999999972e+02 1.527960000000000029e+01
1.155999999999999943e+02 2.394420000000000215e+00
1.156500000000000057e+02 3.042270999999999859e+01
1.157000000000000028e+02 1.054771000000000036e+01
1.157500000000000000e+02 9.691800000000000637e+00
1.157999999999999972e+02 5.365070000000000228e+00
1.158499999999999943e+02 6.682699999999999640e+00
1.159000000000000057e+02 9.723819999999999908e+00
1.159500000000000028e+02 6.660090000000000288e+00
1.160000000000000000e+02 5.156010000000000204e+00
1.160499999999999972e+02 2.201052999999999926e+01
1.160999999999999943e+02 2.825411000000000072e+01
1.161500000000000057e+02 3.998920000000000030e+00
1.162000000000000028e+02 7.016189999999999927e+00
1.162500000000000000e+02 2.136424999999999841e+01
1.162999999999999972e+02 1.586137000000000086e+01
1.163499999999999943e+02 1.134185000000000088e+01
1.164000000000000057e+02 2.248407999999999873e+01
1.164500000000000028e+02 6.779759999999999565e+00
1.165000000000000000e+02 7.251039999999999708e+00
1.165499999999999972e+02 2.844539999999999846e+00
1.165999999999999943e+02 5.373269999999999769e+00
1.166500000000000057e+02 1.118213000000000079e+01
1.167000000000000028e+02 9.051019999999999399e+00
1.167500000000000000e+02 3.532820000000000071e+00
1.167999999999999972e+02 8.856080000000000396e+00
1.168499999999999943e+02 1.058880000000000088e+01
1.169000000000000057e+02 2.046884999999999977e+01
1.169500000000000028e+02 6.421809999999999796e+00
1.170000000000000000e+02 6.732420000000000293e+00
1.170499999999999972e+02 3.191500000000000004e+00
1.170999999999999943e+02 7.782729999999999926e+00
1.171500000000000057e+02 3.234519999999999840e+00
1.172000000000000028e+02 1.278139999999999965e+01
1.172500000000000000e+02 1.312623999999999924e+01
1.172999999999999972e+02 2.335830000000000073e+00
1.173499999999999943e+02 4.175010000000000332e+00
1.174000000000000057e+02 1.043577999999999939e+01
1.174500000000000028e+02 6.725999999999999979e+00
1.175000000000000000e+02 7.759660000000000224e+00
1.175499999999999972e+02 9.490800000000000125e+00
1.175999999999999943e+02 5.068019999999999747e+00
1.176500000000000057e+02 2.246968000000000032e+01
1.177000000000000028e+02 8.732100000000000861e+00
1.177500000000000000e+02 2.171565999999999974e+01
1.177999999999999972e+02 4.315050000000000274e+00
1.178499999999999943e+02 1.967657000000000167e+01
1.179000000000000057e+02 3.700755000000000194e+01
1.179500000000000028e+02 4.656010000000000204e+00
1.180000000000000000e+02 1.370872999999999919e+01
1.180499999999999972e+02 2.392641000000000062e+01
1.180999999999999943e+02 2.769025999999999854e+01
1.181500000000000057e+02 1.945583999999999847e+01
1.182000000000000028e+02 1.264349999999999952e+01
1.182500000000000000e+02 1.140010999999999974e+01
1.182999999999999972e+02 3.797317999999999927e+01
1.183499999999999943e+02 1.293122999999999934e+01
1.184000000000000057e+02 3.258834000000000231e+01
1.184500000000000028e+02 7.617880000000000429e+00
1.185000000000000000e+02 2.703899999999999970e+00
1.185499999999999972e+02 5.280940000000000190e+00
1.185999999999999943e+02 1.687407999999999930e+01
1.186500000000000057e+02 1.084055000000000035e+01
1.187000000000000028e+02 2.934644000000000119e+01
1.187500000000000000e+02 3.270673000000000030e+01
1.187999999999999972e+02 9.776619999999999422e+00
1.188499999999999943e+02 1.043341000000000030e+01
1.189000000000000057e+02 8.425610000000000710e+00
1.189500000000000028e+02 1.082221000000000011e+01
1.190000000000000000e+02 8.097390000000000754e+00
1.190499999999999972e+02 1.370522000000000062e+01
1.190999999999999943e+02 1.802592999999999890e+01
1.191500000000000057e+02 1.016003000000000078e+01
1.192000000000000028e+02 6.504550000000000054e+00
1.192500000000000000e+02 3.509149999999999991e+00
1.192999999999999972e+02 3.907919999999999838e+00
1.193499999999999943e+02 5.597249999999999837e+00
1.194000000000000057e+02 1.022085000000000043e+01
1.194500000000000028e+02 1.059131000000000000e+01
1.195000000000000000e+02 3.568830000000000169e+00
1.195499999999999972e+02 2.578421000000000163e+01
1.195999999999999943e+02 3.372409999999999908e+00
1.196500000000000057e+02 5.105330000000000368e+00
1.197000000000000028e+02 5.080099999999999838e+00
1.197500000000000000e+02 2.837289999999999868e+00
1.197999999999999972e+02 2.378309999999999924e+00
1.198499999999999943e+02 5.532469999999999999e+00
1.199000000000000057e+02 9.047869999999999635e+00
1.199500000000000028e+02 5.371690000000000076e+00
1.200000000000000000e+02 1.928894000000000020e+01
1.200499999999999972e+02 3.557110000000000216e+00
1.200999999999999943e+02 2.682220000000000049e+00
1.201500000000000057e+02 4.309169999999999945e+00
1.202000000000000028e+02 5.377609999999999779e+00
1.202500000000000000e+02 4.863410000000000011e+00
1.202999999999999972e+02 2.773420000000000218e+00
1.203499999999999943e+02 5.281880000000000130e+00
1.204000000000000057e+02 3.290900000000000158e+00
1.204500000000000028e+02 5.223510000000000097e+00
1.205000000000000000e+02 1.500136999999999965e+01
1.205499999999999972e+02 3.410810000000000120e+00
1.205999999999999943e+02 5.269199999999999662e+00
1.206500000000000057e+02 4.797139999999999738e+00
1.207000000000000028e+02 3.722240000000000215e+00
1.207500000000000000e+02 7.873149999999999871e+00
1.207999999999999972e+02 1.969999999999999973e+00
1.208499999999999943e+02 3.216969999999999885e+00
1.209000000000000057e+02 8.351559999999999206e+00
1.209500000000000028e+02 1.402741999999999933e+01
1.210000000000000000e+02 2.023849999999999927e+00
1.210499999999999972e+02 4.799850000000000172e+00
1.210999999999999943e+02 3.533189999999999831e+00
1.211500000000000057e+02 3.813719999999999999e+00
1.212000000000000028e+02 5.841289999999999871e+00
1.212500000000000000e+02 5.988389999999999880e+00
1.212999999999999972e+02 4.941480000000000317e+00
1.213499999999999943e+02 5.589940000000000353e+00
1.214000000000000057e+02 5.744659999999999656e+00
1.214500000000000028e+02 3.350750000000000117e+00
1.215000000000000000e+02 4.398789999999999978e+00
1.215499999999999972e+02 1.352218000000000053e+01
1.215999999999999943e+02 4.642699999999999605e+00
1.216500000000000057e+02 2.388198999999999828e+01
1.217000000000000028e+02 3.666310000000000180e+00
1.217500000000000000e+02 2.018050000000000122e+00
1.217999999999999972e+02 3.283459999999999823e+00
1.218499999999999943e+02 4.672010000000000218e+00
1.219000000000000057e+02 2.053589999999999804e+00
1.219500000000000028e+02 5.377589999999999648e+00
1.220000000000000000e+02 4.055760000000000254e+00
1.220499999999999972e+02 2.730690000000000062e+00
1.220999999999999943e+02 5.033439999999999692e+00
1.221500000000000057e+02 7.385959999999999859e+00
1.222000000000000028e+02 2.899589999999999890e+00
1.222500000000000000e+02 3.417660000000000142e+00
1.222999999999999972e+02 1.376069999999999904e+00
1.223499999999999943e+02 1.066202000000000005e+01
1.224000000000000057e+02 4.283369999999999678e+00
1.224500000000000028e+02 9.968070000000000874e+00
1.225000000000000000e+02 1.088795000000000002e+01
1.225499999999999972e+02 7.807769999999999655e+00
1.225999999999999943e+02 7.354320000000000412e+00
1.226500000000000057e+02 5.920020000000000060e+00
1.227000000000000028e+02 3.693410000000000082e+00
1.227500000000000000e+02 3.210170999999999708e+01
1.227999999999999972e+02 2.381909999999999972e+00
1.228499999999999943e+02 4.722789999999999822e+00
1.229000000000000057e+02 1.505241000000000007e+01
1.229500000000000028e+02 8.808809999999999363e+00
1.230000000000000000e+02 6.572070000000000078e+00
1.230499999999999972e+02 1.567051999999999978e+01
1.230999999999999943e+02 2.446317000000000164e+01
1.231500000000000057e+02 3.714153000000000304e+01
1.232000000000000028e+02 3.062547999999999959e+01
1.232500000000000000e+02 1.247137000000000029e+01
1.232999999999999972e+02 6.570969999999999978e+00
1.233499999999999943e+02 2.247356999999999871e+01
1.234000000000000057e+02 1.393668000000000085e+01
1.234500000000000028e+02 1.773389999999999844e+01
1.235000000000000000e+02 1.031281000000000070e+01
1.235499999999999972e+02 3.740444999999999709e+01
1.235999999999999943e+02 3.495609000000000322e+01
1.236500000000000057e+02 1.191729999999999912e+01
1.237000000000000028e+02 1.369992000000000054e+01
1.237500000000000000e+02 1.318150999999999939e+01
1.237999999999999972e+02 1.306696999999999953e+01
1.238499999999999943e+02 3.546250000000000124e+00
1.239000000000000057e+02 7.045589999999999797e+00
1.239500000000000028e+02 8.764929999999999666e+00
1.240000000000000000e+02 2.210304000000000002e+01
1.240499999999999972e+02 1.800400000000000134e+01
1.240999999999999943e+02 2.204510000000000147e+01
1.241500000000000057e+02 1.958470000000000155e+01
1.242000000000000028e+02 2.400124999999999886e+01
1.242500000000000000e+02 1.830620000000000047e+01
1.242999999999999972e+02 7.518645999999999674e+01
1.243499999999999943e+02 1.182830000000000048e+01
1.244000000000000057e+02 6.681750000000000078e+00
1.244500000000000028e+02 2.755551000000000172e+01
1.245000000000000000e+02 1.764401000000000153e+01
1.245499999999999972e+02 1.742214999999999847e+01
1.245999999999999943e+02 5.921969999999999956e+00
1.246500000000000057e+02 1.216005999999999965e+01
1.247000000000000028e+02 1.991778000000000048e+01
1.247500000000000000e+02 4.181920000000000215e+01
1.247999999999999972e+02 4.801079999999999792e+00
1.248499999999999943e+02 2.082542000000000115e+01
1.249000000000000057e+02 2.250999999999999890e+00
1.249500000000000028e+02 1.168469999999999942e+01
1.250000000000000000e+02 3.254209000000000174e+01
1.250499999999999972e+02 2.673376999999999981e+01
1.250999999999999943e+02 9.274050000000000793e+00
1.251500000000000057e+02 2.445475000000000065e+01
1.252000000000000028e+02 2.026552999999999827e+01
1.252500000000000000e+02 1.290878000000000014e+01
1.252999999999999972e+02 2.572519999999999918e+00
1.253499999999999943e+02 8.057869999999999422e+00
1.254000000000000057e+02 1.585802999999999940e+01
1.254500000000000028e+02 2.528994000000000142e+01
1.255000000000000000e+02 8.924630000000000507e+00
1.255499999999999972e+02 1.523830000000000062e+01
1.255999999999999943e+02 1.247630999999999979e+01
1.256500000000000057e+02 2.112687000000000026e+01
1.257000000000000028e+02 1.939442999999999984e+01
1.257500000000000000e+02 4.815211000000000041e+01
1.257999999999999972e+02 2.872397000000000133e+01
1.258499999999999943e+02 5.543849999999999945e+00
1.259000000000000057e+02 8.125099999999999767e+00
1.259500000000000028e+02 1.376132999999999917e+01
1.260000000000000000e+02 3.906302000000000163e+01
1.260499999999999972e+02 3.020467000000000013e+01
1.260999999999999943e+02 2.040503000000000000e+01
1.261500000000000057e+02 2.740725000000000122e+01
1.262000000000000028e+02 2.718062000000000111e+01
1.262500000000000000e+02 2.431691999999999965e+01
1.262999999999999972e+02 1.247767999999999944e+01
1.263499999999999943e+02 1.976311000000000107e+01
1.264000000000000057e+02 1.161312999999999995e+01
1.264500000000000028e+02 1.082615799999999950e+02
1.265000000000000000e+02 4.593840999999999752e+01
1.265499999999999972e+02 6.424820000000000420e+00
1.265999999999999943e+02 6.684029999999999916e+00
1.266500000000000057e+02 7.566474999999999795e+01
1.267000000000000028e+02 5.825401000000000096e+01
1.267500000000000000e+02 3.447617000000000331e+01
1.267999999999999972e+02 2.956156000000000006e+01
1.268499999999999943e+02 1.269697999999999993e+01
1.269000000000000057e+02 7.955359999999999765e+00
1.269500000000000028e+02 6.788414000000000215e+01
1.270000000000000000e+02 5.161755000000000138e+01
1.270499999999999972e+02 4.804660000000000153e+00
1.270999999999999943e+02 3.499428999999999945e+01
1.271500000000000057e+02 3.740203999999999951e+01
1.272000000000000028e+02 1.225717999999999996e+01
1.272500000000000000e+02 1.481497000000000064e+01
1.272999999999999972e+02 2.181147999999999954e+01
1.273499999999999943e+02 1.314705999999999975e+01
1.274000000000000057e+02 5.116979999999999862e+00
1.274500000000000028e+02 2.310840999999999923e+01
1.275000000000000000e+02 2.203554000000000102e+01
1.275499999999999972e+02 2.658514999999999873e+01
1.275999999999999943e+02 2.008680000000000021e+01
1.276500000000000057e+02 3.384559000000000140e+01
1.277000000000000028e+02 3.837971999999999895e+01
1.277500000000000000e+02 1.724234999999999829e+01
1.277999999999999972e+02 1.831426000000000087e+01
1.278499999999999943e+02 2.345623000000000147e+01
1.279000000000000057e+02 1.559850999999999921e+01
1.279500000000000028e+02 2.553873000000000104e+01
1.280000000000000000e+02 3.598812000000000211e+01
1.280500000000000114e+02 3.609805000000000064e+01
1.280999999999999943e+02 2.992416000000000054e+01
1.281500000000000057e+02 5.839085000000000036e+01
1.281999999999999886e+02 3.275728000000000151e+01
1.282500000000000000e+02 2.470808999999999855e+01
1.283000000000000114e+02 1.571380000000000088e+01
1.283499999999999943e+02 2.755097999999999914e+01
1.284000000000000057e+02 4.315543000000000262e+01
1.284499999999999886e+02 9.525349999999999540e+00
1.285000000000000000e+02 5.561305000000000121e+01
1.285500000000000114e+02 1.138316899999999947e+02
1.285999999999999943e+02 3.808362000000000336e+01
1.286500000000000057e+02 3.727031999999999812e+01
1.286999999999999886e+02 3.690366000000000213e+01
1.287500000000000000e+02 1.346344000000000030e+01
1.288000000000000114e+02 1.758745000000000047e+01
1.288499999999999943e+02 2.667185999999999879e+01
1.289000000000000057e+02 8.846499000000000024e+01
1.289499999999999886e+02 3.098001000000000005e+01
1.290000000000000000e+02 2.784085299999999847e+02
1.290500000000000114e+02 3.023218999999999923e+01
1.290999999999999943e+02 4.796632999999999925e+01
1.291500000000000057e+02 1.141121399999999966e+02
1.291999999999999886e+02 3.630418000000000234e+01
1.292500000000000000e+02 3.950941999999999865e+01
1.293000000000000114e+02 1.369050000000000011e+01
1.293499999999999943e+02 4.187051399999999717e+02
1.294000000000000057e+02 2.965847000000000122e+01
1.294499999999999886e+02 4.151124000000000080e+01
1.295000000000000000e+02 4.702488999999999919e+01
1.295500000000000114e+02 3.439054000000000144e+01
1.295999999999999943e+02 8.093230000000000146e+00
1.296500000000000057e+02 2.412447999999999837e+01
1.296999999999999886e+02 1.059661999999999971e+01
1.297500000000000000e+02 4.809123999999999910e+01
1.298000000000000114e+02 4.077508000000000266e+01
1.298499999999999943e+02 5.571611999999999654e+01
1.299000000000000057e+02 8.142212999999999568e+01
1.299499999999999886e+02 5.178141999999999712e+01
1.300000000000000000e+02 4.341051999999999822e+01
1.300500000000000114e+02 2.243017000000000039e+01
1.300999999999999943e+02 2.434641999999999840e+01
1.301500000000000057e+02 3.420983999999999980e+01
1.301999999999999886e+02 9.864795999999999765e+01
1.302500000000000000e+02 4.092137000000000313e+01
1.303000000000000114e+02 3.725847999999999871e+01
1.303499999999999943e+02 4.548454999999999870e+01
1.304000000000000057e+02 3.955588000000000193e+01
1.304499999999999886e+02 3.173030999999999935e+01
1.305000000000000000e+02 4.847442999999999813e+01
1.305500000000000114e+02 3.899987000000000137e+01
1.305999999999999943e+02 4.062342000000000297e+01
1.306500000000000057e+02 1.574111000000000082e+01
1.306999999999999886e+02 5.275598000000000098e+01
1.307500000000000000e+02 3.805978999999999957e+01
1.308000000000000114e+02 2.837644999999999840e+01
1.308499999999999943e+02 3.046610000000000085e+01
1.309000000000000057e+02 5.532876000000000261e+01
1.309499999999999886e+02 5.303820999999999941e+01
1.310000000000000000e+02 4.292287000000000319e+01
1.310500000000000114e+02 1.372880999999999929e+01
1.310999999999999943e+02 2.964639000000000024e+01
1.311500000000000057e+02 4.488470000000000226e+01
1.311999999999999886e+02 1.360988199999999892e+02
1.312500000000000000e+02 5.641024000000000171e+01
1.313000000000000114e+02 2.277836999999999890e+01
1.313499999999999943e+02 2.428106999999999971e+01
1.314000000000000057e+02 4.898792000000000257e+01
1.314499999999999886e+02 3.271065000000000111e+01
1.315000000000000000e+02 1.470796999999999954e+01
1.315500000000000114e+02 3.047790000000000177e+01
1.315999999999999943e+02 4.885772999999999655e+01
1.316500000000000057e+02 2.765315000000000012e+01
1.316999999999999886e+02 2.844527000000000072e+01
1.317500000000000000e+02 7.483629999999999782e+00
1.318000000000000114e+02 1.786625000000000085e+01
1.318499999999999943e+02 3.643703000000000003e+01
1.319000000000000057e+02 2.484951999999999828e+01
1.319499999999999886e+02 2.881963999999999970e+01
1.320000000000000000e+02 3.667354000000000269e+01
1.320500000000000114e+02 3.297229999999999706e+01
1.320999999999999943e+02 4.690210000000000434e+00
1.321500000000000057e+02 1.103780000000000072e+01
1.321999999999999886e+02 9.072699999999999321e+00
1.322500000000000000e+02 3.406226000000000198e+01
1.323000000000000114e+02 6.124189999999999579e+00
1.323499999999999943e+02 8.451409999999999201e+00
1.324000000000000057e+02 3.571571000000000140e+01
1.324499999999999886e+02 2.834653000000000134e+01
1.325000000000000000e+02 4.098949999999999960e+01
1.325500000000000114e+02 1.479922000000000004e+01
1.325999999999999943e+02 4.885717000000000354e+01
1.326500000000000057e+02 2.892417000000000016e+01
1.326999999999999886e+02 2.199668000000000134e+01
1.327500000000000000e+02 9.837180000000000035e+00
1.328000000000000114e+02 1.417492999999999981e+01
1.328499999999999943e+02 2.167614999999999981e+01
1.329000000000000057e+02 1.909691000000000116e+01
1.329499999999999886e+02 9.078350000000000364e+00
1.330000000000000000e+02 2.083377000000000123e+01
1.330500000000000114e+02 8.231080000000000396e+00
1.330999999999999943e+02 8.248620000000000729e+00
1.331500000000000057e+02 8.109809999999999519e+00
1.331999999999999886e+02 2.497661000000000087e+01
1.332500000000000000e+02 1.868721000000000032e+01
1.333000000000000114e+02 3.115454000000000079e+01
1.333499999999999943e+02 1.372310000000000052e+01
1.334000000000000057e+02 6.697890000000000121e+00
1.334499999999999886e+02 4.244794999999999874e+01
1.335000000000000000e+02 1.093481000000000058e+01
1.335500000000000114e+02 6.521650000000000169e+00
1.335999999999999943e+02 8.554230000000000445e+00
1.336500000000000057e+02 4.468020000000000103e+00
1.336999999999999886e+02 4.188118000000000052e+01
1.337500000000000000e+02 1.098938000000000059e+01
1.338000000000000114e+02 1.818452999999999875e+01
1.338499999999999943e+02 3.159893999999999892e+01
1.339000000000000057e+02 8.250320000000000320e+00
1.339499999999999886e+02 1.876300000000000079e+00
1.340000000000000000e+02 3.189761000000000024e+01
1.340500000000000114e+02 1.494793999999999912e+01
1.340999999999999943e+02 8.816689999999999472e+00
1.341500000000000057e+02 1.142168999999999990e+01
1.341999999999999886e+02 1.733194999999999908e+01
1.342500000000000000e+02 2.274930000000000163e+01
1.343000000000000114e+02 2.289299000000000106e+01
1.343499999999999943e+02 2.465436000000000050e+01
1.344000000000000057e+02 3.575356000000000023e+01
1.344499999999999886e+02 5.966330000000000133e+00
1.345000000000000000e+02 1.263259000000000043e+01
1.345500000000000114e+02 7.574959999999999916e+00
1.345999999999999943e+02 8.270810000000000883e+00
1.346500000000000057e+02 3.952917999999999665e+01
1.346999999999999886e+02 8.287129999999999441e+00
1.347500000000000000e+02 3.477365999999999957e+01
1.348000000000000114e+02 8.887420000000000542e+00
1.348499999999999943e+02 1.585933999999999955e+01
1.349000000000000057e+02 2.938768999999999920e+01
1.349499999999999886e+02 8.977040000000000575e+00
1.350000000000000000e+02 3.675426999999999822e+01
1.350500000000000114e+02 3.949367000000000161e+01
1.350999999999999943e+02 3.636200000000000099e+00
1.351500000000000057e+02 5.557999999999999829e+00
1.351999999999999886e+02 6.461689999999999934e+00
1.352500000000000000e+02 9.465579999999999217e+00
1.353000000000000114e+02 4.599750000000000227e+00
1.353499999999999943e+02 1.780583000000000027e+01
1.354000000000000057e+02 2.043079999999999785e+00
1.354499999999999886e+02 6.745210000000000150e+00
1.355000000000000000e+02 6.606489999999999974e+00
1.355500000000000114e+02 2.504602999999999824e+01
1.355999999999999943e+02 2.307748000000000133e+01
1.356500000000000057e+02 2.910716999999999999e+01
1.356999999999999886e+02 5.543989999999999974e+00
1.357500000000000000e+02 7.413660000000000139e+00
1.358000000000000114e+02 1.191991999999999940e+01
1.358499999999999943e+02 7.465180000000000149e+00
1.359000000000000057e+02 2.258964999999999890e+01
1.359499999999999886e+02 1.004547999999999952e+01
1.360000000000000000e+02 1.585033999999999921e+01
1.360500000000000114e+02 1.578922999999999988e+01
1.360999999999999943e+02 1.579115999999999964e+01
1.361500000000000057e+02 8.511369999999999436e+00
1.361999999999999886e+02 2.627281999999999940e+01
1.362500000000000000e+02 3.900329999999999853e+00
1.363000000000000114e+02 2.938268000000000058e+01
1.363499999999999943e+02 1.593806000000000012e+01
1.364000000000000057e+02 8.619109999999999161e+00
1.364499999999999886e+02 9.557019999999999627e+00
1.365000000000000000e+02 5.419050000000000367e+00
1.365500000000000114e+02 6.116810000000000080e+00
1.365999999999999943e+02 2.431137999999999977e+01
1.366500000000000057e+02 3.948550000000000004e+00
1.366999999999999886e+02 2.173751000000000033e+01
1.367500000000000000e+02 1.730301000000000045e+01
1.368000000000000114e+02 4.673189999999999955e+00
1.368499999999999943e+02 2.108600000000000030e+00
1.369000000000000057e+02 3.541038999999999959e+01
1.369499999999999886e+02 1.014879999999999960e+01
1.370000000000000000e+02 2.695699999999999985e+00
1.370500000000000114e+02 1.001004000000000005e+01
1.370999999999999943e+02 1.308249999999999957e+01
1.371500000000000057e+02 9.786809999999999121e+00
1.371999999999999886e+02 7.913649999999999629e+00
1.372500000000000000e+02 7.860879999999999868e+00
1.373000000000000114e+02 6.190649999999999764e+00
1.373499999999999943e+02 1.361777000000000015e+01
1.374000000000000057e+02 4.341960000000000264e+00
1.374499999999999886e+02 3.717379999999999907e+00
1.375000000000000000e+02 2.179136000000000095e+01
1.375500000000000114e+02 3.386352000000000118e+01
1.375999999999999943e+02 7.297649999999999970e+00
1.376500000000000057e+02 5.297909999999999897e+00
1.376999999999999886e+02 7.110669999999999824e+00
1.377500000000000000e+02 2.277083000000000013e+01
1.378000000000000114e+02 8.042189999999999728e+00
1.378499999999999943e+02 1.658822999999999936e+01
1.379000000000000057e+02 3.626279999999999948e+00
1.379499999999999886e+02 4.750619999999999621e+00
1.380000000000000000e+02 3.961319999999999908e+01
1.380500000000000114e+02 1.037218999999999980e+01
1.380999999999999943e+02 1.670873999999999882e+01
1.381500000000000057e+02 1.481112000000000073e+01
1.381999999999999886e+02 6.770520000000000316e+00
1.382500000000000000e+02 1.377378000000000036e+01
1.383000000000000114e+02 6.691659999999999719e+00
1.383499999999999943e+02 3.260470000000000201e+00
1.384000000000000057e+02 2.017055999999999827e+01
1.384499999999999886e+02 1.759525999999999968e+01
1.385000000000000000e+02 1.019189000000000078e+01
1.385500000000000114e+02 4.181169999999999831e+00
1.385999999999999943e+02 8.600220000000000198e+00
1.386500000000000057e+02 4.474199999999999733e+00
1.386999999999999886e+02 6.540140000000000065e+00
1.387500000000000000e+02 6.697879999999999612e+00
1.388000000000000114e+02 1.449615999999999971e+01
1.388499999999999943e+02 5.658909999999999663e+00
1.389000000000000057e+02 4.961829999999999963e+00
1.389499999999999886e+02 8.832330000000000680e+00
1.390000000000000000e+02 2.104560000000000208e+00
1.390500000000000114e+02 4.306580000000000297e+00
1.390999999999999943e+02 4.251120000000000232e+00
1.391500000000000057e+02 1.792221999999999937e+01
1.391999999999999886e+02 8.045139999999999958e+00
1.392500000000000000e+02 5.623920000000000030e+00
1.393000000000000114e+02 5.293050000000000033e+00
1.393499999999999943e+02 1.961500000000000021e+00
1.394000000000000057e+02 5.026760000000000339e+00
1.394499999999999886e+02 3.628179999999999961e+00
1.395000000000000000e+02 3.075110000000000010e+00
1.395500000000000114e+02 6.384100000000000108e+00
1.395999999999999943e+02 6.555519999999999570e+00
1.396500000000000057e+02 1.221786999999999956e+01
1.396999999999999886e+02 1.064292000000000016e+01
1.397500000000000000e+02 6.440050000000000274e+00
1.398000000000000114e+02 4.052819999999999645e+00
1.398499999999999943e+02 2.202883999999999887e+01
1.399000000000000057e+02 3.563829999999999831e+00
1.399499999999999886e+02 8.541719999999999757e+00
1.400000000000000000e+02 1.426947000000000010e+01
1.400500000000000114e+02 2.216403999999999996e+01
1.400999999999999943e+02 4.535309999999999953e+00
1.401500000000000057e+02 6.218090000000000117e+00
1.401999999999999886e+02 4.318719999999999892e+00
1.402500000000000000e+02 2.733887999999999963e+01
1.403000000000000114e+02 2.216479999999999784e+00
1.403499999999999943e+02 2.273590000000000000e+00
1.404000000000000057e+02 2.808240000000000069e+00
1.404499999999999886e+02 2.337608000000000175e+01
1.405000000000000000e+02 8.739520000000000621e+00
1.405500000000000114e+02 1.911814000000000036e+01
1.405999999999999943e+02 5.823820000000000441e+00
1.406500000000000057e+02 1.302028999999999925e+01
1.406999999999999886e+02 7.028430000000000177e+00
1.407500000000000000e+02 2.502800999999999831e+01
1.408000000000000114e+02 1.371973999999999982e+01
1.408499999999999943e+02 1.303979999999999961e+01
1.409000000000000057e+02 7.482009999999999827e+00
1.409499999999999886e+02 4.685080000000000133e+00
1.410000000000000000e+02 1.875646000000000058e+01
1.410500000000000114e+02 3.068700000000000117e+01
1.410999999999999943e+02 7.324790000000000134e+00
1.411500000000000057e+02 4.906780000000000364e+00
1.411999999999999886e+02 5.728640000000000398e+00
1.412500000000000000e+02 6.344430000000000014e+00
1.413000000000000114e+02 3.547829999999999817e+00
1.413499999999999943e+02 4.343169999999999753e+00
1.414000000000000057e+02 4.599520000000000053e+00
1.414499999999999886e+02 2.963389999999999969e+00
1.415000000000000000e+02 3.121609999999999996e+00
1.415500000000000114e+02 1.498959999999999937e+01
1.415999999999999943e+02 8.037359999999999616e+00
1.416500000000000057e+02 8.591329999999999245e+00
1.416999999999999886e+02 9.052130000000000010e+00
1.417500000000000000e+02 5.294389999999999930e+00
1.418000000000000114e+02 1.175033999999999956e+01
1.418499999999999943e+02 5.675889999999999880e+00
1.419000000000000057e+02 8.372490000000000876e+00
1.419499999999999886e+02 1.620079999999999965e+00
1.420000000000000000e+02 1.338860999999999990e+01
1.420500000000000114e+02 5.780870000000000175e+00
1.420999999999999943e+02 4.429149999999999920e+00
1.421500000000000057e+02 8.384090000000000487e+00
1.421999999999999886e+02 5.609519999999999840e+00
1.422500000000000000e+02 8.236520000000000508e+00
1.423000000000000114e+02 9.221009999999999707e+00
1.423499999999999943e+02 1.866916000000000153e+01
1.424000000000000057e+02 5.573019999999999641e+00
1.424499999999999886e+02 1.352961999999999954e+01
1.425000000000000000e+02 2.730853000000000108e+01
1.425500000000000114e+02 1.342679000000000045e+01
1.425999999999999943e+02 5.108520000000000394e+00
1.426500000000000057e+02 3.470139999999999780e+00
1.426999999999999886e+02 1.560218000000000060e+01
1.427500000000000000e+02 8.088889999999999247e+00
1.428000000000000114e+02 5.713239999999999874e+00
1.428499999999999943e+02 3.843746999999999758e+01
1.429000000000000057e+02 9.733399999999999608e+00
1.429499999999999886e+02 8.704079999999999373e+00
1.430000000000000000e+02 6.476460000000000328e+00
1.430500000000000114e+02 6.666019999999999612e+00
1.430999999999999943e+02 1.072165999999999997e+01
1.431500000000000057e+02 2.455377999999999972e+01
1.431999999999999886e+02 9.126599999999999824e+00
1.432500000000000000e+02 2.737980999999999909e+01
1.433000000000000114e+02 3.099870000000000125e+00
1.433499999999999943e+02 9.210300000000000153e+00
1.434000000000000057e+02 5.424019999999999619e+00
1.434499999999999886e+02 4.090360000000000440e+00
1.435000000000000000e+02 2.824139999999999873e+00
1.435500000000000114e+02 3.386299999999999866e+00
1.435999999999999943e+02 6.480389999999999873e+00
1.436500000000000057e+02 3.881699999999999928e+00
1.436999999999999886e+02 9.076810000000000045e+00
1.437500000000000000e+02 9.346600000000000463e+00
1.438000000000000114e+02 3.865940000000000154e+00
1.438499999999999943e+02 9.675789999999999225e+00
1.439000000000000057e+02 8.565390000000000725e+00
1.439499999999999886e+02 5.350749999999999673e+00
1.440000000000000000e+02 2.574069999999999858e+00
1.440500000000000114e+02 9.621629999999999683e+00
1.440999999999999943e+02 6.114340000000000330e+00
1.441500000000000057e+02 9.274240000000000705e+00
1.441999999999999886e+02 4.274140000000000050e+00
1.442500000000000000e+02 8.619880000000000209e+00
1.443000000000000114e+02 8.091319999999999624e+00
1.443499999999999943e+02 4.109119999999999884e+00
1.444000000000000057e+02 4.346919999999999895e+00
1.444499999999999886e+02 5.287130000000000329e+00
1.445000000000000000e+02 8.159250000000000114e+00
1.445500000000000114e+02 8.098589999999999733e+00
1.445999999999999943e+02 3.887589999999999879e+00
1.446500000000000057e+02 8.653930000000000788e+00
1.446999999999999886e+02 8.967209999999999681e+00
1.447500000000000000e+02 1.485347999999999935e+01
1.448000000000000114e+02 2.555800000000000072e+00
1.448499999999999943e+02 1.013762999999999970e+01
1.449000000000000057e+02 4.926669999999999661e+00
1.449499999999999886e+02 3.174889999999999990e+00
1.450000000000000000e+02 5.534180000000000099e+00
1.450500000000000114e+02 8.206799999999999429e+00
1.450999999999999943e+02 1.778359999999999941e+00
1.451500000000000057e+02 2.725519999999999943e+00
1.451999999999999886e+02 2.814880000000000049e+00
1.452500000000000000e+02 2.717229999999999812e+00
1.453000000000000114e+02 9.617630000000000123e+00
1.453499999999999943e+02 6.995980000000000310e+00
1.454000000000000057e+02 3.517240000000000144e+00
1.454499999999999886e+02 2.159829999999999917e+00
1.455000000000000000e+02 5.387999999999999901e+00
1.455500000000000114e+02 5.507119999999999571e+00
1.455999999999999943e+02 1.226289000000000051e+01
1.456500000000000057e+02 5.626549999999999940e+00
1.456999999999999886e+02 2.919729999999999936e+00
1.457500000000000000e+02 1.201115000000000066e+01
1.458000000000000114e+02 2.423086999999999946e+01
1.458499999999999943e+02 1.850806000000000040e+01
1.459000000000000057e+02 3.471340000000000092e+00
1.459499999999999886e+02 1.250298000000000087e+01
1.460000000000000000e+02 1.018989999999999974e+01
1.460500000000000114e+02 5.594159999999999577e+00
1.460999999999999943e+02 8.047610000000000596e+00
1.461500000000000057e+02 1.817280000000000006e+00
1.461999999999999886e+02 4.802740000000000009e+00
1.462500000000000000e+02 7.711170000000000080e+00
1.463000000000000114e+02 1.091084999999999994e+01
1.463499999999999943e+02 2.287943999999999889e+01
1.464000000000000057e+02 1.217981999999999942e+01
1.464499999999999886e+02 1.086186999999999969e+01
1.465000000000000000e+02 3.329499999999999904e+00
1.465500000000000114e+02 8.046390000000000597e+00
1.465999999999999943e+02 8.827139999999999986e+00
1.466500000000000057e+02 6.844330000000000247e+00
1.466999999999999886e+02 6.612059999999999604e+00
1.467500000000000000e+02 1.034713999999999956e+01
1.468000000000000114e+02 1.017605000000000004e+01
1.468499999999999943e+02 3.763189999999999813e+00
1.469000000000000057e+02 2.879140000000000033e+00
1.469499999999999886e+02 1.099435000000000073e+01
1.470000000000000000e+02 1.068796000000000035e+01
1.470500000000000114e+02 3.417670000000000208e+00
1.470999999999999943e+02 5.806779999999999831e+00
1.471500000000000057e+02 1.883810000000000073e+01
1.471999999999999886e+02 8.686619999999999564e+00
1.472500000000000000e+02 1.514784000000000042e+01
1.473000000000000114e+02 3.693270000000000053e+00
1.473499999999999943e+02 2.000249999999999861e+00
1.474000000000000057e+02 3.415999999999999925e+00
1.474499999999999886e+02 1.570914999999999928e+01
1.475000000000000000e+02 7.292430000000000412e+00
1.475500000000000114e+02 7.765679999999999694e+00
1.475999999999999943e+02 3.916170000000000151e+00
1.476500000000000057e+02 5.283330000000000304e+00
1.476999999999999886e+02 2.731990000000000141e+00
1.477500000000000000e+02 1.316395999999999944e+01
1.478000000000000114e+02 6.226280000000000037e+00
1.478499999999999943e+02 1.257590000000000074e+01
1.479000000000000057e+02 1.825160999999999945e+01
1.479499999999999886e+02 1.922620999999999825e+01
1.480000000000000000e+02 1.818869999999999987e+00
1.480500000000000114e+02 1.099900000000000055e+01
1.480999999999999943e+02 1.485665999999999976e+01
1.481500000000000057e+02 2.090660000000000096e+01
1.481999999999999886e+02 2.769027000000000172e+01
1.482500000000000000e+02 1.476210999999999984e+01
1.483000000000000114e+02 3.469454999999999956e+01
1.483499999999999943e+02 4.932179999999999787e+00
1.484000000000000057e+02 3.725130999999999659e+01
1.484499999999999886e+02 2.655461000000000027e+01
1.485000000000000000e+02 4.205199999999999605e+00
1.485500000000000114e+02 5.462909999999999933e+00
1.485999999999999943e+02 1.104081000000000046e+01
1.486500000000000057e+02 3.844809999999999839e+00
1.486999999999999886e+02 5.764980000000000437e+00
1.487500000000000000e+02 1.091080000000000005e+01
1.488000000000000114e+02 7.425130000000000230e+00
1.488499999999999943e+02 4.493330000000000268e+00
1.489000000000000057e+02 1.475596999999999959e+01
1.489499999999999886e+02 7.396440000000000126e+00
1.490000000000000000e+02 6.946589999999999598e+00
1.490500000000000114e+02 1.102107999999999954e+01
1.490999999999999943e+02 9.515249999999999986e+00
1.491500000000000057e+02 1.054147000000000034e+01
1.491999999999999886e+02 5.100130000000000052e+00
1.492500000000000000e+02 4.473489999999999966e+00
1.493000000000000114e+02 7.786889999999999645e+00
1.493499999999999943e+02 6.690030000000000143e+00
1.494000000000000057e+02 2.333999999999999986e+01
1.494499999999999886e+02 8.330659999999999954e+00
1.495000000000000000e+02 6.176429999999999865e+00
1.495500000000000114e+02 5.750280000000000058e+00
1.495999999999999943e+02 6.894000000000000128e+00
1.496500000000000057e+02 1.747176999999999936e+01
1.496999999999999886e+02 1.440328000000000053e+01
1.497500000000000000e+02 1.092548999999999992e+01
1.498000000000000114e+02 1.356920000000000037e+01
1.498499999999999943e+02 1.222291000000000061e+01
1.499000000000000057e+02 3.786490000000000133e+00
1.499499999999999886e+02 5.686309999999999754e+00
1.500000000000000000e+02 1.694794999999999874e+01
