# Supplementary material for: Elevated concentrations cause upright alpha-synuclein conformation at lipid interfaces
Source: Nat Commun. 2023 Sep 18;14:5731. doi: 10.1038/s41467-023-39843-1 (PMC10507035; doi:10.1038/s41467-023-39843-1)
Supplement: Supplementary file 3 — Source Data [file 41467_2023_39843_MOESM3_ESM.zip › Source Data file/FigureS12/figS12_lowLPR_corr_s2_r1.txt]

0.000000000000000000e+00 nan
5.000000000000000278e-02 nan
1.000000000000000056e-01 nan
1.499999999999999944e-01 nan
2.000000000000000111e-01 nan
2.500000000000000000e-01 nan
2.999999999999999889e-01 nan
3.499999999999999778e-01 nan
4.000000000000000222e-01 nan
4.500000000000000111e-01 nan
5.000000000000000000e-01 nan
5.500000000000000444e-01 nan
5.999999999999999778e-01 nan
6.500000000000000222e-01 nan
6.999999999999999556e-01 nan
7.500000000000000000e-01 nan
8.000000000000000444e-01 nan
8.499999999999999778e-01 nan
9.000000000000000222e-01 nan
9.499999999999999556e-01 nan
1.000000000000000000e+00 nan
1.050000000000000044e+00 nan
1.100000000000000089e+00 nan
1.149999999999999911e+00 nan
1.199999999999999956e+00 nan
1.250000000000000000e+00 nan
1.300000000000000044e+00 nan
1.350000000000000089e+00 nan
1.399999999999999911e+00 nan
1.449999999999999956e+00 nan
1.500000000000000000e+00 nan
1.550000000000000044e+00 nan
1.600000000000000089e+00 nan
1.649999999999999911e+00 nan
1.699999999999999956e+00 nan
1.750000000000000000e+00 nan
1.800000000000000044e+00 nan
1.850000000000000089e+00 nan
1.899999999999999911e+00 nan
1.949999999999999956e+00 nan
2.000000000000000000e+00 nan
2.049999999999999822e+00 nan
2.100000000000000089e+00 nan
2.149999999999999911e+00 nan
2.200000000000000178e+00 nan
2.250000000000000000e+00 nan
2.299999999999999822e+00 nan
2.350000000000000089e+00 nan
2.399999999999999911e+00 nan
2.450000000000000178e+00 nan
2.500000000000000000e+00 nan
2.549999999999999822e+00 nan
2.600000000000000089e+00 nan
2.649999999999999911e+00 nan
2.700000000000000178e+00 nan
2.750000000000000000e+00 nan
2.799999999999999822e+00 nan
2.850000000000000089e+00 nan
2.899999999999999911e+00 nan
2.950000000000000178e+00 nan
3.000000000000000000e+00 nan
3.049999999999999822e+00 nan
3.100000000000000089e+00 nan
3.149999999999999911e+00 nan
3.200000000000000178e+00 nan
3.250000000000000000e+00 nan
3.299999999999999822e+00 nan
3.350000000000000089e+00 nan
3.399999999999999911e+00 nan
3.450000000000000178e+00 nan
3.500000000000000000e+00 nan
3.549999999999999822e+00 nan
3.600000000000000089e+00 nan
3.649999999999999911e+00 nan
3.700000000000000178e+00 nan
3.750000000000000000e+00 nan
3.799999999999999822e+00 nan
3.850000000000000089e+00 nan
3.899999999999999911e+00 nan
3.950000000000000178e+00 nan
4.000000000000000000e+00 nan
4.049999999999999822e+00 nan
4.099999999999999645e+00 nan
4.150000000000000355e+00 nan
4.200000000000000178e+00 nan
4.250000000000000000e+00 nan
4.299999999999999822e+00 nan
4.349999999999999645e+00 nan
4.400000000000000355e+00 nan
4.450000000000000178e+00 nan
4.500000000000000000e+00 nan
4.549999999999999822e+00 nan
4.599999999999999645e+00 nan
4.650000000000000355e+00 nan
4.700000000000000178e+00 nan
4.750000000000000000e+00 nan
4.799999999999999822e+00 nan
4.849999999999999645e+00 nan
4.900000000000000355e+00 nan
4.950000000000000178e+00 nan
5.000000000000000000e+00 nan
5.049999999999999822e+00 nan
5.099999999999999645e+00 nan
5.150000000000000355e+00 nan
5.200000000000000178e+00 nan
5.250000000000000000e+00 nan
5.299999999999999822e+00 nan
5.349999999999999645e+00 nan
5.400000000000000355e+00 nan
5.450000000000000178e+00 nan
5.500000000000000000e+00 nan
5.549999999999999822e+00 nan
5.599999999999999645e+00 nan
5.650000000000000355e+00 nan
5.700000000000000178e+00 nan
5.750000000000000000e+00 nan
5.799999999999999822e+00 nan
5.849999999999999645e+00 nan
5.900000000000000355e+00 nan
5.950000000000000178e+00 nan
6.000000000000000000e+00 nan
6.049999999999999822e+00 nan
6.099999999999999645e+00 nan
6.150000000000000355e+00 nan
6.200000000000000178e+00 nan
6.250000000000000000e+00 nan
6.299999999999999822e+00 nan
6.349999999999999645e+00 nan
6.400000000000000355e+00 nan
6.450000000000000178e+00 nan
6.500000000000000000e+00 nan
6.549999999999999822e+00 nan
6.599999999999999645e+00 nan
6.650000000000000355e+00 nan
6.700000000000000178e+00 nan
6.750000000000000000e+00 nan
6.799999999999999822e+00 nan
6.849999999999999645e+00 nan
6.900000000000000355e+00 nan
6.950000000000000178e+00 nan
7.000000000000000000e+00 nan
7.049999999999999822e+00 nan
7.099999999999999645e+00 nan
7.150000000000000355e+00 nan
7.200000000000000178e+00 nan
7.250000000000000000e+00 nan
7.299999999999999822e+00 nan
7.349999999999999645e+00 nan
7.400000000000000355e+00 nan
7.450000000000000178e+00 nan
7.500000000000000000e+00 nan
7.549999999999999822e+00 nan
7.599999999999999645e+00 nan
7.650000000000000355e+00 nan
7.700000000000000178e+00 nan
7.750000000000000000e+00 nan
7.799999999999999822e+00 nan
7.849999999999999645e+00 nan
7.900000000000000355e+00 nan
7.950000000000000178e+00 nan
8.000000000000000000e+00 nan
8.050000000000000711e+00 nan
8.099999999999999645e+00 nan
8.150000000000000355e+00 nan
8.199999999999999289e+00 nan
8.250000000000000000e+00 nan
8.300000000000000711e+00 nan
8.349999999999999645e+00 nan
8.400000000000000355e+00 nan
8.449999999999999289e+00 nan
8.500000000000000000e+00 nan
8.550000000000000711e+00 nan
8.599999999999999645e+00 nan
8.650000000000000355e+00 nan
8.699999999999999289e+00 nan
8.750000000000000000e+00 nan
8.800000000000000711e+00 nan
8.849999999999999645e+00 nan
8.900000000000000355e+00 nan
8.949999999999999289e+00 nan
9.000000000000000000e+00 nan
9.050000000000000711e+00 nan
9.099999999999999645e+00 nan
9.150000000000000355e+00 nan
9.199999999999999289e+00 nan
9.250000000000000000e+00 nan
9.300000000000000711e+00 nan
9.349999999999999645e+00 nan
9.400000000000000355e+00 nan
9.449999999999999289e+00 nan
9.500000000000000000e+00 nan
9.550000000000000711e+00 nan
9.599999999999999645e+00 nan
9.650000000000000355e+00 nan
9.699999999999999289e+00 nan
9.750000000000000000e+00 nan
9.800000000000000711e+00 nan
9.849999999999999645e+00 nan
9.900000000000000355e+00 nan
9.949999999999999289e+00 nan
1.000000000000000000e+01 nan
1.005000000000000071e+01 nan
1.009999999999999964e+01 nan
1.015000000000000036e+01 nan
1.019999999999999929e+01 nan
1.025000000000000000e+01 nan
1.030000000000000071e+01 nan
1.034999999999999964e+01 nan
1.040000000000000036e+01 nan
1.044999999999999929e+01 nan
1.050000000000000000e+01 nan
1.055000000000000071e+01 nan
1.059999999999999964e+01 nan
1.065000000000000036e+01 nan
1.069999999999999929e+01 nan
1.075000000000000000e+01 nan
1.080000000000000071e+01 nan
1.084999999999999964e+01 nan
1.090000000000000036e+01 nan
1.094999999999999929e+01 nan
1.100000000000000000e+01 nan
1.105000000000000071e+01 nan
1.109999999999999964e+01 nan
1.115000000000000036e+01 nan
1.119999999999999929e+01 nan
1.125000000000000000e+01 nan
1.130000000000000071e+01 nan
1.134999999999999964e+01 nan
1.140000000000000036e+01 nan
1.144999999999999929e+01 nan
1.150000000000000000e+01 nan
1.155000000000000071e+01 nan
1.159999999999999964e+01 nan
1.165000000000000036e+01 nan
1.169999999999999929e+01 nan
1.175000000000000000e+01 nan
1.180000000000000071e+01 nan
1.184999999999999964e+01 nan
1.190000000000000036e+01 nan
1.194999999999999929e+01 nan
1.200000000000000000e+01 nan
1.205000000000000071e+01 nan
1.209999999999999964e+01 nan
1.215000000000000036e+01 nan
1.219999999999999929e+01 nan
1.225000000000000000e+01 nan
1.230000000000000071e+01 nan
1.234999999999999964e+01 nan
1.240000000000000036e+01 nan
1.244999999999999929e+01 nan
1.250000000000000000e+01 nan
1.255000000000000071e+01 nan
1.259999999999999964e+01 nan
1.265000000000000036e+01 nan
1.269999999999999929e+01 nan
1.275000000000000000e+01 nan
1.280000000000000071e+01 nan
1.284999999999999964e+01 nan
1.290000000000000036e+01 nan
1.294999999999999929e+01 nan
1.300000000000000000e+01 nan
1.305000000000000071e+01 nan
1.309999999999999964e+01 nan
1.315000000000000036e+01 nan
1.319999999999999929e+01 nan
1.325000000000000000e+01 nan
1.330000000000000071e+01 nan
1.334999999999999964e+01 nan
1.340000000000000036e+01 nan
1.344999999999999929e+01 nan
1.350000000000000000e+01 nan
1.355000000000000071e+01 nan
1.359999999999999964e+01 nan
1.365000000000000036e+01 nan
1.369999999999999929e+01 nan
1.375000000000000000e+01 nan
1.380000000000000071e+01 nan
1.384999999999999964e+01 nan
1.390000000000000036e+01 nan
1.394999999999999929e+01 nan
1.400000000000000000e+01 nan
1.405000000000000071e+01 nan
1.409999999999999964e+01 nan
1.415000000000000036e+01 nan
1.419999999999999929e+01 nan
1.425000000000000000e+01 nan
1.430000000000000071e+01 nan
1.434999999999999964e+01 nan
1.440000000000000036e+01 nan
1.444999999999999929e+01 nan
1.450000000000000000e+01 nan
1.455000000000000071e+01 nan
1.459999999999999964e+01 nan
1.465000000000000036e+01 nan
1.469999999999999929e+01 nan
1.475000000000000000e+01 nan
1.480000000000000071e+01 nan
1.484999999999999964e+01 nan
1.490000000000000036e+01 nan
1.494999999999999929e+01 nan
1.500000000000000000e+01 nan
1.505000000000000071e+01 nan
1.509999999999999964e+01 nan
1.515000000000000036e+01 nan
1.519999999999999929e+01 nan
1.525000000000000000e+01 nan
1.530000000000000071e+01 nan
1.534999999999999964e+01 nan
1.540000000000000036e+01 nan
1.544999999999999929e+01 nan
1.550000000000000000e+01 nan
1.555000000000000071e+01 nan
1.559999999999999964e+01 nan
1.565000000000000036e+01 nan
1.569999999999999929e+01 nan
1.575000000000000000e+01 nan
1.580000000000000071e+01 nan
1.584999999999999964e+01 nan
1.590000000000000036e+01 nan
1.594999999999999929e+01 nan
1.600000000000000000e+01 nan
1.605000000000000071e+01 nan
1.610000000000000142e+01 nan
1.614999999999999858e+01 nan
1.619999999999999929e+01 nan
1.625000000000000000e+01 nan
1.630000000000000071e+01 nan
1.635000000000000142e+01 nan
1.639999999999999858e+01 nan
1.644999999999999929e+01 nan
1.650000000000000000e+01 nan
1.655000000000000071e+01 nan
1.660000000000000142e+01 nan
1.664999999999999858e+01 nan
1.669999999999999929e+01 nan
1.675000000000000000e+01 nan
1.680000000000000071e+01 nan
1.685000000000000142e+01 nan
1.689999999999999858e+01 nan
1.694999999999999929e+01 nan
1.700000000000000000e+01 nan
1.705000000000000071e+01 nan
1.710000000000000142e+01 nan
1.714999999999999858e+01 nan
1.719999999999999929e+01 nan
1.725000000000000000e+01 nan
1.730000000000000071e+01 nan
1.735000000000000142e+01 nan
1.739999999999999858e+01 nan
1.744999999999999929e+01 nan
1.750000000000000000e+01 nan
1.755000000000000071e+01 nan
1.760000000000000142e+01 nan
1.764999999999999858e+01 nan
1.769999999999999929e+01 nan
1.775000000000000000e+01 nan
1.780000000000000071e+01 nan
1.785000000000000142e+01 nan
1.789999999999999858e+01 nan
1.794999999999999929e+01 nan
1.800000000000000000e+01 nan
1.805000000000000071e+01 nan
1.810000000000000142e+01 nan
1.814999999999999858e+01 nan
1.819999999999999929e+01 nan
1.825000000000000000e+01 nan
1.830000000000000071e+01 nan
1.835000000000000142e+01 nan
1.839999999999999858e+01 nan
1.844999999999999929e+01 nan
1.850000000000000000e+01 nan
1.855000000000000071e+01 nan
1.860000000000000142e+01 nan
1.864999999999999858e+01 nan
1.869999999999999929e+01 nan
1.875000000000000000e+01 nan
1.880000000000000071e+01 nan
1.885000000000000142e+01 nan
1.889999999999999858e+01 nan
1.894999999999999929e+01 nan
1.900000000000000000e+01 nan
1.905000000000000071e+01 nan
1.910000000000000142e+01 nan
1.914999999999999858e+01 nan
1.919999999999999929e+01 nan
1.925000000000000000e+01 nan
1.930000000000000071e+01 nan
1.935000000000000142e+01 nan
1.939999999999999858e+01 nan
1.944999999999999929e+01 nan
1.950000000000000000e+01 nan
1.955000000000000071e+01 nan
1.960000000000000142e+01 nan
1.964999999999999858e+01 nan
1.969999999999999929e+01 nan
1.975000000000000000e+01 nan
1.980000000000000071e+01 nan
1.985000000000000142e+01 nan
1.989999999999999858e+01 nan
1.994999999999999929e+01 nan
2.000000000000000000e+01 nan
2.005000000000000071e+01 nan
2.010000000000000142e+01 nan
2.014999999999999858e+01 nan
2.019999999999999929e+01 nan
2.025000000000000000e+01 nan
2.030000000000000071e+01 nan
2.035000000000000142e+01 nan
2.039999999999999858e+01 nan
2.044999999999999929e+01 nan
2.050000000000000000e+01 nan
2.055000000000000071e+01 nan
2.060000000000000142e+01 nan
2.064999999999999858e+01 nan
2.069999999999999929e+01 nan
2.075000000000000000e+01 nan
2.080000000000000071e+01 nan
2.085000000000000142e+01 nan
2.089999999999999858e+01 nan
2.094999999999999929e+01 nan
2.100000000000000000e+01 nan
2.105000000000000071e+01 nan
2.110000000000000142e+01 nan
2.114999999999999858e+01 nan
2.119999999999999929e+01 nan
2.125000000000000000e+01 nan
2.130000000000000071e+01 nan
2.135000000000000142e+01 nan
2.139999999999999858e+01 nan
2.144999999999999929e+01 nan
2.150000000000000000e+01 nan
2.155000000000000071e+01 nan
2.160000000000000142e+01 nan
2.164999999999999858e+01 nan
2.169999999999999929e+01 nan
2.175000000000000000e+01 nan
2.180000000000000071e+01 nan
2.185000000000000142e+01 nan
2.189999999999999858e+01 nan
2.194999999999999929e+01 nan
2.200000000000000000e+01 nan
2.205000000000000071e+01 nan
2.210000000000000142e+01 nan
2.214999999999999858e+01 nan
2.219999999999999929e+01 nan
2.225000000000000000e+01 nan
2.230000000000000071e+01 nan
2.235000000000000142e+01 nan
2.239999999999999858e+01 nan
2.244999999999999929e+01 nan
2.250000000000000000e+01 nan
2.255000000000000071e+01 nan
2.260000000000000142e+01 nan
2.264999999999999858e+01 nan
2.269999999999999929e+01 nan
2.275000000000000000e+01 nan
2.280000000000000071e+01 nan
2.285000000000000142e+01 nan
2.289999999999999858e+01 nan
2.294999999999999929e+01 nan
2.300000000000000000e+01 nan
2.305000000000000071e+01 nan
2.310000000000000142e+01 nan
2.314999999999999858e+01 nan
2.319999999999999929e+01 nan
2.325000000000000000e+01 nan
2.330000000000000071e+01 nan
2.335000000000000142e+01 nan
2.339999999999999858e+01 nan
2.344999999999999929e+01 nan
2.350000000000000000e+01 nan
2.355000000000000071e+01 nan
2.360000000000000142e+01 nan
2.364999999999999858e+01 nan
2.369999999999999929e+01 nan
2.375000000000000000e+01 nan
2.380000000000000071e+01 nan
2.385000000000000142e+01 nan
2.389999999999999858e+01 nan
2.394999999999999929e+01 nan
2.400000000000000000e+01 nan
2.405000000000000071e+01 nan
2.410000000000000142e+01 nan
2.414999999999999858e+01 nan
2.419999999999999929e+01 nan
2.425000000000000000e+01 nan
2.430000000000000071e+01 nan
2.435000000000000142e+01 nan
2.439999999999999858e+01 nan
2.444999999999999929e+01 nan
2.450000000000000000e+01 nan
2.455000000000000071e+01 nan
2.460000000000000142e+01 nan
2.464999999999999858e+01 nan
2.469999999999999929e+01 nan
2.475000000000000000e+01 nan
2.480000000000000071e+01 nan
2.485000000000000142e+01 nan
2.489999999999999858e+01 nan
2.494999999999999929e+01 -3.228898507777354376e-02
2.500000000000000000e+01 -3.111681644955585635e-02
2.505000000000000071e+01 -3.079547064965684061e-02
2.510000000000000142e+01 -3.065474835224982555e-02
2.514999999999999858e+01 -3.094888333905600891e-02
2.519999999999999929e+01 -2.947697544510887238e-02
2.525000000000000000e+01 -2.815725937641528134e-02
2.530000000000000071e+01 -2.933590672059942922e-02
2.535000000000000142e+01 -3.158723532153036306e-02
2.539999999999999858e+01 -3.387909441169332375e-02
2.544999999999999929e+01 -3.295017970607542340e-02
2.550000000000000000e+01 -3.383568518496810063e-02
2.555000000000000071e+01 -3.107128140861452684e-02
2.560000000000000142e+01 -2.809781481915428134e-02
2.564999999999999858e+01 -2.599024523859716496e-02
2.569999999999999929e+01 -3.356039713207795150e-02
2.575000000000000000e+01 -3.152755204528610855e-02
2.580000000000000071e+01 -3.536745559870255184e-02
2.585000000000000142e+01 -3.842831041000831227e-02
2.589999999999999858e+01 -3.880247900359062863e-02
2.594999999999999929e+01 -3.904289135599593730e-02
2.600000000000000000e+01 -3.821206892002553673e-02
2.605000000000000071e+01 -3.802829608488441510e-02
2.610000000000000142e+01 -3.960271542659762195e-02
2.614999999999999858e+01 -5.125057265377846311e-02
2.619999999999999929e+01 -5.124888025901355032e-02
2.625000000000000000e+01 -4.765023556929640081e-02
2.630000000000000071e+01 -4.891352223110922992e-02
2.635000000000000142e+01 -4.780943199519085279e-02
2.639999999999999858e+01 -4.681367067917351771e-02
2.644999999999999929e+01 -5.226196343290313850e-02
2.650000000000000000e+01 -5.052141645575925627e-02
2.655000000000000071e+01 -5.039590930137340108e-02
2.660000000000000142e+01 -5.061783043728191461e-02
2.664999999999999858e+01 -5.061544753778134120e-02
2.669999999999999929e+01 -5.373048134495449213e-02
2.675000000000000000e+01 -5.415218634633581912e-02
2.680000000000000071e+01 -5.285736666624327174e-02
2.685000000000000142e+01 -5.512436785483772195e-02
2.689999999999999858e+01 -5.457163899299000143e-02
2.694999999999999929e+01 -5.314718309975289406e-02
2.700000000000000000e+01 -5.407759686735654631e-02
2.705000000000000071e+01 -5.487466580278341916e-02
2.710000000000000142e+01 -5.715833437996117178e-02
2.714999999999999858e+01 -5.863512529333715639e-02
2.719999999999999929e+01 -5.589816262887915138e-02
2.725000000000000000e+01 -5.403119070467635870e-02
2.730000000000000071e+01 -5.304905137599706666e-02
2.735000000000000142e+01 -4.949483042165836455e-02
2.739999999999999858e+01 -5.336361622023787915e-02
2.744999999999999929e+01 -4.857196313633870693e-02
2.750000000000000000e+01 -4.684229882783980808e-02
2.755000000000000071e+01 -4.579224523730150709e-02
2.760000000000000142e+01 -4.452623663678952071e-02
2.764999999999999858e+01 -4.260469836909409197e-02
2.769999999999999929e+01 -4.324861617479410641e-02
2.775000000000000000e+01 -4.601652281217119556e-02
2.780000000000000071e+01 -4.652757459698806525e-02
2.785000000000000142e+01 -6.486649715167064345e-02
2.789999999999999858e+01 -6.467210558184054159e-02
2.794999999999999929e+01 -6.562384668185274050e-02
2.800000000000000000e+01 -6.825724144474164257e-02
2.805000000000000071e+01 -6.973829522838743966e-02
2.810000000000000142e+01 -6.916002237804862174e-02
2.814999999999999858e+01 -5.795390350470826929e-02
2.819999999999999929e+01 -5.705223995824031114e-02
2.825000000000000000e+01 -5.639700148746191327e-02
2.830000000000000071e+01 -5.616733129140177166e-02
2.835000000000000142e+01 -5.753560547795909946e-02
2.839999999999999858e+01 -5.601682807937261033e-02
2.844999999999999929e+01 -6.761584088448448215e-02
2.850000000000000000e+01 -6.765691429681952584e-02
2.855000000000000071e+01 -6.790156968839812512e-02
2.860000000000000142e+01 -6.683900225458662414e-02
2.864999999999999858e+01 -6.672283989605728993e-02
2.869999999999999929e+01 -6.785267101322076111e-02
2.875000000000000000e+01 -6.759946056916511792e-02
2.880000000000000071e+01 -6.913110504398116418e-02
2.885000000000000142e+01 -6.805701778893602505e-02
2.889999999999999858e+01 -6.674624620648246520e-02
2.894999999999999929e+01 -5.689138430327129320e-02
2.900000000000000000e+01 -5.659874143966536764e-02
2.905000000000000071e+01 -5.719061150794147591e-02
2.910000000000000142e+01 -5.774580870907415620e-02
2.914999999999999858e+01 -5.824006602192157572e-02
2.919999999999999929e+01 -5.824051054243264275e-02
2.925000000000000000e+01 -6.004910839443283743e-02
2.930000000000000071e+01 -5.738605518882745893e-02
2.935000000000000142e+01 -5.813663055912669103e-02
2.939999999999999858e+01 -5.901808258791110817e-02
2.944999999999999929e+01 -6.024000214757822824e-02
2.950000000000000000e+01 -6.254523615622399613e-02
2.955000000000000071e+01 -6.206494639363546034e-02
2.960000000000000142e+01 -6.059230331058265001e-02
2.964999999999999858e+01 -6.022160747472549147e-02
2.969999999999999929e+01 -5.784127814023471564e-02
2.975000000000000000e+01 -5.935473784545888809e-02
2.980000000000000071e+01 -5.736638178141534317e-02
2.985000000000000142e+01 -5.722073087728096058e-02
2.989999999999999858e+01 -5.658702258860979356e-02
2.994999999999999929e+01 -5.513023828018630279e-02
3.000000000000000000e+01 -5.383699888897967162e-02
3.005000000000000071e+01 -5.608333245033168823e-02
3.010000000000000142e+01 -5.712283249725693540e-02
3.014999999999999858e+01 -5.684462239090584679e-02
3.019999999999999929e+01 -5.684296929439797835e-02
3.025000000000000000e+01 -5.775281866708261574e-02
3.030000000000000071e+01 -5.698825647580554876e-02
3.035000000000000142e+01 -5.729130599125408646e-02
3.039999999999999858e+01 -5.605337015936958517e-02
3.044999999999999929e+01 -5.296143281083866977e-02
3.050000000000000000e+01 -5.343919837811234030e-02
3.055000000000000071e+01 -5.170320515745606416e-02
3.060000000000000142e+01 -5.129964155707623930e-02
3.064999999999999858e+01 -4.948778035967850430e-02
3.069999999999999929e+01 -4.988387335814364193e-02
3.075000000000000000e+01 -4.858650309078763052e-02
3.080000000000000071e+01 -4.736985470751028937e-02
3.085000000000000142e+01 -4.935770808372601237e-02
3.089999999999999858e+01 -4.810168042489941509e-02
3.094999999999999929e+01 -4.687257932120591358e-02
3.100000000000000000e+01 -4.667236214834326324e-02
3.105000000000000071e+01 -4.800401890084136231e-02
3.110000000000000142e+01 -4.570087258314581291e-02
3.114999999999999858e+01 -3.965974026654207896e-02
3.119999999999999929e+01 -3.990604185326744602e-02
3.125000000000000000e+01 -3.781810356917270771e-02
3.130000000000000071e+01 -3.578839897800169950e-02
3.135000000000000142e+01 -3.465179714213196399e-02
3.139999999999999858e+01 -3.365448541298433904e-02
3.144999999999999929e+01 -4.007915846715146696e-02
3.150000000000000000e+01 -3.959895546755525658e-02
3.155000000000000071e+01 -3.891466080330455157e-02
3.160000000000000142e+01 -3.972059463159059028e-02
3.164999999999999858e+01 -3.747271177332086450e-02
3.169999999999999929e+01 -3.459814143175730244e-02
3.175000000000000000e+01 -3.300314118619741138e-02
3.180000000000000071e+01 -3.204264849868294213e-02
3.185000000000000142e+01 -3.153705919022247589e-02
3.189999999999999858e+01 -2.718201257421444528e-02
3.194999999999999929e+01 -2.580602704930999927e-02
3.200000000000000000e+01 -2.564752487114930340e-02
3.204999999999999716e+01 -2.593267687190241311e-02
3.210000000000000142e+01 -2.601863878617074674e-02
3.214999999999999858e+01 -2.678856722716070615e-02
3.220000000000000284e+01 -3.066785476105777716e-02
3.225000000000000000e+01 -2.955211431854039977e-02
3.229999999999999716e+01 -2.840385760501454304e-02
3.235000000000000142e+01 -2.630202397623623845e-02
3.239999999999999858e+01 -2.218920438613983595e-02
3.245000000000000284e+01 -2.116452821277308577e-02
3.250000000000000000e+01 -1.810633055484403564e-02
3.254999999999999716e+01 -2.129978294016319357e-02
3.260000000000000142e+01 -2.223719266145300286e-02
3.264999999999999858e+01 -2.081805158614533080e-02
3.270000000000000284e+01 -2.077294648276576186e-02
3.275000000000000000e+01 -2.029239811304743221e-02
3.279999999999999716e+01 -1.947328444187960625e-02
3.285000000000000142e+01 -2.032626441534922043e-02
3.289999999999999858e+01 -1.833504419045913630e-02
3.295000000000000284e+01 -1.603703226871077553e-02
3.300000000000000000e+01 -1.593849042250042314e-02
3.304999999999999716e+01 -1.409877004708684316e-02
3.310000000000000142e+01 -1.426063260477409417e-02
3.314999999999999858e+01 -1.147774441911031222e-02
3.320000000000000284e+01 -9.558070792486520958e-03
3.325000000000000000e+01 -7.648274826002457449e-03
3.329999999999999716e+01 -8.298834688453720840e-03
3.335000000000000142e+01 -8.474975553330377220e-03
3.339999999999999858e+01 -9.517096649707484923e-03
3.345000000000000284e+01 -1.038683951132417065e-02
3.350000000000000000e+01 -8.547897339680449180e-03
3.354999999999999716e+01 -7.676242907368964474e-03
3.360000000000000142e+01 -7.228131870663911246e-03
3.364999999999999858e+01 -6.451172012726182764e-03
3.370000000000000284e+01 -6.452966437228558130e-03
3.375000000000000000e+01 -6.347386681936726706e-03
3.379999999999999716e+01 -6.723092972086412190e-03
3.385000000000000142e+01 -3.616371446837549769e-03
3.389999999999999858e+01 -2.809910312196533914e-03
3.395000000000000284e+01 -3.771429684833251927e-03
3.400000000000000000e+01 -3.163212148756759396e-03
3.404999999999999716e+01 -6.797092184711542740e-04
3.410000000000000142e+01 -2.079712032606601500e-03
3.414999999999999858e+01 2.054538215353515470e-04
3.420000000000000284e+01 4.279195430374776142e-03
3.425000000000000000e+01 4.662666182873299175e-03
3.429999999999999716e+01 6.117969341712890634e-03
3.435000000000000142e+01 5.107368330941748115e-03
3.439999999999999858e+01 4.316607342622564951e-03
3.445000000000000284e+01 -1.984928666451428805e-02
3.450000000000000000e+01 -1.744826005427356497e-02
3.454999999999999716e+01 -1.541397956575309841e-02
3.460000000000000142e+01 -1.492257908242363741e-02
3.464999999999999858e+01 -1.348204888382680683e-02
3.470000000000000284e+01 -1.256787843022327822e-02
3.475000000000000000e+01 -9.623473038634144938e-03
3.479999999999999716e+01 -8.734192906954752617e-03
3.485000000000000142e+01 -1.075407316517193977e-02
3.489999999999999858e+01 -9.924787857771445038e-03
3.495000000000000284e+01 -4.961652061072774865e-03
3.500000000000000000e+01 -2.827775170798955528e-03
3.504999999999999716e+01 -1.258488255910328833e-03
3.510000000000000142e+01 -1.248983746422564984e-03
3.514999999999999858e+01 -2.605240674416916505e-04
3.520000000000000284e+01 -2.373065162954313015e-04
3.525000000000000000e+01 -2.293371085766331206e-04
3.529999999999999716e+01 8.474217627194634370e-04
3.535000000000000142e+01 6.123081711445487211e-04
3.539999999999999858e+01 1.346645395745967077e-03
3.545000000000000284e+01 4.668754921089040871e-04
3.550000000000000000e+01 2.469895636787055215e-04
3.554999999999999716e+01 2.369443341771432330e-04
3.560000000000000142e+01 7.307904112435407822e-04
3.564999999999999858e+01 -7.747108705583889005e-04
3.570000000000000284e+01 -5.112555524035406179e-04
3.575000000000000000e+01 -7.781090854480356101e-04
3.579999999999999716e+01 -1.453380093019385590e-03
3.585000000000000142e+01 -2.122641483743745346e-03
3.589999999999999858e+01 2.769433589330211440e-04
3.595000000000000284e+01 -7.747947732794814449e-04
3.600000000000000000e+01 -1.756376823476594020e-03
3.604999999999999716e+01 -1.890819040114199035e-03
3.610000000000000142e+01 -3.110187730035470811e-03
3.614999999999999858e+01 -2.386767471265070512e-03
3.620000000000000284e+01 -8.585681629051975612e-04
3.625000000000000000e+01 1.323010712078214650e-03
3.629999999999999716e+01 1.586018961189661737e-03
3.635000000000000142e+01 1.435165143459129957e-03
3.639999999999999858e+01 3.101982320468300749e-04
3.645000000000000284e+01 2.286079560327303976e-03
3.650000000000000000e+01 3.993415954509495040e-03
3.654999999999999716e+01 2.421538870999616604e-03
3.660000000000000142e+01 2.189860253728122350e-03
3.664999999999999858e+01 3.513701493034898215e-03
3.670000000000000284e+01 2.672292389809025493e-03
3.675000000000000000e+01 -8.536934815253439176e-05
3.679999999999999716e+01 1.682375992759452558e-04
3.685000000000000142e+01 1.216899736394242478e-03
3.689999999999999858e+01 1.819111583558143206e-03
3.695000000000000284e+01 1.064037275477136644e-03
3.700000000000000000e+01 3.349784155477035074e-03
3.704999999999999716e+01 4.507896129809861596e-03
3.710000000000000142e+01 4.076637749164039974e-03
3.714999999999999858e+01 4.386867186211173240e-03
3.720000000000000284e+01 4.920533374899810353e-03
3.725000000000000000e+01 5.931499294278806851e-03
3.729999999999999716e+01 6.778481964914348339e-03
3.735000000000000142e+01 -2.112090398428777965e-02
3.739999999999999858e+01 -2.220844859116835601e-02
3.745000000000000284e+01 -2.134202979091854094e-02
3.750000000000000000e+01 -1.862339727483406510e-02
3.754999999999999716e+01 -1.769406286438796050e-02
3.760000000000000142e+01 -2.342349130202525317e-02
3.764999999999999858e+01 -3.551953419398733852e-02
3.770000000000000284e+01 -3.679853067386928273e-02
3.775000000000000000e+01 -3.548052317297960973e-02
3.779999999999999716e+01 -3.627110958736488172e-02
3.785000000000000142e+01 -3.468042054618512837e-02
3.789999999999999858e+01 -3.275430013340339952e-02
3.795000000000000284e+01 -3.289895532337770018e-02
3.800000000000000000e+01 -3.507902682941951150e-02
3.804999999999999716e+01 -3.430323184081984084e-02
3.810000000000000142e+01 -3.274469378039315814e-02
3.814999999999999858e+01 -3.385338736463753412e-02
3.820000000000000284e+01 -3.371982488169401881e-02
3.825000000000000000e+01 -3.408040802986713608e-02
3.829999999999999716e+01 -3.465222664079067177e-02
3.835000000000000142e+01 -3.291973849629742377e-02
3.839999999999999858e+01 -3.012253365206653613e-02
3.845000000000000284e+01 -3.361694847554402843e-02
3.850000000000000000e+01 -3.568638562132653291e-02
3.854999999999999716e+01 -3.540823563898054527e-02
3.860000000000000142e+01 -3.525705437934052722e-02
3.864999999999999858e+01 -3.311296379145656915e-02
3.870000000000000284e+01 -3.789413954940917817e-02
3.875000000000000000e+01 -3.730596324449139689e-02
3.879999999999999716e+01 -4.041155451298401868e-02
3.885000000000000142e+01 -4.257085551864579070e-02
3.889999999999999858e+01 -4.273302601023416109e-02
3.895000000000000284e+01 -4.317359370920630796e-02
3.900000000000000000e+01 -4.519202751722264932e-02
3.904999999999999716e+01 -4.792530652425202459e-02
3.910000000000000142e+01 -4.878981098151646129e-02
3.914999999999999858e+01 -4.793760098331604352e-02
3.920000000000000284e+01 -4.615245276401414021e-02
3.925000000000000000e+01 -4.557777900722585068e-02
3.929999999999999716e+01 -5.108578387728206216e-02
3.935000000000000142e+01 -5.209764251887714914e-02
3.939999999999999858e+01 -4.942262220651388177e-02
3.945000000000000284e+01 -4.965269199959936736e-02
3.950000000000000000e+01 -4.816673426849287648e-02
3.954999999999999716e+01 -5.037888099784738893e-02
3.960000000000000142e+01 -4.967500732003114067e-02
3.964999999999999858e+01 -4.960269941764185175e-02
3.970000000000000284e+01 -4.912853862265755683e-02
3.975000000000000000e+01 -4.475700184112671454e-02
3.979999999999999716e+01 -4.480254864710454810e-02
3.985000000000000142e+01 -4.633371988847057726e-02
3.989999999999999858e+01 -4.559483530939313634e-02
3.995000000000000284e+01 -4.719165672395513045e-02
4.000000000000000000e+01 -4.712958456392143947e-02
4.004999999999999716e+01 -5.607328422307733540e-02
4.010000000000000142e+01 -5.449038703514685195e-02
4.014999999999999858e+01 -5.407037748991330717e-02
4.020000000000000284e+01 -5.375142588190030823e-02
4.025000000000000000e+01 -5.144039963524018461e-02
4.029999999999999716e+01 -5.078288740698962828e-02
4.035000000000000142e+01 -5.143761722900423716e-02
4.039999999999999858e+01 -5.092559202412490910e-02
4.045000000000000284e+01 -5.231989648616528626e-02
4.050000000000000000e+01 -5.138539925020804700e-02
4.054999999999999716e+01 -5.072518983978877710e-02
4.060000000000000142e+01 -4.999154136681853433e-02
4.064999999999999858e+01 -4.738391458548812940e-02
4.070000000000000284e+01 -4.727837377179385653e-02
4.075000000000000000e+01 -4.739748586797613850e-02
4.079999999999999716e+01 -4.879942188048336238e-02
4.085000000000000142e+01 -4.594234718278354668e-02
4.089999999999999858e+01 -4.675572460426220128e-02
4.095000000000000284e+01 -4.394835374705543390e-02
4.100000000000000000e+01 -4.546991812241214792e-02
4.104999999999999716e+01 -4.452062703524230919e-02
4.110000000000000142e+01 -4.187642880075746060e-02
4.114999999999999858e+01 -4.095804844643371329e-02
4.120000000000000284e+01 -3.860698437365721325e-02
4.125000000000000000e+01 -4.007205191369040548e-02
4.129999999999999716e+01 -4.131104957865016497e-02
4.135000000000000142e+01 -4.102750910406258167e-02
4.139999999999999858e+01 -4.071462866450169943e-02
4.145000000000000284e+01 -3.845833362699115771e-02
4.150000000000000000e+01 -4.069265313307888349e-02
4.154999999999999716e+01 -4.038424092872100468e-02
4.160000000000000142e+01 -4.129859874120967583e-02
4.164999999999999858e+01 -3.982546540699494209e-02
4.170000000000000284e+01 -4.035984545937500861e-02
4.175000000000000000e+01 -4.005318230806503843e-02
4.179999999999999716e+01 -3.817022606271382179e-02
4.185000000000000142e+01 -3.681703381827599458e-02
4.189999999999999858e+01 -3.633681664839290282e-02
4.195000000000000284e+01 -3.673750346060448979e-02
4.200000000000000000e+01 -3.899440228975590422e-02
4.204999999999999716e+01 -3.900668544741005966e-02
4.210000000000000142e+01 -3.887799902954271192e-02
4.214999999999999858e+01 -3.841331399532116331e-02
4.220000000000000284e+01 -3.796380411734326388e-02
4.225000000000000000e+01 -3.911632875998721087e-02
4.229999999999999716e+01 -3.951659908583584485e-02
4.235000000000000142e+01 -4.152471841216658077e-02
4.239999999999999858e+01 -4.136314500725760124e-02
4.245000000000000284e+01 -4.237710304558648527e-02
4.250000000000000000e+01 -4.492034747756935148e-02
4.254999999999999716e+01 -4.473481383520128835e-02
4.260000000000000142e+01 -4.373119197635795541e-02
4.264999999999999858e+01 -4.367113092841957978e-02
4.270000000000000284e+01 -4.619057262675754782e-02
4.275000000000000000e+01 -4.585431583456894139e-02
4.279999999999999716e+01 -4.391359561426797647e-02
4.285000000000000142e+01 -4.605050324870046952e-02
4.289999999999999858e+01 -4.602111150944247081e-02
4.295000000000000284e+01 -4.601191571636136651e-02
4.300000000000000000e+01 -4.892071416902740721e-02
4.304999999999999716e+01 -4.639795239076952016e-02
4.310000000000000142e+01 -4.342325795498615942e-02
4.314999999999999858e+01 -4.291859098140274331e-02
4.320000000000000284e+01 -4.372063896547256218e-02
4.325000000000000000e+01 -4.366697015509512364e-02
4.329999999999999716e+01 -4.358283033893813746e-02
4.335000000000000142e+01 -4.324815833562334344e-02
4.339999999999999858e+01 -4.339505089812819433e-02
4.345000000000000284e+01 -4.276790544964698820e-02
4.350000000000000000e+01 -4.525082858098126298e-02
4.354999999999999716e+01 -4.347299147145513437e-02
4.360000000000000142e+01 -4.347711720674005131e-02
4.364999999999999858e+01 -4.346794668892776936e-02
4.370000000000000284e+01 -4.364094234978430770e-02
4.375000000000000000e+01 -4.373415881550346551e-02
4.379999999999999716e+01 -4.382214465627760208e-02
4.385000000000000142e+01 -4.410694932753663616e-02
4.389999999999999858e+01 -4.379651268830552641e-02
4.395000000000000284e+01 -4.449673253151081170e-02
4.400000000000000000e+01 -4.509543504134066322e-02
4.404999999999999716e+01 -4.492689125430237435e-02
4.410000000000000142e+01 -4.517443021663172797e-02
4.414999999999999858e+01 -4.631641874130303094e-02
4.420000000000000284e+01 -4.830347165320669073e-02
4.425000000000000000e+01 -5.117049321925991323e-02
4.429999999999999716e+01 -5.145212427761321206e-02
4.435000000000000142e+01 -5.024686864280886872e-02
4.439999999999999858e+01 -5.032995221197893859e-02
4.445000000000000284e+01 -4.895179654032164734e-02
4.450000000000000000e+01 -4.678034626849292971e-02
4.454999999999999716e+01 -4.356638262590751404e-02
4.460000000000000142e+01 -4.395243204023745187e-02
4.464999999999999858e+01 -4.458807662766426511e-02
4.470000000000000284e+01 -4.512980329231600779e-02
4.475000000000000000e+01 -4.548125325253644935e-02
4.479999999999999716e+01 -4.837789156343278579e-02
4.485000000000000142e+01 -4.853564436202430221e-02
4.489999999999999858e+01 -4.924415017506071635e-02
4.495000000000000284e+01 -4.898972695855589865e-02
4.500000000000000000e+01 -4.891180079783079282e-02
4.504999999999999716e+01 -4.715047142134411173e-02
4.510000000000000142e+01 -4.528824261744154173e-02
4.514999999999999858e+01 -4.328419536121969058e-02
4.520000000000000284e+01 -4.309148168647122107e-02
4.525000000000000000e+01 -4.350356977857607055e-02
4.529999999999999716e+01 -4.096140358458597031e-02
4.535000000000000142e+01 -4.049294327450853048e-02
4.539999999999999858e+01 -4.123775314859243896e-02
4.545000000000000284e+01 -4.161354935821210549e-02
4.550000000000000000e+01 -4.154472401237734036e-02
4.554999999999999716e+01 -3.954291209186808903e-02
4.560000000000000142e+01 -4.047269909264598897e-02
4.564999999999999858e+01 -3.989366661392811098e-02
4.570000000000000284e+01 -3.981891356565143286e-02
4.575000000000000000e+01 -3.950298592223144833e-02
4.579999999999999716e+01 -3.950947580576812806e-02
4.585000000000000142e+01 -3.988657281192443949e-02
4.589999999999999858e+01 -3.914329162267901618e-02
4.595000000000000284e+01 -3.990669776871268865e-02
4.600000000000000000e+01 -3.989318164630236557e-02
4.604999999999999716e+01 -4.064894526446201362e-02
4.610000000000000142e+01 -3.915169740143047833e-02
4.614999999999999858e+01 -3.933229904294701512e-02
4.620000000000000284e+01 -3.917121519364222260e-02
4.625000000000000000e+01 -3.891857596834665672e-02
4.629999999999999716e+01 -3.966433398388260340e-02
4.635000000000000142e+01 -3.925475502222065816e-02
4.639999999999999858e+01 -3.953189940239938693e-02
4.645000000000000284e+01 -4.017806287743608956e-02
4.650000000000000000e+01 -3.947948388803840247e-02
4.654999999999999716e+01 -3.918008212009496671e-02
4.660000000000000142e+01 -3.758156040509273016e-02
4.664999999999999858e+01 -3.886727887508626550e-02
4.670000000000000284e+01 -3.766212982864725056e-02
4.675000000000000000e+01 -3.744280479390479227e-02
4.679999999999999716e+01 -3.617177280451047694e-02
4.685000000000000142e+01 -3.530343642540795246e-02
4.689999999999999858e+01 -3.473003715816593007e-02
4.695000000000000284e+01 -3.458355662406709802e-02
4.700000000000000000e+01 -3.313927362729528203e-02
4.704999999999999716e+01 -3.542224723355606036e-02
4.710000000000000142e+01 -3.545648263877951983e-02
4.714999999999999858e+01 -3.614348714848403948e-02
4.720000000000000284e+01 -3.607947191001429493e-02
4.725000000000000000e+01 -3.609405463962767069e-02
4.729999999999999716e+01 -3.390416045986131832e-02
4.735000000000000142e+01 -3.299529373788604586e-02
4.739999999999999858e+01 -3.742863056056762450e-02
4.745000000000000284e+01 -3.820679014189585360e-02
4.750000000000000000e+01 -3.602596790550976341e-02
4.754999999999999716e+01 -3.568844932847697188e-02
4.760000000000000142e+01 -3.456251818902394274e-02
4.764999999999999858e+01 -3.258077194322098885e-02
4.770000000000000284e+01 -3.257262449665220688e-02
4.775000000000000000e+01 -3.254648364215077111e-02
4.779999999999999716e+01 -3.449900048004111291e-02
4.785000000000000142e+01 -3.552033870853234243e-02
4.789999999999999858e+01 -3.800231553671609697e-02
4.795000000000000284e+01 -3.745781463045196047e-02
4.800000000000000000e+01 -3.678545692198288003e-02
4.804999999999999716e+01 -3.665226585756137939e-02
4.810000000000000142e+01 -3.834475901639568252e-02
4.814999999999999858e+01 -3.685775490109647473e-02
4.820000000000000284e+01 -3.693802835460691103e-02
4.825000000000000000e+01 -3.695487218486484537e-02
4.829999999999999716e+01 -3.917204060890378675e-02
4.835000000000000142e+01 -3.837181684234543949e-02
4.839999999999999858e+01 -4.461023539608713340e-02
4.845000000000000284e+01 -5.259920068151031219e-02
4.850000000000000000e+01 -5.185079732836760102e-02
4.854999999999999716e+01 -5.465075821173070308e-02
4.860000000000000142e+01 -5.484073127827997912e-02
4.864999999999999858e+01 -5.529259363641405439e-02
4.870000000000000284e+01 -5.668069721543894657e-02
4.875000000000000000e+01 -5.677526952609130567e-02
4.879999999999999716e+01 -5.896813257831266808e-02
4.885000000000000142e+01 -5.954357684177906396e-02
4.889999999999999858e+01 -6.035024952433084428e-02
4.895000000000000284e+01 -6.094758102210513784e-02
4.900000000000000000e+01 -5.987302751791279826e-02
4.904999999999999716e+01 -5.845080584749552666e-02
4.910000000000000142e+01 -5.855348463117333174e-02
4.914999999999999858e+01 -5.853431420825971204e-02
4.920000000000000284e+01 -5.800229815124513522e-02
4.925000000000000000e+01 -5.779217100751783687e-02
4.929999999999999716e+01 -5.832430640730607019e-02
4.935000000000000142e+01 -6.368766989470800444e-02
4.939999999999999858e+01 -6.366595044440939710e-02
4.945000000000000284e+01 -6.428602722439891171e-02
4.950000000000000000e+01 -6.466824513453023338e-02
4.954999999999999716e+01 -6.359387197658059043e-02
4.960000000000000142e+01 -6.429076185125488785e-02
4.964999999999999858e+01 -6.450726933784120543e-02
4.970000000000000284e+01 -6.454977153090687980e-02
4.975000000000000000e+01 -6.353151994664811564e-02
4.979999999999999716e+01 -6.403692356125896545e-02
4.985000000000000142e+01 -6.299432365557669500e-02
4.989999999999999858e+01 -6.288721920893391992e-02
4.995000000000000284e+01 -6.326382763751654814e-02
5.000000000000000000e+01 -6.366339660060432726e-02
5.004999999999999716e+01 -6.371351286167492578e-02
5.010000000000000142e+01 -6.304071030533790754e-02
5.014999999999999858e+01 -6.358538790401607743e-02
5.020000000000000284e+01 -6.420114516718061770e-02
5.025000000000000000e+01 -6.454554142321070054e-02
5.029999999999999716e+01 -6.459165362967676793e-02
5.035000000000000142e+01 -6.159845236267966206e-02
5.039999999999999858e+01 -6.097297452166041548e-02
5.045000000000000284e+01 -6.083285017577784448e-02
5.050000000000000000e+01 -5.975876464205184813e-02
5.054999999999999716e+01 -6.032084736493715377e-02
5.060000000000000142e+01 -6.017380869802241988e-02
5.064999999999999858e+01 -6.054283104313690211e-02
5.070000000000000284e+01 -5.981399691933042551e-02
5.075000000000000000e+01 -6.822715941156362596e-02
5.079999999999999716e+01 -6.960452197599643898e-02
5.085000000000000142e+01 -7.180047175150784666e-02
5.089999999999999858e+01 -7.416255001953755976e-02
5.095000000000000284e+01 -7.180890085396142430e-02
5.100000000000000000e+01 -7.329669859314934255e-02
5.104999999999999716e+01 -7.357693478246256358e-02
5.110000000000000142e+01 -7.426323207737599297e-02
5.114999999999999858e+01 -7.466648395633021518e-02
5.120000000000000284e+01 -7.419228322584740798e-02
5.125000000000000000e+01 -7.333817231077077725e-02
5.129999999999999716e+01 -7.334805451978239355e-02
5.135000000000000142e+01 -7.383313690304672827e-02
5.139999999999999858e+01 -7.311108519300509034e-02
5.145000000000000284e+01 -7.345186653121027476e-02
5.150000000000000000e+01 -7.396296600107364616e-02
5.154999999999999716e+01 -7.437871509337713738e-02
5.160000000000000142e+01 -7.354440858714950124e-02
5.164999999999999858e+01 -7.339634987574926439e-02
5.170000000000000284e+01 -7.404715451677472415e-02
5.175000000000000000e+01 -7.421055284548977449e-02
5.179999999999999716e+01 -7.356391470563440615e-02
5.185000000000000142e+01 -7.633929049681247025e-02
5.189999999999999858e+01 -7.661590618514542428e-02
5.195000000000000284e+01 -7.739672819991091912e-02
5.200000000000000000e+01 -7.814506120513030341e-02
5.204999999999999716e+01 -7.390215162673861859e-02
5.210000000000000142e+01 -7.156640779549014453e-02
5.214999999999999858e+01 -7.135644991667262904e-02
5.220000000000000284e+01 -7.251350185367838597e-02
5.225000000000000000e+01 -7.382276791359231038e-02
5.229999999999999716e+01 -7.336950717304663305e-02
5.235000000000000142e+01 -7.502170840085302383e-02
5.239999999999999858e+01 -7.534690827580761696e-02
5.245000000000000284e+01 -7.779632325825290573e-02
5.250000000000000000e+01 -7.953789866748137150e-02
5.254999999999999716e+01 -8.014177276740490352e-02
5.260000000000000142e+01 -8.050026749369509904e-02
5.264999999999999858e+01 -8.090747912395594710e-02
5.270000000000000284e+01 -8.061941761616391033e-02
5.275000000000000000e+01 -7.901795011798266877e-02
5.279999999999999716e+01 -7.779586086061557326e-02
5.285000000000000142e+01 -7.386344252934193277e-02
5.289999999999999858e+01 -7.389152395147738361e-02
5.295000000000000284e+01 -7.248607836204075394e-02
5.300000000000000000e+01 -6.801564467018907101e-02
5.304999999999999716e+01 -6.598750411730616716e-02
5.310000000000000142e+01 -6.578951531029039734e-02
5.314999999999999858e+01 -7.696956207333634226e-02
5.320000000000000284e+01 -7.671082492094662142e-02
5.325000000000000000e+01 -7.610681015277470651e-02
5.329999999999999716e+01 -7.801858551771274908e-02
5.335000000000000142e+01 -7.684410757153543881e-02
5.339999999999999858e+01 -7.802390015122073752e-02
5.345000000000000284e+01 -7.521788339002004331e-02
5.350000000000000000e+01 -7.464860080159295419e-02
5.354999999999999716e+01 -7.472934086055882386e-02
5.360000000000000142e+01 -7.564249605722733749e-02
5.364999999999999858e+01 -7.563104450212712604e-02
5.370000000000000284e+01 -7.412186039322372910e-02
5.375000000000000000e+01 -7.382313291552478063e-02
5.379999999999999716e+01 -7.187214286959667242e-02
5.385000000000000142e+01 -7.143857941172108983e-02
5.389999999999999858e+01 -7.386502410029305299e-02
5.395000000000000284e+01 -8.085101777327596828e-02
5.400000000000000000e+01 -7.998191072324022100e-02
5.404999999999999716e+01 -8.051083248528131953e-02
5.410000000000000142e+01 -7.914767164023084334e-02
5.414999999999999858e+01 -7.822623773588506524e-02
5.420000000000000284e+01 -7.652235477968646893e-02
5.425000000000000000e+01 -7.528050791059925917e-02
5.429999999999999716e+01 -7.502691748932292792e-02
5.435000000000000142e+01 -7.279714162352977913e-02
5.439999999999999858e+01 -7.179784920001112958e-02
5.445000000000000284e+01 -7.160601896349236273e-02
5.450000000000000000e+01 -6.936458449953629424e-02
5.454999999999999716e+01 -6.847446198100741455e-02
5.460000000000000142e+01 -7.635151412207491495e-02
5.464999999999999858e+01 -7.698061574117727457e-02
5.470000000000000284e+01 -7.688117758459316053e-02
5.475000000000000000e+01 -7.634729010694908669e-02
5.479999999999999716e+01 -7.886184013753390343e-02
5.485000000000000142e+01 -7.817131236880381362e-02
5.489999999999999858e+01 -7.636855114810746359e-02
5.495000000000000284e+01 -7.681142239143951000e-02
5.500000000000000000e+01 -7.618127648227257520e-02
5.504999999999999716e+01 -7.730574899845099601e-02
5.510000000000000142e+01 -7.515536941009304250e-02
5.514999999999999858e+01 -7.498908569540609081e-02
5.520000000000000284e+01 -7.473725186047691649e-02
5.525000000000000000e+01 -7.484415762725843413e-02
5.529999999999999716e+01 -7.502853457810583493e-02
5.535000000000000142e+01 -7.444645178531750229e-02
5.539999999999999858e+01 -7.233308246889118276e-02
5.545000000000000284e+01 -7.388561663903406296e-02
5.550000000000000000e+01 -6.805271761950097698e-02
5.554999999999999716e+01 -6.834464694657035877e-02
5.560000000000000142e+01 -6.841730097704715186e-02
5.564999999999999858e+01 -6.772975165406348863e-02
5.570000000000000284e+01 -6.650100944949438597e-02
5.575000000000000000e+01 -6.417309304111991353e-02
5.579999999999999716e+01 -6.652418792910581857e-02
5.585000000000000142e+01 -6.657170378611908246e-02
5.589999999999999858e+01 -6.635923140570230971e-02
5.595000000000000284e+01 -6.583857433332403197e-02
5.600000000000000000e+01 -6.593452524987479524e-02
5.604999999999999716e+01 -6.705987184697755066e-02
5.610000000000000142e+01 -6.728105992078037279e-02
5.614999999999999858e+01 -6.984757486450861308e-02
5.620000000000000284e+01 -6.720416617834648609e-02
5.625000000000000000e+01 -6.661759335235617474e-02
5.629999999999999716e+01 -6.674508158571068606e-02
5.635000000000000142e+01 -6.706565348952515937e-02
5.639999999999999858e+01 -6.707912151173821280e-02
5.645000000000000284e+01 -6.475085791466153595e-02
5.650000000000000000e+01 -6.259408250541358132e-02
5.654999999999999716e+01 -6.365505779484245674e-02
5.660000000000000142e+01 -6.106843267843971301e-02
5.664999999999999858e+01 -6.234281752050035291e-02
5.670000000000000284e+01 -6.432345676700293446e-02
5.675000000000000000e+01 -6.577639578263924647e-02
5.679999999999999716e+01 -6.549546140415368756e-02
5.685000000000000142e+01 -6.318343609412833961e-02
5.689999999999999858e+01 -6.619023064983771409e-02
5.695000000000000284e+01 -6.815111387633121520e-02
5.700000000000000000e+01 -7.064531423580772129e-02
5.704999999999999716e+01 -6.938319397396409960e-02
5.710000000000000142e+01 -6.949707632213666941e-02
5.714999999999999858e+01 -7.058503680229769039e-02
5.720000000000000284e+01 -6.934939209716660391e-02
5.725000000000000000e+01 -6.867904699734085627e-02
5.729999999999999716e+01 -7.071216664680300690e-02
5.735000000000000142e+01 -7.220696406915880217e-02
5.739999999999999858e+01 -7.284497319204852328e-02
5.745000000000000284e+01 -7.200915703981806970e-02
5.750000000000000000e+01 -7.115760143117802472e-02
5.754999999999999716e+01 -7.043201329462649152e-02
5.760000000000000142e+01 -8.633587864112947374e-02
5.764999999999999858e+01 -8.633878943199513323e-02
5.770000000000000284e+01 -8.602712849531768402e-02
5.775000000000000000e+01 -8.501813930017124155e-02
5.779999999999999716e+01 -8.526814314238490011e-02
5.785000000000000142e+01 -8.329381300295081447e-02
5.789999999999999858e+01 -8.247148553644509383e-02
5.795000000000000284e+01 -8.094363446047676824e-02
5.800000000000000000e+01 -8.053304243119054073e-02
5.804999999999999716e+01 -8.091353054903403785e-02
5.810000000000000142e+01 -7.937049888035813128e-02
5.814999999999999858e+01 -8.078496744974041077e-02
5.820000000000000284e+01 -8.113758001241015705e-02
5.825000000000000000e+01 -8.083269330194127467e-02
5.829999999999999716e+01 -7.934949365496517248e-02
5.835000000000000142e+01 -7.938515055112492502e-02
5.839999999999999858e+01 -7.953499500711042058e-02
5.845000000000000284e+01 -7.825284702978330120e-02
5.850000000000000000e+01 -7.900334115990058359e-02
5.854999999999999716e+01 -7.791819431030423682e-02
5.860000000000000142e+01 -7.552428736956588728e-02
5.864999999999999858e+01 -7.838732258141117848e-02
5.870000000000000284e+01 -7.593245298901556140e-02
5.875000000000000000e+01 -7.527748915042092870e-02
5.879999999999999716e+01 -7.507411058992817521e-02
5.885000000000000142e+01 -7.460478701869102669e-02
5.889999999999999858e+01 -8.537399659682201603e-02
5.895000000000000284e+01 -8.375056890324700243e-02
5.900000000000000000e+01 -8.466044775937461853e-02
5.904999999999999716e+01 -8.355107672480976966e-02
5.910000000000000142e+01 -8.314806086344829483e-02
5.914999999999999858e+01 -8.300710485753647061e-02
5.920000000000000284e+01 -8.146349801139586566e-02
5.925000000000000000e+01 -8.151703875775284658e-02
5.929999999999999716e+01 -8.051258536660285681e-02
5.935000000000000142e+01 -8.079337652093471212e-02
5.939999999999999858e+01 -7.978852497884190986e-02
5.945000000000000284e+01 -1.161665346820807826e-01
5.950000000000000000e+01 -1.202375894099061149e-01
5.954999999999999716e+01 -1.176888693052836887e-01
5.960000000000000142e+01 -1.184376625723305432e-01
5.964999999999999858e+01 -1.187150894911822574e-01
5.970000000000000284e+01 -1.189226936063267626e-01
5.975000000000000000e+01 -1.214300616927068005e-01
5.979999999999999716e+01 -1.253781112433462186e-01
5.985000000000000142e+01 -1.297854749896467375e-01
5.989999999999999858e+01 -1.326196720186649525e-01
5.995000000000000284e+01 -1.361840051138320518e-01
6.000000000000000000e+01 -1.337731630918894410e-01
6.004999999999999716e+01 -1.326030464858617974e-01
6.010000000000000142e+01 -1.319495443845057348e-01
6.014999999999999858e+01 -1.312025685638903427e-01
6.020000000000000284e+01 -1.312505509695264250e-01
6.025000000000000000e+01 -1.257407777389036307e-01
6.029999999999999716e+01 -1.257198431521667770e-01
6.035000000000000142e+01 -1.238606832854699247e-01
6.039999999999999858e+01 -1.258307354159697300e-01
6.045000000000000284e+01 -1.227173011911392719e-01
6.050000000000000000e+01 -1.221991697093729595e-01
6.054999999999999716e+01 -1.173454956031365626e-01
6.060000000000000142e+01 -1.175645973866480121e-01
6.064999999999999858e+01 -1.153970247089046580e-01
6.070000000000000284e+01 -1.121644279115139586e-01
6.075000000000000000e+01 -1.103027777567714557e-01
6.079999999999999716e+01 -1.095151341343014312e-01
6.085000000000000142e+01 -1.076098860856296996e-01
6.089999999999999858e+01 -1.090157805651294498e-01
6.095000000000000284e+01 -1.088468763123031785e-01
6.100000000000000000e+01 -1.063180394474276536e-01
6.104999999999999716e+01 -1.055089746153449748e-01
6.110000000000000142e+01 -1.040845636965639365e-01
6.114999999999999858e+01 -1.020247900849446943e-01
6.120000000000000284e+01 -1.005424552441220309e-01
6.125000000000000000e+01 -9.448303754406393862e-02
6.129999999999999716e+01 -8.928390561238595813e-02
6.135000000000000142e+01 -8.421478063343246223e-02
6.139999999999999858e+01 -8.124004002076387621e-02
6.145000000000000284e+01 -8.225701419515463186e-02
6.150000000000000000e+01 -8.144375452887006595e-02
6.154999999999999716e+01 -7.756580920790856482e-02
6.160000000000000142e+01 -7.742587755872190614e-02
6.164999999999999858e+01 -7.733649921439132713e-02
6.170000000000000284e+01 -7.526510598453534095e-02
6.175000000000000000e+01 -7.587975113637304703e-02
6.179999999999999716e+01 -7.389443408723923856e-02
6.185000000000000142e+01 -7.168707979374790151e-02
6.189999999999999858e+01 -7.522683028847519660e-02
6.195000000000000284e+01 -7.494768286784618538e-02
6.200000000000000000e+01 -7.151204729841262320e-02
6.204999999999999716e+01 -7.092895800295213882e-02
6.210000000000000142e+01 -7.094048631553004358e-02
6.214999999999999858e+01 -7.042156797721342565e-02
6.220000000000000284e+01 -6.920052680579293070e-02
6.225000000000000000e+01 -6.779614742800110783e-02
6.229999999999999716e+01 -6.429311472386153858e-02
6.235000000000000142e+01 -6.307688001077674245e-02
6.239999999999999858e+01 -6.104022398839133862e-02
6.245000000000000284e+01 -6.370988389086199022e-02
6.250000000000000000e+01 -6.398463940494232560e-02
6.254999999999999716e+01 -5.872834195177489142e-02
6.260000000000000142e+01 -5.796229699593922341e-02
6.264999999999999858e+01 -5.603082010488547038e-02
6.270000000000000284e+01 -5.557919518196566960e-02
6.275000000000000000e+01 -5.429597782412146079e-02
6.279999999999999716e+01 -5.293768410747771991e-02
6.285000000000000142e+01 -5.028513889168807760e-02
6.289999999999999858e+01 -4.985663995936356896e-02
6.295000000000000284e+01 -6.454933713902415160e-02
6.300000000000000000e+01 -6.184334697493696492e-02
6.304999999999999716e+01 -6.198952493763077581e-02
6.310000000000000142e+01 -6.256075713834213792e-02
6.314999999999999858e+01 -5.872742648727603126e-02
6.320000000000000284e+01 -5.703578896487552369e-02
6.325000000000000000e+01 -5.288242558050674363e-02
6.329999999999999716e+01 -5.360745119591935059e-02
6.335000000000000142e+01 -5.185510734400290700e-02
6.339999999999999858e+01 -5.281184415350699546e-02
6.345000000000000284e+01 -5.214364801625325646e-02
6.350000000000000000e+01 -5.252302416477679786e-02
6.354999999999999716e+01 -5.129175762315550668e-02
6.360000000000000142e+01 -5.056185799261428415e-02
6.364999999999999858e+01 -5.177882033133091033e-02
6.370000000000000284e+01 -4.886962636551184930e-02
6.375000000000000000e+01 -4.962392470763591495e-02
6.379999999999999716e+01 -4.972314384267353948e-02
6.385000000000000142e+01 -4.860769567788544160e-02
6.389999999999999858e+01 -4.935983429928974403e-02
6.395000000000000284e+01 -4.942338879636585386e-02
6.400000000000000000e+01 -4.686454309821894149e-02
6.404999999999999716e+01 -4.623341137566289172e-02
6.409999999999999432e+01 -4.615964150795907189e-02
6.415000000000000568e+01 -4.549750936977676324e-02
6.420000000000000284e+01 -4.595745376246859054e-02
6.425000000000000000e+01 -4.423260208048633568e-02
6.429999999999999716e+01 -4.277656216084455010e-02
6.434999999999999432e+01 -4.253212072781820813e-02
6.440000000000000568e+01 -4.972131259481733095e-02
6.445000000000000284e+01 -5.034148822113390653e-02
6.450000000000000000e+01 -4.883597982834175094e-02
6.454999999999999716e+01 -4.877894079324668342e-02
6.459999999999999432e+01 -5.088179931342645679e-02
6.465000000000000568e+01 -4.931284245724277399e-02
6.470000000000000284e+01 -4.815535218420261693e-02
6.475000000000000000e+01 -5.272409324580111523e-02
6.479999999999999716e+01 -5.178743646260509925e-02
6.484999999999999432e+01 -4.912283684421671348e-02
6.490000000000000568e+01 -5.078317414807935470e-02
6.495000000000000284e+01 -4.685721602723490198e-02
6.500000000000000000e+01 -4.626268235899134301e-02
6.504999999999999716e+01 -4.257949010390520844e-02
6.509999999999999432e+01 -4.207607129733949985e-02
6.515000000000000568e+01 -4.144695965793433745e-02
6.520000000000000284e+01 -3.955845868994610492e-02
6.525000000000000000e+01 -3.892064466496524683e-02
6.529999999999999716e+01 -3.880891681916742719e-02
6.534999999999999432e+01 -3.844942500373862981e-02
6.540000000000000568e+01 -3.691786599062018420e-02
6.545000000000000284e+01 -3.486130077326246579e-02
6.550000000000000000e+01 -3.419791862309719266e-02
6.554999999999999716e+01 -3.349426251560447959e-02
6.559999999999999432e+01 -3.243261315127999450e-02
6.565000000000000568e+01 -3.707036391581312873e-02
6.570000000000000284e+01 -3.669092442271710414e-02
6.575000000000000000e+01 -4.415112031928911801e-02
6.579999999999999716e+01 -4.231300020264603529e-02
6.584999999999999432e+01 -4.780069485770013782e-02
6.590000000000000568e+01 -5.490804542455823833e-02
6.595000000000000284e+01 -5.468346309988279114e-02
6.600000000000000000e+01 -5.181178434659256676e-02
6.604999999999999716e+01 -4.904393112619304107e-02
6.609999999999999432e+01 -4.774874602337465107e-02
6.615000000000000568e+01 -4.418953540948868802e-02
6.620000000000000284e+01 -4.421787752121070225e-02
6.625000000000000000e+01 -4.380462544343750181e-02
6.629999999999999716e+01 -4.181368352120135717e-02
6.634999999999999432e+01 -4.204848586335636906e-02
6.640000000000000568e+01 -3.913570025895261179e-02
6.645000000000000284e+01 -4.337438896642172026e-02
6.650000000000000000e+01 -3.788509111376762994e-02
6.654999999999999716e+01 -3.055843542522520065e-02
6.659999999999999432e+01 -2.620638856310278028e-02
6.665000000000000568e+01 -2.852416962997322489e-02
6.670000000000000284e+01 -2.516910374286902841e-02
6.675000000000000000e+01 -2.667180183908184760e-02
6.679999999999999716e+01 -2.404362923011402198e-02
6.684999999999999432e+01 -2.301639566955384839e-02
6.690000000000000568e+01 -2.201254964381231874e-02
6.695000000000000284e+01 -2.017916676194019335e-02
6.700000000000000000e+01 -1.291512181446257540e-02
6.704999999999999716e+01 -1.038444891575014163e-02
6.709999999999999432e+01 -6.099896819412367437e-03
6.715000000000000568e+01 -4.617634350593541738e-04
6.720000000000000284e+01 -6.148114338679399942e-04
6.725000000000000000e+01 4.970793506102554439e-04
6.729999999999999716e+01 2.859103273384458292e-03
6.734999999999999432e+01 5.234106177320653475e-03
6.740000000000000568e+01 8.535200653953313107e-03
6.745000000000000284e+01 9.790493962567235059e-03
6.750000000000000000e+01 1.235700341018809018e-02
6.754999999999999716e+01 1.502652285976228096e-02
6.759999999999999432e+01 1.872080589669468387e-02
6.765000000000000568e+01 2.204969367619868947e-02
6.770000000000000284e+01 1.407830911184778516e-02
6.775000000000000000e+01 1.686304725167135643e-02
6.779999999999999716e+01 1.358600206491328288e-02
6.784999999999999432e+01 1.362362599168164684e-02
6.790000000000000568e+01 1.587183748204694031e-02
6.795000000000000284e+01 1.597152445125047185e-02
6.800000000000000000e+01 1.558695487778677044e-02
6.804999999999999716e+01 1.546440702582178861e-02
6.809999999999999432e+01 8.736799646716850165e-03
6.815000000000000568e+01 5.043021976213202251e-03
6.820000000000000284e+01 3.411468249651326921e-03
6.825000000000000000e+01 3.882211312229970172e-03
6.829999999999999716e+01 1.219253315463654985e-03
6.834999999999999432e+01 9.481417249065734630e-04
6.840000000000000568e+01 5.116565473772372681e-04
6.845000000000000284e+01 -4.669713860391797337e-04
6.850000000000000000e+01 3.213602096850853157e-03
6.854999999999999716e+01 -2.478271041105651641e-03
6.859999999999999432e+01 -6.319521286787739209e-03
6.865000000000000568e+01 -4.993743393510390212e-03
6.870000000000000284e+01 -5.179277695418611945e-03
6.875000000000000000e+01 -7.380851984247691067e-04
6.879999999999999716e+01 5.367469493845724443e-03
6.884999999999999432e+01 7.510521443625471465e-03
6.890000000000000568e+01 9.331875427329071326e-03
6.895000000000000284e+01 9.438183283054960709e-03
6.900000000000000000e+01 8.797927553413829177e-03
6.904999999999999716e+01 7.713561421400789118e-03
6.909999999999999432e+01 4.938332115868543197e-03
6.915000000000000568e+01 9.601462245891952477e-03
6.920000000000000284e+01 7.385987770138369851e-03
6.925000000000000000e+01 9.860898027754610995e-03
6.929999999999999716e+01 6.652307467231201310e-03
6.934999999999999432e+01 9.770274755220088522e-03
6.940000000000000568e+01 1.053503875372733406e-02
6.945000000000000284e+01 1.560995679934393081e-02
6.950000000000000000e+01 1.532410169324576604e-02
6.954999999999999716e+01 1.494366942899978332e-02
6.959999999999999432e+01 1.291184985226526485e-02
6.965000000000000568e+01 1.382487438068073955e-02
6.970000000000000284e+01 1.409663364793575617e-02
6.975000000000000000e+01 1.320152297785299328e-02
6.979999999999999716e+01 1.475708744284649244e-02
6.984999999999999432e+01 1.449189271977735852e-02
6.990000000000000568e+01 1.414999168124435151e-02
6.995000000000000284e+01 1.459933354037660537e-02
7.000000000000000000e+01 1.566187709542944673e-02
7.004999999999999716e+01 1.855836063646483861e-02
7.009999999999999432e+01 2.252639956327941173e-02
7.015000000000000568e+01 2.516059669410154395e-02
7.020000000000000284e+01 2.684260330433048403e-02
7.025000000000000000e+01 2.499426070568241259e-02
7.029999999999999716e+01 2.633450753126657592e-02
7.034999999999999432e+01 2.874841524498990622e-02
7.040000000000000568e+01 2.854686709821598750e-02
7.045000000000000284e+01 3.042587718626815763e-02
7.050000000000000000e+01 2.808675407107034949e-02
7.054999999999999716e+01 2.788491417124114996e-02
7.059999999999999432e+01 3.172803380487708436e-02
7.065000000000000568e+01 2.895642544889567155e-02
7.070000000000000284e+01 3.031871141263216621e-02
7.075000000000000000e+01 3.268391718802535900e-02
7.079999999999999716e+01 3.586138982853240287e-02
7.084999999999999432e+01 3.755427051137207733e-02
7.090000000000000568e+01 4.028699418470279431e-02
7.095000000000000284e+01 3.971468824855604873e-02
7.100000000000000000e+01 4.436696847880920030e-02
7.104999999999999716e+01 4.560881763539107597e-02
7.109999999999999432e+01 4.651565554040621581e-02
7.115000000000000568e+01 4.634516108751731561e-02
7.120000000000000284e+01 4.737669593980672195e-02
7.125000000000000000e+01 4.829929937755460256e-02
7.129999999999999716e+01 4.885449811035730283e-02
7.134999999999999432e+01 4.981841602688819037e-02
7.140000000000000568e+01 5.008299584616546229e-02
7.145000000000000284e+01 5.227191885999040583e-02
7.150000000000000000e+01 5.233120716297116198e-02
7.154999999999999716e+01 5.296898403546836803e-02
7.159999999999999432e+01 5.165647150056713877e-02
7.165000000000000568e+01 5.303517499700333149e-02
7.170000000000000284e+01 5.048179776394390306e-02
7.175000000000000000e+01 5.115035321747229968e-02
7.179999999999999716e+01 5.068719749067902847e-02
7.184999999999999432e+01 5.339801142501984094e-02
7.190000000000000568e+01 5.361895267556095190e-02
7.195000000000000284e+01 5.435156333563443548e-02
7.200000000000000000e+01 5.322233841400900861e-02
7.204999999999999716e+01 5.344526816748803449e-02
7.209999999999999432e+01 5.306650147224113018e-02
7.215000000000000568e+01 5.117941721761793544e-02
7.220000000000000284e+01 5.207301828609871980e-02
7.225000000000000000e+01 5.556949787804432023e-02
7.229999999999999716e+01 5.657525997192561218e-02
7.234999999999999432e+01 5.827378332012402712e-02
7.240000000000000568e+01 5.886329067202130533e-02
7.245000000000000284e+01 5.733549955347697763e-02
7.250000000000000000e+01 5.738966767488127424e-02
7.254999999999999716e+01 5.895867878005706109e-02
7.259999999999999432e+01 6.326087911724218027e-02
7.265000000000000568e+01 6.298713651500525978e-02
7.270000000000000284e+01 6.441382422362880444e-02
7.275000000000000000e+01 6.534390933006267721e-02
7.279999999999999716e+01 6.604525112992841451e-02
7.284999999999999432e+01 6.754770985719295295e-02
7.290000000000000568e+01 6.721535179289774009e-02
7.295000000000000284e+01 6.736033213063859215e-02
7.300000000000000000e+01 6.590794467004516821e-02
7.304999999999999716e+01 6.655452654503841992e-02
7.309999999999999432e+01 7.102959329142687073e-02
7.315000000000000568e+01 6.937874942526184308e-02
7.320000000000000284e+01 7.666447853211171004e-02
7.325000000000000000e+01 7.847639405848479133e-02
7.329999999999999716e+01 7.491092683282996045e-02
7.334999999999999432e+01 7.532544165832877336e-02
7.340000000000000568e+01 8.200877844302326136e-02
7.345000000000000284e+01 8.596719359781601622e-02
7.350000000000000000e+01 8.654579274063088634e-02
7.354999999999999716e+01 9.005709271081195622e-02
7.359999999999999432e+01 8.924702980678686504e-02
7.365000000000000568e+01 8.890261288642863080e-02
7.370000000000000284e+01 8.776564619274224155e-02
7.375000000000000000e+01 8.822060464327459439e-02
7.379999999999999716e+01 8.833149488367293689e-02
7.384999999999999432e+01 9.269056486378686455e-02
7.390000000000000568e+01 9.155646092837568806e-02
7.395000000000000284e+01 9.258144390059584727e-02
7.400000000000000000e+01 9.610417006008847851e-02
7.404999999999999716e+01 9.831774818370339619e-02
7.409999999999999432e+01 9.583034143470624266e-02
7.415000000000000568e+01 9.419993649005690972e-02
7.420000000000000284e+01 9.408453893766091647e-02
7.425000000000000000e+01 9.673842936493905198e-02
7.429999999999999716e+01 9.916692469651497421e-02
7.434999999999999432e+01 8.919653743940789137e-02
7.440000000000000568e+01 8.944075475892690474e-02
7.445000000000000284e+01 9.062870139681895865e-02
7.450000000000000000e+01 9.012642993113643974e-02
7.454999999999999716e+01 9.205131479856165644e-02
7.459999999999999432e+01 8.950751275403083518e-02
7.465000000000000568e+01 9.014044695307776855e-02
7.470000000000000284e+01 9.112475032732440805e-02
7.475000000000000000e+01 9.141306410674908400e-02
7.479999999999999716e+01 9.541484430799032634e-02
7.484999999999999432e+01 9.731673744841273788e-02
7.490000000000000568e+01 1.006701042421945524e-01
7.495000000000000284e+01 1.003949489236150988e-01
7.500000000000000000e+01 1.009134070042963377e-01
7.504999999999999716e+01 1.043514818913994779e-01
7.509999999999999432e+01 1.034734603688100829e-01
7.515000000000000568e+01 1.015030818174546129e-01
7.520000000000000284e+01 1.029749657360352483e-01
7.525000000000000000e+01 1.051313777665538879e-01
7.529999999999999716e+01 1.104314759235668630e-01
7.534999999999999432e+01 1.115965773589586429e-01
7.540000000000000568e+01 1.132022422054564798e-01
7.545000000000000284e+01 1.151058034277782499e-01
7.550000000000000000e+01 1.167227954031955645e-01
7.554999999999999716e+01 1.166121108147920721e-01
7.559999999999999432e+01 1.183953534344974329e-01
7.565000000000000568e+01 1.209744504790595393e-01
7.570000000000000284e+01 1.250984791342027447e-01
7.575000000000000000e+01 1.300900898227785596e-01
7.579999999999999716e+01 1.275907117564281379e-01
7.584999999999999432e+01 1.256813050582388236e-01
7.590000000000000568e+01 1.201763287116778267e-01
7.595000000000000284e+01 1.199758727843869832e-01
7.600000000000000000e+01 1.192468218541110347e-01
7.604999999999999716e+01 1.211856247262981939e-01
7.609999999999999432e+01 1.219716423699595820e-01
7.615000000000000568e+01 1.242221987491793217e-01
7.620000000000000284e+01 1.278588214492225872e-01
7.625000000000000000e+01 1.291599487223513976e-01
7.629999999999999716e+01 1.299517725964998427e-01
7.634999999999999432e+01 1.322924550033595381e-01
7.640000000000000568e+01 1.294548407697625747e-01
7.645000000000000284e+01 1.304719107188664906e-01
7.650000000000000000e+01 1.325784836200251393e-01
7.654999999999999716e+01 1.347652701554788723e-01
7.659999999999999432e+01 1.316913373930214126e-01
7.665000000000000568e+01 1.333980572694779265e-01
7.670000000000000284e+01 1.346542808422978021e-01
7.675000000000000000e+01 1.338829011695544802e-01
7.679999999999999716e+01 1.345216325016087844e-01
7.684999999999999432e+01 1.363563491196823907e-01
7.690000000000000568e+01 1.375611771686874873e-01
7.695000000000000284e+01 1.367525109168105935e-01
7.700000000000000000e+01 1.360606517033242091e-01
7.704999999999999716e+01 1.357068136666252089e-01
7.709999999999999432e+01 1.338849798299605043e-01
7.715000000000000568e+01 1.336903488486000935e-01
7.720000000000000284e+01 1.332297635734344399e-01
7.725000000000000000e+01 1.351374396676433831e-01
7.729999999999999716e+01 1.378768878485132909e-01
7.734999999999999432e+01 1.396352938566938207e-01
7.740000000000000568e+01 1.225236901992437372e-01
7.745000000000000284e+01 1.241922803926593932e-01
7.750000000000000000e+01 1.241793904604370086e-01
7.754999999999999716e+01 1.256553215576662053e-01
7.759999999999999432e+01 1.249261271402260925e-01
7.765000000000000568e+01 1.274369964692635693e-01
7.770000000000000284e+01 1.272360155000749615e-01
7.775000000000000000e+01 1.304866298526539681e-01
7.779999999999999716e+01 1.264372950878379920e-01
7.784999999999999432e+01 1.293180515328838653e-01
7.790000000000000568e+01 1.302351153863241517e-01
7.795000000000000284e+01 1.293528269865943658e-01
7.800000000000000000e+01 1.302611271624763978e-01
7.804999999999999716e+01 1.263354665872400695e-01
7.809999999999999432e+01 1.212362348521179300e-01
7.815000000000000568e+01 1.213231768939038585e-01
7.820000000000000284e+01 1.209343071449203721e-01
7.825000000000000000e+01 1.220351946682616540e-01
7.829999999999999716e+01 1.182810193419562284e-01
7.834999999999999432e+01 1.001590986573273473e-01
7.840000000000000568e+01 9.542368951682732303e-02
7.845000000000000284e+01 9.662683015798172181e-02
7.850000000000000000e+01 9.627591156174065967e-02
7.854999999999999716e+01 9.332595598335950704e-02
7.859999999999999432e+01 8.630356478899052497e-02
7.865000000000000568e+01 8.616459870120404818e-02
7.870000000000000284e+01 8.801269089005306356e-02
7.875000000000000000e+01 8.557442706292686663e-02
7.879999999999999716e+01 8.676805118554500873e-02
7.884999999999999432e+01 8.604438663197326587e-02
7.890000000000000568e+01 8.898850612086452172e-02
7.895000000000000284e+01 8.751598816132814818e-02
7.900000000000000000e+01 8.422516164870436084e-02
7.904999999999999716e+01 5.764113196258013189e-02
7.909999999999999432e+01 5.686400716340397898e-02
7.915000000000000568e+01 5.427735513400738787e-02
7.920000000000000284e+01 4.945351436576440884e-02
7.925000000000000000e+01 4.844879958160817207e-02
7.929999999999999716e+01 5.217913418178281304e-02
7.934999999999999432e+01 5.248943442970121359e-02
7.940000000000000568e+01 4.880672947530172862e-02
7.945000000000000284e+01 4.806806146525623158e-02
7.950000000000000000e+01 5.102563248060798529e-02
7.954999999999999716e+01 4.478094323213051980e-02
7.959999999999999432e+01 5.136792116465246916e-02
7.965000000000000568e+01 5.259232593921280702e-02
7.970000000000000284e+01 5.324431535004738730e-02
7.975000000000000000e+01 5.394336041622048439e-02
7.979999999999999716e+01 5.476703689126590641e-02
7.984999999999999432e+01 5.013507413302466242e-02
7.990000000000000568e+01 5.115617523089822927e-02
7.995000000000000284e+01 5.221077277694667618e-02
8.000000000000000000e+01 5.239616079710851526e-02
8.004999999999999716e+01 4.905800029702694909e-02
8.009999999999999432e+01 5.110644500611494223e-02
8.015000000000000568e+01 5.491088249599464927e-02
8.020000000000000284e+01 5.643088177249625664e-02
8.025000000000000000e+01 5.991718477408537052e-02
8.029999999999999716e+01 6.022733889783216110e-02
8.034999999999999432e+01 6.113430954112034077e-02
8.040000000000000568e+01 5.696337200268536405e-02
8.045000000000000284e+01 5.628663469488157794e-02
8.050000000000000000e+01 5.392561252820429751e-02
8.054999999999999716e+01 5.436729035026415663e-02
8.059999999999999432e+01 3.781242646976085836e-02
8.065000000000000568e+01 3.869028376559099230e-02
8.070000000000000284e+01 4.018493604689554743e-02
8.075000000000000000e+01 4.033063003243714251e-02
8.079999999999999716e+01 4.266581915943921249e-02
8.084999999999999432e+01 4.313449810354932218e-02
8.090000000000000568e+01 4.461117671704842302e-02
8.095000000000000284e+01 4.887243964213159458e-02
8.100000000000000000e+01 4.152305867081912405e-02
8.104999999999999716e+01 3.462627207823038011e-02
8.109999999999999432e+01 2.951941972543075179e-02
8.115000000000000568e+01 2.976500410748503245e-02
8.120000000000000284e+01 3.349314708292342596e-02
8.125000000000000000e+01 3.957271980111993354e-02
8.129999999999999716e+01 3.987289439467008728e-02
8.134999999999999432e+01 4.580496568977406036e-02
8.140000000000000568e+01 4.827021868795976223e-02
8.145000000000000284e+01 5.063588952971796037e-02
8.150000000000000000e+01 5.425630607213488554e-02
8.154999999999999716e+01 1.863699741966633530e-02
8.159999999999999432e+01 1.959646481324933687e-02
8.165000000000000568e+01 1.965202742110574649e-02
8.170000000000000284e+01 1.310862244846330502e-02
8.175000000000000000e+01 1.034232056077225188e-02
8.179999999999999716e+01 8.621950318504038868e-03
8.184999999999999432e+01 1.088893452201700543e-02
8.190000000000000568e+01 1.100684506350679479e-02
8.195000000000000284e+01 9.826239442033561297e-03
8.200000000000000000e+01 9.463775290171594010e-03
8.204999999999999716e+01 1.106825766156186060e-02
8.209999999999999432e+01 1.136839734361895851e-02
8.215000000000000568e+01 1.396445419607035728e-02
8.220000000000000284e+01 1.158334878571238777e-02
8.225000000000000000e+01 1.200151878551273046e-02
8.229999999999999716e+01 1.377493277113061437e-02
8.234999999999999432e+01 1.662889509009393349e-02
8.240000000000000568e+01 1.645280115681942504e-02
8.245000000000000284e+01 2.104368746136977067e-02
8.250000000000000000e+01 2.292507925928876159e-02
8.254999999999999716e+01 2.092108113956948207e-02
8.259999999999999432e+01 2.206276045328776567e-02
8.265000000000000568e+01 2.116583929567202385e-02
8.270000000000000284e+01 1.975263792504924204e-02
8.275000000000000000e+01 2.195740518770787283e-02
8.279999999999999716e+01 2.365747031861711175e-02
8.284999999999999432e+01 2.457632370554547682e-02
8.290000000000000568e+01 2.462024737386249787e-02
8.295000000000000284e+01 2.764096939102605663e-02
8.300000000000000000e+01 3.059663041881982223e-02
8.304999999999999716e+01 3.001635269617653964e-02
8.309999999999999432e+01 3.259680762104620599e-02
8.315000000000000568e+01 3.017857135693869861e-02
8.320000000000000284e+01 3.137614153273068224e-02
8.325000000000000000e+01 2.853476858519046061e-02
8.329999999999999716e+01 2.968869275245739764e-02
8.334999999999999432e+01 2.890748279298254592e-02
8.340000000000000568e+01 2.843565714555145243e-02
8.345000000000000284e+01 3.211083078300665250e-02
8.350000000000000000e+01 3.036136025007427769e-02
8.354999999999999716e+01 2.801351696144025599e-02
8.359999999999999432e+01 2.501908172389763485e-02
8.365000000000000568e+01 7.599555982554830925e-03
8.370000000000000284e+01 9.885580722101834639e-03
8.375000000000000000e+01 8.765307669614048197e-03
8.379999999999999716e+01 8.781352585857694903e-03
8.384999999999999432e+01 1.122223319252045083e-02
8.390000000000000568e+01 1.549812011442257970e-03
8.395000000000000284e+01 4.758053997884223972e-03
8.400000000000000000e+01 5.438423386107243789e-03
8.404999999999999716e+01 8.140187238384255161e-03
8.409999999999999432e+01 6.109413043670622843e-03
8.415000000000000568e+01 6.252795916861793313e-03
8.420000000000000284e+01 8.332477029669955321e-03
8.425000000000000000e+01 9.210331395901419707e-03
8.429999999999999716e+01 1.298529945707814319e-02
8.434999999999999432e+01 1.530490894661970525e-02
8.440000000000000568e+01 1.875629041627461038e-02
8.445000000000000284e+01 1.946820202470402744e-02
8.450000000000000000e+01 2.149045938065048678e-02
8.454999999999999716e+01 1.985832004711082441e-02
8.459999999999999432e+01 2.307755903433245798e-02
8.465000000000000568e+01 2.197941810060573958e-02
8.470000000000000284e+01 2.372056914175000447e-02
8.475000000000000000e+01 2.635666068003038667e-02
8.479999999999999716e+01 1.272466755626544196e-02
8.484999999999999432e+01 1.319671054507191854e-02
8.490000000000000568e+01 8.115547622879054623e-03
8.495000000000000284e+01 9.319749247374475506e-03
8.500000000000000000e+01 1.529243183954179415e-02
8.504999999999999716e+01 4.373731764030609238e-03
8.509999999999999432e+01 -7.426077551313853189e-04
8.515000000000000568e+01 -1.948490087370023964e-03
8.520000000000000284e+01 -1.320562529017935529e-03
8.525000000000000000e+01 4.771554698938356744e-03
8.529999999999999716e+01 7.478256791873738422e-03
8.534999999999999432e+01 9.829870787656135728e-03
8.540000000000000568e+01 1.152584960742617654e-02
8.545000000000000284e+01 1.206769940334236069e-02
8.550000000000000000e+01 1.223225997988004049e-02
8.554999999999999716e+01 1.186715789198128888e-02
8.559999999999999432e+01 1.005868772979285827e-02
8.565000000000000568e+01 3.695724191146047399e-03
8.570000000000000284e+01 6.503987428615336068e-03
8.575000000000000000e+01 6.629555091823813827e-03
8.579999999999999716e+01 5.519282096736624274e-03
8.584999999999999432e+01 7.084521181526634744e-03
8.590000000000000568e+01 9.939856087396227793e-03
8.595000000000000284e+01 8.301761887562479625e-03
8.600000000000000000e+01 3.736900020994462276e-03
8.604999999999999716e+01 -7.664901011171474125e-04
8.609999999999999432e+01 -7.021588103687400294e-04
8.615000000000000568e+01 -1.842165657686373669e-03
8.620000000000000284e+01 -2.139436739181341772e-03
8.625000000000000000e+01 -2.879378134959888029e-03
8.629999999999999716e+01 -1.828941892782343440e-03
8.634999999999999432e+01 -2.005677629553575484e-03
8.640000000000000568e+01 -3.379673028737232784e-03
8.645000000000000284e+01 -1.662380928924642697e-03
8.650000000000000000e+01 -5.793318071583276191e-03
8.654999999999999716e+01 -6.947075551318089744e-03
8.659999999999999432e+01 -7.984259197809777733e-03
8.665000000000000568e+01 -8.103177902374287742e-03
8.670000000000000284e+01 -7.422627762892812509e-03
8.675000000000000000e+01 -9.073985673089812742e-03
8.679999999999999716e+01 -1.168397663748580416e-02
8.684999999999999432e+01 -1.046279614875942482e-02
8.690000000000000568e+01 -1.080321141663059814e-02
8.695000000000000284e+01 -1.146756569950149740e-02
8.700000000000000000e+01 -1.068181389385842832e-02
8.704999999999999716e+01 -1.054175648924291636e-02
8.709999999999999432e+01 -1.124227142815434170e-02
8.715000000000000568e+01 -1.336078395329567438e-02
8.720000000000000284e+01 -1.846466817386751072e-02
8.725000000000000000e+01 -1.982960094993318698e-02
8.729999999999999716e+01 -2.348948450469244553e-02
8.734999999999999432e+01 -2.194288112757465312e-02
8.740000000000000568e+01 -1.960215245492083827e-02
8.745000000000000284e+01 -2.838522771682680523e-02
8.750000000000000000e+01 -2.776718716090146796e-02
8.754999999999999716e+01 -2.671036379347102238e-02
8.759999999999999432e+01 -2.715036421547137313e-02
8.765000000000000568e+01 -2.621977120901448216e-02
8.770000000000000284e+01 -2.849739205690065419e-02
8.775000000000000000e+01 -2.915764143291471946e-02
8.779999999999999716e+01 -3.036483908388866795e-02
8.784999999999999432e+01 -2.874572440581335889e-02
8.790000000000000568e+01 -2.818491124651343813e-02
8.795000000000000284e+01 -3.043088553597331214e-02
8.800000000000000000e+01 -3.080459310481050220e-02
8.804999999999999716e+01 -3.240252015651526318e-02
8.809999999999999432e+01 -3.005041189069771954e-02
8.815000000000000568e+01 -2.962495346567221161e-02
8.820000000000000284e+01 -2.768889944421909846e-02
8.825000000000000000e+01 -2.693805768680496843e-02
8.829999999999999716e+01 -2.433165735411934108e-02
8.834999999999999432e+01 -2.329616913615552287e-02
8.840000000000000568e+01 -2.079487842303597012e-02
8.845000000000000284e+01 -2.049976472272670852e-02
8.850000000000000000e+01 -2.501932449102900469e-02
8.854999999999999716e+01 -2.407471565835555757e-02
8.859999999999999432e+01 -2.447063727179499965e-02
8.865000000000000568e+01 -2.498613259950642485e-02
8.870000000000000284e+01 -2.657481804551404050e-02
8.875000000000000000e+01 -2.980683519575139453e-02
8.879999999999999716e+01 -3.117259180431743854e-02
8.884999999999999432e+01 -2.864932387137023376e-02
8.890000000000000568e+01 -2.749058535682093185e-02
8.895000000000000284e+01 -2.677119824717665714e-02
8.900000000000000000e+01 -2.668869849294594823e-02
8.904999999999999716e+01 -2.491459222927269040e-02
8.909999999999999432e+01 -2.506721164074696834e-02
8.915000000000000568e+01 -2.420879030082067132e-02
8.920000000000000284e+01 -2.164408364827698911e-02
8.925000000000000000e+01 -2.164708113960358074e-02
8.929999999999999716e+01 -1.779719974752329292e-02
8.934999999999999432e+01 -1.787389049562334090e-02
8.940000000000000568e+01 -1.904653310884346640e-02
8.945000000000000284e+01 -1.864118272144185337e-02
8.950000000000000000e+01 -1.218350588292109980e-02
8.954999999999999716e+01 -1.079130297206369951e-02
8.959999999999999432e+01 -5.034272754180501262e-03
8.965000000000000568e+01 -3.180029064490701857e-03
8.970000000000000284e+01 -7.152575038370640424e-03
8.975000000000000000e+01 -7.623779097316183556e-03
8.979999999999999716e+01 -8.485680264015395269e-03
8.984999999999999432e+01 -4.242630872803165518e-03
8.990000000000000568e+01 1.246015455326901023e-03
8.995000000000000284e+01 2.386513870543426671e-03
9.000000000000000000e+01 5.008331380010260653e-03
9.004999999999999716e+01 3.272075815866931896e-03
9.009999999999999432e+01 2.540780596483427183e-03
9.015000000000000568e+01 5.689043844173786828e-03
9.020000000000000284e+01 5.447443372269757285e-03
9.025000000000000000e+01 7.222297774025540629e-03
9.029999999999999716e+01 4.138585320240857450e-03
9.034999999999999432e+01 7.345314836979713324e-03
9.040000000000000568e+01 9.195880052761068110e-03
9.045000000000000284e+01 1.014342803498131940e-02
9.050000000000000000e+01 8.484971196903749388e-03
9.054999999999999716e+01 7.261303986354216387e-03
9.059999999999999432e+01 9.411380196353114763e-03
9.065000000000000568e+01 5.859797697727505035e-03
9.070000000000000284e+01 4.831412747218021171e-03
9.075000000000000000e+01 -8.273563191723220037e-03
9.079999999999999716e+01 -1.735248550626914549e-02
9.084999999999999432e+01 -1.941371585519515580e-02
9.090000000000000568e+01 -2.444398793097139755e-02
9.095000000000000284e+01 -2.135992351996606961e-02
9.100000000000000000e+01 -2.178017685311206889e-02
9.104999999999999716e+01 -2.095737317880386891e-02
9.109999999999999432e+01 -1.874210461860363261e-02
9.115000000000000568e+01 -1.660600924004074219e-02
9.120000000000000284e+01 -1.622047025501286224e-02
9.125000000000000000e+01 -2.460084284925882075e-02
9.129999999999999716e+01 -2.410689456536927594e-02
9.134999999999999432e+01 -2.151828411108369296e-02
9.140000000000000568e+01 -1.882866079537203960e-02
9.145000000000000284e+01 -1.999941091799411000e-02
9.150000000000000000e+01 -1.911384924928360984e-02
9.154999999999999716e+01 -1.403167838368867860e-02
9.159999999999999432e+01 -1.176801018928935218e-02
9.165000000000000568e+01 -9.981765926421215865e-03
9.170000000000000284e+01 -4.780515536612864325e-03
9.175000000000000000e+01 -3.661764869151339086e-03
9.179999999999999716e+01 -2.156013570070046750e-03
9.184999999999999432e+01 -1.683017640703173001e-03
9.190000000000000568e+01 -1.169354622328167784e-03
9.195000000000000284e+01 1.507794019506493444e-03
9.200000000000000000e+01 1.994317295565926993e-03
9.204999999999999716e+01 4.059607557486798711e-03
9.209999999999999432e+01 8.405958230956186300e-03
9.215000000000000568e+01 -1.987192498618972972e-03
9.220000000000000284e+01 -3.922308417454919809e-03
9.225000000000000000e+01 -4.044817504262609303e-02
9.229999999999999716e+01 -3.944344122216767584e-02
9.234999999999999432e+01 -3.943551420521666101e-02
9.240000000000000568e+01 -4.005907242598427676e-02
9.245000000000000284e+01 -3.790339266842777249e-02
9.250000000000000000e+01 -3.922057397070952134e-02
9.254999999999999716e+01 -3.756814976779924986e-02
9.259999999999999432e+01 -3.516661517763711164e-02
9.265000000000000568e+01 -3.464292612096984275e-02
9.270000000000000284e+01 -3.891018142706548916e-02
9.275000000000000000e+01 -3.847606782015332294e-02
9.279999999999999716e+01 -3.993211263569443337e-02
9.284999999999999432e+01 -4.081943831316488941e-02
9.290000000000000568e+01 -4.014387624664987608e-02
9.295000000000000284e+01 -4.057414071138425865e-02
9.300000000000000000e+01 -3.766324276974680058e-02
9.304999999999999716e+01 -3.750816465208348105e-02
9.309999999999999432e+01 -3.423630702109275309e-02
9.315000000000000568e+01 -3.594020941389803464e-02
9.320000000000000284e+01 -3.744461824609630202e-02
9.325000000000000000e+01 -3.807923709263336121e-02
9.329999999999999716e+01 -4.046003964437233646e-02
9.334999999999999432e+01 -4.088737513190915385e-02
9.340000000000000568e+01 -4.245461826256149984e-02
9.345000000000000284e+01 -4.041233516755176475e-02
9.350000000000000000e+01 -3.995788696095363413e-02
9.354999999999999716e+01 -3.938883865863185979e-02
9.359999999999999432e+01 -4.220816941076650092e-02
9.365000000000000568e+01 -4.216656342549088277e-02
9.370000000000000284e+01 -4.327113028756223584e-02
9.375000000000000000e+01 -4.304617519928816832e-02
9.379999999999999716e+01 -4.257092678915026102e-02
9.384999999999999432e+01 -4.801898761545136951e-02
9.390000000000000568e+01 -4.828685766259886714e-02
9.395000000000000284e+01 -4.350001882694396610e-02
9.400000000000000000e+01 -4.441209363804778792e-02
9.404999999999999716e+01 -4.563426826237613337e-02
9.409999999999999432e+01 -4.956038281480294044e-02
9.415000000000000568e+01 -4.962085476811323170e-02
9.420000000000000284e+01 -5.087337115535749132e-02
9.425000000000000000e+01 -5.063283375697791994e-02
9.429999999999999716e+01 -5.217922719233895196e-02
9.434999999999999432e+01 -5.205011406523026712e-02
9.440000000000000568e+01 -5.161909383813107627e-02
9.445000000000000284e+01 -5.161958300348577083e-02
9.450000000000000000e+01 -5.137686363187982108e-02
9.454999999999999716e+01 -5.332151015705019481e-02
9.459999999999999432e+01 -5.464962169657903990e-02
9.465000000000000568e+01 -5.507213066051420969e-02
9.470000000000000284e+01 -5.619914011601687132e-02
9.475000000000000000e+01 -5.665515872237546907e-02
9.479999999999999716e+01 -5.523600213277487375e-02
9.484999999999999432e+01 -8.366055859829021890e-02
9.490000000000000568e+01 -7.603910232997979080e-02
9.495000000000000284e+01 -7.323901691119193147e-02
9.500000000000000000e+01 -7.323419608484434129e-02
9.504999999999999716e+01 -7.342272825394954849e-02
9.509999999999999432e+01 -7.358362928260339664e-02
9.515000000000000568e+01 -7.259737458135720467e-02
9.520000000000000284e+01 -7.283679270095684555e-02
9.525000000000000000e+01 -7.609596050664847733e-02
9.529999999999999716e+01 -7.741854484514197610e-02
9.534999999999999432e+01 -7.596241084240543118e-02
9.540000000000000568e+01 -7.589671134954770193e-02
9.545000000000000284e+01 -7.586454072376877522e-02
9.550000000000000000e+01 -7.576246133390132642e-02
9.554999999999999716e+01 -7.493628903294399790e-02
9.559999999999999432e+01 -7.639100736573294081e-02
9.565000000000000568e+01 -8.106898359902244000e-02
9.570000000000000284e+01 -8.017272571550160265e-02
9.575000000000000000e+01 -8.218820989635582108e-02
9.579999999999999716e+01 -8.058972548341251929e-02
9.584999999999999432e+01 -8.156677892622615778e-02
9.590000000000000568e+01 -8.213934511735318522e-02
9.595000000000000284e+01 -8.217509582312799987e-02
9.600000000000000000e+01 -8.173757595591396585e-02
9.604999999999999716e+01 -7.905547987552290212e-02
9.609999999999999432e+01 -8.254388643022925187e-02
9.615000000000000568e+01 -8.198609351241380183e-02
9.620000000000000284e+01 -8.186933324604130091e-02
9.625000000000000000e+01 -8.083132720053333442e-02
9.629999999999999716e+01 -8.314451388528421028e-02
9.634999999999999432e+01 -8.323988719363346889e-02
9.640000000000000568e+01 -8.264504168171930842e-02
9.645000000000000284e+01 -8.181490059886566135e-02
9.650000000000000000e+01 -8.298140917295994401e-02
9.654999999999999716e+01 -8.261320076623600295e-02
9.659999999999999432e+01 -8.260291085075992246e-02
9.665000000000000568e+01 -8.244251255449519533e-02
9.670000000000000284e+01 -8.294915322718821038e-02
9.675000000000000000e+01 -8.277919287539285687e-02
9.679999999999999716e+01 -8.294605557213384495e-02
9.684999999999999432e+01 -8.016899206126484878e-02
9.690000000000000568e+01 -8.008922217153602308e-02
9.695000000000000284e+01 -7.893824224360618258e-02
9.700000000000000000e+01 -8.264281485718760756e-02
9.704999999999999716e+01 -8.191564100011142213e-02
9.709999999999999432e+01 -8.295748504247149602e-02
9.715000000000000568e+01 -8.394592107160304961e-02
9.720000000000000284e+01 -8.252215470782431339e-02
9.725000000000000000e+01 -7.961950570846851316e-02
9.729999999999999716e+01 -7.778686363316987540e-02
9.734999999999999432e+01 -1.208519702071833013e-01
9.740000000000000568e+01 -1.203787923535609150e-01
9.745000000000000284e+01 -1.205193226093389108e-01
9.750000000000000000e+01 -1.208594744235200191e-01
9.754999999999999716e+01 -1.209755593647527938e-01
9.759999999999999432e+01 -1.198366670440106641e-01
9.765000000000000568e+01 -1.211916563248136985e-01
9.770000000000000284e+01 -1.209623907573159352e-01
9.775000000000000000e+01 -1.208029497829891247e-01
9.779999999999999716e+01 -1.208972801410502645e-01
9.784999999999999432e+01 -1.206224195350830697e-01
9.790000000000000568e+01 -1.208259313490949310e-01
9.795000000000000284e+01 -1.213124696299450467e-01
9.800000000000000000e+01 -1.228737472963095101e-01
9.804999999999999716e+01 -1.229081789932166408e-01
9.809999999999999432e+01 -1.223691079286135935e-01
9.815000000000000568e+01 -1.248154134407583049e-01
9.820000000000000284e+01 -1.253642870224355166e-01
9.825000000000000000e+01 -1.259597220908458548e-01
9.829999999999999716e+01 -1.246933869815068513e-01
9.834999999999999432e+01 -1.212128077862919123e-01
9.840000000000000568e+01 -1.209201469157685782e-01
9.845000000000000284e+01 -1.197849036916458498e-01
9.850000000000000000e+01 -1.190056361641455285e-01
9.854999999999999716e+01 -1.181926154993763051e-01
9.859999999999999432e+01 -1.191706913010969898e-01
9.865000000000000568e+01 -1.199348554345757850e-01
9.870000000000000284e+01 -1.196881550951051365e-01
9.875000000000000000e+01 -1.189102222558418992e-01
9.879999999999999716e+01 -1.188821385413828952e-01
9.884999999999999432e+01 -1.181515304069562788e-01
9.890000000000000568e+01 -1.191918723909734107e-01
9.895000000000000284e+01 -1.192416351130240609e-01
9.900000000000000000e+01 -1.184453078667179748e-01
9.904999999999999716e+01 -1.180051238423998061e-01
9.909999999999999432e+01 -1.173916606953868402e-01
9.915000000000000568e+01 -1.177655676576669641e-01
9.920000000000000284e+01 -1.162571267138073766e-01
9.925000000000000000e+01 -1.149465959767385081e-01
9.929999999999999716e+01 -1.147613299769747880e-01
9.934999999999999432e+01 -1.168769685879864212e-01
9.940000000000000568e+01 -1.176257732295062503e-01
9.945000000000000284e+01 -1.168239842303441939e-01
9.950000000000000000e+01 -1.163963351151837411e-01
9.954999999999999716e+01 -1.173415665840660815e-01
9.959999999999999432e+01 -1.182811825910338038e-01
9.965000000000000568e+01 -1.181517207155929478e-01
9.970000000000000284e+01 -1.174113637368691676e-01
9.975000000000000000e+01 -1.184943155678258586e-01
9.979999999999999716e+01 -1.190234144841893216e-01
9.984999999999999432e+01 -1.177110062663081630e-01
9.990000000000000568e+01 -1.163556382462212907e-01
9.995000000000000284e+01 -1.171486761969809526e-01
1.000000000000000000e+02 -1.169932137423548152e-01
1.000499999999999972e+02 -1.176005085248864046e-01
1.000999999999999943e+02 -1.177320974464101111e-01
1.001500000000000057e+02 -1.180891348722361706e-01
1.002000000000000028e+02 -1.170293951502512642e-01
1.002500000000000000e+02 -1.165474283354955704e-01
1.002999999999999972e+02 -1.158588231280316821e-01
1.003499999999999943e+02 -1.154789715408256479e-01
1.004000000000000057e+02 -1.156363783746999219e-01
1.004500000000000028e+02 -1.160700240849120435e-01
1.005000000000000000e+02 -1.159119999956806507e-01
1.005499999999999972e+02 -1.127147422730664095e-01
1.005999999999999943e+02 -1.117769040670108099e-01
1.006500000000000057e+02 -1.098943098888476438e-01
1.007000000000000028e+02 -1.092234090791164569e-01
1.007500000000000000e+02 -1.097135419851862914e-01
1.007999999999999972e+02 -1.115997449912668610e-01
1.008499999999999943e+02 -1.123527249019039137e-01
1.009000000000000057e+02 -1.150514980104450913e-01
1.009500000000000028e+02 -1.148024432745919088e-01
1.010000000000000000e+02 -1.146474045562387994e-01
1.010499999999999972e+02 -1.133310804109455144e-01
1.010999999999999943e+02 -1.138729002924730310e-01
1.011500000000000057e+02 -1.102736725432276049e-01
1.012000000000000028e+02 -1.099752816493990842e-01
1.012500000000000000e+02 -1.090291293038012227e-01
1.012999999999999972e+02 -1.082339620387030854e-01
1.013499999999999943e+02 -1.081238690874772590e-01
1.014000000000000057e+02 -1.071207099904894350e-01
1.014500000000000028e+02 -1.068477452889222690e-01
1.015000000000000000e+02 -1.064082773646823216e-01
1.015499999999999972e+02 -1.063891027743383150e-01
1.015999999999999943e+02 -1.063962633284975395e-01
1.016500000000000057e+02 -1.060032926355503752e-01
1.017000000000000028e+02 -1.057738226791617164e-01
1.017500000000000000e+02 -1.056882153519225764e-01
1.017999999999999972e+02 -1.047304136337767200e-01
1.018499999999999943e+02 -1.041127658169128944e-01
1.019000000000000057e+02 -1.039596759398388609e-01
1.019500000000000028e+02 -1.039638329000551892e-01
1.020000000000000000e+02 -1.056120729996597174e-01
1.020499999999999972e+02 -1.106601528222387887e-01
1.020999999999999943e+02 -1.143078824645061969e-01
1.021500000000000057e+02 -1.149417243681094269e-01
1.022000000000000028e+02 -1.125640331715766496e-01
1.022500000000000000e+02 -1.115234937757465516e-01
1.022999999999999972e+02 -1.107939657162832631e-01
1.023499999999999943e+02 -1.093679886299655096e-01
1.024000000000000057e+02 -1.231907890566939223e-01
1.024500000000000028e+02 -1.235665798732501347e-01
1.025000000000000000e+02 -1.222129492974943221e-01
1.025499999999999972e+02 -1.225854900679246018e-01
1.025999999999999943e+02 -1.213009983933043962e-01
1.026500000000000057e+02 -1.208135477502631228e-01
1.027000000000000028e+02 -1.196804639129613046e-01
1.027500000000000000e+02 -1.209272599373562990e-01
1.027999999999999972e+02 -1.210028837559815745e-01
1.028499999999999943e+02 -1.200842410702177288e-01
1.029000000000000057e+02 -1.179408000196093542e-01
1.029500000000000028e+02 -1.173531318771001003e-01
1.030000000000000000e+02 -1.205324372251510845e-01
1.030499999999999972e+02 -1.222549711173641224e-01
1.030999999999999943e+02 -1.194224439131830739e-01
1.031500000000000057e+02 -1.190939249647875592e-01
1.032000000000000028e+02 -1.193558617110444947e-01
1.032500000000000000e+02 -1.206693429576563698e-01
1.032999999999999972e+02 -1.206598053503399881e-01
1.033499999999999943e+02 -1.219351063292872656e-01
1.034000000000000057e+02 -1.210533029962501117e-01
1.034500000000000028e+02 -1.232808247976965171e-01
1.035000000000000000e+02 -1.230832672085613172e-01
1.035499999999999972e+02 -1.230709415571785287e-01
1.035999999999999943e+02 -1.219690463900139771e-01
1.036500000000000057e+02 -1.214851793688130205e-01
1.037000000000000028e+02 -1.217300777772977460e-01
1.037500000000000000e+02 -1.214107642132270376e-01
1.037999999999999972e+02 -1.218082551018646320e-01
1.038499999999999943e+02 -1.218197570126748619e-01
1.039000000000000057e+02 -1.206759540973220829e-01
1.039500000000000028e+02 -1.203219739723089127e-01
1.040000000000000000e+02 -1.191871250820884798e-01
1.040499999999999972e+02 -1.105285558033385351e-01
1.040999999999999943e+02 -1.101814281055046585e-01
1.041500000000000057e+02 -1.101658712970174370e-01
1.042000000000000028e+02 -1.133128402747337615e-01
1.042500000000000000e+02 -1.123504976128137933e-01
1.042999999999999972e+02 -1.141081338458240918e-01
1.043499999999999943e+02 -1.141845770526065257e-01
1.044000000000000057e+02 -1.133783069857165482e-01
1.044500000000000028e+02 -1.135863125132970108e-01
1.045000000000000000e+02 -1.146983949762918342e-01
1.045499999999999972e+02 -1.182278880014272782e-01
1.045999999999999943e+02 -1.184481528236388248e-01
1.046500000000000057e+02 -1.184327222992539175e-01
1.047000000000000028e+02 -1.182514520180994594e-01
1.047500000000000000e+02 -1.184682733316297920e-01
1.047999999999999972e+02 -1.194058768944459420e-01
1.048499999999999943e+02 -1.205065301907382452e-01
1.049000000000000057e+02 -1.207362979598349678e-01
1.049500000000000028e+02 -1.192080051954763492e-01
1.050000000000000000e+02 -1.192372383343777570e-01
1.050499999999999972e+02 -1.197407877447042024e-01
1.050999999999999943e+02 -1.201103262160013452e-01
1.051500000000000057e+02 -1.211509407581651265e-01
1.052000000000000028e+02 -1.212444189460030047e-01
1.052500000000000000e+02 -1.200187807273101065e-01
1.052999999999999972e+02 -1.200082473847426251e-01
1.053499999999999943e+02 -1.201278214316431753e-01
1.054000000000000057e+02 -1.189639097210332397e-01
1.054500000000000028e+02 -1.175556326780052840e-01
1.055000000000000000e+02 -1.176147909820055015e-01
1.055499999999999972e+02 -1.178934568598975219e-01
1.055999999999999943e+02 -1.106240512537280951e-01
1.056500000000000057e+02 -1.109623822438264573e-01
1.057000000000000028e+02 -1.112712522126058784e-01
1.057500000000000000e+02 -1.111751140809898314e-01
1.057999999999999972e+02 -1.119762019988362334e-01
1.058499999999999943e+02 -1.126005664004347817e-01
1.059000000000000057e+02 -1.129388666200212138e-01
1.059500000000000028e+02 -1.133480289197356383e-01
1.060000000000000000e+02 -1.102599212762203212e-01
1.060499999999999972e+02 -1.079016818862593846e-01
1.060999999999999943e+02 -1.050134637515638125e-01
1.061500000000000057e+02 -1.049848991505464291e-01
1.062000000000000028e+02 -1.062288733552735898e-01
1.062500000000000000e+02 -1.083079350610832853e-01
1.062999999999999972e+02 -1.087131797398465383e-01
1.063499999999999943e+02 -1.091407039828126979e-01
1.064000000000000057e+02 -1.097485753635108474e-01
1.064500000000000028e+02 -1.089053186417357766e-01
1.065000000000000000e+02 -1.097017237466875739e-01
1.065499999999999972e+02 -9.510969100151416000e-02
1.065999999999999943e+02 -9.516866139960933335e-02
1.066500000000000057e+02 -9.552879159154738231e-02
1.067000000000000028e+02 -9.201704558238235632e-02
1.067500000000000000e+02 -8.679413538951251395e-02
1.067999999999999972e+02 -8.786980103754818416e-02
1.068499999999999943e+02 -8.806765747513552178e-02
1.069000000000000057e+02 -8.519099874637947600e-02
1.069500000000000028e+02 -8.421645491860413335e-02
1.070000000000000000e+02 -8.355983915432409204e-02
1.070499999999999972e+02 -8.262150663738883349e-02
1.070999999999999943e+02 -8.314059305481422135e-02
1.071500000000000057e+02 -8.436290365958284965e-02
1.072000000000000028e+02 -8.440464054830666696e-02
1.072500000000000000e+02 -8.546924937971071834e-02
1.072999999999999972e+02 -8.661009979606691667e-02
1.073499999999999943e+02 -8.758122334497991934e-02
1.074000000000000057e+02 -8.625900079079083793e-02
1.074500000000000028e+02 -8.874250782264701820e-02
1.075000000000000000e+02 -8.765838108247002436e-02
1.075499999999999972e+02 -8.656573937532448249e-02
1.075999999999999943e+02 -8.654542792831443343e-02
1.076500000000000057e+02 -8.648483151841933336e-02
1.077000000000000028e+02 -8.755602593750960727e-02
1.077500000000000000e+02 -8.779715178258105934e-02
1.077999999999999972e+02 -8.704904527585767549e-02
1.078499999999999943e+02 -8.677215672634645827e-02
1.079000000000000057e+02 -8.502547197562024262e-02
1.079500000000000028e+02 -8.489745006776493186e-02
1.080000000000000000e+02 -8.580539314997719103e-02
1.080499999999999972e+02 -8.488326862929981842e-02
1.080999999999999943e+02 -8.485289343236984694e-02
1.081500000000000057e+02 -8.334233965652529386e-02
1.082000000000000028e+02 -8.393885084679846009e-02
1.082500000000000000e+02 -8.437220159004853171e-02
1.082999999999999972e+02 -8.458383590893080173e-02
1.083499999999999943e+02 -8.369250031102046239e-02
1.084000000000000057e+02 -8.382686692906457515e-02
1.084500000000000028e+02 -8.495697652741143746e-02
1.085000000000000000e+02 -8.564914296254133586e-02
1.085499999999999972e+02 -8.634442815236884061e-02
1.085999999999999943e+02 -8.612248180279150067e-02
1.086500000000000057e+02 -8.282244661400189889e-02
1.087000000000000028e+02 -8.129357603882401972e-02
1.087500000000000000e+02 -8.215566869880958079e-02
1.087999999999999972e+02 -8.310233952104574551e-02
1.088499999999999943e+02 -8.332583803260353028e-02
1.089000000000000057e+02 -8.416109367617535808e-02
1.089500000000000028e+02 -8.543066713628340303e-02
1.090000000000000000e+02 -8.615018742579752531e-02
1.090499999999999972e+02 -8.780128231726699872e-02
1.090999999999999943e+02 -8.771997485067763167e-02
1.091500000000000057e+02 -8.909492588053574691e-02
1.092000000000000028e+02 -8.998298734159895784e-02
1.092500000000000000e+02 -8.886383806952349862e-02
1.092999999999999972e+02 -8.931515199202336164e-02
1.093499999999999943e+02 -9.010826719711101385e-02
1.094000000000000057e+02 -9.072839961461433289e-02
1.094500000000000028e+02 -9.147364708445719639e-02
1.095000000000000000e+02 -9.195371273338046048e-02
1.095499999999999972e+02 -9.128409380667627804e-02
1.095999999999999943e+02 -9.275748604985004087e-02
1.096500000000000057e+02 -9.171854059440041895e-02
1.097000000000000028e+02 -9.148164772419634105e-02
1.097500000000000000e+02 -9.235196550359428547e-02
1.097999999999999972e+02 -9.222471557019604194e-02
1.098499999999999943e+02 -9.327956935852343978e-02
1.099000000000000057e+02 -9.299554758686107148e-02
1.099500000000000028e+02 -9.310658112783938567e-02
1.100000000000000000e+02 -9.605841565038401864e-02
1.100499999999999972e+02 -9.074181921871964096e-02
1.100999999999999943e+02 -8.914416351480321243e-02
1.101500000000000057e+02 -8.840643027516538466e-02
1.102000000000000028e+02 -8.854683929516686536e-02
1.102500000000000000e+02 -9.144111528070225647e-02
1.102999999999999972e+02 -9.306593868847196083e-02
1.103499999999999943e+02 -9.454665755573633812e-02
1.104000000000000057e+02 -9.548681542835679714e-02
1.104500000000000028e+02 -9.494472814433076169e-02
1.105000000000000000e+02 -9.515031346831598347e-02
1.105499999999999972e+02 -9.516557418692157821e-02
1.105999999999999943e+02 -9.508841597046020777e-02
1.106500000000000057e+02 -9.440250645177514222e-02
1.107000000000000028e+02 -9.416592439270266013e-02
1.107500000000000000e+02 -9.500004578568464753e-02
1.107999999999999972e+02 -9.733485827979874994e-02
1.108499999999999943e+02 -9.778186058635088274e-02
1.109000000000000057e+02 -9.861286995697517155e-02
1.109500000000000028e+02 -9.806089955041556727e-02
1.110000000000000000e+02 -9.808758387645954979e-02
1.110499999999999972e+02 -9.770156537911740824e-02
1.110999999999999943e+02 -9.758461721496247687e-02
1.111500000000000057e+02 -9.789062671493781176e-02
1.112000000000000028e+02 -9.725788366182731848e-02
1.112500000000000000e+02 -9.717838383521118506e-02
1.112999999999999972e+02 -9.713653898407571818e-02
1.113499999999999943e+02 -9.688697355559335034e-02
1.114000000000000057e+02 -9.730212332618928817e-02
1.114500000000000028e+02 -9.599720233291678118e-02
1.115000000000000000e+02 -9.454566159801809644e-02
1.115499999999999972e+02 -9.341405302108318764e-02
1.115999999999999943e+02 -9.267815002311072248e-02
1.116500000000000057e+02 -9.341530116322599442e-02
1.117000000000000028e+02 -9.281550135737340335e-02
1.117500000000000000e+02 -9.132389048454733760e-02
1.117999999999999972e+02 -9.160543794815757812e-02
1.118499999999999943e+02 -9.225588737786588611e-02
1.119000000000000057e+02 -9.144780630590398918e-02
1.119500000000000028e+02 -9.114940171322737095e-02
1.120000000000000000e+02 -9.158182588568114513e-02
1.120499999999999972e+02 -9.079588771406479908e-02
1.120999999999999943e+02 -9.168858024862114320e-02
1.121500000000000057e+02 -9.058814516093358082e-02
1.122000000000000028e+02 -9.075904817313408535e-02
1.122500000000000000e+02 -8.925399306532598442e-02
1.122999999999999972e+02 -8.831486794543573493e-02
1.123499999999999943e+02 -8.788179188061234770e-02
1.124000000000000057e+02 -8.995449772014768586e-02
1.124500000000000028e+02 -8.820480548402349907e-02
1.125000000000000000e+02 -8.832743839099788108e-02
1.125499999999999972e+02 -8.948230581535726591e-02
1.125999999999999943e+02 -8.874120582308905880e-02
1.126500000000000057e+02 -8.847704027799846438e-02
1.127000000000000028e+02 -8.459111635672372786e-02
1.127500000000000000e+02 -8.336338508496422828e-02
1.127999999999999972e+02 -8.261512979655501188e-02
1.128499999999999943e+02 -8.089898310482182553e-02
1.129000000000000057e+02 -7.909505657311288740e-02
1.129500000000000028e+02 -7.891189701047984784e-02
1.130000000000000000e+02 -7.932371445607816485e-02
1.130499999999999972e+02 -7.874611685338121780e-02
1.130999999999999943e+02 -7.801449920302379326e-02
1.131500000000000057e+02 -7.869711305607761387e-02
1.132000000000000028e+02 -7.808481625749130739e-02
1.132500000000000000e+02 -7.761522520326745445e-02
1.132999999999999972e+02 -7.427482566632123695e-02
1.133499999999999943e+02 -7.541106274804440512e-02
1.134000000000000057e+02 -7.390278745653079684e-02
1.134500000000000028e+02 -7.409014150728719661e-02
1.135000000000000000e+02 -7.220086105867108695e-02
1.135499999999999972e+02 -7.095522604263788946e-02
1.135999999999999943e+02 -6.870248227651043482e-02
1.136500000000000057e+02 -6.849401900335408411e-02
1.137000000000000028e+02 -6.863125812496075062e-02
1.137500000000000000e+02 -6.989509336332218326e-02
1.137999999999999972e+02 -6.900823178702314431e-02
1.138499999999999943e+02 -7.000527760022708101e-02
1.139000000000000057e+02 -7.284104587686314469e-02
1.139500000000000028e+02 -7.178285579087141655e-02
1.140000000000000000e+02 -6.790211479248341175e-02
1.140499999999999972e+02 -6.820390716722853075e-02
1.140999999999999943e+02 -6.704246397614298247e-02
1.141500000000000057e+02 -6.484532918599437978e-02
1.142000000000000028e+02 -6.432783584101897656e-02
1.142500000000000000e+02 -6.197092306700824338e-02
1.142999999999999972e+02 -5.515674235387385549e-02
1.143499999999999943e+02 -5.400741859042833271e-02
1.144000000000000057e+02 -5.370881391524950921e-02
1.144500000000000028e+02 -5.086509761436765892e-02
1.145000000000000000e+02 -5.295318189356009592e-02
1.145499999999999972e+02 -5.346500340275012197e-02
1.145999999999999943e+02 -5.423643796070276579e-02
1.146500000000000057e+02 -5.342181264554870385e-02
1.147000000000000028e+02 -5.333966126264517299e-02
1.147500000000000000e+02 -5.189373019799661813e-02
1.147999999999999972e+02 -5.293938278302977307e-02
1.148499999999999943e+02 -5.407523762503743670e-02
1.149000000000000057e+02 -5.460991447431946810e-02
1.149500000000000028e+02 -5.504868416372925982e-02
1.150000000000000000e+02 -5.470019924378805021e-02
1.150499999999999972e+02 -5.396006353609524020e-02
1.150999999999999943e+02 -5.392014388593491248e-02
1.151500000000000057e+02 -5.495452682384686233e-02
1.152000000000000028e+02 -5.543414059400761373e-02
1.152500000000000000e+02 -5.609188133938935311e-02
1.152999999999999972e+02 -5.423329143605504221e-02
1.153499999999999943e+02 -5.616740776731748985e-02
1.154000000000000057e+02 -5.481598677135163245e-02
1.154500000000000028e+02 -5.412940445839821424e-02
1.155000000000000000e+02 -5.317526621009951993e-02
1.155499999999999972e+02 -5.254179354686588921e-02
1.155999999999999943e+02 -5.356381388729763993e-02
1.156500000000000057e+02 -5.234019772993855207e-02
1.157000000000000028e+02 -5.173476285702627991e-02
1.157500000000000000e+02 -5.228861602705572875e-02
1.157999999999999972e+02 -5.205799698245575785e-02
1.158499999999999943e+02 -5.057217796618017347e-02
1.159000000000000057e+02 -4.984968639084956521e-02
1.159500000000000028e+02 -5.084499662526748703e-02
1.160000000000000000e+02 -5.044837905971721187e-02
1.160499999999999972e+02 -5.089789654491702620e-02
1.160999999999999943e+02 -5.091674236006309834e-02
1.161500000000000057e+02 -5.052070377447726718e-02
1.162000000000000028e+02 -5.035815876153080378e-02
1.162500000000000000e+02 -5.073418474132845857e-02
1.162999999999999972e+02 -5.163513927612760346e-02
1.163499999999999943e+02 -5.148817556950256724e-02
1.164000000000000057e+02 -5.214425256429014444e-02
1.164500000000000028e+02 -5.260556306469958698e-02
1.165000000000000000e+02 -5.414260416399617470e-02
1.165499999999999972e+02 -5.637868585813825273e-02
1.165999999999999943e+02 -5.714479503501150581e-02
1.166500000000000057e+02 -5.907146711027361219e-02
1.167000000000000028e+02 -6.101755870306829060e-02
1.167500000000000000e+02 -6.219450301406996562e-02
1.167999999999999972e+02 -6.401256398232946232e-02
1.168499999999999943e+02 -6.499006465365314567e-02
1.169000000000000057e+02 -6.623167241617280987e-02
1.169500000000000028e+02 -6.877366856716572718e-02
1.170000000000000000e+02 -6.623689574807783975e-02
1.170499999999999972e+02 -6.820434900439915904e-02
1.170999999999999943e+02 -7.154600024970786398e-02
1.171500000000000057e+02 -5.903981921647784986e-02
1.172000000000000028e+02 -5.941055209894617606e-02
1.172500000000000000e+02 -3.238726241646704834e-02
1.172999999999999972e+02 -3.333436870367476740e-02
1.173499999999999943e+02 -3.289935971611906984e-02
1.174000000000000057e+02 -3.063178906920538749e-02
1.174500000000000028e+02 -3.154891615921907866e-02
1.175000000000000000e+02 -2.850576175721268937e-02
1.175499999999999972e+02 -2.904054027863434834e-02
1.175999999999999943e+02 -3.051859616711136494e-02
1.176500000000000057e+02 -2.939581525700580428e-02
1.177000000000000028e+02 -2.994269577593040160e-02
1.177500000000000000e+02 -3.093528750286923465e-02
1.177999999999999972e+02 -3.056434596071480256e-02
1.178499999999999943e+02 -2.995103819718331409e-02
1.179000000000000057e+02 -2.912139230986190985e-02
1.179500000000000028e+02 -2.921901572399071903e-02
1.180000000000000000e+02 -3.134135501037071947e-02
1.180499999999999972e+02 -3.136789900139828197e-02
1.180999999999999943e+02 -3.435575541208665123e-02
1.181500000000000057e+02 -3.628971246714268045e-02
1.182000000000000028e+02 -3.522913970129011585e-02
1.182500000000000000e+02 -3.598829089453598612e-02
1.182999999999999972e+02 -3.669368638872638755e-02
1.183499999999999943e+02 -3.680836982315503075e-02
1.184000000000000057e+02 -3.575445829826494337e-02
1.184500000000000028e+02 -3.772368715653307003e-02
1.185000000000000000e+02 -3.685559364006158606e-02
1.185499999999999972e+02 -3.731144296263545768e-02
1.185999999999999943e+02 -3.646660090364189227e-02
1.186500000000000057e+02 -3.830923070106140305e-02
1.187000000000000028e+02 -3.917493306863074898e-02
1.187500000000000000e+02 -3.909795162070649199e-02
1.187999999999999972e+02 -3.895760865853113014e-02
1.188499999999999943e+02 -3.966925449031376977e-02
1.189000000000000057e+02 -4.005123117094907398e-02
1.189500000000000028e+02 -4.490893362473093869e-02
1.190000000000000000e+02 -4.399982084648321884e-02
1.190499999999999972e+02 -4.351231178888023687e-02
1.190999999999999943e+02 -4.523016825146303904e-02
1.191500000000000057e+02 -4.522524236912682516e-02
1.192000000000000028e+02 -4.617456022417083805e-02
1.192500000000000000e+02 -4.709127515834952288e-02
1.192999999999999972e+02 -4.604321383410978075e-02
1.193499999999999943e+02 -4.659680793318037029e-02
1.194000000000000057e+02 -4.701400845482462537e-02
1.194500000000000028e+02 -4.693436150429382975e-02
1.195000000000000000e+02 -4.795283156038827876e-02
1.195499999999999972e+02 -4.865262969222901301e-02
1.195999999999999943e+02 -4.826086202515640633e-02
1.196500000000000057e+02 -4.875757314416254151e-02
1.197000000000000028e+02 -4.742693258207173607e-02
1.197500000000000000e+02 -4.779402217825077376e-02
1.197999999999999972e+02 -4.714691003575338657e-02
1.198499999999999943e+02 -1.581339667027113413e-02
1.199000000000000057e+02 -1.905769065684824459e-02
1.199500000000000028e+02 2.928965077647509296e-02
1.200000000000000000e+02 3.079974671344813675e-02
1.200499999999999972e+02 3.087164371248764597e-02
1.200999999999999943e+02 3.176659097731897308e-02
1.201500000000000057e+02 3.461527987641423859e-02
1.202000000000000028e+02 3.541657311758913268e-02
1.202500000000000000e+02 3.542208739844772414e-02
1.202999999999999972e+02 3.620514823358177842e-02
1.203499999999999943e+02 3.536154739985883366e-02
1.204000000000000057e+02 3.568712851447949919e-02
1.204500000000000028e+02 3.734635002905242057e-02
1.205000000000000000e+02 3.689205283343947872e-02
1.205499999999999972e+02 3.618872894364751763e-02
1.205999999999999943e+02 3.757567636494104496e-02
1.206500000000000057e+02 3.969685399800739617e-02
1.207000000000000028e+02 3.855563235189540111e-02
1.207500000000000000e+02 3.764278980049744205e-02
1.207999999999999972e+02 3.505438566391229360e-02
1.208499999999999943e+02 3.557433905927725321e-02
1.209000000000000057e+02 3.502677002777404569e-02
1.209500000000000028e+02 3.491717290654791639e-02
1.210000000000000000e+02 3.468923999810220177e-02
1.210499999999999972e+02 4.393663804079250140e-02
1.210999999999999943e+02 4.373759992876155578e-02
1.211500000000000057e+02 4.207945506637151417e-02
1.212000000000000028e+02 4.126937514808602658e-02
1.212500000000000000e+02 3.901858679176371802e-02
1.212999999999999972e+02 4.089432408467019719e-02
1.213499999999999943e+02 4.102678614890547387e-02
1.214000000000000057e+02 4.115218757642430392e-02
1.214500000000000028e+02 5.361470129313730681e-02
1.215000000000000000e+02 5.372684400034975077e-02
1.215499999999999972e+02 5.186948017366366237e-02
1.215999999999999943e+02 5.093214553693459212e-02
1.216500000000000057e+02 4.889235928467997733e-02
1.217000000000000028e+02 3.941249268867532546e-02
1.217500000000000000e+02 3.958524668554898318e-02
1.217999999999999972e+02 3.934531378358428755e-02
1.218499999999999943e+02 3.840913395878121223e-02
1.219000000000000057e+02 3.747577907532462227e-02
1.219500000000000028e+02 3.646034547625843364e-02
1.220000000000000000e+02 3.604393193465841444e-02
1.220499999999999972e+02 3.619449653825640434e-02
1.220999999999999943e+02 3.550691042614603776e-02
1.221500000000000057e+02 3.495262040086137556e-02
1.222000000000000028e+02 3.448084790491181412e-02
1.222500000000000000e+02 3.352122601975789790e-02
1.222999999999999972e+02 3.315782537285247994e-02
1.223499999999999943e+02 6.054246974397924780e-02
1.224000000000000057e+02 6.198540353774188716e-02
1.224500000000000028e+02 6.088523170232403026e-02
1.225000000000000000e+02 6.016983847803885482e-02
1.225499999999999972e+02 5.955367766585252520e-02
1.225999999999999943e+02 5.904989495867665056e-02
1.226500000000000057e+02 5.884453054170885045e-02
1.227000000000000028e+02 5.912042664193804808e-02
1.227500000000000000e+02 5.931311143815009429e-02
1.227999999999999972e+02 5.942524924382317636e-02
1.228499999999999943e+02 5.939217212526360506e-02
1.229000000000000057e+02 5.944589937374024358e-02
1.229500000000000028e+02 5.935146144386776318e-02
1.230000000000000000e+02 5.885723113742397095e-02
1.230499999999999972e+02 5.855454895268086962e-02
1.230999999999999943e+02 5.829123438000710644e-02
1.231500000000000057e+02 5.883439248013639516e-02
1.232000000000000028e+02 5.880910131874097363e-02
1.232500000000000000e+02 5.887889397695314497e-02
1.232999999999999972e+02 5.995688408660798663e-02
1.233499999999999943e+02 5.879466030813215727e-02
1.234000000000000057e+02 5.873181606329376525e-02
1.234500000000000028e+02 5.893407720603299066e-02
1.235000000000000000e+02 5.911568599548693015e-02
1.235499999999999972e+02 5.896520898717805964e-02
1.235999999999999943e+02 5.929322728398687958e-02
1.236500000000000057e+02 5.907428735276130938e-02
1.237000000000000028e+02 5.939376963788536162e-02
1.237500000000000000e+02 5.918134031823412550e-02
1.237999999999999972e+02 5.947058272668410278e-02
1.238499999999999943e+02 5.940695986321101185e-02
1.239000000000000057e+02 5.915896930992963626e-02
1.239500000000000028e+02 5.947369015166405204e-02
1.240000000000000000e+02 5.970007999020918860e-02
1.240499999999999972e+02 6.001729395638827347e-02
1.240999999999999943e+02 6.040118678879353303e-02
1.241500000000000057e+02 6.020428931640463971e-02
1.242000000000000028e+02 5.999910104637151687e-02
1.242500000000000000e+02 5.939853722419492082e-02
1.242999999999999972e+02 5.925625440682905087e-02
1.243499999999999943e+02 6.019051030913431799e-02
1.244000000000000057e+02 6.133741513664420913e-02
1.244500000000000028e+02 6.113866382693067258e-02
1.245000000000000000e+02 6.210544557123581777e-02
1.245499999999999972e+02 5.179769217482529942e-02
1.245999999999999943e+02 5.224304781159736649e-02
1.246500000000000057e+02 5.280185687721846571e-02
1.247000000000000028e+02 5.263407361612432861e-02
1.247500000000000000e+02 5.321231320720054558e-02
1.247999999999999972e+02 5.357321689157391875e-02
1.248499999999999943e+02 5.458657592534941344e-02
1.249000000000000057e+02 5.416274675373036751e-02
1.249500000000000028e+02 5.478052826754679222e-02
1.250000000000000000e+02 5.510776171575539062e-02
1.250499999999999972e+02 5.268252711099175728e-02
1.250999999999999943e+02 5.256384756226979704e-02
1.251500000000000057e+02 5.298671687747930764e-02
1.252000000000000028e+02 5.249976816959775472e-02
1.252500000000000000e+02 5.338528423846593263e-02
1.252999999999999972e+02 5.312698111287046665e-02
1.253499999999999943e+02 5.355889033910939123e-02
1.254000000000000057e+02 5.345315866778220515e-02
1.254500000000000028e+02 5.458822249812004396e-02
1.255000000000000000e+02 5.496204764172840651e-02
1.255499999999999972e+02 5.475385042634398070e-02
1.255999999999999943e+02 5.461557893954943621e-02
1.256500000000000057e+02 5.453639112674374401e-02
1.257000000000000028e+02 5.486550880468626934e-02
1.257500000000000000e+02 5.399808243923744783e-02
1.257999999999999972e+02 5.362033519763215184e-02
1.258499999999999943e+02 5.379744484391815740e-02
1.259000000000000057e+02 5.482857740461991730e-02
1.259500000000000028e+02 5.481350886083945911e-02
1.260000000000000000e+02 5.460954964678896989e-02
1.260499999999999972e+02 5.378371556128715841e-02
1.260999999999999943e+02 5.464941387624099034e-02
1.261500000000000057e+02 5.367271694549121536e-02
1.262000000000000028e+02 5.359685565502884247e-02
1.262500000000000000e+02 5.370870581303133912e-02
1.262999999999999972e+02 5.294369536323864645e-02
1.263499999999999943e+02 5.299124039642723327e-02
1.264000000000000057e+02 5.148949580107749224e-02
1.264500000000000028e+02 5.187277763470801023e-02
1.265000000000000000e+02 5.248987000945556231e-02
1.265499999999999972e+02 5.268997776693085111e-02
1.265999999999999943e+02 5.234185122481690988e-02
1.266500000000000057e+02 5.258016372746428940e-02
1.267000000000000028e+02 5.222157138669198534e-02
1.267500000000000000e+02 5.244385222936843310e-02
1.267999999999999972e+02 5.242208616775875102e-02
1.268499999999999943e+02 5.228260702140206939e-02
1.269000000000000057e+02 5.208872451192598368e-02
1.269500000000000028e+02 5.241452550675408661e-02
1.270000000000000000e+02 5.305024331594240111e-02
1.270499999999999972e+02 5.347062857453936668e-02
1.270999999999999943e+02 5.342791093680084036e-02
1.271500000000000057e+02 5.230600731961096428e-02
1.272000000000000028e+02 5.252222644307295851e-02
1.272500000000000000e+02 5.323893747118479264e-02
1.272999999999999972e+02 5.160792383222916058e-02
1.273499999999999943e+02 5.132132562345474019e-02
1.274000000000000057e+02 5.143533757115537758e-02
1.274500000000000028e+02 5.195357576976718239e-02
1.275000000000000000e+02 5.107927683819868392e-02
1.275499999999999972e+02 5.075181114585066572e-02
1.275999999999999943e+02 4.927410867859308152e-02
1.276500000000000057e+02 4.964142623080432248e-02
1.277000000000000028e+02 4.974041024986755599e-02
1.277500000000000000e+02 4.951907580917404988e-02
1.277999999999999972e+02 4.863562793299816556e-02
1.278499999999999943e+02 4.848565065433400184e-02
1.279000000000000057e+02 4.601806061096476441e-02
1.279500000000000028e+02 4.576600638295959256e-02
1.280000000000000000e+02 4.556417700907942209e-02
1.280500000000000114e+02 4.465551597015757213e-02
1.280999999999999943e+02 4.419525428231846353e-02
1.281500000000000057e+02 4.384849258501329061e-02
1.281999999999999886e+02 4.282432212623610984e-02
1.282500000000000000e+02 4.471224835457125735e-02
1.283000000000000114e+02 4.427081672046806471e-02
1.283499999999999943e+02 4.423701856558624051e-02
1.284000000000000057e+02 4.408146832052180913e-02
1.284499999999999886e+02 4.403389056773820975e-02
1.285000000000000000e+02 4.360208629611178610e-02
1.285500000000000114e+02 4.389595945150482487e-02
1.285999999999999943e+02 4.317473456707158347e-02
1.286500000000000057e+02 4.333863474059235915e-02
1.286999999999999886e+02 4.333889962232716914e-02
1.287500000000000000e+02 4.341434353572316135e-02
1.288000000000000114e+02 4.340880979922323579e-02
1.288499999999999943e+02 4.302833294520421598e-02
1.289000000000000057e+02 4.285944434864515096e-02
1.289499999999999886e+02 4.331982812621867907e-02
1.290000000000000000e+02 4.185054372321347915e-02
1.290500000000000114e+02 4.102091335878876865e-02
1.290999999999999943e+02 4.113714253054975151e-02
1.291500000000000057e+02 4.151746261897854007e-02
1.291999999999999886e+02 4.188704687261404769e-02
1.292500000000000000e+02 4.129500257637423732e-02
1.293000000000000114e+02 4.172187443208931479e-02
1.293499999999999943e+02 4.076211804096076252e-02
1.294000000000000057e+02 3.989836039010022373e-02
1.294499999999999886e+02 3.972067655211235226e-02
1.295000000000000000e+02 3.967786424483476376e-02
1.295500000000000114e+02 4.019326420264546229e-02
1.295999999999999943e+02 4.012734623797197669e-02
1.296500000000000057e+02 4.034877912082774493e-02
1.296999999999999886e+02 3.990511727249679286e-02
1.297500000000000000e+02 4.016832258663026456e-02
1.298000000000000114e+02 4.029235048615630033e-02
1.298499999999999943e+02 4.063003742654325984e-02
1.299000000000000057e+02 4.059035786676670754e-02
1.299499999999999886e+02 4.081067087247654962e-02
1.300000000000000000e+02 4.067451749796894417e-02
1.300500000000000114e+02 4.018258406262298355e-02
1.300999999999999943e+02 3.987082207768772452e-02
1.301500000000000057e+02 3.949290396645112333e-02
1.301999999999999886e+02 3.907617480804367882e-02
1.302500000000000000e+02 3.795204599708366933e-02
1.303000000000000114e+02 3.852382501042948132e-02
1.303499999999999943e+02 3.865997255139416028e-02
1.304000000000000057e+02 3.874606002533455967e-02
1.304499999999999886e+02 3.832910887198054395e-02
1.305000000000000000e+02 3.782477840409657899e-02
1.305500000000000114e+02 3.798491836348934225e-02
1.305999999999999943e+02 3.800264379280370031e-02
1.306500000000000057e+02 3.783595445090762177e-02
1.306999999999999886e+02 3.717624751064185079e-02
1.307500000000000000e+02 3.684391419466793299e-02
1.308000000000000114e+02 3.670686809474416751e-02
1.308499999999999943e+02 3.671034589498847756e-02
1.309000000000000057e+02 3.618642364024706598e-02
1.309499999999999886e+02 3.550134098479975492e-02
1.310000000000000000e+02 3.443440640933857072e-02
1.310500000000000114e+02 3.414594513570631124e-02
1.310999999999999943e+02 3.415088362216320977e-02
1.311500000000000057e+02 3.514518944793924848e-02
1.311999999999999886e+02 3.464709851925245471e-02
1.312500000000000000e+02 3.588237888972977546e-02
1.313000000000000114e+02 3.586589143592035928e-02
1.313499999999999943e+02 3.668524268722338916e-02
1.314000000000000057e+02 3.639277883315503170e-02
1.314499999999999886e+02 3.605110330398830082e-02
1.315000000000000000e+02 3.554561333651765076e-02
1.315500000000000114e+02 3.677225903441871252e-02
1.315999999999999943e+02 3.655070713709815400e-02
1.316500000000000057e+02 3.634455953366087094e-02
1.316999999999999886e+02 3.618055676831857109e-02
1.317500000000000000e+02 3.546752592233275159e-02
1.318000000000000114e+02 3.542143676376414280e-02
1.318499999999999943e+02 3.479631587884508825e-02
1.319000000000000057e+02 3.350057209745847808e-02
1.319499999999999886e+02 3.306720294712808816e-02
1.320000000000000000e+02 3.201097259915535592e-02
1.320500000000000114e+02 3.120318895494300637e-02
1.320999999999999943e+02 3.124347336117876128e-02
1.321500000000000057e+02 3.102230985313120942e-02
1.321999999999999886e+02 3.078286011536448402e-02
1.322500000000000000e+02 3.074454682009427828e-02
1.323000000000000114e+02 3.059445579723035075e-02
1.323499999999999943e+02 3.086682979677619551e-02
1.324000000000000057e+02 3.037049544216613092e-02
1.324499999999999886e+02 3.041908410032881718e-02
1.325000000000000000e+02 3.190395542425682185e-02
1.325500000000000114e+02 3.182679624864348522e-02
1.325999999999999943e+02 3.123814815657855945e-02
1.326500000000000057e+02 3.096367105260741659e-02
1.326999999999999886e+02 3.149910127834776308e-02
1.327500000000000000e+02 3.210778739883417970e-02
1.328000000000000114e+02 3.200537773134633224e-02
1.328499999999999943e+02 3.239197910053909224e-02
1.329000000000000057e+02 3.234891263779502563e-02
1.329499999999999886e+02 3.175074091706675539e-02
1.330000000000000000e+02 3.185925141699119667e-02
1.330500000000000114e+02 3.230483493771968417e-02
1.330999999999999943e+02 3.285932206865608413e-02
1.331500000000000057e+02 3.289435462533748383e-02
1.331999999999999886e+02 3.367327289221860170e-02
1.332500000000000000e+02 3.382082906400704636e-02
1.333000000000000114e+02 3.398448354108911384e-02
1.333499999999999943e+02 3.373703408537599702e-02
1.334000000000000057e+02 3.439611690251215964e-02
1.334499999999999886e+02 3.476133258444306928e-02
1.335000000000000000e+02 3.484979640480566354e-02
1.335500000000000114e+02 3.536651633723679466e-02
1.335999999999999943e+02 3.555939873052163525e-02
1.336500000000000057e+02 3.562827876644493463e-02
1.336999999999999886e+02 3.602259875851281101e-02
1.337500000000000000e+02 3.678518663370810432e-02
1.338000000000000114e+02 3.719570641558803820e-02
1.338499999999999943e+02 3.778118694953844225e-02
1.339000000000000057e+02 3.817265199333260556e-02
1.339499999999999886e+02 3.877295791605131492e-02
1.340000000000000000e+02 3.979622333063157630e-02
1.340500000000000114e+02 4.069527495384551996e-02
1.340999999999999943e+02 4.147322008800043147e-02
1.341500000000000057e+02 4.248407808333388991e-02
1.341999999999999886e+02 4.366294545586252990e-02
1.342500000000000000e+02 4.377451565526818689e-02
1.343000000000000114e+02 4.384443248561354506e-02
1.343499999999999943e+02 4.409937382364154806e-02
1.344000000000000057e+02 4.468453295312414808e-02
1.344499999999999886e+02 4.505179502868342234e-02
1.345000000000000000e+02 4.554056158582381331e-02
1.345500000000000114e+02 4.578682461504050838e-02
1.345999999999999943e+02 4.631181405218959268e-02
1.346500000000000057e+02 4.629803385977100672e-02
1.346999999999999886e+02 4.643333872982234600e-02
1.347500000000000000e+02 4.667567962866552012e-02
1.348000000000000114e+02 4.599885244429246373e-02
1.348499999999999943e+02 4.681708080836206182e-02
1.349000000000000057e+02 4.720877042125215528e-02
1.349499999999999886e+02 4.730942767142899685e-02
1.350000000000000000e+02 4.758835917288102568e-02
1.350500000000000114e+02 4.790077508535927481e-02
1.350999999999999943e+02 4.716403576269528886e-02
1.351500000000000057e+02 4.701594919729894240e-02
1.351999999999999886e+02 4.725123879661762005e-02
1.352500000000000000e+02 4.744353176788065202e-02
1.353000000000000114e+02 4.760014760372253267e-02
1.353499999999999943e+02 4.687539209733723733e-02
1.354000000000000057e+02 4.628628691651534566e-02
1.354499999999999886e+02 4.423428222397336046e-02
1.355000000000000000e+02 4.449572160840017943e-02
1.355500000000000114e+02 4.530982679036330701e-02
1.355999999999999943e+02 4.555002393548866768e-02
1.356500000000000057e+02 4.550919593922957834e-02
1.356999999999999886e+02 4.459881286959108820e-02
1.357500000000000000e+02 4.465249046876892253e-02
1.358000000000000114e+02 4.426111226267916143e-02
1.358499999999999943e+02 4.408230812979453683e-02
1.359000000000000057e+02 4.424313887749897756e-02
1.359499999999999886e+02 4.380589803058877046e-02
1.360000000000000000e+02 4.381892794048895812e-02
1.360500000000000114e+02 4.343402533423775663e-02
1.360999999999999943e+02 4.391216888099527121e-02
1.361500000000000057e+02 4.632880004111219335e-02
1.361999999999999886e+02 4.574031033905451293e-02
1.362500000000000000e+02 4.495722477222324071e-02
1.363000000000000114e+02 4.471928834229653427e-02
1.363499999999999943e+02 4.371148964651118407e-02
1.364000000000000057e+02 4.421051713663461114e-02
1.364499999999999886e+02 4.295142003304096290e-02
1.365000000000000000e+02 4.254594289450972650e-02
1.365500000000000114e+02 4.307186797099633868e-02
1.365999999999999943e+02 4.226970436254279956e-02
1.366500000000000057e+02 4.311202600709869437e-02
1.366999999999999886e+02 4.345259523286206654e-02
1.367500000000000000e+02 4.345074918471450443e-02
1.368000000000000114e+02 4.312002196239538010e-02
1.368499999999999943e+02 4.369736038130433986e-02
1.369000000000000057e+02 4.430442352038393983e-02
1.369499999999999886e+02 4.333434926802207099e-02
1.370000000000000000e+02 4.232837434051952424e-02
1.370500000000000114e+02 3.581774014482445173e-02
1.370999999999999943e+02 3.625452599498681094e-02
1.371500000000000057e+02 3.642494333723497041e-02
1.371999999999999886e+02 3.743907457316078546e-02
1.372500000000000000e+02 3.680085024191229182e-02
1.373000000000000114e+02 3.620425194804817448e-02
1.373499999999999943e+02 3.649269818379017455e-02
1.374000000000000057e+02 3.680487965760502467e-02
1.374499999999999886e+02 3.613954733224862548e-02
1.375000000000000000e+02 3.652228538106190581e-02
1.375500000000000114e+02 3.680376060534393950e-02
1.375999999999999943e+02 3.716891808307493106e-02
1.376500000000000057e+02 3.711489870431251142e-02
1.376999999999999886e+02 3.501630418898721286e-02
1.377500000000000000e+02 3.508374906463999215e-02
1.378000000000000114e+02 3.556268171661825656e-02
1.378499999999999943e+02 3.603118885511641389e-02
1.379000000000000057e+02 3.599657729187330513e-02
1.379499999999999886e+02 3.613063742706946330e-02
1.380000000000000000e+02 3.674453274644184225e-02
1.380500000000000114e+02 3.554474572214304240e-02
1.380999999999999943e+02 3.577439841393836167e-02
1.381500000000000057e+02 3.651718734739627104e-02
1.381999999999999886e+02 3.653863277400307835e-02
1.382500000000000000e+02 3.654790704055004696e-02
1.383000000000000114e+02 3.638206661436452910e-02
1.383499999999999943e+02 3.738179060760272315e-02
1.384000000000000057e+02 3.707961308806291545e-02
1.384499999999999886e+02 3.687733380424489116e-02
1.385000000000000000e+02 3.760315528012793396e-02
1.385500000000000114e+02 3.700114389317101654e-02
1.385999999999999943e+02 3.768793255652883728e-02
1.386500000000000057e+02 3.799503963100099579e-02
1.386999999999999886e+02 3.908552835386299579e-02
1.387500000000000000e+02 4.001537782405106825e-02
1.388000000000000114e+02 4.002471905783996919e-02
1.388499999999999943e+02 4.072436199532913220e-02
1.389000000000000057e+02 4.054009294668579899e-02
1.389499999999999886e+02 4.082557243943300829e-02
1.390000000000000000e+02 4.131633301356747029e-02
1.390500000000000114e+02 4.131595030628689574e-02
1.390999999999999943e+02 4.169966112600523300e-02
1.391500000000000057e+02 4.174887101434941045e-02
1.391999999999999886e+02 4.148245854262493093e-02
1.392500000000000000e+02 4.142789943222775079e-02
1.393000000000000114e+02 4.144030484953715315e-02
1.393499999999999943e+02 4.204304403851757965e-02
1.394000000000000057e+02 4.279214195786567448e-02
1.394499999999999886e+02 4.246238846818121276e-02
1.395000000000000000e+02 4.213340707004362834e-02
1.395500000000000114e+02 4.256839945096881073e-02
1.395999999999999943e+02 4.279015937462846142e-02
1.396500000000000057e+02 4.271690528994386699e-02
1.396999999999999886e+02 4.184215155868878377e-02
1.397500000000000000e+02 4.197674169693891427e-02
1.398000000000000114e+02 4.092747303151215987e-02
1.398499999999999943e+02 4.034087803095321584e-02
1.399000000000000057e+02 3.954044820809769767e-02
1.399499999999999886e+02 3.911554793347789272e-02
1.400000000000000000e+02 3.982241263466355236e-02
1.400500000000000114e+02 3.830191577576533279e-02
1.400999999999999943e+02 3.809846911589557378e-02
1.401500000000000057e+02 3.776030582431726124e-02
1.401999999999999886e+02 3.858750649339375699e-02
1.402500000000000000e+02 3.834394771120635398e-02
1.403000000000000114e+02 3.844740987431025103e-02
1.403499999999999943e+02 4.008319235709072864e-02
1.404000000000000057e+02 4.047197680720279050e-02
1.404499999999999886e+02 4.102952869969821170e-02
1.405000000000000000e+02 4.107168506277669023e-02
1.405500000000000114e+02 4.105331353910778025e-02
1.405999999999999943e+02 4.119767814675641404e-02
1.406500000000000057e+02 4.067661667082565075e-02
1.406999999999999886e+02 4.019514599848608011e-02
1.407500000000000000e+02 4.094129675437987309e-02
1.408000000000000114e+02 4.144884066387270749e-02
1.408499999999999943e+02 4.027342729437086155e-02
1.409000000000000057e+02 4.025785888973187204e-02
1.409499999999999886e+02 4.071386756276824254e-02
1.410000000000000000e+02 4.116208423190480248e-02
1.410500000000000114e+02 4.157141323969697211e-02
1.410999999999999943e+02 4.171686929436411312e-02
1.411500000000000057e+02 4.196127232283720226e-02
1.411999999999999886e+02 4.198819732797358373e-02
1.412500000000000000e+02 4.294439407226779276e-02
1.413000000000000114e+02 4.273433950715575108e-02
1.413499999999999943e+02 4.146442171049338765e-02
1.414000000000000057e+02 4.125685918262968210e-02
1.414499999999999886e+02 4.050464303266725075e-02
1.415000000000000000e+02 3.962729783385663535e-02
1.415500000000000114e+02 3.869110072058921240e-02
1.415999999999999943e+02 3.774351816743781035e-02
1.416500000000000057e+02 3.829058908601625649e-02
1.416999999999999886e+02 4.315385921958053012e-02
1.417500000000000000e+02 4.288387257245875051e-02
1.418000000000000114e+02 4.340993402530413797e-02
1.418499999999999943e+02 4.433777141382640868e-02
1.419000000000000057e+02 4.407714540863055808e-02
1.419499999999999886e+02 4.470362315172717732e-02
1.420000000000000000e+02 4.430109234552755126e-02
1.420500000000000114e+02 4.579079598797643896e-02
1.420999999999999943e+02 4.514009328365376633e-02
1.421500000000000057e+02 4.434722912289375957e-02
1.421999999999999886e+02 4.558671565082671878e-02
1.422500000000000000e+02 4.565000875290560478e-02
1.423000000000000114e+02 4.628678450220401197e-02
1.423499999999999943e+02 4.625398285738458598e-02
1.424000000000000057e+02 4.683269230824960855e-02
1.424499999999999886e+02 4.790721801925047069e-02
1.425000000000000000e+02 4.783609979815308527e-02
1.425500000000000114e+02 4.933929633247494118e-02
1.425999999999999943e+02 4.988676348257969906e-02
1.426500000000000057e+02 5.105961497270111032e-02
1.426999999999999886e+02 5.098219552746888900e-02
1.427500000000000000e+02 5.189470049273677693e-02
1.428000000000000114e+02 5.167053282533951714e-02
1.428499999999999943e+02 5.166160736397391873e-02
1.429000000000000057e+02 5.136125130997440391e-02
1.429499999999999886e+02 5.201017768630584320e-02
1.430000000000000000e+02 5.230979470758602423e-02
1.430500000000000114e+02 5.205811760340638139e-02
1.430999999999999943e+02 5.220721416186457214e-02
1.431500000000000057e+02 5.277277695100977828e-02
1.431999999999999886e+02 5.178514675696941488e-02
1.432500000000000000e+02 5.136821142854347544e-02
1.433000000000000114e+02 5.220953132469383084e-02
1.433499999999999943e+02 5.201628631655026702e-02
1.434000000000000057e+02 5.108040846592706158e-02
1.434499999999999886e+02 5.151924223509257023e-02
1.435000000000000000e+02 5.045412075068032853e-02
1.435500000000000114e+02 5.008333323494328776e-02
1.435999999999999943e+02 4.902597171907506490e-02
1.436500000000000057e+02 4.908300267760726948e-02
1.436999999999999886e+02 5.064626712390594282e-02
1.437500000000000000e+02 5.034440077958006465e-02
1.438000000000000114e+02 5.063448364139680469e-02
1.438499999999999943e+02 5.064963924791347771e-02
1.439000000000000057e+02 5.088839060182139690e-02
1.439499999999999886e+02 5.029020607073561577e-02
1.440000000000000000e+02 4.982353207116264199e-02
1.440500000000000114e+02 5.004420445905446990e-02
1.440999999999999943e+02 5.027669085217836842e-02
1.441500000000000057e+02 5.063076088213102482e-02
1.441999999999999886e+02 5.134390275827475925e-02
1.442500000000000000e+02 5.196893941524131921e-02
1.443000000000000114e+02 5.162880338810379305e-02
1.443499999999999943e+02 5.122401522772478122e-02
1.444000000000000057e+02 5.118198891404659306e-02
1.444499999999999886e+02 5.138427207457461898e-02
1.445000000000000000e+02 5.169399801486376789e-02
1.445500000000000114e+02 5.202643948798854612e-02
1.445999999999999943e+02 5.216665209493624722e-02
1.446500000000000057e+02 5.248749253989368202e-02
1.446999999999999886e+02 5.233220269758634413e-02
1.447500000000000000e+02 5.332692462666041577e-02
1.448000000000000114e+02 5.273346778724882083e-02
1.448499999999999943e+02 5.287540951912832188e-02
1.449000000000000057e+02 5.235545019959087637e-02
1.449499999999999886e+02 3.411147074568270793e-02
1.450000000000000000e+02 3.420746660147761659e-02
1.450500000000000114e+02 3.408404182085141010e-02
1.450999999999999943e+02 3.389605176129763947e-02
1.451500000000000057e+02 3.359027141961575674e-02
1.451999999999999886e+02 3.377082558090883924e-02
1.452500000000000000e+02 3.405519260556255645e-02
1.453000000000000114e+02 3.473549860464329037e-02
1.453499999999999943e+02 3.608549251773082722e-02
1.454000000000000057e+02 3.686978158554325702e-02
1.454499999999999886e+02 3.699847375219270096e-02
1.455000000000000000e+02 3.752262577394385734e-02
1.455500000000000114e+02 3.718892070761076196e-02
1.455999999999999943e+02 3.727509984235658630e-02
1.456500000000000057e+02 3.728248188905811805e-02
1.456999999999999886e+02 3.745625687356007871e-02
1.457500000000000000e+02 3.755415522584001908e-02
1.458000000000000114e+02 3.743358571282989766e-02
1.458499999999999943e+02 3.622042920571436758e-02
1.459000000000000057e+02 3.616789281923040583e-02
1.459499999999999886e+02 3.572663389868684092e-02
1.460000000000000000e+02 3.642148816229292402e-02
1.460500000000000114e+02 2.976514053840407376e-02
1.460999999999999943e+02 3.020874235407003741e-02
1.461500000000000057e+02 3.116597552069481220e-02
1.461999999999999886e+02 3.189499001286630331e-02
1.462500000000000000e+02 3.274870662866678772e-02
1.463000000000000114e+02 3.280592883860641851e-02
1.463499999999999943e+02 3.289091727887677452e-02
1.464000000000000057e+02 3.285324445427666162e-02
1.464499999999999886e+02 2.356757102725512421e-02
1.465000000000000000e+02 2.356050755223269150e-02
1.465500000000000114e+02 2.533876738033859211e-02
1.465999999999999943e+02 2.638000709528656382e-02
1.466500000000000057e+02 2.779353741997216826e-02
1.466999999999999886e+02 3.428737088202900990e-02
1.467500000000000000e+02 3.456727767573022914e-02
1.468000000000000114e+02 3.476612123857397013e-02
1.468499999999999943e+02 3.540027193214242279e-02
1.469000000000000057e+02 3.596725686670630695e-02
1.469499999999999886e+02 3.587831475592821034e-02
1.470000000000000000e+02 3.708674631642742969e-02
1.470500000000000114e+02 3.598700613905078671e-02
1.470999999999999943e+02 3.623762198778435195e-02
1.471500000000000057e+02 3.640876215365513452e-02
1.471999999999999886e+02 3.791687081437009055e-02
1.472500000000000000e+02 3.816853890183449782e-02
1.473000000000000114e+02 3.694792954861424866e-02
1.473499999999999943e+02 3.858431763814236526e-02
1.474000000000000057e+02 3.576122586048395557e-02
1.474499999999999886e+02 3.772526276460323041e-02
1.475000000000000000e+02 3.967734842397290657e-02
1.475500000000000114e+02 4.072164628149323173e-02
1.475999999999999943e+02 4.111333034960911598e-02
1.476500000000000057e+02 4.173373625310852070e-02
1.476999999999999886e+02 3.942317242549537443e-02
1.477500000000000000e+02 3.887666286209895405e-02
1.478000000000000114e+02 3.730392004805128947e-02
1.478499999999999943e+02 3.461579688938021954e-02
1.479000000000000057e+02 3.362805885267185213e-02
1.479499999999999886e+02 3.180927279911287264e-02
1.480000000000000000e+02 3.146891720420859351e-02
1.480500000000000114e+02 3.140908273728414135e-02
1.480999999999999943e+02 3.105977153125161899e-02
1.481500000000000057e+02 2.849925652603207613e-02
1.481999999999999886e+02 2.763938665344633019e-02
1.482500000000000000e+02 2.574641218198076356e-02
1.483000000000000114e+02 2.033917898880177946e-02
1.483499999999999943e+02 1.823560623440598910e-02
1.484000000000000057e+02 1.833784691020600224e-02
1.484499999999999886e+02 1.684160911887548628e-02
1.485000000000000000e+02 1.521629901060566128e-02
1.485500000000000114e+02 1.593666470321125281e-02
1.485999999999999943e+02 1.549814838321338789e-02
1.486500000000000057e+02 1.294111590486872465e-02
1.486999999999999886e+02 1.277604451973133465e-02
1.487500000000000000e+02 1.308270813792868428e-02
1.488000000000000114e+02 1.296566336723517163e-02
1.488499999999999943e+02 1.045013669600019200e-02
1.489000000000000057e+02 1.060077852723366118e-02
1.489499999999999886e+02 9.482799039499419450e-03
1.490000000000000000e+02 8.762401292714364423e-03
1.490500000000000114e+02 5.836936297402454260e-03
1.490999999999999943e+02 4.962495548949538531e-03
1.491500000000000057e+02 5.130729651208271874e-03
1.491999999999999886e+02 4.612674523140077899e-03
1.492500000000000000e+02 3.740200146945052862e-03
1.493000000000000114e+02 4.100135208295545286e-03
1.493499999999999943e+02 3.328789400312346172e-03
1.494000000000000057e+02 -3.252549748427431228e-04
1.494499999999999886e+02 5.685371240257274067e-06
1.495000000000000000e+02 -1.332015815883994241e-03
1.495500000000000114e+02 2.660666384101571802e-02
1.495999999999999943e+02 2.503437171748677109e-02
1.496500000000000057e+02 2.427455295725578985e-02
1.496999999999999886e+02 2.513987347788020077e-02
1.497500000000000000e+02 2.477537882086466164e-02
1.498000000000000114e+02 2.617920601333786901e-02
1.498499999999999943e+02 2.303892199857172224e-02
1.499000000000000057e+02 2.328901545804626730e-02
1.499499999999999886e+02 2.081185377799424363e-02
1.500000000000000000e+02 1.948368335761484216e-02
