# Supplementary material for: Elevated concentrations cause upright alpha-synuclein conformation at lipid interfaces
Source: Nat Commun. 2023 Sep 18;14:5731. doi: 10.1038/s41467-023-39843-1 (PMC10507035; doi:10.1038/s41467-023-39843-1)
Supplement: Supplementary file 3 — Source Data [file 41467_2023_39843_MOESM3_ESM.zip › Source Data file/FigureS12/figS12_highLPR_corr_s5_r1.txt]

0.000000000000000000e+00 nan
5.000000000000000278e-02 nan
1.000000000000000056e-01 nan
1.499999999999999944e-01 nan
2.000000000000000111e-01 nan
2.500000000000000000e-01 nan
2.999999999999999889e-01 nan
3.499999999999999778e-01 nan
4.000000000000000222e-01 nan
4.500000000000000111e-01 nan
5.000000000000000000e-01 nan
5.500000000000000444e-01 nan
5.999999999999999778e-01 nan
6.500000000000000222e-01 nan
6.999999999999999556e-01 nan
7.500000000000000000e-01 nan
8.000000000000000444e-01 nan
8.499999999999999778e-01 nan
9.000000000000000222e-01 nan
9.499999999999999556e-01 nan
1.000000000000000000e+00 nan
1.050000000000000044e+00 nan
1.100000000000000089e+00 nan
1.149999999999999911e+00 nan
1.199999999999999956e+00 nan
1.250000000000000000e+00 nan
1.300000000000000044e+00 nan
1.350000000000000089e+00 nan
1.399999999999999911e+00 nan
1.449999999999999956e+00 nan
1.500000000000000000e+00 nan
1.550000000000000044e+00 nan
1.600000000000000089e+00 nan
1.649999999999999911e+00 nan
1.699999999999999956e+00 nan
1.750000000000000000e+00 nan
1.800000000000000044e+00 nan
1.850000000000000089e+00 nan
1.899999999999999911e+00 nan
1.949999999999999956e+00 nan
2.000000000000000000e+00 nan
2.049999999999999822e+00 nan
2.100000000000000089e+00 nan
2.149999999999999911e+00 nan
2.200000000000000178e+00 nan
2.250000000000000000e+00 nan
2.299999999999999822e+00 nan
2.350000000000000089e+00 nan
2.399999999999999911e+00 nan
2.450000000000000178e+00 nan
2.500000000000000000e+00 nan
2.549999999999999822e+00 nan
2.600000000000000089e+00 nan
2.649999999999999911e+00 nan
2.700000000000000178e+00 nan
2.750000000000000000e+00 nan
2.799999999999999822e+00 nan
2.850000000000000089e+00 nan
2.899999999999999911e+00 nan
2.950000000000000178e+00 nan
3.000000000000000000e+00 nan
3.049999999999999822e+00 nan
3.100000000000000089e+00 nan
3.149999999999999911e+00 nan
3.200000000000000178e+00 nan
3.250000000000000000e+00 nan
3.299999999999999822e+00 nan
3.350000000000000089e+00 nan
3.399999999999999911e+00 nan
3.450000000000000178e+00 nan
3.500000000000000000e+00 nan
3.549999999999999822e+00 nan
3.600000000000000089e+00 nan
3.649999999999999911e+00 nan
3.700000000000000178e+00 nan
3.750000000000000000e+00 nan
3.799999999999999822e+00 nan
3.850000000000000089e+00 nan
3.899999999999999911e+00 nan
3.950000000000000178e+00 nan
4.000000000000000000e+00 nan
4.049999999999999822e+00 nan
4.099999999999999645e+00 nan
4.150000000000000355e+00 nan
4.200000000000000178e+00 nan
4.250000000000000000e+00 nan
4.299999999999999822e+00 nan
4.349999999999999645e+00 nan
4.400000000000000355e+00 nan
4.450000000000000178e+00 nan
4.500000000000000000e+00 nan
4.549999999999999822e+00 nan
4.599999999999999645e+00 nan
4.650000000000000355e+00 nan
4.700000000000000178e+00 nan
4.750000000000000000e+00 nan
4.799999999999999822e+00 nan
4.849999999999999645e+00 nan
4.900000000000000355e+00 nan
4.950000000000000178e+00 nan
5.000000000000000000e+00 nan
5.049999999999999822e+00 nan
5.099999999999999645e+00 nan
5.150000000000000355e+00 nan
5.200000000000000178e+00 nan
5.250000000000000000e+00 nan
5.299999999999999822e+00 nan
5.349999999999999645e+00 nan
5.400000000000000355e+00 nan
5.450000000000000178e+00 nan
5.500000000000000000e+00 nan
5.549999999999999822e+00 nan
5.599999999999999645e+00 nan
5.650000000000000355e+00 nan
5.700000000000000178e+00 nan
5.750000000000000000e+00 nan
5.799999999999999822e+00 nan
5.849999999999999645e+00 nan
5.900000000000000355e+00 nan
5.950000000000000178e+00 nan
6.000000000000000000e+00 nan
6.049999999999999822e+00 nan
6.099999999999999645e+00 nan
6.150000000000000355e+00 nan
6.200000000000000178e+00 nan
6.250000000000000000e+00 nan
6.299999999999999822e+00 nan
6.349999999999999645e+00 nan
6.400000000000000355e+00 nan
6.450000000000000178e+00 nan
6.500000000000000000e+00 nan
6.549999999999999822e+00 nan
6.599999999999999645e+00 nan
6.650000000000000355e+00 nan
6.700000000000000178e+00 nan
6.750000000000000000e+00 nan
6.799999999999999822e+00 nan
6.849999999999999645e+00 nan
6.900000000000000355e+00 nan
6.950000000000000178e+00 nan
7.000000000000000000e+00 nan
7.049999999999999822e+00 nan
7.099999999999999645e+00 nan
7.150000000000000355e+00 nan
7.200000000000000178e+00 nan
7.250000000000000000e+00 nan
7.299999999999999822e+00 nan
7.349999999999999645e+00 nan
7.400000000000000355e+00 nan
7.450000000000000178e+00 nan
7.500000000000000000e+00 nan
7.549999999999999822e+00 nan
7.599999999999999645e+00 nan
7.650000000000000355e+00 nan
7.700000000000000178e+00 nan
7.750000000000000000e+00 nan
7.799999999999999822e+00 nan
7.849999999999999645e+00 nan
7.900000000000000355e+00 nan
7.950000000000000178e+00 nan
8.000000000000000000e+00 nan
8.050000000000000711e+00 nan
8.099999999999999645e+00 nan
8.150000000000000355e+00 nan
8.199999999999999289e+00 nan
8.250000000000000000e+00 nan
8.300000000000000711e+00 nan
8.349999999999999645e+00 nan
8.400000000000000355e+00 nan
8.449999999999999289e+00 nan
8.500000000000000000e+00 nan
8.550000000000000711e+00 nan
8.599999999999999645e+00 nan
8.650000000000000355e+00 nan
8.699999999999999289e+00 nan
8.750000000000000000e+00 nan
8.800000000000000711e+00 nan
8.849999999999999645e+00 nan
8.900000000000000355e+00 nan
8.949999999999999289e+00 nan
9.000000000000000000e+00 nan
9.050000000000000711e+00 nan
9.099999999999999645e+00 nan
9.150000000000000355e+00 nan
9.199999999999999289e+00 nan
9.250000000000000000e+00 nan
9.300000000000000711e+00 nan
9.349999999999999645e+00 nan
9.400000000000000355e+00 nan
9.449999999999999289e+00 nan
9.500000000000000000e+00 nan
9.550000000000000711e+00 nan
9.599999999999999645e+00 nan
9.650000000000000355e+00 nan
9.699999999999999289e+00 nan
9.750000000000000000e+00 nan
9.800000000000000711e+00 nan
9.849999999999999645e+00 nan
9.900000000000000355e+00 nan
9.949999999999999289e+00 nan
1.000000000000000000e+01 nan
1.005000000000000071e+01 nan
1.009999999999999964e+01 nan
1.015000000000000036e+01 nan
1.019999999999999929e+01 nan
1.025000000000000000e+01 nan
1.030000000000000071e+01 nan
1.034999999999999964e+01 nan
1.040000000000000036e+01 nan
1.044999999999999929e+01 nan
1.050000000000000000e+01 nan
1.055000000000000071e+01 nan
1.059999999999999964e+01 nan
1.065000000000000036e+01 nan
1.069999999999999929e+01 nan
1.075000000000000000e+01 nan
1.080000000000000071e+01 nan
1.084999999999999964e+01 nan
1.090000000000000036e+01 nan
1.094999999999999929e+01 nan
1.100000000000000000e+01 nan
1.105000000000000071e+01 nan
1.109999999999999964e+01 nan
1.115000000000000036e+01 nan
1.119999999999999929e+01 nan
1.125000000000000000e+01 nan
1.130000000000000071e+01 nan
1.134999999999999964e+01 nan
1.140000000000000036e+01 nan
1.144999999999999929e+01 nan
1.150000000000000000e+01 nan
1.155000000000000071e+01 nan
1.159999999999999964e+01 nan
1.165000000000000036e+01 nan
1.169999999999999929e+01 nan
1.175000000000000000e+01 nan
1.180000000000000071e+01 nan
1.184999999999999964e+01 nan
1.190000000000000036e+01 nan
1.194999999999999929e+01 nan
1.200000000000000000e+01 nan
1.205000000000000071e+01 nan
1.209999999999999964e+01 nan
1.215000000000000036e+01 nan
1.219999999999999929e+01 nan
1.225000000000000000e+01 nan
1.230000000000000071e+01 nan
1.234999999999999964e+01 nan
1.240000000000000036e+01 nan
1.244999999999999929e+01 nan
1.250000000000000000e+01 nan
1.255000000000000071e+01 nan
1.259999999999999964e+01 nan
1.265000000000000036e+01 nan
1.269999999999999929e+01 nan
1.275000000000000000e+01 nan
1.280000000000000071e+01 nan
1.284999999999999964e+01 nan
1.290000000000000036e+01 nan
1.294999999999999929e+01 nan
1.300000000000000000e+01 nan
1.305000000000000071e+01 nan
1.309999999999999964e+01 nan
1.315000000000000036e+01 nan
1.319999999999999929e+01 nan
1.325000000000000000e+01 nan
1.330000000000000071e+01 nan
1.334999999999999964e+01 nan
1.340000000000000036e+01 nan
1.344999999999999929e+01 nan
1.350000000000000000e+01 nan
1.355000000000000071e+01 nan
1.359999999999999964e+01 nan
1.365000000000000036e+01 nan
1.369999999999999929e+01 nan
1.375000000000000000e+01 nan
1.380000000000000071e+01 nan
1.384999999999999964e+01 nan
1.390000000000000036e+01 nan
1.394999999999999929e+01 nan
1.400000000000000000e+01 nan
1.405000000000000071e+01 nan
1.409999999999999964e+01 nan
1.415000000000000036e+01 nan
1.419999999999999929e+01 nan
1.425000000000000000e+01 nan
1.430000000000000071e+01 nan
1.434999999999999964e+01 nan
1.440000000000000036e+01 nan
1.444999999999999929e+01 nan
1.450000000000000000e+01 nan
1.455000000000000071e+01 nan
1.459999999999999964e+01 nan
1.465000000000000036e+01 nan
1.469999999999999929e+01 nan
1.475000000000000000e+01 nan
1.480000000000000071e+01 nan
1.484999999999999964e+01 nan
1.490000000000000036e+01 nan
1.494999999999999929e+01 nan
1.500000000000000000e+01 nan
1.505000000000000071e+01 nan
1.509999999999999964e+01 nan
1.515000000000000036e+01 nan
1.519999999999999929e+01 nan
1.525000000000000000e+01 nan
1.530000000000000071e+01 nan
1.534999999999999964e+01 nan
1.540000000000000036e+01 nan
1.544999999999999929e+01 nan
1.550000000000000000e+01 nan
1.555000000000000071e+01 nan
1.559999999999999964e+01 nan
1.565000000000000036e+01 nan
1.569999999999999929e+01 nan
1.575000000000000000e+01 nan
1.580000000000000071e+01 nan
1.584999999999999964e+01 nan
1.590000000000000036e+01 nan
1.594999999999999929e+01 nan
1.600000000000000000e+01 nan
1.605000000000000071e+01 nan
1.610000000000000142e+01 nan
1.614999999999999858e+01 nan
1.619999999999999929e+01 nan
1.625000000000000000e+01 nan
1.630000000000000071e+01 nan
1.635000000000000142e+01 nan
1.639999999999999858e+01 nan
1.644999999999999929e+01 nan
1.650000000000000000e+01 nan
1.655000000000000071e+01 nan
1.660000000000000142e+01 nan
1.664999999999999858e+01 nan
1.669999999999999929e+01 nan
1.675000000000000000e+01 nan
1.680000000000000071e+01 nan
1.685000000000000142e+01 nan
1.689999999999999858e+01 nan
1.694999999999999929e+01 nan
1.700000000000000000e+01 nan
1.705000000000000071e+01 nan
1.710000000000000142e+01 nan
1.714999999999999858e+01 nan
1.719999999999999929e+01 nan
1.725000000000000000e+01 nan
1.730000000000000071e+01 nan
1.735000000000000142e+01 nan
1.739999999999999858e+01 nan
1.744999999999999929e+01 nan
1.750000000000000000e+01 nan
1.755000000000000071e+01 nan
1.760000000000000142e+01 nan
1.764999999999999858e+01 nan
1.769999999999999929e+01 nan
1.775000000000000000e+01 nan
1.780000000000000071e+01 nan
1.785000000000000142e+01 nan
1.789999999999999858e+01 nan
1.794999999999999929e+01 nan
1.800000000000000000e+01 nan
1.805000000000000071e+01 nan
1.810000000000000142e+01 nan
1.814999999999999858e+01 nan
1.819999999999999929e+01 nan
1.825000000000000000e+01 nan
1.830000000000000071e+01 nan
1.835000000000000142e+01 nan
1.839999999999999858e+01 nan
1.844999999999999929e+01 nan
1.850000000000000000e+01 nan
1.855000000000000071e+01 nan
1.860000000000000142e+01 nan
1.864999999999999858e+01 nan
1.869999999999999929e+01 nan
1.875000000000000000e+01 nan
1.880000000000000071e+01 nan
1.885000000000000142e+01 nan
1.889999999999999858e+01 nan
1.894999999999999929e+01 nan
1.900000000000000000e+01 nan
1.905000000000000071e+01 nan
1.910000000000000142e+01 nan
1.914999999999999858e+01 nan
1.919999999999999929e+01 nan
1.925000000000000000e+01 nan
1.930000000000000071e+01 nan
1.935000000000000142e+01 nan
1.939999999999999858e+01 nan
1.944999999999999929e+01 nan
1.950000000000000000e+01 nan
1.955000000000000071e+01 nan
1.960000000000000142e+01 nan
1.964999999999999858e+01 nan
1.969999999999999929e+01 nan
1.975000000000000000e+01 nan
1.980000000000000071e+01 nan
1.985000000000000142e+01 nan
1.989999999999999858e+01 nan
1.994999999999999929e+01 nan
2.000000000000000000e+01 nan
2.005000000000000071e+01 nan
2.010000000000000142e+01 nan
2.014999999999999858e+01 nan
2.019999999999999929e+01 nan
2.025000000000000000e+01 nan
2.030000000000000071e+01 nan
2.035000000000000142e+01 nan
2.039999999999999858e+01 nan
2.044999999999999929e+01 nan
2.050000000000000000e+01 nan
2.055000000000000071e+01 nan
2.060000000000000142e+01 nan
2.064999999999999858e+01 nan
2.069999999999999929e+01 nan
2.075000000000000000e+01 nan
2.080000000000000071e+01 nan
2.085000000000000142e+01 nan
2.089999999999999858e+01 nan
2.094999999999999929e+01 nan
2.100000000000000000e+01 nan
2.105000000000000071e+01 nan
2.110000000000000142e+01 nan
2.114999999999999858e+01 nan
2.119999999999999929e+01 nan
2.125000000000000000e+01 nan
2.130000000000000071e+01 nan
2.135000000000000142e+01 nan
2.139999999999999858e+01 nan
2.144999999999999929e+01 nan
2.150000000000000000e+01 nan
2.155000000000000071e+01 nan
2.160000000000000142e+01 nan
2.164999999999999858e+01 nan
2.169999999999999929e+01 nan
2.175000000000000000e+01 nan
2.180000000000000071e+01 nan
2.185000000000000142e+01 nan
2.189999999999999858e+01 nan
2.194999999999999929e+01 nan
2.200000000000000000e+01 nan
2.205000000000000071e+01 nan
2.210000000000000142e+01 nan
2.214999999999999858e+01 nan
2.219999999999999929e+01 nan
2.225000000000000000e+01 nan
2.230000000000000071e+01 nan
2.235000000000000142e+01 nan
2.239999999999999858e+01 nan
2.244999999999999929e+01 nan
2.250000000000000000e+01 nan
2.255000000000000071e+01 nan
2.260000000000000142e+01 nan
2.264999999999999858e+01 nan
2.269999999999999929e+01 nan
2.275000000000000000e+01 nan
2.280000000000000071e+01 nan
2.285000000000000142e+01 nan
2.289999999999999858e+01 nan
2.294999999999999929e+01 nan
2.300000000000000000e+01 nan
2.305000000000000071e+01 nan
2.310000000000000142e+01 nan
2.314999999999999858e+01 nan
2.319999999999999929e+01 nan
2.325000000000000000e+01 nan
2.330000000000000071e+01 nan
2.335000000000000142e+01 nan
2.339999999999999858e+01 nan
2.344999999999999929e+01 nan
2.350000000000000000e+01 nan
2.355000000000000071e+01 nan
2.360000000000000142e+01 nan
2.364999999999999858e+01 nan
2.369999999999999929e+01 nan
2.375000000000000000e+01 nan
2.380000000000000071e+01 nan
2.385000000000000142e+01 nan
2.389999999999999858e+01 nan
2.394999999999999929e+01 nan
2.400000000000000000e+01 nan
2.405000000000000071e+01 nan
2.410000000000000142e+01 nan
2.414999999999999858e+01 nan
2.419999999999999929e+01 nan
2.425000000000000000e+01 nan
2.430000000000000071e+01 nan
2.435000000000000142e+01 nan
2.439999999999999858e+01 nan
2.444999999999999929e+01 nan
2.450000000000000000e+01 nan
2.455000000000000071e+01 nan
2.460000000000000142e+01 nan
2.464999999999999858e+01 nan
2.469999999999999929e+01 nan
2.475000000000000000e+01 nan
2.480000000000000071e+01 nan
2.485000000000000142e+01 nan
2.489999999999999858e+01 nan
2.494999999999999929e+01 1.258509866656777609e-02
2.500000000000000000e+01 1.183157990235305865e-02
2.505000000000000071e+01 1.104603657793726441e-02
2.510000000000000142e+01 1.124346381795628819e-02
2.514999999999999858e+01 9.138867969009763226e-03
2.519999999999999929e+01 8.275360301606974472e-03
2.525000000000000000e+01 7.562821555484250564e-03
2.530000000000000071e+01 1.194538367932476176e-02
2.535000000000000142e+01 1.163107500539803038e-02
2.539999999999999858e+01 7.473911725893361661e-03
2.544999999999999929e+01 7.710853449265992615e-03
2.550000000000000000e+01 7.711146323418678443e-03
2.555000000000000071e+01 9.500985170989630427e-03
2.560000000000000142e+01 1.485661772666492172e-02
2.564999999999999858e+01 1.646127642294763563e-02
2.569999999999999929e+01 1.113811268441500073e-02
2.575000000000000000e+01 1.200019566244506578e-02
2.580000000000000071e+01 1.116985538259799259e-02
2.585000000000000142e+01 1.070801385026367430e-02
2.589999999999999858e+01 1.107039634041017545e-02
2.594999999999999929e+01 1.195680799175503385e-02
2.600000000000000000e+01 1.075190965282999192e-02
2.605000000000000071e+01 8.004456576561002137e-03
2.610000000000000142e+01 9.428513803761875978e-03
2.614999999999999858e+01 9.233013547511112820e-03
2.619999999999999929e+01 1.106120498122967200e-02
2.625000000000000000e+01 1.127416654521846799e-02
2.630000000000000071e+01 1.156154132688360682e-02
2.635000000000000142e+01 1.153478140600724434e-02
2.639999999999999858e+01 1.251519762248401446e-02
2.644999999999999929e+01 9.824895066618691622e-03
2.650000000000000000e+01 7.049940193978692683e-03
2.655000000000000071e+01 6.366698860494798308e-03
2.660000000000000142e+01 6.424731401642893788e-03
2.664999999999999858e+01 6.506077160094647475e-03
2.669999999999999929e+01 7.225799759810446095e-03
2.675000000000000000e+01 5.154568948949175312e-03
2.680000000000000071e+01 5.271857376552180514e-03
2.685000000000000142e+01 5.633849076004874071e-03
2.689999999999999858e+01 1.774159888637739328e-03
2.694999999999999929e+01 2.749945597141519558e-03
2.700000000000000000e+01 2.168405288704136971e-03
2.705000000000000071e+01 -1.418099973883473516e-04
2.710000000000000142e+01 -3.302623430697351130e-04
2.714999999999999858e+01 -2.214413830738759612e-03
2.719999999999999929e+01 -4.808798196550593922e-03
2.725000000000000000e+01 -4.551104477470839169e-03
2.730000000000000071e+01 -1.470894835969299144e-03
2.735000000000000142e+01 2.117222912432749349e-03
2.739999999999999858e+01 2.854326995653169632e-03
2.744999999999999929e+01 2.158896755085227409e-03
2.750000000000000000e+01 4.729548925720907133e-03
2.755000000000000071e+01 5.226479892335446006e-03
2.760000000000000142e+01 2.563795885011346115e-03
2.764999999999999858e+01 1.696218766335509144e-03
2.769999999999999929e+01 5.831226682339226905e-03
2.775000000000000000e+01 2.287689148075460182e-03
2.780000000000000071e+01 1.545918025526912473e-03
2.785000000000000142e+01 3.937804836994570484e-03
2.789999999999999858e+01 1.846847233583852332e-03
2.794999999999999929e+01 -1.149330153060600275e-03
2.800000000000000000e+01 -7.548252394640021052e-04
2.805000000000000071e+01 4.348389336228005754e-03
2.810000000000000142e+01 6.322768635633659734e-03
2.814999999999999858e+01 1.108677908761373544e-02
2.819999999999999929e+01 1.194311898683403719e-02
2.825000000000000000e+01 1.251846029843066074e-02
2.830000000000000071e+01 1.486188379584508709e-02
2.835000000000000142e+01 1.614993945705746337e-02
2.839999999999999858e+01 1.753510130864696648e-02
2.844999999999999929e+01 1.309807500137086071e-02
2.850000000000000000e+01 1.237759713017893767e-02
2.855000000000000071e+01 1.350256195976482637e-02
2.860000000000000142e+01 1.186087817653655972e-02
2.864999999999999858e+01 9.775264688217785367e-03
2.869999999999999929e+01 1.256363186896026878e-02
2.875000000000000000e+01 1.237689349221858526e-02
2.880000000000000071e+01 1.285546964528071386e-02
2.885000000000000142e+01 1.253109927168684183e-02
2.889999999999999858e+01 1.375566579941398491e-02
2.894999999999999929e+01 1.478150848684175837e-02
2.900000000000000000e+01 1.539474537323637544e-02
2.905000000000000071e+01 1.425011004800201368e-02
2.910000000000000142e+01 5.174562180315588587e-03
2.914999999999999858e+01 1.493971842576222089e-03
2.919999999999999929e+01 -2.820303342595478595e-03
2.925000000000000000e+01 -3.328186208298454778e-03
2.930000000000000071e+01 1.758246613412003344e-06
2.935000000000000142e+01 -1.111492422574547568e-03
2.939999999999999858e+01 -2.209277048199027177e-03
2.944999999999999929e+01 1.118577400837027734e-04
2.950000000000000000e+01 1.088206737551872857e-03
2.955000000000000071e+01 9.131045513340724923e-03
2.960000000000000142e+01 1.287565667696242803e-02
2.964999999999999858e+01 1.526264023975685766e-02
2.969999999999999929e+01 7.230702952119932685e-03
2.975000000000000000e+01 4.962288322761704111e-03
2.980000000000000071e+01 7.094211265263728090e-03
2.985000000000000142e+01 9.247674634481298228e-03
2.989999999999999858e+01 9.645406397792797432e-03
2.994999999999999929e+01 1.098425382522553832e-02
3.000000000000000000e+01 1.070438196738211084e-02
3.005000000000000071e+01 1.488381084447312416e-02
3.010000000000000142e+01 1.567211116624248057e-02
3.014999999999999858e+01 6.019551058008899488e-03
3.019999999999999929e+01 2.769043200974804185e-03
3.025000000000000000e+01 5.310400189107145584e-03
3.030000000000000071e+01 2.477644460174546672e-03
3.035000000000000142e+01 1.558335319608931870e-03
3.039999999999999858e+01 3.748408581988209743e-03
3.044999999999999929e+01 1.238956926143248939e-03
3.050000000000000000e+01 6.606220334366587690e-03
3.055000000000000071e+01 7.955666586396872159e-03
3.060000000000000142e+01 1.027321411906446241e-02
3.064999999999999858e+01 7.354970447618875730e-03
3.069999999999999929e+01 8.150831729986674282e-03
3.075000000000000000e+01 4.816487031394440371e-03
3.080000000000000071e+01 6.148528698118476549e-03
3.085000000000000142e+01 5.351055738769937981e-03
3.089999999999999858e+01 6.698217728319007767e-03
3.094999999999999929e+01 5.691152886456485142e-03
3.100000000000000000e+01 2.391968238077081879e-03
3.105000000000000071e+01 1.036558550141302446e-03
3.110000000000000142e+01 5.360935105526264669e-05
3.114999999999999858e+01 -5.307826928017115274e-03
3.119999999999999929e+01 -1.845592599718199212e-03
3.125000000000000000e+01 -1.842949739037848906e-03
3.130000000000000071e+01 -7.870310192970381147e-03
3.135000000000000142e+01 -7.473690732431485101e-03
3.139999999999999858e+01 -6.259161569530657943e-03
3.144999999999999929e+01 -5.493627883610830397e-03
3.150000000000000000e+01 -2.318051581584258409e-03
3.155000000000000071e+01 -2.190468513128451724e-03
3.160000000000000142e+01 7.626740976250357372e-03
3.164999999999999858e+01 1.959289235853049239e-03
3.169999999999999929e+01 1.083031306634822059e-03
3.175000000000000000e+01 9.469423369195809808e-04
3.180000000000000071e+01 -2.690221692914734723e-03
3.185000000000000142e+01 -3.086845904845454593e-03
3.189999999999999858e+01 -8.235535851606652375e-04
3.194999999999999929e+01 -7.433799468031172027e-04
3.200000000000000000e+01 2.495429888941052242e-03
3.204999999999999716e+01 4.879657771776429141e-03
3.210000000000000142e+01 8.011488261586510035e-03
3.214999999999999858e+01 1.197712923016991914e-02
3.220000000000000284e+01 1.191426049902349384e-02
3.225000000000000000e+01 9.410761178609599459e-03
3.229999999999999716e+01 8.708356600564166536e-03
3.235000000000000142e+01 7.368583115935942868e-03
3.239999999999999858e+01 5.984854400185733898e-03
3.245000000000000284e+01 6.134787094577523817e-03
3.250000000000000000e+01 4.511229017804646926e-03
3.254999999999999716e+01 4.335145447830558219e-04
3.260000000000000142e+01 6.271288507505189645e-03
3.264999999999999858e+01 2.877557669164399444e-03
3.270000000000000284e+01 6.634014933417870050e-04
3.275000000000000000e+01 -3.346227303346269990e-04
3.279999999999999716e+01 6.036006465494098572e-04
3.285000000000000142e+01 -1.532149786560184617e-03
3.289999999999999858e+01 3.618639407629372414e-03
3.295000000000000284e+01 3.223473908092933451e-03
3.300000000000000000e+01 1.086330544849267851e-03
3.304999999999999716e+01 1.328917994871610213e-03
3.310000000000000142e+01 4.801216165958394565e-04
3.314999999999999858e+01 6.159435939462196618e-05
3.320000000000000284e+01 -1.525125606102028597e-03
3.325000000000000000e+01 -1.088172268576343771e-03
3.329999999999999716e+01 -3.984744633460265278e-03
3.335000000000000142e+01 -2.907050509175274858e-03
3.339999999999999858e+01 -2.936373794660162694e-03
3.345000000000000284e+01 2.766211951872292549e-03
3.350000000000000000e+01 2.991234088961629029e-03
3.354999999999999716e+01 1.979819673799075412e-03
3.360000000000000142e+01 3.301279125162407194e-03
3.364999999999999858e+01 2.015780898314549052e-03
3.370000000000000284e+01 4.552571509427808254e-04
3.375000000000000000e+01 2.099912557276556718e-03
3.379999999999999716e+01 4.263850512455836898e-03
3.385000000000000142e+01 1.228614381426239386e-03
3.389999999999999858e+01 3.531841448883509330e-03
3.395000000000000284e+01 3.358430192688850041e-03
3.400000000000000000e+01 4.218693392789683513e-03
3.404999999999999716e+01 5.381778155944343632e-03
3.410000000000000142e+01 1.192552332820766108e-02
3.414999999999999858e+01 2.412789004054622516e-02
3.420000000000000284e+01 2.482632352663382766e-02
3.425000000000000000e+01 2.471044777253549388e-02
3.429999999999999716e+01 2.143423174109103727e-02
3.435000000000000142e+01 1.739172619747367254e-02
3.439999999999999858e+01 1.232606148421027357e-02
3.445000000000000284e+01 1.697733168522795252e-02
3.450000000000000000e+01 1.744476596473611488e-02
3.454999999999999716e+01 1.693250962251974592e-02
3.460000000000000142e+01 1.729474978638398386e-02
3.464999999999999858e+01 1.552849178203458309e-02
3.470000000000000284e+01 1.518462160190713235e-02
3.475000000000000000e+01 1.558674790812200443e-02
3.479999999999999716e+01 1.722087915667689512e-02
3.485000000000000142e+01 8.085001799452280064e-03
3.489999999999999858e+01 -4.435489878131836702e-04
3.495000000000000284e+01 -3.149833554754891758e-04
3.500000000000000000e+01 -2.614574284063691991e-03
3.504999999999999716e+01 -6.124530536415865060e-04
3.510000000000000142e+01 -2.640305703957412237e-04
3.514999999999999858e+01 -3.643214715377638292e-03
3.520000000000000284e+01 -4.090068802003047829e-03
3.525000000000000000e+01 -4.095552437447577861e-03
3.529999999999999716e+01 -6.573306109293327107e-03
3.535000000000000142e+01 -1.911939590657699486e-02
3.539999999999999858e+01 -1.953459145908983605e-02
3.545000000000000284e+01 -2.003557763113036211e-02
3.550000000000000000e+01 -1.651184833500928331e-02
3.554999999999999716e+01 -1.605369632622893894e-02
3.560000000000000142e+01 -1.664519836046342641e-02
3.564999999999999858e+01 -1.693737349403141162e-02
3.570000000000000284e+01 -1.747075630829620502e-02
3.575000000000000000e+01 -1.567964940496562737e-02
3.579999999999999716e+01 -1.633405846046389470e-02
3.585000000000000142e+01 -1.627151875735896938e-02
3.589999999999999858e+01 -1.612374733633100202e-02
3.595000000000000284e+01 -1.536178588988393150e-02
3.600000000000000000e+01 -1.538340803633988195e-02
3.604999999999999716e+01 -1.539743534825619223e-02
3.610000000000000142e+01 -1.446186323761904438e-02
3.614999999999999858e+01 -1.027574307534948397e-02
3.620000000000000284e+01 -6.305152843601216292e-03
3.625000000000000000e+01 -6.789086730893896353e-03
3.629999999999999716e+01 -1.080531682959621174e-02
3.635000000000000142e+01 -1.115881970461142514e-02
3.639999999999999858e+01 -1.791399324340948659e-02
3.645000000000000284e+01 -2.122945281056747013e-02
3.650000000000000000e+01 -1.948543561412144007e-02
3.654999999999999716e+01 -1.982993958110217808e-02
3.660000000000000142e+01 -2.073701047274834758e-02
3.664999999999999858e+01 -2.640371335987443460e-02
3.670000000000000284e+01 -2.803225501153721808e-02
3.675000000000000000e+01 -2.899098978631103538e-02
3.679999999999999716e+01 -3.109184917616392152e-02
3.685000000000000142e+01 -3.242854915614652028e-02
3.689999999999999858e+01 -3.138037192513608992e-02
3.695000000000000284e+01 -3.094747024026686319e-02
3.700000000000000000e+01 -3.147749045478549085e-02
3.704999999999999716e+01 -2.721894811083165958e-02
3.710000000000000142e+01 -2.955323037095477709e-02
3.714999999999999858e+01 -2.895524138540175180e-02
3.720000000000000284e+01 -3.693084770885869672e-02
3.725000000000000000e+01 -4.468017384149859661e-02
3.729999999999999716e+01 -4.537764629979265663e-02
3.735000000000000142e+01 -4.237266093847810028e-02
3.739999999999999858e+01 -4.173551268565848377e-02
3.745000000000000284e+01 -4.073897195758308803e-02
3.750000000000000000e+01 -4.302882513732840530e-02
3.754999999999999716e+01 -4.781512990226802207e-02
3.760000000000000142e+01 -4.511546835745347539e-02
3.764999999999999858e+01 -4.170193752596652870e-02
3.770000000000000284e+01 -4.133737372600724408e-02
3.775000000000000000e+01 -4.219862373879734035e-02
3.779999999999999716e+01 -4.153029481914625315e-02
3.785000000000000142e+01 -5.887718004165816421e-02
3.789999999999999858e+01 -5.995388671041310125e-02
3.795000000000000284e+01 -5.520442313620272518e-02
3.800000000000000000e+01 -5.874360160407587905e-02
3.804999999999999716e+01 -5.780228585606556752e-02
3.810000000000000142e+01 -5.124824960278889785e-02
3.814999999999999858e+01 -4.909787542481257316e-02
3.820000000000000284e+01 -4.212224432744193781e-02
3.825000000000000000e+01 -3.905517084717363002e-02
3.829999999999999716e+01 -3.685129033692685629e-02
3.835000000000000142e+01 -3.724286258183751031e-02
3.839999999999999858e+01 -3.393737352008261571e-02
3.845000000000000284e+01 -3.420541054895667732e-02
3.850000000000000000e+01 -3.022708862024000090e-02
3.854999999999999716e+01 -2.924247454595156268e-02
3.860000000000000142e+01 -2.816679362378543203e-02
3.864999999999999858e+01 -2.040497703057600476e-02
3.870000000000000284e+01 -2.140629023328726246e-02
3.875000000000000000e+01 -2.849334250605106353e-02
3.879999999999999716e+01 -2.234091576447861521e-02
3.885000000000000142e+01 -1.801335681479361572e-02
3.889999999999999858e+01 -2.023532099326994307e-02
3.895000000000000284e+01 -1.692894348721890596e-02
3.900000000000000000e+01 -1.460901625303767312e-02
3.904999999999999716e+01 -1.776105142682755933e-02
3.910000000000000142e+01 -1.881526754906022794e-02
3.914999999999999858e+01 -1.695136588786662693e-02
3.920000000000000284e+01 -1.770124087650895225e-02
3.925000000000000000e+01 -1.485165186149850491e-02
3.929999999999999716e+01 -1.725594236041974941e-02
3.935000000000000142e+01 -1.700289103638189317e-02
3.939999999999999858e+01 -2.153126682241477893e-02
3.945000000000000284e+01 -2.295184362974175829e-02
3.950000000000000000e+01 -2.495882687790075896e-02
3.954999999999999716e+01 -1.580058559122376680e-02
3.960000000000000142e+01 -7.481913941230838687e-03
3.964999999999999858e+01 5.318317641890630415e-03
3.970000000000000284e+01 5.089980207525235736e-03
3.975000000000000000e+01 9.078942977417570059e-03
3.979999999999999716e+01 1.193651397197524090e-02
3.985000000000000142e+01 6.918915105396676937e-03
3.989999999999999858e+01 1.154205574583243993e-02
3.995000000000000284e+01 1.628015700559078821e-02
4.000000000000000000e+01 1.674462943002559892e-02
4.004999999999999716e+01 1.893309605459760070e-02
4.010000000000000142e+01 1.803256181145013182e-02
4.014999999999999858e+01 2.065229870078163707e-02
4.020000000000000284e+01 2.235625377850344875e-02
4.025000000000000000e+01 2.331652417095621960e-02
4.029999999999999716e+01 2.144756407048011709e-02
4.035000000000000142e+01 2.551170666178829288e-02
4.039999999999999858e+01 2.407652089578122406e-02
4.045000000000000284e+01 2.474796715733246222e-02
4.050000000000000000e+01 2.531601762217773957e-02
4.054999999999999716e+01 2.586141590208940536e-02
4.060000000000000142e+01 2.671586983214660482e-02
4.064999999999999858e+01 2.781961475700404224e-02
4.070000000000000284e+01 2.910504875200926184e-02
4.075000000000000000e+01 2.556414205560049099e-02
4.079999999999999716e+01 2.539621097120984411e-02
4.085000000000000142e+01 2.523843138801663138e-02
4.089999999999999858e+01 2.055970338919047360e-02
4.095000000000000284e+01 1.813009518539790768e-02
4.100000000000000000e+01 1.754475764087620390e-02
4.104999999999999716e+01 1.771176226847558793e-02
4.110000000000000142e+01 1.136795602789845289e-02
4.114999999999999858e+01 1.112239514516775475e-02
4.120000000000000284e+01 1.424394260622917005e-02
4.125000000000000000e+01 1.305758373970761221e-02
4.129999999999999716e+01 1.021406709941842690e-02
4.135000000000000142e+01 8.987155847412253359e-03
4.139999999999999858e+01 9.521165853881675273e-03
4.145000000000000284e+01 1.131679525670021592e-02
4.150000000000000000e+01 9.641637855621340916e-03
4.154999999999999716e+01 7.403513412822903920e-03
4.160000000000000142e+01 8.341121556425440398e-03
4.164999999999999858e+01 6.642546922222263006e-03
4.170000000000000284e+01 9.393862347984206773e-03
4.175000000000000000e+01 4.206167516763270435e-03
4.179999999999999716e+01 3.909258489759460074e-03
4.185000000000000142e+01 5.168401283487247333e-04
4.189999999999999858e+01 -2.352024337440958995e-04
4.195000000000000284e+01 -1.863041568715197995e-04
4.200000000000000000e+01 1.969351851042190973e-03
4.204999999999999716e+01 1.823926291279130609e-03
4.210000000000000142e+01 2.384061382297565385e-03
4.214999999999999858e+01 -2.245795094710044523e-04
4.220000000000000284e+01 -2.047937029159363834e-03
4.225000000000000000e+01 -5.902882386568874921e-03
4.229999999999999716e+01 -6.690294141959382025e-03
4.235000000000000142e+01 -9.215753950998956806e-03
4.239999999999999858e+01 -9.030304278300227763e-03
4.245000000000000284e+01 -5.971176447533060871e-03
4.250000000000000000e+01 -5.452094940340457621e-03
4.254999999999999716e+01 -4.707943834175352948e-03
4.260000000000000142e+01 -6.284480570261055665e-03
4.264999999999999858e+01 -7.405838202950940433e-03
4.270000000000000284e+01 -2.598586404539452235e-03
4.275000000000000000e+01 -4.154236242858704020e-03
4.279999999999999716e+01 -7.569769975281474134e-03
4.285000000000000142e+01 -8.247629583328223643e-03
4.289999999999999858e+01 -8.053933306174964821e-03
4.295000000000000284e+01 -8.836489384995115104e-03
4.300000000000000000e+01 -9.262811030330398918e-03
4.304999999999999716e+01 -1.071824749284817739e-02
4.310000000000000142e+01 -1.075925902552305087e-02
4.314999999999999858e+01 -1.234938138099608319e-02
4.320000000000000284e+01 -1.426922200593520873e-02
4.325000000000000000e+01 -1.392898713494384114e-02
4.329999999999999716e+01 -1.540364721447815173e-02
4.335000000000000142e+01 -1.763980131879742952e-02
4.339999999999999858e+01 -2.017595687420408596e-02
4.345000000000000284e+01 -1.894386173096669623e-02
4.350000000000000000e+01 -1.420960595886507777e-02
4.354999999999999716e+01 -1.747337342363365284e-02
4.360000000000000142e+01 -1.036456190954564496e-02
4.364999999999999858e+01 -9.180053077795721772e-03
4.370000000000000284e+01 -8.202139562618287680e-03
4.375000000000000000e+01 -7.852617156404301940e-03
4.379999999999999716e+01 -4.555564069974121777e-03
4.385000000000000142e+01 -5.047230516296557362e-03
4.389999999999999858e+01 -6.377333865154243171e-03
4.395000000000000284e+01 -3.816958195556419218e-03
4.400000000000000000e+01 -2.602521931332147688e-03
4.404999999999999716e+01 -3.078673838953445430e-03
4.410000000000000142e+01 -6.801530181906306934e-03
4.414999999999999858e+01 -1.075847772622756660e-02
4.420000000000000284e+01 -1.267872177821769732e-02
4.425000000000000000e+01 -1.282036584316684560e-02
4.429999999999999716e+01 -1.361136896834584664e-02
4.435000000000000142e+01 -1.532339634727834278e-02
4.439999999999999858e+01 -1.472748693758260327e-02
4.445000000000000284e+01 -1.526485087341936803e-02
4.450000000000000000e+01 -1.406361401251797656e-02
4.454999999999999716e+01 -1.422692189355686046e-02
4.460000000000000142e+01 -1.608477396940201018e-02
4.464999999999999858e+01 -1.606294763718166957e-02
4.470000000000000284e+01 -2.035667122318790198e-02
4.475000000000000000e+01 -2.414906181041777053e-02
4.479999999999999716e+01 -2.618506999363139076e-02
4.485000000000000142e+01 -2.575863755900149529e-02
4.489999999999999858e+01 -2.801822570214256361e-02
4.495000000000000284e+01 -2.743272022811559657e-02
4.500000000000000000e+01 -2.840284342166487369e-02
4.504999999999999716e+01 -3.346781288724540171e-02
4.510000000000000142e+01 -3.325538422458714644e-02
4.514999999999999858e+01 -3.269474436081602764e-02
4.520000000000000284e+01 -3.061706979354670427e-02
4.525000000000000000e+01 -3.360331240663769203e-02
4.529999999999999716e+01 -3.484122687370343890e-02
4.535000000000000142e+01 -3.603256352309799210e-02
4.539999999999999858e+01 -3.390384298193555718e-02
4.545000000000000284e+01 -3.049792002594715890e-02
4.550000000000000000e+01 -3.039545465950938691e-02
4.554999999999999716e+01 -3.238657631771674900e-02
4.560000000000000142e+01 -3.224635554434537865e-02
4.564999999999999858e+01 -3.210539339915102763e-02
4.570000000000000284e+01 -2.822428976613733029e-02
4.575000000000000000e+01 -3.256388191875735083e-02
4.579999999999999716e+01 -3.083040151876324797e-02
4.585000000000000142e+01 -3.066018656665861833e-02
4.589999999999999858e+01 -2.926729716857940852e-02
4.595000000000000284e+01 -3.008600994160823619e-02
4.600000000000000000e+01 -2.356230597796381276e-02
4.604999999999999716e+01 -2.335382981816436915e-02
4.610000000000000142e+01 -2.206027323129895745e-02
4.614999999999999858e+01 -2.167041754889659916e-02
4.620000000000000284e+01 -2.267381884577782114e-02
4.625000000000000000e+01 -2.359185968053830948e-02
4.629999999999999716e+01 -2.504273448278796291e-02
4.635000000000000142e+01 -2.556049522254406209e-02
4.639999999999999858e+01 -2.456900849506948523e-02
4.645000000000000284e+01 -2.452090111124775873e-02
4.650000000000000000e+01 -2.398459639256659420e-02
4.654999999999999716e+01 -2.091460016170683042e-02
4.660000000000000142e+01 -1.611958520331632089e-02
4.664999999999999858e+01 -1.347247196218977379e-02
4.670000000000000284e+01 -1.452962626758951860e-02
4.675000000000000000e+01 -1.127248183368854267e-02
4.679999999999999716e+01 -1.293346933235801216e-02
4.685000000000000142e+01 -1.033860634293347867e-02
4.689999999999999858e+01 -9.976833193895908933e-03
4.695000000000000284e+01 -9.494998660945490332e-03
4.700000000000000000e+01 -1.026187317876823928e-02
4.704999999999999716e+01 -1.081105985066506577e-02
4.710000000000000142e+01 -8.982754707171731676e-03
4.714999999999999858e+01 -4.634950284822992109e-03
4.720000000000000284e+01 -4.466167552803984066e-03
4.725000000000000000e+01 -4.117878787367456987e-03
4.729999999999999716e+01 -2.482077428618675776e-03
4.735000000000000142e+01 -5.520628900957763770e-03
4.739999999999999858e+01 -5.667341350533784509e-03
4.745000000000000284e+01 -5.240432808329543654e-03
4.750000000000000000e+01 -6.356019663694386854e-03
4.754999999999999716e+01 -6.447389413182503387e-03
4.760000000000000142e+01 -6.930505794116992649e-03
4.764999999999999858e+01 -6.502312511702643474e-03
4.770000000000000284e+01 -6.321332307970827478e-03
4.775000000000000000e+01 -6.308570262700153621e-03
4.779999999999999716e+01 -6.000446071227412415e-03
4.785000000000000142e+01 -4.326059095707273858e-03
4.789999999999999858e+01 -5.063767975923345009e-03
4.795000000000000284e+01 -3.605474846634744088e-03
4.800000000000000000e+01 -4.760338160543262954e-03
4.804999999999999716e+01 -5.183254656473713050e-03
4.810000000000000142e+01 -7.019889410108875322e-03
4.814999999999999858e+01 -1.082423369561446094e-02
4.820000000000000284e+01 -1.058803245176574530e-02
4.825000000000000000e+01 -8.335686644940821372e-03
4.829999999999999716e+01 -6.747008823231585850e-03
4.835000000000000142e+01 -6.235098919304962566e-03
4.839999999999999858e+01 -4.440431944071144069e-03
4.845000000000000284e+01 -1.649433219926496131e-03
4.850000000000000000e+01 -1.026428255322153846e-03
4.854999999999999716e+01 -1.982681449577159381e-03
4.860000000000000142e+01 -1.973666982430578084e-03
4.864999999999999858e+01 -2.087072150930309195e-03
4.870000000000000284e+01 -6.562644862528924875e-04
4.875000000000000000e+01 2.951230317628791757e-03
4.879999999999999716e+01 2.180927623375670567e-03
4.885000000000000142e+01 1.286467837635106798e-03
4.889999999999999858e+01 -3.160619984751008530e-03
4.895000000000000284e+01 -3.366865999201151642e-03
4.900000000000000000e+01 -2.598251320350211408e-03
4.904999999999999716e+01 -3.239653132784615659e-03
4.910000000000000142e+01 3.656448803625876641e-04
4.914999999999999858e+01 2.292971016808388433e-03
4.920000000000000284e+01 3.168163853426796562e-03
4.925000000000000000e+01 2.308702010785795584e-03
4.929999999999999716e+01 2.797413926221359055e-03
4.935000000000000142e+01 2.927671565895619606e-03
4.939999999999999858e+01 3.690552297091036389e-03
4.945000000000000284e+01 4.281151817322192965e-03
4.950000000000000000e+01 3.699671820785549632e-03
4.954999999999999716e+01 4.108703408494567173e-03
4.960000000000000142e+01 2.928613442790445093e-04
4.964999999999999858e+01 -1.736242628834288064e-03
4.970000000000000284e+01 -1.475794691342512839e-05
4.975000000000000000e+01 6.365623215434013452e-03
4.979999999999999716e+01 7.138170857370557468e-03
4.985000000000000142e+01 9.467729131107953736e-03
4.989999999999999858e+01 1.149414827194310262e-02
4.995000000000000284e+01 1.124319224759435208e-02
5.000000000000000000e+01 1.469881073724279598e-02
5.004999999999999716e+01 1.705903972063614951e-02
5.010000000000000142e+01 1.559162151827960668e-02
5.014999999999999858e+01 2.050320933708848353e-02
5.020000000000000284e+01 1.589701700846124846e-02
5.025000000000000000e+01 1.710483019624974357e-02
5.029999999999999716e+01 2.057564739723155220e-02
5.035000000000000142e+01 2.392386974180409076e-02
5.039999999999999858e+01 1.780674486531678286e-02
5.045000000000000284e+01 1.263393888669036083e-02
5.050000000000000000e+01 1.017367574331405275e-02
5.054999999999999716e+01 1.041760927685604458e-02
5.060000000000000142e+01 8.650406033377416523e-03
5.064999999999999858e+01 7.130169484299723158e-03
5.070000000000000284e+01 5.341768651329102842e-03
5.075000000000000000e+01 1.917829289518445911e-03
5.079999999999999716e+01 1.245762836166014551e-03
5.085000000000000142e+01 1.806194381004649387e-03
5.089999999999999858e+01 6.134541865504033109e-04
5.095000000000000284e+01 1.922760281925358305e-04
5.100000000000000000e+01 -1.794618898132848686e-03
5.104999999999999716e+01 -1.094059782128965850e-03
5.110000000000000142e+01 -2.516734285835073889e-04
5.114999999999999858e+01 -1.125606595953409367e-02
5.120000000000000284e+01 -1.287647773535509875e-02
5.125000000000000000e+01 -9.936895760289127938e-03
5.129999999999999716e+01 -1.120034390772937580e-02
5.135000000000000142e+01 -9.445936181393270459e-03
5.139999999999999858e+01 -1.036660914854612044e-02
5.145000000000000284e+01 -9.019259718504356663e-03
5.150000000000000000e+01 -7.956021986969912668e-03
5.154999999999999716e+01 -4.773948142493656711e-03
5.160000000000000142e+01 -7.613291696557021593e-03
5.164999999999999858e+01 -4.264149323266049410e-03
5.170000000000000284e+01 -6.782631023519937637e-03
5.175000000000000000e+01 -1.354953313695155459e-03
5.179999999999999716e+01 -8.035318365250228995e-03
5.185000000000000142e+01 -1.281411233255471370e-02
5.189999999999999858e+01 -8.707642143916517405e-03
5.195000000000000284e+01 -9.477030780022432932e-03
5.200000000000000000e+01 -5.887198006150394167e-03
5.204999999999999716e+01 -9.767261531008606182e-03
5.210000000000000142e+01 -5.564683804817825187e-03
5.214999999999999858e+01 -1.796528336943900442e-03
5.220000000000000284e+01 -3.125441023907796819e-03
5.225000000000000000e+01 -1.782357315724826096e-03
5.229999999999999716e+01 -5.148302344144313090e-04
5.235000000000000142e+01 -2.785421581813955685e-03
5.239999999999999858e+01 -2.053109853538527194e-03
5.245000000000000284e+01 1.097355011402360338e-03
5.250000000000000000e+01 -9.722593989409556315e-04
5.254999999999999716e+01 8.846174004876172217e-04
5.260000000000000142e+01 1.133024440028006057e-03
5.264999999999999858e+01 2.722200822881664858e-03
5.270000000000000284e+01 3.497087852461493607e-03
5.275000000000000000e+01 5.447649304433692385e-03
5.279999999999999716e+01 4.581947648470249997e-03
5.285000000000000142e+01 2.948420758822524555e-03
5.289999999999999858e+01 5.608926515569873442e-03
5.295000000000000284e+01 9.376151979135513223e-03
5.300000000000000000e+01 9.249725171268142337e-03
5.304999999999999716e+01 9.343239003198470713e-03
5.310000000000000142e+01 9.435848868615861681e-03
5.314999999999999858e+01 8.622638980142698084e-03
5.320000000000000284e+01 7.161046708417863338e-03
5.325000000000000000e+01 7.308076075561873754e-03
5.329999999999999716e+01 3.457702679119598228e-03
5.335000000000000142e+01 4.100875205770750619e-03
5.339999999999999858e+01 3.956020356454343669e-03
5.345000000000000284e+01 1.278126550858547017e-03
5.350000000000000000e+01 3.854648700936335031e-03
5.354999999999999716e+01 3.691859671840526814e-03
5.360000000000000142e+01 4.104151930470862145e-03
5.364999999999999858e+01 2.995641821808000833e-03
5.370000000000000284e+01 1.135978936781202034e-03
5.375000000000000000e+01 -6.038260677017831058e-04
5.379999999999999716e+01 -2.167058263949601243e-03
5.385000000000000142e+01 -4.151602335542836468e-03
5.389999999999999858e+01 -3.752345712853503035e-03
5.395000000000000284e+01 -7.155277756732788229e-03
5.400000000000000000e+01 -3.730140197535379391e-03
5.404999999999999716e+01 -5.615867269320375110e-03
5.410000000000000142e+01 -3.045399138126430715e-03
5.414999999999999858e+01 -2.018269004620966856e-03
5.420000000000000284e+01 -1.585894685784075596e-03
5.425000000000000000e+01 9.764711797969724723e-04
5.429999999999999716e+01 -5.685959189606658911e-04
5.435000000000000142e+01 -2.123449752575741652e-03
5.439999999999999858e+01 1.690607589823397159e-03
5.445000000000000284e+01 1.456384772060923677e-03
5.450000000000000000e+01 2.145216820221526252e-03
5.454999999999999716e+01 1.349649781751883571e-03
5.460000000000000142e+01 1.538111356296087027e-03
5.464999999999999858e+01 7.383585341795548046e-04
5.470000000000000284e+01 2.562688795697291508e-03
5.475000000000000000e+01 7.796829748155101802e-04
5.479999999999999716e+01 -2.732294478164142525e-03
5.485000000000000142e+01 -3.086102856658829666e-03
5.489999999999999858e+01 -3.030422580417645433e-03
5.495000000000000284e+01 -1.799395045532285915e-03
5.500000000000000000e+01 -2.698270826663804259e-03
5.504999999999999716e+01 -4.559631112147931320e-03
5.510000000000000142e+01 -6.415908045194769482e-03
5.514999999999999858e+01 3.922774583526013499e-03
5.520000000000000284e+01 8.885546472889218478e-03
5.525000000000000000e+01 7.445305910522954061e-03
5.529999999999999716e+01 2.719437375644425184e-03
5.535000000000000142e+01 -7.678597502807946000e-03
5.539999999999999858e+01 -1.773879371283721210e-02
5.545000000000000284e+01 -1.767313263754426503e-02
5.550000000000000000e+01 -2.107446030305002577e-02
5.554999999999999716e+01 -2.289705605176419259e-02
5.560000000000000142e+01 -2.592204623620196491e-02
5.564999999999999858e+01 -2.373937514012223679e-02
5.570000000000000284e+01 -2.718390886248393465e-02
5.575000000000000000e+01 -2.589608238755937777e-02
5.579999999999999716e+01 -2.607725024581393491e-02
5.585000000000000142e+01 -2.463398230361696709e-02
5.589999999999999858e+01 -2.374590137625632799e-02
5.595000000000000284e+01 -2.213970373997071681e-02
5.600000000000000000e+01 -2.232031252802569102e-02
5.604999999999999716e+01 -2.226962823662449395e-02
5.610000000000000142e+01 -2.214641478091759416e-02
5.614999999999999858e+01 -1.789302480553368532e-02
5.620000000000000284e+01 -1.972478843754723113e-02
5.625000000000000000e+01 -2.084937726592374016e-02
5.629999999999999716e+01 -2.019462912931257667e-02
5.635000000000000142e+01 -9.184874488015042429e-03
5.639999999999999858e+01 -1.391689147921316635e-02
5.645000000000000284e+01 -1.476508298416101019e-02
5.650000000000000000e+01 -1.630990591629181974e-02
5.654999999999999716e+01 -1.745740244854942017e-02
5.660000000000000142e+01 -2.297230493231223677e-02
5.664999999999999858e+01 -2.299882199888320447e-02
5.670000000000000284e+01 -2.625371593729907901e-02
5.675000000000000000e+01 -2.761547744782022126e-02
5.679999999999999716e+01 -2.577498162776832927e-02
5.685000000000000142e+01 -2.735624549711508646e-02
5.689999999999999858e+01 -3.066686779706876906e-02
5.695000000000000284e+01 -3.105025028468964138e-02
5.700000000000000000e+01 -3.236598124283360245e-02
5.704999999999999716e+01 -3.309257951356209954e-02
5.710000000000000142e+01 -3.583952917772988828e-02
5.714999999999999858e+01 -3.892575134044019142e-02
5.720000000000000284e+01 -3.710947787902444533e-02
5.725000000000000000e+01 -3.564993807390782338e-02
5.729999999999999716e+01 -3.046534985872905582e-02
5.735000000000000142e+01 -3.674968803500366921e-02
5.739999999999999858e+01 -3.635282967002529536e-02
5.745000000000000284e+01 -3.621987519986356874e-02
5.750000000000000000e+01 -3.806211109203316845e-02
5.754999999999999716e+01 -3.610041750348930850e-02
5.760000000000000142e+01 -3.695114247211792047e-02
5.764999999999999858e+01 -3.728642449794278280e-02
5.770000000000000284e+01 -3.492360120397468293e-02
5.775000000000000000e+01 -3.178808697132588096e-02
5.779999999999999716e+01 -3.292469147502780774e-02
5.785000000000000142e+01 -3.174321732422327735e-02
5.789999999999999858e+01 -3.441578022375799129e-02
5.795000000000000284e+01 -3.430552808974235424e-02
5.800000000000000000e+01 -3.249811746785404021e-02
5.804999999999999716e+01 -3.121425052967864711e-02
5.810000000000000142e+01 -2.960611077247604986e-02
5.814999999999999858e+01 -2.881405055455741812e-02
5.820000000000000284e+01 -2.843361697135714239e-02
5.825000000000000000e+01 -2.797714579097137361e-02
5.829999999999999716e+01 -2.748675377224237340e-02
5.835000000000000142e+01 -2.867525397827756090e-02
5.839999999999999858e+01 -2.874483521736326957e-02
5.845000000000000284e+01 -3.093559500142555388e-02
5.850000000000000000e+01 -3.591699203047261924e-02
5.854999999999999716e+01 -3.786111954774130928e-02
5.860000000000000142e+01 -3.943807510628496299e-02
5.864999999999999858e+01 -3.826299974018278899e-02
5.870000000000000284e+01 -3.723418157970291575e-02
5.875000000000000000e+01 -3.878945477380470186e-02
5.879999999999999716e+01 -3.918193190010875460e-02
5.885000000000000142e+01 -3.610234034977597567e-02
5.889999999999999858e+01 -3.507959036301492445e-02
5.895000000000000284e+01 -3.460451213116066960e-02
5.900000000000000000e+01 -3.096600412429234908e-02
5.904999999999999716e+01 -3.069178899892163401e-02
5.910000000000000142e+01 -3.240442414760360407e-02
5.914999999999999858e+01 -3.625340851896782790e-02
5.920000000000000284e+01 -3.123687638304595282e-02
5.925000000000000000e+01 -3.181844997912880446e-02
5.929999999999999716e+01 -3.526645644617457803e-02
5.935000000000000142e+01 -3.442914676530513252e-02
5.939999999999999858e+01 -3.456804222602552490e-02
5.945000000000000284e+01 -3.275910207103020083e-02
5.950000000000000000e+01 -2.793682070391460132e-02
5.954999999999999716e+01 -2.676948417157343912e-02
5.960000000000000142e+01 -2.510352957144657005e-02
5.964999999999999858e+01 -2.605936038410659392e-02
5.970000000000000284e+01 -2.483268798613845474e-02
5.975000000000000000e+01 -2.503209845382660739e-02
5.979999999999999716e+01 -2.370851393566505635e-02
5.985000000000000142e+01 -2.161016504538762484e-02
5.989999999999999858e+01 -2.012093461520351317e-02
5.995000000000000284e+01 -1.994151093751150502e-02
6.000000000000000000e+01 -2.327149855499470107e-02
6.004999999999999716e+01 -2.452538716518566989e-02
6.010000000000000142e+01 -2.511935901052018277e-02
6.014999999999999858e+01 -2.422514403135749353e-02
6.020000000000000284e+01 -2.418872036783201868e-02
6.025000000000000000e+01 -2.405556288052550923e-02
6.029999999999999716e+01 -2.316125184063415679e-02
6.035000000000000142e+01 -1.672998666375424479e-02
6.039999999999999858e+01 -1.520091862580021796e-02
6.045000000000000284e+01 -1.593151475224509686e-02
6.050000000000000000e+01 -1.661605473895047883e-02
6.054999999999999716e+01 -1.746990827425823345e-02
6.060000000000000142e+01 -1.710606119716684068e-02
6.064999999999999858e+01 -1.633446609218241682e-02
6.070000000000000284e+01 -1.690957400075255787e-02
6.075000000000000000e+01 -1.697965951429480577e-02
6.079999999999999716e+01 -1.701664051367100805e-02
6.085000000000000142e+01 -2.115402883357159203e-02
6.089999999999999858e+01 -2.048844446219858992e-02
6.095000000000000284e+01 -2.114037352723966215e-02
6.100000000000000000e+01 -2.001794755374223037e-02
6.104999999999999716e+01 -1.907065070299403947e-02
6.110000000000000142e+01 -2.132398357082182852e-02
6.114999999999999858e+01 -2.008295760912488792e-02
6.120000000000000284e+01 -2.038936314594913882e-02
6.125000000000000000e+01 -1.649694775112572551e-02
6.129999999999999716e+01 -1.534500911890116122e-02
6.135000000000000142e+01 -1.241974062106253156e-02
6.139999999999999858e+01 -8.507091780401905903e-03
6.145000000000000284e+01 -8.240499956691330410e-03
6.150000000000000000e+01 -8.969284784457152992e-03
6.154999999999999716e+01 -9.395627593676245462e-03
6.160000000000000142e+01 -7.855853929099482560e-03
6.164999999999999858e+01 -3.945124042151176152e-03
6.170000000000000284e+01 -5.061330248917454526e-03
6.175000000000000000e+01 -4.793909417151751354e-03
6.179999999999999716e+01 -4.792584117368815962e-03
6.185000000000000142e+01 -4.643897148590045779e-03
6.189999999999999858e+01 -3.218855728128683282e-03
6.195000000000000284e+01 -4.240590599245879291e-03
6.200000000000000000e+01 -4.032394262494640516e-03
6.204999999999999716e+01 -7.648114888607055253e-03
6.210000000000000142e+01 -7.924188091375327855e-03
6.214999999999999858e+01 -8.524575584918819490e-03
6.220000000000000284e+01 -5.026325653302975843e-03
6.225000000000000000e+01 -3.736149490112799978e-03
6.229999999999999716e+01 -3.426536606265160462e-03
6.235000000000000142e+01 -4.653065362770619599e-03
6.239999999999999858e+01 -5.254449458000765363e-03
6.245000000000000284e+01 -4.128949362905409530e-03
6.250000000000000000e+01 -3.614040289505361311e-03
6.254999999999999716e+01 -4.124427049611082557e-03
6.260000000000000142e+01 -3.881819637929415784e-03
6.264999999999999858e+01 -7.968172448157274240e-03
6.270000000000000284e+01 -8.132338783355352180e-03
6.275000000000000000e+01 -8.369035818479019298e-03
6.279999999999999716e+01 -9.144237419676778944e-03
6.285000000000000142e+01 -8.721004708668362790e-03
6.289999999999999858e+01 -9.828520913328009020e-03
6.295000000000000284e+01 -1.351069071809582293e-02
6.300000000000000000e+01 -1.241314887198409142e-02
6.304999999999999716e+01 -9.660837590157957469e-03
6.310000000000000142e+01 -1.169532815419927277e-02
6.314999999999999858e+01 -1.312846528610052410e-02
6.320000000000000284e+01 -1.602348600836758438e-02
6.325000000000000000e+01 -1.818146512089491990e-02
6.329999999999999716e+01 -1.855444861999139966e-02
6.335000000000000142e+01 -1.754340203070850479e-02
6.339999999999999858e+01 -2.094352105808414480e-02
6.345000000000000284e+01 -2.244172873403990631e-02
6.350000000000000000e+01 -2.328718421996614149e-02
6.354999999999999716e+01 -2.369356869211633465e-02
6.360000000000000142e+01 -2.432842279513570266e-02
6.364999999999999858e+01 -3.617523304863907996e-02
6.370000000000000284e+01 -3.299847159027224919e-02
6.375000000000000000e+01 -2.805096057787081695e-02
6.379999999999999716e+01 -3.332120696359754802e-02
6.385000000000000142e+01 -3.538124913766263480e-02
6.389999999999999858e+01 -3.960587108956797886e-02
6.395000000000000284e+01 -4.168081652448069052e-02
6.400000000000000000e+01 -4.333121286212636425e-02
6.404999999999999716e+01 -3.991819102003898306e-02
6.409999999999999432e+01 -3.725871954209367121e-02
6.415000000000000568e+01 -3.976095143596466291e-02
6.420000000000000284e+01 -3.613312482383988777e-02
6.425000000000000000e+01 -4.031907227527860293e-02
6.429999999999999716e+01 -4.156100858563229611e-02
6.434999999999999432e+01 -4.195641339495584377e-02
6.440000000000000568e+01 -4.050828119853337045e-02
6.445000000000000284e+01 -3.767690408879077052e-02
6.450000000000000000e+01 -3.645074845676779529e-02
6.454999999999999716e+01 -4.033688241091716586e-02
6.459999999999999432e+01 -5.083078167240279860e-02
6.465000000000000568e+01 -5.617006380450665498e-02
6.470000000000000284e+01 -5.779994526123607285e-02
6.475000000000000000e+01 -5.467676216745145229e-02
6.479999999999999716e+01 -5.792663107605104666e-02
6.484999999999999432e+01 -5.363455482836211596e-02
6.490000000000000568e+01 -5.964196783523421225e-02
6.495000000000000284e+01 -6.339735872474731859e-02
6.500000000000000000e+01 -6.030019556229931216e-02
6.504999999999999716e+01 -6.584001347246587477e-02
6.509999999999999432e+01 -6.704647579593665807e-02
6.515000000000000568e+01 -6.808827225812863482e-02
6.520000000000000284e+01 -7.081368341121964394e-02
6.525000000000000000e+01 -7.328783261303112306e-02
6.529999999999999716e+01 -7.107341200951955429e-02
6.534999999999999432e+01 -7.355101052235864245e-02
6.540000000000000568e+01 -7.187604764966315507e-02
6.545000000000000284e+01 -7.476343428659019963e-02
6.550000000000000000e+01 -7.714938571692731006e-02
6.554999999999999716e+01 -7.941273359216077798e-02
6.559999999999999432e+01 -7.898952288240149167e-02
6.565000000000000568e+01 -7.787489498055441550e-02
6.570000000000000284e+01 -7.856881583606198372e-02
6.575000000000000000e+01 -7.619017053405677253e-02
6.579999999999999716e+01 -7.722716955108453740e-02
6.584999999999999432e+01 -7.744275787086327134e-02
6.590000000000000568e+01 -7.648605999191761262e-02
6.595000000000000284e+01 -7.403442689263957377e-02
6.600000000000000000e+01 -7.712067995490043404e-02
6.604999999999999716e+01 -7.630149198715813208e-02
6.609999999999999432e+01 -7.407823297511362259e-02
6.615000000000000568e+01 -7.556748472003119166e-02
6.620000000000000284e+01 -7.317896587810451825e-02
6.625000000000000000e+01 -7.390704395814413907e-02
6.629999999999999716e+01 -7.389880452947748812e-02
6.634999999999999432e+01 -7.213258584725122657e-02
6.640000000000000568e+01 -7.125648961497590972e-02
6.645000000000000284e+01 -7.137158977597721221e-02
6.650000000000000000e+01 -7.083856828873141831e-02
6.654999999999999716e+01 -7.006062269824128719e-02
6.659999999999999432e+01 -7.065824003637508066e-02
6.665000000000000568e+01 -6.761050097987046648e-02
6.670000000000000284e+01 -6.945334915710721368e-02
6.675000000000000000e+01 -6.496875177063467233e-02
6.679999999999999716e+01 -6.360340326223586083e-02
6.684999999999999432e+01 -6.119327405347128879e-02
6.690000000000000568e+01 -6.073989947331123046e-02
6.695000000000000284e+01 -5.995814284360658636e-02
6.700000000000000000e+01 -5.897738986550776080e-02
6.704999999999999716e+01 -5.979219826756714679e-02
6.709999999999999432e+01 -6.034064213898927137e-02
6.715000000000000568e+01 -5.878488219848820862e-02
6.720000000000000284e+01 -5.580877832335652544e-02
6.725000000000000000e+01 -5.159815933944452565e-02
6.729999999999999716e+01 -4.834448593428176261e-02
6.734999999999999432e+01 -4.790934537587947240e-02
6.740000000000000568e+01 -4.906530482509303265e-02
6.745000000000000284e+01 -5.182430331791290645e-02
6.750000000000000000e+01 -4.772012492417803536e-02
6.754999999999999716e+01 -4.660341573047461355e-02
6.759999999999999432e+01 -4.703763657032922901e-02
6.765000000000000568e+01 -4.644405203488876505e-02
6.770000000000000284e+01 -4.781759222961652622e-02
6.775000000000000000e+01 -4.622627100863157396e-02
6.779999999999999716e+01 -4.464232495442754800e-02
6.784999999999999432e+01 -4.314830504776780845e-02
6.790000000000000568e+01 -4.404598465505481231e-02
6.795000000000000284e+01 -4.344060867271515997e-02
6.800000000000000000e+01 -3.913831187718380678e-02
6.804999999999999716e+01 -3.743109058202848810e-02
6.809999999999999432e+01 -3.664597075933122283e-02
6.815000000000000568e+01 -3.408066741288134915e-02
6.820000000000000284e+01 -3.069527120329817310e-02
6.825000000000000000e+01 -3.117294197713432746e-02
6.829999999999999716e+01 -2.814169154441086007e-02
6.834999999999999432e+01 -2.536996839189893313e-02
6.840000000000000568e+01 -2.195761532119612156e-02
6.845000000000000284e+01 -2.196740094748673294e-02
6.850000000000000000e+01 -2.230137544898075017e-02
6.854999999999999716e+01 -2.185004336254852547e-02
6.859999999999999432e+01 -2.372243440209773069e-02
6.865000000000000568e+01 -2.510385594578503493e-02
6.870000000000000284e+01 -2.436787864106831555e-02
6.875000000000000000e+01 -2.596742682870639696e-02
6.879999999999999716e+01 -2.786286353498336130e-02
6.884999999999999432e+01 -2.478373689409294270e-02
6.890000000000000568e+01 -2.041186510172193769e-02
6.895000000000000284e+01 -2.031207277658924129e-02
6.900000000000000000e+01 -2.203914078228903783e-02
6.904999999999999716e+01 -2.160201279489170137e-02
6.909999999999999432e+01 -1.810796537593272609e-02
6.915000000000000568e+01 -1.497423129464947426e-02
6.920000000000000284e+01 -1.236969701231550520e-02
6.925000000000000000e+01 -1.191722086231833573e-02
6.929999999999999716e+01 -1.250790910173441017e-02
6.934999999999999432e+01 -8.752884018051616463e-03
6.940000000000000568e+01 -6.879807581019132916e-03
6.945000000000000284e+01 -5.832372572997401861e-03
6.950000000000000000e+01 -1.037806078717116998e-02
6.954999999999999716e+01 -9.066689681037180815e-03
6.959999999999999432e+01 -7.020599623831603325e-03
6.965000000000000568e+01 -4.998538182290727938e-03
6.970000000000000284e+01 -1.882778713955863062e-03
6.975000000000000000e+01 2.769532537567504296e-03
6.979999999999999716e+01 3.705378667276030928e-03
6.984999999999999432e+01 5.642284034782659406e-03
6.990000000000000568e+01 1.066648749930090324e-02
6.995000000000000284e+01 1.199751495205036815e-02
7.000000000000000000e+01 1.340132906215081229e-02
7.004999999999999716e+01 2.503046013505339992e-02
7.009999999999999432e+01 2.239309254756783468e-02
7.015000000000000568e+01 2.209739191071646500e-02
7.020000000000000284e+01 1.940121302950416349e-02
7.025000000000000000e+01 2.321908603340372412e-02
7.029999999999999716e+01 2.102162235597044779e-02
7.034999999999999432e+01 2.313459041523117585e-02
7.040000000000000568e+01 2.098698984101190698e-02
7.045000000000000284e+01 1.862185261691138086e-02
7.050000000000000000e+01 1.866747934615729798e-02
7.054999999999999716e+01 2.098795194286873916e-02
7.059999999999999432e+01 2.199230694850029880e-02
7.065000000000000568e+01 2.005717487092903775e-02
7.070000000000000284e+01 1.651623271463010037e-02
7.075000000000000000e+01 2.390696158090776721e-02
7.079999999999999716e+01 2.422276581710443299e-02
7.084999999999999432e+01 2.459093439008815107e-02
7.090000000000000568e+01 2.315746786430434787e-02
7.095000000000000284e+01 2.506895092582536386e-02
7.100000000000000000e+01 1.896242749731546703e-02
7.104999999999999716e+01 1.325988758546429308e-02
7.109999999999999432e+01 1.187793948613529924e-02
7.115000000000000568e+01 1.067862286725785106e-02
7.120000000000000284e+01 1.010831602120201324e-02
7.125000000000000000e+01 6.982262495382349221e-03
7.129999999999999716e+01 5.061277388012720355e-03
7.134999999999999432e+01 4.687249014729391421e-03
7.140000000000000568e+01 4.728330635874344705e-03
7.145000000000000284e+01 4.433865099895995497e-03
7.150000000000000000e+01 4.066361214295395772e-03
7.154999999999999716e+01 3.712639493939175802e-04
7.159999999999999432e+01 -5.328292529015207606e-03
7.165000000000000568e+01 -9.217850018465525638e-03
7.170000000000000284e+01 -6.923396190305144970e-03
7.175000000000000000e+01 -1.107471403809330047e-02
7.179999999999999716e+01 -8.757617208702862810e-03
7.184999999999999432e+01 -1.573551551874226295e-02
7.190000000000000568e+01 -1.871945398451285367e-02
7.195000000000000284e+01 -2.298338937016305636e-02
7.200000000000000000e+01 -2.356173105427349090e-02
7.204999999999999716e+01 -2.446097183970444289e-02
7.209999999999999432e+01 -2.896096742555113665e-02
7.215000000000000568e+01 -3.843544069738247942e-02
7.220000000000000284e+01 -3.536208649613870048e-02
7.225000000000000000e+01 -3.720242798586036181e-02
7.229999999999999716e+01 -3.830068051959775732e-02
7.234999999999999432e+01 -3.662405449228952475e-02
7.240000000000000568e+01 -3.484334534611047141e-02
7.245000000000000284e+01 -3.712087752128626073e-02
7.250000000000000000e+01 -3.954812876463686955e-02
7.254999999999999716e+01 -4.006961007349373743e-02
7.259999999999999432e+01 -4.305641017612815702e-02
7.265000000000000568e+01 -4.350883520990875969e-02
7.270000000000000284e+01 -4.658670326698416408e-02
7.275000000000000000e+01 -4.565856138558919280e-02
7.279999999999999716e+01 -4.555413100102177065e-02
7.284999999999999432e+01 -4.949766026577546996e-02
7.290000000000000568e+01 -4.906387222401011050e-02
7.295000000000000284e+01 -4.809838261652463198e-02
7.300000000000000000e+01 -4.550023014168862179e-02
7.304999999999999716e+01 -4.518215479310216942e-02
7.309999999999999432e+01 -4.292344300124806278e-02
7.315000000000000568e+01 -4.253230084424432234e-02
7.320000000000000284e+01 -4.156776177580019660e-02
7.325000000000000000e+01 -4.220217296681808700e-02
7.329999999999999716e+01 -4.122106125228725687e-02
7.334999999999999432e+01 -3.898231513696093220e-02
7.340000000000000568e+01 -3.526329545019544348e-02
7.345000000000000284e+01 -3.396166924321317171e-02
7.350000000000000000e+01 -3.558859936763463655e-02
7.354999999999999716e+01 -3.454119549438825626e-02
7.359999999999999432e+01 -3.468541884575158940e-02
7.365000000000000568e+01 -3.535781466191976335e-02
7.370000000000000284e+01 -3.310713730939728733e-02
7.375000000000000000e+01 -3.427143993902351249e-02
7.379999999999999716e+01 -3.287684778128553698e-02
7.384999999999999432e+01 -2.843372351190077280e-02
7.390000000000000568e+01 -2.672835387649539346e-02
7.395000000000000284e+01 -2.606572482406655303e-02
7.400000000000000000e+01 -2.503384493653543555e-02
7.404999999999999716e+01 -2.539194917011329891e-02
7.409999999999999432e+01 -3.115507695620490028e-02
7.415000000000000568e+01 -3.451896913655939925e-02
7.420000000000000284e+01 -3.423965310850399235e-02
7.425000000000000000e+01 -3.519213225624248653e-02
7.429999999999999716e+01 -3.478903770485430869e-02
7.434999999999999432e+01 -3.488881271482303231e-02
7.440000000000000568e+01 -3.663845914245288105e-02
7.445000000000000284e+01 -3.860636409494693638e-02
7.450000000000000000e+01 -4.072497588701519400e-02
7.454999999999999716e+01 -4.067630719462346500e-02
7.459999999999999432e+01 -3.843117253511119102e-02
7.465000000000000568e+01 -3.923834605065986553e-02
7.470000000000000284e+01 -4.112267982433052971e-02
7.475000000000000000e+01 -4.517010136931665781e-02
7.479999999999999716e+01 -4.547404305245027201e-02
7.484999999999999432e+01 -4.432256336101666333e-02
7.490000000000000568e+01 -4.418857138543562380e-02
7.495000000000000284e+01 -4.398198607326235521e-02
7.500000000000000000e+01 -4.535682948567191369e-02
7.504999999999999716e+01 -4.651418198349262234e-02
7.509999999999999432e+01 -4.560788789222589706e-02
7.515000000000000568e+01 -4.866331152266985954e-02
7.520000000000000284e+01 -4.564112823252031159e-02
7.525000000000000000e+01 -4.653580799144169111e-02
7.529999999999999716e+01 -5.039531899200083709e-02
7.534999999999999432e+01 -5.312307697378507859e-02
7.540000000000000568e+01 -4.867912900939840720e-02
7.545000000000000284e+01 -4.546359163079791849e-02
7.550000000000000000e+01 -4.655495441390878480e-02
7.554999999999999716e+01 -4.659914145793059292e-02
7.559999999999999432e+01 -4.792852460806282244e-02
7.565000000000000568e+01 -4.886238043488614485e-02
7.570000000000000284e+01 -4.497782524469897542e-02
7.575000000000000000e+01 -4.479021573361054859e-02
7.579999999999999716e+01 -4.534175687835129837e-02
7.584999999999999432e+01 -4.576819865048286501e-02
7.590000000000000568e+01 -4.549199524346147355e-02
7.595000000000000284e+01 -4.531321411889427386e-02
7.600000000000000000e+01 -4.115600477322037959e-02
7.604999999999999716e+01 -4.238090423212913238e-02
7.609999999999999432e+01 -4.404912044724063058e-02
7.615000000000000568e+01 -3.719779417104017438e-02
7.620000000000000284e+01 -3.422216888587962386e-02
7.625000000000000000e+01 -3.549349137295174789e-02
7.629999999999999716e+01 -3.548167855026119338e-02
7.634999999999999432e+01 -3.649253159180215061e-02
7.640000000000000568e+01 -3.578902979000507523e-02
7.645000000000000284e+01 -3.592380144033047867e-02
7.650000000000000000e+01 -3.197264993428234475e-02
7.654999999999999716e+01 -3.489474379023194822e-02
7.659999999999999432e+01 -3.322670452180279121e-02
7.665000000000000568e+01 -3.350858144182394110e-02
7.670000000000000284e+01 -3.512764124084597622e-02
7.675000000000000000e+01 -3.866639008540845301e-02
7.679999999999999716e+01 -3.265650184571512737e-02
7.684999999999999432e+01 -3.047411450287360046e-02
7.690000000000000568e+01 -3.336936659742337913e-02
7.695000000000000284e+01 -3.071952116074728317e-02
7.700000000000000000e+01 -3.368267198972485499e-02
7.704999999999999716e+01 -3.099253677629994902e-02
7.709999999999999432e+01 -3.520063092823816353e-02
7.715000000000000568e+01 -3.829173613874403692e-02
7.720000000000000284e+01 -3.518813757212677085e-02
7.725000000000000000e+01 -3.591147256927845755e-02
7.729999999999999716e+01 -3.709974351286746130e-02
7.734999999999999432e+01 -3.603889603506858774e-02
7.740000000000000568e+01 -3.654264892728606440e-02
7.745000000000000284e+01 -4.135371703893661599e-02
7.750000000000000000e+01 -4.138955817971332052e-02
7.754999999999999716e+01 -4.249120917817286736e-02
7.759999999999999432e+01 -4.131886789394206838e-02
7.765000000000000568e+01 -4.076062294406148506e-02
7.770000000000000284e+01 -3.947196967617425806e-02
7.775000000000000000e+01 -3.999945761100828084e-02
7.779999999999999716e+01 -3.839449000873365603e-02
7.784999999999999432e+01 -3.529437534939188631e-02
7.790000000000000568e+01 -3.772727292320174342e-02
7.795000000000000284e+01 -4.112876160355469907e-02
7.800000000000000000e+01 -4.414618499956163983e-02
7.804999999999999716e+01 -4.709468202570124551e-02
7.809999999999999432e+01 -4.784175554935317376e-02
7.815000000000000568e+01 -4.516525133828343946e-02
7.820000000000000284e+01 -4.534247570019910023e-02
7.825000000000000000e+01 -4.615188517245362443e-02
7.829999999999999716e+01 -4.275954501704681138e-02
7.834999999999999432e+01 -4.325125893881973799e-02
7.840000000000000568e+01 -4.319789510495085361e-02
7.845000000000000284e+01 -4.127133559642729571e-02
7.850000000000000000e+01 -4.347816424787628170e-02
7.854999999999999716e+01 -4.356811052400931528e-02
7.859999999999999432e+01 -4.381769735207180494e-02
7.865000000000000568e+01 -4.862445600839274129e-02
7.870000000000000284e+01 -4.638051106260460826e-02
7.875000000000000000e+01 -4.671037623712197967e-02
7.879999999999999716e+01 -4.535964758012343834e-02
7.884999999999999432e+01 -4.490003080602648217e-02
7.890000000000000568e+01 -4.570193485206808237e-02
7.895000000000000284e+01 -4.034810031222987176e-02
7.900000000000000000e+01 -4.712763540012266522e-02
7.904999999999999716e+01 -4.652686715001460444e-02
7.909999999999999432e+01 -4.749873037452121555e-02
7.915000000000000568e+01 -4.889234368906068828e-02
7.920000000000000284e+01 -5.015719942058579489e-02
7.925000000000000000e+01 -5.388689780617932773e-02
7.929999999999999716e+01 -5.635183339478330722e-02
7.934999999999999432e+01 -5.558956280808197148e-02
7.940000000000000568e+01 -6.107997591090673362e-02
7.945000000000000284e+01 -6.377066076392780281e-02
7.950000000000000000e+01 -6.791194229310282271e-02
7.954999999999999716e+01 -6.702107250769019642e-02
7.959999999999999432e+01 -6.815493266596266142e-02
7.965000000000000568e+01 -6.928697417042688211e-02
7.970000000000000284e+01 -6.602041048301419968e-02
7.975000000000000000e+01 -6.502315105501507708e-02
7.979999999999999716e+01 -6.312431643628250988e-02
7.984999999999999432e+01 -6.665547637683742754e-02
7.990000000000000568e+01 -6.729877662875535793e-02
7.995000000000000284e+01 -6.980867589516091820e-02
8.000000000000000000e+01 -6.701578489900572588e-02
8.004999999999999716e+01 -6.773589129193696712e-02
8.009999999999999432e+01 -6.660081451065195945e-02
8.015000000000000568e+01 -7.625424930059861162e-02
8.020000000000000284e+01 -7.821392979109918764e-02
8.025000000000000000e+01 -7.978109345484737935e-02
8.029999999999999716e+01 -7.349917851880445607e-02
8.034999999999999432e+01 -5.931652263549805348e-02
8.040000000000000568e+01 -4.547095416347739921e-02
8.045000000000000284e+01 -4.345513842027166201e-02
8.050000000000000000e+01 -3.984634194228739434e-02
8.054999999999999716e+01 -3.979800757366180886e-02
8.059999999999999432e+01 -4.110791521753408978e-02
8.065000000000000568e+01 -4.162884236726523135e-02
8.070000000000000284e+01 -3.941226295555162740e-02
8.075000000000000000e+01 -4.090958918918369269e-02
8.079999999999999716e+01 -3.799470786263189209e-02
8.084999999999999432e+01 -3.917148202404122093e-02
8.090000000000000568e+01 -3.973178099301495625e-02
8.095000000000000284e+01 -4.231298169160935957e-02
8.100000000000000000e+01 -4.078098131577145846e-02
8.104999999999999716e+01 -3.815213839341428242e-02
8.109999999999999432e+01 -3.841375355480094317e-02
8.115000000000000568e+01 -4.295972866256496381e-02
8.120000000000000284e+01 -4.374547550186282108e-02
8.125000000000000000e+01 -4.394892501996042200e-02
8.129999999999999716e+01 -4.065193118130965011e-02
8.134999999999999432e+01 -6.285823878426850808e-02
8.140000000000000568e+01 -5.418253804215569097e-02
8.145000000000000284e+01 -5.196316639103134433e-02
8.150000000000000000e+01 -4.263035057959107393e-02
8.154999999999999716e+01 -4.438903238229107567e-02
8.159999999999999432e+01 -4.086069906846087618e-02
8.165000000000000568e+01 -3.621879082561040020e-02
8.170000000000000284e+01 -3.098085992627221813e-02
8.175000000000000000e+01 -2.615905342228730043e-02
8.179999999999999716e+01 -2.700775693474794653e-02
8.184999999999999432e+01 -2.535407733998143107e-02
8.190000000000000568e+01 -2.239151191260518869e-02
8.195000000000000284e+01 -2.467671197565341271e-02
8.200000000000000000e+01 -2.521187232763845779e-02
8.204999999999999716e+01 -2.568790465872660203e-02
8.209999999999999432e+01 -2.510548886401275590e-02
8.215000000000000568e+01 -2.630426793465123064e-02
8.220000000000000284e+01 -2.856621434114443858e-02
8.225000000000000000e+01 -3.525536140691365450e-02
8.229999999999999716e+01 -4.164704677395555943e-02
8.234999999999999432e+01 -3.349980489720307680e-02
8.240000000000000568e+01 -3.686537260115758247e-02
8.245000000000000284e+01 -3.580246393034569596e-02
8.250000000000000000e+01 -3.312904329620671579e-02
8.254999999999999716e+01 -3.624762307409858803e-02
8.259999999999999432e+01 -3.653301841904089270e-02
8.265000000000000568e+01 -3.552479528159184496e-02
8.270000000000000284e+01 -3.674325565265084553e-02
8.275000000000000000e+01 -3.977315295523313476e-02
8.279999999999999716e+01 -4.085400613493700428e-02
8.284999999999999432e+01 -3.465006660782862791e-02
8.290000000000000568e+01 -3.862515767732309369e-02
8.295000000000000284e+01 -4.156225705964459310e-02
8.300000000000000000e+01 -4.293596020195982604e-02
8.304999999999999716e+01 -4.608845374512153537e-02
8.309999999999999432e+01 -4.902535140518361756e-02
8.315000000000000568e+01 -4.278007078374676531e-02
8.320000000000000284e+01 -4.110194217074485123e-02
8.325000000000000000e+01 -3.974027831159188812e-02
8.329999999999999716e+01 -3.624544217464523155e-02
8.334999999999999432e+01 -3.660627181584875933e-02
8.340000000000000568e+01 -3.661837209437739799e-02
8.345000000000000284e+01 -3.664105565844953671e-02
8.350000000000000000e+01 -2.953970369485177730e-02
8.354999999999999716e+01 -2.728003214354638578e-02
8.359999999999999432e+01 -2.516688451178140939e-02
8.365000000000000568e+01 -2.579081547713757763e-02
8.370000000000000284e+01 -1.745046455610102173e-02
8.375000000000000000e+01 -1.723024048752127071e-02
8.379999999999999716e+01 -1.721711613014507633e-02
8.384999999999999432e+01 -1.517838343353069240e-02
8.390000000000000568e+01 -1.742777518072034793e-02
8.395000000000000284e+01 -1.742751261817759856e-02
8.400000000000000000e+01 -1.993597918230487209e-02
8.404999999999999716e+01 -2.027597546470505385e-02
8.409999999999999432e+01 -2.658239943868370009e-02
8.415000000000000568e+01 -2.968375137312837669e-02
8.420000000000000284e+01 -4.014691494015599355e-02
8.425000000000000000e+01 -4.461029403389448617e-02
8.429999999999999716e+01 -3.780520310265267359e-02
8.434999999999999432e+01 -3.943412669993671266e-02
8.440000000000000568e+01 -3.818890023555819579e-02
8.445000000000000284e+01 -4.296013313399744266e-02
8.450000000000000000e+01 -4.744909256983351198e-02
8.454999999999999716e+01 -4.810800269024208958e-02
8.459999999999999432e+01 -5.237462623087492386e-02
8.465000000000000568e+01 -4.944804319108135615e-02
8.470000000000000284e+01 -5.156456445353764517e-02
8.475000000000000000e+01 -5.097356802767857853e-02
8.479999999999999716e+01 -5.392821247704316506e-02
8.484999999999999432e+01 -5.130328828999033974e-02
8.490000000000000568e+01 -5.077517527691199906e-02
8.495000000000000284e+01 -5.072433955813394901e-02
8.500000000000000000e+01 -4.739588372716825593e-02
8.504999999999999716e+01 -4.487689505100105752e-02
8.509999999999999432e+01 -4.269716026244969181e-02
8.515000000000000568e+01 -4.235103752545824746e-02
8.520000000000000284e+01 -4.291961928929990261e-02
8.525000000000000000e+01 -4.415889128227883098e-02
8.529999999999999716e+01 -4.364877823004370549e-02
8.534999999999999432e+01 -4.665260960565342785e-02
8.540000000000000568e+01 -4.517985370462011818e-02
8.545000000000000284e+01 -4.134524724749340935e-02
8.550000000000000000e+01 -4.570662027284371626e-02
8.554999999999999716e+01 -4.903812853334044847e-02
8.559999999999999432e+01 -4.647152565403776803e-02
8.565000000000000568e+01 -4.845073612873571772e-02
8.570000000000000284e+01 -4.717183937081153439e-02
8.575000000000000000e+01 -4.900627460553914211e-02
8.579999999999999716e+01 -4.939698650250158585e-02
8.584999999999999432e+01 -4.248931469930881250e-02
8.590000000000000568e+01 -4.691196713713156191e-02
8.595000000000000284e+01 -4.740939976045756288e-02
8.600000000000000000e+01 -5.178027390495888727e-02
8.604999999999999716e+01 -5.382034170904727299e-02
8.609999999999999432e+01 -4.973028948471260036e-02
8.615000000000000568e+01 -5.541142597167202088e-02
8.620000000000000284e+01 -5.805582868727016815e-02
8.625000000000000000e+01 -6.154550279215410813e-02
8.629999999999999716e+01 -6.480787338637032657e-02
8.634999999999999432e+01 -7.336206389404160977e-02
8.640000000000000568e+01 -7.797804018347656574e-02
8.645000000000000284e+01 -8.035408429773452377e-02
8.650000000000000000e+01 -8.066646539343529099e-02
8.654999999999999716e+01 -7.627189590004013198e-02
8.659999999999999432e+01 -7.647255334801220106e-02
8.665000000000000568e+01 -7.953029799757002638e-02
8.670000000000000284e+01 -7.712846645261245415e-02
8.675000000000000000e+01 -7.675376924192421624e-02
8.679999999999999716e+01 -7.534087436283604111e-02
8.684999999999999432e+01 -7.498302973891356193e-02
8.690000000000000568e+01 -7.900603112734098932e-02
8.695000000000000284e+01 -7.959267049833133878e-02
8.700000000000000000e+01 -8.016922092662177868e-02
8.704999999999999716e+01 -7.597993638835096042e-02
8.709999999999999432e+01 -7.316006374535009849e-02
8.715000000000000568e+01 -7.262435915541051723e-02
8.720000000000000284e+01 -7.129417999431907071e-02
8.725000000000000000e+01 -6.962137943226148762e-02
8.729999999999999716e+01 -7.152851103932791887e-02
8.734999999999999432e+01 -7.703065763230072804e-02
8.740000000000000568e+01 -7.701718513530901589e-02
8.745000000000000284e+01 -7.804886577900053968e-02
8.750000000000000000e+01 -7.790404681284329724e-02
8.754999999999999716e+01 -7.821414788118552508e-02
8.759999999999999432e+01 -7.921664006220484333e-02
8.765000000000000568e+01 -7.471351778147643230e-02
8.770000000000000284e+01 -7.429594026024416431e-02
8.775000000000000000e+01 -7.651864858021474591e-02
8.779999999999999716e+01 -7.108761580622353915e-02
8.784999999999999432e+01 -7.729735401566559250e-02
8.790000000000000568e+01 -7.476420478746469145e-02
8.795000000000000284e+01 -7.254962792070933364e-02
8.800000000000000000e+01 -7.298244122661029509e-02
8.804999999999999716e+01 -7.256183553439470024e-02
8.809999999999999432e+01 -7.320180600930299708e-02
8.815000000000000568e+01 -7.222572620072020833e-02
8.820000000000000284e+01 -7.538142671335047729e-02
8.825000000000000000e+01 -8.236555534812524393e-02
8.829999999999999716e+01 -8.598151249097275850e-02
8.834999999999999432e+01 -8.696006579573828388e-02
8.840000000000000568e+01 -8.699086703054148551e-02
8.845000000000000284e+01 -9.234413704983795990e-02
8.850000000000000000e+01 -9.360458945698285627e-02
8.854999999999999716e+01 -9.454975314590714774e-02
8.859999999999999432e+01 -8.871538988789375024e-02
8.865000000000000568e+01 -7.972833638698396952e-02
8.870000000000000284e+01 -8.254349641020634898e-02
8.875000000000000000e+01 -8.014498436388216296e-02
8.879999999999999716e+01 -7.695309619500738385e-02
8.884999999999999432e+01 -6.881207962152381674e-02
8.890000000000000568e+01 -7.162681652323452108e-02
8.895000000000000284e+01 -7.349358305300328353e-02
8.900000000000000000e+01 -7.772159996627768519e-02
8.904999999999999716e+01 -8.913199803724609904e-02
8.909999999999999432e+01 -8.661913608856552926e-02
8.915000000000000568e+01 -8.639837885941144269e-02
8.920000000000000284e+01 -8.399339402617116146e-02
8.925000000000000000e+01 -8.646655088332806660e-02
8.929999999999999716e+01 -8.433089865004601837e-02
8.934999999999999432e+01 -8.389562081712755026e-02
8.940000000000000568e+01 -8.438566817451521873e-02
8.945000000000000284e+01 -8.167043146110355978e-02
8.950000000000000000e+01 -8.139682155500026217e-02
8.954999999999999716e+01 -8.263214218560464841e-02
8.959999999999999432e+01 -7.921747824507151259e-02
8.965000000000000568e+01 -7.851478930458107020e-02
8.970000000000000284e+01 -8.051845383721630001e-02
8.975000000000000000e+01 -9.030016776606708540e-02
8.979999999999999716e+01 -8.813334553867649412e-02
8.984999999999999432e+01 -8.455599201337879456e-02
8.990000000000000568e+01 -8.095589269450879921e-02
8.995000000000000284e+01 -8.130884663129292478e-02
9.000000000000000000e+01 -8.941117815873642072e-02
9.004999999999999716e+01 -8.296882223513922516e-02
9.009999999999999432e+01 -7.995030436431989351e-02
9.015000000000000568e+01 -8.489484570900561466e-02
9.020000000000000284e+01 -7.417320740074312413e-02
9.025000000000000000e+01 -7.148579839515482870e-02
9.029999999999999716e+01 -6.740843392725279215e-02
9.034999999999999432e+01 -6.434305488416841579e-02
9.040000000000000568e+01 -6.086039975381868361e-02
9.045000000000000284e+01 -5.278491692745326119e-02
9.050000000000000000e+01 -5.042331946963973799e-02
9.054999999999999716e+01 -4.548505857408946529e-02
9.059999999999999432e+01 -4.770737565391829083e-02
9.065000000000000568e+01 -6.244262082991436369e-02
9.070000000000000284e+01 -6.644104116692810258e-02
9.075000000000000000e+01 -6.072403245933478272e-02
9.079999999999999716e+01 -6.961842263027956390e-02
9.084999999999999432e+01 -6.904954023743352376e-02
9.090000000000000568e+01 -6.774534258999358183e-02
9.095000000000000284e+01 -6.196357832610012439e-02
9.100000000000000000e+01 -7.023531574419417112e-02
9.104999999999999716e+01 -7.212706178454714179e-02
9.109999999999999432e+01 -7.183497679062705865e-02
9.115000000000000568e+01 -6.845843871141979453e-02
9.120000000000000284e+01 -6.850904917389327720e-02
9.125000000000000000e+01 -6.643036597091152295e-02
9.129999999999999716e+01 -6.606241088668875217e-02
9.134999999999999432e+01 -6.649106328747513006e-02
9.140000000000000568e+01 -6.656935205837195835e-02
9.145000000000000284e+01 -6.383634299048700222e-02
9.150000000000000000e+01 -6.444411610570018045e-02
9.154999999999999716e+01 -6.026762799147480920e-02
9.159999999999999432e+01 -6.143738786026355786e-02
9.165000000000000568e+01 -6.486877864744153288e-02
9.170000000000000284e+01 -6.288200122424540683e-02
9.175000000000000000e+01 -6.394157474579807710e-02
9.179999999999999716e+01 -6.432990404974536780e-02
9.184999999999999432e+01 -6.450646154972264346e-02
9.190000000000000568e+01 -6.418589390154734453e-02
9.195000000000000284e+01 -6.226537324255670275e-02
9.200000000000000000e+01 -6.369906119322649163e-02
9.204999999999999716e+01 -6.142389831381488835e-02
9.209999999999999432e+01 -6.122458963914477470e-02
9.215000000000000568e+01 -6.111116001354238714e-02
9.220000000000000284e+01 -6.322995386013932628e-02
9.225000000000000000e+01 -6.221716288405551576e-02
9.229999999999999716e+01 -6.389489107486359676e-02
9.234999999999999432e+01 -6.183112008277010657e-02
9.240000000000000568e+01 -5.988887082296697612e-02
9.245000000000000284e+01 -5.385591653665277451e-02
9.250000000000000000e+01 -5.780203117584698652e-02
9.254999999999999716e+01 -5.976029590508610823e-02
9.259999999999999432e+01 -5.789021524853980166e-02
9.265000000000000568e+01 -5.786811589273655604e-02
9.270000000000000284e+01 -5.274260920967444727e-02
9.275000000000000000e+01 -5.572354058385710351e-02
9.279999999999999716e+01 -5.134749712275767097e-02
9.284999999999999432e+01 -5.266644211908644985e-02
9.290000000000000568e+01 -5.434746800907067771e-02
9.295000000000000284e+01 -5.205841611887827153e-02
9.300000000000000000e+01 -5.898229162827744315e-02
9.304999999999999716e+01 -5.977351081808054273e-02
9.309999999999999432e+01 -6.119406487073052181e-02
9.315000000000000568e+01 -6.486885933446745467e-02
9.320000000000000284e+01 -6.885350380968036088e-02
9.325000000000000000e+01 -6.835978828815665598e-02
9.329999999999999716e+01 -6.985738531546896446e-02
9.334999999999999432e+01 -7.052475338668169613e-02
9.340000000000000568e+01 -6.783155837950109734e-02
9.345000000000000284e+01 -6.490072216759329438e-02
9.350000000000000000e+01 -6.383404386767051186e-02
9.354999999999999716e+01 -6.197002592871902332e-02
9.359999999999999432e+01 -6.302654069040679319e-02
9.365000000000000568e+01 -6.350908674378508145e-02
9.370000000000000284e+01 -6.302431849173725786e-02
9.375000000000000000e+01 -6.133455866112838550e-02
9.379999999999999716e+01 -6.397391659487300375e-02
9.384999999999999432e+01 -6.613609079902227350e-02
9.390000000000000568e+01 -7.369168990111703288e-02
9.395000000000000284e+01 -7.653719439069681107e-02
9.400000000000000000e+01 -7.638878793946371482e-02
9.404999999999999716e+01 -7.819831274923758069e-02
9.409999999999999432e+01 -7.949795541473481109e-02
9.415000000000000568e+01 -7.981053960704506678e-02
9.420000000000000284e+01 -7.742277853962814538e-02
9.425000000000000000e+01 -7.679698383591684885e-02
9.429999999999999716e+01 -7.842256294091998203e-02
9.434999999999999432e+01 -7.640342287470167082e-02
9.440000000000000568e+01 -7.868208867221621050e-02
9.445000000000000284e+01 -7.691154211575955413e-02
9.450000000000000000e+01 -7.690430429579839244e-02
9.454999999999999716e+01 -7.578614361310635761e-02
9.459999999999999432e+01 -7.373638417320710348e-02
9.465000000000000568e+01 -7.614991163167113275e-02
9.470000000000000284e+01 -7.506462714807375647e-02
9.475000000000000000e+01 -7.515206083231538992e-02
9.479999999999999716e+01 -7.339701247903569759e-02
9.484999999999999432e+01 -7.362856230694096726e-02
9.490000000000000568e+01 -7.588647688632137178e-02
9.495000000000000284e+01 -7.776697839834986747e-02
9.500000000000000000e+01 -7.487400629319891643e-02
9.504999999999999716e+01 -8.229997672701949707e-02
9.509999999999999432e+01 -8.189733477373727089e-02
9.515000000000000568e+01 -8.411584008977730786e-02
9.520000000000000284e+01 -8.411702097220831453e-02
9.525000000000000000e+01 -8.686982732317966027e-02
9.529999999999999716e+01 -8.691699935258295762e-02
9.534999999999999432e+01 -8.857179052484978610e-02
9.540000000000000568e+01 -8.958187843544919426e-02
9.545000000000000284e+01 -9.151926764994920693e-02
9.550000000000000000e+01 -9.305631001175725114e-02
9.554999999999999716e+01 -9.285427497937569219e-02
9.559999999999999432e+01 -9.400414384944637269e-02
9.565000000000000568e+01 -9.118673098918397835e-02
9.570000000000000284e+01 -9.204793045963567677e-02
9.575000000000000000e+01 -9.391917492109615184e-02
9.579999999999999716e+01 -9.332640889729389155e-02
9.584999999999999432e+01 -9.488655529015094237e-02
9.590000000000000568e+01 -9.478864801287877062e-02
9.595000000000000284e+01 -9.373860910282157122e-02
9.600000000000000000e+01 -9.228553644376158438e-02
9.604999999999999716e+01 -9.314818620812755079e-02
9.609999999999999432e+01 -9.296026326616202429e-02
9.615000000000000568e+01 -9.367561615591400714e-02
9.620000000000000284e+01 -9.299292511658599492e-02
9.625000000000000000e+01 -9.255426718062483016e-02
9.629999999999999716e+01 -9.189757546257390497e-02
9.634999999999999432e+01 -9.218155288064121267e-02
9.640000000000000568e+01 -9.318547539661105328e-02
9.645000000000000284e+01 -9.256899335346215063e-02
9.650000000000000000e+01 -9.076296633054842244e-02
9.654999999999999716e+01 -9.307203441692807333e-02
9.659999999999999432e+01 -9.299885083035008826e-02
9.665000000000000568e+01 -9.345321260536890162e-02
9.670000000000000284e+01 -9.500301974777429492e-02
9.675000000000000000e+01 -9.347330007618172287e-02
9.679999999999999716e+01 -9.410419008684997588e-02
9.684999999999999432e+01 -9.364184928603229430e-02
9.690000000000000568e+01 -9.459020201563374253e-02
9.695000000000000284e+01 -9.461197030763630889e-02
9.700000000000000000e+01 -9.513091146027805034e-02
9.704999999999999716e+01 -9.700778033461036898e-02
9.709999999999999432e+01 -9.565367715660647030e-02
9.715000000000000568e+01 -9.688504309809531367e-02
9.720000000000000284e+01 -1.041719947606086910e-01
9.725000000000000000e+01 -1.043888032435934254e-01
9.729999999999999716e+01 -1.062872602525826160e-01
9.734999999999999432e+01 -1.065576403334053540e-01
9.740000000000000568e+01 -1.091710423370160499e-01
9.745000000000000284e+01 -1.113283981838649045e-01
9.750000000000000000e+01 -1.095130533528601707e-01
9.754999999999999716e+01 -1.098820821046023327e-01
9.759999999999999432e+01 -1.085664314735143715e-01
9.765000000000000568e+01 -1.072125150492478363e-01
9.770000000000000284e+01 -1.066329838564440413e-01
9.775000000000000000e+01 -1.078756215999896739e-01
9.779999999999999716e+01 -1.059079734193187766e-01
9.784999999999999432e+01 -1.062303870754275070e-01
9.790000000000000568e+01 -1.062381722670323048e-01
9.795000000000000284e+01 -1.072099109030594799e-01
9.800000000000000000e+01 -1.079924826389776493e-01
9.804999999999999716e+01 -1.096856726313783920e-01
9.809999999999999432e+01 -1.098174646826456935e-01
9.815000000000000568e+01 -1.098256929254780023e-01
9.820000000000000284e+01 -1.074696869900269580e-01
9.825000000000000000e+01 -1.044282833030232144e-01
9.829999999999999716e+01 -1.070773407560820512e-01
9.834999999999999432e+01 -1.080171419581296838e-01
9.840000000000000568e+01 -1.091374813281246886e-01
9.845000000000000284e+01 -1.103500060166951180e-01
9.850000000000000000e+01 -1.111803465859160095e-01
9.854999999999999716e+01 -1.125752413837825677e-01
9.859999999999999432e+01 -1.146169714134608331e-01
9.865000000000000568e+01 -1.136050743107386712e-01
9.870000000000000284e+01 -1.161207823209030321e-01
9.875000000000000000e+01 -1.152065678189316683e-01
9.879999999999999716e+01 -1.156087924523312854e-01
9.884999999999999432e+01 -1.176366219221648690e-01
9.890000000000000568e+01 -1.204991480122225012e-01
9.895000000000000284e+01 -1.218323197570675143e-01
9.900000000000000000e+01 -1.234335980063132471e-01
9.904999999999999716e+01 -1.149187414897342580e-01
9.909999999999999432e+01 -1.147491920392672421e-01
9.915000000000000568e+01 -1.175760208610396873e-01
9.920000000000000284e+01 -1.174526508908658312e-01
9.925000000000000000e+01 -1.138812652072012238e-01
9.929999999999999716e+01 -1.145196640327900139e-01
9.934999999999999432e+01 -1.100312337950599129e-01
9.940000000000000568e+01 -9.972488576506974289e-02
9.945000000000000284e+01 -1.030896134045044960e-01
9.950000000000000000e+01 -9.742154304102274009e-02
9.954999999999999716e+01 -9.504635562627757051e-02
9.959999999999999432e+01 -9.525686178856690445e-02
9.965000000000000568e+01 -9.806364879489795627e-02
9.970000000000000284e+01 -9.784491773882068866e-02
9.975000000000000000e+01 -9.443522782960893369e-02
9.979999999999999716e+01 -9.281930485691976263e-02
9.984999999999999432e+01 -9.568012946823839515e-02
9.990000000000000568e+01 -9.716220683879749076e-02
9.995000000000000284e+01 -9.854409043788921185e-02
1.000000000000000000e+02 -9.626757569143236382e-02
1.000499999999999972e+02 -9.394779373957135027e-02
1.000999999999999943e+02 -9.438539910196848404e-02
1.001500000000000057e+02 -9.505721145017158313e-02
1.002000000000000028e+02 -9.475844812989286936e-02
1.002500000000000000e+02 -9.268175885105291167e-02
1.002999999999999972e+02 -9.066932571001627694e-02
1.003499999999999943e+02 -9.119857565185149340e-02
1.004000000000000057e+02 -8.898106482426865194e-02
1.004500000000000028e+02 -8.696032694974417665e-02
1.005000000000000000e+02 -8.294521379213370960e-02
1.005499999999999972e+02 -8.163626478195254443e-02
1.005999999999999943e+02 -8.028168445018799004e-02
1.006500000000000057e+02 -7.379794593354462029e-02
1.007000000000000028e+02 -7.678817212302758988e-02
1.007500000000000000e+02 -8.198277805541465124e-02
1.007999999999999972e+02 -7.513297874823425537e-02
1.008499999999999943e+02 -7.719811676813487233e-02
1.009000000000000057e+02 -7.712782112297852932e-02
1.009500000000000028e+02 -7.804545267486820426e-02
1.010000000000000000e+02 -7.201776617424662796e-02
1.010499999999999972e+02 -7.245265065795160331e-02
1.010999999999999943e+02 -6.918128666875170141e-02
1.011500000000000057e+02 -6.607054956550438563e-02
1.012000000000000028e+02 -6.965344026182390680e-02
1.012500000000000000e+02 -6.605100092209997831e-02
1.012999999999999972e+02 -6.617289876395297810e-02
1.013499999999999943e+02 -6.405988831717578103e-02
1.014000000000000057e+02 -6.135124755048926293e-02
1.014500000000000028e+02 -6.087685094821990162e-02
1.015000000000000000e+02 -6.385363164800254843e-02
1.015499999999999972e+02 -6.354288290967562147e-02
1.015999999999999943e+02 -6.359827028554865258e-02
1.016500000000000057e+02 -6.546172609177823565e-02
1.017000000000000028e+02 -6.447244344968136587e-02
1.017500000000000000e+02 -6.448330800382849615e-02
1.017999999999999972e+02 -6.511706396908938099e-02
1.018499999999999943e+02 -6.391798965692542522e-02
1.019000000000000057e+02 -6.398092078306540087e-02
1.019500000000000028e+02 -6.681879537115772982e-02
1.020000000000000000e+02 -6.749259408116002612e-02
1.020499999999999972e+02 -6.550820683146901802e-02
1.020999999999999943e+02 -6.608632876840996040e-02
1.021500000000000057e+02 -6.627733494159901428e-02
1.022000000000000028e+02 -6.351506928062713997e-02
1.022500000000000000e+02 -5.856895701092051931e-02
1.022999999999999972e+02 -5.729407731672898213e-02
1.023499999999999943e+02 -5.811148205980142672e-02
1.024000000000000057e+02 -5.801735071455729059e-02
1.024500000000000028e+02 -5.258176863284837188e-02
1.025000000000000000e+02 -5.049294037263633850e-02
1.025499999999999972e+02 -4.940096745446077159e-02
1.025999999999999943e+02 -5.114809475404787087e-02
1.026500000000000057e+02 -5.260040843377035424e-02
1.027000000000000028e+02 -5.243595983065250238e-02
1.027500000000000000e+02 -4.881467094283278851e-02
1.027999999999999972e+02 -5.047412693903881309e-02
1.028499999999999943e+02 -5.319098274592324455e-02
1.029000000000000057e+02 -5.385418271630283693e-02
1.029500000000000028e+02 -5.412694417810378494e-02
1.030000000000000000e+02 -5.341853961835558301e-02
1.030499999999999972e+02 -5.427463675606940263e-02
1.030999999999999943e+02 -5.493555274480812350e-02
1.031500000000000057e+02 -5.677290959779843216e-02
1.032000000000000028e+02 -5.725903128252307628e-02
1.032500000000000000e+02 -5.538666327643002735e-02
1.032999999999999972e+02 -5.365773826540263386e-02
1.033499999999999943e+02 -5.547934658700392346e-02
1.034000000000000057e+02 -5.612337194411296665e-02
1.034500000000000028e+02 -5.528271397278015226e-02
1.035000000000000000e+02 -5.594748123787917499e-02
1.035499999999999972e+02 -5.644363821710794704e-02
1.035999999999999943e+02 -5.445106575108429880e-02
1.036500000000000057e+02 -5.170192967078626051e-02
1.037000000000000028e+02 -5.254912315684036328e-02
1.037500000000000000e+02 -5.214926773776874802e-02
1.037999999999999972e+02 -5.258845502984228759e-02
1.038499999999999943e+02 -5.276965161327622916e-02
1.039000000000000057e+02 -5.382357189155402566e-02
1.039500000000000028e+02 -5.475940092409294774e-02
1.040000000000000000e+02 -5.155033329718683444e-02
1.040499999999999972e+02 -5.080350264658799186e-02
1.040999999999999943e+02 -5.140328785760323732e-02
1.041500000000000057e+02 -5.038435708302640981e-02
1.042000000000000028e+02 -5.307306226256479353e-02
1.042500000000000000e+02 -5.125818076133185908e-02
1.042999999999999972e+02 -4.964157405329213540e-02
1.043499999999999943e+02 -4.698833214231704081e-02
1.044000000000000057e+02 -4.710819138574393744e-02
1.044500000000000028e+02 -4.808070226906943634e-02
1.045000000000000000e+02 -4.604975224766263975e-02
1.045499999999999972e+02 -4.850278926076083408e-02
1.045999999999999943e+02 -4.801556322674716687e-02
1.046500000000000057e+02 -4.773139590881438077e-02
1.047000000000000028e+02 -5.073816693611559597e-02
1.047500000000000000e+02 -4.915302968358668118e-02
1.047999999999999972e+02 -5.117218757163828624e-02
1.048499999999999943e+02 -4.821693247780099723e-02
1.049000000000000057e+02 -4.628619032866901351e-02
1.049500000000000028e+02 -4.481949868229428285e-02
1.050000000000000000e+02 -4.845282880194204389e-02
1.050499999999999972e+02 -4.659440073973269980e-02
1.050999999999999943e+02 -4.975543428774133886e-02
1.051500000000000057e+02 -4.567752974941596822e-02
1.052000000000000028e+02 -4.697276844388627998e-02
1.052500000000000000e+02 -4.766694511309613885e-02
1.052999999999999972e+02 -4.755388343753577662e-02
1.053499999999999943e+02 -4.747640580398342774e-02
1.054000000000000057e+02 -4.818973075138552331e-02
1.054500000000000028e+02 -4.915456496622332833e-02
1.055000000000000000e+02 -5.199230347000577401e-02
1.055499999999999972e+02 -5.095066962205133804e-02
1.055999999999999943e+02 -4.826666239503830946e-02
1.056500000000000057e+02 -4.907455336712488597e-02
1.057000000000000028e+02 -4.950467233050280524e-02
1.057500000000000000e+02 -5.101883512315522756e-02
1.057999999999999972e+02 -5.033312669045984789e-02
1.058499999999999943e+02 -4.813165787515127914e-02
1.059000000000000057e+02 -4.810044198693741446e-02
1.059500000000000028e+02 -4.771445253031764144e-02
1.060000000000000000e+02 -4.837897929420113124e-02
1.060499999999999972e+02 -4.892445023808877913e-02
1.060999999999999943e+02 -4.868669494748179005e-02
1.061500000000000057e+02 -4.989262599958376593e-02
1.062000000000000028e+02 -5.041101037003047763e-02
1.062500000000000000e+02 -4.826727604720625064e-02
1.062999999999999972e+02 -5.077023539650488831e-02
1.063499999999999943e+02 -5.364542233943862121e-02
1.064000000000000057e+02 -5.830199282058008692e-02
1.064500000000000028e+02 -6.141202480249340762e-02
1.065000000000000000e+02 -6.784919000393729860e-02
1.065499999999999972e+02 -6.707352262940667609e-02
1.065999999999999943e+02 -7.197463577680862645e-02
1.066500000000000057e+02 -7.774189582847168545e-02
1.067000000000000028e+02 -7.746071947791415002e-02
1.067500000000000000e+02 -7.874229328290728580e-02
1.067999999999999972e+02 -7.632057900012438612e-02
1.068499999999999943e+02 -7.629976740961963433e-02
1.069000000000000057e+02 -7.696551021272529658e-02
1.069500000000000028e+02 -7.321977584087546731e-02
1.070000000000000000e+02 -7.518638463701728114e-02
1.070499999999999972e+02 -7.320609035011060861e-02
1.070999999999999943e+02 -7.264343115556304298e-02
1.071500000000000057e+02 -7.227389862227075190e-02
1.072000000000000028e+02 -7.304161146223818457e-02
1.072500000000000000e+02 -6.919540043062144541e-02
1.072999999999999972e+02 -6.624702560606102186e-02
1.073499999999999943e+02 -6.801508529540822856e-02
1.074000000000000057e+02 -6.654016615056367046e-02
1.074500000000000028e+02 -6.749651885275463614e-02
1.075000000000000000e+02 -6.767760349991899793e-02
1.075499999999999972e+02 -6.828400765979482367e-02
1.075999999999999943e+02 -6.741954857843979187e-02
1.076500000000000057e+02 -6.692441676973684417e-02
1.077000000000000028e+02 -6.632923950209275443e-02
1.077500000000000000e+02 -6.682742544483161184e-02
1.077999999999999972e+02 -6.448842951964750547e-02
1.078499999999999943e+02 -7.361927939900504703e-02
1.079000000000000057e+02 -7.133088343316114355e-02
1.079500000000000028e+02 -6.642618242131347051e-02
1.080000000000000000e+02 -6.678101337622209532e-02
1.080499999999999972e+02 -6.591624512390124868e-02
1.080999999999999943e+02 -6.616879145743688462e-02
1.081500000000000057e+02 -7.182469547832914802e-02
1.082000000000000028e+02 -7.296930844755167289e-02
1.082500000000000000e+02 -7.512678003819169004e-02
1.082999999999999972e+02 -7.785180771696813273e-02
1.083499999999999943e+02 -7.846975167520379990e-02
1.084000000000000057e+02 -7.687275678301315474e-02
1.084500000000000028e+02 -7.602111374134738753e-02
1.085000000000000000e+02 -8.221143259651161883e-02
1.085499999999999972e+02 -8.312223654556658015e-02
1.085999999999999943e+02 -8.446763837003329334e-02
1.086500000000000057e+02 -8.351355106114290161e-02
1.087000000000000028e+02 -8.771615913010326337e-02
1.087500000000000000e+02 -8.748440423943310007e-02
1.087999999999999972e+02 -9.020176018869656420e-02
1.088499999999999943e+02 -9.611357277174728542e-02
1.089000000000000057e+02 -9.601313619291820811e-02
1.089500000000000028e+02 -9.602647739224613732e-02
1.090000000000000000e+02 -9.820109025305445716e-02
1.090499999999999972e+02 -9.688158993826653798e-02
1.090999999999999943e+02 -9.677844677104271987e-02
1.091500000000000057e+02 -1.000518442208051251e-01
1.092000000000000028e+02 -9.896708382031872697e-02
1.092500000000000000e+02 -9.851375633906477025e-02
1.092999999999999972e+02 -9.975461693454661105e-02
1.093499999999999943e+02 -9.929928513724882444e-02
1.094000000000000057e+02 -1.002738503582098761e-01
1.094500000000000028e+02 -1.000715152021080245e-01
1.095000000000000000e+02 -1.067783846092919958e-01
1.095499999999999972e+02 -1.139238305441450105e-01
1.095999999999999943e+02 -1.148798097288996484e-01
1.096500000000000057e+02 -1.319495505843352179e-01
1.097000000000000028e+02 -1.324198048011522577e-01
1.097500000000000000e+02 -1.350802721308540788e-01
1.097999999999999972e+02 -1.327308092781618876e-01
1.098499999999999943e+02 -1.323284599095740921e-01
1.099000000000000057e+02 -1.286649931409832026e-01
1.099500000000000028e+02 -1.357543763525934921e-01
1.100000000000000000e+02 -1.281601074548889274e-01
1.100499999999999972e+02 -1.317369193580283371e-01
1.100999999999999943e+02 -1.277162479498025194e-01
1.101500000000000057e+02 -1.345657063947338916e-01
1.102000000000000028e+02 -1.302478103188701164e-01
1.102500000000000000e+02 -1.213303299906675903e-01
1.102999999999999972e+02 -1.186759783930022988e-01
1.103499999999999943e+02 -1.214882888001393851e-01
1.104000000000000057e+02 -1.234920908861176087e-01
1.104500000000000028e+02 -1.224503465721943907e-01
1.105000000000000000e+02 -1.218899318090855832e-01
1.105499999999999972e+02 -1.188377746688549924e-01
1.105999999999999943e+02 -1.238398624412161142e-01
1.106500000000000057e+02 -1.214516377800179403e-01
1.107000000000000028e+02 -1.195851624551169667e-01
1.107500000000000000e+02 -1.179816937763453338e-01
1.107999999999999972e+02 -1.250628093394362261e-01
1.108499999999999943e+02 -1.243208022364143545e-01
1.109000000000000057e+02 -1.290387005115636310e-01
1.109500000000000028e+02 -1.209655162052555577e-01
1.110000000000000000e+02 -1.202932196612591098e-01
1.110499999999999972e+02 -1.130659098709744098e-01
1.110999999999999943e+02 -1.127388351809222589e-01
1.111500000000000057e+02 -1.173639509542254294e-01
1.112000000000000028e+02 -1.168816049084100833e-01
1.112500000000000000e+02 -1.190292453392547689e-01
1.112999999999999972e+02 -1.129373531846081524e-01
1.113499999999999943e+02 -1.116977117635027522e-01
1.114000000000000057e+02 -1.104070785685794115e-01
1.114500000000000028e+02 -1.018605278362581801e-01
1.115000000000000000e+02 -1.013966661224988547e-01
1.115499999999999972e+02 -1.070275763184769524e-01
1.115999999999999943e+02 -1.031783776971831740e-01
1.116500000000000057e+02 -1.009860521175958703e-01
1.117000000000000028e+02 -1.031920172706782823e-01
1.117500000000000000e+02 -1.050844866132371047e-01
1.117999999999999972e+02 -1.032028373765716961e-01
1.118499999999999943e+02 -1.015882792655777994e-01
1.119000000000000057e+02 -9.976508842807377264e-02
1.119500000000000028e+02 -9.970766953859427906e-02
1.120000000000000000e+02 -1.006578489936536813e-01
1.120499999999999972e+02 -1.022625901738065529e-01
1.120999999999999943e+02 -9.900761834319063426e-02
1.121500000000000057e+02 -9.897604916819503773e-02
1.122000000000000028e+02 -1.013139611291710152e-01
1.122500000000000000e+02 -1.031572328242363473e-01
1.122999999999999972e+02 -1.019259495804638871e-01
1.123499999999999943e+02 -9.999407064962716196e-02
1.124000000000000057e+02 -1.015391001079283956e-01
1.124500000000000028e+02 -1.029557600123342798e-01
1.125000000000000000e+02 -1.034113608488510250e-01
1.125499999999999972e+02 -1.020868716919385716e-01
1.125999999999999943e+02 -1.026354942168400813e-01
1.126500000000000057e+02 -1.031499683147787672e-01
1.127000000000000028e+02 -1.034850112327436317e-01
1.127500000000000000e+02 -1.027587884479744806e-01
1.127999999999999972e+02 -1.031935724027060741e-01
1.128499999999999943e+02 -9.700365046982005468e-02
1.129000000000000057e+02 -9.810712783932454273e-02
1.129500000000000028e+02 -9.860204471449454666e-02
1.130000000000000000e+02 -9.770639457630775349e-02
1.130499999999999972e+02 -9.796429770233679168e-02
1.130999999999999943e+02 -9.464597672409674756e-02
1.131500000000000057e+02 -9.272374664366071773e-02
1.132000000000000028e+02 -9.448643660195769900e-02
1.132500000000000000e+02 -9.033461830403616277e-02
1.132999999999999972e+02 -9.124694533418012399e-02
1.133499999999999943e+02 -9.179692193375242615e-02
1.134000000000000057e+02 -9.173848431579931240e-02
1.134500000000000028e+02 -9.062296639471431603e-02
1.135000000000000000e+02 -9.029373031129390992e-02
1.135499999999999972e+02 -8.985902514257279594e-02
1.135999999999999943e+02 -9.410912676392531317e-02
1.136500000000000057e+02 -9.438050344528645108e-02
1.137000000000000028e+02 -9.543421246928700252e-02
1.137500000000000000e+02 -9.613039020584099315e-02
1.137999999999999972e+02 -1.014246271570403424e-01
1.138499999999999943e+02 -1.076093854746254935e-01
1.139000000000000057e+02 -1.123451574050703394e-01
1.139500000000000028e+02 -1.102039991278809389e-01
1.140000000000000000e+02 -1.085551660051121275e-01
1.140499999999999972e+02 -1.014080778209558859e-01
1.140999999999999943e+02 -1.027503569406798545e-01
1.141500000000000057e+02 -1.034662052943842725e-01
1.142000000000000028e+02 -1.108114062363561442e-01
1.142500000000000000e+02 -1.096553774357810346e-01
1.142999999999999972e+02 -1.143693099013812775e-01
1.143499999999999943e+02 -1.129471465940868613e-01
1.144000000000000057e+02 -1.162476210446456160e-01
1.144500000000000028e+02 -1.190498873726609924e-01
1.145000000000000000e+02 -1.222275779317783945e-01
1.145499999999999972e+02 -1.294025592737321761e-01
1.145999999999999943e+02 -1.305477431176818859e-01
1.146500000000000057e+02 -1.305623259561212168e-01
1.147000000000000028e+02 -1.369833028397342833e-01
1.147500000000000000e+02 -1.329197069414099208e-01
1.147999999999999972e+02 -1.328280180185035242e-01
1.148499999999999943e+02 -1.324054752104414645e-01
1.149000000000000057e+02 -1.335261829290083913e-01
1.149500000000000028e+02 -1.390871759248364925e-01
1.150000000000000000e+02 -1.358964675577273018e-01
1.150499999999999972e+02 -1.304683311719632421e-01
1.150999999999999943e+02 -1.356325744058366756e-01
1.151500000000000057e+02 -1.343983882991233725e-01
1.152000000000000028e+02 -1.409959874706991079e-01
1.152500000000000000e+02 -1.412069831452488489e-01
1.152999999999999972e+02 -1.439383353032095414e-01
1.153499999999999943e+02 -1.433293417914535683e-01
1.154000000000000057e+02 -1.458574373907412791e-01
1.154500000000000028e+02 -1.491045671380844817e-01
1.155000000000000000e+02 -1.494840310423651009e-01
1.155499999999999972e+02 -1.537533491225229199e-01
1.155999999999999943e+02 -1.506161414802072440e-01
1.156500000000000057e+02 -1.410578158968617546e-01
1.157000000000000028e+02 -1.378816809894343465e-01
1.157500000000000000e+02 -1.422195287092506977e-01
1.157999999999999972e+02 -1.365973261992607934e-01
1.158499999999999943e+02 -1.371801867105003625e-01
1.159000000000000057e+02 -1.373751444358290996e-01
1.159500000000000028e+02 -1.416619121912073842e-01
1.160000000000000000e+02 -1.344569586044451481e-01
1.160499999999999972e+02 -1.344901283714133866e-01
1.160999999999999943e+02 -1.370204154442813405e-01
1.161500000000000057e+02 -1.382256180915758248e-01
1.162000000000000028e+02 -1.378817839001467704e-01
1.162500000000000000e+02 -1.457533037584251567e-01
1.162999999999999972e+02 -1.464668596394737288e-01
1.163499999999999943e+02 -1.408571737998202678e-01
1.164000000000000057e+02 -1.421092889252772440e-01
1.164500000000000028e+02 -1.441721233236338551e-01
1.165000000000000000e+02 -1.440101052397569914e-01
1.165499999999999972e+02 -1.453823907216231226e-01
1.165999999999999943e+02 -1.405762787756195398e-01
1.166500000000000057e+02 -1.392267058301012439e-01
1.167000000000000028e+02 -1.356810323359203541e-01
1.167500000000000000e+02 -1.347898705860291757e-01
1.167999999999999972e+02 -1.386895631716970057e-01
1.168499999999999943e+02 -1.386890568134913904e-01
1.169000000000000057e+02 -1.418547491215797207e-01
1.169500000000000028e+02 -1.428780646533462373e-01
1.170000000000000000e+02 -1.401361751437170400e-01
1.170499999999999972e+02 -1.391596581178316527e-01
1.170999999999999943e+02 -1.399400069875207653e-01
1.171500000000000057e+02 -1.395069166883134704e-01
1.172000000000000028e+02 -1.358958780137399514e-01
1.172500000000000000e+02 -1.362293633747312938e-01
1.172999999999999972e+02 -1.367012114968845782e-01
1.173499999999999943e+02 -1.353636748796604727e-01
1.174000000000000057e+02 -1.350781225539629538e-01
1.174500000000000028e+02 -1.359910255912055443e-01
1.175000000000000000e+02 -1.362792207583465032e-01
1.175499999999999972e+02 -1.390841374482378046e-01
1.175999999999999943e+02 -1.378713284716207577e-01
1.176500000000000057e+02 -1.382787493232554010e-01
1.177000000000000028e+02 -1.378159279094631207e-01
1.177500000000000000e+02 -1.399120182336185403e-01
1.177999999999999972e+02 -1.442048867746711927e-01
1.178499999999999943e+02 -1.442696389217715258e-01
1.179000000000000057e+02 -1.459859254483028002e-01
1.179500000000000028e+02 -1.463036176568759950e-01
1.180000000000000000e+02 -1.438571910149163413e-01
1.180499999999999972e+02 -1.435850781939361498e-01
1.180999999999999943e+02 -1.397465186150975425e-01
1.181500000000000057e+02 -1.475462337815588443e-01
1.182000000000000028e+02 -1.459728876415128940e-01
1.182500000000000000e+02 -1.448880913348408461e-01
1.182999999999999972e+02 -1.424249914259648475e-01
1.183499999999999943e+02 -1.427890532764483911e-01
1.184000000000000057e+02 -1.412561950685449763e-01
1.184500000000000028e+02 -1.462373346235947003e-01
1.185000000000000000e+02 -1.466062477213445348e-01
1.185499999999999972e+02 -1.475814632625422895e-01
1.185999999999999943e+02 -1.451901683167911572e-01
1.186500000000000057e+02 -1.472038664724124868e-01
1.187000000000000028e+02 -1.452670190468748623e-01
1.187500000000000000e+02 -1.387161219171174353e-01
1.187999999999999972e+02 -1.367793070631614372e-01
1.188499999999999943e+02 -1.369294393270570065e-01
1.189000000000000057e+02 -1.375094946309699251e-01
1.189500000000000028e+02 -1.365547737866900369e-01
1.190000000000000000e+02 -1.369765961761658934e-01
1.190499999999999972e+02 -1.378897180412444745e-01
1.190999999999999943e+02 -1.267350198104562897e-01
1.191500000000000057e+02 -1.247342913091544908e-01
1.192000000000000028e+02 -1.239907078136107954e-01
1.192500000000000000e+02 -1.250866531456153452e-01
1.192999999999999972e+02 -1.238067990291151083e-01
1.193499999999999943e+02 -1.272446950574877556e-01
1.194000000000000057e+02 -1.231647670076456147e-01
1.194500000000000028e+02 -1.233185569998375836e-01
1.195000000000000000e+02 -1.226055581180315879e-01
1.195499999999999972e+02 -1.238208045811938218e-01
1.195999999999999943e+02 -1.257700972338946233e-01
1.196500000000000057e+02 -1.247855149009148984e-01
1.197000000000000028e+02 -1.247636319891826800e-01
1.197500000000000000e+02 -1.248664677664657052e-01
1.197999999999999972e+02 -1.252962855468681969e-01
1.198499999999999943e+02 -1.246591442670004768e-01
1.199000000000000057e+02 -1.218247864221156662e-01
1.199500000000000028e+02 -1.219556845715110555e-01
1.200000000000000000e+02 -1.265666985950872625e-01
1.200499999999999972e+02 -1.265578957242641800e-01
1.200999999999999943e+02 -1.266189032518608981e-01
1.201500000000000057e+02 -1.271640156708478964e-01
1.202000000000000028e+02 -1.292347436893917512e-01
1.202500000000000000e+02 -1.279358842281007325e-01
1.202999999999999972e+02 -1.263092814807829367e-01
1.203499999999999943e+02 -1.251792927259677835e-01
1.204000000000000057e+02 -1.247284279448248601e-01
1.204500000000000028e+02 -1.239523830577871494e-01
1.205000000000000000e+02 -1.231342127668543646e-01
1.205499999999999972e+02 -1.225919504823641260e-01
1.205999999999999943e+02 -1.223470148890762332e-01
1.206500000000000057e+02 -1.223163825533621352e-01
1.207000000000000028e+02 -1.233240110042578136e-01
1.207500000000000000e+02 -1.260438085464349323e-01
1.207999999999999972e+02 -1.260301207472144802e-01
1.208499999999999943e+02 -1.214744044417411378e-01
1.209000000000000057e+02 -1.205259503920553393e-01
1.209500000000000028e+02 -1.191711264919166346e-01
1.210000000000000000e+02 -1.197532324067202697e-01
1.210499999999999972e+02 -1.192632452732277776e-01
1.210999999999999943e+02 -1.198607368907278203e-01
1.211500000000000057e+02 -1.183542926017755736e-01
1.212000000000000028e+02 -1.146831956510312306e-01
1.212500000000000000e+02 -1.147149888809236989e-01
1.212999999999999972e+02 -1.128454688400617884e-01
1.213499999999999943e+02 -1.132867323919951735e-01
1.214000000000000057e+02 -1.113856201230208481e-01
1.214500000000000028e+02 -1.116836678573859959e-01
1.215000000000000000e+02 -1.139482294672153201e-01
1.215499999999999972e+02 -1.109462022805021569e-01
1.215999999999999943e+02 -1.116232141948240858e-01
1.216500000000000057e+02 -1.136598301485931273e-01
1.217000000000000028e+02 -1.133748332981629470e-01
1.217500000000000000e+02 -1.136437006815912837e-01
1.217999999999999972e+02 -1.122711978353266027e-01
1.218499999999999943e+02 -1.120035816815766472e-01
1.219000000000000057e+02 -1.091672522927484845e-01
1.219500000000000028e+02 -1.085231071307838496e-01
1.220000000000000000e+02 -1.076897423964407463e-01
1.220499999999999972e+02 -1.056534293714949113e-01
1.220999999999999943e+02 -1.039410673829908316e-01
1.221500000000000057e+02 -1.006266764315387752e-01
1.222000000000000028e+02 -9.754237123611006477e-02
1.222500000000000000e+02 -9.940832678218382290e-02
1.222999999999999972e+02 -9.826126131208891279e-02
1.223499999999999943e+02 -9.574512963493383988e-02
1.224000000000000057e+02 -9.423662965787657497e-02
1.224500000000000028e+02 -9.406687581389112929e-02
1.225000000000000000e+02 -9.178776001200025791e-02
1.225499999999999972e+02 -9.058200644925770706e-02
1.225999999999999943e+02 -8.816991944453093921e-02
1.226500000000000057e+02 -8.963181659061436601e-02
1.227000000000000028e+02 -8.847719606350730459e-02
1.227500000000000000e+02 -7.493559080162162656e-02
1.227999999999999972e+02 -7.439679933257774269e-02
1.228499999999999943e+02 -7.287452898219741459e-02
1.229000000000000057e+02 -7.279268121620006970e-02
1.229500000000000028e+02 -7.188784572007526907e-02
1.230000000000000000e+02 -7.012597327419559101e-02
1.230499999999999972e+02 -7.082340343892463974e-02
1.230999999999999943e+02 -7.126031664680097799e-02
1.231500000000000057e+02 -6.856882317451599984e-02
1.232000000000000028e+02 -6.819436562146784231e-02
1.232500000000000000e+02 -6.880105193116939355e-02
1.232999999999999972e+02 -6.758929547354987355e-02
1.233499999999999943e+02 -7.268248579260866427e-02
1.234000000000000057e+02 -7.048350212819430582e-02
1.234500000000000028e+02 -7.344856949060160622e-02
1.235000000000000000e+02 -7.142982833911977469e-02
1.235499999999999972e+02 -7.921529863285785289e-02
1.235999999999999943e+02 -7.526590450612745398e-02
1.236500000000000057e+02 -7.586577619116303961e-02
1.237000000000000028e+02 -7.500153284626351335e-02
1.237500000000000000e+02 -7.749762590297552822e-02
1.237999999999999972e+02 -7.664841468975376604e-02
1.238499999999999943e+02 -7.534113322172945881e-02
1.239000000000000057e+02 -7.495995316914821904e-02
1.239500000000000028e+02 -7.205062026435546385e-02
1.240000000000000000e+02 -7.109677450584592218e-02
1.240499999999999972e+02 -7.142911003796938163e-02
1.240999999999999943e+02 -7.055458533844764790e-02
1.241500000000000057e+02 -6.680971119958246940e-02
1.242000000000000028e+02 -6.463852253108497148e-02
1.242500000000000000e+02 -6.456138411271490629e-02
1.242999999999999972e+02 -6.584146875444821245e-02
1.243499999999999943e+02 -6.614841170141257110e-02
1.244000000000000057e+02 -7.004172232170347012e-02
1.244500000000000028e+02 -6.710458646655824422e-02
1.245000000000000000e+02 -6.851333484405773555e-02
1.245499999999999972e+02 -6.626835570859150593e-02
1.245999999999999943e+02 -6.514739425392430949e-02
1.246500000000000057e+02 -6.255651371407136563e-02
1.247000000000000028e+02 -5.833269981390609704e-02
1.247500000000000000e+02 -5.339018960414238651e-02
1.247999999999999972e+02 -5.209730695239767756e-02
1.248499999999999943e+02 -4.853519668461019759e-02
1.249000000000000057e+02 -4.768839298600270615e-02
1.249500000000000028e+02 -4.579072846181598405e-02
1.250000000000000000e+02 -4.688851119623803354e-02
1.250499999999999972e+02 -4.683514886522782000e-02
1.250999999999999943e+02 -4.649278136016975899e-02
1.251500000000000057e+02 -4.437631534699502944e-02
1.252000000000000028e+02 -4.256107605307840602e-02
1.252500000000000000e+02 -4.085187065089606467e-02
1.252999999999999972e+02 -3.921872916753837979e-02
1.253499999999999943e+02 -3.242177452184961950e-02
1.254000000000000057e+02 -2.982735461264834909e-02
1.254500000000000028e+02 -3.050148393174573203e-02
1.255000000000000000e+02 -2.634806982845073683e-02
1.255499999999999972e+02 -2.638211701677656285e-02
1.255999999999999943e+02 -2.499721455094209427e-02
1.256500000000000057e+02 -2.706634011199069226e-02
1.257000000000000028e+02 -2.584740564673824320e-02
1.257500000000000000e+02 -2.218100446946767723e-02
1.257999999999999972e+02 -2.567500254112942831e-02
1.258499999999999943e+02 -2.096826098894497351e-02
1.259000000000000057e+02 -1.738044303516344050e-02
1.259500000000000028e+02 -1.377955168244539633e-02
1.260000000000000000e+02 -1.836801323266954930e-02
1.260499999999999972e+02 -1.523177932626166610e-02
1.260999999999999943e+02 -1.656568563058599675e-02
1.261500000000000057e+02 -1.835462016775619987e-02
1.262000000000000028e+02 -2.257384314937134484e-02
1.262500000000000000e+02 -2.335277686184393520e-02
1.262999999999999972e+02 -2.342190609242844265e-02
1.263499999999999943e+02 -2.732874552696872364e-02
1.264000000000000057e+02 -2.844938936973927593e-02
1.264500000000000028e+02 -5.248089775951092495e-02
1.265000000000000000e+02 -5.724186837658989946e-02
1.265499999999999972e+02 -5.604980855160789782e-02
1.265999999999999943e+02 -5.485169858884181293e-02
1.266500000000000057e+02 -7.499087885229760442e-02
1.267000000000000028e+02 -7.545463389605309990e-02
1.267500000000000000e+02 -8.220246550504645144e-02
1.267999999999999972e+02 -8.096011419130065556e-02
1.268499999999999943e+02 -7.999774237096736462e-02
1.269000000000000057e+02 -7.941532749059629359e-02
1.269500000000000028e+02 -1.005343494965803691e-01
1.270000000000000000e+02 -1.108036999082569751e-01
1.270499999999999972e+02 -1.075146661652518071e-01
1.270999999999999943e+02 -1.116397912428230416e-01
1.271500000000000057e+02 -1.144834277548894830e-01
1.272000000000000028e+02 -1.148254679866390765e-01
1.272500000000000000e+02 -1.123115271229153528e-01
1.272999999999999972e+02 -1.102338501883471100e-01
1.273499999999999943e+02 -1.070003514030329755e-01
1.274000000000000057e+02 -1.031215033093272615e-01
1.274500000000000028e+02 -1.054344042681726185e-01
1.275000000000000000e+02 -1.051203572332582020e-01
1.275499999999999972e+02 -1.034022473383263280e-01
1.275999999999999943e+02 -1.015897020541900592e-01
1.276500000000000057e+02 -1.059194380188237389e-01
1.277000000000000028e+02 -1.113197783246856476e-01
1.277500000000000000e+02 -1.084265011637335074e-01
1.277999999999999972e+02 -1.061507596023545941e-01
1.278499999999999943e+02 -1.088492850522391892e-01
1.279000000000000057e+02 -1.085343963679521462e-01
1.279500000000000028e+02 -1.135422269115230337e-01
1.280000000000000000e+02 -1.146687857236076552e-01
1.280500000000000114e+02 -1.224148419633792340e-01
1.280999999999999943e+02 -1.246594146831308120e-01
1.281500000000000057e+02 -1.271780159809951238e-01
1.281999999999999886e+02 -1.284415918827266911e-01
1.282500000000000000e+02 -1.307460387074103059e-01
1.283000000000000114e+02 -1.280104318828061416e-01
1.283499999999999943e+02 -1.293391015103616259e-01
1.284000000000000057e+02 -1.333685213241116441e-01
1.284499999999999886e+02 -1.302930138717127428e-01
1.285000000000000000e+02 -1.514720306827057883e-01
1.285500000000000114e+02 -1.660314475485145935e-01
1.285999999999999943e+02 -1.691846135559078035e-01
1.286500000000000057e+02 -1.696824955800541601e-01
1.286999999999999886e+02 -1.726957525871557764e-01
1.287500000000000000e+02 -1.719956087809013656e-01
1.288000000000000114e+02 -1.686615331876762658e-01
1.288499999999999943e+02 -1.713004108716358609e-01
1.289000000000000057e+02 -2.002067472502585266e-01
1.289499999999999886e+02 -2.016847604617862943e-01
1.290000000000000000e+02 -1.953854908942671553e-01
1.290500000000000114e+02 -1.967171311706851777e-01
1.290999999999999943e+02 -2.012224974502951347e-01
1.291500000000000057e+02 -2.224242880417257318e-01
1.291999999999999886e+02 -2.240460905538330938e-01
1.292500000000000000e+02 -2.279087032503712418e-01
1.293000000000000114e+02 -2.249691179875119573e-01
1.293499999999999943e+02 -1.996072148269889546e-01
1.294000000000000057e+02 -1.997568202304340623e-01
1.294499999999999886e+02 -2.003148670675997944e-01
1.295000000000000000e+02 -2.021017421330202901e-01
1.295500000000000114e+02 -2.025188111708009497e-01
1.295999999999999943e+02 -1.984856158405430004e-01
1.296500000000000057e+02 -1.974091026426591511e-01
1.296999999999999886e+02 -1.947149744097035062e-01
1.297500000000000000e+02 -1.964218171621642806e-01
1.298000000000000114e+02 -2.000678810854615020e-01
1.298499999999999943e+02 -2.026385292711163355e-01
1.299000000000000057e+02 -2.139702214704903016e-01
1.299499999999999886e+02 -2.168396234485219509e-01
1.300000000000000000e+02 -2.176477489696816703e-01
1.300500000000000114e+02 -2.161432941425638632e-01
1.300999999999999943e+02 -2.152713471759391817e-01
1.301500000000000057e+02 -2.185086464824278762e-01
1.301999999999999886e+02 -2.282573372925517374e-01
1.302500000000000000e+02 -2.314439416292868035e-01
1.303000000000000114e+02 -2.318799383520150637e-01
1.303499999999999943e+02 -2.341526028886317390e-01
1.304000000000000057e+02 -2.344612160624255093e-01
1.304499999999999886e+02 -2.355655563526724283e-01
1.305000000000000000e+02 -2.369844017997714269e-01
1.305500000000000114e+02 -2.383912010334598430e-01
1.305999999999999943e+02 -2.391976485812556397e-01
1.306500000000000057e+02 -2.395133098586545162e-01
1.306999999999999886e+02 -2.420784069491482005e-01
1.307500000000000000e+02 -2.469464466987213724e-01
1.308000000000000114e+02 -2.474410721308136218e-01
1.308499999999999943e+02 -2.492236605348318035e-01
1.309000000000000057e+02 -2.511684554885102449e-01
1.309499999999999886e+02 -2.566301379863447640e-01
1.310000000000000000e+02 -2.563629177690139316e-01
1.310500000000000114e+02 -2.558476110854822627e-01
1.310999999999999943e+02 -2.554996110008403987e-01
1.311500000000000057e+02 -2.558670749516471776e-01
1.311999999999999886e+02 -2.713557720637004289e-01
1.312500000000000000e+02 -2.735484539631324874e-01
1.313000000000000114e+02 -2.705913219220938970e-01
1.313499999999999943e+02 -2.681260135086757646e-01
1.314000000000000057e+02 -2.717445715322304167e-01
1.314499999999999886e+02 -2.686643745493402791e-01
1.315000000000000000e+02 -2.648976235076127561e-01
1.315500000000000114e+02 -2.646158157746532069e-01
1.315999999999999943e+02 -2.656489239228529975e-01
1.316500000000000057e+02 -2.687531404782075306e-01
1.316999999999999886e+02 -2.688444933693572292e-01
1.317500000000000000e+02 -2.671864770244775644e-01
1.318000000000000114e+02 -2.672271194244433823e-01
1.318499999999999943e+02 -2.685839665358119577e-01
1.319000000000000057e+02 -2.677826828245284396e-01
1.319499999999999886e+02 -2.683717027102360264e-01
1.320000000000000000e+02 -2.685240906129333638e-01
1.320500000000000114e+02 -2.675891021249218182e-01
1.320999999999999943e+02 -2.655319881400511339e-01
1.321500000000000057e+02 -2.631834985837777086e-01
1.321999999999999886e+02 -2.605014881419074890e-01
1.322500000000000000e+02 -2.600088289557769272e-01
1.323000000000000114e+02 -2.591876798473485288e-01
1.323499999999999943e+02 -2.554629992617152290e-01
1.324000000000000057e+02 -2.556360274072355110e-01
1.324499999999999886e+02 -2.557448413112278773e-01
1.325000000000000000e+02 -2.566021599040512191e-01
1.325500000000000114e+02 -2.549276471198686500e-01
1.325999999999999943e+02 -2.563645621865235924e-01
1.326500000000000057e+02 -2.564495414932997375e-01
1.326999999999999886e+02 -2.565558366070510021e-01
1.327500000000000000e+02 -2.556545102851476292e-01
1.328000000000000114e+02 -2.553991573405569038e-01
1.328499999999999943e+02 -2.555333153338999463e-01
1.329000000000000057e+02 -2.552186670572527682e-01
1.329499999999999886e+02 -2.544148411562116574e-01
1.330000000000000000e+02 -2.532963740782255280e-01
1.330500000000000114e+02 -2.521690587945878415e-01
1.330999999999999943e+02 -2.486944259904239618e-01
1.331500000000000057e+02 -2.477962927848414154e-01
1.331999999999999886e+02 -2.467525880004161620e-01
1.332500000000000000e+02 -2.467440878700841167e-01
1.333000000000000114e+02 -2.467091208302288896e-01
1.333499999999999943e+02 -2.469684965681835653e-01
1.334000000000000057e+02 -2.466421976989705833e-01
1.334499999999999886e+02 -2.486724271047206225e-01
1.335000000000000000e+02 -2.480502250323437241e-01
1.335500000000000114e+02 -2.474593850422170394e-01
1.335999999999999943e+02 -2.452321048128022207e-01
1.336500000000000057e+02 -2.432996477861743556e-01
1.336999999999999886e+02 -2.433059078926144980e-01
1.337500000000000000e+02 -2.428049962438805776e-01
1.338000000000000114e+02 -2.427147721165124894e-01
1.338499999999999943e+02 -2.424145266688375044e-01
1.339000000000000057e+02 -2.408922923638712743e-01
1.339499999999999886e+02 -2.408653404410852628e-01
1.340000000000000000e+02 -2.409192877239748620e-01
1.340500000000000114e+02 -2.402266259782575575e-01
1.340999999999999943e+02 -2.405233855740993576e-01
1.341500000000000057e+02 -2.405977576280706187e-01
1.341999999999999886e+02 -2.405580834578663341e-01
1.342500000000000000e+02 -2.405297477265972428e-01
1.343000000000000114e+02 -2.399315931256570666e-01
1.343499999999999943e+02 -2.395918214018328829e-01
1.344000000000000057e+02 -2.390644312551440942e-01
1.344499999999999886e+02 -2.388595859872146565e-01
1.345000000000000000e+02 -2.385815029180033686e-01
1.345500000000000114e+02 -2.388691922708155724e-01
1.345999999999999943e+02 -2.390885462557732766e-01
1.346500000000000057e+02 -2.395138921030083579e-01
1.346999999999999886e+02 -2.391079072262293770e-01
1.347500000000000000e+02 -2.390871369939563396e-01
1.348000000000000114e+02 -2.397098970801029016e-01
1.348499999999999943e+02 -2.399182818054972077e-01
1.349000000000000057e+02 -2.395749430015808035e-01
1.349499999999999886e+02 -2.396595527563983030e-01
1.350000000000000000e+02 -2.401576414496334189e-01
1.350500000000000114e+02 -2.404245467917990597e-01
1.350999999999999943e+02 -2.420092971742551502e-01
1.351500000000000057e+02 -2.421852404050218177e-01
1.351999999999999886e+02 -2.439997612757729140e-01
1.352500000000000000e+02 -2.450260391319590281e-01
1.353000000000000114e+02 -2.455008469467198640e-01
1.353499999999999943e+02 -2.463247029060901816e-01
1.354000000000000057e+02 -2.474208605065280064e-01
1.354499999999999886e+02 -2.475294269097952082e-01
1.355000000000000000e+02 -2.481555728035561570e-01
1.355500000000000114e+02 -2.478639868379502731e-01
1.355999999999999943e+02 -2.474314495684956372e-01
1.356500000000000057e+02 -2.469462671340331428e-01
1.356999999999999886e+02 -2.480830168646811218e-01
1.357500000000000000e+02 -2.466597059683960091e-01
1.358000000000000114e+02 -2.472245891440239263e-01
1.358499999999999943e+02 -2.469631145253791127e-01
1.359000000000000057e+02 -2.482467301389442715e-01
1.359499999999999886e+02 -2.497486348113329979e-01
1.360000000000000000e+02 -2.495957091382449144e-01
1.360500000000000114e+02 -2.511018900015112298e-01
1.360999999999999943e+02 -2.516740535305999615e-01
1.361500000000000057e+02 -2.522984335336938000e-01
1.361999999999999886e+02 -2.530593231018349876e-01
1.362500000000000000e+02 -2.531301162476894961e-01
1.363000000000000114e+02 -2.544692779272625938e-01
1.363499999999999943e+02 -2.550412145262290209e-01
1.364000000000000057e+02 -2.546384740041369166e-01
1.364499999999999886e+02 -2.552236802325205667e-01
1.365000000000000000e+02 -2.556177857162749700e-01
1.365500000000000114e+02 -2.557176727579385522e-01
1.365999999999999943e+02 -2.565902262433711889e-01
1.366500000000000057e+02 -2.562261538082182821e-01
1.366999999999999886e+02 -2.564800004774884234e-01
1.367500000000000000e+02 -2.563846952352950570e-01
1.368000000000000114e+02 -2.557225333671151457e-01
1.368499999999999943e+02 -2.547829786761914295e-01
1.369000000000000057e+02 -2.545575349373854213e-01
1.369499999999999886e+02 -2.543907692064144577e-01
1.370000000000000000e+02 -2.540308866212923622e-01
1.370500000000000114e+02 -2.532201785491218771e-01
1.370999999999999943e+02 -2.529949547258787956e-01
1.371500000000000057e+02 -2.523639020397637212e-01
1.371999999999999886e+02 -2.525368232408957136e-01
1.372500000000000000e+02 -2.523061765144275492e-01
1.373000000000000114e+02 -2.519420027647372717e-01
1.373499999999999943e+02 -2.515726645317351018e-01
1.374000000000000057e+02 -2.520337271606705176e-01
1.374499999999999886e+02 -2.514173911982804932e-01
1.375000000000000000e+02 -2.507861004299496432e-01
1.375500000000000114e+02 -2.504257461188078016e-01
1.375999999999999943e+02 -2.503040029071882389e-01
1.376500000000000057e+02 -2.493943268976517857e-01
1.376999999999999886e+02 -2.497512945312111432e-01
1.377500000000000000e+02 -2.485413108046908015e-01
1.378000000000000114e+02 -2.492956279192146130e-01
1.378499999999999943e+02 -2.493884039876650971e-01
1.379000000000000057e+02 -2.478425138420727314e-01
1.379499999999999886e+02 -2.465423666880522391e-01
1.380000000000000000e+02 -2.465803923752397098e-01
1.380500000000000114e+02 -2.457541472452135778e-01
1.380999999999999943e+02 -2.448148011487095432e-01
1.381500000000000057e+02 -2.435376775951559603e-01
1.381999999999999886e+02 -2.399589462485410274e-01
1.382500000000000000e+02 -2.387950604288784084e-01
1.383000000000000114e+02 -2.385201553842515587e-01
1.383499999999999943e+02 -2.389942482825651859e-01
1.384000000000000057e+02 -2.382564814450288948e-01
1.384499999999999886e+02 -2.385090219443623816e-01
1.385000000000000000e+02 -2.384344175305138647e-01
1.385500000000000114e+02 -2.384103891769612793e-01
1.385999999999999943e+02 -2.388766478901793999e-01
1.386500000000000057e+02 -2.390332101373539575e-01
1.386999999999999886e+02 -2.394601491206593269e-01
1.387500000000000000e+02 -2.394497445593700979e-01
1.388000000000000114e+02 -2.398324305952275748e-01
1.388499999999999943e+02 -2.397970725140642079e-01
1.389000000000000057e+02 -2.399787852568661950e-01
1.389499999999999886e+02 -2.400976302605550283e-01
1.390000000000000000e+02 -2.402846617354124359e-01
1.390500000000000114e+02 -2.397701982683267119e-01
1.390999999999999943e+02 -2.394958166208941419e-01
1.391500000000000057e+02 -2.392579270902252253e-01
1.391999999999999886e+02 -2.387991900349506480e-01
1.392500000000000000e+02 -2.382200278916652147e-01
1.393000000000000114e+02 -2.377886127778689740e-01
1.393499999999999943e+02 -2.376418090675263273e-01
1.394000000000000057e+02 -2.376495976676133715e-01
1.394499999999999886e+02 -2.377924159221460887e-01
1.395000000000000000e+02 -2.379864719051924260e-01
1.395500000000000114e+02 -2.380694887068610377e-01
1.395999999999999943e+02 -2.377604388831145998e-01
1.396500000000000057e+02 -2.373633746894795726e-01
1.396999999999999886e+02 -2.373643725027936024e-01
1.397500000000000000e+02 -2.375949348190774524e-01
1.398000000000000114e+02 -2.375968960738706059e-01
1.398499999999999943e+02 -2.377296763149552294e-01
1.399000000000000057e+02 -2.378508809523483813e-01
1.399499999999999886e+02 -2.379064081370961536e-01
1.400000000000000000e+02 -2.372616149891027815e-01
1.400500000000000114e+02 -2.378864885439855859e-01
1.400999999999999943e+02 -2.380396817149143807e-01
1.401500000000000057e+02 -2.383211038178534580e-01
1.401999999999999886e+02 -2.382368996554337925e-01
1.402500000000000000e+02 -2.379799533422222169e-01
1.403000000000000114e+02 -2.370362054618816161e-01
1.403499999999999943e+02 -2.374334847705635854e-01
1.404000000000000057e+02 -2.375515091621604180e-01
1.404499999999999886e+02 -2.371515321109173846e-01
1.405000000000000000e+02 -2.370718425795401429e-01
1.405500000000000114e+02 -2.369324057067851708e-01
1.405999999999999943e+02 -2.376261046648915909e-01
1.406500000000000057e+02 -2.373377906237569279e-01
1.406999999999999886e+02 -2.370042460507482407e-01
1.407500000000000000e+02 -2.364958969260877730e-01
1.408000000000000114e+02 -2.362925452331433307e-01
1.408499999999999943e+02 -2.359532377237110179e-01
1.409000000000000057e+02 -2.349956885831448183e-01
1.409499999999999886e+02 -2.340164182974489304e-01
1.410000000000000000e+02 -2.339900282834468936e-01
1.410500000000000114e+02 -2.340695669711644333e-01
1.410999999999999943e+02 -2.334048463273537544e-01
1.411500000000000057e+02 -2.320028510139769407e-01
1.411999999999999886e+02 -2.318600584717155355e-01
1.412500000000000000e+02 -2.318265556611368017e-01
1.413000000000000114e+02 -2.316912580438408031e-01
1.413499999999999943e+02 -2.319898457444674045e-01
1.414000000000000057e+02 -2.314641690574716915e-01
1.414499999999999886e+02 -2.306011116623330748e-01
1.415000000000000000e+02 -2.299556085929336524e-01
1.415500000000000114e+02 -2.296740910562334592e-01
1.415999999999999943e+02 -2.298699084466940823e-01
1.416500000000000057e+02 -2.291736210609175983e-01
1.416999999999999886e+02 -2.295324164870270744e-01
1.417500000000000000e+02 -2.280089999136467871e-01
1.418000000000000114e+02 -2.280513669181003233e-01
1.418499999999999943e+02 -2.266602791465871791e-01
1.419000000000000057e+02 -2.263111424881887324e-01
1.419499999999999886e+02 -2.245495142553522450e-01
1.420000000000000000e+02 -2.245210871398731212e-01
1.420500000000000114e+02 -2.235327210437291212e-01
1.420999999999999943e+02 -2.220649655446531034e-01
1.421500000000000057e+02 -2.211640526997509237e-01
1.421999999999999886e+02 -2.204347707386664357e-01
1.422500000000000000e+02 -2.194776810243113385e-01
1.423000000000000114e+02 -2.166327299610145418e-01
1.423499999999999943e+02 -2.156305735759622144e-01
1.424000000000000057e+02 -2.147782911430649866e-01
1.424499999999999886e+02 -2.135019158022027352e-01
1.425000000000000000e+02 -2.136709230656143044e-01
1.425500000000000114e+02 -2.128217641984717912e-01
1.425999999999999943e+02 -2.117200511474018609e-01
1.426500000000000057e+02 -2.105681646369932658e-01
1.426999999999999886e+02 -2.098728242308104397e-01
1.427500000000000000e+02 -2.092195885196410921e-01
1.428000000000000114e+02 -2.066376301726089437e-01
1.428499999999999943e+02 -2.065174265906697393e-01
1.429000000000000057e+02 -2.064846650061741840e-01
1.429499999999999886e+02 -2.054139714506081349e-01
1.430000000000000000e+02 -2.050749911678804993e-01
1.430500000000000114e+02 -2.047347383282199507e-01
1.430999999999999943e+02 -2.057862425632592807e-01
1.431500000000000057e+02 -2.060577330825973941e-01
1.431999999999999886e+02 -2.058326344492742987e-01
1.432500000000000000e+02 -2.048017462299523417e-01
1.433000000000000114e+02 -2.049992028038653269e-01
1.433499999999999943e+02 -2.034403468812526761e-01
1.434000000000000057e+02 -2.012795620563591903e-01
1.434499999999999886e+02 -2.003335298725600344e-01
1.435000000000000000e+02 -1.989520926180283755e-01
1.435500000000000114e+02 -1.965708151653875191e-01
1.435999999999999943e+02 -1.973341970829273762e-01
1.436500000000000057e+02 -1.960748177877270626e-01
1.436999999999999886e+02 -1.966306630016722568e-01
1.437500000000000000e+02 -1.976217057594388538e-01
1.438000000000000114e+02 -1.959624916942061534e-01
1.438499999999999943e+02 -1.935060084750033771e-01
1.439000000000000057e+02 -1.931099414064093300e-01
1.439499999999999886e+02 -1.925965618189460771e-01
1.440000000000000000e+02 -1.917515744509963316e-01
1.440500000000000114e+02 -1.910936359732158252e-01
1.440999999999999943e+02 -1.927997113510970528e-01
1.441500000000000057e+02 -1.922410148965415233e-01
1.441999999999999886e+02 -1.915260839670311355e-01
1.442500000000000000e+02 -1.901723333412509431e-01
1.443000000000000114e+02 -1.897020483156511839e-01
1.443499999999999943e+02 -1.889440156568693019e-01
1.444000000000000057e+02 -1.892245588341647244e-01
1.444499999999999886e+02 -1.865220642546871199e-01
1.445000000000000000e+02 -1.857211550774836017e-01
1.445500000000000114e+02 -1.851760834888372675e-01
1.445999999999999943e+02 -1.843903724497191754e-01
1.446500000000000057e+02 -1.832355582341758660e-01
1.446999999999999886e+02 -1.826424994133770685e-01
1.447500000000000000e+02 -1.823936184287382467e-01
1.448000000000000114e+02 -1.815874647066758329e-01
1.448499999999999943e+02 -1.804000713493095764e-01
1.449000000000000057e+02 -1.798713651922235202e-01
1.449499999999999886e+02 -1.787803925318877940e-01
1.450000000000000000e+02 -1.783071758800583995e-01
1.450500000000000114e+02 -1.774537979835705270e-01
1.450999999999999943e+02 -1.754393734874697686e-01
1.451500000000000057e+02 -1.737863734490060763e-01
1.451999999999999886e+02 -1.734888737225741273e-01
1.452500000000000000e+02 -1.725951517477799235e-01
1.453000000000000114e+02 -1.717017059575330906e-01
1.453499999999999943e+02 -1.709144798863689030e-01
1.454000000000000057e+02 -1.707170689662147467e-01
1.454499999999999886e+02 -1.695614002863266856e-01
1.455000000000000000e+02 -1.685884658211151965e-01
1.455500000000000114e+02 -1.675655647711641882e-01
1.455999999999999943e+02 -1.670026841208165080e-01
1.456500000000000057e+02 -1.655524089956619260e-01
1.456999999999999886e+02 -1.644928696782106126e-01
1.457500000000000000e+02 -1.646461580640116718e-01
1.458000000000000114e+02 -1.643907665965937959e-01
1.458499999999999943e+02 -1.648226323040880847e-01
1.459000000000000057e+02 -1.638578922663849191e-01
1.459499999999999886e+02 -1.633817657971207704e-01
1.460000000000000000e+02 -1.622049980589979346e-01
1.460500000000000114e+02 -1.609834347217800332e-01
1.460999999999999943e+02 -1.602657354625997843e-01
1.461500000000000057e+02 -1.592899635472205533e-01
1.461999999999999886e+02 -1.590517341244206961e-01
1.462500000000000000e+02 -1.577310429598031138e-01
1.463000000000000114e+02 -1.566399507601717034e-01
1.463499999999999943e+02 -1.566288538443830203e-01
1.464000000000000057e+02 -1.557314777901314673e-01
1.464499999999999886e+02 -1.552746934502233223e-01
1.465000000000000000e+02 -1.549906643491725244e-01
1.465500000000000114e+02 -1.541541211891377106e-01
1.465999999999999943e+02 -1.530604341112368760e-01
1.466500000000000057e+02 -1.532306735812254961e-01
1.466999999999999886e+02 -1.521716602969628296e-01
1.467500000000000000e+02 -1.517407736613589631e-01
1.468000000000000114e+02 -1.513417366723476820e-01
1.468499999999999943e+02 -1.500643750999148540e-01
1.469000000000000057e+02 -1.497805376299070623e-01
1.469499999999999886e+02 -1.489076701749874609e-01
1.470000000000000000e+02 -1.482304394619850252e-01
1.470500000000000114e+02 -1.473580004382669950e-01
1.470999999999999943e+02 -1.458966244291104164e-01
1.471500000000000057e+02 -1.455174091195382269e-01
1.471999999999999886e+02 -1.447677611451174684e-01
1.472500000000000000e+02 -1.426814405844868960e-01
1.473000000000000114e+02 -1.404754848652467469e-01
1.473499999999999943e+02 -1.388784849390604648e-01
1.474000000000000057e+02 -1.388483418910664013e-01
1.474499999999999886e+02 -1.366340183574421552e-01
1.475000000000000000e+02 -1.361699620793108967e-01
1.475500000000000114e+02 -1.361077783731240720e-01
1.475999999999999943e+02 -1.355632875664520287e-01
1.476500000000000057e+02 -1.337276067319203565e-01
1.476999999999999886e+02 -1.328338666959729408e-01
1.477500000000000000e+02 -1.352703674764773323e-01
1.478000000000000114e+02 -1.332642053997801224e-01
1.478499999999999943e+02 -1.315473136190979386e-01
1.479000000000000057e+02 -1.308916506191886986e-01
1.479499999999999886e+02 -1.303808062136148638e-01
1.480000000000000000e+02 -1.282106362145406797e-01
1.480500000000000114e+02 -1.283704935034992167e-01
1.480999999999999943e+02 -1.282603068447632222e-01
1.481500000000000057e+02 -1.303731847073436589e-01
1.481999999999999886e+02 -1.307121229874588231e-01
1.482500000000000000e+02 -1.302140036001873946e-01
1.483000000000000114e+02 -1.298481626114954546e-01
1.483499999999999943e+02 -1.293213325293455784e-01
1.484000000000000057e+02 -1.302121611150622027e-01
1.484499999999999886e+02 -1.293201643816781765e-01
1.485000000000000000e+02 -1.281930622856503887e-01
1.485500000000000114e+02 -1.276225132652012428e-01
1.485999999999999943e+02 -1.291474586404659508e-01
1.486500000000000057e+02 -1.283844801362917509e-01
1.486999999999999886e+02 -1.286773200752424073e-01
1.487500000000000000e+02 -1.286970159924658852e-01
1.488000000000000114e+02 -1.291258990590160860e-01
1.488499999999999943e+02 -1.297771346465923514e-01
1.489000000000000057e+02 -1.294948551755776001e-01
1.489499999999999886e+02 -1.300443603733068831e-01
1.490000000000000000e+02 -1.289127724018675758e-01
1.490500000000000114e+02 -1.287368219185819895e-01
1.490999999999999943e+02 -1.283257933553570984e-01
1.491500000000000057e+02 -1.293743206123272038e-01
1.491999999999999886e+02 -1.300027740826870670e-01
1.492500000000000000e+02 -1.288319509709436317e-01
1.493000000000000114e+02 -1.342639243427436457e-01
1.493499999999999943e+02 -1.340354878599850641e-01
1.494000000000000057e+02 -1.332785787570551772e-01
1.494499999999999886e+02 -1.350321083609314354e-01
1.495000000000000000e+02 -1.354492920549955626e-01
1.495500000000000114e+02 -1.373509972180034788e-01
1.495999999999999943e+02 -1.369832088983271579e-01
1.496500000000000057e+02 -1.361543924810622586e-01
1.496999999999999886e+02 -1.363482632969929276e-01
1.497500000000000000e+02 -1.401714238831092696e-01
1.498000000000000114e+02 -1.396114392775692492e-01
1.498499999999999943e+02 -1.394053170143366438e-01
1.499000000000000057e+02 -1.389351594976137583e-01
1.499499999999999886e+02 -1.379570402389152517e-01
1.500000000000000000e+02 -1.379539910642760547e-01
