# Supplementary material for: Elevated concentrations cause upright alpha-synuclein conformation at lipid interfaces
Source: Nat Commun. 2023 Sep 18;14:5731. doi: 10.1038/s41467-023-39843-1 (PMC10507035; doi:10.1038/s41467-023-39843-1)
Supplement: Supplementary file 3 — Source Data [file 41467_2023_39843_MOESM3_ESM.zip › Source Data file/Figure2/B/50uM-aS_DPPG_SSP.txt]

2.853178387814993971e-02
5.088327413443984731e-02
5.353595031319385855e-02
-6.866074075402149590e-02
8.338942600439139610e-03
-1.607914510376606265e-01
1.241255330232267223e-01
2.942242352197815825e-01
-2.392584168464192640e+00
-1.022151948083092776e+01
-4.734017638135828987e-01
4.085500125132531246e-01
3.220287719300579665e-01
4.128471616873957695e-01
-2.818271877780858040e-02
-4.899612672574283484e-02
-1.518759986218359281e-01
-9.005644881225291498e-02
-3.039564006433843057e-01
-1.246086035379405654e-01
1.557023821981231571e-01
-1.891060899056932337e-02
4.259333787101147739e-01
-2.452761588001470608e-02
-9.334952787261270590e-02
8.514878001057557544e-02
-9.334570802688653413e-02
-7.957716972783947240e-02
-9.896662435193442908e-02
1.542540851968739711e-03
1.227940947274521077e+00
1.906422977648597694e+00
5.604608943294145385e-02
-4.272811587719187870e-02
-9.347166070346216160e-02
9.497482595415213114e-02
6.519946749513946815e-02
1.432828917565319091e-02
2.472778865420428504e-02
-1.028548197768851674e-01
-2.395699709620160434e-01
-3.686157714939272689e-01
5.121103367834370923e-01
6.671378118250813338e-02
3.931192704677592686e-02
-6.302229670216600299e-01
3.490462905302513241e-02
1.206791725826116546e-01
9.363311971230808828e-02
-4.126827658868643944e-02
8.077352724223806069e-02
3.301910331087921924e-02
2.400137755542136944e-02
-2.179882226187369529e-02
6.983504313671355934e-01
-3.121154658171911012e-02
-1.143830878075064311e-01
1.688744499000507937e-02
-3.376992740676529881e-01
-1.105778276896332915e-02
-1.783873277394303417e-02
8.947746097876716626e-03
-6.736663612874929652e-02
-5.091455201863859248e-01
4.772133052874218129e-02
3.233388062463141144e-02
2.996918981055864128e-02
1.058901438370154935e+00
3.915299988409257081e-02
-5.047847007708993611e-02
-1.417118495155361702e-01
-1.406936633604003173e-01
-9.217580816294770329e-01
-4.930275734954244621e-02
6.076957927523968239e-02
-1.141461528457230618e-01
-5.334689354417111035e-02
1.751947573487654397e-01
8.661373524371371313e-02
-3.895304892568048905e-01
9.028086440447796734e-02
2.720181155594431077e-02
7.374009118068831914e-02
2.265775829669012531e-01
5.270736651342314977e-02
9.401619787610990264e-02
-2.029859480572812902e-01
-1.343446285313998172e-02
2.699305081018587016e-01
-1.315155875250380302e-01
-3.956005068201787211e-02
-4.745632420751605927e-03
-3.052763539257493807e-04
-2.765541343055077581e-02
-5.358083283428485277e-01
-1.076974293473207250e-01
7.065858086097678847e-02
-3.775056113659227587e-03
-2.182812129522116243e-02
1.057452172966167198e-01
-1.484070432090483227e-01
-6.056948572729580274e-03
-7.928213074734978549e-02
-3.428159857348810347e-01
2.196300811076167814e-01
8.585572674504952928e-02
2.259337499064831556e-01
8.247453611893515446e-02
1.566970333391369818e-01
6.989776969018131336e-02
2.283711591900043636e-01
7.688502642235134354e-01
5.700929724827705908e-02
9.079467260578937271e-01
1.863900604409243766e-01
2.720781654774052580e-02
-1.243178650884259717e+00
2.206515109802772712e-01
-2.988091407317083545e-02
1.284022166126656816e-01
2.519172226448870289e-01
4.967688522750432489e-02
-4.170797680508177563e-01
-4.028657512554145032e-02
-1.878564815046085412e-02
7.727947350108430036e-02
-5.147981003765798036e-01
2.783827329260835440e-02
-1.434424096005446347e-01
3.638925362239314037e-02
-5.722006489458653913e-04
1.109103271591792700e-01
-4.911293489431849818e-02
7.096102067956663872e-02
-3.959143562875758887e-02
4.271282976238911511e-01
1.063021993500774982e-02
4.070174383862982248e-01
1.341088973422307484e-01
1.198628169532518217e-01
2.742528563325221866e-02
4.395930706847475111e-01
6.440510707109070587e+00
-1.272455256684296987e-01
-3.612561231788946614e-01
-3.209500211858238861e-01
1.944449818231643312e-01
4.200022817480009607e+00
-1.202426038135636921e-01
-1.245981728295108004e+00
-4.347355039824400517e-03
8.552100504972995343e-02
-8.706495092756125209e-02
7.443759684356952844e-02
4.184300301031256275e-01
-7.396984449359868263e-02
-7.143659955623978819e-01
-7.978423431767082130e-01
3.602769953509323275e-01
-4.792253536123499691e-01
-2.522812578931995731e+00
-4.398240189392106370e-01
-1.604249716279174676e-01
-8.574469936892403776e-02
2.204705055132122338e-01
2.412474132505180724e-01
-1.591840839676921693e+00
-1.251121795942569115e-01
-4.693971462878555601e-01
9.539795134165739654e+00
2.751932395847717094e-01
1.325111736820912788e-02
1.747173415053410173e+00
2.343202795793837556e-01
6.542774679342002742e+00
-5.092163725232961013e-01
-1.659807628471294372e+00
3.357057278357595820e-01
-1.193850333708155187e-01
-2.500936826370070420e-01
-1.363998380684874057e-01
-1.893779030855873846e-01
2.055795423475470951e+00
-3.717306043573705837e-02
-1.580917726376892818e-01
-9.115041291537383517e-01
-3.252858405915313722e-01
-1.770162095445089734e-01
-4.304445038191473394e-02
-3.912178704510782534e-02
1.080498540528250090e-01
-2.121345757900240658e-02
1.442646285216471480e-01
1.537027768424772955e-01
-5.865082057751955347e+00
-3.515708495430551472e-02
6.610227910903600235e-02
-7.052744994664675304e-02
9.308158966175637816e-02
-1.210612554434170873e-01
5.825227180207014355e-01
7.886529620775808991e-02
-5.783242336479452184e-02
-8.005840125598949475e-02
-1.820765468115329300e-01
1.362658754957105600e+01
-1.043664581463758789e-01
-4.197626125322576757e-02
3.939046913707944242e-03
4.160099897104059530e-02
2.118374084785897352e-02
1.108140198557738126e-01
-1.922885460998284210e-02
9.548816328914173576e-03
-2.168118700458102344e-01
-3.392051234379289126e-01
-1.929914620956284937e-02
-5.409429231100881807e-02
-5.952053892227313764e-02
-1.024093248970761455e-01
1.097332877329761924e-01
2.831557568118504495e-02
-2.927317836619865166e-02
2.024306162189106612e-02
1.385637643294292121e-01
7.139454164837921724e-02
-4.584370754399447190e-02
-1.522715733545750849e-01
-1.116578615808856700e-01
1.570910074846102594e-02
-1.637594542167699341e-01
1.790381200027982636e-02
-2.720972717496827550e-02
5.956984379845140648e-02
-7.605906601289061930e-01
-1.422766426611515034e-01
2.694545112707011705e-02
-6.714409467742209203e-02
2.220476022699902595e-03
-1.080020106830069798e-01
-6.283659965865083519e-02
-4.052799120541940303e-02
-6.565855681457705151e-02
-3.699883479872211750e-02
-3.311879916450308214e-02
2.286198449171622515e-02
3.555105103991849924e-02
1.125729213474690495e-02
-1.519756072151478080e-02
-2.196772682045852569e-03
5.110806948915514597e-03
-1.538910757640117241e-02
5.429256058727533613e-02
4.509463660154570952e-02
2.652568218042533621e-02
5.558294166474721243e-03
-6.390497968842729325e-03
-5.729659653590267639e-03
-3.219883424025079405e-02
-3.748955339411166182e-02
-4.701531476048147196e-03
-2.272118775321612175e-02
-2.707010933139240502e-02
-6.451710720092829372e-03
1.029616988480872367e-03
-1.775469967090925055e-02
-4.824872902937782718e-03
1.409335637751264053e-02
-4.234071339999410238e-02
-2.410107446327228956e-03
-1.648943081600498213e-03
-1.513075290040616708e-02
-1.043689188503648529e-02
2.276268765643141897e-03
1.225552004795108299e-02
-4.860164546318494067e-03
1.426812572144400999e-02
-3.685208264403198267e-03
1.669888791214763774e-02
-8.760590522097095332e-04
1.415779620004809641e-02
-8.078414255588530282e-03
-9.847790837997007218e-03
-1.560884347507515008e-02
-1.579080290135566680e-02
-1.420047329861130053e-02
1.434304743726610813e-02
7.592531651667306508e-03
-2.713095508243922212e-03
-2.224240869531246426e-04
-1.574291270380607025e-02
-1.532917781414290439e-03
7.940233981000603333e-03
-9.577354327330415973e-03
-2.234428967824223216e-03
4.527169644785918067e-04
-1.252137188534143721e-02
-1.120924854064462087e-02
-1.817050457540390906e-02
-2.226903298955200134e-03
-1.137239848144355227e-02
-7.497676187600324157e-03
-4.834403883687289280e-03
7.703779583851073400e-03
-3.572185262972297441e-03
-5.541056559271984559e-03
3.412207343878529385e-03
3.003548669409676110e-03
1.303822767979920076e-02
8.894403344885561460e-03
2.650675750224823577e-03
7.823357061297539494e-03
5.057513824497183660e-03
-8.782885290310445212e-04
1.173903805416797721e-03
2.770617614773018909e-03
-7.687974267392247429e-03
-5.441022721566849893e-03
-7.709502342172840431e-03
-4.186786717522926991e-03
-9.652866048020543668e-03
-1.092691434533876564e-02
5.959118953586320377e-03
1.153812747584158360e-03
-6.517649758867856500e-04
-2.796810112192043684e-03
-7.079140967573882386e-03
-2.192397618570516432e-03
-6.899583850693151270e-03
-2.804810794694956137e-03
6.463306950951302988e-04
-2.177748937785885155e-03
-6.980715332325325428e-03
-2.632453504955768048e-03
-6.661778765191928194e-03
-2.599422190168303951e-03
-1.166798665691138985e-02
-5.133221333488911494e-04
-2.939191848632388172e-03
5.575677392090671366e-04
2.324835294061119995e-03
2.529425608920379039e-03
1.629664855395985233e-03
2.262898684595439098e-03
-1.420813490154032967e-03
3.119551191289732239e-03
2.728932736439052854e-03
4.704877774957970295e-04
-2.898979961632650558e-03
1.767364420751568787e-03
-2.878404564986355649e-03
2.491900476773988796e-03
-6.392155934244296567e-04
-3.533467608971452897e-03
-1.584240190814155923e-03
2.159260807450414776e-03
-2.018868276723828799e-03
-2.913837083513071743e-04
-7.191311676509303799e-04
-3.473485936321818370e-03
-9.656206468424611460e-04
-3.943721166441412703e-04
-4.214531526277696429e-03
-8.337857866724959982e-04
-8.492471087506978144e-04
1.946196885463756434e-03
1.307685680551358377e-03
8.999286176868507041e-04
-2.120317592924150351e-03
-1.891760554030747204e-03
9.123486128292840639e-04
3.112765412855853214e-03
2.081956925085341487e-03
3.733993922006459908e-04
5.650726951664135963e-04
2.428247024139980077e-03
1.428225264276878140e-03
-1.985623718609210494e-03
-2.450448488626441428e-03
3.307078227616408711e-05
-2.053973325455621390e-03
-2.779508881006884612e-03
-7.409509560685790001e-04
-1.910750477810508078e-03
-6.239256283292669803e-04
-5.922204918988568977e-04
-1.931565225326680162e-03
-2.311978890684175409e-03
-4.900700361224444881e-05
1.509491677804588238e-03
1.079243403467861030e-03
2.587379531506759939e-03
8.605077279141483838e-04
1.763546337940399139e-03
8.487017206193310168e-04
-5.698009890254221877e-04
-1.254861694570456182e-03
-1.011269463559488725e-03
-2.162431563349644092e-03
-1.360834517448902738e-03
-3.926997061030903201e-04
8.226900216675152745e-04
9.959045023212216574e-04
-6.192270919081876296e-04
4.606561622148762857e-04
4.171205427829512255e-04
-6.998933660770711518e-04
3.938999290792304510e-04
1.962809630905702502e-03
6.220792324691888555e-04
-2.334154316411313261e-05
-7.015335533955438605e-04
-6.448441594115659732e-04
-4.477730234353346161e-04
-3.158476913507527015e-04
-2.185128124405310429e-03
4.508839982633200015e-04
-9.055615850378531629e-04
-2.896904602922881168e-04
-1.094051079236920883e-05
-1.199928809023963769e-03
-1.686830546579603466e-03
4.539319220693667977e-04
-1.842249959781407792e-03
-1.154322950836338645e-03
-8.054129588745771035e-04
4.194488563031567455e-04
5.108661339425358118e-05
-4.644290509923871602e-04
8.048500789825616683e-04
-1.254651159365529961e-03
8.534049610832121361e-04
4.799023773331043650e-04
1.156250779119040494e-03
1.225232095578236225e-03
4.598184021689542475e-04
-6.341321059343404346e-04
-9.800641183001360720e-04
3.533276385759358501e-05
-2.507654932128811423e-04
-2.736184917702842082e-06
5.382325001359855024e-04
2.447209104052082266e-04
6.747152613862830543e-04
1.232713756502021047e-03
1.069840174908820354e-03
7.467290766230954679e-04
7.855691775161451887e-04
2.113468679902829803e-04
4.851266894875671414e-04
8.327073495921075630e-04
-4.234905466000323253e-04
7.546879913873877441e-05
8.026207949171331856e-04
2.416937740431902664e-04
3.131511605825977942e-04
3.287965645531398199e-04
1.069243082846771457e-04
5.083824179243840499e-04
-2.312620837194127865e-04
4.599257306486953805e-04
2.633772002003025394e-04
1.860169360489965357e-04
2.716763908277525317e-04
-1.919068853817878389e-04
2.354759694081514807e-04
-4.840240650146751886e-05
7.176245148057821903e-05
-1.976747238660247162e-04
-2.467629637299622409e-04
1.231324323377694797e-04
3.993417942911053789e-04
8.781591012521167096e-04
4.924838761306559202e-04
1.148785981105621698e-03
9.334169970984663566e-04
7.696179772285822356e-04
5.368014748567944555e-04
9.452620944524095341e-04
7.177237040613265728e-04
1.141997854729586868e-03
5.361509830599181861e-04
1.350792055571878878e-03
1.250214875371135530e-03
9.459290662189498954e-04
7.956159945337651883e-04
5.766624162075904489e-04
2.437582830459085492e-04
2.408115665815026708e-04
6.523559596897746578e-06
1.145651311615313278e-04
7.504431280507795044e-05
5.041351267227972511e-04
6.249816945457660998e-04
7.853071163243560259e-04
1.773026457680904543e-04
3.466041304784874206e-04
5.109699161512280211e-04
1.411708400121326930e-04
-2.531630637116742710e-04
-2.524842172023259056e-05
4.490766170538045042e-04
4.741935784562033795e-04
1.127631514083091016e-03
4.219535983763856896e-04
1.679555937018732410e-04
1.222782973744923239e-04
-1.587728953995728228e-04
8.169450401433405007e-06
9.350981367845518765e-04
7.845027364618316953e-04
1.519356288007384895e-04
7.261234582227974474e-04
5.590442443998045081e-04
2.171307485763265799e-04
5.187825232911687191e-04
6.650534088140434667e-04
-4.854878238071652478e-05
-3.367112577725014325e-04
3.526616995192388021e-04
8.714998883558659456e-04
3.851967908622275704e-04
-2.607170313035249215e-04
2.058267000658877376e-04
6.287562301794182322e-04
3.176158305801148724e-04
1.300411090374290531e-03
1.169050561166926766e-03
8.783550518285705580e-04
8.489695380300863944e-04
7.526608216350546372e-04
8.800225432280439804e-04
6.741450846016416821e-04
6.295075838495615408e-04
1.596148800866735212e-04
3.741725786642180864e-04
4.914794539598871118e-04
3.026819545195278825e-04
5.373096209279442899e-04
2.337457533903859036e-04
5.833719834830598111e-04
-2.921297842964008763e-05
4.006852391955469583e-04
3.165627621058868029e-04
9.056893943413298759e-04
4.555444524072582496e-04
1.990690528872899397e-04
2.995901538985737585e-04
6.316730352935464275e-04
3.185282885615096991e-04
-1.987163565683381351e-05
1.200154254453938106e-03
6.727631413259798319e-04
6.574572551001873566e-04
8.649656918742059135e-04
2.562062216032098285e-04
5.112019908158795109e-04
7.240868842016392939e-04
6.548034558024832391e-04
4.876894660020325068e-04
9.678907479709452765e-04
8.012240807977035004e-04
9.259161009872001998e-04
6.710332108649052054e-04
9.356139343946165464e-04
8.883040029107621511e-04
1.317692770095049660e-03
5.414119311488126748e-04
5.141419905653769797e-04
5.719876540264749428e-04
4.289722876000397699e-04
4.518824152086793632e-04
3.572210512564679970e-04
8.308566930400770835e-04
7.395486177748839028e-04
5.720742475401530873e-04
6.524208137210957313e-04
4.729992638182180741e-04
4.413821957330270459e-04
4.240331119588000163e-04
4.781091270592239813e-04
3.134522670304312210e-04
7.267291096681599300e-04
5.985288513394248187e-04
5.097788012773065607e-04
6.554140642159403960e-04
1.617464288938337167e-04
5.133077324956685688e-04
1.630107352506988115e-04
5.482333000849599946e-04
6.583930605420798771e-04
3.388957687598088226e-04
4.171365916923705269e-04
7.862803287943185811e-04
9.513629176695402676e-04
7.813929307085265260e-04
8.451983856274192328e-04
7.614736039998099438e-04
3.857800814071451947e-04
6.114798859579711077e-04
4.907196240213044939e-04
7.232941011637696125e-04
6.729158250220299183e-04
7.366732212179455180e-04
6.430305904868874149e-04
6.157166657589476302e-04
5.402558887935174185e-04
4.538900167499414738e-04
4.970557759369540569e-04
5.949513592302280596e-04
8.585925056986816418e-04
8.217674053635059400e-04
4.399000898806436854e-04
5.714736781650933857e-04
7.540034036073168904e-04
6.897650819053558228e-04
7.039013428483131569e-04
7.411274245523864724e-04
6.639674258234779403e-04
5.728634362096658890e-04
5.510796590481535076e-04
7.946414660493487546e-04
8.614978809071217923e-04
1.041700551008262459e-03
8.847361122407736492e-04
8.323116602757961360e-04
7.987890222108805401e-04
4.392764719556579859e-04
4.207956138383212768e-04
7.978234327716100197e-04
7.037386433675961537e-04
8.011952301874870072e-04
8.327829685142038507e-04
6.974085672929855378e-04
6.894572321078547283e-04
7.817586999218704806e-04
6.854509821663420628e-04
7.319723863500216410e-04
8.630648053249128510e-04
8.554760418189533361e-04
7.209710676193743393e-04
6.469516006588839525e-04
5.113325011800831958e-04
6.868112788107399655e-04
7.155069695456082709e-04
5.929003157678969021e-04
9.798420985867169978e-04
7.685622223303204730e-04
9.173427522149586429e-04
8.127369923482575956e-04
7.143782485913549628e-04
6.045676157837772411e-04
6.716487861287971000e-04
8.416680339131169496e-04
7.979717671856504779e-04
8.075465568732471911e-04
8.678464124490781716e-04
1.084151992825382665e-03
9.760553776838353564e-04
9.916757940168531571e-04
1.043552270771913029e-03
9.982735038896043463e-04
9.358851055332684460e-04
9.532426733049537615e-04
8.547259285860264039e-04
9.563947894951907447e-04
8.871352013056401763e-04
9.076401196899748676e-04
1.047792348781257429e-03
1.014691409536994018e-03
9.496341886968464327e-04
9.636267485633877956e-04
7.789446192394940474e-04
1.054980616086806204e-03
1.006954854894573760e-03
7.657697646220317260e-04
9.779330402660036965e-04
7.933964195501989761e-04
1.059645600503979126e-03
8.502232048262190226e-04
7.839407654168241120e-04
5.909663859701756944e-04
9.852202537668642689e-04
1.059801628146402703e-03
9.997540125572905445e-04
9.646959498709688869e-04
9.302845360606201274e-04
7.784433262429381285e-04
8.709882250870339213e-04
1.287400293974151188e-03
1.087484517108809222e-03
9.913311473809726868e-04
1.023221300661257549e-03
1.035250634195232933e-03
8.889223640523373189e-04
1.075671258328132155e-03
1.113056644691997775e-03
1.018565786239781969e-03
1.166469352491580685e-03
1.173364227893978519e-03
1.189622598134802960e-03
1.345781980448560768e-03
1.308635978470857339e-03
1.120215012243917611e-03
1.072690126524764248e-03
1.067768281392680397e-03
1.128338498692174358e-03
1.011435865757939062e-03
1.223210518248062919e-03
1.483151834913437692e-03
1.319848826239358166e-03
1.470797853141498452e-03
1.415640774043961433e-03
1.688794263753584700e-03
1.590666872620257431e-03
1.656309136424437408e-03
1.723329875469620199e-03
1.775321038802303445e-03
1.870968306032511595e-03
1.990385087362638288e-03
1.844790446674118281e-03
1.808620544763763762e-03
1.859540460621844941e-03
1.863362807850962042e-03
1.843243416151725978e-03
1.764076160559011021e-03
2.059332368722517886e-03
2.165437982787838615e-03
2.068539274288247378e-03
2.038188373409730025e-03
2.051876793508807927e-03
2.184528048756790523e-03
1.974497573824582873e-03
2.115953945140517777e-03
1.961386046227692539e-03
1.836903691850977306e-03
1.830026165275094614e-03
1.952686921710854910e-03
1.951064424739853715e-03
2.156415804514208358e-03
2.132233999657197603e-03
1.962419046804489940e-03
1.962678872283744620e-03
1.857188462669352551e-03
1.784949539676274457e-03
1.860126833724403675e-03
1.692558520410058403e-03
1.769833260152903513e-03
1.654676057120755281e-03
1.762057288625819458e-03
1.483920091917937138e-03
1.578854402511664602e-03
1.424607290609139444e-03
1.541025009470936308e-03
1.216021184830303695e-03
1.491851378096001107e-03
1.414120809287714147e-03
1.218624213731298251e-03
1.302283143009205823e-03
1.097556829540817080e-03
1.304896542204165297e-03
1.199395287676542328e-03
1.151061055661152868e-03
1.204750966547561697e-03
1.074921988440661951e-03
8.827845538441383673e-04
1.074638560727954025e-03
1.185937258227225382e-03
1.016982081733408929e-03
9.928635195990270779e-04
8.981961294275865723e-04
1.050233369609490392e-03
1.140954388679757446e-03
8.638177819851854946e-04
7.120257568247636941e-04
7.439790394348672368e-04
8.341082913010286178e-04
9.116777538454251626e-04
8.305888561442945073e-04
1.046334504077049525e-03
9.133887391533521355e-04
9.424076774608533980e-04
8.720550914929175697e-04
7.247078167708349925e-04
7.262912555604475896e-04
6.712050146918218914e-04
5.680648344906206624e-04
5.761808521709651165e-04
9.690500440238574223e-04
6.352719842475949624e-04
8.959414357424963721e-04
7.405163384707454458e-04
8.094437011154799856e-04
8.733747109982288289e-04
5.542854304048881178e-04
4.943514519948158945e-04
5.219897447787579187e-04
6.192261358856322381e-04
7.556056832483180712e-04
7.459636557281902657e-04
7.149570269418090325e-04
7.579683918507110901e-04
7.119643411848134091e-04
6.124530138143960238e-04
8.117225154560058593e-04
5.900673218105202894e-04
5.985840360369349246e-04
3.076176978430787798e-04
6.529775417460457077e-04
7.070397894304862769e-04
7.069131493391110502e-04
7.686887008770868467e-04
7.739522186526982209e-04
9.119657878084298612e-04
1.113966833443305127e-03
1.003700472427566416e-03
9.245685359462094653e-04
1.268886836447209341e-03
1.223258410183524804e-03
1.108905622674299365e-03
1.188848012875626508e-03
1.091254779206714829e-03
1.323194939033592397e-03
1.291123868963647272e-03
1.417447239824498866e-03
1.535195496715813929e-03
1.480757467267677756e-03
1.368512589922483589e-03
1.487963516780605204e-03
1.612509788907500775e-03
1.968862048707809530e-03
1.890443374018455644e-03
2.096239742348423359e-03
2.299350353604305910e-03
2.173967643064874094e-03
2.330160501240872116e-03
2.297907665137492901e-03
2.437132722703829781e-03
2.630618591902724249e-03
2.734985893695545192e-03
3.109292468194270291e-03
3.318853401103992115e-03
3.160267103368375949e-03
3.390400522078904424e-03
3.414874293322054614e-03
3.874452951648511747e-03
3.869825088174572159e-03
4.065229669452320033e-03
4.085916927645973258e-03
4.435587410024046350e-03
4.391394274868469852e-03
4.619411521521894597e-03
4.540340610061744525e-03
4.771403558174207825e-03
5.100688054367876444e-03
5.205725779190376740e-03
5.311906125674513250e-03
5.194364746787714059e-03
5.106684081499690032e-03
5.382574977395405275e-03
5.232536737045875158e-03
5.156447423372657879e-03
5.394884758301094624e-03
5.223019655580970338e-03
5.412980194370018740e-03
5.488363971376615004e-03
5.624168397093176619e-03
5.149015733400852043e-03
5.027447431309240919e-03
5.090543350159864103e-03
4.922786471874342727e-03
4.820349528365066791e-03
4.701365864433536788e-03
4.799977604692555119e-03
4.388020181169500697e-03
4.099214185632381324e-03
3.974218249548540534e-03
3.856369634205816018e-03
3.505088135629844982e-03
3.810702075356986289e-03
3.338344601355898705e-03
3.423158366090398811e-03
2.962134112016696214e-03
3.004919926626947908e-03
2.903832622256346998e-03
2.696834990265606878e-03
2.307066437902807309e-03
2.092387650645126558e-03
2.377698334367953602e-03
2.198787420457242164e-03
1.812974221880140745e-03
1.976328766486202485e-03
1.746648823253747025e-03
1.488330836759723524e-03
1.451763981386612829e-03
1.251288101874027800e-03
1.292002254690044222e-03
1.236988098419428703e-03
1.327896627060124379e-03
1.305557936961139909e-03
1.231033363276574704e-03
1.082748118944499129e-03
1.086934795438914943e-03
1.040912350140694607e-03
8.410230410538865149e-04
9.908167621769322937e-04
5.550935450821598482e-04
7.290436384073620962e-04
5.723114597825364148e-04
4.085966762804670678e-04
8.024062543581570155e-04
6.970546816031765805e-04
5.940865603165145035e-04
1.027861902504288239e-03
7.166359648508106557e-04
8.898192581917881800e-04
7.339128421106623197e-04
1.019221494377203514e-03
8.262465135106433940e-04
7.614783968510543000e-04
7.423554189697284750e-04
6.948534617261726458e-04
8.292600865325472533e-04
7.098205016839896023e-04
2.952148944073053490e-04
7.762059104616687031e-04
6.817553803174757890e-04
7.450992761103033928e-04
8.124277525917498848e-04
6.210110210682297151e-04
5.653992151364416055e-04
5.945099526040462188e-04
1.548272123364453153e-04
2.912698320238413501e-04
3.655438744472171305e-04
6.627980104951294296e-04
4.045975854909026432e-04
7.057423104911200989e-04
8.419282028015433877e-04
6.773256288393893036e-04
2.877864593489747090e-04
3.712050825626111474e-04
5.862783278991768590e-04
7.338629190441332785e-04
6.603656161145316774e-04
8.661974625274519680e-04
7.850518160480138199e-04
6.894586444899142340e-04
2.539910067148916785e-04
3.381710272559520104e-04
6.591589877147861201e-04
3.677179386685554166e-04
1.726311200390285433e-04
4.242936697135351286e-04
3.160400233754777312e-04
8.358509750055005596e-04
3.475306298553555088e-04
2.048817450702527740e-04
4.745704887330840101e-04
4.297759493494170287e-04
6.427681490580946936e-04
6.635905155010728531e-04
5.447319788456426830e-04
8.470805323549181242e-04
4.321615424937166406e-04
7.803797551120759393e-04
7.572910596629568638e-04
4.098501794538329931e-04
4.470033587613878013e-04
1.011182837788376877e-03
1.010687105003101180e-03
8.117764056346547189e-04
9.908524525539914255e-04
9.319871182459181632e-04
8.364666226580444930e-04
6.165101676527336193e-04
1.103955176227611711e-03
9.023860170348063214e-04
9.104093064857608601e-04
1.495813151468276423e-03
1.099497711994240536e-03
6.838508853922950232e-04
7.419150211849396539e-04
1.051999965077964885e-03
1.217662744328971937e-03
1.360060774354689703e-03
9.280236420615314797e-04
8.179615677951406275e-04
5.527679164655662121e-04
1.702758204806964102e-03
1.225798773127861375e-03
1.910543126190294982e-03
1.850939395542185390e-03
1.213127065262940276e-03
1.302091234743244820e-03
1.275594717896866206e-03
1.182065446181468447e-03
6.283682826607617927e-04
1.476413211380194369e-03
1.248497434969645693e-03
1.631801110955856480e-03
1.190275779299097012e-03
1.310298870038713055e-03
1.125597952713347331e-03
7.133792852542549922e-04
1.051896281878756962e-03
1.501367418647138853e-03
1.587160742251368228e-03
1.644167406275644618e-03
7.991923547331960523e-04
1.342034947747498081e-03
1.381391276679422688e-03
2.031167735787540226e-03
9.357951848106452024e-04
1.918099119003277217e-03
1.833745090388169728e-03
1.721772110610051169e-03
1.664725975485814666e-03
1.746705870191752295e-03
1.001233701965984499e-03
1.548984278689162671e-03
1.353826342875990218e-03
1.042310142020405703e-03
7.663498474101352719e-04
1.316942998627510094e-03
1.270174703200873398e-03
2.393587009123552146e-03
9.513030799164527099e-04
2.257901642460913121e-03
2.603884058694360456e-03
2.411193274418066239e-03
2.064807988316590993e-03
1.332243460680227788e-03
1.827612289953834540e-03
1.306703029372272397e-03
2.434246358441126759e-03
2.335777856571713117e-03
1.071814764801384693e-03
2.128521139797522489e-03
1.969690998978476833e-03
2.533328217840992696e-03
1.363757572548899514e-03
2.429200161446340087e-03
2.951735041770822947e-03
2.015154240246727797e-03
1.984699248592881014e-03
1.135588192939515368e-03
1.697158080200389342e-03
3.129471426889882373e-03
2.205779670269173657e-03
3.353319761725354672e-03
1.934930578090026223e-03
2.480564986152392157e-03
1.100528549974286955e-03
1.871793263555724838e-03
2.230261878608834868e-03
1.774119743914609384e-03
1.607339549649435071e-03
2.195276456830562006e-03
2.239277553153042055e-03
2.527671524861409432e-04
1.031807038153207843e-03
9.609446938486415537e-04
2.619204461448013024e-03
2.004127743148861971e-03
2.866242960919460937e-03
1.743233489271464988e-03
1.771590065632566626e-03
1.919737713921934943e-03
3.254389177165233332e-03
4.235688614407644159e-03
3.497107036517566048e-03
2.652710528457846457e-03
1.733462611697474858e-03
2.719472974605819347e-03
4.363553506893289545e-03
3.306821804604696824e-03
3.807369062696500453e-03
1.259337635264395688e-03
2.417524644410124109e-03
3.236272078468993129e-03
3.481043006322513331e-03
2.273211472868898794e-03
2.298421672465576424e-03
3.141948724298519909e-03
2.582963981398458779e-03
4.487565708131462106e-03
3.155416866412055245e-03
2.542082222022267954e-03
1.212737357251259798e-03
3.572451412334112959e-03
2.597486529818624715e-03
1.983386435285456727e-03
4.865715761245542463e-04
2.891612717005602462e-03
6.884932110883153211e-04
3.086504600296816926e-03
3.179903194775096208e-03
3.766892301478267247e-03
3.910895696822461881e-03
2.013439431503734767e-03
2.341927206480724170e-03
3.135203445922864207e-03
4.189105279775247499e-03
3.960232838487892128e-03
4.734395675284708976e-03
1.356821824513757858e-03
2.132570735521550648e-03
3.083257109174266687e-03
3.947609884244484418e-03
1.594986698740011224e-03
3.207035455062989902e-03
2.720625317682483571e-03
4.686674772764553784e-03
4.525342781257903763e-03
5.266602446413874185e-03
6.245640971815568342e-03
8.816441006802386293e-03
2.027576007905553500e-03
3.420895348062957114e-03
3.265719686906568778e-03
6.419492497890644245e-03
6.720651152801570237e-03
5.737716705447326766e-03
3.771981036936492265e-03
4.097143245258702375e-03
7.644262900111203213e-03
3.230056649567718870e-03
1.255700570304763702e-03
3.719104147952853080e-03
5.570256219572706797e-04
1.849630930311577451e-03
-6.252522886311986635e-04
5.469839517947290737e-03
3.678688012111039005e-03
-2.714420791174511696e-03
-3.774794534993723412e-04
3.750160178281638796e-03
4.594756770520988347e-03
7.828082389714500350e-03
1.206094977620938286e-02
9.232158343577214279e-03
7.418367983303639397e-03
2.976390920526775664e-03
4.576460370368975149e-03
6.308719675344579697e-03
1.563896178491904626e-02
7.129824825251682846e-03
6.838100136899580815e-03
8.250397231376351698e-03
3.076381281562587909e-03
6.150027024938439953e-03
4.045172572749001529e-03
1.011379424265151407e-03
2.778777484683728552e-03
2.992721342328302260e-03
7.855542127805665437e-03
3.481777667978832105e-03
-4.186368731014531233e-03
3.319691319132385063e-03
1.839482454504236470e-03
2.878229253751300081e-04
-4.744297183205355151e-03
2.782504350983529013e-03
-2.130728198675276453e-03
-1.109592400737761725e-03
-5.377519615225248226e-03
9.296179970900531747e-03
-5.564360607489972355e-03
-5.569669876464335319e-03
6.300653023524782625e-03
3.217789288979558361e-04
2.411624297370284012e-03
8.991058435311982330e-03
2.870289912163969618e-03
5.203727494970134329e-03
-6.755621745014422615e-04
-2.149237268340204680e-03
1.894162650326968941e-03
8.139787306738279632e-03
8.161693399610212354e-03
-1.510940453693337092e-02
1.025563469217767934e-02
1.510076354703630656e-02
9.576761963840819264e-03
-2.492925825028088817e-03
8.799666572389872304e-04
-1.191087298869977947e-02
-1.136437837708950162e-02
-1.194269051898269249e-02
-4.578110237857774961e-03
9.227902393082262553e-03
5.494826107400234937e-03
7.636475888642696962e-03
-1.857945077156408385e-03
-6.468856001864009553e-02
-5.010065919774774751e-02
-1.307901733629571791e-03
7.994714126540344162e-03
2.682737211961284951e-02
3.406112225981265673e-02
-1.054478839449991129e-02
1.153903211725720857e-01
1.972401256317837109e-02
3.571989795560635839e-03
-8.395543571216119993e-02
2.588452393345921226e-02
-1.082289974988778880e+00
1.343429259201495141e-01
-1.012939492273134783e-02
2.195264101853829086e-02
-1.123605501639379257e-02
7.350674330657838706e-02
1.815420590731359862e+00
2.654561517673465453e-03
3.742645889195150843e-01
-7.373133725752202272e-01
-1.861063784143733232e-02
-8.439274017173419018e-03
-3.216979218407778340e-01
4.068406328756537377e-02
1.469403595698111353e-02
-5.890249568839869831e-02
-2.548638513105810355e-01
1.293274880042518671e-01
7.803955507182178120e-02
4.741978191459640946e-01
-1.459063908358015083e-01
-6.475547499847165989e-02
7.474518354335814019e-01
4.309135369149299510e-01
-4.830341397121124675e-02
-6.220874664271916821e+00
-1.019048612019203826e-01
1.356722451686009689e+00
-3.640252233604730492e+00
-5.242489772383032154e-01
1.681751099068105326e-01
2.371035055776892220e-01
-2.670707919067018266e-02
-4.396656406322299038e-01
-3.680475060136685628e-02
1.035597164909988072e-01
9.129388550913423994e-02
3.373137499346238327e-02
1.402055282761585087e-01
2.183118347747461108e-01
-6.590945643126783215e-02
-1.480645752422678763e-01
4.467828281046744288e-02
-2.482141277338903787e-02
6.380587954511300897e-01
-5.666482636678706747e-02
-3.634777553740337758e-02
-3.119702781503546629e-01
6.977396097401925013e-02
2.478843625461637015e-02
7.350834166156723637e-02
2.333386547386598689e-02
-2.969520480039070359e-03
4.331124124221803762e-02
1.516601458707620212e-02
8.609027575980714164e-02
2.003596911825348149e-03
8.918222763657854268e-02
4.257928233964802800e-02
9.697788424611435143e-03
-2.147565844328929580e-02
-4.064992763697278244e-02
-2.689305371298753716e-02
-1.191502842195078966e-03
1.257809541547026981e-03
1.604637501985118134e-02
-2.396542342257037758e-02
-9.529494266904954200e-03
-1.666447215056158311e-04
-1.203939224603773478e-02
-2.743288473135681652e-02
-5.155258958778752981e-02
-1.986826760695744806e-03
-2.635163369081021650e-03
-6.367383495713968035e-03
5.006836216872313089e-02
1.058345138664710909e-02
3.671573960761333882e-02
1.552385641807098662e-02
1.701847482079350132e-02
3.873305044117067702e-03
3.087083651750483632e-02
2.396465137580747976e-03
-2.760236874688676290e-02
4.034649575850252773e-02
3.227496972225836480e-02
-1.107773977788362174e-02
1.996458670101553326e-02
-5.769946755288775722e-03
2.110715467713591281e-02
-7.798330481563966673e-03
2.383998796873203901e-02
5.505377212061910580e-02
3.605159758631944211e-02
4.010023046099584626e-02
2.979557101308622641e-02
3.033597870275036440e-02
2.239028781286643566e-02
8.506921055182031788e-02
9.164505833296796022e-03
5.407712828149723039e-02
2.369979246542183379e-02
9.245333930468026262e-02
-8.467158705677230168e-02
5.167248769920377433e-02
-5.733819224014880672e-02
-1.736595943244870099e+00
-1.460424675546143913e-01
-4.241013816287879379e-02
3.612459736487320661e-01
3.848385332476372822e-01
-1.330783872978483001e-03
1.334080973721014363e-01
2.177513125019867133e-03
-2.410118526534904375e-03
3.462867127325074401e-01
-1.529824984222356334e-02
8.231028891811123516e-02
5.831934797903923218e-02
3.717143280845035258e-02
-1.983537356732072710e-01
-5.079812996668591624e-02
3.622823591278340888e-02
-6.254767997354346298e-02
-4.878669667040798352e-02
3.169175986267969147e-02
9.336833702019790016e-01
4.398515565316878789e-02
-1.170235072726819869e-01
1.177038589051603301e-01
1.421428569728080613e-02
-3.093797097431107493e-02
-2.482800732152218998e-02
-1.937032914703223918e+00
1.485763593859697751e-01
2.004930050221822302e-01
2.633779423014119825e-01
1.068576247843023852e+00
3.674649609289220020e-01
1.171842077224367895e-01
2.523848820319287908e-02
1.981151493166910249e-01
8.065782689564658658e-02
4.152713384669155100e-02
2.655304013612111089e-02
1.250884463582039308e-01
-1.463052905112922630e+00
-5.263900358422446413e-01
-8.373576594724287114e-02
-2.334522022330770552e-01
3.060070126887088349e-01
9.797880500464182241e-01
-6.752133179656960582e-02
-1.268103155553694794e+00
-2.268320933728698918e+00
-1.229821914182770287e-01
2.285669692067929595e-02
-7.662602514883499680e-03
-1.872242606540402282e-02
1.068415427275918872e-01
-2.020214889717483864e+00
-6.102905374806241734e-02
9.089382444306802478e-02
-2.385967323208509905e-01
1.227120091401605384e+00
-2.265154275291353381e-02
1.250460895216875257e-01
9.999380359961013154e-02
-1.769583677647185993e-01
1.446969862894860737e-01
2.406895632991406797e-01
6.381828949116186145e-02
-1.244398362652860968e+00
7.841891175719374329e-01
-1.100577089860762248e-01
4.110188637887355334e-01
1.761501502430732335e-01
1.218956602082155033e-01
3.645420465250450714e-01
-1.459332049247904495e-01
3.418772691361576799e-01
7.103823268681530578e-02
4.088389925107761558e-01
3.180020972498756593e-01
8.212144680821370502e-02
-2.220957559484263918e-02
8.604640330618624697e-03
4.391000804649770051e-01
2.800413251639444767e-01
4.878070335779385869e-02
1.376073287471624718e-01
-3.622030233597222093e-01
-6.864065661706447719e-02
-6.997764000619745295e-02
2.568623289995510678e-02
3.749021009185025261e-02
1.061838088890057485e-01
-5.101821912905823292e-02
4.013077615484090810e-01
-2.967566879969127380e-01
-5.338419233458364249e-03
1.346185502520107040e-02
-4.366825414967218794e-02
3.849117386554335996e-01
2.356722951023895729e-01
-7.011680490251792630e-02
1.314198574804297470e+00
-8.058501836598475077e-02
-1.963580345649115488e-01
-6.598905815337058334e-02
-2.375971384740434567e-01
-2.081120132713656229e-02
-5.517570003880410690e-02
-1.985116399377935548e-02
-5.730568562415633976e-02
-2.846511593002291549e-02
-5.760464135223119370e-02
-5.070770954241485273e-02
-1.187660514493095801e-02
-5.446968469732625662e-02
2.079911559124654197e-01
1.445494309025536772e-01
-1.710544021293393391e-01
-2.798954904694878065e-02
-2.589879805516159123e-02
-6.623895840159041426e-02
9.037330390943520975e-02
-1.714661609056672420e-02
-9.556764928315782115e-02
-1.266945322875482616e-01
1.722380244976962904e-01
4.564747665557048473e-01
2.158247634856941044e+00
6.579248993446987215e-02
3.859630500088703786e-02
-2.715440116277539895e-01
2.428462722538867080e+00
3.217760892531317252e-01
-8.774192996109976550e-02
-1.757589370643820315e-01
1.008782692702320238e-01
-3.625040943164078988e-02
-2.054325652118513534e-01
-1.922165761248367799e-02
-9.986525235114093735e-02
-1.067559040052246389e-01
4.545374025879678204e-01
-4.359524972460922243e-02
-3.933232962547476147e-02
-1.967113588622366183e-01
1.783595823957704773e+00
2.055133177736053196e-01
-8.766892702629884571e-02
1.169257845604902979e-01
2.828524590252743873e-02
2.504454942992216937e-01
-4.905569492554218841e-02
2.182821661412971626e+00
-1.348713608258109709e-01
-2.382970528864628013e-01
-9.199534224348890690e-03
-1.679352208620887021e-01
-9.627251247831683512e-02
2.735979288351629291e-01
2.826190804868392581e-01
-3.107309265717660973e-01
-8.923776074135102154e-02
-1.255408473644130385e-01
6.748595216168258581e-02
1.164517011003166763e-01
2.816775296901967707e-01
-5.367438870318858024e-01
9.255400366878194784e-01
-8.780597505445714157e-02
2.061678860563429971e+00
-1.435358705959837167e+00
3.553519258097460193e-02
-2.439757812667663756e-02
-1.242931702054740795e+00
-2.451693261931834067e-01
4.142345122212034297e-03
-2.525861332786652369e+00
-3.805602029605375386e-02
-1.218012852333442281e-01
1.268988173229392002e-01
2.923165377855993508e-01
1.614416473070430791e-01
1.806242954892225971e-01
-4.403782910444093562e-02
9.188245352369464602e-02
-1.003498270930763547e-01
-1.353837667514571144e-02
3.890844878679139640e+01
7.076388148774102882e-02
1.867751220752344732e-01
-3.722121427260240978e-01
-1.147771458557291097e-01
-1.169514743940943957e-01
-8.690711631787070846e-03
8.580010073867892773e-02
-1.121527554057608622e-01
-2.890259344323939036e-02
-8.772512324023178099e-02
-8.244390735484140309e-02
1.267970392281632559e-02
-4.954978173417544096e-01
-1.133012639535960320e+00
1.865064711345761073e-01
1.051466822057189054e-01
-8.827803285704606540e-02
1.748633066196852298e-02
-9.594939238309478646e-02
-3.691881065282626856e-02
7.142910209712780706e-03
3.497526393081451523e-01
-7.336177334564150665e-02
-5.304310381553451137e+00
9.686101096225223361e-02
1.063222464020671804e-01
9.242677743163246751e-02
-3.526862691866988059e-02
2.429768140238506013e-01
1.949076885581704499e-01
-8.880986083361017136e-02
9.809558581155422563e-02
-3.949544564989418242e-03
2.222294737141183307e-01
-1.570494236351318573e-01
-3.263866401899166991e-01
1.887077349687712666e-02
3.572585847879536369e-01
-1.943285984410485917e-02
2.459625591359051178e-01
7.120824125892559475e-02
-1.252687158837491842e-02
-6.209730052787972715e-02
1.276317715203180714e-01
9.274667519280033190e-02
9.787468243615367325e-02
2.053329474927649279e-01
4.103324544386834777e-02
-2.889482798991206414e-01
3.670674500779842753e-02
2.347499851763968151e-02
-6.560328693475619977e-02
-3.632197597714254683e-02
4.199844346106642590e-01
-3.816560917516678003e-02
-5.208938370625881137e-02
2.271576558035516211e-02
-2.026559072639551040e-01
2.332951210954217480e-01
-3.083718478295998100e-01
1.728737306717398059e-01
-5.209420639957752092e-02
-7.288534119828074531e-02
-1.294009022085904403e+00
3.695059112306123272e-02
-2.990449074987294731e-02
8.032747217501554071e-02
-1.464273035980472759e+00
8.011512514516168360e-02
1.199273254676251101e-02
1.365469825517631464e-01
1.900653160120553339e-02
-2.366487256442655063e-02
1.148320422155042764e-01
-4.762807141836855052e-01
-1.224240584229412121e-01
1.110825659595798265e-01
-2.464851926952843220e-01
-2.600773071930580563e-02
-5.311781696673461006e-01
1.584941084397488931e+00
-1.676679210068314149e-02
-1.817391186976263784e-02
5.466305417958886720e-02
1.544545857118155008e-01
-7.531907864480101578e-02
-9.443473733300081219e-03
9.106143936764872493e-02
-2.735712013272193627e-02
1.152844921249368375e-02
5.164753326257542909e-02
3.617582054901210542e-01
-7.023025651734776664e-02
-1.483127806096742329e+00
-2.215364566157752152e-02
-1.388467311766848275e-02
-2.733087243590827664e-01
-2.397635371405840488e+00
-5.672912862697633563e-02
-1.927332987182306390e-01
