# Supplementary material for: Elevated concentrations cause upright alpha-synuclein conformation at lipid interfaces
Source: Nat Commun. 2023 Sep 18;14:5731. doi: 10.1038/s41467-023-39843-1 (PMC10507035; doi:10.1038/s41467-023-39843-1)
Supplement: Supplementary file 3 — Source Data [file 41467_2023_39843_MOESM3_ESM.zip › Source Data file/Figure2/B/50uM-aS_DPPG_PSP.txt]

-2.405379278157251666e-01
-4.293819660759941592e-01
-2.621003696763511970e-01
-3.377141948145757078e-01
-1.964115435835386558e-01
-4.504679763204431642e-01
-3.990806133631280561e-01
-3.111931288187293476e-01
-8.856192749041856827e-01
-2.803893400976568140e-01
-7.357679154644771735e-01
-6.464074733333382561e-01
-2.596302202489936817e-01
-2.279251545099628407e-01
-2.532163116607812903e-01
-1.143728163627421163e-01
-3.477126465003544387e-01
-2.343855514393534956e-01
-3.219622619723558898e-01
-2.822698375052077879e-01
-2.618072285908205621e-01
-9.256130748882523962e-02
-4.420441535878993911e+00
-2.767032203611529684e-01
-3.332393318149649564e-01
-2.372321246888389468e-01
-1.690489818686720380e-01
-1.884813065135005350e-01
-2.316844428385771981e-01
-1.117437542878322448e-01
-2.580911593256065562e-01
-1.513096704870204035e-01
-2.846349051171954136e-01
-1.210647722482051519e-01
-4.297079770298747881e-01
-2.963087733206802854e-01
-3.132344757238808008e-01
-1.815130242739569355e-01
-3.639313562427579640e-01
-4.204046203220546118e-01
-3.996034629197270371e-01
-4.346686683841494703e-01
-5.781985133161369195e-01
-6.306094430471765877e-01
-2.816188326547175991e-01
-3.499535601392841921e-01
-5.727895918818009385e-02
-3.327815976542857213e-01
-1.924058712460231524e-01
-1.209189111304521946e-01
-1.225218196929817593e-01
-2.142797078180315729e-01
-2.740709839893909483e-01
-1.666772742458623169e-01
-6.716000709138263414e-01
-4.282092973220364418e-01
-2.248122117354312832e-01
6.661786888061779766e-02
-8.164906612692958421e-02
-9.750836594014301861e-03
-2.117071108580372285e-01
-2.250316950577388453e-01
-2.276309018571831544e-01
-1.297922505917095681e-01
-2.189674389890462480e-01
-6.799714735310946612e-01
-3.938599149984512993e-01
-1.594916948552614455e+00
-1.179428637213714914e+01
-1.101085459532503419e-01
-1.579712053382939796e-01
-1.588666913706272554e-01
-2.552073094359441630e-01
-5.984520147338305562e-02
-1.786656726043248100e-01
-5.952572244160055093e-02
-1.651000160411341400e-01
-3.714460536766681642e-01
-3.088314363661056605e-01
-1.835281716126129226e-01
-2.931474932717546000e-01
-2.389547855925100994e-01
-3.279112687080002475e-01
-4.109745254370212875e-01
-1.872680013812342281e-01
-4.189452250547304191e-01
-3.822014608769604416e-01
-4.817459415590948923e-01
-4.461201213678437361e-01
-1.241378155935798783e-01
-9.102536044714447383e-02
-2.971070221769797626e-01
-1.257558637147831448e-01
-1.821056927833965000e-01
-8.367884690842903872e-01
-1.332435735370683938e-01
-1.045663430205596572e-01
-6.901905163800044207e-02
-2.612549943162283117e-02
-9.076016058093629157e-02
-3.776248658451072937e-01
-2.843038577950199874e-01
-5.592721242115157310e-01
-4.891548818164881407e-01
-3.455371698959184834e-01
-2.967182545964370255e-01
-1.412555230571010678e-01
-1.644933670222528399e-01
-4.047685367110160914e-01
-1.893346435433342356e-01
-2.826656982806312612e-01
-2.661957796936468279e-01
-1.588130515036752510e-01
-3.020871786224342825e-01
-8.986885235607169897e-02
-1.867471566042663289e-01
-2.374065204747363989e-01
-1.361275269193514825e-01
-3.392260450224408586e-01
-2.868463507750650954e-01
-4.422311103587057701e-01
-2.146580704829613162e-01
-1.943840411220592590e-01
-3.331043463622262446e-01
-3.914481927465982003e-01
-1.149415580384399310e-01
-1.965835692980658633e-01
-1.680839734766523541e-01
-1.161020423076532387e-01
-3.285659632697065374e-02
-3.609720517648460358e-01
-2.785305363508313037e-01
-2.421108165851967309e-01
-1.143117918127825039e-01
-2.405404625784442196e-01
-6.068730351870542661e-01
-2.968944669378394408e-01
-1.952759101497054395e-01
-1.023631521258729915e-01
-2.077194473366633098e-01
-2.780541235036432801e-01
-4.960260264950223652e-01
-7.460484062369511227e-01
8.321115569576159610e-01
-3.488373362487469542e+00
-1.628849226310487841e-01
-9.203487447202274296e-02
-6.910532637036689296e-01
-7.781425544684565931e-01
-3.309468619795018496e-01
-2.543277674003668887e-01
-1.006526317256562636e-01
-1.076073946335308201e-01
-1.742170265431977338e-01
-2.996242755947989833e-01
8.091258527261330213e-02
-3.416130527610162226e-01
-3.574239595515224521e-01
-3.899000664843953468e-01
-4.071261477903470039e-01
-3.382886752241370809e-01
-2.429320398237716783e-01
-7.806245694747132591e-02
-1.079417204256494095e-01
-3.121809125343509295e-01
-4.525058602189693802e-01
-6.272884278233197275e-01
-7.630974329712322257e-01
-7.398565573338756751e-01
-6.042927779832202306e-01
-7.992830107897904712e-01
-4.076588342056566283e+00
1.043584171273206795e+00
9.568486136316174395e-01
-3.398641248687334082e-01
-1.576068311461976457e+00
1.422993513704925883e+00
-5.293516995970408701e+00
-1.943715418949203411e+00
-2.831229814870622530e+00
-5.319591311838118425e-02
-6.027773848310313820e-01
-6.938259389990490966e-01
3.253596181418341171e-01
-5.862052420141899312e+00
-3.732634084617393322e-01
3.062050908756270284e-01
6.819382155903096487e-01
1.401773966584697746e+02
5.039481296436423285e-01
-3.784308775338694364e+00
-5.456507567923064572e-01
-6.871152508799149849e-01
-3.152969384874674263e-01
-3.086135045618437767e-01
1.960625355336397924e+00
-3.593552369086751574e-01
1.893241544657640496e+00
-1.551978562267066486e-01
1.036243846540153779e+00
-3.703041437625476662e-01
-3.295817480574683600e+00
6.632744884972473220e-02
8.680066664214483030e-01
-9.484754699279722701e-01
-4.725545160645218679e-01
1.993293605445945138e+00
-1.158937542958520028e+00
2.098162994171399287e+00
4.378920131467373134e-01
1.068214413951962122e-01
-3.338966779421254777e-02
6.993245016845542339e-02
3.911208217486983330e-01
2.608700706317712004e-01
1.068029119167655860e+00
2.426327326174577970e-01
6.962968572028257475e-01
1.955096840380748935e-01
4.056534949624569508e-01
2.435991254717454479e-01
-1.008196695731836123e-02
1.932235037209023287e-01
1.405424748862995066e-01
3.950786857314250167e-01
1.365249322587596570e+00
1.634765785438490049e-01
5.852256338783826117e-02
1.130161436075874382e-01
1.445531601190032100e-01
3.067831045495235665e-01
3.117756466236006885e-01
6.663242376832102798e-02
2.115942214044657099e-01
1.970628897653108891e-01
1.154028258849631589e-01
1.957776586398323748e-01
1.803666698948687419e-01
1.270150402982190174e+00
1.052436478123503383e+00
6.022924922326716723e-01
5.196429584192363560e-01
5.120404638012564513e-01
3.384277027250611747e-01
3.126919760824607430e-01
2.629762653224164692e-01
2.680381332640093262e-01
2.570155751355159279e-01
1.894839615530767296e-01
1.092869165847333707e-01
4.544850948403394292e-02
5.049479872681388731e-02
3.529228707602672516e-02
5.578684317363823836e-02
1.116304683697503797e-01
9.807823027376125213e-02
1.341817890220509957e-01
1.554946519754786260e-01
9.060358487554495688e-02
2.294986494433051694e-01
1.505558374192701165e-01
1.144777255458043486e-01
1.170753398255848787e-01
3.266207718582583852e-02
6.409397604634298196e-02
6.102581080126223689e-02
6.576863506864152886e-02
1.996954473187212073e-02
9.982689911854396303e-02
3.000459644108228324e-02
7.244565170919039024e-03
3.883900330485536012e-02
1.502236098727172293e-02
1.020806135429352390e-01
6.798037447347879403e-02
2.383882902427725964e-02
7.549294159102534763e-02
2.294656635470558592e-02
2.972972244101782305e-02
2.153999526205330542e-02
6.119075978057306187e-02
2.435677827810269966e-02
4.794934988762293571e-02
3.283319927599558791e-02
4.680759000777232059e-02
4.108249340365770913e-02
4.652164359436939539e-02
3.269824146448195579e-02
-2.777741748165911081e-04
6.562457006621555400e-02
5.511014903915042312e-02
4.005323162709815976e-02
1.835196425094850689e-02
4.207576119204070597e-02
2.519803809432807906e-02
2.811074614537483612e-02
2.365955217774349389e-02
1.857857895183674321e-02
2.199887479474786287e-02
4.764869672437367643e-02
4.481475615689205216e-02
1.319790392426911999e-02
3.411835403419297141e-02
3.000157506128172530e-02
2.182650133927702824e-02
1.690636030772736664e-02
5.556869410177146459e-03
6.845663839968073490e-03
2.719663999294088044e-02
4.626140647590309442e-03
1.421973009438842056e-02
1.720269138805090650e-02
1.954300789664376037e-02
2.064720834113627917e-02
1.726254970714546574e-02
2.746180421884249212e-02
2.300563876749557590e-02
1.226341185958740310e-02
1.385408750674852960e-02
7.301621860360069105e-03
3.296356603311591509e-03
2.030016548388271364e-02
1.774924764419977610e-02
7.443540544385362535e-03
2.074090056213569525e-02
4.650449618392822268e-03
2.018774784198003672e-02
6.252417879656627618e-03
1.234006616023819274e-02
1.821063729055660135e-02
1.447026408257695920e-02
1.978609181364358871e-02
1.053498532880687080e-02
2.377445429876784942e-03
8.554647324054982793e-03
-1.879624953675070216e-03
2.136845138796596849e-02
2.308350733482696440e-02
1.980117320361042543e-02
1.564303563790466270e-02
1.368764312555777879e-02
1.042421987745057246e-02
2.133416478090779597e-02
1.964564529318658243e-02
2.035904124230463949e-02
1.525837740519152448e-02
1.420517310581983703e-02
1.487583353878615781e-02
1.082887133506769614e-02
9.058790235847515721e-03
2.063219520933395629e-03
1.407509332576264982e-02
1.143536128016631875e-02
1.039541602682455927e-02
1.084203925569026533e-02
8.499679337144244382e-03
5.591887984246914252e-03
1.056084601608271896e-02
1.010066951943807377e-02
-7.642902217476864454e-04
8.346379240253372009e-03
1.162549873134600432e-02
1.410395000642928470e-02
1.366383772634262479e-02
8.796757205384257011e-03
4.919892303002952952e-03
1.225896395852165040e-02
9.232865454508088973e-03
5.319358954949468185e-03
1.037666971389775150e-02
5.340811623285963636e-03
5.955221391536683409e-03
1.176423277404305308e-02
6.519571543052733904e-03
1.987167561268706178e-03
8.115161645364240423e-03
5.990583060976869233e-03
5.275866030230186993e-03
5.359669664028138096e-04
3.434783374627793477e-03
5.205720854712285808e-03
2.253809852037813415e-03
1.677440012180282268e-03
3.098756061359070856e-03
5.602364622025858207e-03
5.213537392494805613e-03
8.036272247823784617e-03
4.264652367796081638e-03
4.189747672723913643e-03
4.225712079965965665e-03
5.500206515309951499e-03
3.860698571264105979e-03
5.401370345539112036e-03
5.024423192439328445e-03
6.571901956490249636e-03
3.022501069448455587e-03
2.679623287379169841e-03
8.142812671625362670e-04
6.614245733977600419e-03
7.066536527531115143e-03
5.160611606014928188e-03
1.068475416924314020e-03
2.835680001953693862e-03
4.129973737517682666e-03
6.344354155300950017e-03
4.140275671782299612e-03
3.961846834937003854e-03
2.262224801626158861e-03
4.220018087877977324e-03
2.915617526839864825e-03
4.931279119422740144e-03
4.951916448019158881e-03
2.136431246413469758e-03
3.111299556215985692e-03
3.018185358784058504e-03
2.629863651561369607e-03
2.537164336231545816e-03
3.127889017046180456e-03
2.855411428370962807e-03
4.458482055734836608e-03
3.130498432386015668e-03
8.949723801933745677e-04
5.145320363212489050e-04
4.680509419608297125e-03
2.579353638275540869e-03
2.458338373811023384e-03
4.856013532186905825e-03
3.755414356903468906e-03
2.580794298613715322e-03
2.410772031692007787e-03
-3.581155765597820637e-04
2.981380862026669284e-03
2.273161253978939981e-03
1.858736189905927727e-03
4.155585370065152835e-03
3.070702313576095452e-03
3.382703345069213146e-03
3.891224740776604539e-03
2.258459768059105886e-03
3.029367525885892382e-03
3.916016362452109587e-03
9.777778943313489811e-04
4.534822703724404255e-03
3.846020843562357461e-03
4.559561240249645868e-03
2.526806162985996591e-03
2.715653361888856719e-03
3.196941882926990653e-03
2.822403842352864348e-03
2.911427445155199013e-03
1.480489318817607928e-03
4.976707416692065971e-04
-3.692548651183978842e-04
3.136112036896080736e-03
3.090291661658444832e-03
1.767033754319406952e-03
1.308157172724704878e-03
8.111916772336430319e-04
3.657870594094422660e-03
1.517182377871883472e-03
1.903850509261020407e-03
1.757043234604409483e-03
1.494346490114841636e-03
1.604981134300732543e-03
1.453231429729263816e-03
2.469167947654918923e-03
2.283964595204949436e-03
1.779939264773275050e-03
1.741685127251953310e-03
6.985768054816718278e-04
1.236022702789115130e-03
1.119337052665565681e-03
1.464477016493190547e-03
1.581550650174322076e-03
1.932002372303653773e-03
2.429155100453032293e-03
1.733169996581587335e-03
6.395342652284172246e-04
2.279671582527782563e-03
1.691936873251608832e-03
1.215518968542228908e-03
5.812451136298006464e-04
1.695193966877539407e-03
2.949488164670998735e-03
2.587700850031497517e-03
1.366371853215459778e-03
1.171921434642529247e-03
1.708418187217480410e-03
6.812753907517674892e-04
1.627722859047119747e-03
1.509780494165864108e-03
6.893845232062696757e-04
5.758109926301825362e-04
7.911981693462861358e-04
4.736733669666351150e-04
1.300656949271533419e-03
1.349487430717622718e-03
1.280024711437352004e-03
7.488019486371292471e-04
-2.590201905322189594e-04
7.091500433464508575e-04
8.611715604137792782e-04
1.479327227923698260e-03
8.850457640024517918e-04
3.694255595408227951e-04
1.353169788896801170e-03
1.260555601811915848e-03
7.391717565166503780e-04
1.737063450320560634e-03
5.664347813113111045e-04
8.797656887818162139e-04
-5.097004043931276833e-04
1.527760288715361049e-03
1.222570461700961831e-03
4.679709516818398945e-04
3.995509007912102133e-04
1.061962697119277297e-03
8.279714710470164338e-04
-6.661825569912718705e-04
7.577625517290567962e-04
7.893889102648265392e-04
1.150490862785561418e-03
5.823717385659466666e-05
3.997969007549297973e-04
2.911758781021390324e-04
1.039731359856792080e-04
4.523327431554394272e-04
6.076076843626830853e-04
9.577466198414960434e-04
6.846270165654019801e-04
1.112511283353322415e-03
3.889925347053706435e-04
1.036936377299071781e-03
9.285305722678497548e-04
7.619402149518241484e-04
6.645565521209369263e-04
3.947952978506981837e-04
5.659824431604736257e-04
-1.854970831665602165e-04
2.297958727355409040e-04
7.290601628661049773e-05
7.377073220106590123e-04
3.596991357479808354e-04
8.776624095402120462e-04
2.371921649940124323e-04
5.360638550185949135e-04
1.416719272507183526e-04
3.788394219971225312e-04
-1.939106354996065432e-05
6.183852666072389400e-04
3.800106400947860018e-04
7.603652067007942187e-04
2.889061004776094293e-04
5.517643116829456726e-04
1.688239282479434011e-04
5.162860141263846559e-04
1.821847288793568297e-04
2.920093941285956205e-04
7.139073137163832279e-04
2.670839715216560286e-04
9.109117163447246748e-04
6.848395960695897577e-04
7.988503487498069570e-04
7.569478771409882080e-05
3.967161480359465394e-04
7.614954171479182583e-04
1.473689558250623061e-03
5.824424004319898309e-04
5.608947404774631326e-04
1.022230926377685556e-03
7.782801893267263975e-04
5.608553619374253120e-04
5.850539553838005925e-04
3.347810808577098831e-04
7.727983180156060327e-04
2.814109863451088375e-04
5.810437283755165579e-05
2.994203445165431044e-05
2.548467327182628870e-04
1.311163843044284999e-04
3.139990746083740850e-04
2.820711980129746730e-04
2.719658193403030584e-04
4.973300543120799362e-04
1.830286921166334108e-04
9.337618033258050397e-04
3.443168763633732560e-04
3.882404017386333365e-04
4.164246865304280839e-04
-7.365890024165203576e-05
3.554129121057127811e-04
1.686376092642339448e-04
3.925314720829465730e-04
4.429888868007547447e-04
3.096344794502844976e-05
3.705205749084272438e-05
5.673127337403280910e-04
1.816017721899499879e-04
4.868950937464394810e-06
2.260233922270644675e-04
2.297423551746275393e-04
4.626879705005529516e-04
4.723418773687998820e-04
2.594001994890173901e-04
3.927683215045994097e-04
2.851139065374074574e-04
-1.377855104509830396e-05
1.952830074740951618e-04
4.837523957822824350e-04
5.730136548489018133e-04
5.084192953160248610e-04
6.031788394922919837e-04
4.534265821229217439e-04
5.085037497665156848e-04
2.626699149902200271e-04
1.695957946955276778e-04
3.099711522250342042e-04
4.920950093832210989e-04
3.762648147730525893e-04
2.395524214506615057e-04
8.884472255542534157e-05
2.380832469689113764e-04
1.196886346341250200e-04
3.410809586905942030e-04
4.991894739585945467e-05
4.794272359944279274e-04
1.761507710326218085e-04
4.562198089817409751e-04
3.875070282665958122e-04
4.804406440022700783e-04
3.211627058931283999e-04
2.988165690434816399e-04
3.353223784548920442e-05
6.891363191905505335e-04
6.212929252608133477e-04
2.737666323724085552e-04
3.128471476196274543e-04
1.794370825637691996e-04
4.933975842829371565e-04
4.247855994714160358e-04
6.238858722827494161e-04
4.127663102593549490e-04
2.092946813592194038e-04
5.760353738151569123e-04
5.187627559271815051e-04
1.948068528105646030e-04
2.390061221722710740e-04
4.833447638138548561e-04
3.853236759985972384e-04
2.209653521856432478e-04
7.986412297922185102e-05
2.965753989450664206e-04
1.520450799462829501e-04
6.998371145566809829e-05
2.540189340548378223e-04
1.765371096789303739e-04
3.642122760515202813e-04
-1.922251176468064103e-05
1.720835440091221047e-04
2.399151148614348937e-04
1.804538008635285041e-04
3.544480039676994247e-04
2.276392125654106064e-04
2.232757163938758546e-04
4.087745165665775853e-04
1.537089364500966249e-04
3.384160390960265128e-04
3.943681680839669678e-04
3.480745024287056023e-04
3.526182580153060784e-04
1.798510677307368954e-04
6.253118379460533959e-04
4.665730134796477026e-04
3.004217706074219381e-04
2.453071057321921543e-04
2.582651245088061868e-04
5.553150193538833150e-04
4.134911059439213762e-04
3.683719202943841432e-04
2.210117261923167449e-04
4.107273608093111933e-04
2.472353499880532960e-04
1.545748773610197875e-04
2.334900528145094278e-04
1.951520785168879286e-04
5.835815038842230920e-04
1.181731697639262053e-04
2.478981484266400419e-04
3.378183210067537816e-05
1.942956237504079686e-04
3.843454729615057688e-05
1.560628235086039713e-04
4.102175089359361929e-04
4.249037082399070636e-04
3.104244692080510015e-04
7.997260688905898540e-05
9.063054840000992396e-05
4.557957422665144163e-04
3.248766090643763916e-04
1.849212850416263160e-04
5.789307948189493196e-05
-8.327173397294303748e-06
3.052463917354148967e-04
1.906557550689783875e-05
2.176679336664240154e-04
2.730312901774783140e-04
5.094297097371463775e-04
4.841969520657051331e-04
2.654806842129666788e-04
3.728839405724732200e-04
2.241798195963746782e-04
3.408031108707908294e-04
3.998707674119162184e-04
3.297531895160160653e-04
3.464627944301474976e-04
1.700848984785624713e-04
2.581305209139538146e-04
3.248653245392390436e-04
4.137723850484149955e-04
6.851492046119649808e-04
3.463078804762800096e-04
6.939620308225267218e-04
6.420963203191658178e-04
6.352696201737613501e-04
5.948123498516458187e-04
5.794508034336270453e-04
6.292130932955953106e-04
4.592367493220272435e-04
4.636525030361771105e-04
4.401881644144563276e-04
5.728438703769534569e-05
2.135727261198633819e-04
6.428283871711946464e-04
6.370215264578549426e-04
6.266965167182105825e-04
5.608854900515321306e-04
4.874319955661084777e-04
4.945638378524586922e-04
3.977537162600542362e-04
4.400584868666252022e-04
3.295789147526499512e-04
2.873245973313765162e-04
2.435912437849778608e-04
1.709423410893834807e-04
3.052793050549931363e-04
3.734213626980585187e-04
2.337789470288623096e-04
2.707432350777917523e-04
-3.015293470227985848e-05
3.956580693051279466e-04
2.284464913263000536e-04
4.614881702273460778e-04
5.782753821055445272e-04
4.563954394416417227e-04
3.029085535092856680e-04
2.034061219741328851e-04
7.001307612955025024e-05
-5.627505613695281746e-06
4.626382600303536653e-04
5.859807910575608701e-04
1.928182829503476234e-04
1.574981908508835474e-04
1.238391794625922661e-04
1.449620920338114518e-04
2.807579168705121733e-05
5.357525972085623502e-04
3.738111172946534714e-04
4.652867871417051457e-04
9.185747520112900089e-05
3.606992893536090767e-04
2.650490595471357257e-04
2.022590178547698978e-04
3.270759673280408241e-04
6.035661690916928378e-04
4.508025829755230376e-04
4.628336584466357078e-04
4.845184379244840277e-04
2.625900404471425342e-04
3.024297346890427850e-04
6.381533790460795178e-05
3.234454907611172955e-04
2.859234470352472459e-04
3.183479081197035333e-04
5.061420761146766343e-05
1.607423913503123320e-04
4.538696775672860519e-04
1.950315550568043350e-04
3.017616723421998179e-04
1.272988859639624312e-04
1.489580036046301908e-04
1.962991955626861473e-04
5.204981681598236203e-04
1.946665597839433704e-04
2.602965405490857741e-04
2.124584022804073950e-04
1.072246296803087918e-04
3.254174627283921073e-04
4.200014337127284166e-04
2.906977038168853320e-04
8.377863381162149628e-05
8.649660395336443148e-05
1.041952614996894029e-04
2.451029937106465094e-04
1.753895730324094167e-04
2.782666752180552373e-04
3.687816869528788501e-04
4.839034994059534861e-04
3.959811467421699583e-04
1.599898708824721509e-04
1.735104333985375280e-04
1.035454368525838369e-04
6.459165010995225945e-05
2.093327583193863234e-04
1.927036651656081824e-04
1.708263471611853857e-04
3.001040295400843935e-04
3.600057249958689420e-04
2.114169610595137601e-04
1.851595560005990840e-04
3.929694619343637100e-04
3.859838313750025402e-04
3.762328651514404497e-04
3.123831892053354885e-04
3.770334905970950464e-04
1.964386164042907878e-04
2.556357115391927879e-04
1.149103564592404844e-04
-4.697298155367583930e-05
3.544323371893051884e-04
5.909632859946490919e-04
4.619758169453992355e-04
3.469755199587516367e-04
3.874422840759710746e-04
2.861698193279705585e-04
2.050979993432473195e-04
5.663362290639126608e-04
4.216325462058311251e-04
4.361781531947429803e-04
3.450673674283709401e-04
3.811991819240875910e-04
1.632871474426583129e-04
4.377984095489486130e-05
3.305983083574509369e-04
3.591096773171212602e-04
2.717780709651576045e-04
1.044874859619134824e-04
6.186692256822898543e-05
4.518758275142438345e-04
3.007375315713173769e-04
3.223816736068447846e-04
3.905105600377485977e-04
1.569863051610090288e-04
3.513700794983563489e-04
4.276959783888538381e-04
3.222108453735530271e-04
2.993923317103834407e-04
2.197612854061139836e-04
2.200593807823544206e-04
1.724921907994140841e-04
-9.162490684603718952e-05
4.664287336520412319e-05
2.323351341046508501e-04
4.319174852706672693e-04
5.241276705069870551e-04
4.232820959880297302e-04
2.761723811752108998e-04
1.387019165578907813e-04
2.188673351185984293e-04
3.595764756671023465e-04
1.038426103292383471e-04
3.935178055415999160e-04
3.864356027799947780e-04
1.279452173650337911e-04
5.438978942127466014e-04
2.105349483857607258e-04
3.374409625304200543e-04
3.537328991334160442e-04
1.899178932618992405e-04
4.467550283986171313e-04
3.901038541368543862e-04
3.395705664030591962e-04
1.174966807219947378e-04
1.961588549597303869e-04
2.397541953056346294e-04
1.160873204191009353e-04
6.279659031511836099e-05
4.261442640986732601e-04
2.585555759707323107e-04
3.107885526127851148e-04
1.405423780531479068e-04
4.154585354452556851e-04
4.897096203493116976e-04
4.669775461544543827e-04
3.127978794837452375e-04
2.824448644430011435e-04
3.127917621997161916e-04
1.771570557361012792e-04
2.968015887957752854e-04
8.862114947735946291e-05
-6.662727423652155040e-05
2.260827424536082859e-04
1.958592410414278958e-05
1.628457897487233686e-06
1.503713432208387136e-04
3.904071677303982599e-04
1.016130012138973004e-04
4.114564619833289646e-04
3.963014538219266519e-05
1.928261723280336518e-04
2.713344926189595416e-04
1.524233273840339456e-04
3.408634112030681836e-04
4.769728755758984192e-05
3.022054486792056572e-04
3.610460280820704270e-04
3.069181321919803350e-04
1.474330032233187569e-04
2.824656964289785324e-04
-1.677803234599333133e-04
3.059103762393871424e-04
1.871853137157730089e-04
2.497345644112512341e-04
6.635843169777894156e-05
2.029645027456364391e-04
1.361139504266337054e-04
3.527131372887212671e-05
8.156808461626507403e-05
2.054765956328745750e-04
3.655870415479708013e-04
5.606534640980274107e-04
5.977581494120696223e-04
4.161670563500285947e-04
6.270670150162909774e-04
3.419163674514972325e-04
1.358213756115018620e-04
-1.850484907417586930e-04
2.066382432505707643e-04
4.530812959758371357e-04
4.291898969042321312e-05
3.493169099071950149e-04
2.374899337445545388e-04
3.992313081870576337e-04
5.111347787026416503e-04
2.137286925573007304e-04
4.787142548482167326e-04
3.239918683501470317e-04
2.131642690451879100e-04
1.906173889996539078e-04
2.591724419142187106e-04
4.341570022784041472e-04
2.096917711202781951e-04
2.182370997846086946e-04
1.982059465223500177e-04
4.038333817529362094e-04
1.620909892670156511e-04
3.646095751945229845e-04
-5.223450762369386105e-05
-1.998686659090234775e-05
2.691731830883656957e-04
3.950666703161060089e-05
2.847693366237302303e-04
4.698417955589552779e-04
2.886063545112144461e-04
1.634549939400568028e-04
4.523811123415868974e-04
4.872973024429381322e-04
2.320581056815345343e-04
5.395743133323022914e-04
3.002751479360374646e-04
3.450954163534472043e-05
1.010252930446180609e-04
2.220479199733802823e-04
3.434066565117617682e-04
9.986280743615449105e-05
1.258240623304238289e-04
7.221883431373805613e-05
3.970959517648363552e-04
3.522278383994791420e-05
-6.222429222776305782e-05
-2.176267184993632025e-04
4.100527264618382731e-04
3.789809772516633882e-04
3.175812043181136914e-04
4.573984965100147708e-04
2.785759822180265666e-04
1.604769887662830694e-04
2.384024399232040109e-04
6.721096563611072281e-04
6.817817787601730033e-04
4.508372705286679285e-04
2.257482296163275870e-04
-2.147557321886423099e-05
-7.221913003375699024e-05
3.239618926839322511e-04
2.069942870302128341e-04
-3.150671973911264856e-05
6.499375655057986097e-04
-7.591466063245668673e-06
2.688995597163809518e-04
6.133610593799119961e-04
3.388757302667830631e-04
8.604817272514875097e-04
9.854923812274505712e-04
4.991550821373668279e-04
6.237508215175050202e-04
4.345246166906024899e-04
4.670590591208062612e-04
2.767161553646292952e-04
1.127262971292877260e-03
8.372466436313903042e-04
5.092148511352145206e-04
3.778044812359765002e-04
5.090364990822231770e-04
7.281257868098593570e-05
3.351585581191843916e-04
5.770555284334980602e-04
5.930359347301987364e-04
6.236951413701240059e-04
6.554067561776081392e-04
3.351482987187638738e-04
7.018488636933759668e-04
4.186405635724495212e-04
3.699910788548490441e-04
1.076752246639984308e-03
7.559241400538293685e-04
3.811463373129163269e-04
3.752028827204992789e-04
1.070108665830914229e-03
6.499135364970572929e-04
2.350961594688719049e-04
3.066415725832070515e-04
-2.128964466602706215e-05
6.849030133135971306e-04
2.224529293879464755e-04
7.518814153418332258e-04
1.279716610010556740e-04
9.646090177202476393e-04
1.014687867982756644e-03
5.898682661143680745e-04
3.561398870076656680e-04
-5.856772455070696537e-05
1.016321684431567996e-03
9.133015567899260573e-04
9.726861936548785413e-04
2.869784809538352050e-04
8.473595167932457869e-04
8.373770392746342607e-04
1.285833376723092289e-03
1.143688507492289638e-03
6.313094127931172164e-04
1.456425845636081845e-04
8.814050906311076349e-05
6.154484052675387052e-04
7.951406835272559074e-04
9.043338833435005629e-04
8.666316777211697966e-05
4.517411389916609781e-04
3.166877244898499608e-04
9.346212816412480381e-04
1.270193080443429018e-03
1.421127245976348992e-03
1.140629910986055463e-03
5.371935618744596566e-04
9.007008593750162910e-04
1.074670769027540876e-03
1.228993971305081126e-03
8.294039326576384437e-04
7.936672541518640126e-04
4.270141219451404832e-04
-3.850167225498464670e-04
1.063216075495991911e-03
1.631691580518354308e-03
1.667105356212126525e-03
8.039536178474194312e-04
2.723424285053691702e-04
7.974060940370258487e-04
9.340732099466025288e-04
6.553340752913972868e-04
1.105465901834870373e-03
1.250385334912767349e-03
3.176429829084530666e-04
8.288441056816055240e-04
-3.540157317468435160e-04
1.643969335255518992e-03
2.346348621289121115e-03
1.129204392687310375e-03
7.013591860409292014e-06
5.878398255278367845e-04
-3.017715481058737994e-05
6.844568019274308805e-04
3.412221283667013494e-04
1.335224767647707426e-03
1.780587307218653889e-06
1.166694791242005747e-03
1.653790262965731473e-03
1.665014658601195316e-03
1.325987056789325455e-03
1.021452063217213099e-03
9.413404837227535129e-04
1.015924140891007898e-04
-1.124087475377460107e-05
1.771049587723176133e-03
2.010932233094277818e-03
2.735213333507907282e-03
9.462832628332814178e-04
7.101199241810178964e-04
1.305207872891995949e-03
3.047879935825593099e-03
1.136576493204104763e-03
2.713793304447953761e-03
2.212447076352343049e-03
1.932781292595835750e-03
2.684647563821310028e-03
2.554206460333281747e-03
3.124416503860499416e-03
2.069878114152310256e-03
1.367851197170297673e-03
3.214938638280210887e-03
1.041579657281860392e-03
-1.225381711509472809e-04
1.210919622026014733e-04
-6.722644629273099833e-05
7.730048941893021257e-04
2.497357839679787035e-03
1.497766266691888610e-03
3.766108974751825912e-03
2.703098758032434698e-03
5.402597323648150249e-04
1.235369743865605665e-03
2.371371999597235870e-03
1.243631712239527806e-03
7.950406786182967608e-04
1.861495577266896514e-03
-4.147500961522179134e-05
6.663504724763907091e-04
3.221523926970000767e-03
1.406425648142604033e-03
3.024429709248834929e-03
3.283267150770282847e-03
1.865627807639928804e-03
1.240351796569030569e-03
-5.643497851178012301e-05
-1.548245745604776664e-04
-1.410398759886874768e-03
3.620972127882897927e-03
3.784419358683825500e-03
7.247637072597367704e-03
2.055911226086929236e-03
2.440785468238150079e-03
1.566156612425105392e-03
-2.199435583864804776e-04
2.876793003163412559e-03
-4.426415245211496783e-04
4.395993943392651274e-03
3.441142591167562826e-04
2.630201334926131514e-03
5.658915283170727140e-04
2.944275571008622867e-03
4.101280121138952718e-03
2.683213014217714944e-03
2.172561386940956209e-03
7.516784249875766875e-04
3.295678811834924500e-04
7.363010132748707554e-03
6.837208379885913526e-03
5.330074869947770688e-03
5.337605069307283477e-03
4.446982282359324655e-03
5.175924185540975962e-03
2.822425195926782544e-03
8.049841278069574599e-03
5.774962952812614202e-03
3.071176620883166609e-03
2.235519973295462936e-03
3.676320881219447955e-03
-1.204761926959109237e-03
8.392102239061825049e-04
1.183456038653628306e-03
7.389771749825621572e-03
7.252202731523244017e-03
6.004905628533620601e-03
5.625085280020165196e-03
3.650191384334010476e-03
6.216542969355099476e-04
4.492656547650785218e-03
3.152966733829295175e-03
2.121685069724805247e-03
8.407898084128333227e-03
6.396850756400635635e-03
7.976135304176011284e-03
6.049848724516402633e-03
2.510730741130354216e-03
8.315429001240147791e-03
1.927398909845850876e-03
8.834595937843548255e-03
1.686145918996510406e-03
4.701347771898837201e-03
1.086759826041854698e-02
7.314489600007440841e-03
7.410626430501022002e-03
7.881279017721696980e-05
4.990424008809789288e-06
8.062359431890183184e-03
7.361872605835648349e-04
4.475215200707336979e-04
4.371623973203294690e-03
3.114916869078550570e-03
1.334942277795224744e-02
3.640970855490834306e-03
6.742895192299328856e-03
6.409036094069554997e-03
7.161012681966292051e-03
5.468606543670911230e-03
3.528536391201029555e-03
2.945636179731809037e-03
4.008997812792203588e-03
-3.336089053374384755e-04
1.139252084589326142e-02
1.102546397525273197e-02
6.569851382732179966e-03
5.173208375181411432e-03
1.393685888359983034e-02
1.345571853610347431e-02
6.846542487830060801e-03
1.116949351510026188e-02
5.073741361337312170e-03
7.617025070700358252e-03
8.242933670233012350e-03
1.187145046197604289e-02
4.488736609719278653e-03
9.032301949250236967e-03
-4.201307497981014542e-03
1.128711811784664266e-02
-2.696489211623530596e-03
1.557043845696419633e-02
1.876410025167963430e-02
8.051159380630969892e-03
1.729448163160235419e-02
4.077551279118197744e-03
2.147986840083796964e-02
1.357226300791277915e-02
-1.868851090764633534e-04
2.012936004652885608e-02
1.475770001809761575e-02
1.449986607761502393e-02
1.831845091872691400e-02
5.697684942222543646e-03
3.006700513767673888e-02
2.664137051299086609e-02
1.421777038941100108e-02
1.532438713482838638e-02
3.035311372421271078e-03
9.967468315325387490e-03
8.947092513339001754e-03
1.079574061437383117e-02
1.160535476155160478e-02
4.988833076687731495e-03
2.488848002667464962e-02
3.601728672416158565e-03
1.267090068793403843e-02
-1.609053236718597374e-02
1.750127375589549672e-02
2.754798298001964740e-02
1.636279970365080161e-02
4.459329671240353649e-02
1.180341569700144033e-02
1.092947311715255013e-02
4.939592235760854877e-02
3.768119643623379922e-02
1.440935103008429002e-02
4.490983484801224640e-02
3.045453801027460730e-02
4.540388199198090724e-02
2.224857690401228771e-02
4.177368481659338856e-02
1.244328889942162945e-02
5.862318379257065032e-03
2.611714046716819698e-02
7.479117730332989801e-03
5.251685074106943879e-02
4.029805973084717163e-02
4.570220668635909672e-02
4.318468374034402368e-02
4.783692600311258841e-02
1.441412128211744074e-02
3.388084139636885622e-02
-1.074643965366907546e-02
1.753302878514053850e-02
-4.343992068292639591e-02
1.774321648729083531e-02
-1.209770383481837026e-02
3.784055452073841613e-02
4.203524518518760023e-02
-9.663836430014687354e-03
-8.188339135631222607e-03
2.800828580998273795e-02
3.468147353846728204e-02
5.248018154549172198e-02
4.307942777271448614e-02
1.600535242969969019e-01
1.187585189597051144e-01
1.304319422967802344e-01
5.591664012136966094e-02
-3.212311523379691308e-02
1.327322139036075932e-01
1.750223116145153135e-01
1.571495041919133417e-01
6.335401920011977939e-02
8.922651716914140052e-02
2.007274868531271905e-01
6.780755838220668685e-02
9.088315729243576224e-02
7.200196920285478752e-02
8.659683230226932621e-03
-1.602591113131350553e-01
-5.390102868542283321e-02
1.701016699111784214e-01
4.877280594103500927e-02
9.891345601676594657e-02
3.703661401942279913e-02
-3.396224496400667304e-03
1.506161565861670881e-01
9.281523182879734823e-02
1.329809399847859119e-01
1.552787638014070937e-01
1.350935704675136906e-01
5.422221396810705113e-02
-1.487548672379443715e-01
4.803442831804610041e-02
2.951027072567832255e-01
1.330075006858305042e-01
3.587080501422514056e-02
1.257933460247093356e-02
6.617629838105181239e-01
-5.960075584485473588e-01
-1.338826815329550723e-01
6.392441120180382130e-01
3.175654368439878028e-01
5.722609870034690571e-01
2.182318880563766772e+00
2.242370213522795475e-01
3.858759081046859302e-02
-1.293651805680462730e-01
-2.633650870954981071e-01
-5.999540216448639995e-01
-3.301253360638072842e-01
-9.715425392382752712e-01
4.002811598190384457e-01
8.905836688287624980e-01
1.097531914761609384e+00
-3.432859442087927981e-02
-1.016580967846516081e+00
-1.478753481310128315e+01
-9.084612431706737823e-01
-6.360830876721830507e-02
-1.485617561360961902e+00
5.548009399952635867e-01
-2.024459585415785690e-01
-1.859849016147108181e-01
-6.625478525424903786e-01
-2.277018987184839527e-01
5.151740200734392094e-02
-1.189574262909267599e+00
-2.526057483300839453e+13
-3.049804780275614524e-01
1.034095642478966148e+01
-3.569326694654639254e-01
-5.376039834843366894e-01
-1.339256167764643901e-01
-3.266113105024626706e-01
-1.610408173480464278e-01
-2.699217953634074907e-01
-1.313573754767385804e+00
-2.247837409716199886e-01
-2.997409375669266018e-01
-6.238240832624854626e+00
-1.527418865456937391e+00
-9.291391489105372825e-01
1.322971154887309320e+00
-6.945437994363168333e-01
3.123695752687414728e+00
4.268414156485651756e-02
2.087354887284077753e-02
-6.903424609820834057e-01
-4.418573609006944403e-01
-1.857205720331838728e-01
-1.220282764154490551e-01
-3.383746850239747195e-01
-4.981975982867314912e-02
-1.869779518540785335e-01
1.558336203520848950e-01
1.854908885660235263e-01
-1.079543532830953834e-01
-2.583986995244505480e-01
-1.784486499802186710e-01
-1.178282547297489630e-01
-2.271673264183232677e-01
-1.441469216815247090e-01
-4.630089542518309731e-01
-3.937137418786867959e-01
-2.632288406467156103e-02
-1.340649300368246602e-02
-1.105604754211269164e-01
-1.012566232485292705e-01
8.676011051862121334e-03
-1.421033854779144567e-01
-1.338942715435525455e-01
-1.376747003869857044e-01
8.081515805296039107e-03
-2.920216491817252940e-03
-7.919917363117147391e-02
-3.710438358531809033e-02
6.953817465529819886e-02
-2.078462703801138289e-01
-1.422982641317979136e-01
-2.401347689876159042e-01
-8.157732448670995673e-02
-7.364455050898681410e-02
-2.447394674728936015e-01
-1.471637699620615691e-01
-2.994253942673782976e-01
-2.947536678273930955e-01
-2.633601264254483709e-01
-2.954537533640036462e-01
-1.945720533964122867e-01
-8.243788239000991724e-02
-9.154025727882625363e-02
-7.553522386553263024e-01
-4.812406578724071626e-01
-3.800748070933110956e-01
-1.127117642555905408e-01
-2.401040796931650997e-02
-4.497344623251402218e-02
-1.161036046148979928e-01
-1.244725452382393627e-01
-1.369060268372042644e-01
2.405401764520643387e-02
-1.056253553316570115e-01
-6.609265201259915123e-01
-4.733904178204337843e-01
-4.549825203202865209e-01
-1.031639582068968192e-01
-1.565746178708987413e-01
-5.059750437977823534e-01
-2.320964925272993584e-01
-1.845771032404419087e-01
-1.790329771118915891e-01
-2.799771292590518823e-01
-9.636542272003013887e-02
-1.002033971283965014e-01
3.539185038771001934e-02
-1.001746483108701680e-01
-1.184663035916473511e-01
-1.804845349187019499e-01
-9.876513197123779064e-02
-2.278013823995183873e-01
-1.094745904417039270e-02
-8.173196683583985878e-02
-5.875843876962476287e-02
8.406758398178340586e-02
-1.380709645458045032e-01
-1.961270362565314673e-01
-1.292571162956809017e-01
-5.398741705577440875e-02
-1.173729726743596852e-01
-5.774325089214983331e-01
-2.765789674485979455e-01
-3.672063598626318370e-02
-1.696617394879196966e-02
-2.555368117451391544e-02
-2.273935017581415474e-01
-9.361979553237978480e-02
-1.814753377908218668e-01
-1.218889093240011073e-01
-7.084851491471143292e-02
-7.911424665081710772e-02
-2.591994610843985081e-01
-2.221040496387839402e-01
-1.806604144184777994e-01
-7.404673395363078336e-01
-9.922457949425339541e-03
-6.088494397461842803e-03
-9.450501126321876610e-03
-1.506308110710742332e-01
-1.254384685292610768e-01
5.744349074676134356e-03
3.777860325368628813e-02
-1.877293786838876988e-01
-1.515165033488681257e-01
-3.106174601352478803e-01
-2.706493914356442598e-01
-7.574870920980489308e-02
-9.025313468272667949e-02
-9.783280653640401281e-02
-4.214463571417154802e-02
-2.477024197814636508e-01
-3.000883849071266374e-01
-2.148922719274715121e-01
-1.728980640347736741e-01
-8.768887079709445365e-01
-1.667941155859903879e-01
-1.025265129092156613e-01
-2.877341599970091313e-01
-1.830817338714065545e-01
-7.276891300537385865e-02
4.151988022344266921e-02
3.345826619326945639e-02
-2.239640078798500467e-01
-3.447757488203080367e-01
-3.946658393325984671e-01
-1.694108900929296169e-02
-1.682412799002307724e-01
-1.445295105531683444e-01
-1.670176579338080447e-01
-7.485043288652550031e-02
-9.555486525592454816e-02
2.848137926276739923e-02
-2.006687343615556618e-01
-8.707298036001313857e-02
-2.322425658259817671e-02
-9.748601311799759417e-02
-1.030149619405369282e-01
-1.413522147750690960e-01
-2.695525753405914049e-01
-2.414361644194237266e-01
-3.801154726226521063e-01
-2.467021034455430528e-01
-3.175860612943125910e-02
-1.381761385975437129e-01
-1.401700594612217410e-01
-4.387411847138921600e-02
-1.789507955009034257e-01
5.175227742841223555e-03
-6.247240895995594123e-02
-1.993621000772793361e-01
-9.035098724658337244e-02
-5.139628591779174527e-02
-6.885429739588612430e-02
-4.400649802511280573e-01
-4.610573537236804520e-01
-5.767954857345426456e-01
-4.298126172754566099e-01
-2.393576480047272803e-01
-1.615983918826076893e-01
-1.468716725532886458e-01
-1.065837659580871483e-01
-2.642165580477777720e-01
-4.345255680292641198e-01
-2.327283605329668881e-01
-8.813191889666047163e-02
-1.600957930844624788e-01
4.871181022648027326e-02
-2.962825867291005721e-01
-4.591111774499980758e-01
1.245424078067326334e+01
5.749081564219293838e-02
-5.275451653810322994e-02
-3.681793836507021855e-01
-1.075027391262923793e-01
-2.484942251327172114e-01
2.767344718799052625e-02
-1.656834862078360726e-01
-1.147542119044752257e-01
-5.028939774830170073e-01
-2.632745182850930177e-01
-2.463874256937699236e-01
-2.885405075417951104e-01
-2.058435345522518778e-01
-2.542452376404028547e-01
-2.909125605057888420e-01
3.792340795955011223e-02
-1.637406350059974480e-01
-3.040117185323440094e-02
6.780207485388496658e-02
-1.101843466700081070e-01
-3.348031302943788728e-02
-7.204366382893401255e-02
-2.961670098798288575e-01
-1.395357542134849083e-01
-1.631227617137938068e-01
-2.575380134007110855e-01
-8.880243475834684319e-02
-2.890204057984585018e-01
8.388405409962683412e-02
1.024646539232353104e-01
-4.317653808201855903e-02
-2.040167606488532959e-01
-3.316028877649104811e-02
-3.609685491277333513e-01
5.510072598206190025e-02
-1.755652899795308308e-01
-2.946004752249129499e-01
-6.821422628768039620e-02
-9.425177950788060643e-02
-1.922847337160650816e-01
-2.224415539328263025e-02
-7.955405285862007791e-02
-2.170937564886668558e-01
-1.299190865334892697e-01
-1.159335749963137235e-01
