# Supplementary material for: Elevated concentrations cause upright alpha-synuclein conformation at lipid interfaces
Source: Nat Commun. 2023 Sep 18;14:5731. doi: 10.1038/s41467-023-39843-1 (PMC10507035; doi:10.1038/s41467-023-39843-1)
Supplement: Supplementary file 3 — Source Data [file 41467_2023_39843_MOESM3_ESM.zip › Source Data file/Figure2/B/50uM-aS_DPPG_xvals.txt]

2.263965456372796325e+03
2.263198788021609289e+03
2.262432217844378101e+03
2.261665745830196101e+03
2.260899371968145715e+03
2.260133096247320282e+03
2.259366918656807684e+03
2.258600839185703080e+03
2.257834857823097991e+03
2.257068974558089394e+03
2.256303189379772448e+03
2.255537502277247768e+03
2.254771913239612331e+03
2.254006422255972211e+03
2.253241029315426204e+03
2.252475734407078562e+03
2.251710537520035359e+03
2.250945438643404486e+03
2.250180437766293835e+03
2.249415534877814935e+03
2.248650729967079315e+03
2.247886023023200323e+03
2.247121414035287671e+03
2.246356902992463802e+03
2.245592489883843882e+03
2.244828174698546718e+03
2.244063957425691115e+03
2.243299838054403153e+03
2.242535816573801640e+03
2.241771892973016293e+03
2.241008067241167737e+03
2.240244339367391149e+03
2.239480709340808971e+03
2.238717177150554562e+03
2.237953742785763097e+03
2.237190406235562477e+03
2.236427167489093335e+03
2.235664026535490848e+03
2.234900983363890191e+03
2.234138037963435636e+03
2.233375190323267816e+03
2.232612440432525545e+03
2.231849788280354915e+03
2.231087233855903833e+03
2.230324777148316571e+03
2.229562418146742857e+03
2.228800156840332420e+03
2.228037993218236807e+03
2.227275927269607564e+03
2.226513958983601697e+03
2.225752088349372571e+03
2.224990315356082647e+03
2.224228639992883473e+03
2.223467062248941147e+03
2.222705582113416312e+03
2.221944199575467792e+03
2.221182914624267141e+03
2.220421727248976822e+03
2.219660637438764752e+03
2.218899645182802487e+03
2.218138750470256127e+03
2.217377953290302685e+03
2.216617253632111897e+03
2.215856651484860777e+03
2.215096146837728156e+03
2.214335739679889230e+03
2.213575430000524648e+03
2.212815217788815062e+03
2.212055103033941123e+03
2.211295085725088938e+03
2.210535165851444617e+03
2.209775343402192448e+03
2.209015618366523995e+03
2.208255990733629005e+03
2.207496460492697224e+03
2.206737027632918398e+03
2.205977692143493186e+03
2.205218454013613155e+03
2.204459313232477143e+03
2.203700269789282174e+03
2.202941323673232546e+03
2.202182474873525280e+03
2.201423723379366493e+03
2.200665069179958664e+03
2.199906512264509729e+03
2.199148052622227624e+03
2.198389690242320285e+03
2.197631425113997466e+03
2.196873257226472560e+03
2.196115186568957142e+03
2.195357213130668242e+03
2.194599336900822891e+03
2.193841557868636301e+03
2.193083876023332778e+03
2.192326291354127534e+03
2.191568803850244876e+03
2.190811413500909111e+03
2.190054120295346365e+03
2.189296924222779126e+03
2.188539825272442613e+03
2.187782823433561134e+03
2.187025918695368091e+03
2.186269111047093247e+03
2.185512400477977280e+03
2.184755786977249954e+03
2.183999270534148309e+03
2.183242851137914840e+03
2.182486528777788408e+03
2.181730303443006051e+03
2.180974175122815723e+03
2.180218143806459921e+03
2.179462209483184779e+03
2.178706372142240070e+03
2.177950631772873749e+03
2.177194988364331948e+03
2.176439441905868080e+03
2.175683992386741011e+03
2.174928639796198695e+03
2.174173384123501819e+03
2.173418225357907431e+03
2.172663163488670762e+03
2.171908198505056134e+03
2.171153330396326055e+03
2.170398559151744848e+03
2.169643884760571382e+03
2.168889307212080894e+03
2.168134826495534071e+03
2.167380442600204333e+03
2.166626155515365099e+03
2.165871965230282512e+03
2.165117871734233631e+03
2.164363875016495513e+03
2.163609975066341576e+03
2.162856171873056155e+03
2.162102465425910850e+03
2.161348855714193633e+03
2.160595342727183379e+03
2.159841926454166241e+03
2.159088606884426554e+03
2.158335384007252287e+03
2.157582257811935051e+03
2.156829228287759179e+03
2.156076295424021737e+03
2.155323459210010697e+03
2.154570719635024943e+03
2.153818076688359724e+03
2.153065530359312106e+03
2.152313080637177336e+03
2.151560727511261575e+03
2.150808470970865528e+03
2.150056311005288080e+03
2.149304247603840849e+03
2.148552280755824540e+03
2.147800410450550771e+03
2.147048636677325703e+03
2.146296959425462774e+03
2.145545378684275420e+03
2.144793894443069803e+03
2.144042506691170274e+03
2.143291215417888452e+03
2.142540020612543231e+03
2.141788922264455323e+03
2.141037920362947261e+03
2.140287014897336121e+03
2.139536205856949891e+03
2.138785493231116561e+03
2.138034877009156844e+03
2.137284357180402367e+03
2.136533933734182938e+03
2.135783606659830184e+03
2.135033375946677552e+03
2.134283241584056668e+03
2.133533203561308255e+03
2.132783261867765759e+03
2.132033416492766264e+03
2.131283667425652311e+03
2.130534014655768260e+03
2.129784458172453014e+03
2.129034997965054572e+03
2.128285634022913655e+03
2.127536366335383718e+03
2.126787194891810941e+03
2.126038119681548778e+03
2.125289140693945228e+03
2.124540257918353745e+03
2.123791471344133242e+03
2.123042780960637174e+03
2.122294186757222633e+03
2.121545688723252169e+03
2.120797286848084696e+03
2.120048981121079123e+03
2.119300771531607097e+03
2.118552658069025711e+03
2.117804640722708427e+03
2.117056719482019616e+03
2.116308894336329104e+03
2.115561165275008534e+03
2.114813532287427734e+03
2.114065995362967442e+03
2.113318554490995666e+03
2.112571209660896784e+03
2.111823960862042441e+03
2.111076808083817014e+03
2.110329751315597605e+03
2.109582790546772230e+03
2.108835925766723449e+03
2.108089156964835638e+03
2.107342484130496814e+03
2.106595907253094992e+03
2.105849426322023646e+03
2.105103041326668972e+03
2.104356752256428081e+03
2.103610559100696264e+03
2.102864461848865176e+03
2.102118460490339203e+03
2.101372555014509999e+03
2.100626745410781950e+03
2.099881031668557625e+03
2.099135413777239592e+03
2.098389891726234055e+03
2.097644465504943582e+03
2.096899135102778018e+03
2.096153900509150844e+03
2.095408761713464628e+03
2.094663718705138308e+03
2.093918771473581728e+03
2.093173920008215646e+03
2.092429164298449905e+03
2.091684504333707082e+03
2.090939940103404297e+03
2.090195471596964126e+03
2.089451098803809145e+03
2.088706821713363752e+03
2.087962640315050521e+03
2.087218554598297487e+03
2.086474564552538141e+03
2.085730670167195058e+03
2.084986871431705367e+03
2.084243168335498922e+03
2.083499560868009212e+03
2.082756049018673366e+03
2.082012632776928513e+03
2.081269312132213599e+03
2.080526087073969393e+03
2.079782957591636659e+03
2.079039923674659804e+03
2.078296985312479592e+03
2.077554142494545886e+03
2.076811395210304909e+03
2.076068743449206522e+03
2.075326187200700588e+03
2.074583726454238786e+03
2.073841361199274616e+03
2.073099091425261577e+03
2.072356917121658626e+03
2.071614838277922900e+03
2.070872854883511536e+03
2.070130966927888949e+03
2.069389174400514094e+03
2.068647477290851384e+03
2.067905875588367053e+03
2.067164369282527332e+03
2.066422958362798454e+03
2.065681642818653927e+03
2.064940422639558165e+03
2.064199297814991951e+03
2.063458268334421518e+03
2.062717334187329470e+03
2.061976495363189315e+03
2.061235751851474561e+03
2.060495103641673268e+03
2.059754550723262582e+03
2.059014093085725108e+03
2.058273730718545266e+03
2.057533463611209299e+03
2.056793291753205267e+03
2.056053215134019410e+03
2.055313233743143428e+03
2.054573347570070837e+03
2.053833556604289697e+03
2.053093860835297164e+03
2.052354260252590393e+03
2.051614754845664720e+03
2.050875344604022757e+03
2.050136029517158022e+03
2.049396809574578583e+03
2.048657684765785234e+03
2.047918655080282406e+03
2.047179720507578168e+03
2.046440881037176950e+03
2.045702136658590462e+03
2.044963487361328589e+03
2.044224933134906678e+03
2.043486473968832797e+03
2.042748109852624111e+03
2.042009840775797784e+03
2.041271666727870979e+03
2.040533587698362680e+03
2.039795603676797327e+03
2.039057714652690265e+03
2.038319920615571391e+03
2.037582221554966964e+03
2.036844617460397785e+03
2.036107108321397391e+03
2.035369694127488401e+03
2.034632374868211627e+03
2.033895150533093329e+03
2.033158021111668859e+03
2.032420986593473572e+03
2.031684046968044640e+03
2.030947202224922876e+03
2.030210452353645451e+03
2.029473797343754995e+03
2.028737237184790501e+03
2.028000771866301875e+03
2.027264401377831746e+03
2.026528125708928201e+03
2.025791944849141146e+03
2.025055858788018668e+03
2.024319867515116130e+03
2.023583971019979799e+03
2.022848169292172315e+03
2.022112462321241765e+03
2.021376850096750786e+03
2.020641332608258381e+03
2.019905909845323549e+03
2.019170581797508930e+03
2.018435348454377163e+03
2.017700209805492705e+03
2.016965165840423651e+03
2.016230216548736280e+03
2.015495361919998686e+03
2.014760601943786241e+03
2.014025936609665223e+03
2.013291365907212821e+03
2.012556889826002589e+03
2.011822508355611717e+03
2.011088221485619215e+03
2.010354029205604093e+03
2.009619931505147179e+03
2.008885928373827483e+03
2.008152019801233109e+03
2.007418205776950344e+03
2.006684486290561836e+03
2.005950861331657507e+03
2.005217330889829100e+03
2.004483894954664720e+03
2.003750553515757929e+03
2.003017306562705926e+03
2.002284154085098635e+03
2.001551096072536893e+03
2.000818132514619720e+03
2.000085263400944314e+03
1.999352488721115151e+03
1.998619808464731250e+03
1.997887222621400724e+03
1.997154731180728049e+03
1.996422334132319520e+03
1.995690031465785069e+03
1.994957823170734628e+03
1.994225709236779949e+03
1.993493689653534602e+03
1.992761764410613978e+03
1.992029933497629827e+03
1.991298196904202996e+03
1.990566554619952512e+03
1.989835006634499223e+03
1.989103552937463974e+03
1.988372193518469430e+03
1.987640928367141896e+03
1.986909757473107675e+03
1.986178680825993069e+03
1.985447698415429841e+03
1.984716810231046111e+03
1.983986016262473640e+03
1.983255316499347828e+03
1.982524710931305890e+03
1.981794199547979588e+03
1.981063782339007957e+03
1.980333459294031854e+03
1.979603230402692134e+03
1.978873095654633289e+03
1.978143055039494357e+03
1.977413108546923468e+03
1.976683256166566935e+03
1.975953497888072889e+03
1.975223833701093099e+03
1.974494263595275697e+03
1.973764787560272453e+03
1.973035405585740591e+03
1.972306117661335520e+03
1.971576923776712647e+03
1.970847823921529198e+03
1.970118818085447856e+03
1.969389906258125848e+03
1.968661088429233132e+03
1.967932364588428754e+03
1.967203734725379036e+03
1.966475198829750298e+03
1.965746756891216137e+03
1.965018408899439237e+03
1.964290154844098652e+03
1.963561994714862522e+03
1.962833928501408082e+03
1.962105956193408929e+03
1.961378077780540480e+03
1.960650293252489064e+03
1.959922602598930098e+03
1.959195005809544455e+03
1.958467502874018464e+03
1.957740093782033000e+03
1.957012778523278030e+03
1.956285557087439884e+03
1.955558429464208530e+03
1.954831395643272117e+03
1.954104455614324252e+03
1.953377609367060359e+03
1.952650856891170406e+03
1.951924198176355276e+03
1.951197633212312212e+03
1.950471161988738459e+03
1.949744784495336717e+03
1.949018500721807868e+03
1.948292310657856433e+03
1.947566214293188750e+03
1.946840211617507521e+03
1.946114302620526360e+03
1.945388487291947968e+03
1.944662765621491417e+03
1.943937137598863046e+03
1.943211603213778290e+03
1.942486162455956219e+03
1.941760815315106811e+03
1.941035561780954595e+03
1.940310401843215004e+03
1.939585335491612568e+03
1.938860362715866358e+03
1.938135483505704542e+03
1.937410697850848010e+03
1.936686005741030385e+03
1.935961407165974379e+03
1.935236902115411795e+03
1.934512490579074438e+03
1.933788172546694113e+03
1.933063948008006264e+03
1.932339816952748151e+03
1.931615779370653399e+03
1.930891835251462908e+03
1.930167984584915757e+03
1.929444227360756486e+03
1.928720563568724174e+03
1.927996993198566997e+03
1.927273516240025856e+03
1.926550132682854382e+03
1.925826842516798934e+03
1.925103645731609504e+03
1.924380542317036088e+03
1.923657532262835957e+03
1.922934615558760925e+03
1.922211792194568261e+03
1.921489062160015237e+03
1.920766425444862762e+03
1.920043882038868105e+03
1.919321431931797633e+03
1.918599075113408617e+03
1.917876811573472878e+03
1.917154641301751326e+03
1.916432564288013964e+03
1.915710580522032615e+03
1.914988689993573644e+03
1.914266892692412512e+03
1.913545188608319222e+03
1.912823577731074693e+03
1.912102060050448927e+03
1.911380635556224661e+03
1.910659304238182813e+03
1.909938066086097024e+03
1.909216921089757307e+03
1.908495869238944579e+03
1.907774910523441577e+03
1.907054044933040132e+03
1.906333272457522980e+03
1.905612593086685592e+03
1.904892006810316161e+03
1.904171513618206518e+03
1.903451113500152132e+03
1.902730806445948474e+03
1.902010592445391012e+03
1.901290471488280673e+03
1.900570443564414745e+03
1.899850508663594155e+03
1.899130666775627105e+03
1.898410917890310884e+03
1.897691261997457332e+03
1.896971699086867375e+03
1.896252229148356491e+03
1.895532852171729246e+03
1.894813568146801117e+03
1.894094377063380307e+03
1.893375278911284113e+03
1.892656273680329832e+03
1.891937361360332943e+03
1.891218541941114381e+03
1.890499815412489625e+03
1.889781181764285066e+03
1.889062640986323458e+03
1.888344193068425739e+03
1.887625838000423755e+03
1.886907575772138443e+03
1.886189406373403472e+03
1.885471329794047051e+03
1.884753346023902850e+03
1.884035455052804537e+03
1.883317656870583960e+03
1.882599951467080245e+03
1.881882338832128880e+03
1.881164818955570809e+03
1.880447391827245156e+03
1.879730057436996503e+03
1.879012815774663977e+03
1.878295666830095797e+03
1.877578610593140183e+03
1.876861647053639899e+03
1.876144776201450441e+03
1.875427998026416390e+03
1.874711312518393242e+03
1.873994719667232857e+03
1.873278219462794368e+03
1.872561811894931452e+03
1.871845496953501424e+03
1.871129274628367057e+03
1.870413144909385665e+03
1.869697107786420020e+03
1.868981163249336532e+03
1.868265311287997974e+03
1.867549551892272575e+03
1.866833885052028563e+03
1.866118310757134168e+03
1.865402828997463075e+03
1.864687439762885333e+03
1.863972143043276446e+03
1.863256938828513739e+03
1.862541827108469079e+03
1.861826807873023427e+03
1.861111881112057745e+03
1.860397046815452995e+03
1.859682304973090140e+03
1.858967655574855598e+03
1.858253098610635789e+03
1.857538634070311673e+03
1.856824261943780584e+03
1.856109982220925303e+03
1.855395794891639525e+03
1.854681699945818764e+03
1.853967697373354895e+03
1.853253787164143432e+03
1.852539969308083528e+03
1.851826243795070695e+03
1.851112610615009544e+03
1.850399069757797406e+03
1.849685621213340710e+03
1.848972264971542245e+03
1.848259001022306620e+03
1.847545829355543901e+03
1.846832749961164154e+03
1.846119762829073807e+03
1.845406867949184743e+03
1.844694065311412487e+03
1.843981354905672561e+03
1.843268736721876849e+03
1.842556210749948150e+03
1.841843776979801987e+03
1.841131435401357521e+03
1.840419186004541189e+03
1.839707028779273969e+03
1.838994963715478661e+03
1.838282990803085340e+03
1.837571110032018623e+03
1.836859321392212223e+03
1.836147624873588938e+03
1.835436020466087939e+03
1.834724508159641118e+03
1.834013087944182189e+03
1.833301759809646683e+03
1.832590523745975588e+03
1.831879379743106256e+03
1.831168327790977855e+03
1.830457367879535013e+03
1.829746499998720537e+03
1.829035724138480873e+03
1.828325040288760647e+03
1.827614448439508124e+03
1.826903948580673386e+03
1.826193540702208338e+03
1.825483224794063062e+03
1.824773000846193099e+03
1.824062868848553990e+03
1.823352828791099455e+03
1.822642880663790493e+03
1.821933024456586281e+03
1.821223260159449637e+03
1.820513587762339739e+03
1.819804007255219403e+03
1.819094518628058722e+03
1.818385121870820512e+03
1.817675816973474866e+03
1.816966603925993695e+03
1.816257482718345273e+03
1.815548453340501510e+03
1.814839515782437957e+03
1.814130670034131981e+03
1.813421916085557314e+03
1.812713253926691323e+03
1.812004683547520472e+03
1.811296204938018491e+03
1.810587818088175482e+03
1.809879522987968812e+03
1.809171319627384946e+03
1.808463207996415804e+03
1.807755188085047848e+03
1.807047259883269362e+03
1.806339423381072265e+03
1.805631678568450297e+03
1.804924025435399017e+03
1.804216463971910343e+03
1.803508994167985293e+03
1.802801616013619423e+03
1.802094329498815569e+03
1.801387134613574744e+03
1.800680031347897966e+03
1.799973019691795344e+03
1.799266099635264254e+03
1.798559271168318446e+03
1.797852534280964392e+03
1.797145888963214020e+03
1.796439335205075622e+03
1.795732872996564765e+03
1.795026502327697017e+03
1.794320223188487944e+03
1.793614035568953113e+03
1.792907939459111731e+03
1.792201934848984820e+03
1.791496021728595224e+03
1.790790200087963967e+03
1.790084469917117531e+03
1.789378831206084215e+03
1.788673283944886862e+03
1.787967828123557410e+03
1.787262463732127799e+03
1.786557190760624508e+03
1.785852009199083113e+03
1.785146919037544649e+03
1.784441920266035595e+03
1.783737012874600623e+03
1.783032196853277128e+03
1.782327472192104324e+03
1.781622838881125062e+03
1.780918296910382196e+03
1.780213846269922215e+03
1.779509486949789789e+03
1.778805218940036866e+03
1.778101042230706298e+03
1.777396956811853670e+03
1.776692962673529109e+03
1.775989059805786383e+03
1.775285248198681074e+03
1.774581527842266951e+03
1.773877898726605054e+03
1.773174360841756425e+03
1.772470914177776649e+03
1.771767558724734045e+03
1.771064294472686015e+03
1.770361121411702698e+03
1.769658039531848772e+03
1.768955048823192556e+03
1.768252149275800548e+03
1.767549340879750162e+03
1.766846623625107895e+03
1.766143997501951162e+03
1.765441462500351918e+03
1.764739018610389394e+03
1.764036665822141003e+03
1.763334404125685978e+03
1.762632233511105369e+03
1.761930153968482045e+03
1.761228165487900696e+03
1.760526268059446011e+03
1.759824461673204496e+03
1.759122746319264479e+03
1.758421121987714287e+03
1.757719588668645883e+03
1.757018146352154872e+03
1.756316795028331398e+03
1.755615534687272884e+03
1.754914365319076751e+03
1.754213286913836782e+03
1.753512299461659495e+03
1.752811402952638673e+03
1.752110597376884471e+03
1.751409882724497947e+03
1.750709258985581982e+03
1.750008726150248549e+03
1.749308284208600526e+03
1.748607933150751705e+03
1.747907672966812243e+03
1.747207503646894111e+03
1.746507425181114741e+03
1.745807437559584287e+03
1.745107540772423818e+03
1.744407734809752583e+03
1.743708019661688013e+03
1.743008395318351177e+03
1.742308861769868599e+03
1.741609419006361350e+03
1.740910067017955953e+03
1.740210805794777116e+03
1.739511635326956821e+03
1.738812555604623412e+03
1.738113566617912511e+03
1.737414668356948823e+03
1.736715860811873426e+03
1.736017143972820122e+03
1.735318517829928169e+03
1.734619982373331368e+03
1.733921537593174435e+03
1.733223183479596628e+03
1.732524920022739025e+03
1.731826747212751798e+03
1.731128665039776024e+03
1.730430673493961876e+03
1.729732772565455889e+03
1.729034962244406415e+03
1.728337242520972723e+03
1.727639613385299526e+03
1.726942074827546094e+03
1.726244626837868054e+03
1.725547269406421037e+03
1.724850002523364310e+03
1.724152826178857140e+03
1.723455740363062432e+03
1.722758745066144911e+03
1.722061840278267482e+03
1.721365025989598507e+03
1.720668302190299073e+03
1.719971668870544818e+03
1.719275126020504104e+03
1.718578673630347112e+03
1.717882311690249480e+03
1.717186040190383210e+03
1.716489859120925757e+03
1.715793768472056399e+03
1.715097768233948955e+03
1.714401858396788157e+03
1.713706038950756920e+03
1.713010309886036339e+03
1.712314671192809328e+03
1.711619122861264259e+03
1.710923664881589502e+03
1.710228297243971610e+03
1.709533019938602592e+03
1.708837832955676276e+03
1.708142736285382853e+03
1.707447729917917968e+03
1.706752813843477270e+03
1.706057988052260043e+03
1.705363252534463754e+03
1.704668607280291326e+03
1.703974052279942043e+03
1.703279587523618829e+03
1.702585213001530065e+03
1.701890928703880491e+03
1.701196734620874849e+03
1.700502630742728797e+03
1.699808617059643439e+03
1.699114693561841705e+03
1.698420860239528338e+03
1.697727117082922632e+03
1.697033464082238424e+03
1.696339901227696828e+03
1.695646428509511679e+03
1.694953045917911368e+03
1.694259753443111549e+03
1.693566551075336974e+03
1.692873438804814214e+03
1.692180416621768018e+03
1.691487484516426775e+03
1.690794642479020695e+03
1.690101890499779984e+03
1.689409228568936669e+03
1.688716656676722778e+03
1.688024174813373975e+03
1.687331782969127744e+03
1.686639481134223388e+03
1.685947269298896572e+03
1.685255147453390236e+03
1.684563115587945504e+03
1.683871173692808952e+03
1.683179321758219885e+03
1.682487559774430338e+03
1.681795887731685070e+03
1.681104305620234300e+03
1.680412813430328242e+03
1.679721411152220753e+03
1.679030098776163868e+03
1.678338876292413261e+03
1.677647743691224605e+03
1.676956700962857212e+03
1.676265748097570395e+03
1.675574885085623464e+03
1.674884111917279370e+03
1.674193428582802881e+03
1.673502835072458765e+03
1.672812331376511793e+03
1.672121917485230369e+03
1.671431593388886540e+03
1.670741359077748712e+03
1.670051214542088928e+03
1.669361159772182873e+03
1.668671194758300771e+03
1.667981319490727401e+03
1.667291533959736626e+03
1.666601838155604128e+03
1.665912232068616504e+03
1.665222715689051256e+03
1.664533289007196800e+03
1.663843952013334274e+03
1.663154704697753914e+03
1.662465547050742316e+03
1.661776479062587896e+03
1.661087500723580888e+03
1.660398612024016984e+03
1.659709812954186418e+03
1.659021103504386701e+03
1.658332483664915344e+03
1.657643953426066219e+03
1.656955512778142293e+03
1.656267161711442895e+03
1.655578900216272814e+03
1.654890728282931377e+03
1.654202645901727010e+03
1.653514653062968137e+03
1.652826749756959543e+03
1.652138935974009655e+03
1.651451211704432353e+03
1.650763576938537881e+03
1.650076031666645576e+03
1.649388575879062046e+03
1.648701209566108446e+03
1.648013932718105934e+03
1.647326745325366574e+03
1.646639647378220616e+03
1.645952638866981943e+03
1.645265719781977168e+03
1.644578890113532907e+03
1.643892149851975773e+03
1.643205498987630563e+03
1.642518937510832984e+03
1.641832465411907833e+03
1.641146082681190819e+03
1.640459789309015832e+03
1.639773585285716763e+03
1.639087470601632958e+03
1.638401445247096490e+03
1.637715509212452162e+03
1.637029662488041140e+03
1.636343905064204591e+03
1.635658236931285501e+03
1.634972658079628673e+03
1.634287168499582549e+03
1.633601768181493753e+03
1.632916457115714366e+03
1.632231235292592828e+03
1.631546102702483040e+03
1.630861059335735263e+03
1.630176105182712490e+03
1.629491240233763165e+03
1.628806464479248461e+03
1.628121777909529555e+03
1.627437180514965803e+03
1.626752672285920198e+03
1.626068253212757554e+03
1.625383923285840865e+03
1.624699682495536763e+03
1.624015530832217337e+03
1.623331468286245581e+03
1.622647494847999042e+03
1.621963610507846170e+03
1.621279815256162692e+03
1.620596109083322517e+03
1.619912491979701372e+03
1.619228963935682259e+03
1.618545524941639087e+03
1.617862174987956678e+03
1.617178914065014396e+03
1.616495742163197065e+03
1.615812659272891324e+03
1.615129665384481996e+03
1.614446760488359359e+03
1.613763944574911875e+03
1.613081217634529821e+03
1.612398579657605296e+03
1.611716030634534036e+03
1.611033570555709957e+03
1.610351199411528796e+03
1.609668917192389927e+03
1.608986723888694542e+03
1.608304619490842015e+03
1.607622603989231720e+03
1.606940677374270308e+03
1.606258839636364428e+03
1.605577090765920730e+03
1.604895430753342225e+03
1.604213859589044660e+03
1.603532377263434682e+03
1.602850983766926220e+03
1.602169679089933197e+03
1.601488463222871360e+03
1.600807336156156452e+03
1.600126297880206039e+03
1.599445348385439502e+03
1.598764487662281681e+03
1.598083715701146502e+03
1.597403032492467901e+03
1.596722438026665259e+03
1.596041932294163416e+03
1.595361515285396308e+03
1.594681186990785136e+03
1.594000947400771111e+03
1.593320796505777253e+03
1.592640734296244773e+03
1.591960760762602149e+03
1.591280875895288773e+03
1.590601079684745855e+03
1.589921372121407330e+03
1.589241753195719866e+03
1.588562222898119217e+03
1.587882781219053868e+03
1.587203428148966850e+03
1.586524163678304831e+03
1.585844987797516296e+03
1.585165900497051553e+03
1.584486901767357267e+03
1.583807991598894660e+03
1.583129169982106760e+03
1.582450436907454787e+03
1.581771792365394504e+03
1.581093236346381673e+03
1.580414768840879333e+03
1.579736389839345065e+03
1.579058099332240090e+03
1.578379897310032902e+03
1.577701783763186540e+03
1.577023758682162224e+03
1.576345822057435726e+03
1.575667973879473720e+03
1.574990214138744705e+03
1.574312542825720811e+03
1.573634959930877812e+03
1.572957465444691479e+03
1.572280059357637583e+03
1.571602741660190077e+03
1.570925512342832008e+03
1.570248371396044604e+03
1.569571318810307275e+03
1.568894354576104888e+03
1.568217478683924128e+03
1.567540691124248042e+03
1.566863991887568773e+03
1.566187380964369368e+03
1.565510858345147426e+03
1.564834424020387814e+03
1.564158077980591770e+03
1.563481820216247797e+03
1.562805650717853496e+03
1.562129569475911921e+03
1.561453576480915217e+03
1.560777671723366439e+03
1.560101855193768642e+03
1.559426126882624885e+03
1.558750486780440042e+03
1.558074934877718988e+03
1.557399471164970237e+03
1.556724095632704120e+03
1.556048808271429152e+03
1.555373609071657484e+03
1.554698498023906723e+03
1.554023475118685383e+03
1.553348540346514710e+03
1.552673693697908675e+03
1.551998935163388524e+03
1.551324264733473683e+03
1.550649682398687219e+03
1.549975188149550377e+03
1.549300781976589860e+03
1.548626463870330554e+03
1.547952233821299160e+03
1.547278091820027839e+03
1.546604037857045114e+03
1.545930071922883144e+03
1.545256194008074090e+03
1.544582404103153749e+03
1.543908702198657920e+03
1.543235088285124220e+03
1.542561562353090267e+03
1.541888124393099133e+03
1.541214774395690256e+03
1.540541512351410347e+03
1.539868338250798843e+03
1.539195252084402455e+03
1.538522253842771534e+03
1.537849343516454610e+03
1.537176521095998396e+03
1.536503786571960518e+03
1.535831139934889507e+03
1.535158581175339350e+03
1.534486110283869493e+03
1.533813727251035743e+03
1.533141432067395726e+03
1.532469224723512525e+03
1.531797105209941947e+03
1.531125073517254350e+03
1.530453129636007361e+03
1.529781273556773158e+03
1.529109505270114823e+03
1.528437824766600897e+03
1.527766232036805377e+03
1.527094727071294983e+03
1.526423309860647350e+03
1.525751980395432838e+03
1.525080738666227262e+03
1.524409584663610076e+03
1.523738518378158915e+03
1.523067539800456871e+03
1.522396648921079759e+03
1.521725845730612491e+03
1.521055130219641796e+03
1.520384502378752586e+03
1.519713962198526133e+03
1.519043509669560081e+03
1.518373144782437521e+03
1.517702867527754279e+03
1.517032677896098903e+03
1.516362575878070857e+03
1.515692561464260507e+03
1.515022634645267317e+03
1.514352795411690749e+03
1.513683043754126629e+03
1.513013379663181695e+03
1.512343803129453590e+03
1.511674314143550873e+03
1.511004912696074825e+03
1.510335598777635823e+03
1.509666372378838787e+03
1.508997233490295912e+03
1.508328182102617575e+03
1.507659218206417790e+03
1.506990341792308755e+03
1.506321552850908120e+03
1.505652851372829900e+03
1.504984237348691750e+03
1.504315710769114958e+03
1.503647271624720815e+03
1.502978919906134252e+03
1.502310655603972918e+03
1.501642478708869021e+03
1.500974389211443849e+03
1.500306387102327790e+03
1.499638472372149408e+03
1.498970645011542729e+03
1.498302905011136318e+03
1.497635252361566017e+03
1.496967687053465852e+03
1.496300209077473482e+03
1.495632818424226571e+03
1.494965515084362778e+03
1.494298299048525223e+03
1.493631170307357024e+03
1.492964128851499481e+03
1.492297174671597531e+03
1.491630307758299750e+03
1.490963528102251075e+03
1.490296835694105539e+03
1.489630230524509898e+03
1.488963712584118184e+03
1.488297281863580793e+03
1.487630938353557212e+03
1.486964682044701476e+03
1.486298512927669435e+03
1.485632430993126036e+03
1.484966436231725311e+03
1.484300528634132206e+03
1.483634708191011669e+03
1.482968974893023187e+03
1.482303328730842622e+03
1.481637769695127645e+03
1.480972297776552296e+03
1.480306912965786978e+03
1.479641615253502096e+03
1.478976404630373509e+03
1.478311281087073439e+03
1.477646244614279567e+03
1.476981295202667752e+03
1.476316432842913855e+03
1.475651657525708288e+03
1.474986969241725092e+03
1.474322367981645584e+03
1.473657853736160178e+03
1.472993426495955646e+03
1.472329086251713306e+03
1.471664832994123572e+03
1.471000666713880491e+03
1.470336587401670840e+03
1.469672595048192306e+03
1.469008689644137121e+03
1.468344871180201153e+03
1.467681139647080272e+03
1.467017495035475804e+03
1.466353937336085437e+03
1.465690466539614135e+03
1.465027082636759587e+03
1.464363785618230395e+03
1.463700575474731522e+03
1.463037452196967934e+03
1.462374415775650050e+03
1.461711466201488292e+03
1.461048603465193082e+03
1.460385827557478478e+03
1.459723138469054902e+03
1.459060536190643688e+03
1.458398020712955258e+03
1.457735592026714585e+03
1.457073250122637546e+03
1.456410994991445477e+03
1.455748826623861532e+03
1.455086745010608865e+03
1.454424750142417906e+03
1.453762842010009990e+03
1.453101020604113728e+03
1.452439285915459550e+03
1.451777637934781524e+03
1.451116076652808260e+03
1.450454602060273828e+03
1.449793214147915933e+03
1.449131912906470461e+03
1.448470698326673300e+03
1.447809570399267614e+03
1.447148529114991106e+03
1.446487574464588761e+03
1.445826706438803740e+03
1.445165925028377387e+03
1.444505230224060142e+03
1.443844622016600624e+03
1.443184100396745634e+03
1.442523665355249250e+03
1.441863316882858271e+03
1.441203054970332232e+03
1.440542879608419753e+03
1.439882790787884005e+03
1.439222788499479066e+03
1.438562872733962649e+03
1.437903043482097928e+03
1.437243300734648074e+03
1.436583644482372620e+03
1.435924074716040195e+03
1.435264591426415791e+03
1.434605194604264398e+03
1.433945884240356463e+03
1.433286660325467892e+03
1.432627522850361856e+03
1.431968471805816080e+03
1.431309507182602829e+03
1.430650628971503465e+03
1.429991837163290256e+03
1.429333131748746382e+03
1.428674512718645929e+03
1.428015980063775714e+03
1.427357533774918920e+03
1.426699173842855089e+03
1.426040900258376496e+03
1.425382713012266322e+03
1.424724612095315024e+03
1.424066597498309420e+03
1.423408669212045425e+03
1.422750827227313493e+03
1.422093071534911360e+03
1.421435402125627661e+03
1.420777818990265587e+03
1.420120322119622870e+03
1.419462911504497242e+03
1.418805587135691894e+03
1.418148349004008196e+03
1.417491197100251156e+03
1.416834131415225784e+03
1.416177151939738906e+03
1.415520258664600988e+03
1.414863451580618857e+03
1.414206730678604799e+03
1.413550095949374736e+03
1.412893547383733676e+03
1.412237084972504817e+03
1.411580708706504083e+03
1.410924418576547396e+03
1.410268214573456135e+03
1.409612096688048041e+03
1.408956064911149952e+03
1.408300119233581427e+03
1.407644259646171122e+03
1.406988486139742236e+03
1.406332798705127061e+03
1.405677197333152435e+03
1.405021682014647013e+03
1.404366252740444907e+03
1.403710909501382048e+03
1.403055652288288911e+03
1.402400481092006885e+03
1.401745395903368262e+03
1.401090396713216251e+03
1.400435483512392238e+03
1.399780656291732157e+03
1.399125915042086490e+03
1.398471259754296625e+03
1.397816690419207589e+03
1.397162207027669865e+03
1.396507809570528480e+03
1.395853498038639373e+03
1.395199272422849390e+03
1.394545132714012652e+03
1.393891078902985100e+03
1.393237110980624493e+03
1.392583228937784952e+03
1.391929432765324236e+03
1.391275722454105562e+03
1.390622097994990327e+03
1.389968559378841746e+03
1.389315106596519399e+03
1.388661739638893778e+03
1.388008458496833555e+03
1.387355263161201947e+03
1.386702153622871265e+03
1.386049129872715639e+03
1.385396191901605562e+03
1.384743339700413344e+03
1.384090573260018573e+03
1.383437892571293560e+03
1.382785297625119711e+03
1.382132788412376613e+03
1.381480364923945672e+03
1.380828027150708294e+03
1.380175775083547705e+03
1.379523608713350768e+03
1.378871528031002526e+03
1.378219533027395300e+03
1.377567623693414134e+03
1.376915800019953167e+03
1.376264061997901081e+03
1.375612409618153833e+03
1.374960842871607383e+03
1.374309361749155869e+03
1.373657966241700706e+03
1.373006656340137852e+03
1.372355432035368722e+03
1.371704293318294731e+03
1.371053240179822751e+03
1.370402272610856016e+03
1.369751390602299580e+03
1.369100594145062132e+03
1.368449883230052365e+03
1.367799257848180787e+03
1.367148717990357909e+03
1.366498263647499698e+03
1.365847894810520302e+03
1.365197611470335687e+03
1.364547413617861821e+03
1.363897301244018308e+03
1.363247274339726573e+03
1.362597332895908039e+03
1.361947476903482311e+03
1.361297706353378089e+03
1.360648021236520435e+03
1.359998421543836230e+03
1.359348907266252354e+03
1.358699478394701146e+03
1.358050134920113123e+03
1.357400876833418806e+03
1.356751704125557808e+03
1.356102616787460647e+03
1.355453614810066938e+03
1.354804698184312656e+03
1.354155866901141053e+03
1.353507120951493562e+03
1.352858460326307977e+03
1.352209885016531189e+03
1.351561395013110086e+03
1.350912990306989741e+03
1.350264670889117042e+03
1.349616436750442517e+03
1.348968287881918513e+03
1.348320224274497377e+03
1.347672245919129637e+03
1.347024352806773095e+03
1.346376544928381918e+03
1.345728822274919366e+03
1.345081184837339606e+03
1.344433632606604078e+03
1.343786165573677863e+03
1.343138783729518764e+03
1.342491487065099136e+03
1.341844275571378603e+03
1.341197149239327700e+03
1.340550108059915146e+03
1.339903152024113297e+03
1.339256281122889050e+03
1.338609495347220218e+03
1.337962794688080976e+03
1.337316179136443679e+03
1.336669648683289779e+03
1.336023203319597087e+03
1.335376843036345235e+03
1.334730567824517493e+03
1.334084377675093492e+03
1.333438272579058321e+03
1.332792252527398887e+03
1.332146317511103916e+03
1.331500467521158498e+03
1.330854702548554997e+03
1.330209022584283957e+03
1.329563427619337745e+03
1.328917917644710542e+03
1.328272492651398352e+03
1.327627152630398996e+03
1.326981897572706657e+03
1.326336727469326433e+03
1.325691642311256146e+03
1.325046642089499073e+03
1.324401726795056675e+03
1.323756896418939505e+03
1.323112150952150841e+03
1.322467490385697602e+03
1.321822914710588520e+03
1.321178423917841428e+03
1.320534017998459603e+03
1.319889696943460876e+03
1.319245460743859439e+03
1.318601309390671304e+03
1.317957242874917938e+03
1.317313261187611715e+03
1.316669364319777742e+03
1.316025552262437486e+03
1.315381825006612416e+03
1.314738182543329458e+03
1.314094624863613717e+03
1.313451151958493938e+03
1.312807763818995227e+03
1.312164460436151785e+03
1.311521241800992357e+03
1.310878107904551143e+03
1.310235058737862346e+03
1.309592094291963804e+03
1.308949214557887899e+03
1.308306419526677928e+03
1.307663709189371730e+03
1.307021083537010782e+03
1.306378542560638380e+03
1.305736086251297820e+03
1.305093714600034218e+03
1.304451427597896327e+03
1.303809225235931081e+03
1.303167107505187232e+03
1.302525074396718992e+03
1.301883125901576932e+03
1.301241262010813443e+03
1.300599482715484555e+03
1.299957788006646297e+03
1.299316177875360154e+03
1.298674652312680337e+03
1.298033211309671970e+03
1.297391854857394719e+03
1.296750582946913710e+03
1.296109395569292246e+03
1.295468292715595453e+03
1.294827274376895730e+03
1.294186340544258201e+03
1.293545491208755266e+03
1.292904726361455687e+03
1.292264045993437321e+03
1.291623450095772569e+03
1.290982938659533829e+03
1.290342511675804417e+03
1.289702169135660370e+03
1.289061911030181363e+03
1.288421737350448893e+03
1.287781648087548092e+03
1.287141643232560455e+03
1.286501722776574752e+03
1.285861886710672479e+03
1.285222135025949683e+03
1.284582467713489677e+03
1.283942884764388509e+03
1.283303386169736768e+03
1.282663971920628683e+03
1.282024642008156661e+03
1.281385396423422208e+03
1.280746235157521369e+03
1.280107158201553830e+03
1.279468165546619275e+03
1.278829257183821028e+03
1.278190433104264230e+03
1.277551693299050385e+03
1.276913037759290091e+03
1.276274466476088492e+03
1.275635979440554365e+03
1.274997576643801949e+03
1.274359258076940023e+03
1.273721023731082823e+03
1.273082873597342768e+03
1.272444807666839552e+03
1.271806825930691048e+03
1.271168928380013313e+03
1.270531115005924221e+03
1.269893385799554380e+03
1.269255740752018028e+03
1.268618179854443952e+03
1.267980703097957303e+03
1.267343310473685051e+03
1.266706001972754166e+03
1.266068777586298893e+03
1.265431637305446202e+03
1.264794581121328520e+03
1.264157609025085549e+03
1.263520721007846078e+03
1.262883917060751628e+03
1.262247197174938265e+03
1.261610561341545690e+03
1.260974009551717245e+03
1.260337541796590813e+03
1.259701158067315191e+03
1.259064858355030083e+03
1.258428642650887923e+03
1.257792510946032053e+03
1.257156463231613088e+03
1.256520499498783465e+03
1.255884619738693800e+03
1.255248823942496529e+03
1.254613112101347724e+03
1.253977484206405279e+03
1.253341940248823448e+03
1.252706480219763762e+03
1.252071104110382294e+03
1.251435811911846031e+03
1.250800603615316504e+03
1.250165479211955244e+03
1.249530438692932876e+03
1.248895482049412749e+03
1.248260609272567308e+03
1.247625820353559902e+03
1.246991115283570252e+03
1.246356494053765346e+03
1.245721956655321264e+03
1.245087503079412272e+03
1.244453133317218089e+03
1.243818847359914798e+03
1.243184645198680300e+03
1.242550526824699773e+03
1.241916492229152936e+03
1.241282541403223149e+03
1.240648674338097408e+03
1.240014891024962708e+03
1.239381191455004227e+03
1.238747575619412601e+03
1.238114043509378462e+03
1.237480595116094264e+03
1.236847230430754280e+03
1.236213949444550963e+03
1.235580752148682222e+03
1.234947638534344151e+03
1.234314608592738296e+03
1.233681662315062567e+03
1.233048799692520333e+03
1.232416020716313142e+03
1.231783325377644360e+03
1.231150713667724631e+03
1.230518185577757322e+03
1.229885741098949438e+03
1.229253380222515261e+03
1.228621102939663615e+03
1.227988909241606962e+03
1.227356799119561401e+03
1.226724772564739396e+03
1.226092829568360685e+03
1.225460970121641367e+03
1.224829194215803000e+03
1.224197501842063502e+03
1.223565892991649889e+03
1.222934367655781898e+03
1.222302925825684724e+03
1.221671567492587201e+03
1.221040292647716342e+03
1.220409101282300981e+03
1.219777993387571769e+03
1.219146968954757540e+03
1.218516027975098041e+03
1.217885170439822105e+03
1.217254396340171297e+03
1.216623705667378090e+03
1.215993098412684049e+03
1.215362574567328920e+03
1.214732134122552452e+03
1.214101777069599848e+03
1.213471503399716312e+03
1.212841313104143410e+03
1.212211206174133622e+03
1.211581182600930333e+03
1.210951242375786023e+03
1.210321385489953173e+03
1.209691611934682442e+03
1.209061921701226311e+03
1.208432314780844536e+03
1.207802791164787777e+03
1.207173350844319430e+03
1.206543993810697430e+03
1.205914720055181533e+03
1.205285529569033315e+03
1.204656422343519807e+03
1.204027398369902585e+03
1.203398457639450498e+03
1.202769600143428761e+03
1.202140825873106223e+03
1.201512134819755374e+03
1.200883526974646884e+03
1.200255002329055060e+03
1.199626560874254210e+03
1.198998202601518642e+03
1.198369927502129940e+03
1.197741735567358774e+03
1.197113626788492184e+03
1.196485601156809935e+03
1.195857658663591792e+03
1.195229799300124796e+03
1.194602023057695988e+03
1.193974329927588769e+03
1.193346719901093820e+03
1.192719192969500000e+03
1.192091749124096168e+03
1.191464388356180280e+03
1.190837110657039375e+03
1.190209916017971409e+03
1.189582804430274336e+03
1.188955775885246112e+03
1.188328830374182871e+03
1.187701967888388026e+03
1.187075188419161350e+03
1.186448491957808073e+03
1.185821878495631609e+03
1.185195348023939005e+03
1.184568900534039130e+03
1.183942536017235398e+03
1.183316254464843951e+03
1.182690055868173658e+03
1.182063940218538846e+03
1.181437907507250202e+03
1.180811957725625689e+03
1.180186090864986909e+03
1.179560306916644549e+03
1.178934605871922031e+03
1.178308987722142774e+03
1.177683452458622924e+03
1.177058000072691357e+03
1.176432630555673313e+03
1.175807343898894032e+03
1.175182140093680573e+03
1.174557019131367269e+03
1.173931981003275723e+03
1.173307025700747545e+03
1.172682153215109793e+03
1.172057363537702258e+03
1.171432656659853819e+03
1.170808032572911543e+03
1.170183491268206126e+03
1.169559032737082816e+03
1.168934656970879587e+03
1.168310363960945324e+03
1.167686153698618000e+03
1.167062026175244682e+03
1.166437981382174257e+03
1.165814019310757431e+03
1.165190139952341269e+03
1.164566343298272841e+03
1.163942629339913765e+03
1.163318998068612927e+03
1.162695449475724672e+03
1.162071983552606980e+03
1.161448600290617833e+03
1.160825299681117031e+03
1.160202081715466193e+03
1.159578946385026939e+03
1.158955893681162706e+03
1.158332923595236934e+03
1.157710036118616699e+03
1.157087231242670896e+03
1.156464508958768420e+03
