# Supplementary material for: Elevated concentrations cause upright alpha-synuclein conformation at lipid interfaces
Source: Nat Commun. 2023 Sep 18;14:5731. doi: 10.1038/s41467-023-39843-1 (PMC10507035; doi:10.1038/s41467-023-39843-1)
Supplement: Supplementary file 3 — Source Data [file 41467_2023_39843_MOESM3_ESM.zip › Source Data file/Figure2/B/50uM-aS_DPPG_PPP.txt]

-4.147237793186434596e-01
5.016319064114135307e-01
5.323082084879041664e-01
-1.873168462682908708e-01
1.480653995404244416e-01
2.970614897898041229e-01
1.974343650345076195e-01
-6.731929317968519955e-02
3.303783922661338024e-02
-7.899641191549625074e-02
-1.224014775756565587e-01
3.925677795989018781e-01
2.924437871556573310e-02
8.841062124910617492e-02
-1.060023872707377413e+00
-1.303585504288068964e-01
1.279004091214474670e+00
2.191471083455069080e-01
1.943640230851905459e-01
-1.809370164885222287e-01
1.139826051603465507e+00
-5.399874427952064959e-01
-7.873653922932893900e-01
3.142174595559331651e-01
-3.059391893097047205e-02
-3.570995617751314022e+00
1.015607543339855701e+00
-9.482767273730281776e-02
-1.755096828962180167e-01
-6.892592136415673920e-01
3.571269324766676578e-01
2.520828777132262943e-01
3.212427750063452381e-01
-1.549520246305597371e-01
3.077860296477659685e-01
-5.066211557541069332e-01
7.883985212932467790e-02
-6.626672218568934181e-01
-5.781091454478220343e-02
-7.843652430711976764e-02
-1.397821615112875004e-02
-6.862427524692002456e-02
-9.432480035234232230e-02
1.199768345187756796e-01
4.020398442128789718e-01
-8.680373821753305241e-02
5.355363264194917122e-02
2.337716214309968898e-01
-1.919691717166943423e+00
-1.418926264426960904e+00
7.996060108059736826e-02
-3.758117171732920370e-01
-1.446913229082632535e+00
1.553854356390065028e-01
9.024267360863828802e-02
1.385159542861666704e-01
-5.506790665174581337e-03
6.785204548717702067e-02
-6.427409617278847520e-01
7.217563187623643728e+01
1.373649375930680594e-01
3.335591579182365374e-01
-6.186245527386417115e-02
1.594299776794341206e-01
2.683346507416176641e-01
-3.079361927475607885e-01
-8.213258125454910186e+00
-2.032210347934578498e-01
-1.916718547688710805e-01
4.733889575568750452e-03
-1.045592053742604000e+00
-3.886317981137346611e-01
2.269757301250379944e-01
-1.886591222583671179e-01
3.215698834593129218e-01
-1.268743023952684679e+00
9.969047460988604906e-03
-1.869012720973075789e-02
-7.323426678047252336e-01
1.799368911903597157e+00
8.933080142506035770e-01
6.384852170362644852e-01
1.720094364226398831e-01
1.340677252232998773e-01
1.656604492393816130e-01
3.227723997116311305e-01
-8.146838253508754957e-02
1.483184111423396234e-01
1.578244879376035359e-01
-4.787935050464911413e+00
2.952526695652923361e-01
-7.422404216795730481e-01
-2.272186855495770708e+00
-3.431679550337910639e-02
-2.979732450197034033e-01
-3.851450365041340529e+00
-4.447532348504589644e-02
4.263101834394648626e-01
-3.377523432284344818e+00
2.402691906835613178e+00
1.573755533833540166e-01
1.835273820199108341e+00
-3.626889580687388259e-02
-8.351783726707164013e-02
1.265704464696562614e-01
4.940023801948477122e-01
2.208317746172325235e-01
4.557713005120554439e-01
2.448215282162378159e-01
4.741157658609142511e-01
-2.694416474729761091e-01
-4.665755423912164995e-02
-1.032963710835569787e-01
-1.885265534695428069e-01
-4.759532247541028438e-01
-3.074006740357974055e-01
2.397750882498342062e-01
1.781461591716126669e-01
4.178801042652112052e+00
2.122008093483507829e-01
1.169622571432287622e-01
5.458183635442437343e-01
-6.398296334365607962e-02
3.659732487408683954e-01
1.237339180612730516e+00
-4.010047169659088917e-01
-1.460305067674658452e-01
1.611437515187859493e+00
8.907896577691024054e-02
1.293891151795705463e+00
-2.360495763116198659e-02
-2.988684831382484863e-01
-7.551226805251183560e-02
5.963008276409738073e-01
-1.477091355260926331e-01
6.002100298653579441e-02
-2.947232959838052557e-01
9.565281595192518665e-03
2.682051549483057129e-01
-1.303590005484588921e-01
-6.859771138315817751e-03
-2.268113720111897963e-02
3.510058064716993498e-02
3.414093894511187333e-02
1.743496098050439091e-01
2.408211473206258169e-01
7.563616517898388847e-02
3.864038125147022801e-02
1.366200581610315101e-01
3.984732486320311656e-02
4.172945039820147861e-01
2.190029116841947510e-01
2.524109137179046392e-01
5.860677612582495533e-01
5.380484122152821153e-02
1.346475269486024084e-01
5.435505121431554593e-02
-1.693045325669103457e-02
-1.070342127119091186e-01
3.574393055695606475e-02
1.776826071826336298e-02
3.400571919352431138e-02
6.424551620332104307e-02
1.342919889789266630e-01
-8.014811535481562721e-02
8.005107790480991969e-02
6.427916089850972681e-02
1.937957044085030500e-01
1.948495005065163377e-01
2.752457796390725409e-01
-3.471859439232737737e-02
-5.512193008196638461e-02
1.544547584217537128e-01
3.203485944206085345e-01
-9.601281149670035098e-02
1.484221325183996132e-01
1.275307873549594018e-01
2.174718410180169134e-02
-2.435760165622065654e-01
-1.074865226143616598e-01
-5.681498858739583019e-02
1.224718378568991212e-01
3.860254094619691018e-02
-5.452834266825828946e-02
-5.057098797162042081e-02
8.933155926158932447e-02
3.304072756524574217e-01
1.832432915386713879e-01
7.610857818449026646e-02
-1.440440258237550564e-01
-8.019469487956790155e-02
4.329229093652629118e-02
6.465086694493439590e-02
1.807462684397456165e-01
1.122919433973482567e-01
1.931032017314447125e-01
1.798247332322257808e-01
5.477360063386722128e-02
3.217915345364409652e-02
7.101785857800142765e-02
-1.922254976595816345e-01
1.212150849783420400e-02
1.112778555992527119e-01
5.306220381315717230e-03
1.681731102326136998e-02
-4.409501522284165614e-02
3.445739268520250920e-02
-1.445549758921421957e-01
-1.480834605194421005e-01
-2.810608274830662889e+00
-3.725249900475081422e+00
-4.936251468972591150e-01
7.095304530709926893e-02
-1.260405291759919066e+01
1.092942157387827518e+00
-7.208970325877185614e-02
1.157724421292184308e-01
4.039680316443209129e+00
2.616410446809648849e-01
3.805899096735455012e-01
2.977287078533166764e-01
-1.159234073266264542e-01
-1.232536506686208178e-01
1.214229760950372272e+00
7.299088308061754682e-02
1.279513943633972528e-01
-1.288472148717311472e-01
-9.378381738779260901e-02
-8.867027328753152027e-02
5.189584363554240742e-02
-7.151005280861626179e-02
2.940068329727322238e-01
2.987710804936983405e-02
6.895891907669092491e-02
1.534234002763855409e-01
9.287488683210567975e-02
-2.974975757993611865e+02
1.012924527915300965e-01
3.228338615675429429e-02
1.014136414473558456e-01
-2.190170528180408055e-02
-4.455931172215515934e-02
-3.193198591462288738e-02
2.077545876478109968e-02
1.250268282326868867e-02
-2.704118912455332271e-02
-6.031419010937382613e-02
9.452178046715656312e-02
-1.518231813144707218e-02
3.496194595994090576e-02
2.237431672371134952e-02
5.346639582124580042e-02
8.814179691904548697e-02
1.020489020492636525e-02
1.037763695980223472e-01
4.992514558965222005e-02
7.430457449957568461e-02
3.777461498700484394e-02
1.778299684768795338e-02
1.539529305223476252e-01
9.076086771067126691e-02
4.917048384295298613e-02
1.161446652809716186e-02
4.481473281568383593e-02
2.361049095167979880e-02
3.501485640900570823e-02
1.348329398455242953e-02
3.642521670141052326e-02
8.471056795147662022e-02
-2.076798939967486584e-03
8.900210531702708316e-02
5.548176859027083296e-02
2.286606515103151507e-02
-7.328753250857043822e-03
-1.431232093950461637e-02
3.059704568384754783e-02
5.074801457135262595e-02
4.959659597248325391e-03
2.293725498525420875e-02
2.412756165071753070e-02
-2.083275551612529409e-03
2.893890132526950876e-03
2.694361592757152368e-02
7.638817603420109022e-03
6.298079102666345741e-02
2.350967169302192392e-02
1.648438036903330378e-02
2.522805658096324757e-03
1.226447287179240932e-02
1.573760104615522931e-02
4.870880314130359920e-03
3.188942668462407554e-03
1.590343024840096611e-02
-1.046297091024853305e-02
-1.577208516480140335e-02
-1.632610984316504006e-03
8.914393609618468176e-03
1.810833533041158669e-02
2.134517646373351729e-02
1.780953097950375942e-03
1.821581017968812487e-03
-1.526346156764672030e-03
1.367238601232370968e-02
1.370101534945142308e-02
1.767977118307948597e-02
-3.634288789796238234e-03
-1.280054359696119158e-02
-5.817842613691977596e-03
9.857180189542727108e-03
-5.975875214652428928e-03
-2.303126763205535187e-03
-9.326975301712212008e-03
2.239337387222462093e-03
1.059091198613715604e-02
5.668831159214443322e-04
1.177560764945087546e-03
1.194728942923226067e-02
-2.678789369069167151e-03
-1.128374581387281547e-03
6.848250200488485359e-03
-3.153655989222393669e-03
4.330369729974563146e-03
-1.006624344132580826e-02
-9.677071901881986390e-03
-7.027861764512032504e-03
-1.623169671782336400e-03
-1.895116568051320738e-04
6.454910868600030778e-03
1.305286304025193508e-02
-5.765103710663711627e-03
1.964774747458841730e-02
7.212707068070840256e-03
1.003925503065280708e-02
5.625408560761428756e-03
1.095120990165712564e-02
2.669127150625023610e-03
1.502301804497582251e-02
1.319038272590301528e-02
-8.100717397922012298e-04
6.277754224426696818e-03
1.565622095451842458e-02
-3.033234176310795494e-03
5.775934250941372645e-03
6.183372848143847168e-03
4.392664618785064971e-03
4.825816315747721505e-03
5.453973357042118074e-03
2.182957102454939624e-03
-2.186918922973987104e-03
4.255727079133687397e-03
-5.311053315691564511e-03
1.886723335143869343e-03
6.966449754888324152e-03
4.584473959116240789e-03
8.251769357846328035e-03
1.008536920519794919e-02
-1.234102693994280171e-03
4.310609989301295367e-03
3.794261553722948731e-03
3.336539761832261249e-03
-7.183732554416497051e-03
-6.961966793620218250e-05
-1.292311050765042107e-03
-2.260818905449899028e-03
-2.973368365439630918e-03
1.033124060789037280e-03
1.446543720297926614e-04
1.934134441758466509e-03
4.492219825803131159e-03
-2.259867620411890304e-03
3.161677213293175547e-03
9.695310662416653221e-05
3.335903875589658728e-05
9.102885386241658678e-04
-1.612178951568100710e-03
-4.314155167543435795e-03
9.427383228393185774e-04
-7.307584423796641224e-04
-6.891745659468075103e-04
-2.179140437436308513e-03
-4.853715755258114495e-03
-4.226975218903563790e-04
2.580870641551394340e-03
1.304581803199509260e-03
-3.100169996473882850e-03
-3.891682279901027310e-03
1.210795495159243873e-03
-2.853696991234502215e-03
-4.129947680708932929e-03
1.575437952360336704e-03
-3.953550016795996137e-03
2.305225540906060116e-03
7.730113089089860534e-04
4.647105561351373704e-03
8.445176979649325188e-04
5.004256673443121910e-03
5.318244883323659626e-03
3.279627982619198485e-03
2.857016456683858681e-03
7.072049145073767409e-04
2.375100710490823074e-03
2.171475645412060135e-03
4.163643876476672348e-03
3.659429150438861956e-03
7.793745753165269227e-03
3.733226480920573843e-03
1.883025121628260174e-03
1.588948016622464222e-03
1.380504766219658314e-03
2.870606964227111180e-04
1.842527423565459453e-03
1.682921946854775558e-03
1.800591282268717121e-03
3.914959363427240532e-03
-2.255365256833882347e-03
8.844704540503868550e-04
2.960342646559890618e-03
2.929102823769891978e-03
2.777898562854833487e-03
2.144536941807027169e-03
1.174604067751531047e-03
-1.410064790587485387e-03
1.948525340113693011e-04
-2.724416199025536840e-03
-2.446966573176743336e-04
-9.637790537704877397e-04
-5.099674097199471566e-04
-8.640054652855509113e-04
-2.853681457747426825e-04
7.300102735027974620e-04
8.629442792415951621e-04
4.160464721761396529e-04
-1.534008104793703779e-03
-2.306350794261335501e-03
9.503178402296843337e-04
-8.985926594171207661e-04
3.036630702506306804e-05
-2.006785600270639264e-04
1.166187014381917702e-03
-5.285643956552122909e-04
1.052063771412282142e-03
-1.060358952709573735e-03
2.316325384131951391e-04
-6.302203418136708129e-04
1.053392274393936392e-03
-2.871953467373672430e-04
1.706334172893206585e-03
1.793691454747221089e-04
-8.837766529731259446e-04
9.727168568369405264e-05
-7.485997547133253294e-04
-8.765652697311826416e-04
-4.803577964353822663e-04
7.296749389589880699e-04
5.612342021507230007e-04
1.454875144209082398e-03
1.560228865663042643e-03
3.363316197703114497e-04
1.053788158198771521e-03
2.006430224149468482e-04
-6.821749679516442028e-04
5.081702783107344251e-05
7.605097680551148754e-04
1.134673112722620839e-03
-6.054819049200586714e-05
4.332179331007138929e-04
1.802252134838335060e-04
5.132913165632389764e-04
-4.720663792518603745e-04
1.089636697633449301e-04
1.229294613034520632e-03
7.080223038588498571e-04
-6.334117394172368142e-04
2.407639303110146241e-04
1.167527098383569538e-03
7.170446391892849576e-04
4.370434728278015124e-04
-2.347505095733971100e-04
5.952510320447899819e-04
6.452171356634087964e-04
5.695922532475555800e-04
-1.453896455958935037e-04
5.078382174999169878e-04
-1.157037909912082829e-04
4.823735408804932507e-04
4.706876376824144291e-04
3.595676450086164318e-04
9.984133930896923852e-04
-3.175612042146043782e-04
7.930492628098187100e-04
6.231370498735334246e-04
-3.060983851486993602e-05
-1.936167172774575331e-04
3.319823202303240632e-04
3.390247216783101548e-04
7.765220996049006924e-05
1.179239629963400350e-04
-3.575398274860354560e-05
-1.033411128325708922e-03
-2.065095513424691542e-05
1.394034495895249447e-04
8.038770803638711987e-04
-1.352247698960345708e-04
9.297063628826414492e-04
3.254256570738318227e-04
6.794100380947123638e-04
1.384306188631019194e-04
1.273435915397237023e-04
8.725910394706139325e-05
4.433315279857718443e-04
1.024933850633343068e-03
4.404523266077111222e-04
1.083097568185352163e-03
-2.373017541217774045e-04
5.699778215171056933e-04
1.604316055144988347e-03
4.666596406852852800e-04
6.564960162041755991e-04
1.008646550780973732e-04
-1.876099459479028931e-04
3.935648059998839697e-04
-4.071476760055836201e-05
1.223196086100117991e-04
-7.078888786538174791e-05
-6.346916332059624345e-04
6.661295040777918822e-05
1.372848765417442670e-04
-2.209393698786887600e-04
6.279011795256905825e-04
-7.760749643921863584e-05
5.662632307350940180e-04
5.286563291381364115e-04
2.161393439632649870e-05
-5.591299055835961818e-04
-4.249054017701667084e-05
8.070008427672730605e-04
1.412932356145735235e-04
7.039243740022922214e-04
5.257496816096740274e-04
6.497395869611875341e-04
-2.145337910929662141e-04
-1.831100054958831270e-04
8.748931337581183378e-05
-2.359893213752993989e-04
8.236291992479396920e-05
1.249785034655675575e-04
6.057245280143415357e-04
1.598432182053580056e-04
4.361057956709725220e-04
1.175397947146450715e-04
3.869473765727988838e-04
4.320394548216821085e-04
3.993832870307026535e-04
-2.871587481003209799e-04
-3.755922769052717205e-04
1.774663017499361118e-04
-3.276252581957144914e-04
2.758457183719032900e-04
2.666336218670854481e-04
-2.096686949064985133e-04
-5.266477752146465864e-04
-3.384441025780269381e-04
3.117636298017198936e-04
6.341567362867889484e-05
6.011012599536503381e-04
5.114912904439344052e-04
1.081432799221375288e-03
2.920536522228451399e-04
4.767594323022670026e-04
4.354431961276193923e-04
8.788554924436699353e-04
2.523065916202920831e-04
6.546722113858809361e-04
5.543125000675801738e-04
-2.467668541426948749e-04
8.742242372506962996e-05
1.636693389752146455e-04
-4.567924061510591821e-05
2.243726759959101540e-04
-2.912327175901727614e-05
8.530305540704581982e-04
4.249423581576848639e-04
2.952029440175013737e-04
4.898409683007267767e-04
4.908533076479953744e-04
6.596688037227787333e-04
2.016852884141885052e-04
2.418645274656795837e-06
4.737358050173279213e-05
4.198463872883625720e-05
2.787794306923114000e-04
3.582269880205140992e-04
9.243916980513834810e-05
2.925420683379610144e-04
2.075795129757509875e-04
3.301164430801157104e-04
3.778224024249306613e-04
8.307623692347308427e-05
2.108125540936287815e-04
-1.759435915398725248e-04
3.561505341908831617e-04
3.162967659800381819e-05
4.413061517310615592e-04
4.652393928368970676e-04
5.247267891204891038e-04
7.464331807145794910e-05
9.460594502917732862e-05
8.167682049591127756e-04
5.481554114630503034e-04
5.167513770915046958e-04
3.147180728754465809e-04
7.470575432234876224e-05
1.323607980730351341e-04
1.434369986309434687e-04
2.495838580247488519e-04
4.687454394474005188e-04
4.201028429831089330e-04
7.187411229469476619e-05
2.945189899170624873e-05
1.042908839120536101e-04
3.860515332470695416e-04
1.443507446834166417e-04
4.191074026910041018e-05
-8.758395383082381825e-05
2.110039874165449848e-04
5.284983547237863356e-04
1.168637628712368529e-04
-7.766683578685411142e-05
2.730700788856568902e-04
3.837202727149732089e-04
-4.019222721553045742e-06
2.612742538079215987e-04
2.751003829693344865e-04
2.900489631800299271e-04
5.239387703407333112e-04
3.400189643682541805e-04
1.666109043411470852e-04
3.461985340634344079e-04
1.983791096367822570e-04
5.604303263818717238e-04
4.005431000946255171e-04
3.531983382683421993e-04
2.397614440169991499e-04
2.697501937931195970e-04
5.166183779009527648e-04
2.099706835185663153e-04
5.477517976714203112e-04
2.588249592134128012e-04
3.819464985756422840e-04
4.011704368439192292e-04
4.001046561873804501e-04
3.328403397232685508e-04
1.126077945173097056e-04
1.638625068809841233e-04
-1.328461265103177602e-04
2.337697362953999121e-04
1.441901632392680638e-04
7.465138523335074021e-05
3.265404067357386775e-04
5.604723337107198750e-04
1.911154408720449824e-04
-1.603091643557010454e-05
2.690877088131204964e-04
3.350492347392991488e-04
2.118675075723498150e-04
2.615816045652395467e-04
4.747407500492924486e-04
4.526206907190552482e-05
2.804742330501355167e-04
3.780995259678884509e-04
2.117364276811374059e-04
1.037638292598582531e-04
2.020493978296749541e-04
3.121100588547998773e-04
3.464542147463246726e-04
4.439488175977053573e-04
2.098638337728032336e-04
2.875417470361832828e-04
1.922627680892563653e-05
1.444997113278742346e-04
4.040872409760068581e-04
2.729842378221198403e-04
3.868773768677686979e-04
3.044549199113795565e-04
2.769883424648141956e-04
4.288607653182652875e-04
3.540818585427078064e-04
9.902672955587233533e-05
3.693572156962459741e-04
1.503036529334276898e-04
2.611421012479507391e-04
3.611599738852469175e-04
3.523220138633483683e-04
1.703426403598400540e-04
5.135172595066487102e-04
5.089322644847241867e-04
4.245812321567965465e-04
6.894560978955089400e-04
6.702723670410122439e-04
4.387449620242924483e-04
4.117491061273815590e-04
4.942684388980441747e-04
4.481925245493674644e-04
3.912219056703135659e-04
3.827819503973559816e-04
2.835871440514393634e-04
3.505920952103467074e-04
5.296535264097458097e-04
5.048895607967056331e-04
6.164929848181115602e-04
5.441498375317223172e-04
4.667052032626209661e-04
6.407340876896729142e-04
5.422144776256454784e-04
4.802815763973321988e-04
5.404555037001975608e-04
6.014003383932710681e-04
5.726904713559465097e-04
6.631936911842695051e-04
6.352401947597949034e-04
5.997233610467581685e-04
6.269215370727739597e-04
4.816367911418004762e-04
7.097876946348087926e-04
6.603757396700484558e-04
7.965868964148858488e-04
5.988206441610021162e-04
7.078746773156671408e-04
5.699234104795948249e-04
6.795975721299477934e-04
7.013202700334419644e-04
3.799090184613845454e-04
8.265117631415162770e-04
5.962290789099864959e-04
8.366232937890166494e-04
5.933069285193430520e-04
3.765247879237702171e-04
5.170279742487385224e-04
5.017677181080934653e-04
7.878893165230603166e-04
5.412656070321799229e-04
5.310666162806137406e-04
6.324574936438151756e-04
3.426560926719502938e-04
8.933658872966763684e-04
6.188003679967966344e-04
4.678231438749632363e-04
2.927208112943391121e-04
4.732335133790185368e-04
4.234853201424511522e-04
5.248060587454145146e-04
4.247689054543991307e-04
4.980615237054141593e-04
6.662307852998634091e-04
3.858988548623231525e-04
4.727300772417131159e-04
3.222503225906766101e-04
5.023826281166161216e-04
4.480460024973404007e-04
2.683321060843852864e-04
3.178821322013755690e-04
1.896387442596111374e-04
7.931283393026008132e-06
5.574468302498309779e-04
4.925713825958634353e-04
4.943822093700180921e-04
5.201365321241779817e-04
4.793831461825588430e-04
3.510172490083890125e-04
5.017051133524850267e-04
2.345486936411548813e-04
1.122647395277833252e-04
2.648446718549818325e-04
2.628213349559071913e-04
4.115277777630596502e-04
4.895067533373258012e-04
5.693913623502624630e-04
3.012562688033305772e-04
2.362748431158646076e-04
4.165055191071520232e-04
2.503297382061496728e-04
8.563674853828541576e-04
5.687161448805672136e-04
5.591218945250732517e-04
2.846691509056452200e-04
3.648531601930134747e-04
6.341724968366928121e-05
-1.988351106394301224e-05
7.979260570859783228e-05
2.973010847183657100e-04
2.670095951177880750e-04
3.815354755908341965e-04
1.949258404783229604e-04
2.553399089203397557e-06
4.239679856591142522e-04
2.557064717755632441e-04
3.385984749128719267e-05
1.913369291315790064e-04
1.064964686816283565e-04
1.861672226302177498e-04
2.914063015742778874e-04
4.353204582579057970e-04
2.631148745313053932e-04
4.426916023341427890e-04
3.401357543421690602e-04
2.704306264634229640e-04
1.441737910163571961e-04
3.362675724042724838e-04
2.349128953554357243e-04
2.519799984024102195e-04
5.454564904810536841e-05
3.780426585019047345e-04
2.627978447674961878e-04
4.671758109569646247e-04
4.880532618621435254e-04
3.504943192439484651e-04
1.302505498180317283e-04
5.924003273230033168e-04
4.800208381584926453e-04
2.780935786672646950e-04
4.166457244394467375e-04
5.131393663459002516e-04
2.431458909883705438e-04
7.197818871383282512e-04
6.641364779534183376e-04
3.844227740059685708e-04
4.093634197508563507e-04
1.043492622029308084e-03
5.878465421706941321e-04
6.733484172333804862e-04
7.096184139128820182e-04
6.576300371398536692e-04
8.729367797520204853e-04
7.740678670000385219e-04
7.621233821618599589e-04
1.049111352713035785e-03
1.204878639299955794e-03
1.202684499206562894e-03
1.120349099303440555e-03
1.490511249566078226e-03
1.459187657838656189e-03
1.535838244191242404e-03
1.529004438105792786e-03
1.289586858852131675e-03
1.439079741132869494e-03
1.657502501175455670e-03
1.571856077621960673e-03
1.799466632532111541e-03
1.654160529032573180e-03
2.188606536247392036e-03
2.039466251677280774e-03
2.206613752667445361e-03
2.411495417065047473e-03
2.414475520350911359e-03
2.450938864169472688e-03
2.397054177123631325e-03
2.408920032026158359e-03
2.441888907507787365e-03
2.047231081594620434e-03
2.306346385452772048e-03
2.258916601724084757e-03
2.376029620334382374e-03
2.823211869895704031e-03
2.734885478295906620e-03
2.787889099945054829e-03
2.523900483650282946e-03
2.336986396416241511e-03
2.259711937121846453e-03
2.186906377862466323e-03
2.328450712419369295e-03
2.484977285141286209e-03
2.197984307285728595e-03
2.245872363780185548e-03
2.066004164118867559e-03
1.850240596597401430e-03
2.003307811870546663e-03
1.974509991259548562e-03
2.042239676905039346e-03
1.834289075879113554e-03
1.777939502739373217e-03
1.666649443372530395e-03
1.243776556712394106e-03
1.413311965072078236e-03
1.343367829338568565e-03
9.647034770827604732e-04
1.133479393752514488e-03
1.195888319432294187e-03
1.308360157864396417e-03
1.339261962080279820e-03
1.192421913780137427e-03
1.056465595661744894e-03
7.382856650642175477e-04
9.397001672085767560e-04
8.471294204639936596e-04
7.321687231119601222e-04
7.713776527194897425e-04
8.115857559340271558e-04
6.148175171022336781e-04
7.184945996840132448e-04
7.600389116252527066e-04
8.151195327835936101e-04
6.247288817980764649e-04
7.064939894225396536e-04
6.597627692398325746e-04
2.241088039510453469e-04
2.655349561590446771e-04
3.829510557012197054e-04
3.752148322449612222e-04
5.095010919325042385e-04
3.065998959176215134e-04
1.899970243845392457e-04
1.859636986650542857e-04
3.192813302099378791e-04
2.664962630409338333e-04
2.442780715429671424e-04
6.428905046259640274e-05
1.177805839962832446e-04
2.057399180365062470e-04
-6.101367000960717769e-06
5.234616243272533290e-04
3.592834779962569510e-04
3.852617189813106551e-04
4.032352891097817937e-04
8.741419970620642306e-06
3.632681001681832425e-04
1.594943378416563038e-04
2.213082122659067587e-04
5.139035076919190522e-05
2.460319236144164643e-04
1.456054467647522677e-04
2.083869478485585321e-04
4.061287388204877654e-04
2.172211226940348359e-04
3.180624713599475252e-04
1.090548152496549644e-04
-5.862302779140539149e-05
1.153463095771817470e-05
-2.169498398579021903e-04
1.737835539762465754e-04
1.919105028401019787e-05
4.463558878808099626e-05
2.830265315323281044e-04
2.427701285151481574e-04
-4.364318107930665523e-05
2.213032413267248036e-04
1.987143671467747424e-04
2.908910687675752833e-04
4.054763551830522323e-04
2.513054088846296123e-04
5.471156449328731743e-05
8.736704229377905318e-05
-4.279986338207667629e-05
2.592063906146401865e-04
1.687974294764411356e-04
1.883169813301021982e-04
-3.036152715806004300e-06
3.511157701498981618e-04
2.024328286867834760e-04
2.088466362734766951e-04
1.536463871958924671e-04
2.987896988251852073e-04
1.339676603360473168e-04
-1.282118637728839543e-05
-6.503739154709117125e-05
1.647540069140240155e-04
1.389284944189609543e-04
1.649204990203138540e-04
8.012861747500083398e-05
3.554160646706353835e-04
3.278849710087381711e-04
4.348587054672698772e-04
7.345932370243336102e-04
3.057264537270045152e-04
1.039535634356227826e-04
3.076838816162008887e-04
-1.062507532631209534e-04
4.430343133011279343e-05
3.487395344038438051e-04
4.710735064646371230e-04
5.295523843639339924e-04
4.878272094869465919e-05
4.002623163891170783e-04
-1.832012729802283163e-04
6.516620433956342093e-04
7.356855986608280785e-04
7.466653387172665635e-04
4.847699312042650309e-04
5.567576301246717971e-04
4.579038218470367241e-04
1.123884135851843788e-04
5.248954958471018168e-04
5.752997545476174574e-04
6.974391135656855031e-04
4.772272991550963552e-04
4.101564132874018680e-04
2.769371445171092119e-04
5.429775809607052589e-04
1.564706889383158175e-04
1.204896333877673425e-04
1.011122428076241081e-04
2.839851678315196771e-04
1.011821729136120392e-04
7.575365683813018282e-04
8.058709198986973438e-05
6.595238684326423882e-04
2.731592524937017058e-04
3.982885674874936345e-04
5.453152794915323408e-04
-3.255721741818200964e-05
7.093717208655347809e-04
6.967445469531616991e-04
3.222526680116062398e-04
9.185964146274583830e-04
4.815405252426338653e-04
2.853586995262953293e-04
6.291722054905079641e-04
5.047900449965629774e-04
5.014341693262556370e-04
1.299338323966383701e-04
2.561304858310597650e-04
3.367386431772191125e-04
4.802888025829894270e-04
7.299804732996356498e-05
7.656739704987614590e-04
-8.069233601743802827e-05
4.979067645021695776e-04
4.043637741411372391e-04
5.636633753847640179e-04
7.256538949116712834e-04
3.280429415409627232e-04
1.207172084844568283e-03
1.289989678609035351e-03
1.507521685913472019e-03
1.152986220341701857e-03
6.381299507749007335e-04
1.118649065497850838e-03
3.566732266023311970e-04
1.090230230434891629e-03
1.088533290796781438e-03
1.234087349196879343e-03
7.740313925832922664e-04
1.373348893790098937e-03
1.497393563833768161e-03
1.060216631593255887e-03
6.643747038228609058e-04
1.151213462936937588e-03
1.064369068036654558e-03
1.960557041380149232e-04
9.014332366799156704e-04
9.219837203686610154e-04
5.527098562673064862e-04
5.840115877696838926e-04
5.784276527667218167e-04
9.595186642110296264e-04
8.880423450171601521e-04
6.916960743954647228e-04
1.144945347768884947e-03
4.033425740788042441e-04
3.566043560347611379e-04
8.447679376485340771e-04
1.137683983330645219e-03
7.697338660318500583e-04
1.183749677272426292e-03
1.325323130429659907e-03
1.091707677067801485e-03
7.068235419196916081e-04
1.134426562402263226e-03
1.250923751286347942e-03
6.075175115704865110e-04
1.269555256125203197e-03
6.397880364156105113e-04
2.500237105889327352e-04
-7.348202603735078174e-05
1.122581835459103474e-03
-2.126073747026521383e-05
3.689626918185451277e-04
5.139063956142656941e-04
8.367990688453476582e-04
8.817034144891772044e-04
4.042993239864171753e-04
1.925761282473183037e-04
5.836003338467749685e-04
8.665031805182674563e-04
1.071179879615607794e-03
4.038272552373652817e-05
4.728362683703137893e-04
7.601582571920359336e-04
1.287946804805782880e-03
1.455176390776332816e-03
1.017233630777707393e-03
3.802444608920080575e-04
1.371100683742004301e-03
2.035504046839235227e-03
2.844030426523160970e-03
2.621461074098401737e-03
2.427087519209828424e-03
2.037366984744018190e-03
1.935313539110601350e-03
2.160169588190450317e-03
5.829336136816072643e-04
1.842151536631770909e-03
7.946268454252370782e-04
1.005088103555512157e-03
1.678041702869809354e-03
7.872742174270330002e-04
1.980266006847353037e-03
1.749418934862465849e-03
-9.631230779700017668e-05
6.025412675269203790e-04
1.319976537947001880e-03
6.390827580794994746e-04
1.687727623556784093e-03
1.909606843628084219e-04
1.073944256184368711e-03
3.286485292287199666e-03
2.785532824805956893e-03
1.444828201946834253e-03
3.626405645779748332e-03
1.956245600889207001e-03
1.708978763537045541e-03
2.824228242101305825e-03
3.033061498558440282e-03
2.140733450591541642e-03
3.083552002251261064e-03
1.826763327542462248e-03
-6.065417033979703413e-04
4.631194486888515443e-04
7.988751715363606341e-04
3.139447434327987275e-03
2.681959371770972766e-03
1.696956511347658776e-03
3.779812917406016621e-03
4.091375857218623735e-03
2.484687375852465217e-03
2.641385953848823277e-03
4.531603297984952185e-03
3.618178211642854823e-03
1.958255821694344402e-03
2.444726306961529476e-03
2.087115820946472758e-03
4.431013972382494108e-03
4.503038127870629889e-03
3.216476876265347406e-03
4.580715158346881574e-03
1.968029731860623365e-03
2.043101361261419075e-03
7.719968379230572955e-03
1.836428518886847527e-03
2.159809829808911636e-03
2.894197130861435232e-03
3.930255909955047630e-03
3.676459648950903408e-03
1.745209350276598478e-03
4.170591419358810233e-03
3.067049257337999511e-03
1.368479829908146898e-03
3.795672469283829179e-03
1.095999501493514095e-03
6.058361318011925775e-03
3.037307030157186151e-03
5.239833570318814041e-03
1.530165905916272551e-03
-3.954013777248722994e-05
4.767077442168248837e-03
3.095092511527273473e-03
3.247192914289078673e-04
1.327490370149390919e-03
1.161751459771211050e-03
9.213597681864826991e-04
2.032686116146536093e-03
3.072651303185715602e-04
5.224872954299867624e-04
2.684636495664565934e-04
-7.941026734688443663e-04
3.350208783390761468e-03
-2.411492292681983139e-03
1.092826373671357612e-03
-2.564549495090959284e-03
2.422993009271991616e-03
1.572336401050877320e-03
9.597962743719717135e-04
2.679190699059594196e-03
2.555326100609483652e-04
-5.634870335390919621e-04
-2.276333562640623070e-03
6.041811783997104446e-03
5.702398448332708647e-03
2.646969275841041733e-04
2.998645942822684811e-03
2.761006186171206366e-03
9.459357147318562349e-04
1.391541366026779677e-03
-1.008973263742160521e-03
-2.550942166741315686e-03
4.766608027835002835e-03
3.240918675777634123e-03
4.300471968573342345e-03
5.921050679826954030e-03
4.890505723077705202e-03
6.298972915767220640e-03
6.804257160570299431e-03
1.918108798559625293e-03
5.388688616403768290e-03
7.744140041899836083e-03
3.907325260630695532e-03
5.952688943418277777e-03
6.409280478563596358e-04
7.782392482418480119e-03
3.983209031070016927e-03
1.157772041216852468e-03
-1.850476378796485214e-04
5.494659483266219405e-03
2.173901019151187799e-03
5.588897278100623048e-03
-8.785643725020478431e-04
5.079772964396443539e-03
6.383517359826840210e-03
6.232864162578255398e-04
2.224132641501907776e-03
-3.784437438906901579e-03
-5.518257726140234250e-03
-2.043241070201284783e-03
5.741504060132649433e-03
5.137654330662880069e-03
-4.626564445278191599e-03
-8.761334782519119777e-03
7.251761632434136975e-03
5.762458247292374762e-03
4.560904350490541060e-04
-2.517855786462046578e-04
7.048288062812104252e-03
7.587748781357654855e-03
1.972450375851943563e-02
-8.873059261858667543e-03
8.840683778705152665e-03
-5.802770514185730082e-03
-2.539245428891999910e-03
4.340318209946848228e-03
-8.292596944960454672e-03
-3.447364541566278005e-03
-2.751984510026234641e-03
-1.164359466736932837e-02
1.293769891059888197e-02
7.744458326685359391e-03
1.092954705759740727e-02
1.858634368320164366e-03
5.129134850582417471e-03
9.990398947617698880e-03
8.092291688768299060e-03
2.527344920160505461e-03
-1.326473653272983123e-03
6.258084857132831420e-03
-9.600718183700297434e-03
-1.973720465130602859e-03
6.219240383135630004e-03
-2.995692457873270435e-03
1.116456544591489138e-02
7.036794096962843865e-03
-1.752530498686509508e-02
-7.836903364477313880e-03
7.385811106627055431e-04
-9.705236544360017897e-03
1.192229591402430011e-03
-1.043502251011692653e-02
1.732374767075185035e-02
3.943866635382140863e-03
-2.844918048433143012e-02
1.502957309250486408e-02
1.632556494443735892e-02
1.305205706588253960e-02
-7.052451940830385332e-03
-2.404033684392744771e-02
4.336116077634143140e-03
-1.861090741312156766e-02
7.060379381002901411e-03
6.059579348235372663e-03
-4.048076636794598233e-03
-1.817660212494068284e-02
1.970264028573292039e-02
3.098940938816819538e-03
1.621256415880963780e-02
-1.228930617939838835e-02
-3.393717366545346420e-02
-9.925144966475943006e-03
-3.797295989613600712e-03
2.446416262423014784e-02
-1.191308758414999849e-02
1.511783833359441726e-04
-1.268434902283994796e-02
1.293611046148259933e-02
1.488738410254816617e-02
1.409575713266117110e-03
4.093171812402405380e-02
-6.437656510831030188e-02
-3.754526317205864050e-02
6.391754676585911787e-02
2.019738767193469606e-02
3.859476768586205669e-02
2.444801928521906417e-03
-1.573502976722310903e-02
1.183024151759527916e-02
2.509171221969006688e-02
4.254016679820096097e-02
-1.685448058751976355e-02
1.533672304290597567e-02
6.668277908050915248e-02
1.266357587602585759e-02
-2.671282406215876870e-01
1.379627726087185625e-02
7.358215192527643722e-02
7.792210561378434819e-02
9.445335559224861399e-02
8.415259970739585871e-02
1.515227959507450296e-02
1.000356075446301590e-01
1.950113313584682428e+00
1.201718140510404792e-01
2.108770725554095782e-01
-1.440662984500888470e-02
-8.676564175308172644e-02
9.048394087469510683e-02
2.804362421074818590e-02
-1.405344874995863302e-01
-3.080887403472699210e-02
-1.241890355966349668e-01
-4.010798943140119616e-02
4.822861570111846435e-02
2.576967261955047106e-01
4.090078362046751376e-02
-2.343912361411430029e-02
-4.314194295599413920e-01
6.272785328409676009e-02
7.993319456343836449e-02
2.752369048900796811e-01
1.995764619898012238e-01
-3.011300532156010679e+00
2.493411326341408440e-01
4.716644601691157290e-01
4.027665488096021096e-01
2.019706454821974806e-01
-7.723219888716308101e-02
-1.992184571237997304e+00
4.428284433727917857e-02
4.852820761329087323e-02
6.734355618290469025e-02
-3.233202590780075159e-02
2.418244307650938701e-02
-1.073466089441253574e-01
-1.200338036835914002e-01
-1.258992007361682541e-01
1.717882867016313764e-01
1.158159720754029370e-01
4.283943437429778983e-02
-1.341648614977821174e-01
4.110918717020704827e-02
2.604704912516182108e-02
-5.063457735568131390e+00
-1.250887054819453115e-01
-2.036935442297793941e-01
1.206871072061348055e-01
-3.373076473590454205e-02
-3.271660273757358295e-02
8.181767496815142357e-03
9.499360865101304230e-02
-2.029400280241543675e-01
-1.044116459122993862e-01
-1.647641282370671534e-01
4.658699985851628284e-02
-7.033390515209730909e-01
-2.384792257732687992e-01
3.475088521902482824e-02
-2.702966207822530068e-02
2.941786087545543715e-01
-7.284641630533476853e-02
-1.029066086006315134e-01
6.606747726425495071e-02
-1.079054855706694516e-01
1.179406084407803312e-01
9.206774674891811394e-02
2.116940635500682288e-01
2.913068722194634974e-01
2.660671815824603437e-01
1.231937218780192710e-02
1.647833984103469762e-01
3.297045836786039463e-01
-5.003126129597874894e-02
1.131164925021307610e+01
-1.413373555075209467e-02
-3.649088123885411983e-02
-1.257795779686015081e-01
-7.743317127326081184e-02
-1.036401503634009069e-01
-7.494164655445968437e-01
-3.708279228442274422e-01
-6.722542329863374910e-02
-4.635682002494867504e-01
4.863204591998120802e-02
7.097881824127936223e-01
1.685454844143268460e-01
2.262517687337257388e-01
-3.256086009851780760e-01
9.452437964678964133e-02
-1.774086987411845617e-01
-6.645311353832598078e-01
-3.201883520853563425e+00
-3.590382583961178597e-01
1.535350828004977131e-01
4.741613068738477210e-01
-4.680875757993513964e-01
-3.999880523303450675e-01
-1.119702879989782213e-01
-2.195493852648713329e-01
1.102777076727449623e+00
-1.072766017838688191e+00
8.252097681378786631e-02
-4.902930205851596668e-01
-5.528394755156739171e-01
4.889430577292962488e-01
-2.483630100882621594e+00
6.738338721807603238e-02
1.090731840326313318e+01
-1.849817493797344392e+00
-6.596305814757534858e-01
3.183553483679317231e-01
-2.579371765862725763e+00
-2.578907387893621950e-01
2.165902505095895214e-01
2.722804500780957038e-01
-6.608793821045952366e-02
1.753126271203339637e-01
-7.987056573496682965e+00
6.090444218258957848e-02
-2.351356690345408895e-01
2.414270178475854955e-01
-2.162253553390297012e-01
1.996358792313441155e+00
4.420299896181154153e+00
7.993325805703534570e+00
4.851341134055372345e-02
-5.187818721645926640e-02
6.175175464445997742e-01
3.602534588301192553e+00
4.568257192338845418e-01
2.109490612532456399e-01
-9.089134729039220761e-02
-2.300369037443259490e+00
-1.070179932417023139e+00
-4.483499320487526751e-01
1.397131594456130887e+00
-7.766598849304980900e-01
-6.780580150039783316e-01
-1.216414572302209063e+00
7.079757879384439567e-01
-3.691890790194382599e-01
4.678641937633541303e+00
1.102097276599695898e-02
2.144816998421601034e-02
5.833450478007762285e-04
-8.715178891610003697e-01
1.264233798477434112e+00
-3.022234698726009583e-01
5.122701256142858206e+00
1.800008790046952198e-03
-1.096333778411741483e-01
-6.645657129066429025e-01
-1.724985679766970481e-01
4.570386250887871760e-01
8.866121978296833683e-01
9.731717622738400575e-02
3.712484117095747604e-02
2.412011030101030240e+00
4.610389528170723561e-01
4.261177742519292044e-01
2.800607727481300713e-01
-5.830701327894558084e+00
5.564281088010862852e-01
2.524767058460687923e-03
-3.303426748391085077e-01
3.667165058807083516e-02
-2.321445186938725647e-01
2.862722674731486491e-02
-2.860608052574637461e-01
-1.478873285485779732e-01
2.935691250240399230e-01
4.699024529299622444e-01
-3.131935846775835697e-01
2.660393150577297638e-01
-7.900308232340727543e-02
4.775148972866077868e-01
2.563746340911641792e-03
-2.180442163576459702e+00
-1.899442000764545724e-01
2.632083949221094565e-01
1.960275232205590523e-01
-7.581433844831787783e-02
2.456054919743244913e-01
2.835760434249032791e+00
-4.718289633421258955e+00
-1.384779872226031550e-01
-1.693723855686213309e-02
-1.554295722601351515e-01
-3.082977033781598708e-01
-2.952176452199575807e-01
1.687857143184871289e-01
-6.798021654205298192e-02
-6.208599281601520081e-01
4.150454793732392678e-01
-8.205395034419549205e-01
1.258837231788518363e+00
-2.891729420040014056e-02
3.579679046539991916e-01
2.576309293673461287e+00
2.135390826358693483e-01
3.430553593966752524e-01
5.851353436378421868e+00
-2.019252604360653347e+00
-5.303522424550316527e-01
-4.628396058407651670e-01
3.874314882830055318e+00
-4.066993112284343799e-03
7.480317779872883155e-02
-3.236063311051239899e-01
-1.431139369274374018e-01
-1.583260133110742096e-01
1.737550368365877451e-01
-1.752295402527594081e+00
8.402263523230640851e-01
1.953928319385943579e+00
5.121647113796482520e-01
1.500653267818977121e-01
3.106902575924545551e-01
1.522714548743029805e+00
3.877041923839476267e-02
5.240890549837963139e-03
3.431452820444956253e-01
-1.062335009689276299e+00
-3.116206847361541410e+00
-1.273912630586218342e-01
-3.940828380217996640e-01
1.137254449155613356e+00
3.866786961857497928e-01
-6.761157517435905095e-01
6.144943031541018341e-02
-8.182486339718529622e-02
7.176285898486503001e-01
-7.508565930820225442e-02
-3.595061332550382738e-01
2.239502450016312984e-01
1.117109407290834688e-01
6.040204301022924493e-01
-1.037399571133523074e-01
2.920237666958744663e-02
1.529656819051580241e+00
-1.364012215683296225e-01
1.726001433660069029e-01
4.523222261302352054e-01
-1.350112818337732556e-01
6.017653462534484632e+00
8.788959014579376949e-02
-3.565243620077103714e-01
1.691413489012828464e+01
5.137849841600905521e-01
1.618416198654703819e-01
-4.406868002023323072e-01
-2.635874381306084757e+01
6.611006066410290982e-01
-3.257972047658349579e-01
3.377177712064790005e-01
2.746935335785438137e-01
9.701745692479831762e-01
2.159356765088316088e-01
-1.251310655856090248e+00
-1.842615568721923003e+00
9.230435586117741176e-01
3.630373676311807185e-01
-5.400460732461712654e-01
-5.427135955013090429e-01
-7.500929211454591128e-01
2.227268186375622960e+00
5.235167388575655278e-02
-3.307905398036971034e-01
7.198411993966706730e-03
-1.956133798117312361e+00
2.246821125896869109e+00
6.202210384138047150e-01
-1.634373021883652743e+00
-5.079121109841561177e-01
1.152968399918993248e+00
8.680596104329253715e-02
-9.494583899240498226e-02
-7.445607020762467698e+01
2.407320301898310255e+00
1.100629132897495109e-02
-1.955975442137778894e-02
2.539021312202937697e+00
6.594175185128235694e-02
5.645300105649370126e-01
-2.973208277114527953e-01
-9.120169418833718566e+01
1.867438490751608671e-01
