# Supplementary material for: Elevated concentrations cause upright alpha-synuclein conformation at lipid interfaces
Source: Nat Commun. 2023 Sep 18;14:5731. doi: 10.1038/s41467-023-39843-1 (PMC10507035; doi:10.1038/s41467-023-39843-1)
Supplement: Supplementary file 3 — Source Data [file 41467_2023_39843_MOESM3_ESM.zip › Source Data file/Figure2/B/50uM-aS_DPPG_SPS.txt]

4.160556433444445035e-01
8.522502015682672516e-01
4.740501619118811516e-01
3.589916760788398609e-01
-1.062249595642109218e-01
2.091111020263623776e-01
8.623116567070258920e-02
3.200596900609054551e-01
8.007296528774200672e-02
-5.829783410254391063e-02
-4.620096677751928116e-03
1.417649025182111944e-01
1.095897668849926260e-01
1.010423988614208568e-01
1.720061980666371948e-01
4.532821349372035402e-01
3.847042059126291047e-01
1.771668701788485789e-01
3.535799271982019154e-01
1.303929057025569049e-01
-1.779900036321767701e-02
4.579856750632180923e-02
6.997790286149853101e-01
3.803245371172451761e-01
1.575930829348335949e-01
1.197940125626717894e-01
3.670476336187511457e-01
1.710960195027264874e-01
1.314550420927379781e-01
1.833806220468201242e-01
-1.240210353231933210e-01
-4.791340837533207553e-03
1.072154654620979392e-01
2.148808822515877182e-01
1.894189974188773551e-01
1.110159844532949552e-01
3.844465784167638289e-01
4.409715387340226722e-01
2.646050525601830183e-01
3.306160689294979638e-01
4.595821131504202461e-01
7.788382799497554909e-02
1.137599375492705095e-01
5.938293658184379958e-02
8.711128000986993747e-02
-1.813947173826441911e-02
1.586380790156450074e-02
-1.264946718589031738e-01
5.872904430655087049e-01
9.273216780637456857e-02
1.285825409847581868e-01
-1.320095825278792268e-01
-1.659243391044382121e-02
-3.457826757173047133e-02
-5.117794684605464495e-02
2.575212160103663717e-01
1.725576014810987491e-01
1.991715495331779773e-01
2.544333094841657594e-01
1.824092551417859365e-01
1.264189735635491696e-01
-1.197856399664654070e-02
-8.059848340380041387e-01
8.500560863494817099e-01
1.434039670018897317e-01
1.945064363777801175e-01
3.983968679412860925e-01
2.895313399463165238e-01
1.140121484906059662e-01
2.639004962673293653e-01
2.683195241172843803e-01
1.603949930118801215e-01
5.556340723215310445e-02
3.794292690976645566e-01
3.379079040698085845e-01
3.675442232869335357e-01
9.593118627456798109e-02
5.230882827139314850e-01
1.654598877770615262e-01
4.425775786841683046e-01
1.916598674683275549e-01
2.337107201726731365e-01
1.511360972553341397e-01
2.740968424508787304e-01
2.154833836618691156e-01
1.650615767820407809e-01
1.279175535189776836e-01
3.088705860582312002e-01
1.783863482392215871e-01
1.755740796049188590e-01
2.359321381906012358e-02
-7.737412546056823826e-02
6.960857824870021748e-02
5.659711353649407584e-02
1.616036869343364935e-01
4.665695219414303652e-01
3.682407475457252083e-02
1.564963900387142670e-01
4.832684430322038982e-01
2.811701072583057126e-01
1.637929104112445799e-01
4.379976242839547784e-02
1.161069817772969470e-01
1.000474523489019302e-01
2.211446840816845283e-01
3.561634574976328405e-01
3.926448060343015745e-01
3.359731813795881483e-01
2.440878543409668033e-01
3.567979618931946817e-01
2.017738026723401579e-01
1.379678828290923365e-01
3.378623559958904288e-01
2.738272656581026629e-02
1.006676237732540696e-01
9.039258932002360025e-02
2.841194282479713173e-01
1.954439627486439235e-01
3.373444970947971355e-01
1.195117591225897530e-01
4.582345457899093116e-02
7.296880630197573325e-02
2.187905140918155744e-01
2.061849472865918409e-01
3.222131029328377250e-01
4.942319796511631114e-01
4.450646282325197017e-02
3.776911135934024610e-02
1.953387004929605375e-01
5.739020630993159067e-01
3.143146856660152810e-01
3.753421156866248443e-01
1.111665830491328916e-01
4.459582540143383622e-01
3.034561805194619377e-01
1.684726905081184167e-01
7.159788109021932856e-01
2.776011743403763443e-01
3.098779101516026535e-01
3.301312205666587229e-01
5.861917545411490238e-01
3.244555804782084940e-01
1.783069241299959362e-01
2.166730207716232037e-01
3.622895126130800114e-01
3.292872122047518224e-01
2.414702851851902032e-01
1.269558720325501544e-01
2.036364708748736596e-01
1.159599737760017013e-01
9.391090466818642624e-02
-1.079286126017181546e-01
2.094301816667348479e-02
1.519195925389881796e-01
2.166400023645191023e-03
1.209204646298681943e-05
-6.662721724768157737e-03
-6.686577903155145608e-02
1.282220955917719174e-01
-1.830350392002285179e-02
1.542615094372006834e-01
6.405472479945674424e-02
1.203110660955626354e-01
2.035518259857417300e-01
1.005716491989430833e-01
1.598053887377552662e-02
1.339315488894959882e-02
1.113625809633544267e-01
2.422401327091381826e-02
1.727284000076352299e-01
1.811342763526320176e-01
7.252075607122822343e-02
1.924062210739208856e-01
-1.854756912195606178e-01
2.763926843395893562e-01
2.503838754974487824e-01
7.215410063463646717e-02
1.685276208795589425e-01
2.141966395983024574e-01
2.078370694550949749e-01
1.931324380420734454e-01
6.992705105205306026e-02
7.439333321120022990e-02
1.573015872929122913e-02
2.987294252381297519e-02
6.561820379973852535e-02
2.699450100204837111e-01
5.439655009597641616e-02
4.771185142963541709e-02
-6.680075828980790165e-02
-1.030116960758011013e-02
6.705695403554257951e-03
1.057234029668753933e-01
1.807074587767874829e-01
2.060198225662324481e-02
5.872956559513688862e-02
1.255787490703977327e-02
3.445837353174310141e-02
8.260459139448846078e-02
1.633804163783122154e-01
1.065592449016489612e-01
-7.788378015935401751e-03
1.078980939069913991e-01
2.406487878864367949e-02
-1.654095905182960749e-02
3.265641989732834261e-02
6.296398932931077108e-02
9.348532893146350997e-02
-1.908089191275145202e-01
-7.094973519535040518e-01
-7.088898356050655769e-01
4.609467910214236075e-01
-2.048540299262298706e-02
-8.383412399178676033e-03
-1.385318061468043122e-02
7.518190403717490977e-02
-1.203550172620908298e-02
3.651522630169138917e-01
9.880767126525046018e-02
-1.117473325683058932e-01
2.464728901529653626e-01
4.818578922500635908e-01
4.293025883941847115e-02
6.026476956921660300e-01
-1.098968721833069928e+01
-9.903073183614785613e-02
-4.787166942688022946e-03
-1.714068316668492520e-01
9.010843269812214562e-02
6.018632538470750082e-02
8.133360605524829479e-02
2.982567965367565743e-01
2.743391703423597120e-03
-8.516403131626605616e-02
-1.845140391511692346e-01
-1.482404476080237399e-01
1.891482663541312614e-01
2.083183272217032853e-02
2.093445523203240066e-01
1.518357192893482199e-01
8.046447845577389679e-02
-1.349979901742253546e-02
2.760987777003671376e-03
7.739425951465485343e-02
9.796975448049623225e-02
9.192550066137632203e-02
2.629771305667123402e-02
1.178662919621543681e-01
5.428576187099746347e-02
5.702116511734892784e-02
5.051716359455232785e-02
1.031131217643131877e-02
1.150942453881341199e-01
2.666362049185369565e-02
5.422553084331527273e-02
-1.498373382795828131e-03
5.841593422449431472e-02
7.653790752187890345e-02
4.338804197874165242e-02
1.090456775738574691e-01
-1.138536797027269419e-02
1.791796961623509654e-02
6.675897438042528720e-02
4.688154696253569315e-02
5.123481657125691230e-02
3.785854942257285000e-02
-9.836094617183937724e-03
3.471705546157119460e-02
9.711756783353836867e-03
4.418346617284296673e-02
1.351882997297505773e-01
7.732399177351373387e-02
8.399035190419905372e-02
7.064528659763039120e-02
5.466570419932556546e-02
4.789524097857811996e-02
4.025830134007062078e-02
5.219263303363444462e-02
2.203807816461697197e-02
2.905794368098984712e-02
5.071700803739828678e-02
5.832361419808288622e-02
2.115693567431032804e-02
4.262248673842120722e-02
5.229185977971131244e-02
4.942714880328975130e-02
3.433208265199615139e-02
3.876717321194091820e-02
1.891977938843264137e-02
2.358542881050680606e-02
2.925538532598742983e-02
2.657191498405421515e-02
2.336100753213471090e-02
1.459809698826989612e-02
2.290637788789111687e-02
2.403365707767214643e-02
7.858679624772980238e-03
2.205559688167495550e-02
1.918017034943271873e-02
1.548353898052818277e-02
1.341089124077646764e-02
-7.555258163734445732e-03
-1.483008099153932530e-02
1.106159944654432591e-02
1.203240691924156724e-02
9.111741493381553952e-03
1.240482229932759334e-02
3.417419035993533773e-03
-6.034278087764489810e-03
-1.485868893707177445e-02
-1.124973346164304111e-02
1.765735472574391125e-03
1.514522949542328883e-02
1.760207368810277895e-02
8.596334205605243514e-03
2.051574147468894493e-02
1.033015201568430151e-02
6.310803557744777692e-03
-1.304278682120390241e-02
1.065496283403413735e-02
1.652170704398770937e-02
5.231853908303399359e-03
-1.451133881594757549e-03
1.313178668070321027e-02
3.489502888343588589e-03
-4.461640461938089566e-04
1.406447134248717951e-03
1.884712486830254774e-02
1.254341425050210269e-02
1.592428459324017956e-02
1.547828185486158949e-02
9.995787486479740941e-03
3.701708774058338428e-03
1.059969601968866436e-02
6.232595290743888662e-03
6.462826418142351981e-03
9.877721645029544431e-03
4.858543410892333068e-03
-4.663345838586420954e-03
6.039489115820914807e-03
7.260950636539657312e-03
1.076479143145246502e-02
5.829110432100624573e-03
1.165091470390572544e-02
4.701021653982408698e-03
3.695293385662067054e-03
2.908641472050165887e-03
-1.166080200739472682e-03
8.074347006114110034e-03
1.576086968265678337e-03
6.193719882497270880e-03
3.225338950538800351e-03
3.382537693667878043e-03
7.743541278444563032e-03
1.001644496761641863e-02
2.677496397093314523e-03
1.246529705441354113e-03
5.791393552949154928e-03
-1.983492526074749629e-03
7.049875779083294991e-03
-5.079297250498602742e-04
2.860558055572740444e-03
4.174429824769953189e-03
3.078307910337276226e-03
-3.731266002639818495e-05
3.815963270132535171e-03
5.853364665181506020e-03
4.559132839515664913e-03
9.841205927337122461e-03
7.564522279114836885e-03
2.897082866661208553e-03
4.096768888318891300e-03
8.352722180637801516e-03
6.161736627233880409e-03
-8.749201046940992613e-04
3.680394255304919159e-03
3.887419903953370521e-03
2.683710987227581109e-03
3.996442882284433236e-03
2.566677025472398344e-03
3.181370168902681542e-03
6.342102973416373184e-03
2.003261511889788040e-03
9.193040070966377502e-04
1.864474171802419158e-03
4.885179229621000076e-03
6.048823487082092588e-03
2.933296936938994005e-03
4.604144215975043523e-03
3.502538641263893467e-03
6.417766584866869441e-03
4.690061696812134612e-03
3.074259082014913717e-03
-5.809774628717695634e-05
2.683318037127339472e-03
5.395270349456190301e-03
2.647493838071284574e-03
1.308394467279302975e-03
1.724341620919352287e-03
-1.498575864459577309e-03
-3.825852900098044847e-04
2.201826776859032008e-03
2.286416237921424198e-03
2.600581818102789319e-03
6.769984166506263362e-03
2.851985876962220747e-03
3.527762876692789804e-03
3.771097657059259162e-03
3.246760498868558886e-03
3.382290924820445088e-03
1.454575987238929764e-03
7.126996750702404996e-04
5.558384929917555700e-03
1.546269583353936626e-03
9.586646138513207080e-04
1.609504685825753059e-03
3.985985778271871477e-03
3.479254207283566380e-03
4.947701398349738273e-03
4.015897183564237638e-03
2.432194111415822250e-03
1.300810157567141310e-03
1.461864856544197984e-03
2.083769980275529659e-03
2.757039388362770519e-03
1.065126754314917176e-03
2.021236429158144391e-03
2.160528674204936338e-03
2.491392368569213603e-03
4.804492290896280639e-03
3.390512968590737169e-03
2.616483184308321819e-03
2.246613013273471033e-03
2.677440067952367806e-03
4.107969962033430726e-03
3.378749356944502069e-03
1.481190194708509799e-03
8.331030204907037204e-04
3.932456030659909913e-04
-8.223211996392368805e-04
1.660711498379676765e-03
2.422710416283447177e-03
-8.718748525532495899e-04
1.162311124068939440e-03
3.111486740369870992e-03
2.165767766127857635e-03
9.553824950396299026e-04
1.000935106362101741e-03
1.722246424764866052e-03
1.953351026100454569e-03
2.270672273898768304e-03
-3.561457480647435992e-04
4.995456613880574520e-06
2.574590515029999849e-03
8.411641578425134045e-04
2.280414789203244995e-03
1.434167990693612947e-03
1.544933570799855369e-03
1.250405178349770722e-03
9.630313724726206068e-04
1.115868986558842760e-03
2.357023741219328727e-03
1.053496799555197778e-03
7.846273025231513673e-04
-4.528732915451042602e-05
5.976035098713909210e-04
7.646974809090366062e-04
5.383189062154888037e-04
8.206443551703014117e-04
2.188007127566939710e-03
7.865546813897415779e-04
1.230695237177812729e-03
2.913831811826517117e-04
1.199887501747209061e-03
1.565071818595819295e-03
1.390787389700717325e-03
6.600611387536701015e-04
1.509838115433970000e-03
1.334379516666866312e-03
1.195176118086989240e-03
1.719791858648455967e-03
1.238034526808794991e-03
1.175980639796538963e-03
5.650275064077866453e-04
2.013757435320987724e-03
1.196467099506977848e-03
1.429961336468074315e-03
2.504389409220638047e-04
-1.893909743923853552e-04
8.454394397820996472e-04
1.683488765690624748e-03
1.690623998610213440e-03
4.639893981457763228e-04
8.750306655072496260e-04
1.657413245319791820e-04
1.294791098099908782e-04
-3.051319915597894522e-04
4.822425510484363415e-04
7.014619242598968190e-04
3.313182440250660925e-04
6.363121683439805628e-04
1.063008928070139671e-03
1.151859773846128105e-03
1.186227661422887365e-03
9.367320704245203980e-04
5.664937725486399135e-04
1.080357747526897909e-03
2.080492507657026363e-04
4.565421930792018176e-04
2.063811485274413566e-03
1.428668593134920645e-03
8.031097963883686471e-04
1.246074921253264222e-03
1.313410891852007274e-03
1.143836598485865972e-03
1.273887498136598182e-03
1.239160366069740494e-03
1.323268655372877118e-03
9.067166239598032154e-04
1.139693512219252256e-03
7.830068200592458149e-04
1.090819024192631222e-03
6.269447072027574484e-04
-6.166674191043704538e-04
4.022608096824317525e-05
1.633818543959133368e-03
6.156802836738223478e-04
1.170101615955071884e-03
8.814653543181612955e-04
7.392964059936389535e-04
3.345102875284273851e-04
-8.642583821283978177e-05
1.009761055765677745e-03
6.485501600059091461e-04
7.590301999288304917e-04
3.167510358755786480e-04
3.841920172289719354e-04
2.868590565244830506e-04
1.330881365972106040e-04
1.241956033118837540e-03
7.818429179115918282e-04
6.399448065181834394e-04
1.081723428088030665e-04
3.787789281811416715e-04
3.097259663615794145e-04
1.271793498705346996e-03
8.170704595315829606e-04
1.081101532328869247e-03
1.209763628730327768e-03
1.033463320370944490e-03
5.819289958204299168e-04
8.181932746105079896e-04
7.200692445017060385e-04
8.295603526282893268e-04
1.118962632576558664e-03
1.153458154367200663e-03
7.210199262376085737e-04
7.178423956843089969e-04
5.470461184944136425e-04
5.068025821953165777e-04
5.459955544032025652e-04
2.042357012812783402e-04
3.480653954312327839e-04
4.095341304314345054e-04
5.418963776506125407e-04
4.906099693094706114e-04
1.192652006305194639e-03
4.112760818444226481e-04
3.678456050771104313e-04
1.409659119843071674e-04
1.097324521904872617e-03
5.910809659451685908e-04
5.676677671609607319e-04
8.200014358242867056e-04
5.498030477852531520e-04
6.177709641884482827e-04
5.673274426986662025e-04
2.780847629992041310e-04
2.986183284574202854e-04
2.831269119426805766e-04
1.378575895372365111e-04
2.020299447616121771e-04
7.258358261892436250e-04
6.967026440314362523e-04
8.567913784320598620e-04
7.587628415914914395e-04
1.115227578138150736e-03
9.275792679632071693e-04
1.088922446601901057e-03
9.984422752735407167e-04
1.004247571051790052e-03
1.143181763530017265e-03
1.059396592642364429e-03
9.868516834555197872e-04
7.238771265844985746e-04
5.931064862935059344e-04
1.127949841975426498e-03
7.792082995509187759e-04
8.571153250643043404e-04
6.750564928911670587e-04
3.581890867460956265e-04
7.480395504385782199e-04
7.737106342065237135e-04
6.807266752160974314e-04
4.054755338119829283e-04
7.957782802877777116e-04
7.548256241860907103e-04
7.166367140888622476e-04
8.449520087643881379e-04
6.015998168294793514e-04
3.817706825995099279e-04
7.082683935781224202e-04
5.444580225840494822e-04
8.830118089103424156e-04
7.238372937924926823e-04
7.121918904434178244e-04
5.727068106710697442e-04
7.081802770722915282e-04
5.361235568380830251e-04
7.051436242942765199e-04
7.835887043287644666e-04
6.029641711251012811e-04
6.374699132349135721e-04
6.217879795101691025e-04
5.057368645691005674e-04
5.612047013856185729e-04
6.424169981264939557e-05
5.032431568745577297e-04
4.842450224805014652e-04
5.394406069411702542e-04
4.980302695630835523e-04
2.883121115664757169e-04
4.828694169881518269e-04
3.973869117217747435e-04
4.615040352195232121e-04
4.542790421012516083e-04
3.918399935409022736e-04
4.547236992839668083e-04
2.702474627062796935e-04
6.524568947404866051e-04
6.321809444345926872e-04
3.717373534100298330e-04
7.150200194149252016e-04
8.968596415592126154e-04
8.828592152932025891e-04
5.971351250123282288e-04
7.079583768875193084e-04
5.956121614478764731e-04
6.797148383996552473e-04
7.023061583788072285e-04
6.547962527364300069e-04
7.716580814928047363e-04
8.279326056448199677e-04
6.339473093739162899e-04
3.859378408413791507e-04
3.777396500608239463e-04
4.911723972814925404e-04
4.379913070756066298e-04
4.743546493876193808e-04
6.748941618022838039e-04
3.198284800639975890e-04
3.209768163367383853e-04
1.884904339243232373e-04
3.749606915427827563e-04
2.967432684241341312e-04
3.572093875574807245e-04
5.532457592694991133e-04
5.582440318211409408e-04
6.889089889900635753e-04
4.847542386142757458e-04
6.366862019860745903e-04
5.126314695819821771e-04
5.822315665415888188e-04
5.135860615793754001e-04
6.312327214437609768e-04
6.981643010078726315e-04
4.577200493519927092e-04
4.238153600545453356e-04
2.724442026591172936e-04
6.509033362942121892e-04
4.058512536647743943e-04
7.010505152366870198e-04
5.570006019337967384e-04
4.182452505373036628e-04
5.503470206347796595e-04
3.559016999253342638e-04
4.651362299164312712e-04
7.369374407841144036e-04
3.884947810265800233e-04
5.692607651551369850e-04
6.268717623498200808e-04
3.555297693223693632e-04
2.454333988916954784e-04
5.013564288610584301e-04
4.911980472699093228e-04
6.459711310769566473e-04
8.698950304587778392e-04
5.476200083440079577e-04
7.201855983613287236e-04
7.268994302366157912e-04
5.189403545077607817e-04
5.013473405968433411e-04
5.115424184218988297e-04
5.568271376780758357e-04
7.116651586775240255e-04
6.653543742234821175e-04
7.378516413621369905e-04
7.418083499061912034e-04
6.604484928371016439e-04
8.724054677915035923e-04
6.687746679711280805e-04
7.943917847313882461e-04
6.798978680648331760e-04
8.323590315334978900e-04
9.735895991026250048e-04
8.860809345815016252e-04
8.640402916781799282e-04
7.253080965134574114e-04
7.607167715161753134e-04
8.918970855782592166e-04
8.190221475680757937e-04
6.554844823889830483e-04
1.006494894708609205e-03
8.084254038384456340e-04
7.482806068621826153e-04
7.822998528734894687e-04
9.386531925464558978e-04
6.754983367182522012e-04
6.985122418547269835e-04
8.926719454496904798e-04
6.761968407676070131e-04
8.735896212219026145e-04
6.635749066745034877e-04
5.944028655003218619e-04
9.059736985910789948e-04
6.609111567158638392e-04
6.294360567392131905e-04
6.500837932729746282e-04
7.289915390207240111e-04
4.832262442228522936e-04
7.898020161659122891e-04
8.028672300716299020e-04
7.171668800293991633e-04
8.025319412744629866e-04
5.906982696395817823e-04
6.278464167316997590e-04
6.808876151055717578e-04
6.290959554625761164e-04
8.757196519715749897e-04
8.401965750480603614e-04
7.422289261625585879e-04
8.197379416499736690e-04
8.282561448333581764e-04
8.841535874830061884e-04
7.830002678934354669e-04
7.712803724107720896e-04
6.389819979736202464e-04
6.229345013709806575e-04
4.328042325996476710e-04
4.750066552522031762e-04
5.831574111877904686e-04
6.961040741731293509e-04
4.189998201743597747e-04
7.210801532271773938e-04
6.869068737254698355e-04
7.459178292308906799e-04
7.787101461104085518e-04
4.715746454440229306e-04
2.609935900288021834e-04
2.435366525526657191e-04
3.521195997461859495e-04
7.052259460270685022e-04
5.734648003668686841e-04
5.050421541610967914e-04
7.546459417272559323e-04
7.917203107666565378e-04
6.385503497453127791e-04
6.993708074571864481e-04
5.842052098942771650e-04
8.391775425640833749e-04
6.604290349236989445e-04
5.463196597419996093e-04
6.378421773089256895e-04
4.008383869210052045e-04
5.463460136549107152e-04
4.089353809031334979e-04
6.760567776376672248e-04
4.130770129091264342e-04
4.434917990389602820e-04
4.123970061161045327e-04
4.112943986653452930e-04
7.558368670605190506e-04
2.663006604695219775e-04
5.604349295053510059e-04
4.603932761848992454e-04
4.657574288106690135e-04
5.367250414543971474e-04
4.697063059692317406e-04
7.363063912477627515e-04
7.145831350993579962e-04
5.563565419270094905e-04
2.675805632096305811e-04
5.830137006517531516e-04
6.375363880995340259e-04
4.412158592703134953e-04
6.771569381548293680e-04
4.980153757502925153e-04
3.530006214436929072e-04
5.835730694489667508e-04
6.069294559650578952e-04
7.282621821007775192e-04
5.253079799725630895e-04
3.577190556987178767e-04
2.640610209217146153e-04
6.621927026095852367e-04
6.015860903149858330e-04
4.362326562389938576e-04
5.648358870889768962e-04
3.454367505348159549e-04
5.803070050377248613e-04
5.892082929994208688e-04
6.447460367595656298e-04
4.630442242485509016e-04
5.900102453598559922e-04
4.979772080803767471e-04
5.357717332646625211e-04
7.535330950854388955e-04
5.975366355301521245e-04
5.406188659885698957e-04
6.669028254160121573e-04
6.427726538693048428e-04
7.175793008889691038e-04
8.308620970842605811e-04
7.414056118363963194e-04
7.676268454305389295e-04
7.225892644749856838e-04
8.398200009414663256e-04
8.524863307327442069e-04
9.793942308182858932e-04
8.660129670439234428e-04
7.831180088542596300e-04
8.033488313176922633e-04
8.810142898130437399e-04
8.877911714023984302e-04
8.965894332480453402e-04
8.824371126035203882e-04
1.033018409891030753e-03
8.595336335345615071e-04
1.073318268480701401e-03
1.007291746372749631e-03
8.533147060089994003e-04
1.200873351275888673e-03
9.087676465105118959e-04
1.115693702677419573e-03
9.607590557755841783e-04
1.043898222256056142e-03
1.124459835110314413e-03
1.561778885260576644e-03
1.370463408590132798e-03
1.273405985616962201e-03
1.369567061986570094e-03
1.347769057594302338e-03
1.294859672507213746e-03
1.466069117999037373e-03
1.453621011215824920e-03
1.516918667232551024e-03
1.209750794617078405e-03
1.501663123883611138e-03
1.355208364877594392e-03
1.257260638321148387e-03
1.193682030473054148e-03
1.279642968818810221e-03
1.307903932305597107e-03
1.246366870811068490e-03
1.296393643288131165e-03
1.016791058248259693e-03
8.529547807542085238e-04
1.327260319804969210e-03
1.304232010520924197e-03
1.202739460914403844e-03
1.224391875228699432e-03
1.011278423292480064e-03
8.253637918853263741e-04
6.970559912462516656e-04
7.894555950532438715e-04
6.746344221192912549e-04
5.862070714207165021e-04
1.095360962925228353e-03
7.542719360537245921e-04
6.875279829830020220e-04
6.927303978575666786e-04
6.294812305125015422e-04
8.285803627216268077e-04
8.655270996466772442e-04
6.814236728779947622e-04
6.487400948678380581e-04
7.419064234800277048e-04
7.342162094289162583e-04
3.437945152899248469e-04
6.641095358637867955e-04
6.492292450968767956e-04
6.056785458276559789e-04
7.145057726679541858e-04
9.571694514493596763e-04
4.511882555912438524e-04
3.112077893085619007e-04
1.011409740265386105e-03
9.960899293896812324e-04
7.886138040492192067e-04
4.110317923271963273e-04
4.515555275712798710e-04
3.693752628446094876e-04
6.348496157754493410e-04
7.801982789174686161e-04
7.441473918069718653e-04
5.944122879029765244e-04
8.429791174163394490e-04
5.558069133263948171e-04
6.477268457997260994e-04
7.041685139499015422e-04
6.190431080917669845e-04
5.881791490721632312e-04
7.188114040132608613e-04
8.482222674571279894e-04
7.779444352187322867e-04
6.017689047938423090e-04
7.628236817592390535e-04
6.511597294918074598e-04
3.716688946707800262e-04
3.998755822614076028e-04
5.857895751397272643e-04
8.880486007661368220e-04
4.805014503851330371e-04
6.337810939572305954e-04
8.494084333578554155e-04
7.012748772133743083e-04
5.023393938790877413e-04
7.126568744988389997e-04
8.377980164055246750e-04
7.275202240296796278e-04
5.825940126655931557e-04
8.707532009812353870e-04
7.667619550808059186e-04
6.680342376505322500e-04
7.471756798030747141e-04
8.005860120977634871e-04
4.363874107262216370e-04
9.833278347870886161e-04
8.295144136258105231e-04
7.293937323178695947e-04
5.283511256265726588e-04
5.828486350638988891e-04
7.110628448883574539e-04
6.545862268847100996e-04
6.753103100455931868e-04
1.128999421695830270e-03
8.605487295484268119e-04
9.850383684333770522e-04
9.169980244819534972e-04
5.722509782507534653e-04
9.601786244720797404e-04
8.048649453437389150e-04
7.411924990106433546e-04
1.054880952841597301e-03
8.588253254670888447e-04
8.013405223294516044e-04
9.256322696297513775e-04
6.122731027605035408e-04
5.607733848256384566e-04
4.033128183819269133e-04
6.036437116985127931e-04
9.603943088715765838e-04
8.951574143348114097e-04
7.323771428353510618e-04
9.393897442998491850e-04
8.520597172607156196e-04
7.658579380278424630e-04
7.844730098495550320e-04
9.723075489548625239e-04
1.190948546992790305e-03
9.742116446940511827e-04
8.259068291818822847e-04
9.609060698078996732e-04
5.160484633767052414e-04
3.350620291993739418e-04
3.687441286941731621e-04
7.364376838063317046e-04
7.027450969989461555e-04
6.115098952696560331e-04
1.151359021793831082e-03
7.115554506106564273e-04
7.127999809379398886e-04
9.036574221557624803e-04
6.679306535151601290e-04
7.035986022918597725e-04
4.838516802119637809e-04
3.230953860530543474e-04
3.751189211015017893e-04
5.886493242736992636e-04
5.998613599249334261e-04
2.081626006052830812e-04
7.715764883225220130e-04
5.867252655420643207e-04
6.401901708295670802e-04
8.979084029859049501e-04
4.738861997915045439e-04
5.433643254580123845e-04
6.010769317549704638e-04
3.306360698694984623e-04
2.531555130570506450e-04
4.029924536925546283e-04
3.704133729388247795e-04
3.771466896541478329e-04
6.841149407059082333e-04
7.826492325453283244e-04
6.586200650427249557e-04
4.387836303103055126e-04
3.098708101343836357e-04
-3.029094700650410870e-05
3.527148253164666554e-04
3.153654347094268892e-04
6.252619904220638094e-04
1.722811472620247445e-04
1.814275863282856563e-04
-8.743705014848578367e-05
5.434396692859666533e-04
8.782372609146055957e-04
8.414975019594589942e-04
9.918236460285500666e-04
7.351548274119838874e-04
9.464343214953450879e-05
8.974366329424191165e-04
5.068897439139386472e-04
3.021494958618030444e-04
9.196623916529470715e-04
9.410757460156252358e-04
7.239979048283422302e-04
4.966299917727593546e-04
4.007292209333817288e-04
1.818677781886570127e-04
4.307962772415779482e-04
2.121133245998446095e-04
8.248512411627263253e-04
1.002776284484240997e-03
5.688714672074583582e-04
7.073322121483471446e-04
9.743710601337967313e-04
1.005405418268387821e-03
6.472343873380423948e-04
4.964404570938332805e-04
8.100355358398569341e-04
1.048023198295482171e-03
4.989987654451041735e-04
8.060695662433425487e-04
1.044685893495598747e-03
6.659545008938275688e-04
8.359779234308629264e-04
1.778860976420730674e-04
8.358213747241457483e-04
2.208615850790616271e-04
1.118384292691599084e-03
9.552738357235355951e-04
1.244562767899734523e-03
1.808210456842487433e-03
1.273619586888928871e-03
1.283261205180165126e-03
1.401488713427846526e-03
1.549892456156925580e-03
1.589001702276118160e-03
1.436755384459831655e-03
1.428964783386710985e-03
7.382177630948912007e-04
2.039726630055204576e-04
1.174434076332124240e-03
3.578670055659723191e-04
1.044270048948371318e-03
8.378303947990280165e-04
5.580383041635753614e-04
1.306352395086591471e-03
7.461798374394740209e-04
3.059231784903473851e-04
1.235763625249189195e-03
7.124081884663727030e-04
1.467840695150719743e-03
1.341359515832322253e-03
5.023717931152887678e-04
3.587047464056159168e-04
1.064583183448404710e-03
6.528654903232910612e-04
7.601548680940579819e-04
1.729936626459357973e-03
8.657171320339624365e-04
9.710884548441628189e-04
7.364451622267949998e-04
5.852348384000034083e-04
1.783167522907650989e-03
1.558220287888644915e-03
-5.933561558606992000e-04
1.354982921333093332e-04
6.568810339181823917e-04
7.937733939515542172e-04
1.089518727335833962e-03
1.034079875969351990e-03
1.813963672072798489e-03
6.772557751046863602e-04
1.443436214316490317e-03
1.789146151107289418e-04
3.057212208339677123e-04
3.420481662761340989e-04
3.158889993637543567e-03
2.640774547945280108e-03
1.349574136130065639e-03
1.381640306129045892e-03
8.067149408177683514e-04
1.098003517374398922e-03
1.311471427005808351e-03
-1.182612409926839855e-03
2.496319297768289942e-03
8.973432619866112151e-04
2.443107709188728494e-03
9.557395947116961677e-04
1.189119996115326925e-03
8.871489905266125931e-04
1.384346682379831084e-03
1.352726057174972714e-03
2.351157386570585425e-03
2.205715056594394555e-03
1.946906902571488669e-03
4.972032809665628307e-04
1.952032561250600278e-03
1.952614358980185073e-03
1.343189632668868741e-03
1.802427832652800767e-03
4.392525451456809316e-04
1.406012569811056516e-03
2.265686221074738639e-03
-2.407743922104004918e-04
1.000178808681641621e-03
1.688609210755711047e-03
2.378218271008667416e-03
2.564376308063103286e-04
3.123676947790277394e-03
2.905475564366273144e-03
4.118922922594654874e-03
1.256762061249100436e-03
4.379553775533025391e-03
7.798080463034879305e-03
2.456616734170718585e-03
1.516264012345643194e-03
2.400612633112037507e-03
1.626300863201667057e-03
2.943445633705910492e-03
1.399698672529004059e-03
3.420279103329262275e-03
-2.189211115920921410e-05
2.069900649280578472e-03
1.141381733778190242e-03
3.066625016771185042e-03
1.256814662832809451e-03
3.208436287244915627e-03
2.843577689596565958e-03
1.512534261237585441e-03
2.166318862993805733e-03
8.675067325858740012e-04
4.198450265674629270e-03
2.525677808187090211e-03
2.964268365376749193e-03
1.287030943187340067e-03
2.156006403925608914e-03
2.464314410293360486e-03
2.313546976482923258e-03
1.535480762196776055e-03
3.404382867577281351e-03
4.802843804138899890e-04
7.488549588452031837e-04
2.071481819248559200e-03
1.467009068083700157e-03
2.472314682770689141e-03
-7.005645277846136304e-04
4.711949022742249814e-04
9.226926917014400707e-04
1.865679206423569722e-03
6.655865777119043987e-03
3.969820439785247922e-03
3.047550316796294925e-03
1.315198706538080057e-03
2.713626057223542543e-03
5.883068881611063644e-03
1.503058842605550262e-03
4.577834934754451170e-03
5.573086782890540039e-04
2.838203024921425680e-03
-3.255594976477762473e-03
3.208779617712491112e-03
-3.527944554664345575e-03
1.823220604326021262e-03
5.206442914475196450e-03
9.539426445154961659e-03
3.689946598068168711e-03
2.551878294431860882e-03
3.546066526360731538e-03
8.055724498711577461e-03
1.693090490531980533e-02
4.572170422423050933e-03
6.561048564915021759e-03
4.839698322656013803e-03
3.632795599492048746e-03
1.584637305970428706e-02
6.534989348286068984e-03
6.359614039013770925e-03
9.831863378522232369e-03
7.565110433595610695e-03
3.449604588754439077e-03
5.824209246563555493e-03
1.085548320986743460e-03
-7.209267527086719862e-03
-4.350692051093281269e-03
6.372306317811312314e-03
6.102586093296429731e-03
7.185388436243105026e-03
1.834023752255722938e-03
2.531110316639465126e-03
7.181112380031742098e-03
7.909846950240927502e-04
2.150672893082200381e-03
9.818501787247949433e-03
4.223145821348472072e-03
1.723422901861482474e-03
1.112237088355683308e-02
4.689899715268708823e-03
1.389974948023043645e-02
1.162156938799507183e-02
1.390508909570995107e-02
7.830031978834457382e-03
1.386597610876755433e-02
1.962174399599259621e-03
4.506132995901992316e-03
3.769612542264523958e-03
4.124618948694413860e-03
9.478795319406601791e-03
5.341985531900809471e-03
2.119872776674814815e-03
-1.696241687671139241e-03
1.652576240873891364e-02
1.302215937220813774e-03
2.096565113596576477e-02
2.096264331899457337e-02
1.668872711487884644e-02
3.035493238971450052e-03
1.513968475108079005e-02
4.739872029448095013e-03
7.332677617499716409e-03
6.534873538294843666e-03
5.349691663207410165e-03
-1.630620135559909432e-04
7.161644337703484964e-03
2.861407358655383357e-02
1.727030965868901757e-02
2.448527026919999558e-02
7.947638996426139441e-03
2.353674487344712199e-02
1.539577508807025118e-02
1.829977244357245195e-02
1.636566932659341486e-02
1.720029445416949507e-02
2.068924292351828967e-02
9.984131091673802486e-03
1.605329245744173058e-02
2.876160103656636921e-02
4.367179134651912736e-02
8.600935328885008294e-03
9.610445224114130477e-03
2.724110913260018377e-02
5.790793993289538970e-03
4.822502638774445009e-03
1.195541522620832166e-02
-2.830005577344765766e-03
-3.812163243106980737e-02
1.949742053121051579e-03
-6.938964069606852827e-05
-7.570544991908841753e-03
-3.216470638381554569e-03
2.475131767720718454e-02
2.128085144124475248e-02
2.104370983506478887e-02
4.497395435459144997e-02
3.484631309999086657e-02
3.211600799841816262e-02
6.283586753480056852e-02
-4.442573286785286846e-02
2.209155872926403877e-02
2.532644261764326055e-02
2.314478723095234058e-02
5.063916763371811153e-02
3.409475416878525456e-02
4.638489206221479977e-02
7.082312830135413517e-02
-9.755097946275213469e-03
3.555306544855309919e-02
8.816703973816437945e-02
-2.924798834139252443e-02
3.624241318876911949e-02
-1.700307758278584921e-02
-2.150977536234376444e-02
1.836046567148892292e-02
-2.193660792850364843e-03
-6.416694859896755754e-02
1.496671144017595934e+00
1.726419415051579920e+00
-2.601654027393844326e-01
5.846061355991186703e-01
1.061225791857584588e-01
6.105365995737076917e-02
3.375270736629204515e-02
3.009822754698607383e+00
2.259728769286984199e-02
-5.430263717373410431e-02
2.662285119871914962e-01
1.335245138134058263e-01
-5.719850305988636446e-02
-1.138879781751484140e-02
9.288795077570766515e-03
8.002980162052227842e-01
2.120662153977751485e-01
1.707017786447261598e-01
1.290247492586169276e-01
2.821792778348840569e-01
5.249518170472428080e-01
4.188924862636680263e-02
6.354297804634093105e-02
-4.027833152461245819e-02
1.556456757453052175e-01
1.280351567205217644e-01
2.114936061464316730e-01
-3.775490029997311675e-02
2.829087205584490672e-01
7.081075939651168549e-03
-1.641560084002993969e-01
-1.479517492180815463e-01
5.083878280298782110e-02
1.098902528245944005e-01
-1.704461305667939186e-01
-8.173024407470601618e-03
-2.575781462075628706e-02
2.900707017403140672e-02
1.552389954578088128e-02
1.105707408207272785e-01
3.299564216570673864e-02
-1.163630453902390373e-02
-4.578038845657642769e-02
6.881053262263804593e-02
-1.921830142130578900e-02
1.405857958648885908e-01
1.092547254276747953e-01
-9.124765297113210730e-03
-4.253321587627868078e-02
2.282082156674767048e-01
-2.846441648164688924e-03
1.628762920792070912e-01
5.564739641351943572e-02
1.245673355369472796e-01
1.004530967760743493e-01
9.456266119350230370e-02
1.760323182540240658e-02
2.746436467167490472e-02
-7.480013306667693262e-02
1.652654716968904314e-01
1.720545424082542754e-02
2.488815312102049537e-02
4.351077022305080422e-02
2.890490313283202231e-02
1.778932386930064113e-01
3.297964147860966977e-03
6.226829747361023459e-02
6.583031742391932950e-02
3.560055027748826317e-02
7.193945340333220140e-02
-8.894938039993362591e-03
1.921389717989311838e-02
6.697350181480152265e-02
1.400319526340131626e-01
2.821358962482384269e-01
1.118600093255709416e-01
-4.490416038274885890e-02
-5.328229960174035024e-02
-2.355021595960833380e-01
4.756960615112551527e-01
-3.057269450738294217e-02
1.354491144866807294e-02
3.457368398618916316e-01
1.188534662619640386e-01
2.001439027029433826e-01
4.816652212129895472e-01
1.872036957195558349e-01
1.076523466133126328e-01
8.857480074800566650e-02
1.441713489110713509e+00
1.741199307827191387e-02
2.437733824358885582e-01
9.328392786121540714e-02
-8.096881016693461067e-03
3.908910587798552355e-02
1.720207484739395137e-02
2.706945262949262410e-01
2.083989169940290986e-02
-2.820733130869551020e-01
7.742856346909722243e-01
1.760734175272739635e-02
1.718622207164618443e-01
1.966548624866595318e-01
6.820648264318603937e-01
2.911008989754005349e-01
4.456982414467162701e-01
9.931234254551873919e-01
1.453444772601507340e-01
1.224923739803713274e-01
1.384988254432365229e-01
4.356705767247869843e-01
9.703961945354422358e-02
1.493426813045632684e-01
3.011370643566650407e-01
2.397418794228516059e-01
2.224988659831294013e-01
1.975733595932048503e-01
1.343016611997040477e-01
5.095291276718472151e-02
1.230504537573364060e-01
-1.454505198503528440e-01
1.722964867033012493e-01
3.353672467486660813e-01
4.165127832740033592e-02
2.927402522969561605e-01
1.776563692568888519e-01
4.388393795425926669e-01
5.107088017662358287e-02
3.880407089944391541e-01
-1.825455070015072900e-01
4.249439095754352080e-01
-5.205651621722278549e-02
6.572129140542672110e-02
1.916611691351620406e-01
2.524484962785684128e-01
1.606922415509244029e-01
2.627932593411840823e-01
1.978974225550640398e+00
5.720785017666442096e-01
3.127797934211126729e-01
2.761642340420673580e-01
2.641783738227438394e-01
4.709958614716898695e-01
1.074226612007490589e-01
7.347919235333654209e-01
9.307136317104425238e-02
-2.152728909239343125e-01
-1.341031615965902479e-01
-4.988152403287261089e-02
2.762824651837904044e-01
1.881594485458897015e-01
-1.854911623280714739e-01
1.904056738165522400e-01
3.741675204254919507e+00
2.144158010620913490e-01
-3.384846349388365150e-02
3.437379405836355484e-01
1.840544529403977059e+00
3.000772880354248828e-01
1.978773445560838340e+00
6.636905548442335878e-02
3.375773933058793808e-01
2.145732127173652706e-02
-1.051628233338320340e-01
5.114064174691318465e-01
2.755983027454155798e-01
1.272921150271332236e-01
-1.030369667180794507e-01
-1.043151812176307952e-01
4.185991878520511911e-01
4.213430555116983722e-01
1.171330234471540249e-01
3.450809315797093713e-01
2.810743002758225861e-01
6.819447756186313159e-01
4.760095718328733461e-01
9.318160740314246349e-02
5.639245143638751401e-01
9.621734482363688556e-01
8.312880245743017871e-02
2.242097342880962907e-01
-2.799800333434783808e-02
-9.023660127705612766e-03
3.353152181081204275e-01
1.580517099271576908e+00
2.152135147503840898e-02
3.239197011546738891e-01
-7.090008829314312644e-01
4.150266185155908061e-01
4.983229830398167581e-01
2.805646509449571391e-01
3.382755352856785941e-02
1.926504773036045656e-02
8.742109137748889369e-02
5.656951043778655347e-02
2.120199341291597595e-01
2.839878922309501674e-01
-1.050297691050784826e-01
4.809214708166314328e-02
2.170613587850330095e+00
2.556803154639649134e-01
1.848157221100564795e-01
1.582941224305549899e-01
-1.364127385735924569e-01
6.016064998189762925e-02
1.082887609544903462e+01
5.368670253847925844e-01
2.170718669060169026e-01
3.900347274732657854e-01
8.629169856531321292e-01
4.788038466708700036e-01
7.063338067178182023e-01
3.218428689729062597e+00
4.290171359593692446e-01
3.263213959428962890e-02
2.306917018777610018e-02
1.768718926936071190e-01
1.679411843347709821e-01
7.237351864085687092e-01
3.184289198837578910e-02
-6.934548015607329141e-01
7.271543877292908908e-02
-1.445599139145843370e-01
1.892934742820090444e-01
7.308184237586472232e-02
4.463583947297895538e-01
6.756192024400261564e-01
1.191257515720138271e-01
1.996089696346653453e-01
6.629792972896300651e-02
3.057020957417154605e+01
3.162799628961700527e-01
3.326911208465228587e-01
2.369863516944013815e-01
5.036382314961859175e-01
2.190273382021436233e-01
1.047133622353172866e+00
5.083704962825977836e-01
2.783570960370599923e-01
1.083128249569529911e-01
2.062361940998639620e-01
6.474311789583430121e-01
-2.383780943150360709e+00
2.432399163716091398e-02
2.020635295391492725e-01
1.630898047872483270e-01
1.534119071941282830e-01
1.066105348738930342e-01
1.998352905875915297e-01
-6.868212362619513511e-02
-4.345909351758889816e-01
-1.166792021451153794e+01
-2.674362542753244143e-01
-4.907535335512947655e-02
-1.428440669730127455e-01
-4.922079488422568261e-01
1.687205886924551812e-01
6.531182785480609265e-01
1.443926053955019995e-01
2.550445643958358932e-01
2.233845609664860898e+00
7.790897918467358518e-02
1.334289762342686092e-01
-1.624778617087768273e+00
3.207657809969714086e-02
2.836734936875154323e-01
2.037437444236060990e-01
-4.917723965339435566e-01
1.204168821904395559e-01
-2.601242948402730185e-03
-8.543219199214920900e-01
4.122598667482531565e-01
-1.067213891765761945e-02
2.145084272636292935e-02
8.294220058345104507e-02
5.770287593376046548e-02
2.598958134849690960e-01
1.815620756908225275e-01
-2.317735070042098444e-01
-2.282195730928177901e-01
2.932170018952984791e-01
-7.331698314986984100e-02
2.355072502827988412e-01
3.075898958925408766e-01
9.217782849769448270e-03
2.828445304753111622e-01
2.901399925634244870e+00
5.646083039016028954e-02
-2.523374949273729517e-01
1.551000660222212391e+00
-1.038267162026737522e-02
1.510657593376728836e-01
-9.227739127590890711e-02
