# Supplementary material for: Elevated concentrations cause upright alpha-synuclein conformation at lipid interfaces
Source: Nat Commun. 2023 Sep 18;14:5731. doi: 10.1038/s41467-023-39843-1 (PMC10507035; doi:10.1038/s41467-023-39843-1)
Supplement: Supplementary file 3 — Source Data [file 41467_2023_39843_MOESM3_ESM.zip › Source Data file/FigureS3/A/aS-DPPG_50uM-reproduction-NoFiltration_DPPG-only.txt]

2.303734463863343990e+03 6.707059664598515047e-02
2.302961100516073202e+03 3.216626970791760382e-02
2.302187836495217198e+03 -1.584923664981396363e-01
2.301414671789645581e+03 -5.430744646729542685e-02
2.300641606388224318e+03 2.372068526956386258e-02
2.299868640279824831e+03 -2.822257436904664074e-02
2.299095773453316724e+03 7.336415362446289945e-02
2.298323005897578696e+03 -3.920728780216697212e-02
2.297550337601480351e+03 -2.938286293282708558e-02
2.296777768553902206e+03 -1.945690281569180391e-02
2.296005298743721141e+03 -4.569390500003996970e-03
2.295232928159812218e+03 3.709177771405756247e-02
2.294460656791063229e+03 -1.115554549188017310e-02
2.293688484626352874e+03 6.185172576388262705e-02
2.292916411654567128e+03 -5.460687738265643937e-02
2.292144437864588326e+03 4.055980161746997742e-02
2.291372563245306083e+03 9.865775823706841863e-02
2.290600787785611828e+03 9.066537680038914970e-02
2.289829111474389720e+03 2.758701151150105835e-02
2.289057534300536645e+03 8.832470743832773405e-03
2.288286056252940398e+03 -3.815618495846922337e-02
2.287514677320499686e+03 1.503634784714890683e-02
2.286743397492111399e+03 -4.797277928706115274e-02
2.285972216756672424e+03 9.048287932099342498e-03
2.285201135103079650e+03 9.174165910687813452e-02
2.284430152520235424e+03 -2.973004331175356160e-02
2.283659268997043910e+03 2.500548352959694465e-03
2.282888484522407452e+03 -1.292088876293902983e-02
2.282117799085232036e+03 -3.979201500854758627e-02
2.281347212674421826e+03 7.811405447427608416e-03
2.280576725278890081e+03 -5.444421092323894346e-02
2.279806336887540965e+03 -3.264963641484244089e-02
2.279036047489289558e+03 1.655646958129479082e-02
2.278265857073050938e+03 2.696565317250604332e-02
2.277495765627734727e+03 1.736101078462994399e-02
2.276725773142261460e+03 3.336879983289413321e-02
2.275955879605542577e+03 3.146808346299757170e-02
2.275186085006502253e+03 2.205777151733283661e-02
2.274416389334062842e+03 -7.416481954140061172e-03
2.273646792577141241e+03 1.669832127865248858e-02
2.272877294724663443e+03 6.753684348971268625e-02
2.272107895765555440e+03 -8.287198011713330092e-02
2.271338595688741407e+03 -1.136887282361177635e-02
2.270569394483152792e+03 -2.546411435843227988e-03
2.269800292137719225e+03 -6.558555957420563604e-03
2.269031288641366700e+03 -3.965212753137875579e-02
2.268262383983035761e+03 -2.506761906751477000e-03
2.267493578151652400e+03 -3.090962916991075657e-02
2.266724871136160800e+03 -5.990568164507809046e-02
2.265956262925490591e+03 1.204053035497760181e-02
2.265187753508585956e+03 -2.242624050017233330e-03
2.264419342874387439e+03 -2.970774252382507238e-02
2.263651031011833766e+03 1.628229386142333521e-02
2.262882817909867299e+03 -2.315824929691153670e-03
2.262114703557437679e+03 4.136588867658803209e-02
2.261346687943489087e+03 5.949482575468032636e-02
2.260578771056969344e+03 -2.104127723826553290e-02
2.259810952886826271e+03 2.034554487214157523e-03
2.259043233422013145e+03 -2.524273859657564026e-02
2.258275612651483243e+03 1.382892283582656118e-02
2.257508090564189843e+03 1.778921922381964185e-02
2.256740667149086221e+03 3.712505071645057914e-02
2.255973342395132931e+03 8.626099461205223237e-03
2.255206116291286889e+03 -5.625831586499977464e-03
2.254438988826506829e+03 -4.027635732459506485e-02
2.253671959989755123e+03 -1.903266931034193130e-03
2.252905029769999601e+03 -2.825684423427008915e-02
2.252138198156198996e+03 1.309450870111169944e-02
2.251371465137321138e+03 -5.924036434093979224e-03
2.250604830702335676e+03 3.761315216312920845e-02
2.249838294840208619e+03 -2.209964185346564511e-02
2.249071857539915072e+03 6.220432576005130443e-03
2.248305518790422866e+03 5.329848893367045148e-02
2.247539278580708924e+03 6.447907315621397191e-03
2.246773136899746532e+03 -2.782051363874831970e-02
2.246007093736514435e+03 2.632494077371300145e-02
2.245241149079989555e+03 1.173272631222878858e-02
2.244475302919152455e+03 -2.259627169448965092e-02
2.243709555242985516e+03 1.347806719403553399e-02
2.242943906040469301e+03 -1.347358151293677302e-02
2.242178355300591647e+03 -4.273129616327751151e-02
2.241412903012336756e+03 1.916262401416511663e-02
2.240647549164688826e+03 1.959984054432512435e-03
2.239882293746642972e+03 -3.108867254845875186e-02
2.239117136747185214e+03 2.062921313015372415e-03
2.238352078155308845e+03 -9.407458509111725486e-03
2.237587117960008982e+03 1.253825748262963301e-02
2.236822256150277099e+03 2.714611100729928325e-02
2.236057492715113767e+03 1.366664744283263046e-02
2.235292827643517739e+03 1.317891261414007309e-02
2.234528260924482311e+03 2.277728859818747495e-02
2.233763792547013509e+03 -2.260259860001407814e-02
2.232999422500115543e+03 -9.176589078966819815e-03
2.232235150772790803e+03 4.860101187365389180e-02
2.231470977354043498e+03 1.589705595649876582e-02
2.230706902232879656e+03 -2.823059071088876784e-02
2.229942925398314401e+03 -4.189060156918266581e-02
2.229179046839351940e+03 -7.688130031491743899e-02
2.228415266545003760e+03 -2.995515395595181596e-02
2.227651584504288621e+03 2.577512500563778827e-02
2.226888000706219827e+03 2.242149592203405636e-02
2.226124515139808864e+03 -1.847557099286595630e-02
2.225361127794079948e+03 -1.018758582012369365e-02
2.224597838658048204e+03 1.592134375895206885e-02
2.223834647720736029e+03 -1.498748160228263217e-02
2.223071554971165824e+03 3.163890336370447226e-02
2.222308560398359987e+03 2.246582210395526788e-02
2.221545663991348192e+03 7.871497316778743730e-03
2.220782865739152840e+03 -4.750328926343053842e-02
2.220020165630805423e+03 1.883885774609219506e-03
2.219257563655333797e+03 1.347650346412304113e-02
2.218495059801771276e+03 -4.285213685163939863e-03
2.217732654059149354e+03 1.173957511359540601e-02
2.216970346416504981e+03 1.837671986661967329e-03
2.216208136862869651e+03 -6.932631059814980956e-03
2.215446025387287591e+03 -4.087478046876903692e-03
2.214684011978793933e+03 1.194907430561021472e-02
2.213922096626429266e+03 -2.187329565765097628e-02
2.213160279319235997e+03 9.455284009292653016e-03
2.212398560046258353e+03 9.732336018042291037e-03
2.211636938796540562e+03 -3.879555948938579607e-02
2.210875415559132307e+03 -1.044109477830343184e-02
2.210113990323077815e+03 1.102700746236639877e-02
2.209352663077430407e+03 -4.226861030738476854e-02
2.208591433811237948e+03 2.293628537971611689e-02
2.207830302513557399e+03 -4.224492201465585017e-02
2.207069269173436624e+03 -4.035410029723179859e-02
2.206308333779938039e+03 -2.739927667489810981e-02
2.205547496322118604e+03 1.050736419120114166e-02
2.204786756789029823e+03 -3.142316883517922484e-03
2.204026115169743207e+03 -1.200015921087630756e-02
2.203265571453308439e+03 -2.216851192317731423e-02
2.202505125628800670e+03 -1.167904994919573801e-02
2.201744777685276858e+03 4.899494508324091051e-03
2.200984527611806698e+03 1.415930111685823924e-02
2.200224375397458061e+03 -6.157487728742924195e-03
2.199464321031297004e+03 -2.517534631859012686e-03
2.198704364502398676e+03 8.685763270010827056e-03
2.197944505799836406e+03 -2.597755346554098989e-03
2.197184744912681708e+03 -1.013284036239259743e-02
2.196425081830009731e+03 -1.556611011892110839e-02
2.195665516540895624e+03 -1.755373514368913437e-02
2.194906049034425450e+03 -1.632444522999351028e-02
2.194146679299672542e+03 -7.359853163685866478e-03
2.193387407325721142e+03 -5.227470657748997966e-04
2.192628233101651858e+03 1.924160531118008013e-02
2.191869156616554392e+03 -5.134972731899630112e-03
2.191110177859509349e+03 4.191295482778092940e-03
2.190351296819606432e+03 -3.582947994437328445e-03
2.189592513485937161e+03 7.741985448152494988e-03
2.188833827847591238e+03 1.468410135067704271e-02
2.188075239893658363e+03 6.615092594698575475e-03
2.187316749613233696e+03 1.508496912586154183e-02
2.186558356995414215e+03 -1.676788234570207245e-02
2.185800062029295077e+03 6.222529256920715686e-03
2.185041864703973260e+03 -4.344943041097977868e-03
2.184283765008551200e+03 -1.725617708547362746e-03
2.183525762932131329e+03 -4.219343688530966148e-03
2.182767858463812445e+03 -1.069767676354613055e-02
2.182010051592700620e+03 -1.767225429577429577e-02
2.181252342307900108e+03 1.038716576063112261e-02
2.180494730598524256e+03 8.405517722929021704e-03
2.179737216453673682e+03 1.804943609815063202e-02
2.178979799862465370e+03 -3.271352786890213411e-04
2.178222480814009032e+03 -9.680493235743728442e-03
2.177465259297418015e+03 1.044401551048292943e-02
2.176708135301807488e+03 -5.804661310802203440e-03
2.175951108816292617e+03 -6.496507715518490267e-03
2.175194179829992208e+03 6.754490409415410575e-03
2.174437348332026886e+03 1.334223942945702950e-02
2.173680614311517274e+03 -1.237623447162853295e-02
2.172923977757583998e+03 -1.747214112979348852e-02
2.172167438659354957e+03 -6.454252306782430788e-03
2.171410997005952595e+03 -1.244856716464140013e-02
2.170654652786504812e+03 -1.310217152074906292e-02
2.169898405990139509e+03 -2.454280092247493913e-04
2.169142256605988223e+03 7.633721363292287308e-03
2.168386204623182493e+03 -1.991544728380490077e-03
2.167630250030855677e+03 -1.356787837248656613e-02
2.166874392818139313e+03 -1.738297486607138023e-02
2.166118632974174034e+03 6.206889317794008062e-04
2.165362970488093197e+03 -2.168539370063964425e-04
2.164607405349041073e+03 7.527916862091750365e-03
2.163851937546152840e+03 7.495191873524000535e-03
2.163096567068576405e+03 3.089711491775901011e-03
2.162341293905452403e+03 1.455582049789067370e-03
2.161586118045925105e+03 -9.867588079678472641e-04
2.160831039479142419e+03 6.000758453944205276e-04
2.160076058194252255e+03 -9.752378159929657106e-03
2.159321174180406160e+03 2.141054291845443519e-03
2.158566387426755682e+03 2.047184593865217055e-03
2.157811697922450549e+03 -8.438590279084607140e-03
2.157057105656645945e+03 -1.676829187901546605e-04
2.156302610618500694e+03 -1.756200718748554622e-04
2.155548212797169981e+03 5.133773483932743166e-03
2.154793912181812630e+03 4.936902782439057946e-03
2.154039708761589281e+03 -2.235607657570821711e-03
2.153285602525660579e+03 3.911099416948437928e-03
2.152531593463194440e+03 9.252144364025409115e-03
2.151777681563349688e+03 3.799179500283689660e-03
2.151023866815296060e+03 -7.995152503890492210e-04
2.150270149208203293e+03 -1.421286290898379073e-03
2.149516528731235667e+03 1.156727289860108110e-03
2.148763005373572014e+03 -1.378602389666598940e-04
2.148009579124376614e+03 3.632415394446173590e-03
2.147256249972826481e+03 1.137845505426260265e-03
2.146503017908102265e+03 -1.318794143646110121e-04
2.145749882919371885e+03 -3.252289904896457032e-03
2.144996844995821448e+03 2.256564292808958035e-03
2.144243904126627967e+03 4.778946030222414910e-03
2.143491060300973913e+03 -1.853899622898378058e-03
2.142738313508041756e+03 2.847285174583406072e-03
2.141985663737015784e+03 4.673054761687686393e-04
2.141233110977082106e+03 -3.041484953103759225e-03
2.140480655217426829e+03 -6.943892022217653835e-04
2.139728296447245157e+03 4.594419303861298405e-04
2.138976034655719559e+03 3.217421666904200089e-03
2.138223869832050696e+03 -5.060618671241299757e-03
2.137471801965426494e+03 3.773664434435794555e-03
2.136719831045042156e+03 6.277881462844491813e-03
2.135967957060096523e+03 -5.483206294672338631e-03
2.135216179999788437e+03 3.157561114710452643e-03
2.134464499853316738e+03 -3.296520077355358496e-03
2.133712916609882086e+03 -8.077711092657990227e-03
2.132961430258686960e+03 -8.565121384178251904e-03
2.132210040788939295e+03 -3.224910234567659236e-03
2.131458748189837934e+03 -6.138287950154562101e-04
2.130707552450596268e+03 -6.110291777195528537e-04
2.129956453560418595e+03 -3.738239990951049054e-03
2.129205451508520127e+03 -1.621698307109940536e-03
2.128454546284110620e+03 -6.679013396340027775e-03
2.127703737876405285e+03 -7.557695455323782709e-05
2.126953026274613876e+03 1.881370055625953761e-03
2.126202411467957063e+03 9.265964401973708674e-04
2.125451893445651876e+03 -8.036615859733445288e-05
2.124701472196917166e+03 4.850032145335744956e-03
2.123951147710973601e+03 1.902020740633000384e-03
2.123200919977043668e+03 -1.536459908235142044e-03
2.122450788984351675e+03 -1.554946696770238704e-03
2.121700754722123747e+03 8.806531805963211139e-04
2.120950817179587830e+03 3.322497457368825749e-03
2.120200976345970048e+03 -2.487213571861701059e-03
2.119451232210500166e+03 9.008661639819332337e-04
2.118701584762413404e+03 8.993898678494889999e-04
2.117952033990937707e+03 -1.502040635900040583e-03
2.117202579885311934e+03 -9.946897818562336086e-04
2.116453222434769486e+03 4.069506703066608157e-04
2.115703961628549223e+03 -1.005509464405399686e-03
2.114954797455888183e+03 -5.352782419858066439e-04
2.114205729906030683e+03 -5.269160379957419640e-04
2.113456758968213762e+03 -1.925226722440838423e-03
2.112707884631687193e+03 -2.846446248469291021e-03
2.111959106885691654e+03 -4.717828871769812020e-03
2.111210425719475097e+03 -4.988104784529589364e-05
2.110461841122283658e+03 3.674177199616296841e-03
2.109713353083370748e+03 1.297088618662519495e-03
2.108964961591986139e+03 8.642970954107799531e-04
2.108216666637383241e+03 -2.739983610838347874e-03
2.107468468208811828e+03 -4.538722153595755281e-03
2.106720366295530766e+03 -3.208357099205241467e-03
2.105972360886798924e+03 8.613867442191271975e-04
2.105224451971873350e+03 -1.874093067418099168e-03
2.104476639540012911e+03 -3.571473276664529749e-03
2.103728923580481933e+03 -1.358900388672370672e-03
2.102981304082541101e+03 -1.331670116093621120e-03
2.102233781035458378e+03 -7.872161397606618552e-03
2.101486354428498089e+03 -6.324786148910500026e-03
2.100739024250926377e+03 4.181602233084832226e-03
2.099991790492014843e+03 -4.608650048758902999e-04
2.099244653141035087e+03 5.054755929356930140e-03
2.098497612187256891e+03 3.845839296485435797e-03
2.097750667619953674e+03 8.575854073791452925e-03
2.097003819428404313e+03 -2.207153585924275570e-03
2.096257067601884046e+03 -3.186843194529385758e-05
2.095510412129668111e+03 -7.902765771891072724e-03
2.094763853001040843e+03 -1.272042497962139760e-03
2.094017390205281117e+03 -7.425096100731866378e-03
2.093271023731673267e+03 -1.247607389313724240e-03
2.092524753569497989e+03 1.607583249962736592e-03
2.091778579708048710e+03 -4.346822790937984022e-04
2.091032502136604307e+03 -3.344222476990307488e-03
2.090286520844458209e+03 3.803056865975746378e-04
2.089540635820902025e+03 3.477968235669348738e-03
2.088794847055225546e+03 1.529735584196893717e-03
2.088049154536722199e+03 -7.038076454615290606e-03
2.087303558254687232e+03 -3.523812689760943972e-03
2.086558058198415893e+03 1.920501336955742627e-03
2.085812654357207066e+03 8.545906887491006715e-03
2.085067346720361456e+03 -4.297462355565645660e-03
2.084322135277181587e+03 -2.352975609715162678e-03
2.083577020016962706e+03 2.712934386299093587e-03
2.082832000929018250e+03 -3.470218492853604456e-03
2.082087078002647104e+03 3.318382678506737269e-03
2.081342251227157249e+03 2.212472732666209436e-03
2.080597520591860302e+03 3.584095517506361364e-04
2.079852886086062426e+03 -1.870858628595649690e-03
2.079108347699075239e+03 -1.088344002022427785e-03
2.078363905420215815e+03 -4.318444507925789377e-03
2.077619559238795773e+03 2.849085505867437248e-03
2.076875309144134008e+03 -1.760023087257574529e-03
2.076131155125543955e+03 1.051008119452914551e-03
2.075387097172346330e+03 3.503251556885794617e-03
2.074643135273861844e+03 1.040860368187944765e-03
2.073899269419414850e+03 2.076670335347097392e-03
2.073155499598326060e+03 -2.077790756564973362e-03
2.072411825799921644e+03 4.135782375727953264e-03
2.071668248013525954e+03 -3.445349327201328101e-04
2.070924766228470617e+03 3.110899046277334264e-03
2.070181380434085440e+03 3.122894107634748961e-03
2.069438090619696595e+03 1.344888566050452200e-03
2.068694896774642984e+03 -3.364111810080798915e-04
2.067951798888252597e+03 -1.345867783355329328e-03
2.067208796949867974e+03 -5.986863493587415985e-03
2.066465890948822562e+03 9.789085163533920234e-04
2.065723080874453444e+03 -5.647222436125517997e-03
2.064980366716103163e+03 -4.357051410333680035e-03
2.064237748463112439e+03 9.463192514430423218e-04
2.063495226104825633e+03 1.538226770206751635e-03
2.062752799630587106e+03 3.120099737685137677e-04
2.062010469029741216e+03 -3.682183179426889042e-03
2.061268234291637782e+03 -2.967634467500117855e-04
2.060526095405624801e+03 -1.191650449721536097e-03
2.059784052361055728e+03 -2.968517054785690251e-03
2.059042105147280381e+03 -2.652116257413648925e-03
2.058300253753650395e+03 3.233698478251707028e-03
2.057558498169524682e+03 -4.096973676289644359e-03
2.056816838384260336e+03 -1.145483944876541033e-03
2.056075274387212630e+03 -1.720333636474287442e-03
2.055333806167744115e+03 8.675786087571608373e-06
2.054592433715215520e+03 -2.229287902270582402e-03
2.053851157018985759e+03 2.724321053896899131e-03
2.053109976068424658e+03 9.984029255204369957e-06
2.052368890852894765e+03 -8.144667532995556727e-04
2.051627901361762270e+03 -7.835007441447631874e-04
2.050887007584402454e+03 5.461521110008894135e-04
2.050146209510177869e+03 1.841017540506253601e-03
2.049405507128465615e+03 1.309100310257323846e-03
2.048664900428635519e+03 2.658754633939329785e-04
2.047924389400066502e+03 -3.009862742169489361e-03
2.047183974032130209e+03 5.510224669495971013e-03
2.046443654314209198e+03 -2.983015413146267083e-03
2.045703430235678752e+03 9.976527199259720494e-04
2.044963301785919612e+03 -4.747336905397183120e-04
2.044223268954317973e+03 1.476963825117093981e-03
2.043483331730254577e+03 3.114726265261773003e-03
2.042743490103117438e+03 2.901020798826630959e-03
2.042003744062290934e+03 -2.217811468474594546e-04
2.041264093597163082e+03 1.436648968831161352e-03
2.040524538697127355e+03 3.514360617804503529e-03
2.039785079351573586e+03 2.774555923470320776e-03
2.039045715549891611e+03 -6.640553621997518372e-04
2.038306447281480359e+03 9.103129707789880476e-04
2.037567274535731485e+03 4.424883286264638844e-03
2.036828197302047556e+03 -1.998373528264779046e-04
2.036089215569822045e+03 4.459982845445612204e-04
2.035350329328457519e+03 1.896915928888721686e-03
2.034611538567358366e+03 -1.000858179767582633e-03
2.033872843275925334e+03 -6.115435703737226274e-04
2.033134243443562809e+03 -2.255647288795963653e-03
2.032395739059680636e+03 -1.611989314547759887e-03
2.031657330113683201e+03 -2.593535933837727743e-03
2.030919016594980349e+03 -2.759185834283321617e-03
2.030180798492985559e+03 1.977189799387942416e-03
2.029442675797108677e+03 -3.667536878626000943e-04
2.028704648496765003e+03 -1.713535773118369642e-04
2.027966716581371657e+03 1.336505065164800624e-03
2.027228880040342119e+03 1.135309227480506148e-03
2.026491138863097149e+03 -2.733864360637273862e-03
2.025753493039057503e+03 3.831132412188648453e-04
2.025015942557640301e+03 -3.376341350783483683e-04
2.024278487408273577e+03 1.967886124483175792e-04
2.023541127580379907e+03 3.695239273903140847e-04
2.022803863063383687e+03 -4.983079451436189930e-04
2.022066693846716589e+03 -2.027718717399852599e-03
2.021329619919804827e+03 -4.855932274623836562e-04
2.020592641272076435e+03 -4.799420348124299775e-04
2.019855757892966722e+03 -1.299139154077919630e-03
2.019118969771909178e+03 2.070099782602657316e-05
2.018382276898340933e+03 2.091758659645597936e-05
2.017645679261691839e+03 3.369740552111563040e-03
2.016909176851406301e+03 -4.718257748379381042e-03
2.016172769656921446e+03 1.109911970414377211e-03
2.015436457667678042e+03 6.283860036927463961e-04
2.014700240873120492e+03 -2.557314943154976629e-03
2.013964119262687746e+03 -2.785332919731731485e-04
2.013228092825831482e+03 1.645095572198236556e-03
2.012492161551996105e+03 1.665546720946321638e-04
2.011756325430631478e+03 3.084502537418561834e-04
2.011020584451185641e+03 4.456302059858919455e-04
2.010284938603110277e+03 4.407321105780856365e-04
2.009549387875860702e+03 4.357132063185725312e-04
2.008813932258886780e+03 9.873155397468399985e-04
2.008078571741651103e+03 -1.216129488853843294e-03
2.007343306313607172e+03 -6.576057738388862159e-04
2.006608135964213943e+03 -2.259537384676147103e-03
2.005873060682935829e+03 2.405278925942010843e-03
2.005138080459229968e+03 5.440249866539734148e-04
2.004403195282562592e+03 4.084820604119015520e-04
2.003668405142398115e+03 1.494664116108410416e-04
2.002933710028202768e+03 2.738346623796433029e-04
2.002199109929446422e+03 -2.276404780072347150e-04
2.001464604835595310e+03 3.900638419580201312e-04
2.000730194736122940e+03 -1.073563066168664766e-03
1.999995879620502819e+03 1.344362464211809605e-03
1.999261659478206639e+03 -2.833473899453766657e-03
1.998527534298711544e+03 2.019883698367625109e-03
1.997793504071494681e+03 -1.258070999010349293e-03
1.997059568786036834e+03 -1.013984274042861429e-03
1.996325728431811513e+03 3.627052902001131306e-04
1.995591982998306776e+03 2.481345505382302448e-04
1.994858332475001589e+03 2.461964444089072019e-04
1.994124776851384013e+03 -6.414592053917070455e-04
1.993391316116934831e+03 8.881054105024016381e-04
1.992657950261149381e+03 5.554939105791736973e-04
1.991924679273510264e+03 6.559737435911401756e-04
1.991191503143511000e+03 1.078865560286732623e-03
1.990458421860645103e+03 -1.128644670494796014e-03
1.989725435414402455e+03 -8.229817259296585616e-05
1.988992543794282028e+03 1.145443002954935887e-03
1.988259746989775522e+03 9.296562285236055880e-04
1.987527044990383729e+03 6.206655371301280895e-04
1.986794437785609261e+03 -2.054567967856165637e-03
1.986061925364949275e+03 -9.567876372214697764e-04
1.985329507717908200e+03 -4.633536440821499802e-04
1.984597184833988649e+03 -1.704068425737052318e-04
1.983864956702698692e+03 -6.425330892458047932e-04
1.983132823313544577e+03 -1.105644303892661063e-03
1.982400784656030737e+03 -1.653890999310397055e-04
1.981668840719672517e+03 3.893754491466365681e-04
1.980936991493981623e+03 5.706767681592665514e-04
1.980205236968469762e+03 2.054080097481471298e-05
1.979473577132646824e+03 1.648243418550524074e-03
1.978742011976039066e+03 1.003661863307476381e-03
1.978010541488154558e+03 -6.864873573289188976e-04
1.977279165658517741e+03 -4.166108999855279806e-04
1.976547884476649415e+03 -6.724126513775026620e-04
1.975816697932066745e+03 -1.091952254866020199e-03
1.975085606014299628e+03 1.894872848606269592e-04
1.974354608712868867e+03 1.026182282212262939e-03
1.973623706017302538e+03 4.354138074438543456e-04
1.972892897917128721e+03 -6.405893656928353906e-04
1.972162184401877312e+03 1.023485371247732510e-04
1.971431565461080027e+03 -4.662098310704868779e-04
1.970701041084268581e+03 -1.026474475779364133e-03
1.969970611260974692e+03 5.804088058971652213e-04
1.969240275980740989e+03 -2.962520084922763762e-04
1.968510035233097369e+03 -3.726694754709509744e-04
1.967779889007584643e+03 -5.759490114498840751e-05
1.967049837293743622e+03 -1.218667533968663440e-03
1.966319880081116935e+03 -1.221892895305472368e-03
1.965590017359245394e+03 -5.167643617963777565e-04
1.964860249117677085e+03 -8.155463197686224977e-04
1.964130575345954639e+03 5.459661377696532671e-04
1.963400996033624324e+03 6.154803639027793928e-04
1.962671511170241502e+03 3.878139997441371750e-04
1.961942120745350621e+03 -1.146515716945412620e-03
1.961212824748507046e+03 -3.402821621605357783e-04
1.960483623169262501e+03 8.765628354472513109e-04
1.959754515997175986e+03 -1.111601076467508579e-03
1.959025503221799227e+03 -2.608277684796431900e-04
1.958296584832693043e+03 3.666913452635426804e-04
1.957567760819416435e+03 9.833974461630596263e-04
1.956839031171528404e+03 -5.249513990639096935e-04
1.956110395878595227e+03 -5.205606927242728988e-04
1.955381854930179543e+03 -3.170071315637106729e-04
1.954653408315847628e+03 -1.805649804072130972e-04
1.953925056025163940e+03 1.013736069691553417e-03
1.953196798047700213e+03 1.943560011586109411e-05
1.952468634373024543e+03 -9.588493194693173275e-04
1.951740564990708663e+03 9.905788189550305146e-04
1.951012589890327945e+03 3.401073779610706729e-04
1.950284709061454123e+03 2.008743906245874942e-05
1.949556922493662569e+03 -2.969548789720495943e-04
1.948829230176534111e+03 8.277185668799105181e-05
1.948101632099647759e+03 8.299929959428939017e-04
1.947374128252580704e+03 8.851805627917765660e-04
1.946646718624917412e+03 3.259971558857224241e-04
1.945919403206240531e+03 -6.502277586349121266e-04
1.945192181986138166e+03 5.031857189935029333e-04
1.944465054954191146e+03 -7.024503615108253695e-04
1.943738022099991213e+03 2.588110136707399002e-04
1.943011083413128290e+03 3.748545481607725642e-04
1.942284238883190483e+03 1.367192268404862990e-04
1.941557488499776809e+03 7.799112637361071932e-05
1.940830832252473556e+03 1.916657652720618613e-05
1.940104270130877921e+03 -1.536430119102122295e-04
1.939377802124592563e+03 -2.090516035931778819e-04
1.938651428223209223e+03 7.542209160237763619e-04
1.937925148416330558e+03 1.310118323469489999e-03
1.937198962693561043e+03 -5.375447591393267468e-04
1.936472871044499698e+03 3.505112223080128378e-04
1.935746873458750997e+03 1.882569867441488275e-05
1.935020969925924874e+03 4.539538181136781978e-04
1.934295160435623984e+03 1.272254581913453953e-04
1.933569444977458261e+03 9.848500977471736414e-04
1.932843823541041274e+03 3.944241943982681434e-04
1.932118296115984776e+03 7.253754123649187684e-05
1.931392862691896880e+03 -1.943948236177153385e-04
1.930667523258398433e+03 2.309091714400314228e-04
1.929942277805103004e+03 -7.708430656126131130e-04
1.929217126321631440e+03 -8.574520522045549719e-05
1.928492068797599131e+03 -2.931776397335295937e-04
1.927767105222630562e+03 3.812118733749514138e-04
1.927042235586346578e+03 -1.870801620751728130e-04
1.926317459878369846e+03 -8.496000129185827046e-04
1.925592778088330306e+03 -2.860035414854206356e-04
1.924868190205850624e+03 -5.365597345325324920e-04
1.924143696220558923e+03 -1.820130775269109913e-04
1.923419296122086962e+03 1.184531591072044749e-04
1.922694989900066503e+03 -1.300591511227590239e-04
1.921970777544131124e+03 -1.784511404259291479e-04
1.921246659043912587e+03 -1.282581402793274514e-04
1.920522634389049927e+03 -1.763477213648575071e-04
1.919798703569176723e+03 1.641658110174819025e-04
1.919074866573935651e+03 2.120312866445137924e-04
1.918351123392963927e+03 -2.693466520507619148e-04
1.917627474015906046e+03 4.007365779762951403e-04
1.916903918432404680e+03 1.138814420541865935e-04
1.916180456632102505e+03 3.020045218115262027e-04
1.915457088604651290e+03 6.557113712653407200e-05
1.914733814339691889e+03 -1.216437090718475167e-04
1.914010633826877893e+03 6.704222405539578830e-04
1.913287547055861069e+03 -5.832041036596045903e-04
1.912564554016291368e+03 6.466049100011127715e-05
1.911841654697820559e+03 4.770208604323877030e-04
1.911118849090111325e+03 4.289921932995460221e-04
1.910396137182815437e+03 6.406631728318014981e-05
1.909673518965590119e+03 -5.684094789606459639e-04
1.908950994428098056e+03 2.432004924742131591e-04
1.908228563559998292e+03 -2.940648772702369454e-04
1.907506226350953511e+03 -2.040965936962750766e-04
1.906783982790633672e+03 2.401663006164306920e-04
1.906061832868697820e+03 4.152287081548094940e-04
1.905339776574814096e+03 5.007969521353720314e-04
1.904617813898652457e+03 -2.532710897842546920e-05
1.903895944829884684e+03 5.829733825320766293e-04
1.903174169358182553e+03 4.938418022055669114e-04
1.902452487473217843e+03 -2.368741718014014293e-05
1.901730899164664152e+03 -2.383713266830771811e-04
1.901009404422200532e+03 -1.945200899714441415e-04
1.900288003235502401e+03 -3.635503245696550343e-04
1.899566695594250632e+03 3.986560533599280208e-04
1.898845481488124278e+03 2.283782053887063691e-04
1.898124360906806032e+03 5.201792194866102642e-04
1.897403333839982224e+03 1.851406485302198486e-04
1.896682400277333727e+03 3.084815355493958897e-04
1.895961560208552328e+03 1.897372670890690042e-05
1.895240813623320719e+03 -2.235548563745808556e-05
1.894520160511332506e+03 6.319111287126671266e-04
1.893799600862277657e+03 5.955636979467874176e-05
1.893079134665846141e+03 7.882104007915493801e-04
1.892358761911738839e+03 -6.197495678433075908e-05
1.891638482589643900e+03 1.805924341736756241e-05
1.890918296689264025e+03 5.777373957921184142e-04
1.890198204200294640e+03 -1.404938814722364549e-04
1.889478205112436626e+03 5.738132767029902222e-04
1.888758299415390866e+03 9.658785974789302472e-04
1.888038487098861879e+03 1.835967523846242908e-05
1.887318768152556004e+03 -5.955076276494402498e-05
1.886599142566175942e+03 8.366253617853083293e-04
1.885879610329428033e+03 4.449858226603010014e-04
1.885160171432025891e+03 -3.288386883339983863e-04
1.884440825863677674e+03 -9.432456082618438870e-04
1.883721573614096997e+03 5.668941901862993912e-05
1.883002414672993837e+03 2.474137463015169884e-04
1.882283349030087265e+03 5.879408954494487602e-04
1.881564376675092717e+03 2.454195236413333949e-04
1.880845497597725625e+03 -3.581768745491966592e-04
1.880126711787706881e+03 3.935042543486613601e-04
1.879408019234761014e+03 5.568291817972328576e-05
1.878689419928603456e+03 -3.907425609569197705e-04
1.877970913858966014e+03 9.269243944131841644e-05
1.877252501015567759e+03 -3.872810877621696637e-04
1.876534181388136858e+03 7.535120761520989682e-04
1.875815954966406935e+03 7.869508947395562276e-04
1.875097821740102518e+03 3.464046774371280671e-04
1.874379781698955412e+03 -9.047592559865967902e-05
1.873661834832701061e+03 8.136609763170339583e-04
1.872943981131074906e+03 3.425333309062610597e-04
1.872226220583806935e+03 -1.251477024685375351e-04
1.871508553180641684e+03 8.968569211723524746e-05
1.870790978911310958e+03 3.031514781547081411e-04
1.870073497765559296e+03 -1.589165764155138114e-04
1.869356109733129415e+03 5.834563301743543205e-04
1.868638814803762216e+03 -5.164626155214032451e-05
1.867921612967202236e+03 -1.569517615228502674e-04
1.867204504213199471e+03 5.420182118238179398e-04
1.866487488531500276e+03 5.737804890738571221e-04
1.865770565911849189e+03 3.295498070999169546e-04
1.865053736344003482e+03 1.223186940026129007e-03
1.864336999817709511e+03 -5.011514765701357985e-05
1.863620356322728185e+03 -3.573590112798513663e-04
1.862903805848809498e+03 -4.975701949783646930e-05
1.862187348385710720e+03 -4.227778827442648865e-04
1.861470983923190943e+03 -3.198795487652852389e-04
1.860754712451011073e+03 1.191124021494335936e-04
1.860038533958930202e+03 -3.843231574322868789e-04
1.859322448436711056e+03 1.852861777494694412e-04
1.858606455874121821e+03 1.179471553327961464e-04
1.857890556260923404e+03 -4.836260235911395204e-05
1.857174749586883991e+03 1.837709908485407866e-04
1.856459035841773584e+03 2.489909529920898506e-04
1.855743415015360370e+03 1.501857187849568471e-04
1.855027887097419807e+03 2.812517378526388999e-04
1.854312452077721900e+03 5.120271931534969763e-05
1.853597109946040291e+03 3.446487104132837259e-04
1.852881860692154078e+03 2.784543531991092564e-04
1.852166704305836902e+03 4.725215447626913349e-04
1.851451640776871500e+03 1.820760590219266991e-05
1.850736670095038789e+03 -4.618032107089246972e-05
1.850021792250119688e+03 1.144539631238675209e-04
1.849307007231896932e+03 6.259172216012970228e-04
1.848592315030153259e+03 4.963802390547733057e-04
1.847877715634680499e+03 8.196422080979380619e-05
1.847163209035263208e+03 -4.516342843072229662e-05
1.846448795221691398e+03 5.231954162483314378e-04
1.845734474183755083e+03 -4.448946925213257390e-05
1.845020245911249731e+03 2.375821936621145462e-04
1.844306110393968993e+03 -1.690301046907332955e-04
1.843592067621704700e+03 1.116785493908478076e-04
1.842878117584255961e+03 3.285538907140296973e-04
1.842164260271421881e+03 1.109284173186839286e-04
1.841450495672999750e+03 -1.282203895825205020e-05
1.840736823778794133e+03 -7.398937562817771787e-05
1.840023244578609592e+03 4.184802460404484230e-04
1.839309758062243418e+03 4.906717720963116140e-05
1.838596364219505631e+03 4.758603465393694532e-04
1.837883063040206252e+03 6.263854928381017368e-04
1.837169854514148028e+03 1.830298203283707689e-05
1.836456738631144617e+03 1.088349893852752812e-04
1.835743715381009679e+03 7.835308296520488314e-05
1.835030784753553235e+03 1.067141000253362402e-03
1.834317946738592582e+03 6.752287012072971358e-04
1.833605201325941380e+03 4.646638520343364560e-04
1.832892548505418745e+03 6.112927895116257145e-04
1.832179988266843793e+03 8.164701245522248919e-04
1.831467520600037460e+03 1.361079812407998523e-04
1.830755145494820681e+03 1.362953139787643564e-04
1.830042862941019848e+03 1.067875121255018969e-04
1.829330672928457716e+03 3.721247171250299216e-04
1.828618575446964314e+03 4.776759524352262913e-05
1.827906570486360579e+03 3.706874643744937432e-04
1.827194658036481997e+03 -4.002322570201690359e-05
1.826482838087158598e+03 2.807002107904527934e-04
1.825771110628224051e+03 -1.558189731077031187e-04
1.825059475649510205e+03 5.680335646780083599e-04
1.824347933140854366e+03 6.526277600384581927e-04
1.823636483092090202e+03 4.687092202605781560e-05
1.822925125493060477e+03 6.190935531986368860e-04
1.822213860333600678e+03 2.747387191892337855e-04
1.821502687603559025e+03 6.144245362230104637e-04
1.820791607292771005e+03 4.706277701619882123e-04
1.820080619391086657e+03 3.844062876961458291e-04
1.819369723888348744e+03 2.988036970249016017e-04
1.818658920774407306e+03 1.861940591404883641e-04
1.817948210039108744e+03 7.423783354243348185e-04
1.817237591672303097e+03 9.343503090367778546e-04
1.816527065663844041e+03 6.540342942207531818e-04
1.815816632003587074e+03 7.070212568235367812e-04
1.815106290681382234e+03 2.375828221383515003e-04
1.814396041687088655e+03 1.824299354209920872e-04
1.813685885010565471e+03 3.446724186696476931e-04
1.812975820641666360e+03 7.233472957825009750e-05
1.812265848570257731e+03 7.203431969241140846e-04
1.811555968786200538e+03 1.281130277397135543e-03
1.810846181279359371e+03 7.174968585362575786e-05
1.810136486039593365e+03 7.670043440155438659e-04
1.809426883056778024e+03 4.447973264813994548e-04
1.808717372320776121e+03 4.440682792746293464e-04
1.808007953821459523e+03 1.774574511737862976e-04
1.807298627548696459e+03 5.475661187078404140e-04
1.806589393492362433e+03 5.729673237455514901e-04
1.805880251642332951e+03 8.089927847943588620e-04
1.805171201988479879e+03 -1.129734950063975295e-04
1.804462244520680542e+03 2.024577988089851753e-04
1.803753379228815902e+03 -8.701355518571954285e-05
1.803044606102765101e+03 5.174013246671749959e-04
1.802335925132410921e+03 5.689422012178146698e-04
1.801627336307634323e+03 1.227056229268387176e-04
1.800918839618319907e+03 3.576707402562517325e-04
1.800210435054354093e+03 4.872141406051279378e-04
1.799502122605626937e+03 2.526208882670275360e-04
1.798793902262024858e+03 3.301645422694986514e-04
1.798085774013436094e+03 9.546122825258802685e-04
1.797377737849756159e+03 1.082062279296826723e-03
1.796669793760875109e+03 7.181215752528540908e-04
1.795961941736695735e+03 6.916002096001881228e-04
1.795254181767102637e+03 1.155507818791756897e-03
1.794546513842002241e+03 4.068835551411936757e-04
1.793838937951291882e+03 7.162429774011536826e-04
1.793131454084872530e+03 2.505925056995421938e-04
1.792424062232645156e+03 1.872051674548182011e-05
1.791716762384512549e+03 6.864541844884402286e-04
1.791009554530384776e+03 4.799159527927994938e-04
1.790302438660162807e+03 9.137644091507111021e-04
1.789595414763758527e+03 4.270880566022288729e-04
1.788888482831078363e+03 5.280955497563615464e-04
1.788181642852037839e+03 4.001793546982824828e-04
1.787474894816548840e+03 1.202885669707809364e-04
1.786768238714521431e+03 -6.679780458814683942e-06
1.786061674535874772e+03 3.723864928547764084e-04
1.785355202270526206e+03 3.213865850444242041e-04
1.784648821908393074e+03 1.191077111745786690e-04
1.783942533439394538e+03 2.943829014571772303e-04
1.783236336853453395e+03 4.925795739410384006e-04
1.782530232140494263e+03 7.674892580104112098e-04
1.781824219290438123e+03 5.931076139212194693e-04
1.781118298293213229e+03 3.431247598824279667e-04
1.780412469138747838e+03 3.685443308521914557e-04
1.779706731816968386e+03 2.678483438297120443e-04
1.779001086317806767e+03 -5.584891451372787268e-05
1.778295532631194874e+03 4.172904933635170435e-04
1.777590070747064601e+03 4.430621009236091856e-04
1.776884700655355118e+03 3.925300558755787789e-04
1.776179422345994681e+03 1.681259839155484085e-04
1.775474235808929734e+03 6.875156080525742267e-05
1.774769141034097629e+03 4.405390220393991057e-04
1.774064138011435716e+03 1.910632967505522962e-05
1.773359226730888622e+03 6.859034143845197220e-04
1.772654407182399154e+03 6.110544089304594624e-04
1.771949679355913759e+03 -7.964648439399090417e-05
1.771245043241377061e+03 9.761123120276077531e-04
1.770540498828739146e+03 1.414992261246149450e-04
1.769836046107950096e+03 1.898671571254779153e-04
1.769131685068958177e+03 3.358524085375737614e-04
1.768427415701718928e+03 4.080787825419004522e-04
1.767723237996186072e+03 -5.231563156218424164e-06
1.767019151942313329e+03 3.576952982531522609e-04
1.766315157530059878e+03 5.027293859224962616e-04
1.765611254749384898e+03 6.239232448603565691e-04
1.764907443590242110e+03 1.884377691517602797e-04
1.764203724042601607e+03 6.966044806472597049e-04
1.763500096096422567e+03 3.578644846284384008e-04
1.762796559741667807e+03 1.277373747272276443e-03
1.762093114968303780e+03 1.059688853545394773e-03
1.761389761766300580e+03 2.608060940623629161e-04
1.760686500125624661e+03 7.187208320313640030e-04
1.759983330036247935e+03 6.225241004714892603e-04
1.759280251488142312e+03 8.861427792437205761e-04
1.758577264471279705e+03 4.264792002356024661e-04
1.757874368975633843e+03 7.624092273293812559e-04
1.757171564991183914e+03 2.592180741178013305e-04
1.756468852507905467e+03 1.050687660972352607e-03
1.755766231515781328e+03 7.634271387183900809e-04
1.755063702004787046e+03 8.119354732806189712e-04
1.754361263964907266e+03 9.563764047067283003e-04
1.753658917386126632e+03 3.079609544628129567e-04
1.752956662258427968e+03 5.239853534448537121e-04
1.752254498571797740e+03 1.099808368509209338e-03
1.751552426316229685e+03 9.800006475928488888e-04
1.750850445481706629e+03 2.839134252963471344e-04
1.750148556058222312e+03 7.400021512926056345e-04
1.749446758035768653e+03 1.148201657293307192e-03
1.748745051404341211e+03 1.291710974136354648e-03
1.748043436153933726e+03 1.357725403403559636e-03
1.747341912274545393e+03 9.753453257009809087e-04
1.746640479756169952e+03 1.720913940283653370e-03
1.745939138588812057e+03 1.125247043605095672e-03
1.745237888762472721e+03 1.490141583683482355e-03
1.744536730267149323e+03 1.228217708024789603e-03
1.743835663092853792e+03 1.789680228025934813e-03
1.743134687229587144e+03 2.208167809304403904e-03
1.742433802667359487e+03 2.068489550247183065e-03
1.741733009396177295e+03 2.319051366080694329e-03
1.741032307406050677e+03 2.962888707485121162e-03
1.740331696686993382e+03 2.382230767615488038e-03
1.739631177229017339e+03 2.536643953552060113e-03
1.738930749022136297e+03 3.299686235486295419e-03
1.738230412056367641e+03 2.931807021620064495e-03
1.737530166321730576e+03 3.255502912244925828e-03
1.736830011808242489e+03 3.479926589154567085e-03
1.736129948505920765e+03 3.614617864795499624e-03
1.735429976404793706e+03 3.614633900037944689e-03
1.734730095494880516e+03 3.073779622631515798e-03
1.734030305766205856e+03 3.688759783171704793e-03
1.733330607208798028e+03 4.033854551435078935e-03
1.732630999812685332e+03 4.447641167485780027e-03
1.731931483567896066e+03 4.118314407442993930e-03
1.731232058464463989e+03 4.412379213263981255e-03
1.730532724492415582e+03 4.507782786141514841e-03
1.729833481641790058e+03 4.426815856900276173e-03
1.729134329902619356e+03 4.774460903839203470e-03
1.728435269264940871e+03 5.177820054826906548e-03
1.727736299718795635e+03 4.436454388332237292e-03
1.727037421254221044e+03 4.995091237344367364e-03
1.726338633861258131e+03 4.426029603198025110e-03
1.725639937529949748e+03 4.884997769059973988e-03
1.724941332250338746e+03 5.038484204803250939e-03
1.724242818012475254e+03 5.245243724506631899e-03
1.723544394806403943e+03 4.404263167884660442e-03
1.722846062622169484e+03 4.531198071111035633e-03
1.722147821449827461e+03 4.605112348185677086e-03
1.721449671279428003e+03 4.681513306271736265e-03
1.720751612101019418e+03 4.864222193699477108e-03
1.720053643904662749e+03 4.739529254087910572e-03
1.719355766680413581e+03 4.426344775850690576e-03
1.718657980418325678e+03 4.229648403146270622e-03
1.717960285108458265e+03 4.878200219036080143e-03
1.717262680740872383e+03 4.190317841459882502e-03
1.716565167305632713e+03 4.348373780597045331e-03
1.715867744792798476e+03 5.173847577671264637e-03
1.715170413192434353e+03 4.309670365251302114e-03
1.714473172494610480e+03 4.485610946342890454e-03
1.713776022689391539e+03 4.100002959877586430e-03
1.713078963766847664e+03 4.120496445202916601e-03
1.712381995717048994e+03 3.971122138244826717e-03
1.711685118530069303e+03 3.734338062320275483e-03
1.710988332195980547e+03 4.098051634594712840e-03
1.710291636704860139e+03 3.341106931580557424e-03
1.709595032046781853e+03 3.388170881937326798e-03
1.708898518211823102e+03 3.871994948057334591e-03
1.708202095190063119e+03 3.337152919672818283e-03
1.707505762971588410e+03 3.678800243151710437e-03
1.706809521546478209e+03 2.957758858048146425e-03
1.706113370904813564e+03 2.766524081328953794e-03
1.705417311036682804e+03 3.529101191234459891e-03
1.704721341932170617e+03 2.676792604383707030e-03
1.704025463581370786e+03 2.600973494785094754e-03
1.703329675974366182e+03 2.737039363838832031e-03
1.702633979101252407e+03 1.620262051277421246e-03
1.701938372952121426e+03 2.983260344606216558e-03
1.701242857517067023e+03 2.659929856213150406e-03
1.700547432786182981e+03 3.079849282474417943e-03
1.699852098749568540e+03 2.819330983037126193e-03
1.699156855397324762e+03 2.678059705230648180e-03
1.698461702719547247e+03 2.271696212844209403e-03
1.697766640706338876e+03 2.300416778217733316e-03
1.697071669347804345e+03 2.423214729977264757e-03
1.696376788634046534e+03 1.831771147984838843e-03
1.695681998555171958e+03 1.892809233443329409e-03
1.694987299101290773e+03 2.170777120447675308e-03
1.694292690262505857e+03 1.580928702792220144e-03
1.693598172028931003e+03 1.826839837254480613e-03
1.692903744390680004e+03 1.145386745664526626e-03
1.692209407337861194e+03 1.115125773717784300e-03
1.691515160860595643e+03 1.864964156319923140e-03
1.690821004948995324e+03 1.553431468710661728e-03
1.690126939593177667e+03 1.583032916358870570e-03
1.689432964783263742e+03 1.364931827431936986e-03
1.688739080509372798e+03 7.132357590251205311e-04
1.688045286761631360e+03 7.742530205077143707e-04
1.687351583530156859e+03 6.194455974249047292e-04
1.686657970805079458e+03 8.974093135240483569e-04
1.685964448576522045e+03 1.144067084326945948e-03
1.685271016834612965e+03 7.110474295036224709e-04
1.684577675569482381e+03 1.328306033201957477e-03
1.683884424771262275e+03 1.172360595491737413e-03
1.683191264430086449e+03 1.048860977444892153e-03
1.682498194536085066e+03 3.384822359821669968e-04
1.681805215079395566e+03 9.223351178486197631e-05
1.681112326050153570e+03 5.514565650229112442e-04
1.680419527438500154e+03 8.553078763705548220e-04
1.679726819234572758e+03 9.749169382796086733e-04
1.679034201428512461e+03 9.424352077213350720e-04
1.678341674010462157e+03 4.247246579287906258e-04
1.677649236970566562e+03 3.031397444210700469e-04
1.676956890298970393e+03 5.435353213902287131e-04
1.676264633985823821e+03 6.358964834979966832e-04
1.675572468021273380e+03 4.517682519890511145e-04
1.674880392395467425e+03 6.636767442805974193e-04
1.674188407098559765e+03 5.121506625041690993e-04
1.673496512120702391e+03 4.812537356835579184e-04
1.672804707452050934e+03 3.303346969477087992e-04
1.672112993082759203e+03 4.499607111678723755e-04
1.671421369002986467e+03 5.075425586264424539e-04
1.670729835202890172e+03 3.894514174417624945e-04
1.670038391672631406e+03 -2.881194847327933303e-05
1.669347038402373073e+03 2.419316363122477368e-04
1.668655775382276261e+03 -2.889908485391053840e-05
1.667964602602507512e+03 3.945601729996839856e-04
1.667273520053233369e+03 6.217546619106640259e-05
1.666582527724618558e+03 3.969470453586044383e-04
1.665891625606835078e+03 6.427103001780527748e-04
1.665200813690053110e+03 6.283920981095033741e-05
1.664510091964442836e+03 -3.359968967626742365e-04
1.663819460420179894e+03 -3.060058416980877827e-04
1.663128919047438103e+03 2.178833077194169108e-04
1.662438467836393102e+03 3.429996670750843257e-04
1.661748106777225985e+03 3.326120579880448329e-05
1.661057835860112391e+03 -1.851638406373701956e-04
1.660367655075237053e+03 -2.914223855585369702e-05
1.659677564412781066e+03 1.589434558757095905e-04
1.658987563862923707e+03 3.485677838517573586e-04
1.658297653415855166e+03 2.865792525388380081e-04
1.657607833061763813e+03 2.874843091751162955e-04
1.656918102790832563e+03 -3.154003991693151376e-04
1.656228462593253425e+03 6.724370331831298680e-04
1.655538912459218409e+03 2.906355340937881015e-04
1.654849452378917704e+03 3.475115435380061486e-05
1.654160082342548776e+03 -1.583516083118434046e-04
1.653470802340305454e+03 -1.264411538713726792e-04
1.652781612362383385e+03 4.889418102729124662e-04
1.652092512398981853e+03 4.252724335411970052e-04
1.651403502440301963e+03 6.818831376221403718e-05
1.650714582476544820e+03 -3.241622184768528920e-04
1.650025752497911526e+03 -9.524295030654965930e-05
1.649337012494606824e+03 -1.281712953597520402e-04
1.648648362456839095e+03 -6.878351054121870393e-04
1.647959802374813080e+03 6.936841793881340346e-05
1.647271332238738978e+03 2.015991851040488479e-04
1.646582952038825169e+03 -2.617341328763989148e-04
1.645894661765285491e+03 -2.622846092407273098e-04
1.645206461408330142e+03 3.030062309126471090e-04
1.644518350958176597e+03 -3.300937494700672777e-04
1.643830330405038694e+03 7.058615729770116858e-05
1.643142399739135726e+03 -2.978470213787109857e-04
1.642454558950686987e+03 -5.003007098399527312e-04
1.641766808029909953e+03 1.048559578325541957e-04
1.641079146967025736e+03 3.982878935739369920e-06
1.640391575752264544e+03 4.134226447987949648e-06
1.639704094375845671e+03 1.059338027365601295e-04
1.639016702827995687e+03 -5.738118864592707058e-04
1.638329401098942981e+03 6.860474559380311038e-04
1.637642189178917761e+03 4.143822931042891893e-04
1.636955067058150235e+03 2.099570724776732864e-04
1.636268034726870610e+03 1.418900061585955639e-04
1.635581092175316371e+03 3.818758652439380196e-04
1.634894239393719545e+03 -2.019662944892201568e-04
1.634207476372315796e+03 3.502246312108873235e-04
1.633520803101346246e+03 7.419684240793810359e-05
1.632834219571048379e+03 1.791025226209478141e-04
1.632147725771663318e+03 3.192849433296188742e-04
1.631461321693434002e+03 4.959938991387662826e-04
1.630775007326603372e+03 -1.358141222617030922e-04
1.630088782661418009e+03 -6.306159223538654367e-04
1.629402647688122670e+03 -3.847474557591070029e-04
1.628716602396969392e+03 1.477508241220677212e-04
1.628030646778202936e+03 3.628489348839266000e-04
1.627344780822077155e+03 -5.324885395918947271e-04
1.626659004518845904e+03 -3.907384845118685719e-04
1.625973317858757582e+03 4.754926450129655043e-04
1.625287720832075138e+03 3.324037538212274399e-04
1.624602213429050607e+03 -3.583798804064305173e-04
1.623916795639945121e+03 1.522335055423804909e-04
1.623231467455016173e+03 1.894409039867176240e-04
1.622546228864528530e+03 3.009294369207514961e-04
1.621861079858741505e+03 7.831157553639499095e-04
1.621176020427919866e+03 6.374514271777308302e-04
1.620491050562330202e+03 -7.768214507958026184e-04
1.619806170252242737e+03 1.183009356228473073e-04
1.619121379487920422e+03 8.631903712271517823e-04
1.618436678259638938e+03 1.551809208122924245e-04
1.617752066557664875e+03 2.297982462366449498e-04
1.617067544372273915e+03 6.018923834853860547e-04
1.616383111693739920e+03 4.526390220600420670e-04
1.615698768512340393e+03 -3.657269677794004292e-04
1.615014514818352836e+03 7.341471579256159980e-06
1.614330350602052931e+03 3.072738521194505728e-04
1.613646275853723637e+03 -2.188410129767690742e-04
1.612962290563644274e+03 7.245233804684539716e-04
1.612278394722103258e+03 4.993404445590236265e-04
1.611594588319378090e+03 7.135365363516008384e-06
1.610910871345760825e+03 5.782870979501893291e-04
1.610227243791539877e+03 -1.824377551118120560e-04
1.609543705646998205e+03 -5.245561990458634744e-04
1.608860256902433321e+03 -3.349975001617309521e-04
1.608176897548133638e+03 3.130046486537522120e-04
1.607493627574389393e+03 1.988943034499916394e-04
1.606810446971501733e+03 1.226034385921041683e-04
1.606127355729764531e+03 6.602134404796506815e-04
1.605444353839475298e+03 -1.072469515898108786e-04
1.604761441290931543e+03 -1.842068133546041991e-04
1.604078618074438054e+03 8.178644299896654707e-04
1.603395884180295980e+03 3.564792226836216373e-04
1.602713239598808286e+03 6.279428632795978037e-04
1.602030684320277942e+03 -1.463787562932408564e-04
1.601348218335017009e+03 9.359938203564668749e-04
1.600665841633328455e+03 5.089040529155884878e-04
1.599983554205524342e+03 -1.843056601400453072e-04
1.599301356041914914e+03 -4.155302847012813769e-04
1.598619247132812234e+03 4.722636165621601069e-04
1.597937227468532001e+03 1.638348142631798220e-04
1.597255297039386278e+03 9.238984384096551668e-06
1.596573455835696222e+03 2.802865706615181277e-04
1.595891703847777535e+03 -1.068052288008050215e-04
1.595210041065951373e+03 7.471854691080571237e-04
1.594528467480535255e+03 8.242944390756710505e-04
1.593846983081855797e+03 2.035032347288525994e-04
1.593165587860237792e+03 5.912335728377243402e-04
1.592484281806002400e+03 2.812169021331042615e-04
1.591803064909481691e+03 2.419620279717702978e-04
1.591121937160998641e+03 -3.773965052580378313e-04
1.590440898550888960e+03 5.907779150039375394e-04
1.589759949069481081e+03 1.017171079915216679e-03
1.589079088707108895e+03 1.261912788774134024e-04
1.588398317454104472e+03 3.584731802282949565e-04
1.587717635300805341e+03 -2.857128474934171172e-05
1.587037042237549031e+03 9.811728743491454643e-06
1.586356538254673069e+03 -2.836051293162025278e-05
1.585676123342520441e+03 -6.861427205618106763e-04
1.584995797491428675e+03 7.063133502701043421e-04
1.584315560691744395e+03 3.967812874986183041e-04
1.583635412933810585e+03 1.014999603221491140e-03
1.582955354207972050e+03 -2.210277999229764056e-04
1.582275384504577232e+03 7.450199152051886287e-04
1.581595503813976393e+03 -6.081039934414659469e-04
1.580915712126517974e+03 -2.760669621784246112e-05
1.580236009432555875e+03 -3.379633842581131111e-04
1.579556395722442176e+03 -6.879565523652369759e-04
1.578876870986530776e+03 4.986018468542082648e-05
1.578197435215177393e+03 3.234895594984946187e-04
1.577518088398743203e+03 -3.412126643584233350e-04
1.576838830527582104e+03 2.858378003040873178e-04
1.576159661592058910e+03 -6.977328841675137878e-04
1.575480581582536615e+03 1.038258271317524890e-03
1.574801590489372757e+03 6.038027005784178322e-04
1.574122688302937604e+03 7.991383818733973970e-04
1.573443875013595971e+03 -5.007372114978348842e-04
1.572765150611714489e+03 5.628875894643494901e-04
1.572086515087665248e+03 -5.018710386198306202e-04
1.571407968431814879e+03 4.058243407547392542e-04
1.570729510634537291e+03 -2.247208719012272731e-04
1.570051141686210030e+03 1.237899530226183280e-05
1.569372861577201547e+03 7.677258339683948026e-04
1.568694670297894845e+03 3.713891244900031224e-04
1.568016567838662013e+03 -5.879485941687593621e-04
1.567338554189886054e+03 -3.492156315004443811e-04
1.566660629341948152e+03 -8.737215247593709856e-04
1.565982793285229491e+03 6.196264270579976549e-04
1.565305046010113074e+03 -6.772859079079285435e-04
1.564627387506985542e+03 9.104530515731826604e-04
1.563949817766233537e+03 -6.829418770144754524e-05
1.563272336778243698e+03 2.179074824393648373e-04
1.562594944533408125e+03 1.035304749654080260e-03
1.561917641022115276e+03 9.532018312136508438e-04
1.561240426234762708e+03 1.075379598877169865e-03
1.560563300161735242e+03 1.360070792822843211e-05
1.559886262793437709e+03 -1.493947765175030894e-04
1.559209314120264025e+03 9.531657146495676992e-05
1.558532454132609928e+03 1.359213897597575651e-04
1.557855682820878428e+03 3.394474147507714240e-04
1.557179000175468900e+03 5.447576279227090568e-05
1.556502406186782537e+03 2.991422574418990872e-04
1.555825900845229626e+03 5.492429822877706655e-05
1.555149484141209541e+03 -3.539355202678749431e-04
1.554473156065132571e+03 5.878039675491335009e-04
1.553796916607403546e+03 7.548218861903611401e-04
1.553120765758438210e+03 -6.754772884728249029e-05
1.552444703508643215e+03 -2.742087451872733323e-05
1.551768729848434305e+03 -3.595217683119212616e-04
1.551092844768223586e+03 -9.036575230083796449e-04
1.550417048258428622e+03 9.905561912103413641e-05
1.549741340309466977e+03 -5.315358728594149268e-04
1.549065720911756216e+03 9.442813448519558504e-04
1.548390190055715721e+03 5.668435187400287225e-04
1.547714747731770331e+03 1.164409936267990801e-03
1.547039393930337610e+03 5.706909229618286001e-04
1.546364128641846037e+03 3.566933029299715753e-04
1.545688951856722269e+03 1.463610998498039413e-03
1.545013863565391148e+03 1.078571414837675886e-03
1.544338863758284788e+03 1.857210552194078150e-04
1.543663952425828029e+03 -1.962966936455927522e-04
1.542989129558460263e+03 6.508774893711502746e-04
1.542314395146606330e+03 3.118681075635338479e-04
1.541639749180707440e+03 1.283650350452697573e-03
1.540965191651197529e+03 8.210632085903420705e-04
1.540290722548512349e+03 7.813255952561836771e-04
1.539616341863091293e+03 -1.537789106394930698e-04
1.538942049585379209e+03 7.847727311043147707e-04
1.538267845705811851e+03 7.441774763788084170e-04
1.537593730214839525e+03 5.311800687657878975e-04
1.536919703102899803e+03 -2.412499063675672018e-04
1.536245764360442990e+03 5.779730170287389508e-04
1.535571913977913937e+03 3.193856696861277250e-04
1.534898151945768404e+03 4.076855092788080601e-04
1.534224478254449423e+03 7.132031430622338616e-04
1.533550892894414574e+03 -3.316781338009486377e-04
1.532877395856112344e+03 -7.000793377262047395e-05
1.532203987130002133e+03 -1.141310161263702541e-04
1.531530666706537886e+03 -1.148958358884588903e-04
1.530857434576177184e+03 9.498681169435144222e-04
1.530184290729383065e+03 -2.569681926191442169e-05
1.529511235156611292e+03 1.005358961724133089e-03
1.528838267848326723e+03 5.145893877888003953e-04
1.528165388794992396e+03 6.079507470942541961e-04
1.527492597987074987e+03 6.568772114421101782e-04
1.526819895415037536e+03 5.234745247189157881e-04
1.526147281069352175e+03 5.262644019131686819e-04
1.525474754940487401e+03 2.046754023951948302e-04
1.524802317018911708e+03 2.998100022598757896e-04
1.524129967295099050e+03 6.711505305346024929e-05
1.523457705759523378e+03 3.500125475756144856e-04
1.522785532402660465e+03 8.258859727624237243e-04
1.522113447214986081e+03 -1.704255253576937720e-04
1.521441450186975999e+03 4.042523250585333856e-04
1.520769541309115084e+03 8.883712572718879255e-04
1.520097720571879108e+03 1.669045059028583531e-03
1.519425987965756576e+03 1.677691428300009046e-04
1.518754343481226897e+03 8.555436604923202923e-04
1.518082787108776756e+03 -7.189659276611203497e-04
1.517411318838892839e+03 1.215307320898352701e-04
1.516739938662060013e+03 7.711787010346004547e-04
1.516068646568775875e+03 7.252908988991871439e-04
1.515397442549523475e+03 4.772130543078433105e-04
1.514726326594802231e+03 2.770322758865815106e-04
1.514055298695102465e+03 4.317162084283153087e-04
1.513384358840919958e+03 8.978252910670343973e-04
1.512713507022752310e+03 3.343604713165387117e-04
1.512042743231095301e+03 1.328480440844771217e-03
1.511372067456453806e+03 4.437443075173956477e-04
1.510701479689327243e+03 7.628665381956180195e-04
1.510030979920216851e+03 -5.068819761913555483e-04
1.509360568139627503e+03 7.731966453177896307e-04
1.508690244338065895e+03 -2.438847791537814089e-04
1.508020008506035083e+03 8.917698858327943170e-04
1.507349860634049037e+03 1.279775407112984523e-03
1.506679800712618089e+03 2.451624011995830990e-04
1.506009828732247115e+03 1.297615658585947506e-03
1.505339944683453723e+03 4.154492697357910214e-04
1.504670148556753702e+03 9.228196063640337066e-04
1.504000440342659203e+03 7.603416659636314532e-04
1.503330820031687836e+03 1.388904778782445700e-03
1.502661287614360845e+03 1.113840380475300193e-03
1.501991843081195839e+03 2.000191706803546531e-04
1.501322486422715883e+03 4.323887312288500072e-04
1.500653217629442224e+03 1.196081394035594181e-03
1.499984036691901565e+03 3.811501231542487023e-04
1.499314943600620609e+03 1.152796427264078487e-03
1.498645938346122421e+03 -5.671366447936789391e-04
1.497977020918939161e+03 1.471228531122269418e-03
1.497308191309599351e+03 -1.058458515437637202e-03
1.496639449508636972e+03 -1.529452984986764941e-04
1.495970795506582363e+03 1.012515154901903877e-03
1.495302229293971322e+03 -8.960902069888401246e-04
1.494633750861339649e+03 1.089912316071315343e-03
1.493965360199224961e+03 3.149937129415536507e-05
1.493297057298168511e+03 -8.536223332586590114e-04
1.492628842148706099e+03 2.248423096101896180e-04
1.491960714741384436e+03 1.445637839520318114e-03
1.491292675066742959e+03 -4.193881134077850925e-04
1.490624723115324741e+03 7.512441548664098223e-04
1.489956858877681952e+03 1.411975403885389752e-03
1.489289082344357666e+03 1.027147425162097975e-03
1.488621393505900414e+03 1.769444631297788359e-03
1.487953792352866003e+03 2.861142646264353776e-03
1.487286278875799326e+03 1.729837383727266019e-03
1.486618853065259827e+03 1.950268817225235193e-03
1.485951514911797858e+03 2.586868732570411430e-03
1.485284264405971044e+03 1.357053085283413786e-03
1.484617101538337010e+03 5.283479359311517819e-04
1.483950026299457022e+03 3.003874764779786936e-03
1.483283038679888705e+03 4.656808458971656273e-04
1.482616138670195141e+03 -3.290812366931727002e-05
1.481949326260941234e+03 1.707277522702319895e-03
1.481282601442688247e+03 -3.261076636219470133e-04
1.480615964206004719e+03 1.589763225792910524e-03
1.479949414541461010e+03 1.156021761129900557e-03
1.479282952439622022e+03 2.656779431122206683e-04
1.478616577891058114e+03 1.029480123395559547e-03
1.477950290886346920e+03 3.490035616050771866e-04
1.477284091416056981e+03 -1.270278985596814134e-03
1.476617979470764112e+03 1.679909013923699913e-03
1.475951955041045949e+03 1.537829772435716407e-03
1.475286018117480126e+03 1.790155142741369160e-03
1.474620168690646096e+03 1.568020947693406220e-03
1.473954406751123315e+03 1.501544608956318369e-03
1.473288732289493055e+03 3.714583130500699365e-04
1.472623145296340226e+03 3.767083111022844627e-04
1.471957645762255197e+03 3.804280674553064609e-04
1.471292233677815602e+03 -6.263485151457051604e-04
1.470626909033615448e+03 2.935618781660539762e-03
1.469961671820241463e+03 6.501931098071307008e-04
1.469296522028284016e+03 -3.507222434290148058e-03
1.468631459648335294e+03 1.628084401655522338e-03
1.467966484670994760e+03 -5.691110989314965328e-04
1.467301597086850961e+03 1.035690049547137144e-03
1.466636796886501543e+03 -2.118903335936774164e-03
1.465972084060545967e+03 2.521099846349691889e-03
1.465307458599583697e+03 1.719044515082295043e-03
1.464642920494214195e+03 2.859742085298691908e-03
1.463978469735044200e+03 3.081496940235090715e-03
1.463314106312671356e+03 6.273147701275136453e-04
1.462649830217704221e+03 -4.274877632963832341e-04
1.461985641440747713e+03 4.507060727484834433e-04
1.461321539972414030e+03 5.551012756445460440e-04
1.460657525803309909e+03 1.463533417632036093e-03
1.459993598924045727e+03 1.172861478734678721e-03
1.459329759325231862e+03 2.630244272925917007e-03
1.458666006997487784e+03 2.140459157795322753e-03
1.458002341931427509e+03 -1.409151102394204857e-03
1.457338764117663231e+03 4.916539339064150823e-04
1.456675273546818062e+03 3.303130369024022319e-03
1.456011870209509652e+03 -1.245412999290065621e-03
1.455348554096359294e+03 1.497183316098199936e-03
1.454685325197990096e+03 3.976288147423915221e-04
1.454022183505025168e+03 4.049973222367635704e-04
1.453359129008089440e+03 2.526234698893349475e-03
1.452696161697809657e+03 2.764249034418068528e-03
1.452033281564818026e+03 -4.934460128642458336e-04
1.451370488599737655e+03 2.004435007312725236e-03
1.450707782793204387e+03 -1.319589600153719825e-03
1.450045164135850428e+03 7.759018834610628343e-04
1.449382632618307980e+03 2.798071716442577530e-04
1.448720188231214706e+03 -1.056955031346952859e-03
1.448057830965204630e+03 3.795835658905019529e-03
1.447395560810919051e+03 1.895365690395625635e-03
1.446733377758997449e+03 3.195360577764674056e-04
1.446071281800079305e+03 3.165298657963562523e-03
1.445409272924805919e+03 -9.188625834288745471e-04
1.444747351123825865e+03 2.092639900116935719e-03
1.444085516387782263e+03 8.447065867549567687e-04
1.443423768707321869e+03 -1.745142547008951030e-04
1.442762108073093259e+03 3.188605872014610432e-03
1.442100534475746827e+03 1.651588118856499353e-03
1.441439047905931147e+03 -8.398231431674384748e-04
1.440777648354303892e+03 3.683248453835127108e-03
1.440116335811515455e+03 1.972068003693653020e-03
1.439455110268223507e+03 6.201474768707714025e-03
1.438793971715085718e+03 2.283549407265875707e-03
1.438132920142754301e+03 -4.631805127298527637e-04
1.437471955541897842e+03 2.487732611460978516e-03
1.436811077903170371e+03 4.011169831208853676e-03
1.436150287217240475e+03 8.102179547058999598e-04
1.435489583474769461e+03 5.556587887973310318e-03
1.434828966666422275e+03 7.508539158764264594e-03
1.434168436782869321e+03 1.130104827792695115e-03
1.433507993814775546e+03 2.203060878844945777e-03
1.432847637752813171e+03 4.057280174407492594e-04
1.432187368587650781e+03 -6.701062175647918770e-04
1.431527186309964236e+03 5.614738982003793580e-04
1.430867090910427578e+03 -3.571430171323930849e-04
1.430207082379713029e+03 3.058621279431393471e-03
1.429547160708503725e+03 -2.245067265677391007e-03
1.428887325887471889e+03 -4.500725307975958663e-03
1.428227577907302475e+03 5.941328850048529673e-04
1.427567916758673164e+03 -3.142509932731980121e-03
1.426908342432268910e+03 -8.743443535416755251e-04
1.426248854918776487e+03 -5.721090926110609931e-03
1.425589454208875395e+03 1.633186947588131889e-03
1.424930140293257864e+03 -7.330457889340831956e-04
1.424270913162610668e+03 5.300993240447394138e-03
1.423611772807624220e+03 9.947673453864493923e-04
1.422952719218990751e+03 4.905608129816507908e-03
1.422293752387398854e+03 -2.915724218670978207e-03
1.421634872303551674e+03 -4.108688740703774346e-04
1.420976078958135986e+03 -1.888204419072767905e-03
1.420317372341853115e+03 4.041117363284531250e-03
1.419658752445404389e+03 -1.379519614572993465e-03
1.419000219259483856e+03 1.983059478728492302e-03
1.418341772774796482e+03 2.227422542825475277e-03
1.417683412982045411e+03 3.276871107161657905e-04
1.417025139871931970e+03 3.230175665030242740e-03
1.416366953435168398e+03 5.222668164048333700e-03
1.415708853662456022e+03 2.910217618771870646e-03
1.415050840544505263e+03 1.146329661843491004e-03
1.414392914072026542e+03 1.771667779222527855e-03
1.413735074235732100e+03 -4.679309404143387145e-04
1.413077321026334175e+03 -5.655117421192563769e-03
1.412419654434546828e+03 1.583329292443372976e-03
1.411762074451085937e+03 2.488660323849338149e-03
1.411104581066669198e+03 1.891558217058145327e-03
1.410447174272016127e+03 -2.756421063934475879e-04
1.409789854057846242e+03 -5.582732744726267606e-03
1.409132620414880876e+03 -1.661329901918684937e-03
1.408475473333843183e+03 2.689318220235362069e-03
1.407818412805458138e+03 1.537757884064244610e-03
1.407161438820448893e+03 3.248425278145336288e-03
1.406504551369547698e+03 -1.692493903874712699e-03
1.405847750443477707e+03 2.563908769671506809e-03
1.405191036032972988e+03 -5.102166002298875493e-03
1.404534408128763971e+03 4.424900053223945057e-03
1.403877866721586543e+03 3.848125370736720386e-03
1.403221411802171133e+03 2.151102121225471290e-03
1.402565043361253629e+03 6.562387097974086564e-03
1.401908761389573556e+03 4.549384601969502957e-03
1.401252565877868619e+03 2.330680948689420762e-03
1.400596456816880163e+03 -9.593299506590770645e-03
1.399940434197349532e+03 -1.939069837685479872e-03
1.399284498010016250e+03 2.986225700010591063e-03
1.398628648245630757e+03 -3.488037228450669119e-04
1.397972884894934396e+03 2.055486682796293929e-04
1.397317207948677606e+03 8.181355779094621680e-03
1.396661617397605369e+03 2.584863279455876153e-03
1.396006113232473581e+03 6.151149202661458648e-03
1.395350695444029043e+03 -7.690571872188418218e-05
1.394695364023025832e+03 -6.951634856111842109e-05
1.394040118960219843e+03 4.176911849205613980e-03
1.393384960246366973e+03 -3.250925825870368616e-03
1.392729887872223117e+03 3.502303919240119367e-03
1.392074901828547809e+03 2.489128221015061895e-03
1.391420002106100583e+03 -9.107530748999047862e-04
1.390765188695644611e+03 -1.701500389882592027e-03
1.390110461587941245e+03 3.802427325295959157e-03
1.389455820773759115e+03 7.421769478934595043e-03
1.388801266243857754e+03 -4.471185582313422224e-03
1.388146797989009428e+03 7.740259021489926360e-03
1.387492415999979130e+03 3.170559818054191539e-03
1.386838120267540944e+03 6.978027103547020278e-03
1.386183910782465318e+03 -9.016143264571590394e-05
1.385529787535524520e+03 6.026723431980954802e-03
1.384875750517494453e+03 -3.138925241607187690e-03
1.384221799719149203e+03 -4.434595759700440086e-03
1.383567935131266495e+03 2.031311602054623397e-02
1.382914156744625870e+03 6.592655427540669751e-03
1.382260464550008692e+03 2.843928847480709649e-03
1.381606858538194501e+03 4.152806065174002685e-03
1.380953338699968299e+03 2.599113535757115005e-03
1.380299905026111446e+03 1.206414248033278735e-02
1.379646557507416219e+03 -7.300336352684215317e-03
1.378993296134662160e+03 3.536553083379289589e-03
1.378340120898641544e+03 4.467539665538967225e-03
1.377687031790146648e+03 -1.016120195088453986e-03
1.377034028799966109e+03 9.496383687760151515e-03
1.376381111918895840e+03 1.399262394143859769e-03
1.375728281137728118e+03 -4.076532666786497443e-03
1.375075536447260674e+03 8.477799502173543472e-03
1.374422877838287604e+03 9.409067538795433524e-04
1.373770305301610279e+03 1.854313757285534423e-02
1.373117818828030067e+03 -3.843059873595815277e-03
1.372465418408346522e+03 -8.876039112532861999e-03
1.371813104033362833e+03 5.031600961129055471e-03
1.371160875693885828e+03 -9.202153470036298483e-05
1.370508733380716876e+03 9.990576150094175947e-03
1.369856677084668263e+03 8.530346029884982792e-03
1.369204706796546816e+03 2.889117180086895557e-03
1.368552822507161181e+03 1.101047567421462904e-02
1.367901024207325463e+03 -7.707965758542614787e-03
1.367249311887851945e+03 3.596405896125291161e-03
1.366597685539552913e+03 6.563255557232097748e-03
1.365946145153247926e+03 9.747740891424499718e-03
1.365294690719752907e+03 4.602287913364917597e-03
1.364643322229885598e+03 -1.642738359628504244e-02
1.363992039674469197e+03 1.947168838848845627e-03
1.363340843044321446e+03 2.658555718077420821e-03
1.362689732330267361e+03 -1.778424274042416167e-02
1.362038707523130142e+03 -8.387847641910922128e-04
1.361387768613738444e+03 -2.349651923191014864e-03
1.360736915592917285e+03 -1.071215121714799435e-04
1.360086148451498957e+03 2.051673388222348404e-02
1.359435467180306659e+03 -2.183013797863040881e-02
1.358784871770178142e+03 9.772511357055471345e-03
1.358134362211945700e+03 -2.410553143243043817e-02
1.357483938496439805e+03 2.246937671319679600e-02
1.356833600614501847e+03 -8.372371713417653058e-03
1.356183348556962301e+03 -2.969870265610347840e-03
1.355533182314668011e+03 1.738100043041066389e-03
1.354883101878453090e+03 -2.120114828175348465e-02
1.354233107239162564e+03 1.161809596887053604e-02
1.353583198387637822e+03 2.171241660943832100e-02
1.352933375314722070e+03 2.685832761682523020e-03
1.352283638011263974e+03 -2.265506762441428859e-02
1.351633986468108560e+03 -1.965729808832564901e-02
1.350984420676108130e+03 -1.004235651956708088e-02
1.350334940626107709e+03 -1.330034231122574975e-04
1.349685546308961420e+03 -2.431391215058024535e-03
1.349036237715521565e+03 9.385786809601025238e-03
1.348387014836645903e+03 -1.072972101172035668e-02
1.347737877663184918e+03 6.080352821961718113e-03
1.347088826185998187e+03 -2.248250910924833382e-02
1.346439860395947107e+03 -8.227718362634259611e-03
1.345790980283885801e+03 1.061963349587204293e-02
1.345142185840682941e+03 -2.145004639424855086e-02
1.344493477057196287e+03 -1.569126814880792212e-02
1.343844853924290874e+03 -3.367931129477014229e-02
1.343196316432833555e+03 3.181670558287020417e-02
1.342547864573693005e+03 -8.893346610802306193e-03
1.341899498337736077e+03 -3.834439235383549274e-03
1.341251217715831444e+03 -1.480752850160888152e-02
1.340603022698851419e+03 -2.598038878895612622e-02
1.339954913277671949e+03 -1.725858436829021472e-02
1.339306889443163527e+03 -3.294127557123970648e-03
1.338658951186203922e+03 -1.155181033602076072e-02
1.338011098497669082e+03 2.412184184967723286e-02
1.337363331368440413e+03 1.539397933073109216e-02
1.336715649789395684e+03 5.186041288071743804e-02
1.336068053751414482e+03 2.245587823021728477e-02
1.335420543245381850e+03 8.678184516601382403e-02
1.334773118262182834e+03 1.886166961629992533e-02
1.334125778792700658e+03 1.777230627204995708e-03
1.333478524827824003e+03 4.447208592921061965e-02
1.332831356358441553e+03 -1.599577370525215314e-02
1.332184273375445628e+03 -1.129749392068782159e-02
1.331537275869723089e+03 1.029141915455291691e-02
1.330890363832168077e+03 3.034726640338009443e-02
1.330243537253676550e+03 -3.213000490993184188e-05
1.329596796125142646e+03 1.110110746197341680e-02
1.328950140437464142e+03 -9.584167661930662399e-03
1.328303570181538817e+03 -2.446165271319097109e-03
1.327657085348268083e+03 4.497752839077229399e-03
1.327010685928551538e+03 -6.463871444274500722e-02
1.326364371913292416e+03 -3.972314233056443988e-02
1.325718143293393950e+03 -2.699801482612187997e-03
1.325072000059764832e+03 2.427829867305605644e-03
1.324425942203310115e+03 2.773873731820705648e-03
1.323779969714936669e+03 4.693054018746308648e-02
1.323134082585556826e+03 1.214757343411652056e-02
1.322488280806082912e+03 2.558093251461998272e-02
1.321842564367421801e+03 5.339880688196278063e-02
1.321196933260493097e+03 -1.451958423360623363e-02
1.320551387476210948e+03 -2.237109333315590379e-02
1.319905927005493140e+03 5.768001577718837730e-02
1.319260551839255641e+03 -5.204949154377456338e-02
1.318615261968418054e+03 -5.121153549800818577e-02
1.317970057383903622e+03 -3.249467532464484637e-03
1.317324938076637409e+03 -3.824889624944994432e-02
1.316679904037537199e+03 9.973638407879343096e-03
1.316034955257533511e+03 3.389221021212102374e-03
1.315390091727551408e+03 -6.913992772142617087e-03
1.314745313438519588e+03 1.274855669378805179e-01
1.314100620381366753e+03 4.177082915456394735e-02
1.313456012547025239e+03 -2.621314704603397785e-02
1.312811489926425565e+03 -3.279904073038768242e-02
1.312167052510505528e+03 3.167552913108884899e-02
1.311522700290195644e+03 -3.138096066805866335e-02
1.310878433256437347e+03 3.028367445862731322e-02
1.310234251400166613e+03 8.867133206556694625e-02
1.309590154712323056e+03 1.888023242638487906e-02
1.308946143183846289e+03 3.112404499326656623e-02
1.308302216805683202e+03 -1.007621196626062865e-01
1.307658375568771589e+03 1.828385775710391625e-01
1.307014619464063799e+03 -1.968534975542836005e-02
1.306370948482501262e+03 5.574164099031227865e-02
1.305727362615032689e+03 -7.673490664120029281e-02
1.305083861852612245e+03 2.422596927180344917e-01
1.304440446186185000e+03 1.796747053772669925e-02
1.303797115606705120e+03 -1.538770965591969297e-01
1.303153870105128590e+03 1.212367816241104179e-02
1.302510709672409575e+03 4.805590594666311194e-02
1.301867634299502242e+03 4.187055027450208716e-02
1.301224643977368032e+03 -3.088853733610312791e-01
1.300581738696964749e+03 2.876460905138454247e-02
1.299938918449253833e+03 -6.822804093867276820e-03
1.299296183225196728e+03 5.665068468657343675e-02
1.298653533015760331e+03 -1.323598663121439423e-01
1.298010967811906085e+03 2.014294007142617693e-01
1.297368487604600887e+03 8.297794787413793893e-02
1.296726092384815274e+03 -1.495956765995946382e-02
1.296083782143514327e+03 2.197168037541221419e-01
1.295441556871674038e+03 -1.843526325640386376e-01
1.294799416560263126e+03 -8.673194405998189971e-02
1.294157361200257583e+03 1.285902050383951056e-01
1.293515390782629765e+03 -7.379868134568580429e-02
1.292873505298359305e+03 -1.572147325660764039e-01
1.292231704738420376e+03 -4.687481037629956937e-01
1.291589989093796248e+03 -4.644305215181276925e-02
1.290948358355462915e+03 1.515600855442193196e-01
1.290306812514405465e+03 9.275208423065632937e-03
1.289665351561608986e+03 5.698776240965883894e-02
1.289023975488056749e+03 2.864736041091565100e-01
1.288382684284735660e+03 2.835244178580991203e-01
1.287741477942630809e+03 1.882315482724765676e-01
1.287100356452734559e+03 -1.098433865196216247e-01
1.286459319806035637e+03 1.176043409970201070e-01
1.285818367993528227e+03 -1.254489874326767396e-01
1.285177501006204693e+03 3.931757283109540285e-02
1.284536718835059219e+03 8.089216748026745174e-02
1.283896021471089625e+03 -4.778834447538543584e-02
1.283255408905290096e+03 -6.921038583607951045e-02
1.282614881128663910e+03 -1.794888112650956657e-01
1.281974438132208888e+03 -1.247658124653029943e-01
1.281334079906930128e+03 3.848337200439655992e-01
1.280693806443827270e+03 -5.945905243988767325e-02
1.280053617733905412e+03 1.545455825036802511e-01
1.279413513768175108e+03 3.847928637254183215e-01
1.278773494537637816e+03 3.134422962960384251e-01
1.278133560033305912e+03 -2.833405721214168893e-02
1.277493710246189949e+03 2.700531577529385330e-01
1.276853945167302300e+03 4.104280395128559467e-01
1.276214264787653519e+03 7.426250309128934598e-04
1.275574669098259619e+03 9.854785827572338803e-04
1.274935158090138430e+03 2.946736343003663605e-01
1.274295731754304143e+03 -5.286279969689600122e-02
1.273656390081780046e+03 1.689315843127005626e-02
1.273017133063582150e+03 4.149809174568031556e-01
1.272377960690731925e+03 -7.961219066880387274e-02
1.271738872954258113e+03 -2.187419322483632467e-01
1.271099869845178546e+03 2.562918633430315285e-02
1.270460951354523786e+03 4.001084362778079689e-02
1.269822117473318940e+03 2.458140914021647028e-01
1.269183368192594571e+03 3.377622413531202183e-01
1.268544703503377605e+03 -3.368379397687137344e-01
1.267906123396702242e+03 -2.482954659774501971e-01
1.267267627863600865e+03 3.404060041083260546e-01
1.266629216895109494e+03 1.486440857741377353e-01
1.265990890482262330e+03 -9.784705052681171022e-02
1.265352648616093575e+03 -4.719313865315251655e-01
1.264714491287648343e+03 -4.271148482959550435e-02
1.264076418487962655e+03 9.810941622596820733e-02
1.263438430208077989e+03 3.082783994180164355e-01
1.262800526439037640e+03 -3.547526563088363449e-01
1.262162707171886723e+03 -2.403710966904803181e-01
1.261524972397672173e+03 4.395437055495740597e-01
1.260887322107435466e+03 3.101147552733745649e-01
1.260249756292234451e+03 -2.836947067680496981e-01
1.259612274943110606e+03 -1.033113845769713796e-01
1.258974878051116320e+03 -1.884391839947915648e-01
1.258337565607307624e+03 2.642026366741426213e-01
1.257700337602738728e+03 1.095065491525983870e-01
1.257063194028463840e+03 2.023957873916441830e-01
1.256426134875538992e+03 -1.558564078088148508e-01
1.255789160135023849e+03 1.710059436935286448e-01
1.255152269797978079e+03 3.810581347077312553e-01
1.254515463855463167e+03 5.623915476851425871e-02
1.253878742298540601e+03 9.773820416554675206e-02
1.253242105118273685e+03 -2.630469268594795573e-01
1.252605552305731180e+03 2.365446398534356339e-03
1.251969083851978212e+03 -3.120580082012715598e-02
1.251332699748083542e+03 6.628733921201636070e-01
1.250696399985114112e+03 -1.592936803463343154e-01
1.250060184554144143e+03 -3.679274569421884244e-01
1.249424053446246035e+03 3.715551606187204592e-01
1.248788006652490367e+03 -5.049362904428841281e-01
1.248152044163956816e+03 -3.689193105149382035e-01
1.247516165971717783e+03 2.281715435114858304e-01
1.246880372066854761e+03 -4.171176107956077739e-01
1.246244662440447428e+03 7.334125189597433259e-02
1.245609037083571820e+03 1.387418009858455703e-01
1.244973495987316710e+03 4.775984436804413952e-02
1.244338039142763591e+03 2.049456670437869443e-01
1.243702666540995779e+03 -1.545090192093497537e-02
1.243067378173100224e+03 2.520933295886988446e-01
1.242432174030167516e+03 6.745996058363973313e-02
1.241797054103284609e+03 3.124942413333232083e-01
1.241162018383542090e+03 7.804699589453839570e-01
1.240527066862034189e+03 -3.456380421792727003e-02
1.239892199529853315e+03 1.104464212137349771e-01
1.239257416378093694e+03 -4.026807745117025328e-01
1.238622717397853194e+03 -3.580258038032033130e-01
1.237988102580229679e+03 -1.338322988085291210e-01
1.237353571916319197e+03 -2.681965065557798122e-01
1.236719125397226890e+03 -3.042981476034032351e-01
1.236084763014052442e+03 2.488098738740215921e-02
1.235450484757899176e+03 -1.197260358881631487e-01
1.234816290619870415e+03 -2.840396673403950412e-01
1.234182180591078577e+03 -6.823273195045047312e-02
1.233548154662625166e+03 -5.025582099045593498e-01
1.232914212825618961e+03 3.745450843321822543e-01
1.232280355071176018e+03 2.607857214131460433e-01
1.231646581390405117e+03 -1.605119275113724153e-01
1.231012891774416858e+03 -2.776902651206434869e-01
1.230379286214329113e+03 -1.794703593949038833e-01
1.229745764701256121e+03 -4.072986732279131883e-01
1.229112327226317575e+03 6.732794759253167560e-02
1.228478973780633169e+03 3.741739196903942077e-01
1.227845704355320777e+03 7.903456894865942828e-02
1.227212518941501912e+03 2.402571426427968504e-03
1.226579417530299907e+03 -3.195489213145845109e-01
1.225946400112839910e+03 -1.017707747781195216e-01
1.225313466680247075e+03 3.604028884705487434e-01
1.224680617223652007e+03 -1.317107235610780747e-01
1.224047851734178039e+03 -5.153172283130655340e-02
1.223415170202959416e+03 -2.533908811215971890e-01
1.222782572621128566e+03 5.398439574863128643e-01
1.222150058979812457e+03 4.127362349100422989e-01
1.221517629270152611e+03 3.895479215249432747e-01
1.220885283483279636e+03 -1.751125739790492519e-01
1.220253021610333235e+03 -1.028859007381436631e-02
1.219620843642451291e+03 2.041674904971211291e-01
1.218988749570773507e+03 2.808240231298790857e-01
1.218356739386443223e+03 1.426466703799346425e-02
1.217724813080598324e+03 3.872694424508262290e-01
1.217092970644389425e+03 3.124241362408949896e-01
1.216461212068958048e+03 -2.239045986282954537e-01
1.215829537345452991e+03 -6.663499167996968231e-02
1.215197946465019413e+03 1.519559066717905693e-01
1.214566439418807931e+03 2.537429158960799458e-01
1.213935016197974619e+03 3.010805542447868022e-01
1.213303676793666455e+03 -8.092194018154126589e-02
1.212672421197041331e+03 1.451935158932481651e-01
1.212041249399253502e+03 3.573033011780761270e-01
1.211410161391457223e+03 3.207099513042518946e-01
1.210779157164815842e+03 2.947582674109801570e-01
1.210148236710483616e+03 4.196379139228301886e-02
1.209517400019623892e+03 7.233454098538429078e-02
1.208886647083400021e+03 4.276638428238894174e-01
1.208255977892973533e+03 -5.188074152417097018e-01
1.207625392439511415e+03 7.574348372235235882e-02
1.206994890714178837e+03 -1.829245585744538605e-01
1.206364472708146423e+03 -1.048304223051172851e-01
1.205734138412581160e+03 -3.924239991376093362e-01
1.205103887818655494e+03 -5.448267619567869618e-02
1.204473720917540049e+03 3.939933565824893513e-03
1.203843637700409090e+03 6.953368561791325453e-01
1.203213638158438698e+03 1.240328621824564187e-01
1.202583722282803137e+03 2.162355920956486877e-01
1.201953890064683947e+03 2.357334789000863351e-01
1.201324141495255390e+03 1.451451685626359289e-01
1.200694476565702644e+03 2.818314958291767147e-01
1.200064895267203610e+03 -3.197742455712360155e-01
1.199435397590945286e+03 -4.286092251409716614e-01
1.198805983528111028e+03 3.256206186248903900e-01
1.198176653069887834e+03 -2.749434703062175189e-01
1.197547406207462700e+03 -9.923629066869662507e-01
1.196918242932024441e+03 -1.134304132197064136e-01
1.196289163234763691e+03 7.147338186454894882e-02
1.195660167106871086e+03 -2.810970681742030464e-01
1.195031254539542715e+03 1.654678666160559197e-01
1.194402425523969214e+03 -5.196785720577546952e-01
1.193773680051352130e+03 -4.781911326018168373e-01
1.193145018112882099e+03 -5.894280004736000000e-01
1.192516439699764305e+03 -2.414145969614940324e-01
1.191887944803194841e+03 3.703690143103289256e-01
1.191259533414378893e+03 -2.216762387222941111e-01
1.190631205524516190e+03 -3.510916353364446629e-01
1.190002961124813737e+03 -2.076134346037330769e-01
1.189374800206473083e+03 -1.923013584857551361e-01
1.188746722760708508e+03 2.974897305062014219e-01
1.188118728778719742e+03 3.263447986863262096e-01
1.187490818251726523e+03 5.597464699241309072e-01
1.186862991170932219e+03 5.156283381968892465e-01
