# Supplementary material for: Elevated concentrations cause upright alpha-synuclein conformation at lipid interfaces
Source: Nat Commun. 2023 Sep 18;14:5731. doi: 10.1038/s41467-023-39843-1 (PMC10507035; doi:10.1038/s41467-023-39843-1)
Supplement: Supplementary file 3 — Source Data [file 41467_2023_39843_MOESM3_ESM.zip › Source Data file/FigureS3/A/aS-DPPG_50uM-reproduction-NoFiltration_t = 8.72 to 12.90 hr.txt]

2.303734463863343990e+03 2.856814997369323816e-02
2.302961100516073202e+03 -3.858364642119217151e-03
2.302187836495217198e+03 1.482525796040117449e-03
2.301414671789645581e+03 -9.350002441427320010e-02
2.300641606388224318e+03 3.964706044399125828e-02
2.299868640279824831e+03 6.305493840687854089e-03
2.299095773453316724e+03 -3.042676441720778766e-02
2.298323005897578696e+03 -2.755788415835750196e-02
2.297550337601480351e+03 2.343325140884840521e-02
2.296777768553902206e+03 4.663715211907201036e-02
2.296005298743721141e+03 1.289338232577206958e-04
2.295232928159812218e+03 -4.577058434356987698e-02
2.294460656791063229e+03 3.639878317071566782e-02
2.293688484626352874e+03 2.002297448104698938e-02
2.292916411654567128e+03 5.102212498926155665e-02
2.292144437864588326e+03 9.461264998734213866e-03
2.291372563245306083e+03 6.450267239645895989e-02
2.290600787785611828e+03 3.039626089946417115e-02
2.289829111474389720e+03 7.313002587122991588e-03
2.289057534300536645e+03 -1.562186597200173992e-02
2.288286056252940398e+03 -2.426389009818726364e-02
2.287514677320499686e+03 -4.039956193211787644e-02
2.286743397492111399e+03 3.502736152058918279e-02
2.285972216756672424e+03 -2.713945903167348794e-02
2.285201135103079650e+03 2.285112460263145906e-03
2.284430152520235424e+03 -7.936827397769092435e-03
2.283659268997043910e+03 -6.362407308939360684e-03
2.282888484522407452e+03 -2.051387253095413726e-02
2.282117799085232036e+03 2.420912831767658285e-02
2.281347212674421826e+03 -2.631248490438605619e-02
2.280576725278890081e+03 -8.851766675540195459e-03
2.279806336887540965e+03 -5.489988027610525310e-03
2.279036047489289558e+03 -8.055426689711793833e-03
2.278265857073050938e+03 -3.414783846293385425e-03
2.277495765627734727e+03 -9.782240326523371915e-03
2.276725773142261460e+03 4.181113781253033485e-04
2.275955879605542577e+03 -3.680596963340927036e-02
2.275186085006502253e+03 4.931714735829328261e-02
2.274416389334062842e+03 -1.739811910628588990e-02
2.273646792577141241e+03 8.059646211830581025e-03
2.272877294724663443e+03 -2.888055573752645183e-02
2.272107895765555440e+03 -2.417172279470093318e-03
2.271338595688741407e+03 -2.826782645802791358e-03
2.270569394483152792e+03 9.344469216375471139e-04
2.269800292137719225e+03 -4.645042735781425292e-02
2.269031288641366700e+03 3.167016370128979130e-02
2.268262383983035761e+03 1.492372673597253986e-02
2.267493578151652400e+03 -1.500367502808790457e-02
2.266724871136160800e+03 -1.344220792029900309e-02
2.265956262925490591e+03 3.393601944382258068e-02
2.265187753508585956e+03 1.687244053129289406e-02
2.264419342874387439e+03 -1.040545822631981296e-02
2.263651031011833766e+03 -7.194713907907032691e-03
2.262882817909867299e+03 2.043785922804893310e-02
2.262114703557437679e+03 7.562217545374087455e-03
2.261346687943489087e+03 5.936311921371958435e-03
2.260578771056969344e+03 -2.695627613926174573e-02
2.259810952886826271e+03 2.044525461916848336e-02
2.259043233422013145e+03 4.877814259146469864e-04
2.258275612651483243e+03 -3.815692850520716745e-02
2.257508090564189843e+03 -1.047272646515569165e-02
2.256740667149086221e+03 -4.505435117881908570e-03
2.255973342395132931e+03 -1.957041449761297985e-02
2.255206116291286889e+03 3.811591895197805123e-04
2.254438988826506829e+03 -2.926541222192272779e-02
2.253671959989755123e+03 -1.707989240385928646e-03
2.252905029769999601e+03 -4.465311274928805696e-02
2.252138198156198996e+03 -2.564282854558142324e-03
2.251371465137321138e+03 8.084405585753216134e-03
2.250604830702335676e+03 -1.480204767735317402e-02
2.249838294840208619e+03 1.339138634035321991e-03
2.249071857539915072e+03 9.030524130311776837e-03
2.248305518790422866e+03 -2.876941780866807460e-03
2.247539278580708924e+03 -1.151519344340602539e-02
2.246773136899746532e+03 1.132271880977109291e-02
2.246007093736514435e+03 -1.952652155233659120e-02
2.245241149079989555e+03 2.960466716166169215e-02
2.244475302919152455e+03 1.591279183762985688e-02
2.243709555242985516e+03 -4.516334655665639464e-02
2.242943906040469301e+03 1.669202317247924167e-03
2.242178355300591647e+03 -2.755011929474036891e-02
2.241412903012336756e+03 1.142182628903888164e-04
2.240647549164688826e+03 2.089647610714640696e-02
2.239882293746642972e+03 -1.135509535343340662e-03
2.239117136747185214e+03 1.738090589683512904e-02
2.238352078155308845e+03 1.300576648465892778e-02
2.237587117960008982e+03 2.584369818360912965e-02
2.236822256150277099e+03 -4.551197249910330159e-03
2.236057492715113767e+03 4.148238211041606338e-03
2.235292827643517739e+03 -1.483230670884766109e-02
2.234528260924482311e+03 -1.351758596543235942e-02
2.233763792547013509e+03 2.918010348672885664e-03
2.232999422500115543e+03 3.921501215455359263e-03
2.232235150772790803e+03 -2.452124488593753968e-03
2.231470977354043498e+03 4.049252646196177660e-04
2.230706902232879656e+03 1.185807405693554799e-02
2.229942925398314401e+03 1.749841894163921274e-02
2.229179046839351940e+03 -1.907535421134521139e-02
2.228415266545003760e+03 5.582086569320381629e-03
2.227651584504288621e+03 -6.677040991752343849e-03
2.226888000706219827e+03 -3.428414898555422891e-02
2.226124515139808864e+03 -1.110486548589167954e-02
2.225361127794079948e+03 1.038346767949118246e-02
2.224597838658048204e+03 -4.699061707674126584e-04
2.223834647720736029e+03 1.974959244436761546e-02
2.223071554971165824e+03 7.110115154657795436e-03
2.222308560398359987e+03 2.453548057797601614e-02
2.221545663991348192e+03 -6.793583823970610232e-03
2.220782865739152840e+03 -7.860727915978324085e-03
2.220020165630805423e+03 -2.169295360126378275e-02
2.219257563655333797e+03 -3.519665967432965975e-02
2.218495059801771276e+03 -7.692415344859996652e-03
2.217732654059149354e+03 1.081265174193376394e-02
2.216970346416504981e+03 -1.110645761162752307e-02
2.216208136862869651e+03 -2.239006188871328976e-02
2.215446025387287591e+03 -8.041008744011512652e-03
2.214684011978793933e+03 -5.031932745475785514e-03
2.213922096626429266e+03 6.878985340816592617e-03
2.213160279319235997e+03 1.079336010459560832e-02
2.212398560046258353e+03 -1.199199239197327321e-02
2.211636938796540562e+03 2.136215032032735307e-03
2.210875415559132307e+03 2.650159476314873416e-03
2.210113990323077815e+03 9.582755354810191736e-03
2.209352663077430407e+03 -1.927413053931662651e-02
2.208591433811237948e+03 7.254308498368028379e-03
2.207830302513557399e+03 1.359733640990224042e-02
2.207069269173436624e+03 -2.626826730416125227e-03
2.206308333779938039e+03 -1.119601186641157493e-02
2.205547496322118604e+03 1.831291537772389982e-02
2.204786756789029823e+03 1.104746676212009678e-02
2.204026115169743207e+03 4.219395426138718846e-03
2.203265571453308439e+03 -5.490364057933425600e-03
2.202505125628800670e+03 1.403566250631171040e-02
2.201744777685276858e+03 -2.936709681399559194e-03
2.200984527611806698e+03 -1.518025402545008281e-03
2.200224375397458061e+03 2.619253882163953204e-03
2.199464321031297004e+03 -6.012299559442457232e-03
2.198704364502398676e+03 -1.956253616856610741e-03
2.197944505799836406e+03 -9.931828171008832713e-04
2.197184744912681708e+03 2.836028298115908248e-03
2.196425081830009731e+03 -2.341108338806734569e-03
2.195665516540895624e+03 3.869732814116992430e-03
2.194906049034425450e+03 -3.122625455960923498e-03
2.194146679299672542e+03 -5.099243064248768463e-03
2.193387407325721142e+03 -1.769088999392096680e-03
2.192628233101651858e+03 -1.268079961600324969e-02
2.191869156616554392e+03 7.793683483686245604e-03
2.191110177859509349e+03 9.054599762660733159e-03
2.190351296819606432e+03 -5.684443568023541359e-03
2.189592513485937161e+03 1.260222445549521184e-03
2.188833827847591238e+03 -3.124661738817308913e-03
2.188075239893658363e+03 -1.263353507277767147e-03
2.187316749613233696e+03 -7.524381152558194501e-03
2.186558356995414215e+03 -1.115151095499444496e-03
2.185800062029295077e+03 7.108738764405445922e-03
2.185041864703973260e+03 4.695199888158337401e-03
2.184283765008551200e+03 -3.929213884800648524e-03
2.183525762932131329e+03 2.733643335650247190e-03
2.182767858463812445e+03 -4.815767383168536274e-03
2.182010051592700620e+03 -8.592568159005014097e-03
2.181252342307900108e+03 1.247516535512144600e-02
2.180494730598524256e+03 -2.272454921752057200e-03
2.179737216453673682e+03 3.556030944758717827e-03
2.178979799862465370e+03 -8.798771592463413768e-03
2.178222480814009032e+03 -3.809066923941232933e-04
2.177465259297418015e+03 7.118656176210109120e-03
2.176708135301807488e+03 3.657446980484641789e-03
2.175951108816292617e+03 -4.771999726026832154e-04
2.175194179829992208e+03 2.895645195337119820e-03
2.174437348332026886e+03 -2.757473648877985066e-03
2.173680614311517274e+03 -4.241048928975798930e-03
2.172923977757583998e+03 2.730290425584216973e-03
2.172167438659354957e+03 -5.108735018977274929e-04
2.171410997005952595e+03 1.714507735565611122e-03
2.170654652786504812e+03 -5.098555888883234436e-04
2.169898405990139509e+03 -8.953188040514200446e-03
2.169142256605988223e+03 4.733091013562105466e-03
2.168386204623182493e+03 4.324986958586017269e-03
2.167630250030855677e+03 -3.563389249423411318e-04
2.166874392818139313e+03 2.498526128789588414e-03
2.166118632974174034e+03 -3.262508100296162335e-04
2.165362970488093197e+03 -8.446781756141287815e-04
2.164607405349041073e+03 5.989121810394832865e-03
2.163851937546152840e+03 2.370980338841034620e-03
2.163096567068576405e+03 2.777756936252913887e-03
2.162341293905452403e+03 -2.040519743474872999e-03
2.161586118045925105e+03 5.827095618674878056e-04
2.160831039479142419e+03 3.934417499536083454e-03
2.160076058194252255e+03 5.173885771087542371e-03
2.159321174180406160e+03 -5.353037929805066868e-03
2.158566387426755682e+03 3.582480605414029755e-04
2.157811697922450549e+03 5.426833312425564633e-04
2.157057105656645945e+03 -9.015341175403070824e-04
2.156302610618500694e+03 -3.526134624711826319e-03
2.155548212797169981e+03 -5.058556957983430073e-03
2.154793912181812630e+03 1.139269626893906406e-03
2.154039708761589281e+03 3.601347561831218236e-03
2.153285602525660579e+03 1.205085854480453245e-03
2.152531593463194440e+03 2.440143529121974620e-03
2.151777681563349688e+03 3.610244659470649830e-03
2.151023866815296060e+03 -9.607611733619813720e-05
2.150270149208203293e+03 -5.409519571571274471e-04
2.149516528731235667e+03 2.556079983352113009e-03
2.148763005373572014e+03 -3.139183020764440332e-03
2.148009579124376614e+03 -8.697422838740355064e-05
2.147256249972826481e+03 -2.156555075856718146e-03
2.146503017908102265e+03 6.398727772144234723e-03
2.145749882919371885e+03 2.003509889415768137e-03
2.144996844995821448e+03 7.885674852217371394e-04
2.144243904126627967e+03 -6.404926388166333300e-03
2.143491060300973913e+03 -2.797365224729168117e-04
2.142738313508041756e+03 -2.029767729381628909e-03
2.141985663737015784e+03 -2.386344207931163919e-03
2.141233110977082106e+03 3.103137671071557867e-03
2.140480655217426829e+03 -4.545593222209889060e-03
2.139728296447245157e+03 1.240813800063433371e-03
2.138976034655719559e+03 2.870177574879063422e-03
2.138223869832050696e+03 1.698298872312424546e-03
2.137471801965426494e+03 3.575834561218921553e-03
2.136719831045042156e+03 -7.243779386972187036e-04
2.135967957060096523e+03 -2.154095199809159204e-03
2.135216179999788437e+03 -2.590381522626497091e-04
2.134464499853316738e+03 -6.927823479000468467e-04
2.133712916609882086e+03 -2.085914596900462128e-03
2.132961430258686960e+03 -6.271444273056231422e-03
2.132210040788939295e+03 4.776931467732698812e-03
2.131458748189837934e+03 7.031920691378536984e-04
2.130707552450596268e+03 -1.100432769419977313e-03
2.129956453560418595e+03 -1.804889957257550413e-03
2.129205451508520127e+03 1.929212827344950172e-03
2.128454546284110620e+03 -3.016280059814379234e-03
2.127703737876405285e+03 -2.932218700008146824e-03
2.126953026274613876e+03 -6.741046878239128660e-04
2.126202411467957063e+03 4.108521633128855294e-03
2.125451893445651876e+03 -3.535510519541079709e-04
2.124701472196917166e+03 -3.434995856922199147e-04
2.123951147710973601e+03 -6.055673926911616170e-03
2.123200919977043668e+03 4.106467400378184529e-03
2.122450788984351675e+03 9.910648122031266369e-04
2.121700754722123747e+03 -4.066910492681190953e-03
2.120950817179587830e+03 8.598610263847848321e-04
2.120200976345970048e+03 -3.128880421991568107e-03
2.119451232210500166e+03 1.444367293697648019e-03
2.118701584762413404e+03 2.253529650936843699e-03
2.117952033990937707e+03 3.627840443378295681e-03
2.117202579885311934e+03 1.593442645365318296e-03
2.116453222434769486e+03 -1.123575375855451067e-03
2.115703961628549223e+03 1.406454176893834123e-03
2.114954797455888183e+03 -4.963601469265482369e-04
2.114205729906030683e+03 -2.218610862406654102e-03
2.113456758968213762e+03 2.812226228423745440e-04
2.112707884631687193e+03 -8.647553529583294307e-05
2.111959106885691654e+03 -1.542791828726546542e-03
2.111210425719475097e+03 1.912862788996924851e-03
2.110461841122283658e+03 -5.746914020619790916e-04
2.109713353083370748e+03 1.361518945654779185e-04
2.108964961591986139e+03 2.044409458215920138e-03
2.108216666637383241e+03 8.043642387819872506e-04
2.107468468208811828e+03 4.424535541338326652e-04
2.106720366295530766e+03 2.297702252084023351e-03
2.105972360886798924e+03 -3.079190136790534941e-03
2.105224451971873350e+03 -4.180357566495278418e-04
2.104476639540012911e+03 -8.533657144026399362e-04
2.103728923580481933e+03 -3.479310222749954331e-04
2.102981304082541101e+03 -9.241895074691200678e-04
2.102233781035458378e+03 -1.267366775008521140e-03
2.101486354428498089e+03 -1.116418939513242475e-03
2.100739024250926377e+03 -3.528623326620016886e-03
2.099991790492014843e+03 -8.853922928571088258e-04
2.099244653141035087e+03 4.890912055101804060e-03
2.098497612187256891e+03 -1.718183063865939744e-03
2.097750667619953674e+03 -1.383110750311586791e-04
2.097003819428404313e+03 2.262563682342099043e-03
2.096257067601884046e+03 1.330302999289559307e-03
2.095510412129668111e+03 4.650297806781030288e-03
2.094763853001040843e+03 8.664909077662394897e-04
2.094017390205281117e+03 -2.329124244765257666e-03
2.093271023731673267e+03 -2.533829328389140562e-03
2.092524753569497989e+03 9.961451589114440463e-04
2.091778579708048710e+03 5.457114174701770733e-04
2.091032502136604307e+03 -2.709447050983301592e-03
2.090286520844458209e+03 2.291851464865810473e-03
2.089540635820902025e+03 1.917123795394671312e-03
2.088794847055225546e+03 5.476243210175854798e-04
2.088049154536722199e+03 8.916739675320704654e-04
2.087303558254687232e+03 -2.217695422594531413e-03
2.086558058198415893e+03 3.160934028123773502e-03
2.085812654357207066e+03 -3.744176947220918556e-03
2.085067346720361456e+03 2.047707270995970628e-03
2.084322135277181587e+03 2.025326686231794515e-04
2.083577020016962706e+03 -8.807045082793904219e-04
2.082832000929018250e+03 2.265999851144586547e-03
2.082087078002647104e+03 -8.048325986908031046e-04
2.081342251227157249e+03 2.025855804444349692e-03
2.080597520591860302e+03 2.733768378917951513e-04
2.079852886086062426e+03 -2.749544789192264090e-03
2.079108347699075239e+03 2.610080925736737566e-03
2.078363905420215815e+03 -8.155235232119460633e-04
2.077619559238795773e+03 2.880814200398068136e-03
2.076875309144134008e+03 -3.369615798265497390e-03
2.076131155125543955e+03 -3.758440473675214548e-03
2.075387097172346330e+03 -1.748581221480656651e-03
2.074643135273861844e+03 1.125200986603851813e-03
2.073899269419414850e+03 -5.128892047473925718e-06
2.073155499598326060e+03 6.130419829853729369e-04
2.072411825799921644e+03 -1.560642674429765396e-03
2.071668248013525954e+03 -7.307828121092172467e-04
2.070924766228470617e+03 -8.374867302116377086e-04
2.070181380434085440e+03 -1.450023762685685594e-03
2.069438090619696595e+03 -1.292673496193620089e-03
2.068694896774642984e+03 -5.771875346831095061e-06
2.067951798888252597e+03 1.763048232618083999e-03
2.067208796949867974e+03 1.288106898914784422e-03
2.066465890948822562e+03 9.930510340461196593e-04
2.065723080874453444e+03 4.411533411697787441e-04
2.064980366716103163e+03 3.320289510134268084e-04
2.064237748463112439e+03 3.310673967897100230e-03
2.063495226104825633e+03 2.535900736540500251e-03
2.062752799630587106e+03 -8.976450287632775421e-05
2.062010469029741216e+03 1.142421431797884142e-03
2.061268234291637782e+03 -5.488933715255942024e-04
2.060526095405624801e+03 -7.947306865049582432e-04
2.059784052361055728e+03 1.664753981557894362e-03
2.059042105147280381e+03 -4.677117800838855033e-04
2.058300253753650395e+03 2.094151539125273763e-03
2.057558498169524682e+03 1.723497339841183673e-03
2.056816838384260336e+03 7.281226645965138819e-04
2.056075274387212630e+03 -1.202434931831224000e-03
2.055333806167744115e+03 -8.481541728856105292e-05
2.054592433715215520e+03 -5.428499221082111643e-04
2.053851157018985759e+03 1.108916128797118308e-03
2.053109976068424658e+03 3.292194809548052857e-04
2.052368890852894765e+03 8.468757491479288706e-06
2.051627901361762270e+03 2.571027705440278709e-03
2.050887007584402454e+03 1.383082609608976034e-03
2.050146209510177869e+03 -2.031399439486719887e-04
2.049405507128465615e+03 1.136040993069355968e-03
2.048664900428635519e+03 5.460673330889180077e-04
2.047924389400066502e+03 -1.888185857365679010e-03
2.047183974032130209e+03 1.176698653277190483e-03
2.046443654314209198e+03 1.514074038034665714e-04
2.045703430235678752e+03 2.668985236283918667e-03
2.044963301785919612e+03 3.814181512235817386e-04
2.044223268954317973e+03 1.041362811959629844e-03
2.043483331730254577e+03 3.207649017334734693e-03
2.042743490103117438e+03 4.520125078157036669e-04
2.042003744062290934e+03 2.005961275331086605e-03
2.041264093597163082e+03 3.602421874543087327e-04
2.040524538697127355e+03 -5.994522391269844824e-04
2.039785079351573586e+03 1.851567958077899873e-04
2.039045715549891611e+03 8.455402345776106849e-04
2.038306447281480359e+03 2.146581249613308158e-03
2.037567274535731485e+03 2.301554179033824801e-04
2.036828197302047556e+03 6.064359173348677929e-04
2.036089215569822045e+03 3.473601689703461866e-04
2.035350329328457519e+03 1.740361192831403137e-03
2.034611538567358366e+03 6.309294360852592287e-05
2.033872843275925334e+03 2.673783271189015143e-03
2.033134243443562809e+03 1.859730184402632897e-03
2.032395739059680636e+03 8.035447161087673398e-04
2.031657330113683201e+03 1.571152955893363084e-04
2.030919016594980349e+03 -1.532770184419406968e-03
2.030180798492985559e+03 2.117667708165245355e-03
2.029442675797108677e+03 1.953695610390598610e-04
2.028704648496765003e+03 2.881752991182274181e-04
2.027966716581371657e+03 1.664953080423342948e-03
2.027228880040342119e+03 -2.979376836151109340e-04
2.026491138863097149e+03 1.039344717493618760e-03
2.025753493039057503e+03 1.395861100305192568e-04
2.025015942557640301e+03 -1.424063506999169578e-03
2.024278487408273577e+03 -1.437440129900325854e-03
2.023541127580379907e+03 -2.407448432918108013e-03
2.022803863063383687e+03 9.690322659223991062e-04
2.022066693846716589e+03 -1.246272619865847111e-03
2.021329619919804827e+03 7.689669264909700401e-04
2.020592641272076435e+03 3.251435080720679925e-04
2.019855757892966722e+03 -1.350956112078147814e-04
2.019118969771909178e+03 1.228700819550639914e-03
2.018382276898340933e+03 1.868102549010145896e-03
2.017645679261691839e+03 1.757879382787398898e-04
2.016909176851406301e+03 7.210142219619813117e-04
2.016172769656921446e+03 1.491718874237172188e-03
2.015436457667678042e+03 1.625817106497708326e-03
2.014700240873120492e+03 3.661277156160723132e-04
2.013964119262687746e+03 2.029907932328873810e-05
2.013228092825831482e+03 1.015871204522482505e-03
2.012492161551996105e+03 9.614262226158574228e-04
2.011756325430631478e+03 -2.053087701405256727e-04
2.011020584451185641e+03 5.816446829283157625e-04
2.010284938603110277e+03 1.789631832345339214e-03
2.009549387875860702e+03 6.163282260470511658e-04
2.008813932258886780e+03 -7.794701957447557885e-04
2.008078571741651103e+03 2.341137471366251666e-03
2.007343306313607172e+03 2.249267375527734341e-04
2.006608135964213943e+03 3.833933731177136938e-04
2.005873060682935829e+03 2.133639131946016721e-03
2.005138080459229968e+03 2.842665217358290516e-04
2.004403195282562592e+03 -4.862269068350182945e-05
2.003668405142398115e+03 1.045490282605852830e-03
2.002933710028202768e+03 6.337835857641939451e-04
2.002199109929446422e+03 -1.404408510706597240e-04
2.001464604835595310e+03 6.343885683258818509e-04
2.000730194736122940e+03 1.305662505622797722e-03
1.999995879620502819e+03 1.262684255697111733e-03
1.999261659478206639e+03 1.505332708694610659e-03
1.998527534298711544e+03 1.221540015672824058e-03
1.997793504071494681e+03 2.048919443184003450e-04
1.997059568786036834e+03 7.609310285313218461e-05
1.996325728431811513e+03 1.700141631475740524e-04
1.995591982998306776e+03 -7.264577075112183544e-04
1.994858332475001589e+03 1.674639138989333399e-03
1.994124776851384013e+03 5.292407849823842648e-04
1.993391316116934831e+03 1.658081278525328720e-03
1.992657950261149381e+03 1.717101308941496041e-03
1.991924679273510264e+03 1.582020956109401457e-03
1.991191503143511000e+03 6.104944640746379301e-04
1.990458421860645103e+03 3.888971613375712057e-04
1.989725435414402455e+03 1.828687037408558737e-03
1.988992543794282028e+03 7.223115244178912771e-04
1.988259746989775522e+03 8.638632024356673834e-04
1.987527044990383729e+03 1.678009210139644455e-03
1.986794437785609261e+03 4.007222307598030876e-04
1.986061925364949275e+03 8.516733833356107067e-04
1.985329507717908200e+03 1.115230670304620661e-03
1.984597184833988649e+03 3.487890957663100812e-05
1.983864956702698692e+03 9.628442257406559849e-05
1.983132823313544577e+03 9.398623288001494011e-04
1.982400784656030737e+03 9.602913161159515017e-04
1.981668840719672517e+03 5.184431314247341018e-04
1.980936991493981623e+03 1.112934818938404388e-03
1.980205236968469762e+03 1.372678954801344548e-03
1.979473577132646824e+03 1.016032585935477050e-03
1.978742011976039066e+03 -1.487726115707633558e-04
1.978010541488154558e+03 2.350345063883693469e-04
1.977279165658517741e+03 1.056956388629779137e-03
1.976547884476649415e+03 5.503760193773096429e-04
1.975816697932066745e+03 3.850431560769722620e-04
1.975085606014299628e+03 2.454606618023980644e-04
1.974354608712868867e+03 8.876841243142939058e-04
1.973623706017302538e+03 6.498566664144423809e-04
1.972892897917128721e+03 1.556381121329426017e-03
1.972162184401877312e+03 1.177603615816581804e-04
1.971431565461080027e+03 2.690367452506183281e-04
1.970701041084268581e+03 3.460866624883547626e-04
1.969970611260974692e+03 6.447648887294165927e-04
1.969240275980740989e+03 1.136372476681607241e-03
1.968510035233097369e+03 3.140308854405492504e-04
1.967779889007584643e+03 6.313594544481108267e-04
1.967049837293743622e+03 8.650889998778215663e-04
1.966319880081116935e+03 2.263051757460999604e-04
1.965590017359245394e+03 3.740302657483086891e-04
1.964860249117677085e+03 9.252849489908977591e-04
1.964130575345954639e+03 1.751656650793776164e-03
1.963400996033624324e+03 7.370166932026795629e-04
1.962671511170241502e+03 8.133726930970281528e-04
1.961942120745350621e+03 1.279443161740109487e-03
1.961212824748507046e+03 1.199094333056088509e-03
1.960483623169262501e+03 4.798033285374000306e-04
1.959754515997175986e+03 1.626995547515262515e-03
1.959025503221799227e+03 1.659484393101717326e-03
1.958296584832693043e+03 5.206884627953511403e-04
1.957567760819416435e+03 3.682600362727082811e-04
1.956839031171528404e+03 1.161401909927227373e-03
1.956110395878595227e+03 1.030355605445485139e-03
1.955381854930179543e+03 5.688800612563517855e-04
1.954653408315847628e+03 8.719803019121750119e-04
1.953925056025163940e+03 1.073411587479264481e-03
1.953196798047700213e+03 6.291353441472879917e-04
1.952468634373024543e+03 6.308154323216089154e-04
1.951740564990708663e+03 1.177406025437915645e-03
1.951012589890327945e+03 1.364515695492257274e-03
1.950284709061454123e+03 8.547582329866837154e-04
1.949556922493662569e+03 3.139605094241758668e-04
1.948829230176534111e+03 6.603761221433822760e-04
1.948101632099647759e+03 8.530362159897080486e-04
1.947374128252580704e+03 5.255633388433466604e-04
1.946646718624917412e+03 1.186129573137045378e-03
1.945919403206240531e+03 1.699758051556123518e-03
1.945192181986138166e+03 3.020354065415685072e-04
1.944465054954191146e+03 5.469615992555023135e-04
1.943738022099991213e+03 8.620600826201182086e-04
1.943011083413128290e+03 1.028087271521877476e-03
1.942284238883190483e+03 9.845109532703240785e-04
1.941557488499776809e+03 6.938018431605347388e-04
1.940830832252473556e+03 5.497139333400714216e-04
1.940104270130877921e+03 6.072429640551681856e-04
1.939377802124592563e+03 1.006110921366793788e-03
1.938651428223209223e+03 4.205051971037928140e-04
1.937925148416330558e+03 2.153203742444963057e-04
1.937198962693561043e+03 4.409966429050626190e-05
1.936472871044499698e+03 1.178700349045545262e-03
1.935746873458750997e+03 1.235546646749866246e-03
1.935020969925924874e+03 7.812269695719471340e-04
1.934295160435623984e+03 1.208859688664191490e-03
1.933569444977458261e+03 4.029193051759752116e-04
1.932843823541041274e+03 8.515164727895692919e-04
1.932118296115984776e+03 6.222101019868920158e-04
1.931392862691896880e+03 4.948865971434134297e-04
1.930667523258398433e+03 5.875484181462025789e-04
1.929942277805103004e+03 7.672228805473869798e-04
1.929217126321631440e+03 7.078699229704362664e-04
1.928492068797599131e+03 5.680001554056098587e-04
1.927767105222630562e+03 4.601410781888073281e-04
1.927042235586346578e+03 1.016206551850447061e-04
1.926317459878369846e+03 7.799889752152205490e-04
1.925592778088330306e+03 2.800744724936169881e-04
1.924868190205850624e+03 5.448098552380609746e-04
1.924143696220558923e+03 3.742762725926586701e-04
1.923419296122086962e+03 -5.163434891946361473e-05
1.922694989900066503e+03 1.853758806749191594e-04
1.921970777544131124e+03 1.918348681665599839e-04
1.921246659043912587e+03 5.852267191341558672e-04
1.920522634389049927e+03 7.939593684917166383e-04
1.919798703569176723e+03 3.387925950644423605e-04
1.919074866573935651e+03 9.537136746586480883e-04
1.918351123392963927e+03 1.046343385548841341e-04
1.917627474015906046e+03 3.155919493063428930e-04
1.916903918432404680e+03 6.307287638566117481e-04
1.916180456632102505e+03 6.243665191054941638e-04
1.915457088604651290e+03 4.132949603082392638e-04
1.914733814339691889e+03 1.197956796872605629e-04
1.914010633826877893e+03 1.001970144067588185e-03
1.913287547055861069e+03 5.725653916401605460e-05
1.912564554016291368e+03 1.212795848486439620e-06
1.911841654697820559e+03 3.297503547613975781e-04
1.911118849090111325e+03 5.703795021272177164e-04
1.910396137182815437e+03 5.377039944933993589e-04
1.909673518965590119e+03 8.961487998436465418e-04
1.908950994428098056e+03 4.108290792516410364e-04
1.908228563559998292e+03 1.090052527235336544e-03
1.907506226350953511e+03 1.183723494019462731e-03
1.906783982790633672e+03 4.068674204892782633e-04
1.906061832868697820e+03 5.938960831005975910e-04
1.905339776574814096e+03 2.740057680170343720e-04
1.904617813898652457e+03 8.000373654938144376e-04
1.903895944829884684e+03 4.409069802410147927e-04
1.903174169358182553e+03 8.346071485444677557e-04
1.902452487473217843e+03 8.299937704793010265e-04
1.901730899164664152e+03 3.626389812506304253e-04
1.901009404422200532e+03 9.156413051282130851e-04
1.900288003235502401e+03 4.091726025952530663e-04
1.899566695594250632e+03 8.128776743689877793e-04
1.898845481488124278e+03 5.357525556681309907e-04
1.898124360906806032e+03 1.147518144874353765e-03
1.897403333839982224e+03 3.844638328599255385e-04
1.896682400277333727e+03 8.908128836551599443e-04
1.895961560208552328e+03 7.483773442011654479e-04
1.895240813623320719e+03 3.847114480063936305e-04
1.894520160511332506e+03 1.025277338199395791e-03
1.893799600862277657e+03 3.992412412533344703e-04
1.893079134665846141e+03 7.182655584783240741e-04
1.892358761911738839e+03 7.205310090725463744e-04
1.891638482589643900e+03 4.684007217633251604e-04
1.890918296689264025e+03 3.993356528278150922e-04
1.890198204200294640e+03 7.123054807773465278e-04
1.889478205112436626e+03 9.524447197002081653e-04
1.888758299415390866e+03 7.604615681222123965e-04
1.888038487098861879e+03 6.031255912384501624e-04
1.887318768152556004e+03 5.651466754123026784e-04
1.886599142566175942e+03 1.082775336680385407e-03
1.885879610329428033e+03 3.308433989671384504e-04
1.885160171432025891e+03 1.115319877739897941e-03
1.884440825863677674e+03 6.725148273082186007e-04
1.883721573614096997e+03 8.659465649732525682e-04
1.883002414672993837e+03 8.634190444048942936e-04
1.882283349030087265e+03 3.139307339212936638e-04
1.881564376675092717e+03 5.659563756733826476e-04
1.880845497597725625e+03 7.844650133268827067e-04
1.880126711787706881e+03 5.174431196440638881e-04
1.879408019234761014e+03 7.664980978443377809e-04
1.878689419928603456e+03 1.128976338898033402e-03
1.877970913858966014e+03 3.066481277928911463e-04
1.877252501015567759e+03 8.898017953497104225e-04
1.876534181388136858e+03 5.811057856448660587e-04
1.875815954966406935e+03 1.052159044606004431e-03
1.875097821740102518e+03 8.195394313977263402e-04
1.874379781698955412e+03 5.201872195640031265e-04
1.873661834832701061e+03 5.428164005315159416e-04
1.872943981131074906e+03 7.847216853169384490e-04
1.872226220583806935e+03 5.946201741948396735e-04
1.871508553180641684e+03 6.443104412642667060e-04
1.870790978911310958e+03 8.107461573580106206e-04
1.870073497765559296e+03 1.027923591662827704e-03
1.869356109733129415e+03 1.000922720979407479e-03
1.868638814803762216e+03 9.209938875581997293e-04
1.867921612967202236e+03 9.551289303012481125e-04
1.867204504213199471e+03 1.177761819553048948e-03
1.866487488531500276e+03 1.008388199308592886e-03
1.865770565911849189e+03 7.272658004115461214e-04
1.865053736344003482e+03 9.536465058248824646e-04
1.864336999817709511e+03 5.347667850282239541e-04
1.863620356322728185e+03 1.033178081481120943e-03
1.862903805848809498e+03 5.927412378860882512e-04
1.862187348385710720e+03 1.120470058728562958e-03
1.861470983923190943e+03 4.313157080628994230e-04
1.860754712451011073e+03 7.033800584357682460e-04
1.860038533958930202e+03 4.643315964330117134e-04
1.859322448436711056e+03 1.055955228981385417e-03
1.858606455874121821e+03 8.327309276773639133e-04
1.857890556260923404e+03 9.452326570663431267e-04
1.857174749586883991e+03 7.286049407412442279e-04
1.856459035841773584e+03 5.527380805399802763e-04
1.855743415015360370e+03 8.505799775187153485e-04
1.855027887097419807e+03 6.723048368698762191e-04
1.854312452077721900e+03 7.897098790165643818e-04
1.853597109946040291e+03 7.977534050863878314e-04
1.852881860692154078e+03 9.146827555493992987e-04
1.852166704305836902e+03 7.629004069965368996e-04
1.851451640776871500e+03 4.798100000317327024e-04
1.850736670095038789e+03 9.456451164375836993e-04
1.850021792250119688e+03 9.770662573859790253e-04
1.849307007231896932e+03 7.427235342672945054e-04
1.848592315030153259e+03 1.252756990044166492e-03
1.847877715634680499e+03 8.236658841532574528e-04
1.847163209035263208e+03 9.586375258743875779e-04
1.846448795221691398e+03 1.136119945798077114e-03
1.845734474183755083e+03 9.195637996329281008e-04
1.845020245911249731e+03 9.852867979697540069e-04
1.844306110393968993e+03 8.009379118682169408e-04
1.843592067621704700e+03 1.028729910871254869e-03
1.842878117584255961e+03 4.954323226510786750e-04
1.842164260271421881e+03 7.676662325941408524e-04
1.841450495672999750e+03 4.659819155448880271e-04
1.840736823778794133e+03 9.671499999679630810e-04
1.840023244578609592e+03 8.607696818952181861e-04
1.839309758062243418e+03 7.717944470817388351e-04
1.838596364219505631e+03 1.265335536304636362e-03
1.837883063040206252e+03 9.398304731390398885e-04
1.837169854514148028e+03 1.114649457964739373e-03
1.836456738631144617e+03 1.019186033859174412e-03
1.835743715381009679e+03 8.616675991099582467e-04
1.835030784753553235e+03 1.057099588838160019e-03
1.834317946738592582e+03 8.869679946554876468e-04
1.833605201325941380e+03 8.488361739005170900e-04
1.832892548505418745e+03 1.089786694267179477e-03
1.832179988266843793e+03 1.058898405611131879e-03
1.831467520600037460e+03 7.824147563513368609e-04
1.830755145494820681e+03 5.901861032786045579e-04
1.830042862941019848e+03 7.271067977694352976e-04
1.829330672928457716e+03 1.058559532008625454e-03
1.828618575446964314e+03 8.943046118697634689e-04
1.827906570486360579e+03 8.865310095450552571e-04
1.827194658036481997e+03 7.728664474707382884e-04
1.826482838087158598e+03 7.383188086878207700e-04
1.825771110628224051e+03 6.289212242747114915e-04
1.825059475649510205e+03 1.210359740095682483e-03
1.824347933140854366e+03 7.264707989738086649e-04
1.823636483092090202e+03 6.194293000303165717e-04
1.822925125493060477e+03 1.224490483165274453e-03
1.822213860333600678e+03 6.448879106965955217e-04
1.821502687603559025e+03 5.906500763938681920e-04
1.820791607292771005e+03 8.567797707679062095e-04
1.820080619391086657e+03 1.066826151046389040e-03
1.819369723888348744e+03 8.091277594829992571e-04
1.818658920774407306e+03 8.804750736844727237e-04
1.817948210039108744e+03 1.000134391470571416e-03
1.817237591672303097e+03 8.964578243064994954e-04
1.816527065663844041e+03 8.868025109148297688e-04
1.815816632003587074e+03 1.096039007330885289e-03
1.815106290681382234e+03 1.083695276194430795e-03
1.814396041687088655e+03 8.139016123271550305e-04
1.813685885010565471e+03 1.330578627182182503e-03
1.812975820641666360e+03 8.432663143062099241e-04
1.812265848570257731e+03 6.412825117807599866e-04
1.811555968786200538e+03 8.000652017402340877e-04
1.810846181279359371e+03 1.021692780425968250e-03
1.810136486039593365e+03 1.189013017662141763e-03
1.809426883056778024e+03 7.941363103351399381e-04
1.808717372320776121e+03 1.015754096218746301e-03
1.808007953821459523e+03 1.049628524210719253e-03
1.807298627548696459e+03 8.216850799014731917e-04
1.806589393492362433e+03 7.758643088468937217e-04
1.805880251642332951e+03 1.067571551572308458e-03
1.805171201988479879e+03 1.173970827557097810e-03
1.804462244520680542e+03 6.418544919721740159e-04
1.803753379228815902e+03 1.030080951734465601e-03
1.803044606102765101e+03 9.127096308342941364e-04
1.802335925132410921e+03 9.042860464220955734e-04
1.801627336307634323e+03 8.215521313680544798e-04
1.800918839618319907e+03 1.129171704096475779e-03
1.800210435054354093e+03 6.973280436062150901e-04
1.799502122605626937e+03 7.573614455367334982e-04
1.798793902262024858e+03 8.823813152016903852e-04
1.798085774013436094e+03 1.100248239899433720e-03
1.797377737849756159e+03 1.105677606992819728e-03
1.796669793760875109e+03 9.373525413963023755e-04
1.795961941736695735e+03 1.000891347147242656e-03
1.795254181767102637e+03 9.741877270009601398e-04
1.794546513842002241e+03 9.754276267065378585e-04
1.793838937951291882e+03 1.188614342131044362e-03
1.793131454084872530e+03 1.018297542093170738e-03
1.792424062232645156e+03 1.037129928726952680e-03
1.791716762384512549e+03 9.650351290844524834e-04
1.791009554530384776e+03 1.133833625214735342e-03
1.790302438660162807e+03 9.778950396920874002e-04
1.789595414763758527e+03 8.181756510395143782e-04
1.788888482831078363e+03 1.450049879741171534e-03
1.788181642852037839e+03 1.096155043262810568e-03
1.787474894816548840e+03 1.127487553840343746e-03
1.786768238714521431e+03 1.078212251009229511e-03
1.786061674535874772e+03 6.206365228956524892e-04
1.785355202270526206e+03 9.257496037273054692e-04
1.784648821908393074e+03 1.045293010029326635e-03
1.783942533439394538e+03 8.326022393439562160e-04
1.783236336853453395e+03 9.019100061365863726e-04
1.782530232140494263e+03 8.315468102117680753e-04
1.781824219290438123e+03 1.087569380257835889e-03
1.781118298293213229e+03 6.626667511347504418e-04
1.780412469138747838e+03 1.015606612518911303e-03
1.779706731816968386e+03 1.073453825456907726e-03
1.779001086317806767e+03 1.195811171865032588e-03
1.778295532631194874e+03 1.028899500261938431e-03
1.777590070747064601e+03 1.073837466692589750e-03
1.776884700655355118e+03 6.914907609716417197e-04
1.776179422345994681e+03 9.216206728561612523e-04
1.775474235808929734e+03 1.157685772536123708e-03
1.774769141034097629e+03 1.077561023224297802e-03
1.774064138011435716e+03 1.056711624413481749e-03
1.773359226730888622e+03 9.626342349983447576e-04
1.772654407182399154e+03 7.153004454153048851e-04
1.771949679355913759e+03 7.932697317574939925e-04
1.771245043241377061e+03 9.336167906732460199e-04
1.770540498828739146e+03 1.147572780672569473e-03
1.769836046107950096e+03 1.260763137938166779e-03
1.769131685068958177e+03 9.638930860299300962e-04
1.768427415701718928e+03 1.264975470934271394e-03
1.767723237996186072e+03 1.169409143052090733e-03
1.767019151942313329e+03 1.312851684095683175e-03
1.766315157530059878e+03 1.083708514971028127e-03
1.765611254749384898e+03 1.234457049999011227e-03
1.764907443590242110e+03 8.131361708306890064e-04
1.764203724042601607e+03 1.174618313513624019e-03
1.763500096096422567e+03 1.443601823996153079e-03
1.762796559741667807e+03 6.191784531827797819e-04
1.762093114968303780e+03 1.228309558363851594e-03
1.761389761766300580e+03 1.349721548120130571e-03
1.760686500125624661e+03 1.172494982134440235e-03
1.759983330036247935e+03 1.046451895015253859e-03
1.759280251488142312e+03 1.038334182563901845e-03
1.758577264471279705e+03 1.265538640955494055e-03
1.757874368975633843e+03 1.563162542388158143e-03
1.757171564991183914e+03 1.091316315243779592e-03
1.756468852507905467e+03 1.174695386094576572e-03
1.755766231515781328e+03 1.209584450044886867e-03
1.755063702004787046e+03 1.151605082217239734e-03
1.754361263964907266e+03 1.486066036231468860e-03
1.753658917386126632e+03 1.596020034022503642e-03
1.752956662258427968e+03 1.662327228831131896e-03
1.752254498571797740e+03 1.367887439753156988e-03
1.751552426316229685e+03 1.307832520044505597e-03
1.750850445481706629e+03 1.359241744107899828e-03
1.750148556058222312e+03 1.402930005268534890e-03
1.749446758035768653e+03 1.518176229249792097e-03
1.748745051404341211e+03 1.389627786199623899e-03
1.748043436153933726e+03 1.570829903966071851e-03
1.747341912274545393e+03 1.471018090759114568e-03
1.746640479756169952e+03 1.597614877460567769e-03
1.745939138588812057e+03 1.447083949870592388e-03
1.745237888762472721e+03 1.306755873815845358e-03
1.744536730267149323e+03 1.731257397993158764e-03
1.743835663092853792e+03 1.444603631325649777e-03
1.743134687229587144e+03 1.624606929687285716e-03
1.742433802667359487e+03 1.500544923491881196e-03
1.741733009396177295e+03 1.897343596270159452e-03
1.741032307406050677e+03 1.731155830900096837e-03
1.740331696686993382e+03 2.168238256953131365e-03
1.739631177229017339e+03 1.826477854683490826e-03
1.738930749022136297e+03 1.741911796967917508e-03
1.738230412056367641e+03 2.086267237737279671e-03
1.737530166321730576e+03 2.071983975435441085e-03
1.736830011808242489e+03 2.407844912354042705e-03
1.736129948505920765e+03 2.392374344787626898e-03
1.735429976404793706e+03 2.071429712404854358e-03
1.734730095494880516e+03 2.353994851551324992e-03
1.734030305766205856e+03 2.426911061020632036e-03
1.733330607208798028e+03 2.436736697830284119e-03
1.732630999812685332e+03 2.595302886274052263e-03
1.731931483567896066e+03 2.680250139345310804e-03
1.731232058464463989e+03 2.253891517533114942e-03
1.730532724492415582e+03 2.599720449483022226e-03
1.729833481641790058e+03 2.315692132729888116e-03
1.729134329902619356e+03 2.423413502140791317e-03
1.728435269264940871e+03 2.490505270978886094e-03
1.727736299718795635e+03 2.741519605961517062e-03
1.727037421254221044e+03 2.738738354669774996e-03
1.726338633861258131e+03 2.364900542083453721e-03
1.725639937529949748e+03 2.671887245986660255e-03
1.724941332250338746e+03 2.929227032866287342e-03
1.724242818012475254e+03 2.403051916636983996e-03
1.723544394806403943e+03 2.808367452199902071e-03
1.722846062622169484e+03 2.584404406058198999e-03
1.722147821449827461e+03 2.578223610979975527e-03
1.721449671279428003e+03 2.334357813472919246e-03
1.720751612101019418e+03 2.420358394067812727e-03
1.720053643904662749e+03 2.372922524013048630e-03
1.719355766680413581e+03 2.458395023254106044e-03
1.718657980418325678e+03 2.315545609656383119e-03
1.717960285108458265e+03 2.205028386537411390e-03
1.717262680740872383e+03 2.416570349580302469e-03
1.716565167305632713e+03 2.087247377022136141e-03
1.715867744792798476e+03 1.861012047019601750e-03
1.715170413192434353e+03 1.803500992650049596e-03
1.714473172494610480e+03 1.778468472927341015e-03
1.713776022689391539e+03 1.810207758642013668e-03
1.713078963766847664e+03 1.836590777261285423e-03
1.712381995717048994e+03 1.902538466728495321e-03
1.711685118530069303e+03 1.354649679909996013e-03
1.710988332195980547e+03 1.449571959244158039e-03
1.710291636704860139e+03 1.658956869094677794e-03
1.709595032046781853e+03 1.259796024238517536e-03
1.708898518211823102e+03 1.732374123359774502e-03
1.708202095190063119e+03 1.800597461490979464e-03
1.707505762971588410e+03 9.829050031803343145e-04
1.706809521546478209e+03 1.609967435786703290e-03
1.706113370904813564e+03 1.350561664922807692e-03
1.705417311036682804e+03 1.539298193180762544e-03
1.704721341932170617e+03 1.230927941625588849e-03
1.704025463581370786e+03 1.309806615639543198e-03
1.703329675974366182e+03 7.402428087250808317e-04
1.702633979101252407e+03 8.220936809011399190e-04
1.701938372952121426e+03 6.939068856256213344e-04
1.701242857517067023e+03 7.284697061497986091e-04
1.700547432786182981e+03 1.188787951314975323e-03
1.699852098749568540e+03 1.073960607415922570e-03
1.699156855397324762e+03 1.129075116970424666e-03
1.698461702719547247e+03 5.725182981269039649e-04
1.697766640706338876e+03 1.126483078771629582e-03
1.697071669347804345e+03 8.403620917850918850e-04
1.696376788634046534e+03 8.747988207047538130e-04
1.695681998555171958e+03 5.903613382011306965e-04
1.694987299101290773e+03 5.852933271165264338e-04
1.694292690262505857e+03 9.538514314335296614e-04
1.693598172028931003e+03 6.861307942174106611e-04
1.692903744390680004e+03 3.076604330696067246e-04
1.692209407337861194e+03 3.592085798312119821e-04
1.691515160860595643e+03 7.074608917775251221e-04
1.690821004948995324e+03 7.243118094907534518e-04
1.690126939593177667e+03 4.371634251702041806e-04
1.689432964783263742e+03 4.728292860026753956e-04
1.688739080509372798e+03 1.614326912894098389e-04
1.688045286761631360e+03 2.323280437200533910e-04
1.687351583530156859e+03 5.230243359993793327e-04
1.686657970805079458e+03 5.719613155262605634e-04
1.685964448576522045e+03 -3.167204984739870120e-05
1.685271016834612965e+03 6.498525243160397204e-04
1.684577675569482381e+03 8.518111388154400254e-05
1.683884424771262275e+03 2.573377828021438589e-04
1.683191264430086449e+03 1.367233294945703477e-06
1.682498194536085066e+03 1.666807458403359943e-04
1.681805215079395566e+03 7.658640494918344025e-05
1.681112326050153570e+03 4.244636765754608359e-04
1.680419527438500154e+03 3.867148639509298104e-04
1.679726819234572758e+03 3.304056804541220089e-04
1.679034201428512461e+03 3.133103633451255463e-04
1.678341674010462157e+03 2.555301241857919816e-04
1.677649236970566562e+03 -2.786383046153551816e-04
1.676956890298970393e+03 -2.837652515228317062e-06
1.676264633985823821e+03 3.400941010173495283e-04
1.675572468021273380e+03 5.023683186262614415e-04
1.674880392395467425e+03 -1.824363378691349927e-05
1.674188407098559765e+03 5.509187413689627067e-04
1.673496512120702391e+03 8.465864931261155458e-04
1.672804707452050934e+03 6.707660781057634422e-04
1.672112993082759203e+03 4.143664422404083527e-04
1.671421369002986467e+03 1.053850060142561993e-03
1.670729835202890172e+03 6.061817182366623265e-04
1.670038391672631406e+03 5.115961829865531144e-04
1.669347038402373073e+03 7.104902809116972603e-04
1.668655775382276261e+03 1.005043688096716927e-03
1.667964602602507512e+03 1.014608285057244045e-03
1.667273520053233369e+03 1.067282878034642082e-03
1.666582527724618558e+03 9.443561331780556426e-04
1.665891625606835078e+03 1.079486598872820202e-03
1.665200813690053110e+03 1.317045303749111995e-03
1.664510091964442836e+03 1.367751060145912939e-03
1.663819460420179894e+03 1.403821613509583389e-03
1.663128919047438103e+03 1.643939998703904375e-03
1.662438467836393102e+03 2.124220588966812834e-03
1.661748106777225985e+03 2.014277526575847677e-03
1.661057835860112391e+03 2.184579209868889055e-03
1.660367655075237053e+03 2.552771801569437247e-03
1.659677564412781066e+03 2.169414184054180468e-03
1.658987563862923707e+03 2.590499938972850875e-03
1.658297653415855166e+03 2.791800916034759428e-03
1.657607833061763813e+03 3.034997056082122668e-03
1.656918102790832563e+03 2.445944091575666564e-03
1.656228462593253425e+03 2.892426793040826609e-03
1.655538912459218409e+03 3.573196904575917481e-03
1.654849452378917704e+03 3.862228866983232704e-03
1.654160082342548776e+03 3.920789536481398413e-03
1.653470802340305454e+03 4.197880542217747452e-03
1.652781612362383385e+03 4.591223087124196058e-03
1.652092512398981853e+03 5.033642612879921791e-03
1.651403502440301963e+03 4.994317886260035699e-03
1.650714582476544820e+03 5.190572137581622378e-03
1.650025752497911526e+03 5.463093734450946704e-03
1.649337012494606824e+03 5.723393737926772869e-03
1.648648362456839095e+03 6.224658736163255456e-03
1.647959802374813080e+03 6.070052700499496343e-03
1.647271332238738978e+03 6.429017313199831933e-03
1.646582952038825169e+03 6.803615172345969797e-03
1.645894661765285491e+03 7.312607815909782927e-03
1.645206461408330142e+03 7.186493816499906276e-03
1.644518350958176597e+03 7.745811529564369802e-03
1.643830330405038694e+03 7.385489798820846566e-03
1.643142399739135726e+03 7.975404048616690708e-03
1.642454558950686987e+03 7.560350342629643811e-03
1.641766808029909953e+03 8.728129682685114438e-03
1.641079146967025736e+03 8.452054651304887270e-03
1.640391575752264544e+03 8.534918210290039567e-03
1.639704094375845671e+03 9.064144158314154862e-03
1.639016702827995687e+03 8.917522464666465670e-03
1.638329401098942981e+03 9.121448074795627040e-03
1.637642189178917761e+03 8.853248435394993690e-03
1.636955067058150235e+03 8.617933501777272007e-03
1.636268034726870610e+03 9.301197956092657065e-03
1.635581092175316371e+03 8.390401232710096441e-03
1.634894239393719545e+03 8.664168103492577225e-03
1.634207476372315796e+03 8.690065227842018111e-03
1.633520803101346246e+03 9.196502654184392916e-03
1.632834219571048379e+03 7.839762635970236662e-03
1.632147725771663318e+03 8.577853058876202391e-03
1.631461321693434002e+03 8.372396405115540771e-03
1.630775007326603372e+03 7.766396770252191085e-03
1.630088782661418009e+03 7.865687644885481500e-03
1.629402647688122670e+03 7.992677359268764159e-03
1.628716602396969392e+03 7.726392334969705081e-03
1.628030646778202936e+03 7.262252568597239895e-03
1.627344780822077155e+03 6.664353931303954558e-03
1.626659004518845904e+03 6.530132141620907833e-03
1.625973317858757582e+03 6.539597577682057863e-03
1.625287720832075138e+03 6.099184436806933188e-03
1.624602213429050607e+03 5.579341200468453284e-03
1.623916795639945121e+03 5.028550520520685269e-03
1.623231467455016173e+03 5.071131855244393957e-03
1.622546228864528530e+03 5.207329247289589104e-03
1.621861079858741505e+03 4.757812143354693719e-03
1.621176020427919866e+03 4.279603763705828491e-03
1.620491050562330202e+03 4.327368901046003274e-03
1.619806170252242737e+03 3.550090260129338746e-03
1.619121379487920422e+03 4.090390868084180231e-03
1.618436678259638938e+03 3.474664129580958948e-03
1.617752066557664875e+03 3.614086516642370239e-03
1.617067544372273915e+03 2.638894452380483903e-03
1.616383111693739920e+03 2.785505044381098375e-03
1.615698768512340393e+03 2.866358703838702872e-03
1.615014514818352836e+03 2.615851551828844539e-03
1.614330350602052931e+03 2.417630291103249618e-03
1.613646275853723637e+03 2.599244195520949378e-03
1.612962290563644274e+03 2.114597011786783533e-03
1.612278394722103258e+03 1.841419329008825130e-03
1.611594588319378090e+03 1.746389977454369281e-03
1.610910871345760825e+03 1.706984496342514113e-03
1.610227243791539877e+03 2.020268320084549988e-03
1.609543705646998205e+03 1.494028840366973167e-03
1.608860256902433321e+03 8.684862114699488846e-04
1.608176897548133638e+03 1.481202057675549272e-03
1.607493627574389393e+03 1.595860920905562254e-03
1.606810446971501733e+03 1.425559647191474094e-03
1.606127355729764531e+03 1.286319059780660200e-03
1.605444353839475298e+03 1.664059942921349792e-03
1.604761441290931543e+03 8.626144434524083034e-04
1.604078618074438054e+03 5.262420182096550370e-04
1.603395884180295980e+03 8.070045151516917585e-04
1.602713239598808286e+03 3.596897583610615071e-04
1.602030684320277942e+03 5.959957104156273552e-04
1.601348218335017009e+03 3.759482851395273047e-04
1.600665841633328455e+03 1.107366439386701755e-03
1.599983554205524342e+03 9.699773924135637881e-04
1.599301356041914914e+03 9.158110000483151835e-04
1.598619247132812234e+03 5.858011580946124314e-04
1.597937227468532001e+03 4.263511239944389004e-04
1.597255297039386278e+03 3.596062929419506439e-04
1.596573455835696222e+03 3.007278341512340707e-04
1.595891703847777535e+03 7.124307111581213315e-04
1.595210041065951373e+03 1.952629578071914986e-04
1.594528467480535255e+03 1.042672469384411027e-03
1.593846983081855797e+03 7.064076043967099138e-04
1.593165587860237792e+03 2.199602575695479940e-04
1.592484281806002400e+03 2.382716088990002610e-05
1.591803064909481691e+03 3.616730507547795208e-04
1.591121937160998641e+03 6.127772720115754867e-04
1.590440898550888960e+03 3.378252682082905772e-04
1.589759949069481081e+03 5.524760421504183424e-04
1.589079088707108895e+03 2.197852313802524794e-04
1.588398317454104472e+03 -2.609841434023843347e-04
1.587717635300805341e+03 3.276009896746077217e-04
1.587037042237549031e+03 3.936994065157269638e-04
1.586356538254673069e+03 4.767035475422512101e-04
1.585676123342520441e+03 6.876367122562378632e-04
1.584995797491428675e+03 8.254918967155837871e-05
1.584315560691744395e+03 4.680087497706984984e-04
1.583635412933810585e+03 1.543515440744085458e-04
1.582955354207972050e+03 1.694242131149149394e-05
1.582275384504577232e+03 3.890032355923644805e-04
1.581595503813976393e+03 2.124057421328536075e-04
1.580915712126517974e+03 2.430006037363958353e-04
1.580236009432555875e+03 3.502913595419842089e-04
1.579556395722442176e+03 -2.406843234736439903e-04
1.578876870986530776e+03 4.718296025681961980e-05
1.578197435215177393e+03 5.273980473673198048e-04
1.577518088398743203e+03 3.924474498778806404e-04
1.576838830527582104e+03 9.013366026921232907e-04
1.576159661592058910e+03 6.890494029859230152e-04
1.575480581582536615e+03 2.678335005695993160e-04
1.574801590489372757e+03 9.493184227872618992e-04
1.574122688302937604e+03 7.383751556790184951e-04
1.573443875013595971e+03 6.751135470897871816e-04
1.572765150611714489e+03 2.931203381626057859e-04
1.572086515087665248e+03 3.036595237815661484e-05
1.571407968431814879e+03 1.109307682324291383e-03
1.570729510634537291e+03 1.004111983775751640e-03
1.570051141686210030e+03 7.022151561722343900e-04
1.569372861577201547e+03 2.046891963334513461e-04
1.568694670297894845e+03 4.926399500165435253e-04
1.568016567838662013e+03 3.531830469126297830e-04
1.567338554189886054e+03 6.553429376465878158e-04
1.566660629341948152e+03 8.028984585467006333e-04
1.565982793285229491e+03 -2.224291114834088787e-06
1.565305046010113074e+03 1.503367649931024392e-03
1.564627387506985542e+03 9.962256767326457211e-04
1.563949817766233537e+03 6.557976365265880125e-04
1.563272336778243698e+03 1.003175741600208790e-03
1.562594944533408125e+03 1.249789802665940940e-03
1.561917641022115276e+03 1.584646510966766179e-03
1.561240426234762708e+03 6.974817403257645718e-04
1.560563300161735242e+03 1.261574234709511057e-03
1.559886262793437709e+03 1.721253269027465515e-03
1.559209314120264025e+03 1.470985553908543773e-03
1.558532454132609928e+03 9.113915713156547265e-04
1.557855682820878428e+03 8.813616238681254477e-04
1.557179000175468900e+03 1.588046767881712501e-03
1.556502406186782537e+03 1.133045348541848220e-03
1.555825900845229626e+03 1.258918636865779660e-03
1.555149484141209541e+03 1.432540624984573584e-03
1.554473156065132571e+03 1.206633574763942961e-03
1.553796916607403546e+03 2.181083850616293875e-03
1.553120765758438210e+03 1.183744558558430223e-03
1.552444703508643215e+03 1.877615097500054701e-03
1.551768729848434305e+03 1.146339725456272220e-03
1.551092844768223586e+03 1.506286452090559343e-03
1.550417048258428622e+03 1.828710509037848649e-03
1.549741340309466977e+03 1.744061390880950746e-03
1.549065720911756216e+03 9.615066759256237329e-04
1.548390190055715721e+03 2.285101228035496188e-03
1.547714747731770331e+03 1.412006324823096093e-03
1.547039393930337610e+03 1.706941658482085929e-03
1.546364128641846037e+03 1.628970546907990450e-03
1.545688951856722269e+03 1.376837048826007803e-03
1.545013863565391148e+03 2.338127953419094282e-03
1.544338863758284788e+03 1.376699359483051508e-03
1.543663952425828029e+03 1.485309867642784203e-03
1.542989129558460263e+03 1.994154539002137780e-03
1.542314395146606330e+03 1.413915971273930171e-03
1.541639749180707440e+03 2.299929013791342670e-03
1.540965191651197529e+03 2.409247376202313870e-03
1.540290722548512349e+03 2.099812806004285395e-03
1.539616341863091293e+03 2.258232575147759054e-03
1.538942049585379209e+03 1.937405756210080782e-03
1.538267845705811851e+03 2.512403112229001992e-03
1.537593730214839525e+03 2.193205242034389647e-03
1.536919703102899803e+03 2.067192138060072303e-03
1.536245764360442990e+03 1.772064762803991257e-03
1.535571913977913937e+03 2.030616221639260175e-03
1.534898151945768404e+03 2.929728135795980296e-03
1.534224478254449423e+03 2.710804686652049707e-03
1.533550892894414574e+03 2.726535393786168153e-03
1.532877395856112344e+03 2.056857109511773824e-03
1.532203987130002133e+03 2.226276402988053207e-03
1.531530666706537886e+03 2.308516285817241009e-03
1.530857434576177184e+03 1.860172346437637039e-03
1.530184290729383065e+03 2.255843317001384775e-03
1.529511235156611292e+03 2.466493301840747433e-03
1.528838267848326723e+03 2.802660481762042806e-03
1.528165388794992396e+03 3.083689964816533225e-03
1.527492597987074987e+03 2.449687423557669278e-03
1.526819895415037536e+03 2.789820456049212430e-03
1.526147281069352175e+03 2.299387247066272347e-03
1.525474754940487401e+03 1.788154431529954264e-03
1.524802317018911708e+03 2.495127923180772474e-03
1.524129967295099050e+03 2.188641910256728784e-03
1.523457705759523378e+03 1.555839092464049922e-03
1.522785532402660465e+03 2.835647270394488651e-03
1.522113447214986081e+03 2.408297053169061383e-03
1.521441450186975999e+03 2.812718526786634789e-03
1.520769541309115084e+03 3.096317945855910862e-03
1.520097720571879108e+03 2.676915014966029915e-03
1.519425987965756576e+03 3.430053896392355924e-03
1.518754343481226897e+03 2.701697415810998780e-03
1.518082787108776756e+03 2.368250352147556904e-03
1.517411318838892839e+03 1.645135364202524953e-03
1.516739938662060013e+03 2.063166691461606247e-03
1.516068646568775875e+03 2.826871813568304637e-03
1.515397442549523475e+03 2.544812630064371799e-03
1.514726326594802231e+03 3.172574997659027493e-03
1.514055298695102465e+03 3.073321444707462647e-03
1.513384358840919958e+03 3.445552752720752211e-03
1.512713507022752310e+03 2.986138766450491776e-03
1.512042743231095301e+03 2.241545810941887162e-03
1.511372067456453806e+03 3.196790705189193633e-03
1.510701479689327243e+03 4.196707126215999499e-03
1.510030979920216851e+03 4.678801457343748603e-03
1.509360568139627503e+03 3.199570924443772939e-03
1.508690244338065895e+03 2.299602139666395619e-03
1.508020008506035083e+03 2.846503004459726652e-03
1.507349860634049037e+03 2.868233050239192561e-03
1.506679800712618089e+03 2.717316088232946125e-03
1.506009828732247115e+03 2.463612142192048941e-03
1.505339944683453723e+03 3.424061652051747177e-03
1.504670148556753702e+03 3.101688715831034653e-03
1.504000440342659203e+03 3.993399987665515252e-03
1.503330820031687836e+03 2.735503506370799264e-03
1.502661287614360845e+03 3.439240543322172935e-03
1.501991843081195839e+03 3.147351370895349644e-03
1.501322486422715883e+03 4.731283163440840045e-03
1.500653217629442224e+03 3.123540640237993000e-03
1.499984036691901565e+03 3.229227857882118521e-03
1.499314943600620609e+03 4.630364783863041844e-03
1.498645938346122421e+03 3.432333437837348494e-03
1.497977020918939161e+03 4.528606647270628713e-03
1.497308191309599351e+03 2.958620630672675455e-03
1.496639449508636972e+03 5.134931680781379751e-03
1.495970795506582363e+03 3.161236296945528924e-03
1.495302229293971322e+03 4.496233330118533725e-03
1.494633750861339649e+03 3.445621521229535068e-03
1.493965360199224961e+03 4.331376364312679479e-03
1.493297057298168511e+03 4.490118271290940641e-03
1.492628842148706099e+03 3.450336958037915087e-03
1.491960714741384436e+03 2.486058639763596458e-03
1.491292675066742959e+03 4.004614876529016126e-03
1.490624723115324741e+03 4.592743552826169216e-03
1.489956858877681952e+03 3.998336386987906034e-03
1.489289082344357666e+03 4.410298323502095767e-03
1.488621393505900414e+03 4.498741429673811833e-03
1.487953792352866003e+03 3.475622861088163273e-03
1.487286278875799326e+03 3.832687167220213357e-03
1.486618853065259827e+03 4.241059346950137171e-03
1.485951514911797858e+03 3.559843231901213979e-03
1.485284264405971044e+03 4.003346577733473549e-03
1.484617101538337010e+03 3.956728910597827678e-03
1.483950026299457022e+03 3.301385559877672866e-03
1.483283038679888705e+03 5.026180499847737737e-03
1.482616138670195141e+03 4.811136418585756913e-03
1.481949326260941234e+03 4.307641079908332629e-03
1.481282601442688247e+03 4.862083587118066520e-03
1.480615964206004719e+03 4.763756561249734255e-03
1.479949414541461010e+03 3.578286301713482723e-03
1.479282952439622022e+03 4.639260704570192205e-03
1.478616577891058114e+03 4.176947772081924734e-03
1.477950290886346920e+03 5.210671484001005993e-03
1.477284091416056981e+03 5.618183461177212422e-03
1.476617979470764112e+03 5.360255596886538861e-03
1.475951955041045949e+03 5.708160960366601665e-03
1.475286018117480126e+03 5.989715000216304895e-03
1.474620168690646096e+03 5.477797076012085910e-03
1.473954406751123315e+03 5.915691161116679725e-03
1.473288732289493055e+03 6.002572956181808500e-03
1.472623145296340226e+03 5.123944783444873280e-03
1.471957645762255197e+03 4.999723702661353769e-03
1.471292233677815602e+03 5.496805463085859163e-03
1.470626909033615448e+03 4.287999651368276828e-03
1.469961671820241463e+03 7.408617502806988907e-03
1.469296522028284016e+03 6.117484743389838692e-03
1.468631459648335294e+03 4.569121103245186478e-03
1.467966484670994760e+03 4.584965357090671143e-03
1.467301597086850961e+03 6.133723622884335036e-03
1.466636796886501543e+03 6.827586247468881396e-03
1.465972084060545967e+03 6.300886560829294797e-03
1.465307458599583697e+03 4.795836811704793159e-03
1.464642920494214195e+03 5.948517516993543849e-03
1.463978469735044200e+03 5.574861765139966542e-03
1.463314106312671356e+03 6.673638860276943398e-03
1.462649830217704221e+03 6.413784749675989320e-03
1.461985641440747713e+03 6.019271249973324675e-03
1.461321539972414030e+03 6.698006868397836551e-03
1.460657525803309909e+03 7.097715364702508745e-03
1.459993598924045727e+03 8.928932520080659629e-03
1.459329759325231862e+03 6.655045897045375539e-03
1.458666006997487784e+03 5.812021908391245585e-03
1.458002341931427509e+03 6.032170873393091250e-03
1.457338764117663231e+03 7.981032376218989005e-03
1.456675273546818062e+03 7.407756142895353252e-03
1.456011870209509652e+03 6.598055383968029486e-03
1.455348554096359294e+03 8.629341660713938864e-03
1.454685325197990096e+03 7.510589977837927624e-03
1.454022183505025168e+03 7.785052743549501254e-03
1.453359129008089440e+03 7.727378678879283543e-03
1.452696161697809657e+03 4.748282002426180287e-03
1.452033281564818026e+03 7.739141292119455090e-03
1.451370488599737655e+03 5.931674261065958409e-03
1.450707782793204387e+03 6.053706650217880250e-03
1.450045164135850428e+03 6.014782985905228752e-03
1.449382632618307980e+03 5.071134230581688870e-03
1.448720188231214706e+03 7.835977847423762285e-03
1.448057830965204630e+03 6.007615482690974867e-03
1.447395560810919051e+03 6.254891111281067097e-03
1.446733377758997449e+03 5.176932985796282687e-03
1.446071281800079305e+03 7.241894342208260449e-03
1.445409272924805919e+03 5.299207120133648911e-03
1.444747351123825865e+03 6.439420412919788159e-03
1.444085516387782263e+03 5.641512466483474680e-03
1.443423768707321869e+03 6.043065715805872283e-03
1.442762108073093259e+03 5.241045654428917906e-03
1.442100534475746827e+03 8.955158781939549090e-03
1.441439047905931147e+03 5.752923661706587158e-03
1.440777648354303892e+03 4.811258528525167756e-03
1.440116335811515455e+03 5.528627935486320720e-03
1.439455110268223507e+03 7.563454723634344991e-03
1.438793971715085718e+03 5.080503010224308481e-03
1.438132920142754301e+03 9.421653357531336453e-03
1.437471955541897842e+03 5.877332493235954552e-03
1.436811077903170371e+03 4.532146444125321506e-03
1.436150287217240475e+03 4.896424431318468704e-03
1.435489583474769461e+03 5.288072636810641110e-03
1.434828966666422275e+03 4.115503379591775070e-03
1.434168436782869321e+03 5.712165785433435256e-03
1.433507993814775546e+03 4.781145725678384237e-03
1.432847637752813171e+03 1.250716175980860767e-03
1.432187368587650781e+03 3.568005169428317257e-03
1.431527186309964236e+03 4.340358053351448149e-03
1.430867090910427578e+03 4.580099153975360042e-03
1.430207082379713029e+03 3.326270895150150713e-03
1.429547160708503725e+03 2.718490987348468665e-03
1.428887325887471889e+03 4.637845724100728845e-03
1.428227577907302475e+03 3.044378670833033148e-03
1.427567916758673164e+03 2.775650441746416956e-03
1.426908342432268910e+03 1.434280434616582757e-03
1.426248854918776487e+03 4.135039404798738008e-03
1.425589454208875395e+03 4.909603573670302465e-03
1.424930140293257864e+03 -1.207302233098359349e-03
1.424270913162610668e+03 1.100003394272337006e-03
1.423611772807624220e+03 3.271356911373756414e-03
1.422952719218990751e+03 6.102733495752838896e-03
1.422293752387398854e+03 1.221418156275596136e-03
1.421634872303551674e+03 1.044997732841153847e-03
1.420976078958135986e+03 3.768238432888714167e-03
1.420317372341853115e+03 2.172554577771871730e-03
1.419658752445404389e+03 3.380712573910389391e-03
1.419000219259483856e+03 6.401877224980036599e-03
1.418341772774796482e+03 2.375297461497508675e-04
1.417683412982045411e+03 4.376239887080226633e-03
1.417025139871931970e+03 4.693026830369309219e-03
1.416366953435168398e+03 3.500187398600298257e-03
1.415708853662456022e+03 6.656668798021883951e-03
1.415050840544505263e+03 1.869651566450532048e-03
1.414392914072026542e+03 2.697536173011542537e-03
1.413735074235732100e+03 6.677790982057021929e-03
1.413077321026334175e+03 4.341456314488294395e-03
1.412419654434546828e+03 5.986266500108449948e-03
1.411762074451085937e+03 4.871189920211456024e-04
1.411104581066669198e+03 2.171676298389658456e-03
1.410447174272016127e+03 3.390359310585087504e-03
1.409789854057846242e+03 6.868734559904129608e-03
1.409132620414880876e+03 2.886676212767403868e-03
1.408475473333843183e+03 3.518067677708530509e-03
1.407818412805458138e+03 3.632795149143749620e-04
1.407161438820448893e+03 5.735057013266038660e-04
1.406504551369547698e+03 -3.603440946939907852e-03
1.405847750443477707e+03 1.957683522898016545e-03
1.405191036032972988e+03 4.338055057567845405e-04
1.404534408128763971e+03 1.970206506608637807e-03
1.403877866721586543e+03 1.811670308618049119e-03
1.403221411802171133e+03 4.414381388409262426e-03
1.402565043361253629e+03 1.751619304267561499e-03
1.401908761389573556e+03 4.105601324214161116e-03
1.401252565877868619e+03 8.792833073276060899e-04
1.400596456816880163e+03 2.711537886994672998e-03
1.399940434197349532e+03 2.431205445075787942e-03
1.399284498010016250e+03 2.736724318921385669e-03
1.398628648245630757e+03 1.937523701178428710e-03
1.397972884894934396e+03 4.409808127051021917e-03
1.397317207948677606e+03 4.010029246256509999e-03
1.396661617397605369e+03 -9.948269208875904455e-04
1.396006113232473581e+03 1.424236962515869906e-03
1.395350695444029043e+03 2.405569950453954452e-03
1.394695364023025832e+03 -5.745496267560485162e-03
1.394040118960219843e+03 2.073634062751257730e-03
1.393384960246366973e+03 -3.197729477052182979e-04
1.392729887872223117e+03 -5.428326913695320603e-03
1.392074901828547809e+03 -1.537997124534465354e-03
1.391420002106100583e+03 8.140033634440728763e-03
1.390765188695644611e+03 -7.400501242911566163e-03
1.390110461587941245e+03 2.728273669910901734e-03
1.389455820773759115e+03 -2.004868028343822876e-03
1.388801266243857754e+03 -3.039000512545578497e-03
1.388146797989009428e+03 -3.228825583848242160e-03
1.387492415999979130e+03 7.126396906322452049e-05
1.386838120267540944e+03 5.381719678547307838e-03
1.386183910782465318e+03 -4.405447320709002593e-03
1.385529787535524520e+03 2.568459489045228292e-03
1.384875750517494453e+03 9.093852241567711289e-04
1.384221799719149203e+03 -5.880446379898780947e-03
1.383567935131266495e+03 -5.010021757882995863e-03
1.382914156744625870e+03 1.540346388332006905e-03
1.382260464550008692e+03 3.891946016880711966e-03
1.381606858538194501e+03 4.721225489611435497e-03
1.380953338699968299e+03 -6.355984051325018307e-03
1.380299905026111446e+03 -9.559578327153060717e-03
1.379646557507416219e+03 1.528273278638397209e-03
1.378993296134662160e+03 2.651001366659365289e-05
1.378340120898641544e+03 -3.709254954206328255e-04
1.377687031790146648e+03 -3.715409159936037750e-03
1.377034028799966109e+03 2.141880990111544487e-03
1.376381111918895840e+03 -5.732162133815430806e-03
1.375728281137728118e+03 -3.842274983274383479e-04
1.375075536447260674e+03 -1.561605731803568110e-05
1.374422877838287604e+03 -1.078272680956047537e-02
1.373770305301610279e+03 -2.438386617089451872e-03
1.373117818828030067e+03 -1.688493938787957640e-03
1.372465418408346522e+03 9.336913484747419792e-03
1.371813104033362833e+03 1.311761943947665522e-03
1.371160875693885828e+03 -5.183068529531449815e-03
1.370508733380716876e+03 -5.477861477295332265e-03
1.369856677084668263e+03 5.830500220513642681e-03
1.369204706796546816e+03 8.850394153367793434e-03
1.368552822507161181e+03 -1.854425057648373745e-02
1.367901024207325463e+03 2.069900252719073484e-03
1.367249311887851945e+03 -1.314037942915563702e-02
1.366597685539552913e+03 2.863818682150593136e-03
1.365946145153247926e+03 9.245554375008149112e-03
1.365294690719752907e+03 1.337426195215404845e-02
1.364643322229885598e+03 -3.895270421169517820e-03
1.363992039674469197e+03 1.108958065318696277e-02
1.363340843044321446e+03 7.758333264107056607e-03
1.362689732330267361e+03 6.759214304200452522e-03
1.362038707523130142e+03 7.516962403242585453e-03
1.361387768613738444e+03 -1.065916997802683445e-02
1.360736915592917285e+03 3.920025632891780375e-03
1.360086148451498957e+03 3.379700007377607444e-03
1.359435467180306659e+03 -5.055187980358289389e-03
1.358784871770178142e+03 9.258610480210050994e-03
1.358134362211945700e+03 -7.295912308609080882e-03
1.357483938496439805e+03 7.046986907399753301e-03
1.356833600614501847e+03 -5.137601847448417317e-03
1.356183348556962301e+03 2.366087822392938696e-03
1.355533182314668011e+03 5.295689907300406805e-03
1.354883101878453090e+03 1.334757742051330062e-02
1.354233107239162564e+03 7.599460701701228962e-03
1.353583198387637822e+03 8.475301378229581090e-04
1.352933375314722070e+03 -1.592413121440936288e-02
1.352283638011263974e+03 -2.730819057887346260e-02
1.351633986468108560e+03 1.379947456467334882e-02
1.350984420676108130e+03 -9.096068011491105498e-03
1.350334940626107709e+03 -1.924222226616401424e-02
1.349685546308961420e+03 1.084047504097725243e-03
1.349036237715521565e+03 3.779753793195994842e-03
1.348387014836645903e+03 1.158842589993472512e-02
1.347737877663184918e+03 1.339522240746972986e-02
1.347088826185998187e+03 2.108164825686843769e-02
1.346439860395947107e+03 -2.612925983510942275e-03
1.345790980283885801e+03 8.909568201140949037e-03
1.345142185840682941e+03 7.350703780962516108e-03
1.344493477057196287e+03 9.298849272607071989e-03
1.343844853924290874e+03 8.940091003190844127e-03
1.343196316432833555e+03 1.709824102722338340e-02
1.342547864573693005e+03 4.034530565713042097e-03
1.341899498337736077e+03 -1.027488728424294333e-02
1.341251217715831444e+03 -1.200713810017746755e-02
1.340603022698851419e+03 2.969930547080510894e-02
1.339954913277671949e+03 3.563879830560028744e-02
1.339306889443163527e+03 -5.176948133951294294e-03
1.338658951186203922e+03 -2.462744590111127282e-03
1.338011098497669082e+03 -1.044731615092060577e-02
1.337363331368440413e+03 6.440665511641355950e-04
1.336715649789395684e+03 -2.105673484248905825e-02
1.336068053751414482e+03 1.454891542192887416e-03
1.335420543245381850e+03 1.630898869809983137e-02
1.334773118262182834e+03 -4.842341082044085421e-02
1.334125778792700658e+03 4.007975946794462702e-02
1.333478524827824003e+03 3.440977018446253477e-02
1.332831356358441553e+03 3.363111994473347993e-02
1.332184273375445628e+03 -6.515102451793494676e-02
1.331537275869723089e+03 -2.098045329216732639e-03
1.330890363832168077e+03 -1.748297995523238717e-03
1.330243537253676550e+03 -2.833110978078074924e-03
1.329596796125142646e+03 5.852124210119451914e-02
1.328950140437464142e+03 1.614901413707121175e-02
1.328303570181538817e+03 1.159406293862502366e-02
1.327657085348268083e+03 -3.520492052233957503e-02
1.327010685928551538e+03 -5.776662085422961529e-02
1.326364371913292416e+03 -2.531806482066583860e-02
1.325718143293393950e+03 -4.531672506090706279e-03
1.325072000059764832e+03 2.763183880211981039e-02
1.324425942203310115e+03 3.587982263350115303e-02
1.323779969714936669e+03 1.385291424709537457e-02
1.323134082585556826e+03 -4.140186090031210131e-02
1.322488280806082912e+03 -3.621000738505476824e-02
1.321842564367421801e+03 -6.615546336600387767e-02
1.321196933260493097e+03 1.812702442863257934e-02
1.320551387476210948e+03 -1.494563666705078786e-02
1.319905927005493140e+03 2.055051497217512055e-02
1.319260551839255641e+03 -9.921024624641784986e-03
1.318615261968418054e+03 5.211065162523276922e-02
1.317970057383903622e+03 -5.943450953094261274e-02
1.317324938076637409e+03 -2.186836330039336473e-02
1.316679904037537199e+03 1.171946538220718440e-02
1.316034955257533511e+03 8.178853586846340784e-02
1.315390091727551408e+03 -1.303973938668285615e-03
1.314745313438519588e+03 7.068192119139095342e-02
1.314100620381366753e+03 3.655580809300136569e-02
1.313456012547025239e+03 -9.873781719143829433e-03
1.312811489926425565e+03 5.007253469337405449e-03
1.312167052510505528e+03 3.740144359932400225e-03
1.311522700290195644e+03 -2.163186219086439543e-02
1.310878433256437347e+03 9.068950077092002848e-02
1.310234251400166613e+03 3.080020382452597349e-02
1.309590154712323056e+03 -5.608014577972657289e-02
1.308946143183846289e+03 -1.498765802647597511e-01
1.308302216805683202e+03 -7.334783787129246779e-02
1.307658375568771589e+03 -5.601230465076930537e-02
1.307014619464063799e+03 -7.525815337727519150e-02
1.306370948482501262e+03 1.379537099984474990e-01
1.305727362615032689e+03 -3.171659511070396009e-02
1.305083861852612245e+03 6.771881342694854866e-02
1.304440446186185000e+03 -3.236830585464470222e-02
1.303797115606705120e+03 -1.141510323404878041e-01
1.303153870105128590e+03 1.737478295611503964e-01
1.302510709672409575e+03 7.948309671584227742e-02
1.301867634299502242e+03 -9.311263010307445354e-02
1.301224643977368032e+03 -9.103625151225377965e-02
1.300581738696964749e+03 -4.498845834141390089e-03
1.299938918449253833e+03 -1.083099664657998090e-01
1.299296183225196728e+03 5.123553083615618037e-02
1.298653533015760331e+03 1.053869612220888763e-01
1.298010967811906085e+03 -6.169995630993854729e-02
1.297368487604600887e+03 -9.433132700077968141e-03
1.296726092384815274e+03 2.431682446498604350e-02
1.296083782143514327e+03 -1.686746096175090748e-01
1.295441556871674038e+03 -6.910102434091748569e-02
1.294799416560263126e+03 3.463971253210071377e-02
1.294157361200257583e+03 -2.934792929626863223e-01
1.293515390782629765e+03 -1.201386638415872371e-02
1.292873505298359305e+03 -1.613772561615900991e-01
1.292231704738420376e+03 -1.133016799507477468e-01
1.291589989093796248e+03 1.250868609548832222e-01
1.290948358355462915e+03 -2.336851136438735516e-02
1.290306812514405465e+03 -2.075751328449430555e-01
1.289665351561608986e+03 2.676606069920944159e-02
1.289023975488056749e+03 -7.695683800125524554e-02
1.288382684284735660e+03 1.105121093726748813e-02
1.287741477942630809e+03 7.889737125224624559e-02
1.287100356452734559e+03 -1.049552673197179931e-01
1.286459319806035637e+03 -1.023233738742001797e-01
1.285818367993528227e+03 -1.949865202646491880e-01
1.285177501006204693e+03 -9.919130858452211708e-02
1.284536718835059219e+03 -1.379193259862909471e-01
1.283896021471089625e+03 -1.090460857375878754e-03
1.283255408905290096e+03 -3.435113508604484278e-02
1.282614881128663910e+03 -4.349111044889747424e-01
1.281974438132208888e+03 -1.067502147268371560e-01
1.281334079906930128e+03 -1.203230226034744388e-01
1.280693806443827270e+03 -7.654617392230458894e-02
1.280053617733905412e+03 -2.157331183476007552e-01
1.279413513768175108e+03 9.560230781542497502e-02
1.278773494537637816e+03 6.111711512647458044e-02
1.278133560033305912e+03 -2.128949699379513449e-01
1.277493710246189949e+03 4.820284257798356231e-01
1.276853945167302300e+03 -1.925364066359579462e-01
1.276214264787653519e+03 -5.679583994136409679e-03
1.275574669098259619e+03 1.801318025770911463e-02
1.274935158090138430e+03 -1.660085555233564714e-01
1.274295731754304143e+03 -1.374314507479383884e-01
1.273656390081780046e+03 -5.914717935296535424e-03
1.273017133063582150e+03 9.243028451170071103e-02
1.272377960690731925e+03 -6.246983048734552207e-02
1.271738872954258113e+03 2.158451887488840263e-03
1.271099869845178546e+03 -1.362101500655125974e-01
1.270460951354523786e+03 -4.482216203634201701e-01
1.269822117473318940e+03 -4.490192311879918213e-02
1.269183368192594571e+03 6.663387176580834459e-02
1.268544703503377605e+03 -1.021996654910226482e-01
1.267906123396702242e+03 -2.639645761441060667e-01
1.267267627863600865e+03 -1.529828360176159474e-01
1.266629216895109494e+03 -4.191646889450418301e-01
1.265990890482262330e+03 3.585983002882395243e-02
1.265352648616093575e+03 -1.210299623819741377e-01
1.264714491287648343e+03 3.838511323897857846e-02
1.264076418487962655e+03 -2.796006113022280193e-01
1.263438430208077989e+03 -1.276158602148148302e-01
1.262800526439037640e+03 3.014590328669476960e-01
1.262162707171886723e+03 1.074009846014250674e-01
1.261524972397672173e+03 -2.165135380927343534e-01
1.260887322107435466e+03 -1.026595175819878941e-01
1.260249756292234451e+03 -2.878380430346187402e-01
1.259612274943110606e+03 -1.938425661443095582e-01
1.258974878051116320e+03 -3.053724979115912119e-01
1.258337565607307624e+03 -4.716108016973816555e-03
1.257700337602738728e+03 5.235818236679916360e-02
1.257063194028463840e+03 1.447512360518572391e-02
1.256426134875538992e+03 8.552570984137500276e-02
1.255789160135023849e+03 6.791780141733889942e-02
1.255152269797978079e+03 -2.796134685794692265e-01
1.254515463855463167e+03 -4.236453665761160670e-01
1.253878742298540601e+03 -1.186599145993045556e-01
1.253242105118273685e+03 1.816353647299910890e-01
1.252605552305731180e+03 -1.556194533681684415e-02
1.251969083851978212e+03 9.132208835992122742e-02
1.251332699748083542e+03 1.452546664841042334e-01
1.250696399985114112e+03 -2.280846248167597845e-01
1.250060184554144143e+03 6.247839419986638693e-02
1.249424053446246035e+03 -1.308022349815290142e-01
1.248788006652490367e+03 3.191134100577610599e-01
1.248152044163956816e+03 2.182780231546010974e-01
1.247516165971717783e+03 -2.387992059303464254e-01
1.246880372066854761e+03 -7.508781546638684801e-02
1.246244662440447428e+03 1.586414223117244560e-01
1.245609037083571820e+03 1.627024558700183587e-01
1.244973495987316710e+03 -1.740142744482530701e-01
1.244338039142763591e+03 7.676566607634327521e-02
1.243702666540995779e+03 8.985914426091744234e-02
1.243067378173100224e+03 1.246445585861113980e-01
1.242432174030167516e+03 -1.775658351450584010e-02
1.241797054103284609e+03 3.666684427269913116e-02
1.241162018383542090e+03 2.854230366908314664e-01
1.240527066862034189e+03 -2.675254584061362850e-01
1.239892199529853315e+03 9.281135393409785384e-02
1.239257416378093694e+03 -3.895839290223136464e-01
1.238622717397853194e+03 1.949208272876154632e-03
1.237988102580229679e+03 -3.878236092107573696e-01
1.237353571916319197e+03 -2.685794175724459665e-01
1.236719125397226890e+03 1.597712213218769051e-01
1.236084763014052442e+03 -1.827746550707404216e-01
1.235450484757899176e+03 5.916161169953385035e-02
1.234816290619870415e+03 1.072481253222631187e-01
1.234182180591078577e+03 -2.637015398424280010e-01
1.233548154662625166e+03 -3.044462010259083584e-01
1.232914212825618961e+03 3.774294685064520372e-01
1.232280355071176018e+03 -2.071622838750671602e-01
1.231646581390405117e+03 -1.141983762574804578e-01
1.231012891774416858e+03 1.464307074118440244e-01
1.230379286214329113e+03 -1.017511156364319796e-01
1.229745764701256121e+03 4.484565194789632003e-01
1.229112327226317575e+03 -2.955584380735065686e-02
1.228478973780633169e+03 -9.682206631753514925e-02
1.227845704355320777e+03 2.394828339755367685e-01
1.227212518941501912e+03 2.738731512758576028e-02
1.226579417530299907e+03 -2.724183040950001189e-02
1.225946400112839910e+03 2.660109158409738363e-03
1.225313466680247075e+03 -1.655762628980351758e-01
1.224680617223652007e+03 3.572030288843614509e-01
1.224047851734178039e+03 7.758514811747699302e-02
1.223415170202959416e+03 1.392251264022756341e-01
1.222782572621128566e+03 -5.387051173428316318e-03
1.222150058979812457e+03 -9.295180861895779856e-02
1.221517629270152611e+03 -1.240018783902593486e-01
1.220885283483279636e+03 2.182409653031025243e-01
1.220253021610333235e+03 6.143790042317247985e-02
1.219620843642451291e+03 5.695017667759725288e-01
1.218988749570773507e+03 -5.721531582281569328e-02
1.218356739386443223e+03 -2.404032095017287485e-01
1.217724813080598324e+03 1.812655485203850669e-01
1.217092970644389425e+03 -3.470747161495675304e-01
1.216461212068958048e+03 -1.184049699949074747e-01
1.215829537345452991e+03 2.963765852402907436e-02
1.215197946465019413e+03 1.461477685039249130e-01
1.214566439418807931e+03 3.915826030334568220e-01
1.213935016197974619e+03 -9.980097390314152106e-02
1.213303676793666455e+03 -6.190255395169340646e-01
1.212672421197041331e+03 -5.273512044204438365e-02
1.212041249399253502e+03 1.084819514688761533e-01
1.211410161391457223e+03 -3.807625744573369525e-02
1.210779157164815842e+03 -1.954946139504225577e-01
1.210148236710483616e+03 -1.379275935484352289e-01
1.209517400019623892e+03 1.852827825142701682e-02
1.208886647083400021e+03 2.118651447625321815e-01
1.208255977892973533e+03 2.324798252038577304e-02
1.207625392439511415e+03 4.361897675302733174e-02
1.206994890714178837e+03 -2.209038983180270366e-01
1.206364472708146423e+03 4.075158884143161020e-02
1.205734138412581160e+03 4.050310159034291313e-02
1.205103887818655494e+03 -1.833677821914068418e-01
1.204473720917540049e+03 -1.377213293128587146e-01
1.203843637700409090e+03 -4.370781530518894065e-01
1.203213638158438698e+03 -1.669009517191528957e-01
1.202583722282803137e+03 -5.234238253716616551e-01
1.201953890064683947e+03 -5.799399237528210863e-03
1.201324141495255390e+03 8.892237736653849089e-02
1.200694476565702644e+03 -5.329123311912482147e-02
1.200064895267203610e+03 -2.873592831079380128e-01
1.199435397590945286e+03 -4.102517770559434562e-01
1.198805983528111028e+03 1.450240971035961501e-01
1.198176653069887834e+03 -2.118531130563235942e-01
1.197547406207462700e+03 1.549316706679424172e-01
1.196918242932024441e+03 3.397426234364707420e-02
1.196289163234763691e+03 -8.991057718512586450e-02
1.195660167106871086e+03 -3.194674559311638795e-02
1.195031254539542715e+03 -1.261518708882978235e-01
1.194402425523969214e+03 2.478379904210094853e-01
1.193773680051352130e+03 7.868992643899873352e-02
1.193145018112882099e+03 2.054940660216541537e-01
1.192516439699764305e+03 3.759869422590709220e-01
1.191887944803194841e+03 -3.381102692118786446e-01
1.191259533414378893e+03 2.510126816271009975e-01
1.190631205524516190e+03 2.552040521826935415e-01
1.190002961124813737e+03 1.408852291949686322e-02
1.189374800206473083e+03 3.419014126026282407e-01
1.188746722760708508e+03 9.981891825670895224e-02
1.188118728778719742e+03 -1.609606150422010495e-01
1.187490818251726523e+03 1.110678004718638062e-01
1.186862991170932219e+03 5.221890907717282593e-01
