# Supplementary material for: Elevated concentrations cause upright alpha-synuclein conformation at lipid interfaces
Source: Nat Commun. 2023 Sep 18;14:5731. doi: 10.1038/s41467-023-39843-1 (PMC10507035; doi:10.1038/s41467-023-39843-1)
Supplement: Supplementary file 3 — Source Data [file 41467_2023_39843_MOESM3_ESM.zip › Source Data file/FigureS3/A/aS-DPPG_50uM-reproduction-NoFiltration_t = 29.63 to 37.65 hr.txt]

2.303734463863343990e+03 -1.980117921151416660e-01
2.302961100516073202e+03 7.991044119182678929e-02
2.302187836495217198e+03 7.913094594980660257e-02
2.301414671789645581e+03 -5.231590259774235308e-02
2.300641606388224318e+03 -4.962389795747431526e-02
2.299868640279824831e+03 2.658690570045017798e-02
2.299095773453316724e+03 5.858844594000117006e-02
2.298323005897578696e+03 -5.355079699944372690e-02
2.297550337601480351e+03 -1.425874838818470564e-03
2.296777768553902206e+03 -7.810465107387855321e-02
2.296005298743721141e+03 5.031562704597239769e-03
2.295232928159812218e+03 1.051507217160632668e-01
2.294460656791063229e+03 9.030226899356764980e-03
2.293688484626352874e+03 4.172044264288781584e-02
2.292916411654567128e+03 3.244371035193355235e-02
2.292144437864588326e+03 -3.313928037943264515e-02
2.291372563245306083e+03 -3.086719081816530902e-02
2.290600787785611828e+03 -2.045057925786019151e-02
2.289829111474389720e+03 1.447630542249109600e-02
2.289057534300536645e+03 -9.456331715081115960e-03
2.288286056252940398e+03 -1.217354484501646968e-02
2.287514677320499686e+03 -9.345170573364640354e-02
2.286743397492111399e+03 3.733252126587553645e-03
2.285972216756672424e+03 6.973517683320448746e-02
2.285201135103079650e+03 2.978131933074740223e-02
2.284430152520235424e+03 2.673607834549921944e-03
2.283659268997043910e+03 -2.290582183987285858e-02
2.282888484522407452e+03 9.011679256133565963e-02
2.282117799085232036e+03 -5.657920026872187425e-02
2.281347212674421826e+03 -5.972043156973830952e-02
2.280576725278890081e+03 -1.686369750968423620e-02
2.279806336887540965e+03 5.433973527790551122e-02
2.279036047489289558e+03 -1.271482231801168185e-02
2.278265857073050938e+03 -2.085385227248159543e-02
2.277495765627734727e+03 7.397966082406433200e-04
2.276725773142261460e+03 -1.938653912400238599e-02
2.275955879605542577e+03 1.251962598848164673e-02
2.275186085006502253e+03 2.721106562088741916e-03
2.274416389334062842e+03 -4.987297527229567901e-02
2.273646792577141241e+03 -1.001875237947966180e-02
2.272877294724663443e+03 -2.799104853142087360e-02
2.272107895765555440e+03 -8.962782516514221018e-03
2.271338595688741407e+03 2.318977744716324910e-02
2.270569394483152792e+03 -2.013314593516489850e-02
2.269800292137719225e+03 9.643359346440470714e-02
2.269031288641366700e+03 7.120438161185040082e-02
2.268262383983035761e+03 2.139713639994051883e-02
2.267493578151652400e+03 1.720547314406303731e-03
2.266724871136160800e+03 4.455661533407763442e-02
2.265956262925490591e+03 -8.123314073430852600e-02
2.265187753508585956e+03 6.761126033214692396e-03
2.264419342874387439e+03 -6.738782424544526028e-02
2.263651031011833766e+03 -7.027318376099708774e-02
2.262882817909867299e+03 -1.575150212528501209e-02
2.262114703557437679e+03 -6.651162639316483827e-02
2.261346687943489087e+03 -3.230580265717199889e-02
2.260578771056969344e+03 -1.291291121783364609e-02
2.259810952886826271e+03 1.554855636956446914e-02
2.259043233422013145e+03 6.122471227944116523e-02
2.258275612651483243e+03 4.682075647655255940e-02
2.257508090564189843e+03 -1.152052451870815182e-02
2.256740667149086221e+03 -9.415897051703558951e-02
2.255973342395132931e+03 -2.169183660435144295e-02
2.255206116291286889e+03 1.073554306604961039e-02
2.254438988826506829e+03 5.059593090833478662e-02
2.253671959989755123e+03 -6.749332484535845722e-02
2.252905029769999601e+03 -3.720917845272064817e-02
2.252138198156198996e+03 7.487201809766934682e-03
2.251371465137321138e+03 -3.780736931139175305e-02
2.250604830702335676e+03 -4.307200785705254942e-02
2.249838294840208619e+03 -6.579721696676650577e-02
2.249071857539915072e+03 3.563714382382542241e-03
2.248305518790422866e+03 -7.186088829215719724e-03
2.247539278580708924e+03 3.928808861090588717e-02
2.246773136899746532e+03 2.037765267483222092e-02
2.246007093736514435e+03 4.890432894728428959e-02
2.245241149079989555e+03 -2.271524615583727855e-02
2.244475302919152455e+03 -1.736684279796774436e-02
2.243709555242985516e+03 1.268313629974815449e-02
2.242943906040469301e+03 -4.443471157015384254e-02
2.242178355300591647e+03 1.802141160686260291e-02
2.241412903012336756e+03 -3.971875374048616097e-02
2.240647549164688826e+03 -1.231500329382142350e-02
2.239882293746642972e+03 3.420928174789780035e-02
2.239117136747185214e+03 -2.235307913414874212e-02
2.238352078155308845e+03 -4.204053087407552680e-03
2.237587117960008982e+03 2.023127135424375792e-02
2.236822256150277099e+03 1.150011667621582759e-02
2.236057492715113767e+03 -3.662721759230690849e-02
2.235292827643517739e+03 -3.514092892570746390e-02
2.234528260924482311e+03 8.756797217474066725e-03
2.233763792547013509e+03 4.824803316026233732e-03
2.232999422500115543e+03 -2.907492620691688387e-02
2.232235150772790803e+03 1.128088166649007448e-02
2.231470977354043498e+03 -4.547926915324025654e-02
2.230706902232879656e+03 -5.155962710142794440e-03
2.229942925398314401e+03 -1.056514554637398573e-02
2.229179046839351940e+03 7.618402388556408215e-03
2.228415266545003760e+03 1.533315301257846819e-02
2.227651584504288621e+03 -3.022652773354628404e-03
2.226888000706219827e+03 -9.169485444108199657e-03
2.226124515139808864e+03 3.400736948018311979e-03
2.225361127794079948e+03 -4.621443941482317186e-02
2.224597838658048204e+03 -2.262624628337326586e-03
2.223834647720736029e+03 8.258855640747987496e-04
2.223071554971165824e+03 -9.346669582584289995e-03
2.222308560398359987e+03 -5.910812241533538319e-02
2.221545663991348192e+03 1.562459881930125874e-02
2.220782865739152840e+03 -1.625107555091139487e-03
2.220020165630805423e+03 4.345114706923194903e-02
2.219257563655333797e+03 -9.437681159290629146e-03
2.218495059801771276e+03 -8.929033793123385826e-03
2.217732654059149354e+03 -9.064872330804395889e-03
2.216970346416504981e+03 2.246585400592816459e-02
2.216208136862869651e+03 6.870049049055595991e-03
2.215446025387287591e+03 -1.667376565692489654e-02
2.214684011978793933e+03 -1.337616794762482020e-02
2.213922096626429266e+03 -1.203744797141432891e-02
2.213160279319235997e+03 -2.121878706978727255e-02
2.212398560046258353e+03 -3.002966574243326123e-02
2.211636938796540562e+03 -2.870521212140419390e-03
2.210875415559132307e+03 7.376112317780395521e-03
2.210113990323077815e+03 -1.905344679572647942e-03
2.209352663077430407e+03 -5.868675232073849134e-03
2.208591433811237948e+03 -2.176077732992681354e-02
2.207830302513557399e+03 -2.335870773724595811e-02
2.207069269173436624e+03 1.645417691257155743e-02
2.206308333779938039e+03 4.646175999025251198e-03
2.205547496322118604e+03 5.987131302401258251e-03
2.204786756789029823e+03 -1.483529809510176177e-02
2.204026115169743207e+03 -2.913518158061690136e-02
2.203265571453308439e+03 -1.331765108576858300e-02
2.202505125628800670e+03 -1.330249972165407045e-02
2.201744777685276858e+03 -9.404931348826209292e-03
2.200984527611806698e+03 -6.042302479658234401e-03
2.200224375397458061e+03 -1.118655360692471026e-02
2.199464321031297004e+03 -1.891707473688697709e-03
2.198704364502398676e+03 -3.700209608974347388e-03
2.197944505799836406e+03 1.427301220376234192e-02
2.197184744912681708e+03 6.479786857708409904e-03
2.196425081830009731e+03 -1.662914172690522704e-02
2.195665516540895624e+03 -1.263459727934422138e-03
2.194906049034425450e+03 7.376091069343005714e-03
2.194146679299672542e+03 -3.141224116706992347e-03
2.193387407325721142e+03 -1.294419140274152532e-03
2.192628233101651858e+03 -2.265280775123060253e-02
2.191869156616554392e+03 -2.824009065524520860e-03
2.191110177859509349e+03 1.306785749403301458e-02
2.190351296819606432e+03 -3.728789131632641134e-03
2.189592513485937161e+03 -2.360532200395612512e-02
2.188833827847591238e+03 7.904130688864361917e-03
2.188075239893658363e+03 4.029792399445240696e-03
2.187316749613233696e+03 -6.393611509627761431e-03
2.186558356995414215e+03 1.627224051785793567e-03
2.185800062029295077e+03 -1.394230143915510013e-02
2.185041864703973260e+03 3.220725420620541152e-02
2.184283765008551200e+03 -2.214475370318491620e-03
2.183525762932131329e+03 -2.324928303360729656e-02
2.182767858463812445e+03 2.088616320642605086e-03
2.182010051592700620e+03 -7.481353163428143896e-03
2.181252342307900108e+03 3.790870293039233941e-03
2.180494730598524256e+03 -1.126264400837708769e-02
2.179737216453673682e+03 1.202506721958901403e-03
2.178979799862465370e+03 2.151866964437264100e-03
2.178222480814009032e+03 4.953454886974806466e-03
2.177465259297418015e+03 4.828856244323274580e-03
2.176708135301807488e+03 1.136843468549920445e-03
2.175951108816292617e+03 -3.283998670203409041e-03
2.175194179829992208e+03 -6.861820776495752491e-03
2.174437348332026886e+03 6.695962955329296321e-03
2.173680614311517274e+03 -1.241768020271634930e-02
2.172923977757583998e+03 3.209824336731812149e-03
2.172167438659354957e+03 1.085192458869897909e-02
2.171410997005952595e+03 1.035469288603594121e-02
2.170654652786504812e+03 -4.033075120585369495e-03
2.169898405990139509e+03 1.240740604946286366e-03
2.169142256605988223e+03 2.421352869994470441e-03
2.168386204623182493e+03 -6.196426043853450055e-03
2.167630250030855677e+03 6.885957774033828194e-03
2.166874392818139313e+03 -2.052118500707874812e-03
2.166118632974174034e+03 7.866248931416576842e-03
2.165362970488093197e+03 -4.405286455406379718e-03
2.164607405349041073e+03 -3.019620705950533477e-03
2.163851937546152840e+03 1.370452544806468123e-02
2.163096567068576405e+03 1.601658351583131043e-03
2.162341293905452403e+03 8.270278017450697836e-03
2.161586118045925105e+03 -8.410659860638939472e-03
2.160831039479142419e+03 -7.137306489240640567e-03
2.160076058194252255e+03 4.429037855633202563e-03
2.159321174180406160e+03 -3.970896892403618685e-03
2.158566387426755682e+03 -4.946553510542196427e-04
2.157811697922450549e+03 8.934386945751954939e-03
2.157057105656645945e+03 -3.437829914666377679e-03
2.156302610618500694e+03 -4.911257297032727877e-03
2.155548212797169981e+03 -7.816407810354010499e-03
2.154793912181812630e+03 1.213383576354301233e-04
2.154039708761589281e+03 2.168652305701743079e-03
2.153285602525660579e+03 -4.052455947161932707e-04
2.152531593463194440e+03 -7.795160100620353609e-04
2.151777681563349688e+03 -1.094558682513249509e-03
2.151023866815296060e+03 -1.869584864073315159e-03
2.150270149208203293e+03 -5.346536450659521676e-03
2.149516528731235667e+03 -3.111384650801191174e-03
2.148763005373572014e+03 -7.409371383383426234e-03
2.148009579124376614e+03 -8.669663702936538166e-03
2.147256249972826481e+03 -7.409729120438374866e-03
2.146503017908102265e+03 -2.795468396248159456e-03
2.145749882919371885e+03 1.367979611437414224e-03
2.144996844995821448e+03 3.735664039176430414e-03
2.144243904126627967e+03 9.416025251140902955e-03
2.143491060300973913e+03 -4.159659632332671914e-03
2.142738313508041756e+03 1.174470292146274778e-03
2.141985663737015784e+03 -8.343705891215597720e-04
2.141233110977082106e+03 1.024682413352591415e-02
2.140480655217426829e+03 -2.973762762537559483e-04
2.139728296447245157e+03 -1.796554693632764627e-03
2.138976034655719559e+03 -9.055569017770961210e-03
2.138223869832050696e+03 6.853036616356616853e-04
2.137471801965426494e+03 -3.319246634105254938e-03
2.136719831045042156e+03 6.340111368024054644e-03
2.135967957060096523e+03 -4.957831374702700508e-04
2.135216179999788437e+03 -6.899980360138135461e-03
2.134464499853316738e+03 3.253149952864368023e-03
2.133712916609882086e+03 -2.002630871202205464e-03
2.132961430258686960e+03 -3.589916138875608349e-03
2.132210040788939295e+03 1.392253619314713425e-03
2.131458748189837934e+03 -7.490756447372719923e-03
2.130707552450596268e+03 -1.115895989745054788e-03
2.129956453560418595e+03 -3.812596938403476580e-03
2.129205451508520127e+03 -7.234603264335496241e-03
2.128454546284110620e+03 6.338395586686284763e-04
2.127703737876405285e+03 -2.778233383881229500e-03
2.126953026274613876e+03 -9.612088372390492977e-03
2.126202411467957063e+03 -4.249274082365594313e-03
2.125451893445651876e+03 -2.683774356179519788e-03
2.124701472196917166e+03 -8.052958737431795133e-03
2.123951147710973601e+03 2.747247048022601924e-03
2.123200919977043668e+03 -4.561233726509508410e-03
2.122450788984351675e+03 4.397899969151260365e-03
2.121700754722123747e+03 2.088425175010301480e-03
2.120950817179587830e+03 4.232471046738068947e-03
2.120200976345970048e+03 2.568760706852117430e-03
2.119451232210500166e+03 1.946572847190593432e-03
2.118701584762413404e+03 2.797343755043746587e-03
2.117952033990937707e+03 9.219341955393390740e-04
2.117202579885311934e+03 -4.905799337849241605e-04
2.116453222434769486e+03 4.517600214609459632e-03
2.115703961628549223e+03 6.207841836062480932e-03
2.114954797455888183e+03 -3.134127999659503186e-03
2.114205729906030683e+03 1.391145996722940176e-03
2.113456758968213762e+03 1.070076604372150299e-03
2.112707884631687193e+03 6.063409156455069893e-03
2.111959106885691654e+03 -6.631252926551890140e-05
2.111210425719475097e+03 5.026166694065517830e-04
2.110461841122283658e+03 -4.165133841683823016e-03
2.109713353083370748e+03 -4.436033994778780867e-03
2.108964961591986139e+03 -8.342506590740900391e-04
2.108216666637383241e+03 -6.005563761609583129e-04
2.107468468208811828e+03 -3.051662768358645063e-03
2.106720366295530766e+03 -3.345792433024813266e-03
2.105972360886798924e+03 6.702467060488904614e-04
2.105224451971873350e+03 -1.320967866897716303e-03
2.104476639540012911e+03 -4.122870993527624588e-03
2.103728923580481933e+03 3.047922544569262298e-03
2.102981304082541101e+03 -1.363458360013072640e-03
2.102233781035458378e+03 -1.760340195517803115e-03
2.101486354428498089e+03 -2.130398335282426316e-03
2.100739024250926377e+03 1.026328409082088696e-03
2.099991790492014843e+03 -6.248109068344839291e-03
2.099244653141035087e+03 5.919058460450699749e-03
2.098497612187256891e+03 1.290020798387412455e-04
2.097750667619953674e+03 2.847849237645608332e-04
2.097003819428404313e+03 4.071013225659404419e-03
2.096257067601884046e+03 6.655836426409674595e-05
2.095510412129668111e+03 -8.077863202836550738e-03
2.094763853001040843e+03 -1.694982774579294573e-04
2.094017390205281117e+03 -1.396919574923418924e-03
2.093271023731673267e+03 3.297109227786856108e-03
2.092524753569497989e+03 -3.129582701155374323e-03
2.091778579708048710e+03 2.192178174606228269e-03
2.091032502136604307e+03 3.992503058699698425e-03
2.090286520844458209e+03 2.743538543635186139e-03
2.089540635820902025e+03 -2.254436186010986849e-03
2.088794847055225546e+03 -1.595212002113510471e-03
2.088049154536722199e+03 -8.102310468430948482e-04
2.087303558254687232e+03 7.337195177045597498e-04
2.086558058198415893e+03 -3.810107306691069753e-03
2.085812654357207066e+03 -1.390269799597243418e-03
2.085067346720361456e+03 3.310503966744611677e-03
2.084322135277181587e+03 -3.214028459836289556e-03
2.083577020016962706e+03 -1.872820343783089970e-03
2.082832000929018250e+03 -1.557480095159031888e-03
2.082087078002647104e+03 4.411586843382464887e-03
2.081342251227157249e+03 -3.926069483867517689e-04
2.080597520591860302e+03 3.636379701620245757e-03
2.079852886086062426e+03 1.070588681670738441e-03
2.079108347699075239e+03 -4.186906741545597501e-04
2.078363905420215815e+03 1.643363360573991353e-03
2.077619559238795773e+03 -1.576434652327863043e-04
2.076875309144134008e+03 -2.960240604532792148e-03
2.076131155125543955e+03 -3.101850877325560904e-03
2.075387097172346330e+03 -3.202629046894946499e-03
2.074643135273861844e+03 2.441144407617509317e-03
2.073899269419414850e+03 2.149714100744138236e-04
2.073155499598326060e+03 6.527165068614790202e-04
2.072411825799921644e+03 2.285033695363157362e-03
2.071668248013525954e+03 -1.898053685220351186e-03
2.070924766228470617e+03 1.318291167749210003e-03
2.070181380434085440e+03 2.181949830949341754e-03
2.069438090619696595e+03 -1.026240297325226600e-03
2.068694896774642984e+03 -7.377434218776269224e-04
2.067951798888252597e+03 4.955225408081629854e-03
2.067208796949867974e+03 -2.827350668051968954e-04
2.066465890948822562e+03 -2.326881294807656847e-03
2.065723080874453444e+03 1.621000650086823393e-03
2.064980366716103163e+03 -9.547191051862571973e-04
2.064237748463112439e+03 -9.959084750259096595e-04
2.063495226104825633e+03 -1.482016070992141481e-04
2.062752799630587106e+03 4.855066650293146267e-04
2.062010469029741216e+03 3.396495431922006217e-03
2.061268234291637782e+03 2.447722887394470671e-03
2.060526095405624801e+03 1.385145152234488640e-03
2.059784052361055728e+03 -9.495281919898928896e-04
2.059042105147280381e+03 -3.126864111749660447e-04
2.058300253753650395e+03 3.272673441186752012e-05
2.057558498169524682e+03 -1.417142270698570905e-03
2.056816838384260336e+03 1.428725000639212254e-03
2.056075274387212630e+03 1.036292317628919116e-03
2.055333806167744115e+03 9.168012090925006579e-04
2.054592433715215520e+03 2.671413443258047107e-03
2.053851157018985759e+03 -2.000769048068233645e-04
2.053109976068424658e+03 -1.697940321234818689e-03
2.052368890852894765e+03 7.817786896992101869e-04
2.051627901361762270e+03 -2.194188995275257953e-04
2.050887007584402454e+03 4.997357257606721559e-03
2.050146209510177869e+03 2.653972185814774259e-03
2.049405507128465615e+03 -1.450880472505190885e-03
2.048664900428635519e+03 8.773152042580377149e-04
2.047924389400066502e+03 1.269493419921901081e-03
2.047183974032130209e+03 2.772261166690986791e-03
2.046443654314209198e+03 2.508524888132668360e-03
2.045703430235678752e+03 5.503022652674415156e-03
2.044963301785919612e+03 2.984755180930344885e-04
2.044223268954317973e+03 2.674995002345877722e-03
2.043483331730254577e+03 3.339248414411269904e-04
2.042743490103117438e+03 -2.490783498273863462e-03
2.042003744062290934e+03 -1.047729802393630553e-03
2.041264093597163082e+03 -2.691048318483188744e-03
2.040524538697127355e+03 -6.166933121490726210e-04
2.039785079351573586e+03 6.807008784107216682e-04
2.039045715549891611e+03 1.300347043193966724e-03
2.038306447281480359e+03 6.371830119325027708e-04
2.037567274535731485e+03 1.055065182751567781e-03
2.036828197302047556e+03 3.050275019435886789e-03
2.036089215569822045e+03 1.955164460834725969e-03
2.035350329328457519e+03 4.799686285753263339e-04
2.034611538567358366e+03 1.195636926715764811e-03
2.033872843275925334e+03 2.167357447508867600e-03
2.033134243443562809e+03 1.811847303331481842e-04
2.032395739059680636e+03 2.120877554300889655e-03
2.031657330113683201e+03 -4.412356937433648105e-05
2.030919016594980349e+03 5.129490188912202509e-04
2.030180798492985559e+03 -3.774081646845569606e-03
2.029442675797108677e+03 1.316639895701057468e-03
2.028704648496765003e+03 -1.066956221394254256e-03
2.027966716581371657e+03 1.570144519670742516e-03
2.027228880040342119e+03 2.898842899457478549e-03
2.026491138863097149e+03 8.770076861978740902e-04
2.025753493039057503e+03 3.618279557595101888e-03
2.025015942557640301e+03 -3.855331426127507339e-04
2.024278487408273577e+03 1.702098418861094009e-03
2.023541127580379907e+03 3.508158869842761558e-03
2.022803863063383687e+03 -3.266751686119987786e-04
2.022066693846716589e+03 -5.859802767552714205e-04
2.021329619919804827e+03 6.201947224667495300e-04
2.020592641272076435e+03 2.158446120355344243e-03
2.019855757892966722e+03 -9.620174971787645362e-04
2.019118969771909178e+03 -6.083330346199452210e-04
2.018382276898340933e+03 1.926382211084565546e-03
2.017645679261691839e+03 -1.561428862270630886e-03
2.016909176851406301e+03 8.650585617771924026e-04
2.016172769656921446e+03 5.620850180157964653e-04
2.015436457667678042e+03 1.289975406197427536e-03
2.014700240873120492e+03 2.671674182820584810e-03
2.013964119262687746e+03 1.565100015781904471e-03
2.013228092825831482e+03 -2.389645788455324713e-04
2.012492161551996105e+03 3.535147086083563765e-04
2.011756325430631478e+03 7.042274056372943482e-04
2.011020584451185641e+03 8.942373002643643539e-04
2.010284938603110277e+03 -4.203468011462267820e-05
2.009549387875860702e+03 1.320596076434879746e-03
2.008813932258886780e+03 1.165661538944013460e-03
2.008078571741651103e+03 -1.664630025514789884e-04
2.007343306313607172e+03 1.626503494616598176e-03
2.006608135964213943e+03 -4.663166933599456154e-04
2.005873060682935829e+03 5.028929712303522280e-04
2.005138080459229968e+03 -3.089912225972725880e-04
2.004403195282562592e+03 1.184552007254773345e-03
2.003668405142398115e+03 1.521425871433176999e-03
2.002933710028202768e+03 2.361188104788393850e-03
2.002199109929446422e+03 1.092261757166398126e-03
2.001464604835595310e+03 7.540366723141889421e-04
2.000730194736122940e+03 1.797976575397286416e-03
1.999995879620502819e+03 1.698713489408120770e-04
1.999261659478206639e+03 1.410749512184680940e-03
1.998527534298711544e+03 -2.732299568069924302e-05
1.997793504071494681e+03 5.445766860018890409e-04
1.997059568786036834e+03 2.475044054842327865e-04
1.996325728431811513e+03 5.977413801673116343e-04
1.995591982998306776e+03 8.768247841723426266e-04
1.994858332475001589e+03 1.420612250286818748e-03
1.994124776851384013e+03 7.723836802746362855e-04
1.993391316116934831e+03 6.480778454962337308e-04
1.992657950261149381e+03 3.096243491264564010e-03
1.991924679273510264e+03 1.605518386842357632e-03
1.991191503143511000e+03 5.859802643853557818e-04
1.990458421860645103e+03 -1.707695063269270587e-04
1.989725435414402455e+03 -3.577675160478072341e-04
1.988992543794282028e+03 1.876653175793542312e-03
1.988259746989775522e+03 -6.017542734662025081e-04
1.987527044990383729e+03 8.120577730055051268e-04
1.986794437785609261e+03 1.381931671573572882e-03
1.986061925364949275e+03 7.156888485586090356e-04
1.985329507717908200e+03 1.362081635856733381e-03
1.984597184833988649e+03 5.424472133973714345e-04
1.983864956702698692e+03 2.047974508527458139e-03
1.983132823313544577e+03 1.505800225934208906e-03
1.982400784656030737e+03 1.100481279698001247e-03
1.981668840719672517e+03 1.811421376908612085e-03
1.980936991493981623e+03 1.127246468969033463e-03
1.980205236968469762e+03 -2.775365806042218053e-05
1.979473577132646824e+03 8.815565668476308195e-04
1.978742011976039066e+03 1.152066072981397819e-03
1.978010541488154558e+03 -1.427268203751997136e-04
1.977279165658517741e+03 7.462111950619494368e-04
1.976547884476649415e+03 7.969842989519222839e-04
1.975816697932066745e+03 4.253522678207557285e-05
1.975085606014299628e+03 1.414213210786836221e-03
1.974354608712868867e+03 7.196797853513049086e-04
1.973623706017302538e+03 9.218630809314478291e-04
1.972892897917128721e+03 1.754768200853427181e-04
1.972162184401877312e+03 2.074576273789300110e-03
1.971431565461080027e+03 3.063747770171824122e-04
1.970701041084268581e+03 1.259983629297062703e-03
1.969970611260974692e+03 8.200889168965963668e-04
1.969240275980740989e+03 2.451239760273654818e-03
1.968510035233097369e+03 1.398831075126718117e-03
1.967779889007584643e+03 4.337138553541863102e-04
1.967049837293743622e+03 6.300666159188060642e-04
1.966319880081116935e+03 1.137089977257995863e-03
1.965590017359245394e+03 6.727444177875428104e-04
1.964860249117677085e+03 1.524159857817002301e-03
1.964130575345954639e+03 3.469931824639125532e-04
1.963400996033624324e+03 3.974107090150358693e-04
1.962671511170241502e+03 3.083783305683233055e-04
1.961942120745350621e+03 1.558156225233751132e-03
1.961212824748507046e+03 7.153337380678256776e-04
1.960483623169262501e+03 -2.689834055713642355e-04
1.959754515997175986e+03 1.331802146754668950e-03
1.959025503221799227e+03 1.021422352657329249e-03
1.958296584832693043e+03 2.024261774010809728e-03
1.957567760819416435e+03 1.535344313014140984e-03
1.956839031171528404e+03 7.093651299817667734e-04
1.956110395878595227e+03 -1.558543831356872276e-05
1.955381854930179543e+03 1.388894426796443565e-03
1.954653408315847628e+03 -1.753230687367265039e-04
1.953925056025163940e+03 -6.237167344819136227e-06
1.953196798047700213e+03 8.621881672232448873e-05
1.952468634373024543e+03 1.352463085207807163e-05
1.951740564990708663e+03 2.167971099692995540e-04
1.951012589890327945e+03 -3.293591138168369117e-04
1.950284709061454123e+03 2.528718088984688761e-04
1.949556922493662569e+03 -5.779107779540094275e-04
1.948829230176534111e+03 8.350116016005275105e-04
1.948101632099647759e+03 2.546201786504342338e-04
1.947374128252580704e+03 1.143587030442493090e-03
1.946646718624917412e+03 1.761771250163124240e-04
1.945919403206240531e+03 1.201612725644708723e-03
1.945192181986138166e+03 1.474664968802287188e-03
1.944465054954191146e+03 1.266173003990773852e-03
1.943738022099991213e+03 1.009499166591512577e-03
1.943011083413128290e+03 1.589500408904780679e-03
1.942284238883190483e+03 1.632691653875177227e-03
1.941557488499776809e+03 4.164915383137339825e-04
1.940830832252473556e+03 3.270896605951487579e-04
1.940104270130877921e+03 -5.811398391278558987e-04
1.939377802124592563e+03 1.952640409067008843e-03
1.938651428223209223e+03 -2.393481913255528259e-04
1.937925148416330558e+03 1.196779059753328182e-03
1.937198962693561043e+03 4.181752789949819702e-04
1.936472871044499698e+03 5.479874223472548222e-04
1.935746873458750997e+03 3.048588216883359983e-04
1.935020969925924874e+03 7.667376516860251049e-04
1.934295160435623984e+03 4.451371843378810773e-04
1.933569444977458261e+03 9.626084557098284851e-04
1.932843823541041274e+03 9.294637804103635581e-04
1.932118296115984776e+03 3.269585920425268429e-04
1.931392862691896880e+03 1.309667866545244450e-03
1.930667523258398433e+03 9.749920267563458830e-04
1.929942277805103004e+03 7.727215263766295432e-04
1.929217126321631440e+03 1.185060824998266900e-03
1.928492068797599131e+03 1.224088270757539782e-03
1.927767105222630562e+03 9.672219259951982595e-04
1.927042235586346578e+03 -1.975862662924798222e-04
1.926317459878369846e+03 6.050377705109823839e-04
1.925592778088330306e+03 -2.699563338778543546e-05
1.924868190205850624e+03 2.169864863740282503e-03
1.924143696220558923e+03 8.525482451295446568e-04
1.923419296122086962e+03 1.101496069014523248e-03
1.922694989900066503e+03 1.925619484305282668e-03
1.921970777544131124e+03 3.724022814890604982e-04
1.921246659043912587e+03 9.033335548177510738e-04
1.920522634389049927e+03 1.494303844303212841e-03
1.919798703569176723e+03 7.807531333028133649e-04
1.919074866573935651e+03 9.802200002786125993e-04
1.918351123392963927e+03 1.162809542927572800e-03
1.917627474015906046e+03 9.975925341652752167e-04
1.916903918432404680e+03 9.147920608032771191e-04
1.916180456632102505e+03 1.249793341407021922e-03
1.915457088604651290e+03 2.204287850622101922e-03
1.914733814339691889e+03 1.626473547826991911e-03
1.914010633826877893e+03 4.789428629095625941e-04
1.913287547055861069e+03 6.151160156829356060e-04
1.912564554016291368e+03 1.722888001022444176e-03
1.911841654697820559e+03 8.940468973690372714e-04
1.911118849090111325e+03 8.661131212791630968e-04
1.910396137182815437e+03 1.182558463991780547e-03
1.909673518965590119e+03 1.343335575237275753e-03
1.908950994428098056e+03 7.430881935795602975e-04
1.908228563559998292e+03 5.482514544299751285e-04
1.907506226350953511e+03 9.677909591521046935e-04
1.906783982790633672e+03 9.573732028842218706e-04
1.906061832868697820e+03 9.915333011192334518e-04
1.905339776574814096e+03 1.317979905604575860e-03
1.904617813898652457e+03 1.018185330356351876e-03
1.903895944829884684e+03 6.412578186776629911e-04
1.903174169358182553e+03 8.689988768107707482e-04
1.902452487473217843e+03 1.503844414330714543e-03
1.901730899164664152e+03 6.865359766421242141e-04
1.901009404422200532e+03 1.007996902234269002e-03
1.900288003235502401e+03 7.649071490097690421e-04
1.899566695594250632e+03 3.540580428270152400e-04
1.898845481488124278e+03 1.486962467773086634e-03
1.898124360906806032e+03 6.090301669796449428e-04
1.897403333839982224e+03 1.510393595470601496e-03
1.896682400277333727e+03 3.698590850323311627e-04
1.895961560208552328e+03 3.337585317396953781e-04
1.895240813623320719e+03 1.408196671901414294e-03
1.894520160511332506e+03 1.443439521070904010e-03
1.893799600862277657e+03 1.840071654031664311e-03
1.893079134665846141e+03 1.220657807756373716e-03
1.892358761911738839e+03 1.415013577487415648e-03
1.891638482589643900e+03 1.216771040680746704e-03
1.890918296689264025e+03 5.781786051246542079e-04
1.890198204200294640e+03 1.033405749835307821e-03
1.889478205112436626e+03 8.013650751363287543e-04
1.888758299415390866e+03 1.420072259916951114e-03
1.888038487098861879e+03 1.154439172292714326e-03
1.887318768152556004e+03 1.118047010352609229e-03
1.886599142566175942e+03 1.305797702417958034e-03
1.885879610329428033e+03 5.455779728555604311e-04
1.885160171432025891e+03 1.092299251559378931e-03
1.884440825863677674e+03 9.029727343616660278e-04
1.883721573614096997e+03 1.088484268345165339e-03
1.883002414672993837e+03 8.085818274477568537e-04
1.882283349030087265e+03 6.545128723495630260e-04
1.881564376675092717e+03 1.849702418610851004e-03
1.880845497597725625e+03 8.537250693578542606e-04
1.880126711787706881e+03 1.069787499003827620e-03
1.879408019234761014e+03 8.832750007428112919e-04
1.878689419928603456e+03 1.240029112454854587e-03
1.877970913858966014e+03 1.296384380452912264e-03
1.877252501015567759e+03 4.757052121223757490e-04
1.876534181388136858e+03 1.582376580498439603e-03
1.875815954966406935e+03 1.219497615494310409e-03
1.875097821740102518e+03 1.375749016423720569e-03
1.874379781698955412e+03 8.575727212687718351e-04
1.873661834832701061e+03 1.408823644741825486e-03
1.872943981131074906e+03 1.265823882115763369e-03
1.872226220583806935e+03 1.371647940462863329e-03
1.871508553180641684e+03 5.669161549553120277e-04
1.870790978911310958e+03 1.411495190444527143e-03
1.870073497765559296e+03 1.151951362889459167e-03
1.869356109733129415e+03 1.320613356204501003e-03
1.868638814803762216e+03 7.030089907678066389e-04
1.867921612967202236e+03 1.189644232468709114e-03
1.867204504213199471e+03 1.216912145126804786e-03
1.866487488531500276e+03 9.609281659773936122e-04
1.865770565911849189e+03 1.546761431019383392e-03
1.865053736344003482e+03 7.517962193780527210e-04
1.864336999817709511e+03 1.281486441160125007e-03
1.863620356322728185e+03 1.626033845709631050e-03
1.862903805848809498e+03 1.110853530005593637e-03
1.862187348385710720e+03 7.939155141678386944e-04
1.861470983923190943e+03 9.889003422108751107e-04
1.860754712451011073e+03 8.388641480611637360e-04
1.860038533958930202e+03 1.192864500494013498e-03
1.859322448436711056e+03 1.213461878640221441e-03
1.858606455874121821e+03 9.449762131349084176e-04
1.857890556260923404e+03 4.054376984061710859e-04
1.857174749586883991e+03 1.064613946102084541e-03
1.856459035841773584e+03 1.389024071621566955e-03
1.855743415015360370e+03 1.145242070847431745e-03
1.855027887097419807e+03 1.307085798348924443e-03
1.854312452077721900e+03 1.108300949182163637e-03
1.853597109946040291e+03 9.263948276683994006e-04
1.852881860692154078e+03 1.415656024638173175e-03
1.852166704305836902e+03 1.609053782785240536e-03
1.851451640776871500e+03 8.599644054054226194e-04
1.850736670095038789e+03 1.071482817085653164e-03
1.850021792250119688e+03 1.696597251300492777e-03
1.849307007231896932e+03 9.711681784978136531e-04
1.848592315030153259e+03 1.130469702550202307e-03
1.847877715634680499e+03 1.570344108252470349e-03
1.847163209035263208e+03 1.953406585769795062e-03
1.846448795221691398e+03 5.467963233283612643e-04
1.845734474183755083e+03 1.212907335222738288e-03
1.845020245911249731e+03 1.050631832175386981e-03
1.844306110393968993e+03 1.169222104074525833e-03
1.843592067621704700e+03 9.389899086054005447e-04
1.842878117584255961e+03 1.212132557030049570e-03
1.842164260271421881e+03 9.153047340122404509e-04
1.841450495672999750e+03 9.192137002455771227e-04
1.840736823778794133e+03 9.964402054233104360e-04
1.840023244578609592e+03 9.216870441025245024e-04
1.839309758062243418e+03 6.274153989793458544e-04
1.838596364219505631e+03 1.319385679547776082e-03
1.837883063040206252e+03 9.614615181477039309e-04
1.837169854514148028e+03 6.931061476334557814e-04
1.836456738631144617e+03 1.223647432749756401e-03
1.835743715381009679e+03 9.504953948997474367e-04
1.835030784753553235e+03 1.313380450932809381e-03
1.834317946738592582e+03 1.374092602367650703e-03
1.833605201325941380e+03 1.024073211760250738e-03
1.832892548505418745e+03 8.280071353921948131e-04
1.832179988266843793e+03 1.380215545006994353e-03
1.831467520600037460e+03 1.213249946430359875e-03
1.830755145494820681e+03 1.097063037518498409e-03
1.830042862941019848e+03 1.507503574402548193e-03
1.829330672928457716e+03 9.261114486173463662e-04
1.828618575446964314e+03 1.176041450749223819e-03
1.827906570486360579e+03 1.304673287059091675e-03
1.827194658036481997e+03 1.450733748858071314e-03
1.826482838087158598e+03 8.648673303992538124e-04
1.825771110628224051e+03 7.988061593622442077e-04
1.825059475649510205e+03 1.461357224466009082e-03
1.824347933140854366e+03 9.011554437604703737e-04
1.823636483092090202e+03 9.826623587665221649e-04
1.822925125493060477e+03 1.408096120037331160e-03
1.822213860333600678e+03 1.258591567305638106e-03
1.821502687603559025e+03 1.104318969356470276e-03
1.820791607292771005e+03 1.645367721867932627e-03
1.820080619391086657e+03 1.475970109775530739e-03
1.819369723888348744e+03 1.012399868069970271e-03
1.818658920774407306e+03 1.041033639651292890e-03
1.817948210039108744e+03 1.267939517758048069e-03
1.817237591672303097e+03 1.273990724344431242e-03
1.816527065663844041e+03 1.157561055907560576e-03
1.815816632003587074e+03 1.357707849363657196e-03
1.815106290681382234e+03 1.265499030373853180e-03
1.814396041687088655e+03 1.021576982557684905e-03
1.813685885010565471e+03 1.229705642872305511e-03
1.812975820641666360e+03 1.152396393900365426e-03
1.812265848570257731e+03 1.193608277850266748e-03
1.811555968786200538e+03 1.119210228158230196e-03
1.810846181279359371e+03 1.142459552287701432e-03
1.810136486039593365e+03 9.847574715871249863e-04
1.809426883056778024e+03 1.016104919783947886e-03
1.808717372320776121e+03 1.027675773148116522e-03
1.808007953821459523e+03 1.316751487483024336e-03
1.807298627548696459e+03 1.029780636224720365e-03
1.806589393492362433e+03 1.173606030850523089e-03
1.805880251642332951e+03 1.413997259185292539e-03
1.805171201988479879e+03 1.314694243981273485e-03
1.804462244520680542e+03 9.951938909608744246e-04
1.803753379228815902e+03 1.097118082902154117e-03
1.803044606102765101e+03 9.013767869274015620e-04
1.802335925132410921e+03 1.288879237811007151e-03
1.801627336307634323e+03 1.196326191478039530e-03
1.800918839618319907e+03 1.457885331024923962e-03
1.800210435054354093e+03 1.497637098237400216e-03
1.799502122605626937e+03 1.254710594258180018e-03
1.798793902262024858e+03 1.106193045754239913e-03
1.798085774013436094e+03 1.335343141537514901e-03
1.797377737849756159e+03 1.267708925457996464e-03
1.796669793760875109e+03 1.026625203422884417e-03
1.795961941736695735e+03 1.417794025754660122e-03
1.795254181767102637e+03 1.378976752173843032e-03
1.794546513842002241e+03 1.141563155519696900e-03
1.793838937951291882e+03 1.196532319245621626e-03
1.793131454084872530e+03 1.359131727218205543e-03
1.792424062232645156e+03 1.208248316934808567e-03
1.791716762384512549e+03 1.505178191284933884e-03
1.791009554530384776e+03 1.199267909775531124e-03
1.790302438660162807e+03 1.214576808462252636e-03
1.789595414763758527e+03 1.487826408636470617e-03
1.788888482831078363e+03 1.335435785047232350e-03
1.788181642852037839e+03 8.602304152693001976e-04
1.787474894816548840e+03 1.410221174524934782e-03
1.786768238714521431e+03 1.129640780725015134e-03
1.786061674535874772e+03 1.195292709912446679e-03
1.785355202270526206e+03 1.300477907388418279e-03
1.784648821908393074e+03 1.645861572562175171e-03
1.783942533439394538e+03 1.158433908263403018e-03
1.783236336853453395e+03 1.537699303339723576e-03
1.782530232140494263e+03 1.779999707480501474e-03
1.781824219290438123e+03 8.708947927429493965e-04
1.781118298293213229e+03 1.154562364533648095e-03
1.780412469138747838e+03 1.122452794153017347e-03
1.779706731816968386e+03 1.396455084778583681e-03
1.779001086317806767e+03 1.548988794307676114e-03
1.778295532631194874e+03 1.195667120509805127e-03
1.777590070747064601e+03 1.085498419873484567e-03
1.776884700655355118e+03 1.517424070503365589e-03
1.776179422345994681e+03 1.335324710480043867e-03
1.775474235808929734e+03 1.472276932700284638e-03
1.774769141034097629e+03 1.202778693725398791e-03
1.774064138011435716e+03 1.903732847034614100e-03
1.773359226730888622e+03 1.781949692700519460e-03
1.772654407182399154e+03 1.829297901816268924e-03
1.771949679355913759e+03 1.541342648008470250e-03
1.771245043241377061e+03 1.531033187165601380e-03
1.770540498828739146e+03 1.876660565945283306e-03
1.769836046107950096e+03 1.399352904511410190e-03
1.769131685068958177e+03 1.435901623446955580e-03
1.768427415701718928e+03 1.570811968548692069e-03
1.767723237996186072e+03 1.330757224875033212e-03
1.767019151942313329e+03 1.549771115662975209e-03
1.766315157530059878e+03 1.273549928501388311e-03
1.765611254749384898e+03 1.131724210459356074e-03
1.764907443590242110e+03 1.761122190687355177e-03
1.764203724042601607e+03 1.884240056191617031e-03
1.763500096096422567e+03 1.553707766743458746e-03
1.762796559741667807e+03 1.674982308996512612e-03
1.762093114968303780e+03 1.657180462607456099e-03
1.761389761766300580e+03 1.515222573553885906e-03
1.760686500125624661e+03 1.596202980747999647e-03
1.759983330036247935e+03 1.891524369010261263e-03
1.759280251488142312e+03 1.764539973558112247e-03
1.758577264471279705e+03 1.186972810146360051e-03
1.757874368975633843e+03 2.084762760282775525e-03
1.757171564991183914e+03 2.002050169878209166e-03
1.756468852507905467e+03 2.276385062001703378e-03
1.755766231515781328e+03 1.735717833624141190e-03
1.755063702004787046e+03 1.594769988672906352e-03
1.754361263964907266e+03 1.568493739355355165e-03
1.753658917386126632e+03 1.813157473978478781e-03
1.752956662258427968e+03 2.044447678786452845e-03
1.752254498571797740e+03 2.001430885173452554e-03
1.751552426316229685e+03 1.956234003944157772e-03
1.750850445481706629e+03 2.154786397287006359e-03
1.750148556058222312e+03 1.886180081764883163e-03
1.749446758035768653e+03 1.979652228076183955e-03
1.748745051404341211e+03 2.047022647066415544e-03
1.748043436153933726e+03 2.244476786234196695e-03
1.747341912274545393e+03 2.095336628216833315e-03
1.746640479756169952e+03 2.466299284966271856e-03
1.745939138588812057e+03 2.304523845167454413e-03
1.745237888762472721e+03 1.945455739074337552e-03
1.744536730267149323e+03 2.059692295480515609e-03
1.743835663092853792e+03 2.207056070060315831e-03
1.743134687229587144e+03 2.293733031704821117e-03
1.742433802667359487e+03 2.152308958506568299e-03
1.741733009396177295e+03 2.627917882808988685e-03
1.741032307406050677e+03 2.303529523368022872e-03
1.740331696686993382e+03 2.662137105917746112e-03
1.739631177229017339e+03 2.561230426652196055e-03
1.738930749022136297e+03 2.533363404671791583e-03
1.738230412056367641e+03 2.662885629441344784e-03
1.737530166321730576e+03 2.279509076748051800e-03
1.736830011808242489e+03 1.935833923228168045e-03
1.736129948505920765e+03 2.011421482191900773e-03
1.735429976404793706e+03 2.818915040276984835e-03
1.734730095494880516e+03 2.346529714281065260e-03
1.734030305766205856e+03 2.825945503805347113e-03
1.733330607208798028e+03 2.516799088594272229e-03
1.732630999812685332e+03 2.783563634420471635e-03
1.731931483567896066e+03 2.587838566142385867e-03
1.731232058464463989e+03 3.135596263117122317e-03
1.730532724492415582e+03 2.667609388319306437e-03
1.729833481641790058e+03 2.530245116557909568e-03
1.729134329902619356e+03 3.192518934829587096e-03
1.728435269264940871e+03 2.883284220808642051e-03
1.727736299718795635e+03 3.377837943473021784e-03
1.727037421254221044e+03 2.883149388693203273e-03
1.726338633861258131e+03 2.986044430213500005e-03
1.725639937529949748e+03 3.146046025754571651e-03
1.724941332250338746e+03 3.214184776118764447e-03
1.724242818012475254e+03 3.062006296409928215e-03
1.723544394806403943e+03 2.618876886398130693e-03
1.722846062622169484e+03 2.887150166748162806e-03
1.722147821449827461e+03 2.993929854378992676e-03
1.721449671279428003e+03 2.892419236469232456e-03
1.720751612101019418e+03 2.438142248456882585e-03
1.720053643904662749e+03 2.388375943175038377e-03
1.719355766680413581e+03 2.752249238933546574e-03
1.718657980418325678e+03 2.872599755340043970e-03
1.717960285108458265e+03 3.471167837118302023e-03
1.717262680740872383e+03 2.347224113509926036e-03
1.716565167305632713e+03 2.616924457880673554e-03
1.715867744792798476e+03 2.302858237104740430e-03
1.715170413192434353e+03 2.614122992092115464e-03
1.714473172494610480e+03 2.087585121580780041e-03
1.713776022689391539e+03 2.007611298200288972e-03
1.713078963766847664e+03 2.784940636453066970e-03
1.712381995717048994e+03 1.920550442618902068e-03
1.711685118530069303e+03 1.819888714463586575e-03
1.710988332195980547e+03 2.166054962648077294e-03
1.710291636704860139e+03 1.944301281128706527e-03
1.709595032046781853e+03 1.815687902841016648e-03
1.708898518211823102e+03 1.643851795828393195e-03
1.708202095190063119e+03 1.613533846536472759e-03
1.707505762971588410e+03 1.690329112872595132e-03
1.706809521546478209e+03 1.463023836077272447e-03
1.706113370904813564e+03 1.384234683415924358e-03
1.705417311036682804e+03 1.571414595820920957e-03
1.704721341932170617e+03 1.414942179722662513e-03
1.704025463581370786e+03 1.310630374808486893e-03
1.703329675974366182e+03 1.318527747616638629e-03
1.702633979101252407e+03 9.341386188831141829e-04
1.701938372952121426e+03 6.225383069858819816e-04
1.701242857517067023e+03 5.324191339364180674e-04
1.700547432786182981e+03 8.296789967883008059e-04
1.699852098749568540e+03 1.371589409869743278e-03
1.699156855397324762e+03 9.146452935472281463e-04
1.698461702719547247e+03 1.657626449827046640e-03
1.697766640706338876e+03 1.199809489348461090e-03
1.697071669347804345e+03 1.505819606388151752e-03
1.696376788634046534e+03 1.074143529367734386e-03
1.695681998555171958e+03 1.255975061790348549e-03
1.694987299101290773e+03 1.182282499423233449e-03
1.694292690262505857e+03 3.571414652088411232e-04
1.693598172028931003e+03 8.640367416345477117e-04
1.692903744390680004e+03 1.289749069966835467e-03
1.692209407337861194e+03 1.005065781447945063e-03
1.691515160860595643e+03 4.767807180497227073e-04
1.690821004948995324e+03 6.996291120609860392e-04
1.690126939593177667e+03 5.527844452947737767e-04
1.689432964783263742e+03 6.599999145844715051e-04
1.688739080509372798e+03 1.082842674160853103e-03
1.688045286761631360e+03 3.534546929530897738e-04
1.687351583530156859e+03 4.682281545494702303e-04
1.686657970805079458e+03 3.764693646075798492e-04
1.685964448576522045e+03 5.268444469624673082e-04
1.685271016834612965e+03 8.126332228522543336e-04
1.684577675569482381e+03 5.740938817733235409e-04
1.683884424771262275e+03 9.504475015100346614e-04
1.683191264430086449e+03 9.790824222655084095e-04
1.682498194536085066e+03 6.918017230365566513e-04
1.681805215079395566e+03 8.494897434750994488e-04
1.681112326050153570e+03 5.427023642384041363e-04
1.680419527438500154e+03 7.211555198016065052e-04
1.679726819234572758e+03 8.613143278183430689e-04
1.679034201428512461e+03 4.975179150954406673e-04
1.678341674010462157e+03 5.557516760291250938e-04
1.677649236970566562e+03 1.260857528719905307e-03
1.676956890298970393e+03 4.306197452901742257e-04
1.676264633985823821e+03 6.910525571512260304e-04
1.675572468021273380e+03 8.943793837540520240e-04
1.674880392395467425e+03 1.111192067524110648e-03
1.674188407098559765e+03 2.120173515982648525e-04
1.673496512120702391e+03 9.021234074926890150e-04
1.672804707452050934e+03 8.030224176708710034e-04
1.672112993082759203e+03 9.393714136045152631e-04
1.671421369002986467e+03 1.049439549526816513e-03
1.670729835202890172e+03 1.042369481801085811e-03
1.670038391672631406e+03 9.986944342364207500e-04
1.669347038402373073e+03 1.540514554151397935e-03
1.668655775382276261e+03 1.121753090440087133e-03
1.667964602602507512e+03 1.527309196557203588e-03
1.667273520053233369e+03 1.463943903699202161e-03
1.666582527724618558e+03 2.034492802660335924e-03
1.665891625606835078e+03 1.796949961452487879e-03
1.665200813690053110e+03 1.426660611750507407e-03
1.664510091964442836e+03 1.575463576483303622e-03
1.663819460420179894e+03 1.861824796700099110e-03
1.663128919047438103e+03 2.134061641305323980e-03
1.662438467836393102e+03 2.723962293540182523e-03
1.661748106777225985e+03 2.386286803272528404e-03
1.661057835860112391e+03 2.496594562764191567e-03
1.660367655075237053e+03 2.905872325307726819e-03
1.659677564412781066e+03 2.925652032328644476e-03
1.658987563862923707e+03 3.309180429715406595e-03
1.658297653415855166e+03 2.905987868614344147e-03
1.657607833061763813e+03 3.532742120870361636e-03
1.656918102790832563e+03 4.063175731859886529e-03
1.656228462593253425e+03 4.306148117592825328e-03
1.655538912459218409e+03 4.211412829092322889e-03
1.654849452378917704e+03 4.613567742862425929e-03
1.654160082342548776e+03 4.667156712375671035e-03
1.653470802340305454e+03 4.814788563890274285e-03
1.652781612362383385e+03 5.276726092689503454e-03
1.652092512398981853e+03 5.775264260711866597e-03
1.651403502440301963e+03 5.500975657989594196e-03
1.650714582476544820e+03 5.986649297350742256e-03
1.650025752497911526e+03 6.794584463961477090e-03
1.649337012494606824e+03 6.785120341810747628e-03
1.648648362456839095e+03 7.571530705954861336e-03
1.647959802374813080e+03 7.965151558943108986e-03
1.647271332238738978e+03 7.378366420539679386e-03
1.646582952038825169e+03 8.676741241611881511e-03
1.645894661765285491e+03 8.415154761895833960e-03
1.645206461408330142e+03 9.019084627946831814e-03
1.644518350958176597e+03 9.628207478753852272e-03
1.643830330405038694e+03 9.802164388040667670e-03
1.643142399739135726e+03 9.707115224688502714e-03
1.642454558950686987e+03 9.847977455225014748e-03
1.641766808029909953e+03 1.002891075848451503e-02
1.641079146967025736e+03 1.066080439476032454e-02
1.640391575752264544e+03 1.011351992605042521e-02
1.639704094375845671e+03 1.065679544165322803e-02
1.639016702827995687e+03 1.102101382020015917e-02
1.638329401098942981e+03 1.071529189219190895e-02
1.637642189178917761e+03 1.098855248029589719e-02
1.636955067058150235e+03 1.095185552752850865e-02
1.636268034726870610e+03 1.067451380891009868e-02
1.635581092175316371e+03 1.162879187559982819e-02
1.634894239393719545e+03 1.135374300647307155e-02
1.634207476372315796e+03 1.073888337695045117e-02
1.633520803101346246e+03 1.015711592168120486e-02
1.632834219571048379e+03 9.767694498916302745e-03
1.632147725771663318e+03 1.016643766893129096e-02
1.631461321693434002e+03 9.658152143989927330e-03
1.630775007326603372e+03 9.757199851850847927e-03
1.630088782661418009e+03 9.485680084995515640e-03
1.629402647688122670e+03 8.959296878585260374e-03
1.628716602396969392e+03 8.680396602400513098e-03
1.628030646778202936e+03 8.578463979749862550e-03
1.627344780822077155e+03 7.919011365929767496e-03
1.626659004518845904e+03 8.837275812885361792e-03
1.625973317858757582e+03 7.889476041921868188e-03
1.625287720832075138e+03 6.924909948538782167e-03
1.624602213429050607e+03 7.482479671293561750e-03
1.623916795639945121e+03 7.241164669624391981e-03
1.623231467455016173e+03 6.738724730849798839e-03
1.622546228864528530e+03 5.659618919081321406e-03
1.621861079858741505e+03 6.642564823204724980e-03
1.621176020427919866e+03 5.433873966129584843e-03
1.620491050562330202e+03 5.275459502769102096e-03
1.619806170252242737e+03 5.641852877170876884e-03
1.619121379487920422e+03 4.402749383347142297e-03
1.618436678259638938e+03 4.226099041142395568e-03
1.617752066557664875e+03 4.015203812938358298e-03
1.617067544372273915e+03 4.326935883389284102e-03
1.616383111693739920e+03 2.852939243443495480e-03
1.615698768512340393e+03 3.215315604192789823e-03
1.615014514818352836e+03 3.994522902002109639e-03
1.614330350602052931e+03 2.641124790409021556e-03
1.613646275853723637e+03 3.116511186048291117e-03
1.612962290563644274e+03 3.517015861011768031e-03
1.612278394722103258e+03 1.641491064186582178e-03
1.611594588319378090e+03 2.387929858730677285e-03
1.610910871345760825e+03 2.363998222317693736e-03
1.610227243791539877e+03 2.348721158622118707e-03
1.609543705646998205e+03 1.946876666981384131e-03
1.608860256902433321e+03 1.672313157039011493e-03
1.608176897548133638e+03 1.587045848017381178e-03
1.607493627574389393e+03 1.600563636087019587e-03
1.606810446971501733e+03 1.885220217933775361e-03
1.606127355729764531e+03 2.303823595182887766e-03
1.605444353839475298e+03 1.275192171415654536e-03
1.604761441290931543e+03 6.601974674095344251e-04
1.604078618074438054e+03 1.105667987176791982e-03
1.603395884180295980e+03 1.609430922904129440e-03
1.602713239598808286e+03 6.912035414427464752e-04
1.602030684320277942e+03 1.075912202879814560e-03
1.601348218335017009e+03 9.838655716107498356e-04
1.600665841633328455e+03 9.381033829647052224e-04
1.599983554205524342e+03 8.601245848236363295e-04
1.599301356041914914e+03 1.351522735846366879e-03
1.598619247132812234e+03 1.860104077577084307e-03
1.597937227468532001e+03 9.942939665800608253e-04
1.597255297039386278e+03 5.607187486734773602e-04
1.596573455835696222e+03 2.805704960211383939e-04
1.595891703847777535e+03 7.766142675776495060e-04
1.595210041065951373e+03 2.576190389911948769e-04
1.594528467480535255e+03 4.632356561547074374e-05
1.593846983081855797e+03 9.209522134262978490e-04
1.593165587860237792e+03 1.010817257487887737e-04
1.592484281806002400e+03 -7.857441609368164220e-05
1.591803064909481691e+03 1.277036357199775891e-03
1.591121937160998641e+03 7.751288705899483673e-04
1.590440898550888960e+03 6.957213192339931377e-04
1.589759949069481081e+03 5.206423960808573281e-04
1.589079088707108895e+03 1.426700670687684139e-03
1.588398317454104472e+03 6.375560629118041901e-04
1.587717635300805341e+03 5.127473563620232530e-04
1.587037042237549031e+03 -7.820575698506592648e-05
1.586356538254673069e+03 6.859867119381776561e-05
1.585676123342520441e+03 1.633819296953710758e-04
1.584995797491428675e+03 5.269273269214425591e-04
1.584315560691744395e+03 1.610978456778832638e-04
1.583635412933810585e+03 5.803908211328690208e-04
1.582955354207972050e+03 -7.426438955236501466e-06
1.582275384504577232e+03 -1.502492391145141633e-04
1.581595503813976393e+03 8.977108787313948547e-04
1.580915712126517974e+03 3.596822121683007807e-04
1.580236009432555875e+03 4.634652072827127314e-04
1.579556395722442176e+03 -9.677004569279892008e-05
1.578876870986530776e+03 -2.824504923791565521e-04
1.578197435215177393e+03 -4.506626807863800717e-04
1.577518088398743203e+03 1.961869794137757164e-04
1.576838830527582104e+03 -4.775972269777015687e-04
1.576159661592058910e+03 1.333061091788663877e-04
1.575480581582536615e+03 4.785243494063447060e-04
1.574801590489372757e+03 -2.174771456127293039e-04
1.574122688302937604e+03 -4.358684343838311595e-04
1.573443875013595971e+03 2.676069519116361438e-04
1.572765150611714489e+03 6.062450281479685957e-04
1.572086515087665248e+03 -5.769958172256634031e-04
1.571407968431814879e+03 6.859342582753849343e-04
1.570729510634537291e+03 2.607799777952659703e-04
1.570051141686210030e+03 6.304285426226361030e-04
1.569372861577201547e+03 -5.539148821332296043e-04
1.568694670297894845e+03 1.051176987420923041e-03
1.568016567838662013e+03 -7.386109300847492395e-04
1.567338554189886054e+03 6.140637485546916264e-04
1.566660629341948152e+03 7.745224938087282105e-04
1.565982793285229491e+03 4.628276309672042853e-04
1.565305046010113074e+03 5.309962706206951743e-04
1.564627387506985542e+03 3.468108439630240001e-04
1.563949817766233537e+03 9.975432721693539354e-04
1.563272336778243698e+03 2.863213691539903336e-04
1.562594944533408125e+03 1.153195889311547234e-03
1.561917641022115276e+03 1.290429370743772326e-03
1.561240426234762708e+03 1.140873420214685244e-03
1.560563300161735242e+03 3.603265119981336742e-04
1.559886262793437709e+03 1.084948801613830728e-03
1.559209314120264025e+03 1.716611429208173174e-03
1.558532454132609928e+03 4.800492257233525775e-04
1.557855682820878428e+03 8.657154789823138553e-04
1.557179000175468900e+03 1.267704881713635620e-03
1.556502406186782537e+03 1.197172566721871074e-03
1.555825900845229626e+03 1.157683023364490310e-03
1.555149484141209541e+03 1.450660422056700887e-03
1.554473156065132571e+03 1.151599879923450621e-03
1.553796916607403546e+03 1.716063765690190165e-03
1.553120765758438210e+03 1.565198006466928839e-03
1.552444703508643215e+03 1.245223961002976578e-03
1.551768729848434305e+03 1.574222289433666825e-03
1.551092844768223586e+03 7.633737207060213624e-04
1.550417048258428622e+03 1.639011279374552469e-03
1.549741340309466977e+03 1.832647541248804421e-03
1.549065720911756216e+03 1.890032519309303716e-03
1.548390190055715721e+03 1.903230581972739427e-03
1.547714747731770331e+03 5.870779541155546604e-04
1.547039393930337610e+03 1.276043132471927667e-03
1.546364128641846037e+03 1.971075896581424639e-03
1.545688951856722269e+03 2.387113386993974361e-03
1.545013863565391148e+03 2.311174591065907468e-04
1.544338863758284788e+03 1.236054356471816143e-03
1.543663952425828029e+03 1.169763760998828502e-03
1.542989129558460263e+03 6.526625205353395838e-04
1.542314395146606330e+03 1.141059029816220280e-03
1.541639749180707440e+03 9.965807877267624567e-04
1.540965191651197529e+03 2.246768528867350203e-03
1.540290722548512349e+03 1.240641323721966777e-03
1.539616341863091293e+03 1.499507838920128861e-03
1.538942049585379209e+03 1.689942131877744886e-03
1.538267845705811851e+03 1.218252301503492709e-03
1.537593730214839525e+03 1.101281572478120425e-03
1.536919703102899803e+03 6.909384088942853918e-04
1.536245764360442990e+03 1.934116811232989034e-03
1.535571913977913937e+03 1.279781660061350430e-03
1.534898151945768404e+03 2.640100327616270309e-03
1.534224478254449423e+03 2.930154439427020731e-03
1.533550892894414574e+03 2.873951450171961363e-03
1.532877395856112344e+03 2.387924907582788473e-03
1.532203987130002133e+03 1.789524229503175815e-03
1.531530666706537886e+03 1.232422918912710625e-03
1.530857434576177184e+03 2.310721082295584799e-03
1.530184290729383065e+03 2.396981469413545212e-03
1.529511235156611292e+03 1.568696752222947192e-03
1.528838267848326723e+03 2.608437038536483808e-03
1.528165388794992396e+03 2.064401964353360184e-03
1.527492597987074987e+03 1.665395581816638340e-03
1.526819895415037536e+03 1.441027025971731382e-03
1.526147281069352175e+03 2.179941343938735041e-03
1.525474754940487401e+03 2.283122870873210628e-03
1.524802317018911708e+03 2.800893027082620047e-03
1.524129967295099050e+03 1.384231637428007169e-03
1.523457705759523378e+03 1.192796658107361015e-03
1.522785532402660465e+03 1.206372739068460988e-03
1.522113447214986081e+03 1.619645382201025238e-03
1.521441450186975999e+03 2.438803049537047012e-03
1.520769541309115084e+03 2.529257439066514949e-03
1.520097720571879108e+03 2.931679758021791572e-03
1.519425987965756576e+03 3.067008706286308492e-03
1.518754343481226897e+03 2.706408393119366911e-03
1.518082787108776756e+03 2.635718859103408640e-03
1.517411318838892839e+03 1.616564797643489475e-03
1.516739938662060013e+03 2.566279485850181570e-03
1.516068646568775875e+03 3.485116390817477681e-03
1.515397442549523475e+03 1.656788162401918486e-03
1.514726326594802231e+03 2.054333451980215608e-03
1.514055298695102465e+03 2.801567805525881708e-03
1.513384358840919958e+03 3.441295619858949356e-03
1.512713507022752310e+03 3.027854554855946307e-03
1.512042743231095301e+03 2.971160033437897450e-03
1.511372067456453806e+03 3.129896078994802086e-03
1.510701479689327243e+03 3.072562565612659610e-03
1.510030979920216851e+03 4.471169408711934620e-03
1.509360568139627503e+03 1.972259342600088134e-03
1.508690244338065895e+03 1.446419040122285055e-03
1.508020008506035083e+03 2.861408284195818968e-03
1.507349860634049037e+03 3.078612708391503978e-03
1.506679800712618089e+03 2.925561674182540223e-03
1.506009828732247115e+03 1.907118531913406297e-03
1.505339944683453723e+03 2.918241718048081301e-03
1.504670148556753702e+03 1.205497791146873093e-03
1.504000440342659203e+03 2.116386394877261580e-03
1.503330820031687836e+03 3.955607184962023869e-03
1.502661287614360845e+03 1.754050732277879013e-03
1.501991843081195839e+03 3.760139043546938207e-03
1.501322486422715883e+03 3.968827036080145240e-03
1.500653217629442224e+03 3.147287169048820429e-03
1.499984036691901565e+03 3.163463748061639581e-03
1.499314943600620609e+03 2.527050274599432038e-03
1.498645938346122421e+03 3.011384693309087854e-03
1.497977020918939161e+03 3.862512352952832996e-03
1.497308191309599351e+03 3.957532514302470120e-03
1.496639449508636972e+03 3.764594333627309386e-03
1.495970795506582363e+03 4.256720254037711301e-03
1.495302229293971322e+03 3.235474459112716930e-03
1.494633750861339649e+03 1.034696756825860759e-03
1.493965360199224961e+03 3.087737240672947404e-03
1.493297057298168511e+03 2.210243320607155598e-03
1.492628842148706099e+03 3.290323680347255041e-03
1.491960714741384436e+03 1.895537808617983860e-03
1.491292675066742959e+03 1.637116358853452688e-03
1.490624723115324741e+03 3.933533722307729595e-03
1.489956858877681952e+03 4.149954981265763926e-03
1.489289082344357666e+03 3.500060437685422344e-03
1.488621393505900414e+03 5.355462783994580263e-03
1.487953792352866003e+03 4.182445095823813207e-03
1.487286278875799326e+03 4.437609900812287955e-03
1.486618853065259827e+03 1.600474936511786473e-03
1.485951514911797858e+03 5.237836932257122248e-03
1.485284264405971044e+03 2.797339768713410450e-03
1.484617101538337010e+03 1.925642965667127187e-03
1.483950026299457022e+03 3.498850934330673991e-03
1.483283038679888705e+03 4.672603238832753920e-03
1.482616138670195141e+03 1.221921131508866675e-03
1.481949326260941234e+03 5.529433598633588277e-03
1.481282601442688247e+03 4.088222439939679168e-03
1.480615964206004719e+03 3.256441805032431885e-03
1.479949414541461010e+03 5.064075951923653097e-03
1.479282952439622022e+03 2.729284212529301239e-03
1.478616577891058114e+03 2.564656195073657108e-03
1.477950290886346920e+03 2.404557967668260934e-03
1.477284091416056981e+03 4.938467485756594874e-03
1.476617979470764112e+03 3.577408559706865294e-03
1.475951955041045949e+03 4.540646789649049019e-03
1.475286018117480126e+03 3.443395985869259195e-03
1.474620168690646096e+03 4.752585145006301380e-03
1.473954406751123315e+03 6.274903885585524262e-03
1.473288732289493055e+03 4.772928084193827324e-03
1.472623145296340226e+03 2.509775074701096117e-03
1.471957645762255197e+03 4.036369520508155395e-03
1.471292233677815602e+03 3.188669060501586258e-03
1.470626909033615448e+03 4.932381644405329016e-03
1.469961671820241463e+03 3.081909777244970072e-03
1.469296522028284016e+03 5.377158259752687179e-03
1.468631459648335294e+03 7.545912567624844802e-03
1.467966484670994760e+03 6.970918039568061060e-03
1.467301597086850961e+03 2.446151294161502156e-03
1.466636796886501543e+03 7.476165588630915605e-03
1.465972084060545967e+03 6.710757283586954620e-03
1.465307458599583697e+03 5.830343615572945899e-03
1.464642920494214195e+03 4.659371982291847514e-03
1.463978469735044200e+03 6.489064101770888708e-03
1.463314106312671356e+03 3.935571366197190314e-03
1.462649830217704221e+03 4.662673615099683852e-03
1.461985641440747713e+03 7.264854001267640783e-03
1.461321539972414030e+03 6.670452929336653965e-03
1.460657525803309909e+03 4.822729403257709768e-03
1.459993598924045727e+03 6.071485241513259641e-03
1.459329759325231862e+03 3.534006782164687312e-03
1.458666006997487784e+03 5.634658900695073934e-03
1.458002341931427509e+03 5.092067941436804850e-03
1.457338764117663231e+03 4.896554654922996921e-03
1.456675273546818062e+03 4.665608775721666497e-03
1.456011870209509652e+03 4.728733151051800997e-03
1.455348554096359294e+03 8.638989874979009082e-03
1.454685325197990096e+03 2.412894953344691881e-03
1.454022183505025168e+03 8.003734002900985203e-03
1.453359129008089440e+03 4.477494126146458996e-03
1.452696161697809657e+03 8.161709395015634416e-03
1.452033281564818026e+03 -9.490484946858542079e-04
1.451370488599737655e+03 2.152132828528453921e-03
1.450707782793204387e+03 8.262186872716971095e-03
1.450045164135850428e+03 6.907083069098447076e-03
1.449382632618307980e+03 3.604571447438394485e-03
1.448720188231214706e+03 4.896771696296392355e-03
1.448057830965204630e+03 6.488675921724029738e-03
1.447395560810919051e+03 6.662936090187442095e-03
1.446733377758997449e+03 7.204698398850076929e-03
1.446071281800079305e+03 9.253145287955578599e-03
1.445409272924805919e+03 6.610732027424218518e-03
1.444747351123825865e+03 4.692249746651225122e-03
1.444085516387782263e+03 7.279863758270683355e-03
1.443423768707321869e+03 3.502463902330736536e-03
1.442762108073093259e+03 1.794223282383574378e-03
1.442100534475746827e+03 4.178946123277327805e-03
1.441439047905931147e+03 8.591453379409211277e-03
1.440777648354303892e+03 6.903986279042583288e-03
1.440116335811515455e+03 8.340804400615799488e-03
1.439455110268223507e+03 5.484906573070048343e-03
1.438793971715085718e+03 9.045846892795830069e-03
1.438132920142754301e+03 7.089264980294615950e-03
1.437471955541897842e+03 1.013458066700615064e-02
1.436811077903170371e+03 5.465327209284314564e-03
1.436150287217240475e+03 2.129852164313783720e-03
1.435489583474769461e+03 7.365121815418870961e-03
1.434828966666422275e+03 1.410656297678452957e-02
1.434168436782869321e+03 3.434447053012973112e-03
1.433507993814775546e+03 7.561796155168636589e-03
1.432847637752813171e+03 7.230495661516525563e-03
1.432187368587650781e+03 9.384150544127478275e-03
1.431527186309964236e+03 4.122569464189681891e-03
1.430867090910427578e+03 4.345232425940872070e-03
1.430207082379713029e+03 2.552496120724749660e-03
1.429547160708503725e+03 2.996161259700604994e-03
1.428887325887471889e+03 5.640556458717305155e-03
1.428227577907302475e+03 2.023238583427833942e-03
1.427567916758673164e+03 4.503987138639770765e-03
1.426908342432268910e+03 -1.364598101467936987e-03
1.426248854918776487e+03 2.603034527874869414e-03
1.425589454208875395e+03 9.279791388975824548e-03
1.424930140293257864e+03 5.195307626529767006e-03
1.424270913162610668e+03 6.133663419659123560e-03
1.423611772807624220e+03 3.124724880742228011e-03
1.422952719218990751e+03 -2.961884588268014293e-03
1.422293752387398854e+03 8.620325127061964979e-03
1.421634872303551674e+03 4.353590327203433683e-03
1.420976078958135986e+03 8.919056495944646321e-03
1.420317372341853115e+03 1.111733984514439539e-03
1.419658752445404389e+03 8.133702779850617709e-03
1.419000219259483856e+03 7.934725972648862388e-04
1.418341772774796482e+03 4.614925848624500289e-03
1.417683412982045411e+03 1.828706560551043771e-03
1.417025139871931970e+03 2.655582587160496629e-04
1.416366953435168398e+03 -3.543752875481722547e-03
1.415708853662456022e+03 2.044069736102652711e-03
1.415050840544505263e+03 3.853019516907576266e-03
1.414392914072026542e+03 1.626725276822787655e-03
1.413735074235732100e+03 3.943342674582682970e-03
1.413077321026334175e+03 8.490777666033568274e-03
1.412419654434546828e+03 8.190993316964887208e-03
1.411762074451085937e+03 9.968911300646155979e-03
1.411104581066669198e+03 7.179089470775717498e-03
1.410447174272016127e+03 9.085242706532693779e-03
1.409789854057846242e+03 7.585885615857968466e-03
1.409132620414880876e+03 -2.296418041020662718e-03
1.408475473333843183e+03 5.242856252944080343e-04
1.407818412805458138e+03 -5.987554799871058243e-03
1.407161438820448893e+03 3.564488712148931610e-03
1.406504551369547698e+03 8.290288194009889575e-03
1.405847750443477707e+03 -1.331511639665163216e-05
1.405191036032972988e+03 1.047105259677804344e-02
1.404534408128763971e+03 -7.512552709047890962e-04
1.403877866721586543e+03 1.939311841375767221e-03
1.403221411802171133e+03 9.078060366301219167e-03
1.402565043361253629e+03 3.763164650604601709e-03
1.401908761389573556e+03 2.181342416753806121e-03
1.401252565877868619e+03 -5.466253414031837371e-03
1.400596456816880163e+03 1.288063181769354658e-02
1.399940434197349532e+03 1.183099528813495727e-02
1.399284498010016250e+03 8.019099234872135648e-03
1.398628648245630757e+03 -6.697871022714970736e-03
1.397972884894934396e+03 -3.948553772660051003e-03
1.397317207948677606e+03 -4.659589532116826735e-03
1.396661617397605369e+03 2.527495030596722900e-03
1.396006113232473581e+03 -9.609537975695411210e-03
1.395350695444029043e+03 -3.118352771645311033e-03
1.394695364023025832e+03 1.048509056258346318e-02
1.394040118960219843e+03 8.629069551172206462e-03
1.393384960246366973e+03 7.307624477220392954e-03
1.392729887872223117e+03 -9.201227636197789952e-03
1.392074901828547809e+03 -4.252812723170783585e-03
1.391420002106100583e+03 1.049924479256832827e-02
1.390765188695644611e+03 2.911110759397187234e-03
1.390110461587941245e+03 -1.441577855826737913e-03
1.389455820773759115e+03 -8.091142091644082032e-03
1.388801266243857754e+03 5.906814560145871125e-04
1.388146797989009428e+03 9.391087740443615495e-03
1.387492415999979130e+03 3.746812286789409901e-03
1.386838120267540944e+03 -7.287097943502370175e-03
1.386183910782465318e+03 3.581610455167898426e-04
1.385529787535524520e+03 -3.957428189760790228e-03
1.384875750517494453e+03 1.068686028891247496e-02
1.384221799719149203e+03 1.149741659611338770e-02
1.383567935131266495e+03 6.106157394676263103e-03
1.382914156744625870e+03 8.551814770511884795e-03
1.382260464550008692e+03 1.724686418687191919e-03
1.381606858538194501e+03 -7.828538320142198678e-03
1.380953338699968299e+03 -1.584270154069008368e-02
1.380299905026111446e+03 -1.360249881583523029e-02
1.379646557507416219e+03 3.538460139438045528e-03
1.378993296134662160e+03 -5.179014396584945452e-03
1.378340120898641544e+03 -5.146503024379958310e-03
1.377687031790146648e+03 -2.060461415051489942e-02
1.377034028799966109e+03 -2.810928455335271955e-02
1.376381111918895840e+03 -1.603239445980714217e-02
1.375728281137728118e+03 6.591115117341877355e-03
1.375075536447260674e+03 -1.520394357669549099e-02
1.374422877838287604e+03 -3.001090174014447694e-04
1.373770305301610279e+03 -1.360138064166926432e-02
1.373117818828030067e+03 1.417178968451594627e-02
1.372465418408346522e+03 6.455209645321653700e-03
1.371813104033362833e+03 -1.156937188634274243e-03
1.371160875693885828e+03 7.486638446840770435e-03
1.370508733380716876e+03 -9.057222189161754158e-03
1.369856677084668263e+03 1.437370685481727250e-02
1.369204706796546816e+03 2.763727781470800768e-02
1.368552822507161181e+03 3.336101965727328138e-03
1.367901024207325463e+03 -3.939499550311811177e-02
1.367249311887851945e+03 -1.318540831726579439e-02
1.366597685539552913e+03 -1.862468084391900739e-03
1.365946145153247926e+03 -8.996622810383419350e-03
1.365294690719752907e+03 1.317885235022098200e-02
1.364643322229885598e+03 1.347043950795261298e-02
1.363992039674469197e+03 -4.302260957843170690e-03
1.363340843044321446e+03 1.247991298265194865e-02
1.362689732330267361e+03 -4.937426303373682046e-03
1.362038707523130142e+03 2.178769473825991482e-02
1.361387768613738444e+03 -2.912904172341775066e-02
1.360736915592917285e+03 -2.012069483833485092e-02
1.360086148451498957e+03 -5.515034972933063190e-02
1.359435467180306659e+03 -2.987938174671316352e-02
1.358784871770178142e+03 1.690036789033680029e-02
1.358134362211945700e+03 -2.625018472436164291e-02
1.357483938496439805e+03 -9.665982053643920949e-03
1.356833600614501847e+03 -1.208303603525827906e-02
1.356183348556962301e+03 1.244318890556467098e-02
1.355533182314668011e+03 1.592824606714894967e-03
1.354883101878453090e+03 -4.826884582646135367e-03
1.354233107239162564e+03 -1.579074246155246636e-02
1.353583198387637822e+03 -7.534855108050156521e-03
1.352933375314722070e+03 1.328604224174449039e-02
1.352283638011263974e+03 3.264247314538949035e-02
1.351633986468108560e+03 3.879986685076273253e-03
1.350984420676108130e+03 2.169528104895358106e-02
1.350334940626107709e+03 -6.205819001626883963e-03
1.349685546308961420e+03 -2.504038678625284189e-02
1.349036237715521565e+03 -2.168476011420117019e-02
1.348387014836645903e+03 5.566765077603876011e-02
1.347737877663184918e+03 -4.805050910325867758e-02
1.347088826185998187e+03 2.563622750186615035e-02
1.346439860395947107e+03 -3.956391406473310640e-02
1.345790980283885801e+03 7.052949168551940831e-03
1.345142185840682941e+03 -2.961266861788573040e-02
1.344493477057196287e+03 -2.032762588747659069e-02
1.343844853924290874e+03 -2.377847520721377769e-02
1.343196316432833555e+03 2.130611055070059934e-02
1.342547864573693005e+03 6.726155461569391369e-02
1.341899498337736077e+03 8.957510851048547385e-02
1.341251217715831444e+03 -2.683835646852794979e-02
1.340603022698851419e+03 -1.263983777417014868e-03
1.339954913277671949e+03 2.446266052830027137e-03
1.339306889443163527e+03 6.463217293001091712e-02
1.338658951186203922e+03 -1.507219138083459864e-01
1.338011098497669082e+03 -7.102160380723884434e-03
1.337363331368440413e+03 -7.459542523882264908e-02
1.336715649789395684e+03 -2.658288004198947063e-02
1.336068053751414482e+03 1.287291114989423391e-01
1.335420543245381850e+03 7.267168872511172752e-03
1.334773118262182834e+03 4.492975078759475251e-03
1.334125778792700658e+03 -1.378537629902739647e-01
1.333478524827824003e+03 -1.289757278974721852e-02
1.332831356358441553e+03 -3.249497776705793928e-03
1.332184273375445628e+03 -5.406063582089872671e-02
1.331537275869723089e+03 -5.300945474048086858e-02
1.330890363832168077e+03 -6.005568719715043829e-02
1.330243537253676550e+03 -5.705185641212612291e-02
1.329596796125142646e+03 -2.997286120407461826e-02
1.328950140437464142e+03 -1.035804108358031467e-01
1.328303570181538817e+03 -8.485949793655088447e-02
1.327657085348268083e+03 -1.094619310818615160e-01
1.327010685928551538e+03 -2.416849609786473133e-02
1.326364371913292416e+03 -1.129472053399673166e-02
1.325718143293393950e+03 1.629345012920888625e-01
1.325072000059764832e+03 1.182540506635371136e-01
1.324425942203310115e+03 -3.595834367572016670e-03
1.323779969714936669e+03 1.180612910269398658e-01
1.323134082585556826e+03 4.248762990317232063e-02
1.322488280806082912e+03 1.554080302065563024e-01
1.321842564367421801e+03 2.483032652178690861e-02
1.321196933260493097e+03 -4.456819386568928315e-02
1.320551387476210948e+03 -9.532311388925555906e-02
1.319905927005493140e+03 1.257331782755730445e-02
1.319260551839255641e+03 -3.216980100427551531e-02
1.318615261968418054e+03 -1.314048299887943250e-01
1.317970057383903622e+03 5.214588372863081939e-02
1.317324938076637409e+03 -1.318591198121915262e-02
1.316679904037537199e+03 8.634700155767824348e-02
1.316034955257533511e+03 5.987688070198501217e-02
1.315390091727551408e+03 2.101485773657798539e-01
1.314745313438519588e+03 2.367225730014313190e-01
1.314100620381366753e+03 2.608583982735945134e-02
1.313456012547025239e+03 -2.592927576501458664e-01
1.312811489926425565e+03 -4.069953999184219851e-01
1.312167052510505528e+03 -6.528452631434487896e-02
1.311522700290195644e+03 -1.628946769520144833e-01
1.310878433256437347e+03 5.631410267739634518e-02
1.310234251400166613e+03 1.399769359957299397e-01
1.309590154712323056e+03 -8.775644918277131223e-02
1.308946143183846289e+03 -1.476172156183511441e-01
1.308302216805683202e+03 -2.800228388195952212e-02
1.307658375568771589e+03 6.659984888224639021e-02
1.307014619464063799e+03 -1.941407319308192546e-03
1.306370948482501262e+03 -1.044478598234219874e-01
1.305727362615032689e+03 -2.086864884859571390e-01
1.305083861852612245e+03 -7.177087150508333624e-02
1.304440446186185000e+03 8.868705741038351853e-02
1.303797115606705120e+03 -2.042960076125840962e-02
1.303153870105128590e+03 2.042020038198765208e-01
1.302510709672409575e+03 -1.331989009440045502e-01
1.301867634299502242e+03 -3.107436522969620613e-02
1.301224643977368032e+03 -1.150233621801833861e-01
1.300581738696964749e+03 -2.069458565312139176e-01
1.299938918449253833e+03 -6.554706870616562597e-02
1.299296183225196728e+03 2.684001844850412155e-01
1.298653533015760331e+03 -4.162849729481746253e-01
1.298010967811906085e+03 3.060272588080806266e-01
1.297368487604600887e+03 -3.308909979336581153e-01
1.296726092384815274e+03 2.577058863159285007e-01
1.296083782143514327e+03 2.219681290135075702e-01
1.295441556871674038e+03 5.592416339889778008e-03
1.294799416560263126e+03 -3.824207601415425817e-01
1.294157361200257583e+03 3.349806309737179966e-02
1.293515390782629765e+03 1.080912946232099325e-01
1.292873505298359305e+03 1.575667119619233170e-01
1.292231704738420376e+03 -3.638783463725409617e-01
1.291589989093796248e+03 1.552149031326603146e-01
1.290948358355462915e+03 3.881411206080148668e-02
1.290306812514405465e+03 2.778114898851695713e-01
1.289665351561608986e+03 9.987620530525934126e-02
1.289023975488056749e+03 -1.527080703698643072e-01
1.288382684284735660e+03 3.310708957540734465e-01
1.287741477942630809e+03 -3.733438195517350677e-01
1.287100356452734559e+03 5.703825782116191956e-01
1.286459319806035637e+03 1.305478072929640854e-01
1.285818367993528227e+03 6.063742105892843126e-01
1.285177501006204693e+03 5.738110402130972565e-01
1.284536718835059219e+03 6.062896690405185085e-01
1.283896021471089625e+03 -3.745819899252350593e-01
1.283255408905290096e+03 1.744853184121323009e-01
1.282614881128663910e+03 1.952612159673652592e-01
1.281974438132208888e+03 -6.949830842711124390e-01
1.281334079906930128e+03 2.112655707293152954e-02
1.280693806443827270e+03 2.761985766366279460e-01
1.280053617733905412e+03 -7.839743107685369361e-02
1.279413513768175108e+03 1.932810940019586698e-01
1.278773494537637816e+03 -5.588184055705629483e-01
1.278133560033305912e+03 -7.743310309859354756e-01
1.277493710246189949e+03 -4.306004117103889861e-01
1.276853945167302300e+03 -3.741204096831055037e-01
1.276214264787653519e+03 1.534102838208187825e-01
1.275574669098259619e+03 3.964996733518035832e-01
1.274935158090138430e+03 -3.992875872510506796e-01
1.274295731754304143e+03 -2.018814252418756616e-01
1.273656390081780046e+03 -4.300061500008420801e-01
1.273017133063582150e+03 -3.891018915277190682e-01
1.272377960690731925e+03 -1.822096202878333848e-01
1.271738872954258113e+03 5.921515568006088248e-01
1.271099869845178546e+03 -6.359225300993305574e-02
1.270460951354523786e+03 -2.702292978243779897e-01
1.269822117473318940e+03 5.718033353505462824e-01
1.269183368192594571e+03 -1.814020265686770439e-01
1.268544703503377605e+03 -5.588686773465700863e-01
1.267906123396702242e+03 -6.315918702739913293e-01
1.267267627863600865e+03 -6.769878614330636646e-01
1.266629216895109494e+03 -4.739423920006130553e-01
1.265990890482262330e+03 1.706064313720876136e-01
1.265352648616093575e+03 1.435351032339920174e-01
1.264714491287648343e+03 -3.679531324694002709e-02
1.264076418487962655e+03 4.711277402644544754e-01
1.263438430208077989e+03 1.921587467463465038e-01
1.262800526439037640e+03 -5.209670538234255355e-03
1.262162707171886723e+03 9.806297415473444468e-02
1.261524972397672173e+03 -2.128799339724228579e-02
1.260887322107435466e+03 -8.323768375028162136e-02
1.260249756292234451e+03 1.408616269357015061e-01
1.259612274943110606e+03 -2.616655523561587510e-02
1.258974878051116320e+03 -3.098487068607128081e-01
1.258337565607307624e+03 -9.427205558097793980e-02
1.257700337602738728e+03 -4.911999854115509101e-01
1.257063194028463840e+03 -4.258741476605371057e-01
1.256426134875538992e+03 -3.219030218616302230e-01
1.255789160135023849e+03 -3.227206343334237948e-01
1.255152269797978079e+03 3.004875155514104001e-01
1.254515463855463167e+03 1.928348129667369626e-01
1.253878742298540601e+03 2.492873615728187220e-01
1.253242105118273685e+03 3.711768307721702853e-01
1.252605552305731180e+03 -3.720083890752337030e-01
1.251969083851978212e+03 -2.055373811052753630e-01
1.251332699748083542e+03 -4.726323648967838964e-01
1.250696399985114112e+03 1.403282433406377872e-01
1.250060184554144143e+03 -1.589680918346172422e+00
1.249424053446246035e+03 2.944279487409836582e-01
1.248788006652490367e+03 -4.130073069599453639e-01
1.248152044163956816e+03 6.006544444179868179e-03
1.247516165971717783e+03 -5.028160524303075529e-02
1.246880372066854761e+03 -7.358166737450864137e-01
1.246244662440447428e+03 -3.283865200721578503e-01
1.245609037083571820e+03 -8.033061660961129391e-01
1.244973495987316710e+03 -5.100000502666089675e-02
1.244338039142763591e+03 3.234011234967530402e-01
1.243702666540995779e+03 6.589301893388694875e-01
1.243067378173100224e+03 2.539326184020120891e-01
1.242432174030167516e+03 8.313381921575669908e-01
1.241797054103284609e+03 3.982255948824284797e-01
1.241162018383542090e+03 -4.281598351929125634e-01
1.240527066862034189e+03 1.798487411839475858e-01
1.239892199529853315e+03 1.447063481606765054e-02
1.239257416378093694e+03 6.590713374462321417e-01
1.238622717397853194e+03 6.318528797883192771e-01
1.237988102580229679e+03 -3.559869896448113469e-01
1.237353571916319197e+03 -5.025470124219034718e-01
1.236719125397226890e+03 -6.756516405109409540e-01
1.236084763014052442e+03 1.299028888866718134e-01
1.235450484757899176e+03 2.220756730594586892e-01
1.234816290619870415e+03 4.724606036159803013e-01
1.234182180591078577e+03 6.780878011212626566e-01
1.233548154662625166e+03 -6.740206841378218461e-02
1.232914212825618961e+03 1.033593010720356697e-01
1.232280355071176018e+03 3.505601188799631340e-02
1.231646581390405117e+03 2.395058200230721912e-01
1.231012891774416858e+03 -5.552213878542213571e-02
1.230379286214329113e+03 1.041027664017568771e-01
1.229745764701256121e+03 5.414615728725266086e-01
1.229112327226317575e+03 6.131241926478693260e-01
1.228478973780633169e+03 -2.447184359193217140e-01
1.227845704355320777e+03 -6.800450252174192745e-01
1.227212518941501912e+03 -1.474785256397442013e-01
1.226579417530299907e+03 -1.846839204787358718e-02
1.225946400112839910e+03 -4.696542258488505817e-01
1.225313466680247075e+03 -3.583844318662814943e-01
1.224680617223652007e+03 -5.091794133154901036e-01
1.224047851734178039e+03 -1.002064888914738106e+00
1.223415170202959416e+03 3.874757510088794321e-02
1.222782572621128566e+03 4.637941364808755851e-01
1.222150058979812457e+03 6.113614880283010367e-01
1.221517629270152611e+03 -1.882664260663094447e-01
1.220885283483279636e+03 -5.542681700397976696e-01
1.220253021610333235e+03 -2.721141435215980106e-02
1.219620843642451291e+03 -2.654596993499904745e-01
1.218988749570773507e+03 -3.744844500716844604e-01
1.218356739386443223e+03 -3.448719583015889545e-01
1.217724813080598324e+03 -1.408922944087994955e-01
1.217092970644389425e+03 -2.124452339898709463e-01
1.216461212068958048e+03 5.671246673721056647e-02
1.215829537345452991e+03 1.226519326653520980e-01
1.215197946465019413e+03 1.304626310308749926e-01
1.214566439418807931e+03 2.602398206703726014e-01
1.213935016197974619e+03 -9.177055640464243380e-02
1.213303676793666455e+03 -6.008393268222176342e-01
1.212672421197041331e+03 -1.312643032099883034e-01
1.212041249399253502e+03 2.933440885195817693e-01
1.211410161391457223e+03 -3.080388359376711738e-01
1.210779157164815842e+03 5.425058839627090457e-01
1.210148236710483616e+03 3.445949977821238241e-01
1.209517400019623892e+03 -3.850458081030945501e-02
1.208886647083400021e+03 -3.148183272721399306e-01
1.208255977892973533e+03 3.245507157141230836e-02
1.207625392439511415e+03 7.398125230823023035e-02
1.206994890714178837e+03 -2.560223138159624101e-01
1.206364472708146423e+03 -1.033589176310311775e+00
1.205734138412581160e+03 -7.199039091679367008e-02
1.205103887818655494e+03 -2.104254370209469038e-01
1.204473720917540049e+03 -4.655397074623500164e-01
1.203843637700409090e+03 -5.719750583029682423e-01
1.203213638158438698e+03 -2.351054116707843866e-01
1.202583722282803137e+03 3.625730726159965278e-01
1.201953890064683947e+03 -4.174591114287815041e-01
1.201324141495255390e+03 -5.553941625558425077e-01
1.200694476565702644e+03 -2.577383256235079578e-01
1.200064895267203610e+03 6.671703379063407269e-01
1.199435397590945286e+03 -5.320044373771651985e-02
1.198805983528111028e+03 -6.167016263484061955e-01
1.198176653069887834e+03 3.387132850566140219e-01
1.197547406207462700e+03 1.053686150271433558e-01
1.196918242932024441e+03 -1.128970796833720786e-01
1.196289163234763691e+03 -1.827461263084625420e-01
1.195660167106871086e+03 -2.281720335221223139e-01
1.195031254539542715e+03 -7.201613543884903823e-01
1.194402425523969214e+03 -5.803584337206488947e-02
1.193773680051352130e+03 -1.491391469295265226e+00
1.193145018112882099e+03 -5.167473694607016554e-01
1.192516439699764305e+03 1.663317775065967508e-01
1.191887944803194841e+03 -3.295218541657480293e-01
1.191259533414378893e+03 -3.863241748392053920e-01
1.190631205524516190e+03 3.507481145433314906e-01
1.190002961124813737e+03 -7.544404151889968491e-01
1.189374800206473083e+03 -2.235095656925894236e-01
1.188746722760708508e+03 1.846725686878395445e-01
1.188118728778719742e+03 1.931437228165869546e-01
1.187490818251726523e+03 2.743659117895028698e-01
1.186862991170932219e+03 -5.785955741637046623e-01
