# Supplementary material for: Elevated concentrations cause upright alpha-synuclein conformation at lipid interfaces
Source: Nat Commun. 2023 Sep 18;14:5731. doi: 10.1038/s41467-023-39843-1 (PMC10507035; doi:10.1038/s41467-023-39843-1)
Supplement: Supplementary file 3 — Source Data [file 41467_2023_39843_MOESM3_ESM.zip › Source Data file/FigureS3/A/aS-DPPG_50uM-reproduction-NoFiltration_t = 3.33 to 3.67 hr.txt]

2.303734463863343990e+03 9.183792249664803065e-02
2.302961100516073202e+03 6.651337193553086280e-02
2.302187836495217198e+03 1.958048225514557802e-02
2.301414671789645581e+03 5.189366412692374836e-02
2.300641606388224318e+03 5.839259266061019166e-02
2.299868640279824831e+03 -1.059192561573812225e-01
2.299095773453316724e+03 -7.743019483080575832e-03
2.298323005897578696e+03 1.461536269374650449e-02
2.297550337601480351e+03 -3.267254929716555817e-02
2.296777768553902206e+03 2.386384585444378814e-04
2.296005298743721141e+03 2.364409186950493236e-02
2.295232928159812218e+03 -3.537869075787123535e-02
2.294460656791063229e+03 5.056029434333290246e-02
2.293688484626352874e+03 3.390441986532603119e-02
2.292916411654567128e+03 3.353118716505536917e-02
2.292144437864588326e+03 -4.524936033110987799e-02
2.291372563245306083e+03 1.427336464198983301e-02
2.290600787785611828e+03 3.045255567431636931e-02
2.289829111474389720e+03 2.088816475835645530e-04
2.289057534300536645e+03 -5.758605570546140862e-02
2.288286056252940398e+03 -3.593228504002420748e-02
2.287514677320499686e+03 2.565674855838417576e-02
2.286743397492111399e+03 2.893354687501410727e-02
2.285972216756672424e+03 -7.897437010667211765e-02
2.285201135103079650e+03 3.867580453328991336e-02
2.284430152520235424e+03 1.126918452890341565e-02
2.283659268997043910e+03 -4.718146381835258696e-02
2.282888484522407452e+03 -2.109395762451442280e-02
2.282117799085232036e+03 3.301023819896084510e-02
2.281347212674421826e+03 6.252004827230352169e-02
2.280576725278890081e+03 -3.543515519149832010e-02
2.279806336887540965e+03 -5.819836878343461438e-03
2.279036047489289558e+03 1.017605629598350957e-02
2.278265857073050938e+03 2.591347239681740175e-02
2.277495765627734727e+03 -1.038170235803809703e-02
2.276725773142261460e+03 2.149111369268586966e-02
2.275955879605542577e+03 2.044033507026252541e-02
2.275186085006502253e+03 2.076929033525771670e-02
2.274416389334062842e+03 2.036990436775671168e-02
2.273646792577141241e+03 -1.513597700053665764e-02
2.272877294724663443e+03 4.691294795361614089e-02
2.272107895765555440e+03 -3.855563883079917570e-02
2.271338595688741407e+03 -9.814218853367416562e-02
2.270569394483152792e+03 9.922286643893765343e-03
2.269800292137719225e+03 -3.123753513936297632e-02
2.269031288641366700e+03 -4.274620057602964741e-03
2.268262383983035761e+03 3.440515147364960058e-02
2.267493578151652400e+03 -6.439384419377637558e-02
2.266724871136160800e+03 -4.542911719325226291e-03
2.265956262925490591e+03 -3.492313738288439079e-02
2.265187753508585956e+03 9.057149417694971075e-03
2.264419342874387439e+03 2.055748172834747853e-02
2.263651031011833766e+03 1.940891242367171268e-02
2.262882817909867299e+03 1.421470081098507969e-02
2.262114703557437679e+03 -1.336822092831107915e-02
2.261346687943489087e+03 -4.238410330150473547e-03
2.260578771056969344e+03 -3.384228092243601882e-02
2.259810952886826271e+03 1.275467611865779317e-02
2.259043233422013145e+03 1.877088425439740055e-02
2.258275612651483243e+03 8.261281259865577500e-03
2.257508090564189843e+03 -3.276857815576928595e-02
2.256740667149086221e+03 9.102967764199476272e-03
2.255973342395132931e+03 3.473725563638239289e-05
2.255206116291286889e+03 3.463968388900636602e-02
2.254438988826506829e+03 4.661707826097519913e-05
2.253671959989755123e+03 2.422317007151979576e-02
2.252905029769999601e+03 -4.478808320811927812e-02
2.252138198156198996e+03 -1.141584883232189124e-02
2.251371465137321138e+03 -4.063429968128791890e-03
2.250604830702335676e+03 -2.850532326467601282e-02
2.249838294840208619e+03 -2.465216026272776251e-02
2.249071857539915072e+03 -1.240814962209160766e-02
2.248305518790422866e+03 -9.191053416258252937e-03
2.247539278580708924e+03 -8.453537631295230184e-03
2.246773136899746532e+03 2.220918023032476468e-05
2.246007093736514435e+03 4.107875030096454390e-03
2.245241149079989555e+03 -2.705174026711555310e-02
2.244475302919152455e+03 -2.522366611416372237e-02
2.243709555242985516e+03 -1.168287075549915427e-02
2.242943906040469301e+03 3.963427101767447169e-03
2.242178355300591647e+03 -2.304516173144542310e-02
2.241412903012336756e+03 -3.543269168545794007e-03
2.240647549164688826e+03 -3.629341025384486084e-03
2.239882293746642972e+03 1.496927220916356195e-02
2.239117136747185214e+03 -7.582351161897977858e-03
2.238352078155308845e+03 4.678053294816166691e-02
2.237587117960008982e+03 -6.534428578660267384e-02
2.236822256150277099e+03 5.802195936886871824e-02
2.236057492715113767e+03 1.936421702934380817e-02
2.235292827643517739e+03 1.477602345038326638e-02
2.234528260924482311e+03 2.078616798304668348e-02
2.233763792547013509e+03 1.055407315672651780e-02
2.232999422500115543e+03 1.107521820028112280e-02
2.232235150772790803e+03 3.213917337238008515e-02
2.231470977354043498e+03 6.991838759568620026e-03
2.230706902232879656e+03 3.406108316302355887e-02
2.229942925398314401e+03 4.412780352997083821e-02
2.229179046839351940e+03 3.883393736800293695e-03
2.228415266545003760e+03 9.559523793155652593e-03
2.227651584504288621e+03 -1.701470607613011013e-02
2.226888000706219827e+03 -3.896829764799449730e-02
2.226124515139808864e+03 -9.583203828803503466e-03
2.225361127794079948e+03 3.387210429895643696e-03
2.224597838658048204e+03 -3.119919313824925586e-02
2.223834647720736029e+03 -4.200022932059876280e-05
2.223071554971165824e+03 4.603828045396272245e-02
2.222308560398359987e+03 8.947653903838578490e-03
2.221545663991348192e+03 -1.525041087269522061e-02
2.220782865739152840e+03 -2.464018417057411980e-02
2.220020165630805423e+03 2.501519477832985991e-02
2.219257563655333797e+03 5.856220177780834847e-03
2.218495059801771276e+03 -3.069040776214383009e-03
2.217732654059149354e+03 9.575307365521435951e-03
2.216970346416504981e+03 -2.407297288060572180e-02
2.216208136862869651e+03 4.649506655702329710e-02
2.215446025387287591e+03 2.860003279777611953e-03
2.214684011978793933e+03 1.042374826679896317e-02
2.213922096626429266e+03 -7.935794767291259530e-03
2.213160279319235997e+03 -1.066093851961102783e-02
2.212398560046258353e+03 2.416853354889330133e-02
2.211636938796540562e+03 3.260729664006156714e-02
2.210875415559132307e+03 7.173051092167061910e-03
2.210113990323077815e+03 2.352907528433384726e-03
2.209352663077430407e+03 1.211355994981766666e-02
2.208591433811237948e+03 -2.152332628411343304e-02
2.207830302513557399e+03 3.075261321969394515e-02
2.207069269173436624e+03 -3.683178539177787286e-02
2.206308333779938039e+03 -7.230969684427743065e-03
2.205547496322118604e+03 -1.585146049255041142e-02
2.204786756789029823e+03 -1.381283583327789360e-02
2.204026115169743207e+03 1.345225209206239031e-02
2.203265571453308439e+03 -4.365547289449297000e-03
2.202505125628800670e+03 2.403783248375956916e-02
2.201744777685276858e+03 -7.600118987482543109e-03
2.200984527611806698e+03 2.044620234566429592e-02
2.200224375397458061e+03 -2.050266423323371390e-02
2.199464321031297004e+03 -9.498039219027608338e-03
2.198704364502398676e+03 1.126766533830254012e-02
2.197944505799836406e+03 -9.893218413725634111e-03
2.197184744912681708e+03 2.479827398742187952e-02
2.196425081830009731e+03 1.124146226334662470e-02
2.195665516540895624e+03 1.675067866053154457e-03
2.194906049034425450e+03 -5.345162109355170409e-03
2.194146679299672542e+03 1.671513381122333467e-03
2.193387407325721142e+03 -1.293013181236807481e-02
2.192628233101651858e+03 -1.680258752409148973e-02
2.191869156616554392e+03 2.671334633256263261e-02
2.191110177859509349e+03 6.336394730392325148e-03
2.190351296819606432e+03 -6.335115823717971974e-03
2.189592513485937161e+03 -8.454822765513925545e-03
2.188833827847591238e+03 1.125215931421981973e-02
2.188075239893658363e+03 9.997758635241108666e-03
2.187316749613233696e+03 1.381441567491255339e-03
2.186558356995414215e+03 -7.002687691004490234e-03
2.185800062029295077e+03 -8.129295399328511154e-03
2.185041864703973260e+03 1.288740897566404689e-03
2.184283765008551200e+03 -8.150148443815495927e-03
2.183525762932131329e+03 7.836000973372015885e-03
2.182767858463812445e+03 -3.994779143394834586e-03
2.182010051592700620e+03 5.356882171512446916e-03
2.181252342307900108e+03 -3.727491904053702870e-03
2.180494730598524256e+03 1.591984726430707361e-02
2.179737216453673682e+03 -5.942156248086432994e-03
2.178979799862465370e+03 -2.366088759447391391e-03
2.178222480814009032e+03 -1.676428004089794074e-02
2.177465259297418015e+03 -7.816139860352547611e-03
2.176708135301807488e+03 -4.531736910342695074e-03
2.175951108816292617e+03 4.213755886333452397e-03
2.175194179829992208e+03 -3.158959129717826570e-03
2.174437348332026886e+03 -4.427106268045771087e-05
2.173680614311517274e+03 -1.145119074212565952e-02
2.172923977757583998e+03 9.938193164738954363e-04
2.172167438659354957e+03 -2.166803909719655207e-03
2.171410997005952595e+03 6.219060204824991382e-03
2.170654652786504812e+03 -1.066763166983007586e-03
2.169898405990139509e+03 -7.713420901793810978e-03
2.169142256605988223e+03 -6.359233024041964326e-03
2.168386204623182493e+03 1.773141884277607732e-03
2.167630250030855677e+03 -4.341990470364270888e-05
2.166874392818139313e+03 5.530870317068022242e-03
2.166118632974174034e+03 -3.789880268241016531e-05
2.165362970488093197e+03 2.583119786734248968e-03
2.164607405349041073e+03 -7.139178443616643784e-03
2.163851937546152840e+03 8.435525569424681810e-04
2.163096567068576405e+03 -4.299998378440677421e-03
2.162341293905452403e+03 -1.766937254558585690e-03
2.161586118045925105e+03 2.407078777836528256e-03
2.160831039479142419e+03 6.491155249092277375e-03
2.160076058194252255e+03 -4.992048849105781144e-03
2.159321174180406160e+03 -3.266093902876451849e-03
2.158566387426755682e+03 1.492968508457730896e-03
2.157811697922450549e+03 7.368581474808247106e-04
2.157057105656645945e+03 -9.963485472364717876e-03
2.156302610618500694e+03 -2.388999205954060387e-03
2.155548212797169981e+03 -4.765390059130147384e-03
2.154793912181812630e+03 1.474288855324217516e-03
2.154039708761589281e+03 6.437038801452851094e-03
2.153285602525660579e+03 2.764567775774368682e-03
2.152531593463194440e+03 7.642140029054361738e-03
2.151777681563349688e+03 4.088872830014936462e-03
2.151023866815296060e+03 -7.232126215429594482e-04
2.150270149208203293e+03 -8.697655556865080406e-03
2.149516528731235667e+03 3.311372649305259225e-03
2.148763005373572014e+03 2.626920963452663172e-03
2.148009579124376614e+03 -3.945986208697637582e-03
2.147256249972826481e+03 -7.335099376010323878e-03
2.146503017908102265e+03 -8.398696557638902702e-03
2.145749882919371885e+03 7.777807743202982960e-03
2.144996844995821448e+03 6.174920908272030044e-03
2.144243904126627967e+03 7.586003849146104143e-03
2.143491060300973913e+03 -4.268853570900905947e-03
2.142738313508041756e+03 -6.547052466389568712e-04
2.141985663737015784e+03 -8.554658062742165336e-03
2.141233110977082106e+03 1.174565867068836462e-03
2.140480655217426829e+03 -1.209017675904705373e-02
2.139728296447245157e+03 -1.223703084684543696e-03
2.138976034655719559e+03 -2.352782799156659561e-03
2.138223869832050696e+03 2.250617180399830820e-03
2.137471801965426494e+03 -3.929351260227225898e-05
2.136719831045042156e+03 -8.928629909220360886e-03
2.135967957060096523e+03 -2.845289160127311128e-03
2.135216179999788437e+03 3.916473456263068302e-03
2.134464499853316738e+03 -3.962366075763457807e-05
2.133712916609882086e+03 -4.464305937319234391e-03
2.132961430258686960e+03 3.805960117322461367e-03
2.132210040788939295e+03 4.840651060296320522e-03
2.131458748189837934e+03 -3.698649406740445530e-05
2.130707552450596268e+03 2.138858795829805693e-03
2.129956453560418595e+03 -3.834167067956417707e-03
2.129205451508520127e+03 1.561327372695087840e-03
2.128454546284110620e+03 -8.506703827015354644e-03
2.127703737876405285e+03 -3.966475804424725819e-05
2.126953026274613876e+03 1.492274460264695094e-03
2.126202411467957063e+03 3.606019721120316910e-03
2.125451893445651876e+03 -1.609952832015652336e-03
2.124701472196917166e+03 -6.192181097579056541e-03
2.123951147710973601e+03 -3.619106313968673081e-03
2.123200919977043668e+03 4.678785744508091003e-04
2.122450788984351675e+03 -1.063520828265499029e-03
2.121700754722123747e+03 -1.024620844130294051e-03
2.120950817179587830e+03 1.048749296695376115e-02
2.120200976345970048e+03 4.980676237880989066e-03
2.119451232210500166e+03 -3.806161201627703347e-05
2.118701584762413404e+03 -6.552772794486534831e-03
2.117952033990937707e+03 6.896250725416335110e-03
2.117202579885311934e+03 -1.972443054167708019e-03
2.116453222434769486e+03 3.373059950880946765e-03
2.115703961628549223e+03 2.879645388034473164e-03
2.114954797455888183e+03 -1.513243973935494806e-03
2.114205729906030683e+03 -3.988302175226473434e-05
2.113456758968213762e+03 -2.933170174003034772e-03
2.112707884631687193e+03 9.206672444073041956e-04
2.111959106885691654e+03 4.287419691656388192e-03
2.111210425719475097e+03 -1.469911662734598714e-03
2.110461841122283658e+03 -5.239404382718026131e-04
2.109713353083370748e+03 -2.825494272767566355e-03
2.108964961591986139e+03 1.372948653693503327e-03
2.108216666637383241e+03 8.880151783065153058e-04
2.107468468208811828e+03 8.872387825079314358e-04
2.106720366295530766e+03 2.289306175437826659e-03
2.105972360886798924e+03 1.358717909110458526e-03
2.105224451971873350e+03 3.250937994994369199e-03
2.104476639540012911e+03 1.323929226583931036e-03
2.103728923580481933e+03 -4.947521467801463011e-04
2.102981304082541101e+03 -4.821334674528505028e-04
2.102233781035458378e+03 -6.743125899240698384e-03
2.101486354428498089e+03 3.847109482111385134e-03
2.100739024250926377e+03 -1.344126454579620648e-03
2.099991790492014843e+03 -2.227793556604381123e-03
2.099244653141035087e+03 -5.258089932554994676e-03
2.098497612187256891e+03 -3.151519597478060711e-03
2.097750667619953674e+03 -3.573054099366825085e-03
2.097003819428404313e+03 -1.376042714888190376e-03
2.096257067601884046e+03 5.073761268682644258e-03
2.095510412129668111e+03 -4.113835698899503089e-05
2.094763853001040843e+03 -2.165293416642672612e-03
2.094017390205281117e+03 -6.765104000593939043e-03
2.093271023731673267e+03 -3.378139049027898549e-03
2.092524753569497989e+03 3.727492809544456862e-03
2.091778579708048710e+03 -4.579752580005060016e-04
2.091032502136604307e+03 5.039310063697408429e-03
2.090286520844458209e+03 -7.094652852228576674e-03
2.089540635820902025e+03 2.347248946050155879e-03
2.088794847055225546e+03 1.149578714580456063e-03
2.088049154536722199e+03 3.147162859515119024e-03
2.087303558254687232e+03 3.575367845609100405e-04
2.086558058198415893e+03 3.121137666052363393e-03
2.085812654357207066e+03 -1.627852704699618699e-03
2.085067346720361456e+03 -3.611293445932982609e-03
2.084322135277181587e+03 3.528809074070843581e-03
2.083577020016962706e+03 1.943377311831030003e-03
2.082832000929018250e+03 3.472630307855465500e-03
2.082087078002647104e+03 1.846013559580793025e-03
2.081342251227157249e+03 1.092992392938426467e-03
2.080597520591860302e+03 -3.059475392154074273e-03
2.079852886086062426e+03 3.382150024324605373e-04
2.079108347699075239e+03 3.621948536380339718e-03
2.078363905420215815e+03 6.923019990385942402e-04
2.077619559238795773e+03 2.864842541807697054e-03
2.076875309144134008e+03 -2.175818474969060546e-03
2.076131155125543955e+03 -2.906522671332798739e-03
2.075387097172346330e+03 3.879176787584637937e-03
2.074643135273861844e+03 6.703044299142353266e-04
2.073899269419414850e+03 1.371445305832571506e-03
2.073155499598326060e+03 2.763548160991740558e-03
2.072411825799921644e+03 2.057957444498497920e-03
2.071668248013525954e+03 3.082294015931740590e-04
2.070924766228470617e+03 3.114629395465199485e-03
2.070181380434085440e+03 3.116413706352211700e-04
2.069438090619696595e+03 2.690399849718537722e-03
2.068694896774642984e+03 -3.869821763443831089e-05
2.067951798888252597e+03 2.684466483571994883e-03
2.067208796949867974e+03 8.002886436735195605e-03
2.066465890948822562e+03 1.610161394027055702e-03
2.065723080874453444e+03 2.191281991949704452e-03
2.064980366716103163e+03 -2.563139683399425894e-03
2.064237748463112439e+03 7.915800982080148721e-03
2.063495226104825633e+03 -1.897729393424721529e-03
2.062752799630587106e+03 -3.453874374832836217e-03
2.062010469029741216e+03 4.922908941596535262e-03
2.061268234291637782e+03 2.686597016211766616e-04
2.060526095405624801e+03 -6.406011443225189707e-04
2.059784052361055728e+03 -3.633985059577409579e-03
2.059042105147280381e+03 2.628715568180230297e-04
2.058300253753650395e+03 -6.275198061902650384e-04
2.057558498169524682e+03 -2.406140246477611513e-03
2.056816838384260336e+03 -1.195450831570074113e-03
2.056075274387212630e+03 2.551996269363631287e-04
2.055333806167744115e+03 1.969656133193000216e-03
2.054592433715215520e+03 3.625948901632704193e-03
2.053851157018985759e+03 -3.339901014087434282e-05
2.053109976068424658e+03 -3.858630814168202954e-03
2.052368890852894765e+03 5.188410198781602360e-04
2.051627901361762270e+03 7.690093963153726321e-04
2.050887007584402454e+03 -5.708785945091253379e-04
2.050146209510177869e+03 1.548265160894784749e-03
2.049405507128465615e+03 -1.078802829846380431e-03
2.048664900428635519e+03 7.344048894603341865e-04
2.047924389400066502e+03 4.027763052920078218e-03
2.047183974032130209e+03 1.982787232742067550e-03
2.046443654314209198e+03 1.727458811478530280e-03
2.045703430235678752e+03 7.121150363967391735e-04
2.044963301785919612e+03 3.426916652994878559e-03
2.044223268954317973e+03 4.603762313111468027e-04
2.043483331730254577e+03 3.587815181511321439e-03
2.042743490103117438e+03 1.908067057190963173e-03
2.042003744062290934e+03 -3.102388196552039595e-05
2.041264093597163082e+03 1.872582372412646317e-03
2.040524538697127355e+03 -4.996090809193484044e-04
2.039785079351573586e+03 -3.043063540338342753e-05
2.039045715549891611e+03 3.389910839694771066e-03
2.038306447281480359e+03 -4.791153522836466539e-04
2.037567274535731485e+03 3.516668262136327106e-03
2.036828197302047556e+03 2.811850005051427879e-03
2.036089215569822045e+03 1.692798349160733878e-03
2.035350329328457519e+03 1.234904583449863502e-03
2.034611538567358366e+03 -6.451580736157742349e-04
2.033872843275925334e+03 -2.776054758002802908e-03
2.033134243443562809e+03 -4.441987713587591791e-04
2.032395739059680636e+03 1.613470557114539709e-03
2.031657330113683201e+03 9.848046553547569384e-04
2.030919016594980349e+03 9.742407964379286517e-04
2.030180798492985559e+03 1.158874827705363075e-03
2.029442675797108677e+03 1.535654424774397092e-03
2.028704648496765003e+03 -9.925696222442333561e-04
2.027966716581371657e+03 4.923600962250948392e-03
2.027228880040342119e+03 3.499451363502413710e-04
2.026491138863097149e+03 1.273623931101337077e-03
2.025753493039057503e+03 -5.163169367549610977e-03
2.025015942557640301e+03 -3.462681607491246549e-03
2.024278487408273577e+03 -4.490371412117139839e-03
2.023541127580379907e+03 -2.498068973066877498e-03
2.022803863063383687e+03 -3.692123704178628448e-03
2.022066693846716589e+03 -1.059205538357948844e-03
2.021329619919804827e+03 1.682567041763217280e-03
2.020592641272076435e+03 2.170566988195380201e-03
2.019855757892966722e+03 1.647961529332515407e-03
2.019118969771909178e+03 2.618585681963197381e-03
2.018382276898340933e+03 1.446293486327673199e-03
2.017645679261691839e+03 -1.154481603457255907e-03
2.016909176851406301e+03 9.366495321615672101e-04
2.016172769656921446e+03 9.230960878637005677e-04
2.015436457667678042e+03 -6.404815680292411930e-04
2.014700240873120492e+03 2.750456204554991516e-03
2.013964119262687746e+03 2.107132360615530334e-03
2.013228092825831482e+03 3.430601617010595964e-03
2.012492161551996105e+03 4.226316819213388133e-04
2.011756325430631478e+03 1.244309416369413803e-04
2.011020584451185641e+03 -1.653854424126140470e-04
2.010284938603110277e+03 1.206238411266275911e-04
2.009549387875860702e+03 1.385750359445785682e-03
2.008813932258886780e+03 2.118653826440821449e-03
2.008078571741651103e+03 -2.303336567679504544e-04
2.007343306313607172e+03 1.083183894572925434e-03
2.006608135964213943e+03 6.608464184350294453e-04
2.005873060682935829e+03 2.132751806818333935e-03
2.005138080459229968e+03 9.091947284047069899e-04
2.004403195282562592e+03 1.686302455951700641e-03
2.003668405142398115e+03 1.148326883129396512e-03
2.002933710028202768e+03 1.906120488189481542e-03
2.002199109929446422e+03 1.628955159905726971e-03
2.001464604835595310e+03 1.611623199840090184e-03
2.000730194736122940e+03 1.716292509613015103e-03
1.999995879620502819e+03 -1.916311836114784406e-05
1.999261659478206639e+03 2.231792398988949918e-04
1.998527534298711544e+03 1.540677003077063406e-03
1.997793504071494681e+03 2.354346828715788049e-03
1.997059568786036834e+03 9.207318909284887979e-04
1.996325728431811513e+03 -5.995816303254359074e-04
1.995591982998306776e+03 1.714458240101019229e-03
1.994858332475001589e+03 1.126463142111013569e-03
1.994124776851384013e+03 1.337045379071309962e-03
1.993391316116934831e+03 8.694563697303668787e-04
1.992657950261149381e+03 -1.812507316393203573e-05
1.991924679273510264e+03 5.230973259961846193e-04
1.991191503143511000e+03 1.711205355819279137e-03
1.990458421860645103e+03 -1.818492481528172916e-05
1.989725435414402455e+03 1.143808920150186361e-03
1.988992543794282028e+03 1.338929393551885295e-03
1.988259746989775522e+03 1.322786040772555528e-03
1.987527044990383729e+03 1.105619682099187205e-03
1.986794437785609261e+03 3.868686671771092507e-04
1.986061925364949275e+03 -1.315797989294317750e-03
1.985329507717908200e+03 6.757612882090524185e-04
1.984597184833988649e+03 2.331182683289514165e-03
1.983864956702698692e+03 3.711696623924353594e-04
1.983132823313544577e+03 1.516073280017823108e-04
1.982400784656030737e+03 2.993028080995099958e-03
1.981668840719672517e+03 1.872116639795346317e-03
1.980936991493981623e+03 8.277665737734053774e-04
1.980205236968469762e+03 7.631795939884329627e-05
1.979473577132646824e+03 3.543528094299873356e-04
1.978742011976039066e+03 8.986145507871865293e-04
1.978010541488154558e+03 7.981880112200523620e-04
1.977279165658517741e+03 1.147945179634985531e-03
1.976547884476649415e+03 1.137091870842971315e-03
1.975816697932066745e+03 4.229950796607902914e-04
1.975085606014299628e+03 9.381390536598691347e-04
1.974354608712868867e+03 3.284554558014803386e-04
1.973623706017302538e+03 1.769140220104169691e-03
1.972892897917128721e+03 1.170190574347547375e-03
1.972162184401877312e+03 1.578281881408249076e-03
1.971431565461080027e+03 6.511939648415520287e-04
1.970701041084268581e+03 1.883563418725532753e-03
1.969970611260974692e+03 1.132648307896141730e-03
1.969240275980740989e+03 1.774190065827104109e-03
1.968510035233097369e+03 2.646525821460332748e-03
1.967779889007584643e+03 1.427582940637127590e-03
1.967049837293743622e+03 2.290597881561573426e-03
1.966319880081116935e+03 6.228613428602118455e-04
1.965590017359245394e+03 1.955008493835617197e-03
1.964860249117677085e+03 1.077790626766249272e-03
1.964130575345954639e+03 1.452169859040514403e-03
1.963400996033624324e+03 -1.394268397737324352e-05
1.962671511170241502e+03 4.400077620049200095e-04
1.961942120745350621e+03 8.104289860054532564e-04
1.961212824748507046e+03 1.544108442794335035e-03
1.960483623169262501e+03 1.014555550682727817e-03
1.959754515997175986e+03 -1.296722749729459745e-05
1.959025503221799227e+03 5.855777813052470427e-05
1.958296584832693043e+03 8.429039140598913521e-04
1.957567760819416435e+03 -4.373897491432867345e-04
1.956839031171528404e+03 3.371191092435990122e-04
1.956110395878595227e+03 1.260426438758830683e-04
1.955381854930179543e+03 2.065526884371322956e-03
1.954653408315847628e+03 5.368897401228674279e-04
1.953925056025163940e+03 1.920555361041831040e-04
1.953196798047700213e+03 -6.217747185840302379e-04
1.952468634373024543e+03 7.926294856496065655e-04
1.951740564990708663e+03 1.319645182307160837e-03
1.951012589890327945e+03 1.374856812598961031e-03
1.950284709061454123e+03 9.052205779096902461e-04
1.949556922493662569e+03 9.636599810547339350e-04
1.948829230176534111e+03 5.042906559811849649e-04
1.948101632099647759e+03 6.922408928594723371e-04
1.947374128252580704e+03 8.780332306719387586e-04
1.946646718624917412e+03 5.555941173055562940e-04
1.945919403206240531e+03 1.868077649489994010e-03
1.945192181986138166e+03 1.232322780656745949e-03
1.944465054954191146e+03 -3.213188588723728690e-04
1.943738022099991213e+03 7.258247186253773261e-04
1.943011083413128290e+03 5.975778172064075393e-04
1.942284238883190483e+03 1.320105465361731375e-03
1.941557488499776809e+03 1.551123142901483570e-03
1.940830832252473556e+03 4.644990318500509703e-04
1.940104270130877921e+03 5.800150164761674583e-04
1.939377802124592563e+03 1.104469572073241276e-03
1.938651428223209223e+03 1.095390181712704468e-03
1.937925148416330558e+03 1.087633700405346961e-03
1.937198962693561043e+03 1.608214073274574459e-04
1.936472871044499698e+03 5.582763193721422502e-04
1.935746873458750997e+03 -1.807228429627831762e-04
1.935020969925924874e+03 -4.601773478440645691e-04
1.934295160435623984e+03 9.368837539028927047e-04
1.933569444977458261e+03 9.840438899596374352e-04
1.932843823541041274e+03 2.650276979758933184e-04
1.932118296115984776e+03 8.175145540138488822e-04
1.931392862691896880e+03 1.535486350378394670e-04
1.930667523258398433e+03 5.892922625884451778e-04
1.929942277805103004e+03 1.183387256794762692e-03
1.929217126321631440e+03 -3.887202432676906648e-04
1.928492068797599131e+03 8.474948384526844120e-04
1.927767105222630562e+03 1.268064471821678469e-03
1.927042235586346578e+03 8.369531556599961583e-04
1.926317459878369846e+03 9.455977885128498015e-05
1.925592778088330306e+03 1.874025023374515514e-03
1.924868190205850624e+03 8.743812394685881095e-04
1.924143696220558923e+03 1.076593615717252829e-03
1.923419296122086962e+03 -1.137380465616712541e-04
1.922694989900066503e+03 7.055063718311489372e-04
1.921970777544131124e+03 7.521874357030378577e-04
1.921246659043912587e+03 5.456475749883549047e-04
1.920522634389049927e+03 1.296279142918354459e-03
1.919798703569176723e+03 8.886715226013512485e-04
1.919074866573935651e+03 1.083523969972732424e-03
1.918351123392963927e+03 1.177534433137637131e-03
1.917627474015906046e+03 6.784530643809222284e-04
1.916903918432404680e+03 5.286974022300421983e-04
1.916180456632102505e+03 1.110877888658031625e-03
1.915457088604651290e+03 1.493472011656804673e-03
1.914733814339691889e+03 1.346545570159761787e-04
1.914010633826877893e+03 9.978094424720493436e-04
1.913287547055861069e+03 8.491847655216150717e-04
1.912564554016291368e+03 1.510359393147467887e-03
1.911841654697820559e+03 3.709797220937930713e-05
1.911118849090111325e+03 8.368039160867333853e-04
1.910396137182815437e+03 3.707550414474884232e-05
1.909673518965590119e+03 6.422349703503034630e-04
1.908950994428098056e+03 6.850378183822356708e-04
1.908228563559998292e+03 7.739914945779025274e-04
1.907506226350953511e+03 9.996325847758751569e-04
1.906783982790633672e+03 9.033957002897736316e-04
1.906061832868697820e+03 9.442825167040432227e-04
1.905339776574814096e+03 1.301685537153213961e-03
1.904617813898652457e+03 7.100665254824449664e-04
1.903895944829884684e+03 6.169911846856521902e-04
1.903174169358182553e+03 1.060012393191377177e-03
1.902452487473217843e+03 7.006963573875273424e-04
1.901730899164664152e+03 6.526299077773685224e-04
1.901009404422200532e+03 9.136160760919294311e-04
1.900288003235502401e+03 7.339936901872975636e-04
1.899566695594250632e+03 3.818557990951806057e-04
1.898845481488124278e+03 5.102987628516803291e-04
1.898124360906806032e+03 9.819273169635607101e-04
1.897403333839982224e+03 1.235400661610609610e-03
1.896682400277333727e+03 1.613537270540540232e-03
1.895961560208552328e+03 5.855712038155148208e-04
1.895240813623320719e+03 7.950694698770976532e-04
1.894520160511332506e+03 1.338436959051886874e-03
1.893799600862277657e+03 1.206543697625415360e-03
1.893079134665846141e+03 7.835502102767070076e-04
1.892358761911738839e+03 9.885148803400625826e-04
1.891638482589643900e+03 1.025209779788795400e-03
1.890918296689264025e+03 8.978682601246314871e-04
1.890198204200294640e+03 6.063536675085198259e-04
1.889478205112436626e+03 7.671073273149320478e-04
1.888758299415390866e+03 5.194878513639643617e-04
1.888038487098861879e+03 1.327149739605273200e-03
1.887318768152556004e+03 1.200551355456341450e-03
1.886599142566175942e+03 1.315458350250064230e-03
1.885879610329428033e+03 4.304722187767382022e-04
1.885160171432025891e+03 1.343695898383914138e-03
1.884440825863677674e+03 7.831634377937799841e-04
1.883721573614096997e+03 5.031497002265804307e-04
1.883002414672993837e+03 9.729960489852848560e-04
1.882283349030087265e+03 2.252712779831934355e-04
1.881564376675092717e+03 1.003220268106722783e-03
1.880845497597725625e+03 3.787656873793913991e-04
1.880126711787706881e+03 8.402134386463742423e-04
1.879408019234761014e+03 1.029255274151654907e-03
1.878689419928603456e+03 4.119060456890832368e-04
1.877970913858966014e+03 1.134817213554290124e-03
1.877252501015567759e+03 4.843166298377344736e-04
1.876534181388136858e+03 4.068072838376481787e-04
1.875815954966406935e+03 9.322303573510722736e-04
1.875097821740102518e+03 7.037758581070639383e-04
1.874379781698955412e+03 1.446825780219894659e-03
1.873661834832701061e+03 4.370710868573836750e-04
1.872943981131074906e+03 1.028185633062188645e-03
1.872226220583806935e+03 3.969575607851849185e-04
1.871508553180641684e+03 1.056737965205973391e-03
1.870790978911310958e+03 1.125320931955868129e-03
1.870073497765559296e+03 7.929270081729423774e-04
1.869356109733129415e+03 1.408464931591616462e-03
1.868638814803762216e+03 8.234161985808982447e-04
1.867921612967202236e+03 2.800235948516513473e-04
1.867204504213199471e+03 7.457041351678845090e-04
1.866487488531500276e+03 1.277424077248455990e-03
1.865770565911849189e+03 7.738217244169431561e-04
1.865053736344003482e+03 7.355201191344683817e-04
1.864336999817709511e+03 7.345124289577712037e-04
1.863620356322728185e+03 1.011657878406368701e-03
1.862903805848809498e+03 1.497179732152737267e-03
1.862187348385710720e+03 1.143957229984109581e-03
1.861470983923190943e+03 5.133639337876887447e-04
1.860754712451011073e+03 7.539092145526648950e-04
1.860038533958930202e+03 7.509484677690296539e-04
1.859322448436711056e+03 6.449714726286290929e-04
1.858606455874121821e+03 9.173126343147633551e-04
1.857890556260923404e+03 1.118702568029128789e-03
1.857174749586883991e+03 9.100175753314734871e-04
1.856459035841773584e+03 5.678647750900300915e-04
1.855743415015360370e+03 1.008775050857485056e-03
1.855027887097419807e+03 9.709384727533106399e-04
1.854312452077721900e+03 8.668151935305431002e-04
1.853597109946040291e+03 1.367104484030400241e-03
1.852881860692154078e+03 1.329105656460056366e-03
1.852166704305836902e+03 9.247211768735035670e-04
1.851451640776871500e+03 1.320757174105636686e-03
1.850736670095038789e+03 4.550381473923856800e-04
1.850021792250119688e+03 1.311773391789986106e-03
1.849307007231896932e+03 1.011159939514340647e-03
1.848592315030153259e+03 4.175694472418084880e-04
1.847877715634680499e+03 1.264885443751999220e-03
1.847163209035263208e+03 7.074274746751308546e-04
1.846448795221691398e+03 4.454519712043523202e-04
1.845734474183755083e+03 1.219623726291067410e-03
1.845020245911249731e+03 1.440035570670488178e-03
1.844306110393968993e+03 1.114570564245870787e-03
1.843592067621704700e+03 1.206539059693737545e-03
1.842878117584255961e+03 8.198158861389654795e-04
1.842164260271421881e+03 1.166533028828273732e-03
1.841450495672999750e+03 9.740035741773928925e-04
1.840736823778794133e+03 1.254897716656247627e-03
1.840023244578609592e+03 7.810375383260583686e-04
1.839309758062243418e+03 1.909706514374439256e-03
1.838596364219505631e+03 1.025666220572291065e-03
1.837883063040206252e+03 1.021691096351735103e-03
1.837169854514148028e+03 1.080759897742725574e-03
1.836456738631144617e+03 1.045809865912926840e-03
1.835743715381009679e+03 1.072889948427282721e-03
1.835030784753553235e+03 1.376882389429278384e-03
1.834317946738592582e+03 7.893657225986214438e-04
1.833605201325941380e+03 1.122742077185733640e-03
1.832892548505418745e+03 1.271142719583901425e-03
1.832179988266843793e+03 1.661685201266734383e-03
1.831467520600037460e+03 1.050675634374369921e-03
1.830755145494820681e+03 1.020493815965850147e-03
1.830042862941019848e+03 1.171618295482103334e-03
1.829330672928457716e+03 1.746054907753324904e-03
1.828618575446964314e+03 1.257357477782745188e-03
1.827906570486360579e+03 1.106068173540789359e-03
1.827194658036481997e+03 1.281279727915339952e-03
1.826482838087158598e+03 1.547707024333172142e-03
1.825771110628224051e+03 1.273648426037773474e-03
1.825059475649510205e+03 6.749881470429548074e-04
1.824347933140854366e+03 1.323324279449381025e-03
1.823636483092090202e+03 1.495137870224312647e-03
1.822925125493060477e+03 7.259347089606788114e-04
1.822213860333600678e+03 1.891894584571799471e-03
1.821502687603559025e+03 1.593865102089908224e-03
1.820791607292771005e+03 1.761387438753990497e-03
1.820080619391086657e+03 1.465166838100185340e-03
1.819369723888348744e+03 9.995009644059461157e-04
1.818658920774407306e+03 1.110203477067922420e-03
1.817948210039108744e+03 1.105737049546413062e-03
1.817237591672303097e+03 1.728376591488979541e-03
1.816527065663844041e+03 1.409978990748188233e-03
1.815816632003587074e+03 1.066002421412726468e-03
1.815106290681382234e+03 1.513154642415124413e-03
1.814396041687088655e+03 1.759933392663995920e-03
1.813685885010565471e+03 1.249072566879932912e-03
1.812975820641666360e+03 6.875601920448725550e-04
1.812265848570257731e+03 1.433870502480617945e-03
1.811555968786200538e+03 1.205803740327216714e-03
1.810846181279359371e+03 1.587176156331222311e-03
1.810136486039593365e+03 1.473629844700453636e-03
1.809426883056778024e+03 1.497476290660916748e-03
1.808717372320776121e+03 1.138522807752249521e-03
1.808007953821459523e+03 1.407895780386160143e-03
1.807298627548696459e+03 1.268661025729432177e-03
1.806589393492362433e+03 1.482310338422816384e-03
1.805880251642332951e+03 1.073300481072842058e-03
1.805171201988479879e+03 6.919694505235787991e-04
1.804462244520680542e+03 1.153590632504505930e-03
1.803753379228815902e+03 1.124364753374698439e-03
1.803044606102765101e+03 1.256819491582305192e-03
1.802335925132410921e+03 1.737658786587867538e-03
1.801627336307634323e+03 1.064417885026837200e-03
1.800918839618319907e+03 1.276333795400044595e-03
1.800210435054354093e+03 1.273428796848405245e-03
1.799502122605626937e+03 1.245127235901797181e-03
1.798793902262024858e+03 1.616152889602797066e-03
1.798085774013436094e+03 1.084441645836002523e-03
1.797377737849756159e+03 1.055451255029828421e-03
1.796669793760875109e+03 1.027233459909321356e-03
1.795961941736695735e+03 1.344737048152338165e-03
1.795254181767102637e+03 1.316190368944136378e-03
1.794546513842002241e+03 1.424393629278307124e-03
1.793838937951291882e+03 1.289404460460481230e-03
1.793131454084872530e+03 1.181152853533226502e-03
1.792424062232645156e+03 1.680436626818572520e-03
1.791716762384512549e+03 1.229381413678667587e-03
1.791009554530384776e+03 1.384531414894487516e-03
1.790302438660162807e+03 1.145661508323852053e-03
1.789595414763758527e+03 9.864780107151987446e-04
1.788888482831078363e+03 1.376344028380210556e-03
1.788181642852037839e+03 1.112864113054799113e-03
1.787474894816548840e+03 8.762959236246920533e-04
1.786768238714521431e+03 1.419426950649387660e-03
1.786061674535874772e+03 1.286280086406241426e-03
1.785355202270526206e+03 8.199197577784807060e-04
1.784648821908393074e+03 1.177534551847154174e-03
1.783942533439394538e+03 1.199028354416598703e-03
1.783236336853453395e+03 1.117567980733942057e-03
1.782530232140494263e+03 9.389036775648385924e-04
1.781824219290438123e+03 1.297192382377238126e-03
1.781118298293213229e+03 1.142657489624339167e-03
1.780412469138747838e+03 1.757799722740399423e-03
1.779706731816968386e+03 1.012963174364320262e-03
1.779001086317806767e+03 1.574932981302753490e-03
1.778295532631194874e+03 1.393883795827662725e-03
1.777590070747064601e+03 1.882375729011156280e-03
1.776884700655355118e+03 1.369750545418269233e-03
1.776179422345994681e+03 1.698783079681194519e-03
1.775474235808929734e+03 1.671245301189536875e-03
1.774769141034097629e+03 1.313202058929104077e-03
1.774064138011435716e+03 1.336356317191512337e-03
1.773359226730888622e+03 1.308812154002605933e-03
1.772654407182399154e+03 1.003206116489858317e-03
1.771949679355913759e+03 1.000486286683544392e-03
1.771245043241377061e+03 1.425694979356202608e-03
1.770540498828739146e+03 1.798159634687807864e-03
1.769836046107950096e+03 9.931110734205837124e-04
1.769131685068958177e+03 1.190468934255926176e-03
1.768427415701718928e+03 1.262187518115020406e-03
1.767723237996186072e+03 7.124900044842033498e-04
1.767019151942313329e+03 1.899678987865564004e-03
1.766315157530059878e+03 1.478946766321195816e-03
1.765611254749384898e+03 1.355017340854326345e-03
1.764907443590242110e+03 1.057882863305840016e-03
1.764203724042601607e+03 1.478768528651217733e-03
1.763500096096422567e+03 1.800855824711368068e-03
1.762796559741667807e+03 1.553660402824190781e-03
1.762093114968303780e+03 1.380106980498244963e-03
1.761389761766300580e+03 1.748652371651549442e-03
1.760686500125624661e+03 1.252332155022868121e-03
1.759983330036247935e+03 1.302559950715816194e-03
1.759280251488142312e+03 5.596232452226374216e-04
1.758577264471279705e+03 1.146311380079372173e-03
1.757874368975633843e+03 1.612875210322436276e-03
1.757171564991183914e+03 1.416735676440861137e-03
1.756468852507905467e+03 2.006452006219719333e-03
1.755766231515781328e+03 1.515545321850402319e-03
1.755063702004787046e+03 1.344207337022881865e-03
1.754361263964907266e+03 2.007588009088635481e-03
1.753658917386126632e+03 1.614138022133494027e-03
1.752956662258427968e+03 1.859764481500851205e-03
1.752254498571797740e+03 1.785319214364330378e-03
1.751552426316229685e+03 1.687050983140022135e-03
1.750850445481706629e+03 1.932757321716578949e-03
1.750148556058222312e+03 2.055483589480132552e-03
1.749446758035768653e+03 2.055031732141707635e-03
1.748745051404341211e+03 1.833675040019322813e-03
1.748043436153933726e+03 1.826040759337171394e-03
1.747341912274545393e+03 2.705978166759111236e-03
1.746640479756169952e+03 2.272203412730805245e-03
1.745939138588812057e+03 2.327772853209952430e-03
1.745237888762472721e+03 2.655232554840618320e-03
1.744536730267149323e+03 2.291347023232112850e-03
1.743835663092853792e+03 2.869243465999782652e-03
1.743134687229587144e+03 2.354986545652786294e-03
1.742433802667359487e+03 2.461627060167495204e-03
1.741733009396177295e+03 2.744077136609264413e-03
1.741032307406050677e+03 2.877216186120042703e-03
1.740331696686993382e+03 3.112781066938007015e-03
1.739631177229017339e+03 3.071039581457007343e-03
1.738930749022136297e+03 2.791327907965454689e-03
1.738230412056367641e+03 3.196934387805632025e-03
1.737530166321730576e+03 2.922206054422611058e-03
1.736830011808242489e+03 3.379008502032846469e-03
1.736129948505920765e+03 3.191477555131400339e-03
1.735429976404793706e+03 3.444034090808946198e-03
1.734730095494880516e+03 3.697044700031736162e-03
1.734030305766205856e+03 3.117677995154166225e-03
1.733330607208798028e+03 3.697623588646275963e-03
1.732630999812685332e+03 3.333749064714715358e-03
1.731931483567896066e+03 3.550201328170595524e-03
1.731232058464463989e+03 3.489314888861294334e-03
1.730532724492415582e+03 3.555350464223882082e-03
1.729833481641790058e+03 3.492515197318512513e-03
1.729134329902619356e+03 3.429244057811402496e-03
1.728435269264940871e+03 3.132951067506052536e-03
1.727736299718795635e+03 3.146268681281728322e-03
1.727037421254221044e+03 3.735772513707799006e-03
1.726338633861258131e+03 3.331359785288730193e-03
1.725639937529949748e+03 4.295855917629015641e-03
1.724941332250338746e+03 3.572182146649828267e-03
1.724242818012475254e+03 3.508227130418159825e-03
1.723544394806403943e+03 3.550121196070123511e-03
1.722846062622169484e+03 3.433083412186438161e-03
1.722147821449827461e+03 3.340877355684364249e-03
1.721449671279428003e+03 3.167306499922039904e-03
1.720751612101019418e+03 2.991370659017890312e-03
1.720053643904662749e+03 2.813877502094713681e-03
1.719355766680413581e+03 3.269173633700624745e-03
1.718657980418325678e+03 2.702765278162278569e-03
1.717960285108458265e+03 2.855607969839035060e-03
1.717262680740872383e+03 3.457050917486170511e-03
1.716565167305632713e+03 2.799486144740522420e-03
1.715867744792798476e+03 2.672933402345249732e-03
1.715170413192434353e+03 2.459155183598649933e-03
1.714473172494610480e+03 2.614300302876291712e-03
1.713776022689391539e+03 2.023891618673329465e-03
1.713078963766847664e+03 2.521664937345898232e-03
1.712381995717048994e+03 2.041495090836932536e-03
1.711685118530069303e+03 1.818282342684923681e-03
1.710988332195980547e+03 1.215218399211077287e-03
1.710291636704860139e+03 1.955476039584700797e-03
1.709595032046781853e+03 1.789482219732596059e-03
1.708898518211823102e+03 1.591660249780238760e-03
1.708202095190063119e+03 1.749872096381393074e-03
1.707505762971588410e+03 1.789683552581984105e-03
1.706809521546478209e+03 1.256231298510331919e-03
1.706113370904813564e+03 1.142682569948888765e-03
1.705417311036682804e+03 1.331837169906032597e-03
1.704721341932170617e+03 1.125049111588804530e-03
1.704025463581370786e+03 1.563640830463206488e-03
1.703329675974366182e+03 7.033069360818320617e-04
1.702633979101252407e+03 1.269815282942217925e-03
1.701938372952121426e+03 1.654379685828445993e-03
1.701242857517067023e+03 1.221458332046150910e-03
1.700547432786182981e+03 1.324145851612321774e-03
1.699852098749568540e+03 1.224759200099969107e-03
1.699156855397324762e+03 1.485228160624963529e-03
1.698461702719547247e+03 1.261539458352610747e-03
1.697766640706338876e+03 1.324159457512247588e-03
1.697071669347804345e+03 4.019158016126402836e-04
1.696376788634046534e+03 8.784009708618598653e-04
1.695681998555171958e+03 5.920771522013396288e-04
1.694987299101290773e+03 4.648716458817312921e-04
1.694292690262505857e+03 9.397971465299462994e-04
1.693598172028931003e+03 5.201472381000012281e-05
1.692903744390680004e+03 6.221637909607896080e-04
1.692209407337861194e+03 4.322637667254691438e-04
1.691515160860595643e+03 1.476145024521664480e-04
1.690821004948995324e+03 5.918288215009942640e-04
1.690126939593177667e+03 4.964294667985017081e-04
1.689432964783263742e+03 5.275483116217227547e-04
1.688739080509372798e+03 6.540961447696895699e-04
1.688045286761631360e+03 -1.063647100649066666e-04
1.687351583530156859e+03 7.481941129790584946e-04
1.686657970805079458e+03 3.682086376840625866e-04
1.685964448576522045e+03 4.312493409792476896e-04
1.685271016834612965e+03 7.468336104511563364e-04
1.684577675569482381e+03 1.125084258415327918e-03
1.683884424771262275e+03 9.975840563237311966e-04
1.683191264430086449e+03 8.079092671854746924e-04
1.682498194536085066e+03 3.340945735464991972e-04
1.681805215079395566e+03 6.464613052460929177e-04
1.681112326050153570e+03 -1.991211971770212314e-04
1.680419527438500154e+03 5.497712172224604021e-04
1.679726819234572758e+03 1.963927022425521329e-05
1.679034201428512461e+03 1.198408605796539867e-03
1.678341674010462157e+03 1.102730177367956593e-03
1.677649236970566562e+03 1.123156572687263678e-04
1.676956890298970393e+03 8.096820155704035997e-05
1.676264633985823821e+03 6.364897510105644576e-04
1.675572468021273380e+03 6.332001290655212868e-04
1.674880392395467425e+03 7.571935073791994991e-04
1.674188407098559765e+03 1.727314774468462428e-04
1.673496512120702391e+03 8.768677466053217615e-04
1.672804707452050934e+03 3.553573552647173767e-04
1.672112993082759203e+03 1.271112008901299209e-03
1.671421369002986467e+03 9.007503972589484681e-04
1.670729835202890172e+03 1.024736947200281367e-03
1.670038391672631406e+03 1.302878735989705314e-03
1.669347038402373073e+03 8.468755481038284629e-04
1.668655775382276261e+03 1.402756265091460730e-03
1.667964602602507512e+03 1.468312066704257615e-03
1.667273520053233369e+03 1.967693582062635029e-03
1.666582527724618558e+03 1.632678747452761397e-03
1.665891625606835078e+03 2.291327747415511547e-03
1.665200813690053110e+03 1.891830761209064909e-03
1.664510091964442836e+03 2.117367314275174234e-03
1.663819460420179894e+03 1.840710452277577328e-03
1.663128919047438103e+03 2.759781813115589396e-03
1.662438467836393102e+03 2.958568482751220904e-03
1.661748106777225985e+03 2.682327814809746993e-03
1.661057835860112391e+03 2.627290227371920344e-03
1.660367655075237053e+03 3.145619784534434051e-03
1.659677564412781066e+03 3.251188245153919642e-03
1.658987563862923707e+03 3.711326627640281362e-03
1.658297653415855166e+03 3.626055640693574139e-03
1.657607833061763813e+03 4.056932276629396546e-03
1.656918102790832563e+03 4.134568379322792718e-03
1.656228462593253425e+03 5.025895077793184930e-03
1.655538912459218409e+03 4.976440611269142451e-03
1.654849452378917704e+03 5.026383410849734161e-03
1.654160082342548776e+03 5.403229568577315282e-03
1.653470802340305454e+03 5.814725356675609809e-03
1.652781612362383385e+03 5.768541761454373806e-03
1.652092512398981853e+03 6.547596007692261903e-03
1.651403502440301963e+03 7.003908437657206144e-03
1.650714582476544820e+03 8.152465455633906705e-03
1.650025752497911526e+03 7.603327174756796709e-03
1.649337012494606824e+03 7.947165875417990660e-03
1.648648362456839095e+03 8.570917119561679079e-03
1.647959802374813080e+03 8.148050055010019541e-03
1.647271332238738978e+03 9.038711659097822815e-03
1.646582952038825169e+03 8.998145508470554652e-03
1.645894661765285491e+03 9.464431152743721029e-03
1.645206461408330142e+03 9.555276100079291776e-03
1.644518350958176597e+03 1.009520130006499351e-02
1.643830330405038694e+03 9.955288379064905838e-03
1.643142399739135726e+03 1.004854885880634117e-02
1.642454558950686987e+03 1.065696061249296611e-02
1.641766808029909953e+03 1.095572666790304260e-02
1.641079146967025736e+03 1.129379255600031044e-02
1.640391575752264544e+03 1.056184382502604706e-02
1.639704094375845671e+03 1.145522696127685737e-02
1.639016702827995687e+03 1.065001843989010939e-02
1.638329401098942981e+03 1.019388603470268960e-02
1.637642189178917761e+03 1.098687889292541096e-02
1.636955067058150235e+03 1.017681241938226365e-02
1.636268034726870610e+03 1.027328636765720803e-02
1.635581092175316371e+03 1.058473022867238884e-02
1.634894239393719545e+03 1.062383253836095102e-02
1.634207476372315796e+03 9.356536099142297169e-03
1.633520803101346246e+03 8.898703405469254521e-03
1.632834219571048379e+03 9.604579477754374497e-03
1.632147725771663318e+03 9.639216695666821821e-03
1.631461321693434002e+03 8.960413654459882526e-03
1.630775007326603372e+03 9.281539236499561363e-03
1.630088782661418009e+03 9.002514577901035708e-03
1.629402647688122670e+03 8.682736146165730487e-03
1.628716602396969392e+03 8.873364954152413234e-03
1.628030646778202936e+03 8.480946180910395663e-03
1.627344780822077155e+03 7.972853488597407556e-03
1.626659004518845904e+03 6.766469455447541442e-03
1.625973317858757582e+03 6.803768202572796180e-03
1.625287720832075138e+03 6.977861713702094952e-03
1.624602213429050607e+03 7.376262387737923115e-03
1.623916795639945121e+03 6.098783249740262306e-03
1.623231467455016173e+03 5.486845868071115601e-03
1.622546228864528530e+03 6.672732056781166370e-03
1.621861079858741505e+03 5.152414495531929851e-03
1.621176020427919866e+03 5.513182599413695047e-03
1.620491050562330202e+03 5.764887052085568286e-03
1.619806170252242737e+03 4.090261397196222511e-03
1.619121379487920422e+03 4.090350977575200019e-03
1.618436678259638938e+03 4.165783200220441081e-03
1.617752066557664875e+03 2.986747990124435231e-03
1.617067544372273915e+03 2.908977791405005422e-03
1.616383111693739920e+03 3.590656001375622935e-03
1.615698768512340393e+03 1.698269749355285803e-03
1.615014514818352836e+03 2.428998025518511270e-03
1.614330350602052931e+03 2.973360913494824467e-03
1.613646275853723637e+03 1.791143612490227188e-03
1.612962290563644274e+03 2.260406430420648736e-03
1.612278394722103258e+03 1.609051670014592650e-03
1.611594588319378090e+03 1.536575113892475405e-03
1.610910871345760825e+03 2.744417097271648065e-03
1.610227243791539877e+03 2.895466268218088116e-03
1.609543705646998205e+03 1.500298608970042314e-03
1.608860256902433321e+03 1.190990871437346823e-03
1.608176897548133638e+03 2.051144290358282093e-03
1.607493627574389393e+03 1.506240684369411454e-03
1.606810446971501733e+03 1.549163561914709093e-03
1.606127355729764531e+03 1.866416577292272878e-03
1.605444353839475298e+03 1.280713166381323162e-03
1.604761441290931543e+03 2.188594187866856489e-03
1.604078618074438054e+03 1.679791168760956521e-03
1.603395884180295980e+03 1.643897105718705775e-03
1.602713239598808286e+03 1.052726421460209319e-03
1.602030684320277942e+03 1.610413736091930456e-03
1.601348218335017009e+03 1.051582188461253455e-03
1.600665841633328455e+03 2.035455077556926843e-03
1.599983554205524342e+03 7.736135521510619948e-04
1.599301356041914914e+03 1.209552617218557537e-03
1.598619247132812234e+03 3.797242699094308636e-04
1.597937227468532001e+03 9.740647597294965071e-04
1.597255297039386278e+03 1.252738752542075515e-03
1.596573455835696222e+03 5.792272092787590114e-04
1.595891703847777535e+03 7.386979673391572002e-04
1.595210041065951373e+03 1.823438084333098372e-04
1.594528467480535255e+03 4.604543516701328537e-04
1.593846983081855797e+03 1.295809852710893629e-03
1.593165587860237792e+03 1.850409388037473806e-03
1.592484281806002400e+03 8.177989829239100221e-04
1.591803064909481691e+03 9.370443178008525239e-04
1.591121937160998641e+03 4.996684739366874083e-04
1.590440898550888960e+03 3.409723150234257355e-04
1.589759949069481081e+03 6.591657474328514732e-04
1.589079088707108895e+03 7.378483560313767306e-04
1.588398317454104472e+03 4.600970290764986106e-04
1.587717635300805341e+03 3.407359635230088253e-04
1.587037042237549031e+03 4.998319170448430092e-04
1.586356538254673069e+03 -2.153377551331126579e-04
1.585676123342520441e+03 1.817826150679020347e-04
1.584995797491428675e+03 6.188076235605798796e-04
1.584315560691744395e+03 1.421100529109467622e-04
1.583635412933810585e+03 1.214148395933225188e-03
1.582955354207972050e+03 6.183922475877422437e-04
1.582275384504577232e+03 -1.761134556270763367e-04
1.581595503813976393e+03 5.790928114812511369e-04
1.580915712126517974e+03 1.374846415686190211e-03
1.580236009432555875e+03 -5.707782615650732329e-05
1.579556395722442176e+03 -1.015087621599932355e-03
1.578876870986530776e+03 -2.169664667020958020e-04
1.578197435215177393e+03 5.844727412967909300e-04
1.577518088398743203e+03 8.277779192232700110e-04
1.576838830527582104e+03 1.845392143558800813e-04
1.576159661592058910e+03 1.197051176510139378e-03
1.575480581582536615e+03 7.131071300465846542e-04
1.574801590489372757e+03 9.168606791686340117e-04
1.574122688302937604e+03 4.686727320727100167e-04
1.573443875013595971e+03 3.880306051257187221e-04
1.572765150611714489e+03 1.850982691836209997e-04
1.572086515087665248e+03 9.172056691841980018e-04
1.571407968431814879e+03 5.100857360660646187e-04
1.570729510634537291e+03 9.574428385716440620e-04
1.570051141686210030e+03 6.348965508328117914e-04
1.569372861577201547e+03 1.660870496422293301e-03
1.568694670297894845e+03 8.859218541726319486e-04
1.568016567838662013e+03 6.477715807635298529e-05
1.567338554189886054e+03 6.023627017742936825e-04
1.566660629341948152e+03 6.471664462250951402e-05
1.565982793285229491e+03 6.488552826203608645e-04
1.565305046010113074e+03 6.096714572638040758e-04
1.564627387506985542e+03 -3.547006151030106832e-04
1.563949817766233537e+03 6.562943166203821224e-04
1.563272336778243698e+03 9.088810964040165523e-04
1.562594944533408125e+03 2.004773566371752941e-03
1.561917641022115276e+03 1.246403366992204732e-03
1.561240426234762708e+03 9.929108692304543845e-04
1.560563300161735242e+03 1.119628248666383824e-03
1.559886262793437709e+03 1.709370161300624536e-03
1.559209314120264025e+03 1.670082788290933864e-03
1.558532454132609928e+03 1.793658113758942645e-03
1.557855682820878428e+03 2.047357770879677449e-03
1.557179000175468900e+03 1.331143676725217223e-03
1.556502406186782537e+03 1.836877531652619279e-03
1.555825900845229626e+03 1.581463154738876843e-03
1.555149484141209541e+03 2.348882871928102689e-03
1.554473156065132571e+03 1.296587436939503112e-03
1.553796916607403546e+03 2.281217746910868972e-03
1.553120765758438210e+03 1.818592151462727078e-03
1.552444703508643215e+03 1.825884189945288288e-03
1.551768729848434305e+03 2.091022069168683908e-03
1.551092844768223586e+03 1.796632817343866463e-03
1.550417048258428622e+03 1.543389419681966308e-03
1.549741340309466977e+03 2.376438002098781466e-03
1.549065720911756216e+03 2.079603076062712299e-03
1.548390190055715721e+03 1.648581331158119031e-03
1.547714747731770331e+03 1.699239311613446159e-03
1.547039393930337610e+03 1.749267172454562229e-03
1.546364128641846037e+03 1.482153130379401662e-03
1.545688951856722269e+03 1.391964189544257768e-03
1.545013863565391148e+03 1.082281644829394566e-03
1.544338863758284788e+03 1.742367423995361264e-03
1.543663952425828029e+03 2.003192041378073704e-03
1.542989129558460263e+03 2.353206072575756650e-03
1.542314395146606330e+03 1.648931941401587942e-03
1.541639749180707440e+03 2.043509401846314247e-03
1.540965191651197529e+03 2.754474855833145049e-03
1.540290722548512349e+03 2.454239774476946537e-03
1.539616341863091293e+03 8.210013636571335087e-04
1.538942049585379209e+03 1.845078079545990233e-03
1.538267845705811851e+03 2.207244434590124437e-03
1.537593730214839525e+03 3.197098729684639314e-03
1.536919703102899803e+03 2.892565410219213786e-03
1.536245764360442990e+03 2.045635359713444002e-03
1.535571913977913937e+03 2.863455873958488471e-03
1.534898151945768404e+03 2.195216569208267594e-03
1.534224478254449423e+03 1.928244280570969417e-03
1.533550892894414574e+03 2.752333574242108328e-03
1.532877395856112344e+03 3.165723318348148685e-03
1.532203987130002133e+03 2.037702587370967579e-03
1.531530666706537886e+03 2.922379056624449609e-03
1.530857434576177184e+03 2.476485083409011960e-03
1.530184290729383065e+03 3.000409223848751056e-03
1.529511235156611292e+03 2.921963413818196801e-03
1.528838267848326723e+03 2.703864192219014844e-03
1.528165388794992396e+03 1.631561595403952609e-03
1.527492597987074987e+03 2.732903309295613061e-03
1.526819895415037536e+03 2.270917414750923177e-03
1.526147281069352175e+03 2.139344569051041152e-03
1.525474754940487401e+03 2.198781532967203269e-03
1.524802317018911708e+03 2.792912685673181687e-03
1.524129967295099050e+03 1.783940095473933798e-03
1.523457705759523378e+03 3.513660147885226681e-03
1.522785532402660465e+03 2.446348120176251428e-03
1.522113447214986081e+03 2.807709438029043839e-03
1.521441450186975999e+03 1.724532863045660737e-03
1.520769541309115084e+03 2.438388070821308120e-03
1.520097720571879108e+03 2.401836810775298103e-03
1.519425987965756576e+03 2.822474647686196072e-03
1.518754343481226897e+03 2.275817685894054952e-03
1.518082787108776756e+03 3.527577583666371367e-03
1.517411318838892839e+03 3.393210432962794759e-03
1.516739938662060013e+03 2.894484719142302685e-03
1.516068646568775875e+03 2.019868604998297738e-03
1.515397442549523475e+03 1.981629595682252599e-03
1.514726326594802231e+03 2.419185523120633962e-03
1.514055298695102465e+03 4.521601686369856876e-03
1.513384358840919958e+03 1.966927258431001250e-03
1.512713507022752310e+03 2.413180102009639463e-03
1.512042743231095301e+03 3.466961371794966950e-03
1.511372067456453806e+03 3.160513199410527798e-03
1.510701479689327243e+03 3.403096462845556138e-03
1.510030979920216851e+03 3.260495636656062044e-03
1.509360568139627503e+03 2.777903850782764087e-03
1.508690244338065895e+03 2.289349572316687082e-03
1.508020008506035083e+03 3.667943479338939966e-03
1.507349860634049037e+03 3.062954194775265038e-03
1.506679800712618089e+03 2.333711413446631997e-03
1.506009828732247115e+03 4.842206414013818828e-03
1.505339944683453723e+03 3.708743117105937816e-03
1.504670148556753702e+03 3.087237216468835532e-03
1.504000440342659203e+03 3.465963636625918071e-03
1.503330820031687836e+03 4.441951832931663284e-03
1.502661287614360845e+03 2.612670987354734093e-03
1.501991843081195839e+03 2.448353407184409355e-03
1.501322486422715883e+03 2.588644212274858036e-03
1.500653217629442224e+03 4.386809775770117610e-03
1.499984036691901565e+03 2.625724109151319780e-03
1.499314943600620609e+03 4.137648966250190817e-03
1.498645938346122421e+03 2.852649291176501817e-03
1.497977020918939161e+03 2.304863520938488838e-03
1.497308191309599351e+03 4.546968076193327879e-03
1.496639449508636972e+03 2.852485409419746459e-03
1.495970795506582363e+03 5.584866627407778471e-03
1.495302229293971322e+03 4.326112575132838069e-03
1.494633750861339649e+03 3.638458078789365887e-03
1.493965360199224961e+03 1.948192079854250231e-03
1.493297057298168511e+03 2.896600030785879531e-03
1.492628842148706099e+03 3.454692959727051395e-03
1.491960714741384436e+03 3.550850225881353045e-03
1.491292675066742959e+03 3.919082660114778759e-03
1.490624723115324741e+03 3.058435344662686819e-03
1.489956858877681952e+03 3.428343042769432022e-03
1.489289082344357666e+03 2.965814036594522762e-03
1.488621393505900414e+03 3.413834254981374262e-03
1.487953792352866003e+03 3.088870070159616035e-03
1.487286278875799326e+03 4.687131196772458333e-03
1.486618853065259827e+03 3.861482644298742679e-03
1.485951514911797858e+03 3.893892554024750915e-03
1.485284264405971044e+03 3.413330175460031063e-03
1.484617101538337010e+03 3.739235995007610201e-03
1.483950026299457022e+03 2.054113444557293527e-03
1.483283038679888705e+03 3.275971342917752705e-03
1.482616138670195141e+03 3.232119109361353618e-03
1.481949326260941234e+03 4.873638701782262092e-03
1.481282601442688247e+03 3.520663430792394643e-03
1.480615964206004719e+03 4.097731405508570589e-03
1.479949414541461010e+03 4.767083155100632942e-03
1.479282952439622022e+03 4.651467921296626069e-03
1.478616577891058114e+03 1.327327258831935593e-03
1.477950290886346920e+03 2.797079494915015712e-03
1.477284091416056981e+03 2.817944983376819822e-03
1.476617979470764112e+03 4.252668317675318589e-03
1.475951955041045949e+03 9.557300918359091157e-04
1.475286018117480126e+03 4.836249281578903353e-03
1.474620168690646096e+03 5.813004187044535330e-03
1.473954406751123315e+03 5.703023812549821471e-03
1.473288732289493055e+03 4.547105057331308174e-03
1.472623145296340226e+03 4.851650638581093272e-03
1.471957645762255197e+03 4.723759880566033402e-03
1.471292233677815602e+03 6.469578222745146247e-03
1.470626909033615448e+03 5.002842693234644568e-03
1.469961671820241463e+03 3.869289913911334779e-03
1.469296522028284016e+03 3.267364311336464888e-03
1.468631459648335294e+03 4.971640580026560029e-03
1.467966484670994760e+03 3.806663056654719171e-03
1.467301597086850961e+03 5.841324314172255221e-03
1.466636796886501543e+03 5.903032582726716604e-03
1.465972084060545967e+03 6.063131843116453638e-03
1.465307458599583697e+03 4.271618800423244641e-03
1.464642920494214195e+03 4.219843510939728058e-03
1.463978469735044200e+03 5.269415512672489914e-03
1.463314106312671356e+03 3.806265527703885879e-03
1.462649830217704221e+03 7.441620254919993453e-03
1.461985641440747713e+03 6.376656119803943319e-03
1.461321539972414030e+03 5.095043627985626662e-03
1.460657525803309909e+03 7.814398233434563523e-03
1.459993598924045727e+03 4.349517019706343988e-03
1.459329759325231862e+03 5.938257028991818232e-03
1.458666006997487784e+03 5.340209893383365825e-03
1.458002341931427509e+03 3.624173770170980441e-03
1.457338764117663231e+03 6.026426498858885282e-03
1.456675273546818062e+03 6.005593810583252472e-03
1.456011870209509652e+03 8.276622580672444995e-03
1.455348554096359294e+03 2.739493979653302019e-03
1.454685325197990096e+03 4.390704983728199208e-03
1.454022183505025168e+03 6.185725592556362042e-03
1.453359129008089440e+03 5.855684524853664759e-03
1.452696161697809657e+03 7.558500693210643516e-03
1.452033281564818026e+03 7.368775584503062422e-03
1.451370488599737655e+03 3.433060192879601111e-03
1.450707782793204387e+03 5.956628690462564997e-03
1.450045164135850428e+03 7.264289730085989223e-03
1.449382632618307980e+03 6.687394628809954777e-03
1.448720188231214706e+03 6.113346028541310345e-03
1.448057830965204630e+03 5.274373550388945092e-03
1.447395560810919051e+03 2.247380396249054179e-03
1.446733377758997449e+03 4.873132991839837329e-03
1.446071281800079305e+03 6.741702988128792789e-03
1.445409272924805919e+03 6.540448258627046783e-03
1.444747351123825865e+03 7.667323488039632338e-03
1.444085516387782263e+03 6.405680860064454085e-03
1.443423768707321869e+03 1.425443788909463343e-03
1.442762108073093259e+03 2.264759656770044902e-03
1.442100534475746827e+03 6.457484517058543864e-03
1.441439047905931147e+03 6.666536023822742206e-03
1.440777648354303892e+03 4.737472709964201528e-03
1.440116335811515455e+03 6.505500980691087363e-03
1.439455110268223507e+03 5.559464910153949675e-03
1.438793971715085718e+03 6.340835757633060850e-03
1.438132920142754301e+03 4.939524612139156896e-03
1.437471955541897842e+03 6.661755438927524642e-03
1.436811077903170371e+03 4.990040026735754509e-03
1.436150287217240475e+03 5.112200005169239940e-03
1.435489583474769461e+03 4.779643732342297134e-03
1.434828966666422275e+03 4.490215513062127163e-03
1.434168436782869321e+03 5.407309085970130220e-03
1.433507993814775546e+03 2.358622058635398238e-04
1.432847637752813171e+03 3.506557979728949868e-03
1.432187368587650781e+03 1.553298036835659571e-03
1.431527186309964236e+03 3.473550313753648224e-03
1.430867090910427578e+03 7.450376883872633811e-03
1.430207082379713029e+03 2.559673154445441402e-03
1.429547160708503725e+03 3.923348177006618677e-03
1.428887325887471889e+03 8.213565564123899432e-03
1.428227577907302475e+03 1.787647964403538863e-03
1.427567916758673164e+03 9.482778268829405652e-04
1.426908342432268910e+03 2.715859245699323455e-03
1.426248854918776487e+03 -9.271212299039384593e-05
1.425589454208875395e+03 8.339799406559459879e-03
1.424930140293257864e+03 1.718309319241680079e-03
1.424270913162610668e+03 5.612137054935586143e-03
1.423611772807624220e+03 4.614366943777826677e-04
1.422952719218990751e+03 8.754269020776032657e-05
1.422293752387398854e+03 2.806954220095774790e-04
1.421634872303551674e+03 6.688287378261531481e-04
1.420976078958135986e+03 1.852031562052172892e-03
1.420317372341853115e+03 5.657488409721346707e-03
1.419658752445404389e+03 3.114505410483023925e-03
1.419000219259483856e+03 1.868714207695896775e-03
1.418341772774796482e+03 1.719752507358057866e-03
1.417683412982045411e+03 5.622677056931483369e-03
1.417025139871931970e+03 -1.968576945822306853e-03
1.416366953435168398e+03 1.141252267121868830e-03
1.415708853662456022e+03 -3.270243578836003803e-03
1.415050840544505263e+03 5.234566746577438935e-04
1.414392914072026542e+03 4.422373543360513977e-03
1.413735074235732100e+03 -2.298403767733760757e-03
1.413077321026334175e+03 2.757149080115785938e-03
1.412419654434546828e+03 7.574071987409666980e-04
1.411762074451085937e+03 5.625683293590875815e-04
1.411104581066669198e+03 4.741125748574162406e-03
1.410447174272016127e+03 -2.443808269022446251e-03
1.409789854057846242e+03 -6.038295209996008377e-03
1.409132620414880876e+03 -1.116784145602835567e-03
1.408475473333843183e+03 3.309710759973206757e-03
1.407818412805458138e+03 6.475840540534102789e-03
1.407161438820448893e+03 2.390501378761819389e-03
1.406504551369547698e+03 5.392587838451495634e-03
1.405847750443477707e+03 6.253795589835633387e-04
1.405191036032972988e+03 3.455582274406664503e-03
1.404534408128763971e+03 6.227543120994084858e-04
1.403877866721586543e+03 -1.449761216011198227e-03
1.403221411802171133e+03 9.135709754175117860e-04
1.402565043361253629e+03 -2.326869333392488168e-03
1.401908761389573556e+03 -4.807232782246188656e-03
1.401252565877868619e+03 -2.718399285706376341e-03
1.400596456816880163e+03 4.170336700812309299e-04
1.399940434197349532e+03 4.143065481825033460e-03
1.399284498010016250e+03 -4.646934499165471244e-04
1.398628648245630757e+03 2.869508495240870229e-03
1.397972884894934396e+03 1.345490135965804772e-03
1.397317207948677606e+03 3.625804488434502312e-03
1.396661617397605369e+03 4.890034113014911366e-03
1.396006113232473581e+03 1.411977060837617303e-03
1.395350695444029043e+03 -2.668799602442580108e-03
1.394695364023025832e+03 5.244815694325290732e-03
1.394040118960219843e+03 -2.520946128902388800e-03
1.393384960246366973e+03 1.005847149666463936e-02
1.392729887872223117e+03 -7.161528341075092986e-03
1.392074901828547809e+03 5.186498423829585683e-04
1.391420002106100583e+03 -9.296304034980265238e-04
1.390765188695644611e+03 -4.625656708794930426e-03
1.390110461587941245e+03 8.068616575915793163e-03
1.389455820773759115e+03 2.090668017546449490e-03
1.388801266243857754e+03 8.052349552510926212e-03
1.388146797989009428e+03 -1.061836769495891168e-02
1.387492415999979130e+03 2.102978314833183534e-03
1.386838120267540944e+03 2.570255230512864027e-03
1.386183910782465318e+03 -1.088931774076694337e-02
1.385529787535524520e+03 5.890238519708443929e-04
1.384875750517494453e+03 -1.056797032613498435e-03
1.384221799719149203e+03 9.943944041000801412e-03
1.383567935131266495e+03 1.065917546762917487e-03
1.382914156744625870e+03 -8.304148847702580785e-03
1.382260464550008692e+03 -6.542044950393299980e-03
1.381606858538194501e+03 4.783195429990343313e-03
1.380953338699968299e+03 1.168124556615032913e-03
1.380299905026111446e+03 -4.145331622256658889e-03
1.379646557507416219e+03 2.190820366892194530e-04
1.378993296134662160e+03 -3.192135728334000774e-03
1.378340120898641544e+03 1.346014588250513989e-02
1.377687031790146648e+03 -1.196399972876156965e-02
1.377034028799966109e+03 -8.026111899048590402e-04
1.376381111918895840e+03 3.987122210768754942e-03
1.375728281137728118e+03 2.009552073360296523e-02
1.375075536447260674e+03 -7.915159619177478123e-03
1.374422877838287604e+03 1.384354661953295746e-03
1.373770305301610279e+03 -1.472858999636713967e-03
1.373117818828030067e+03 -9.591136972411202014e-03
1.372465418408346522e+03 4.393897219108122178e-03
1.371813104033362833e+03 -2.374139949899834942e-02
1.371160875693885828e+03 1.164963475355596488e-02
1.370508733380716876e+03 7.968457066987842327e-03
1.369856677084668263e+03 1.335100409266331417e-02
1.369204706796546816e+03 -2.306465161236075870e-03
1.368552822507161181e+03 1.969431628897455253e-02
1.367901024207325463e+03 5.094333252153766117e-03
1.367249311887851945e+03 -1.459500073455534570e-02
1.366597685539552913e+03 3.191313227043674969e-03
1.365946145153247926e+03 2.383252138525115624e-02
1.365294690719752907e+03 3.970359668564574056e-03
1.364643322229885598e+03 -4.105673890286012234e-03
1.363992039674469197e+03 -1.293527389210989524e-02
1.363340843044321446e+03 -1.192152872743161953e-03
1.362689732330267361e+03 -1.396484749757912619e-02
1.362038707523130142e+03 1.323305583550077325e-02
1.361387768613738444e+03 -4.631325577313672175e-04
1.360736915592917285e+03 2.908139417967083810e-03
1.360086148451498957e+03 8.092765897206709996e-03
1.359435467180306659e+03 -1.062348881401993517e-02
1.358784871770178142e+03 -1.747256700577823341e-02
1.358134362211945700e+03 2.268618503008692014e-02
1.357483938496439805e+03 -1.233571556399483231e-02
1.356833600614501847e+03 1.404080285257979822e-03
1.356183348556962301e+03 1.057479627913280630e-02
1.355533182314668011e+03 -1.593355880177847348e-03
1.354883101878453090e+03 1.537270865505154828e-02
1.354233107239162564e+03 4.323184160892745188e-03
1.353583198387637822e+03 -1.304251641381588139e-02
1.352933375314722070e+03 -4.184960317445244465e-02
1.352283638011263974e+03 1.593920921782820835e-03
1.351633986468108560e+03 1.590479040189742704e-03
1.350984420676108130e+03 -7.069828537973588643e-04
1.350334940626107709e+03 -1.636393796488054206e-02
1.349685546308961420e+03 4.351576534107776464e-03
1.349036237715521565e+03 8.309632566640553011e-03
1.348387014836645903e+03 2.353620512106840978e-02
1.347737877663184918e+03 8.666797899959216914e-03
1.347088826185998187e+03 3.475724467717365620e-03
1.346439860395947107e+03 2.547874931928454864e-02
1.345790980283885801e+03 -6.726132331308024535e-03
1.345142185840682941e+03 -1.582164268849483094e-02
1.344493477057196287e+03 2.341080067639966789e-02
1.343844853924290874e+03 -2.059859429147953627e-02
1.343196316432833555e+03 -3.697881537705099975e-02
1.342547864573693005e+03 3.032168579429016242e-02
1.341899498337736077e+03 4.322673116228897133e-02
1.341251217715831444e+03 2.152706598622706677e-02
1.340603022698851419e+03 -9.882984409052407871e-04
1.339954913277671949e+03 -3.160152317829898611e-02
1.339306889443163527e+03 -4.075523195826376982e-02
1.338658951186203922e+03 -1.010467701795534799e-03
1.338011098497669082e+03 -1.247025964675520758e-02
1.337363331368440413e+03 -3.708362032289278659e-02
1.336715649789395684e+03 3.782804595123043928e-02
1.336068053751414482e+03 1.978402606537784866e-02
1.335420543245381850e+03 8.730350566256865619e-03
1.334773118262182834e+03 -7.508525561863934987e-03
1.334125778792700658e+03 9.364561211250115036e-04
1.333478524827824003e+03 6.725407890855263082e-02
1.332831356358441553e+03 9.561165292960948844e-03
1.332184273375445628e+03 2.992757017041021081e-02
1.331537275869723089e+03 7.866860800964067466e-03
1.330890363832168077e+03 1.533944508095173333e-02
1.330243537253676550e+03 3.249836923257689355e-03
1.329596796125142646e+03 7.243669834001958963e-02
1.328950140437464142e+03 -4.558518222765103184e-02
1.328303570181538817e+03 -1.170823267148288042e-02
1.327657085348268083e+03 1.384204541314089550e-02
1.327010685928551538e+03 -1.610446319015708047e-02
1.326364371913292416e+03 -1.948282836266642878e-02
1.325718143293393950e+03 -5.026523301994904186e-02
1.325072000059764832e+03 3.821878343654531388e-03
1.324425942203310115e+03 -3.598580491545864263e-02
1.323779969714936669e+03 6.465961385016912033e-02
1.323134082585556826e+03 1.451831178138409837e-03
1.322488280806082912e+03 -3.010865876488809378e-02
1.321842564367421801e+03 -1.397404051304649009e-01
1.321196933260493097e+03 -5.869109959251156416e-02
1.320551387476210948e+03 -7.781197870385707371e-02
1.319905927005493140e+03 -1.214229502727398186e-01
1.319260551839255641e+03 -1.193471380148615757e-01
1.318615261968418054e+03 -7.750317898798209093e-02
1.317970057383903622e+03 -7.208516849515281266e-02
1.317324938076637409e+03 4.875525189170609210e-03
1.316679904037537199e+03 -5.266988190768950168e-02
1.316034955257533511e+03 -4.088263144086255046e-02
1.315390091727551408e+03 2.743149194543924654e-02
1.314745313438519588e+03 -1.506284443086599034e-01
1.314100620381366753e+03 6.820934784934191975e-02
1.313456012547025239e+03 7.787381590066193293e-02
1.312811489926425565e+03 5.540003470300597366e-02
1.312167052510505528e+03 -8.166637518390308659e-02
1.311522700290195644e+03 1.463951691738316352e-01
1.310878433256437347e+03 2.990650815818406486e-02
1.310234251400166613e+03 1.686767421820848656e-01
1.309590154712323056e+03 -5.468200729459124498e-02
1.308946143183846289e+03 4.768309747800034137e-02
1.308302216805683202e+03 2.061340262033826420e-01
1.307658375568771589e+03 -1.617785858336163729e-01
1.307014619464063799e+03 -1.011185743274451015e-01
1.306370948482501262e+03 -6.410210434537934321e-02
1.305727362615032689e+03 3.765660523252085251e-02
1.305083861852612245e+03 -6.695389113167647677e-02
1.304440446186185000e+03 8.059770968085318288e-02
1.303797115606705120e+03 5.818847573463346162e-02
1.303153870105128590e+03 -1.013152603322682171e-01
1.302510709672409575e+03 1.007862814712629507e-01
1.301867634299502242e+03 6.770778375036586028e-02
1.301224643977368032e+03 5.263006455608257306e-02
1.300581738696964749e+03 -1.129189150184759655e-01
1.299938918449253833e+03 1.121514503526302997e-01
1.299296183225196728e+03 8.133438682370509876e-02
1.298653533015760331e+03 1.048160453092166072e-01
1.298010967811906085e+03 -2.981442311941475132e-01
1.297368487604600887e+03 -4.959014283689671537e-02
1.296726092384815274e+03 -4.751645082421409455e-02
1.296083782143514327e+03 -1.428607216438813332e-01
1.295441556871674038e+03 -2.090034279800627101e-02
1.294799416560263126e+03 5.031185511774161762e-02
1.294157361200257583e+03 1.125286622983629053e-01
1.293515390782629765e+03 -3.746295649489230634e-02
1.292873505298359305e+03 3.591052307183916770e-01
1.292231704738420376e+03 8.427568585396906509e-02
1.291589989093796248e+03 -1.060357757941204487e-01
1.290948358355462915e+03 -1.102167751235567233e-01
1.290306812514405465e+03 2.202937653395233841e-01
1.289665351561608986e+03 -2.820125252273109617e-01
1.289023975488056749e+03 -4.831391643571729122e-01
1.288382684284735660e+03 -4.055387637658727229e-01
1.287741477942630809e+03 -1.337992628964607411e-01
1.287100356452734559e+03 3.693094360788734543e-02
1.286459319806035637e+03 -1.333665662633753690e-01
1.285818367993528227e+03 -1.674707554270320545e-02
1.285177501006204693e+03 1.729049269763007768e-01
1.284536718835059219e+03 1.665761068445444915e-01
1.283896021471089625e+03 2.834447701616668591e-01
1.283255408905290096e+03 -1.261970373413411894e-01
1.282614881128663910e+03 -2.365139717844360057e-01
1.281974438132208888e+03 1.942208878140886108e-01
1.281334079906930128e+03 -2.283082842972697646e-01
1.280693806443827270e+03 -4.678654255455839128e-01
1.280053617733905412e+03 -2.832880562258735524e-01
1.279413513768175108e+03 -1.034157309964566368e-01
1.278773494537637816e+03 2.390726918626823183e-01
1.278133560033305912e+03 2.450887728115723752e-01
1.277493710246189949e+03 -2.731498250795167393e-01
1.276853945167302300e+03 4.613405347130636880e-01
1.276214264787653519e+03 -2.909585052490302193e-01
1.275574669098259619e+03 -4.402430720983061541e-01
1.274935158090138430e+03 -1.764269488119120100e-01
1.274295731754304143e+03 -2.577228516834904615e-01
1.273656390081780046e+03 3.832085281625432355e-02
1.273017133063582150e+03 -7.852978428655747745e-02
1.272377960690731925e+03 -3.271957854840017443e-01
1.271738872954258113e+03 -2.588023511614250260e-01
1.271099869845178546e+03 3.530096558744462154e-01
1.270460951354523786e+03 1.157408250158638435e-01
1.269822117473318940e+03 6.528738755417337059e-01
1.269183368192594571e+03 2.149228571880326955e-01
1.268544703503377605e+03 -5.689698068157619110e-02
1.267906123396702242e+03 9.972042794000320065e-02
1.267267627863600865e+03 2.926991929134712400e-01
1.266629216895109494e+03 1.931136358802754971e-01
1.265990890482262330e+03 -5.628740105376490305e-02
1.265352648616093575e+03 6.613706025619933704e-03
1.264714491287648343e+03 -4.500191308053054784e-01
1.264076418487962655e+03 1.093194673150109653e-01
1.263438430208077989e+03 1.675009355874857164e-01
1.262800526439037640e+03 9.717023394924971802e-01
1.262162707171886723e+03 -2.453602458487287030e-01
1.261524972397672173e+03 7.957838456079402434e-01
1.260887322107435466e+03 5.489157635483132847e-01
1.260249756292234451e+03 7.365371696646363375e-01
1.259612274943110606e+03 5.892280920063037719e-01
1.258974878051116320e+03 2.434070984470245447e-01
1.258337565607307624e+03 3.192160075556554899e-01
1.257700337602738728e+03 3.798367366890966212e-01
1.257063194028463840e+03 3.825552435512273308e-01
1.256426134875538992e+03 1.104288603494133353e-01
1.255789160135023849e+03 7.076431455031573226e-02
1.255152269797978079e+03 7.308822567145760452e-02
1.254515463855463167e+03 -1.376293405155770977e-01
1.253878742298540601e+03 -1.438368280182010239e-01
1.253242105118273685e+03 -1.978159968322591167e-01
1.252605552305731180e+03 -6.173046625248956865e-01
1.251969083851978212e+03 -1.436152101821710769e-01
1.251332699748083542e+03 1.867663672879577297e-01
1.250696399985114112e+03 1.910257399013596258e-01
1.250060184554144143e+03 -1.148452054208778939e-01
1.249424053446246035e+03 -1.147043086565068815e-01
1.248788006652490367e+03 4.287258355625605533e-01
1.248152044163956816e+03 7.190346456473114545e-01
1.247516165971717783e+03 1.259467299592440526e-01
1.246880372066854761e+03 -2.886430974183596884e-02
1.246244662440447428e+03 2.492062471325916240e-02
1.245609037083571820e+03 5.656514800456066139e-01
1.244973495987316710e+03 4.477408049226891222e-03
1.244338039142763591e+03 2.354334130457647889e-01
1.243702666540995779e+03 2.320809348854865617e-01
1.243067378173100224e+03 -1.665907810252296173e-01
1.242432174030167516e+03 -5.091766453088455990e-02
1.241797054103284609e+03 -1.558154136512619747e-01
1.241162018383542090e+03 -1.366472365040370118e-01
1.240527066862034189e+03 7.090342877763916585e-03
1.239892199529853315e+03 -2.956863814289340323e-02
1.239257416378093694e+03 2.129429302786160771e-01
1.238622717397853194e+03 3.031663292925900199e-01
1.237988102580229679e+03 -6.425435753269600481e-01
1.237353571916319197e+03 -4.050283967012278108e-01
1.236719125397226890e+03 3.935570218099451734e-01
1.236084763014052442e+03 -3.135349996197586697e-01
1.235450484757899176e+03 5.712839968265108655e-03
1.234816290619870415e+03 -5.056719847202458679e-02
1.234182180591078577e+03 5.124480853868323971e-02
1.233548154662625166e+03 5.743735371775099408e-01
1.232914212825618961e+03 3.083904172184446235e-01
1.232280355071176018e+03 6.830422672137172191e-02
1.231646581390405117e+03 -5.399927511154285070e-02
1.231012891774416858e+03 -1.689102059117254806e-01
1.230379286214329113e+03 -1.926158086476371933e-01
1.229745764701256121e+03 -1.278818542829386617e-01
1.229112327226317575e+03 5.919656327151397862e-02
1.228478973780633169e+03 -1.381096332760914092e-01
1.227845704355320777e+03 -5.454822347141158323e-01
1.227212518941501912e+03 -6.462655412120507092e-01
1.226579417530299907e+03 -3.956675733800230632e-01
1.225946400112839910e+03 -1.508831593011396577e-01
1.225313466680247075e+03 -1.485508268122062991e-01
1.224680617223652007e+03 5.979080291333725011e-02
1.224047851734178039e+03 -4.897673326593413035e-01
1.223415170202959416e+03 4.643155145563326869e-01
1.222782572621128566e+03 -2.834518321620541070e-01
1.222150058979812457e+03 6.420455454067451433e-03
1.221517629270152611e+03 1.418189421325838084e-01
1.220885283483279636e+03 7.021056799029895545e-02
1.220253021610333235e+03 2.632760886636902886e-01
1.219620843642451291e+03 -9.919201810735783775e-02
1.218988749570773507e+03 3.515441309819620219e-01
1.218356739386443223e+03 2.168950791759033381e-01
1.217724813080598324e+03 -3.851317801818623932e-01
1.217092970644389425e+03 2.773313069024830879e-01
1.216461212068958048e+03 -1.974761249250588657e-01
1.215829537345452991e+03 6.580762446542153254e-01
1.215197946465019413e+03 7.761100094582967790e-02
1.214566439418807931e+03 5.119365958234322056e-01
1.213935016197974619e+03 2.070151172735835987e-01
1.213303676793666455e+03 7.859690193390263258e-02
1.212672421197041331e+03 -1.813438878524388509e-01
1.212041249399253502e+03 1.275760182961555578e-01
1.211410161391457223e+03 -2.400822212254745958e-01
1.210779157164815842e+03 5.745373446173086991e-03
1.210148236710483616e+03 3.802458705899523089e-02
1.209517400019623892e+03 5.142175341861899840e-01
1.208886647083400021e+03 1.425012814716530019e-01
1.208255977892973533e+03 -6.335468120712142159e-01
1.207625392439511415e+03 -2.731790797663670722e-01
1.206994890714178837e+03 2.058018848082040497e-01
1.206364472708146423e+03 -1.014333602672093798e-01
1.205734138412581160e+03 8.840870042885203006e-02
1.205103887818655494e+03 -7.311030288168542113e-02
1.204473720917540049e+03 -1.263094839193264485e-01
1.203843637700409090e+03 1.094395450044913648e-01
1.203213638158438698e+03 2.293719943787380922e-01
1.202583722282803137e+03 4.726714575937938645e-01
1.201953890064683947e+03 -2.468944353228217162e-02
1.201324141495255390e+03 -5.088438079462368480e-01
1.200694476565702644e+03 8.090186955548460401e-02
1.200064895267203610e+03 2.081822245380241798e-01
1.199435397590945286e+03 -2.288831240638233566e-01
1.198805983528111028e+03 1.496139042384760642e-01
1.198176653069887834e+03 2.061118775704158870e-02
1.197547406207462700e+03 -5.603211402791732354e-01
1.196918242932024441e+03 -7.421444383092075381e-02
1.196289163234763691e+03 2.358159750400267221e-02
1.195660167106871086e+03 6.779966263333457865e-01
1.195031254539542715e+03 2.723797506738770413e-01
1.194402425523969214e+03 6.272932782982923450e-02
1.193773680051352130e+03 3.140464260113505213e-01
1.193145018112882099e+03 -7.387507104920976175e-02
1.192516439699764305e+03 4.145952311779262378e-01
1.191887944803194841e+03 -9.705606649456509361e-02
1.191259533414378893e+03 -3.880678603158993489e-01
1.190631205524516190e+03 -2.067486007152326277e-01
1.190002961124813737e+03 -2.299974284553856219e-01
1.189374800206473083e+03 -5.469659899160430466e-02
1.188746722760708508e+03 2.744442264704360368e-01
1.188118728778719742e+03 1.859580777888349967e-01
1.187490818251726523e+03 -3.276175247888606923e-01
1.186862991170932219e+03 -7.309135862374829817e-02
