# Supplementary material for: Elevated concentrations cause upright alpha-synuclein conformation at lipid interfaces
Source: Nat Commun. 2023 Sep 18;14:5731. doi: 10.1038/s41467-023-39843-1 (PMC10507035; doi:10.1038/s41467-023-39843-1)
Supplement: Supplementary file 3 — Source Data [file 41467_2023_39843_MOESM3_ESM.zip › Source Data file/FigureS3/A/aS-DPPG_50uM-reproduction-NoFiltration_t = 21.53 to 26.38 hr.txt]

2.303734463863343990e+03 3.148770578560862454e-02
2.302961100516073202e+03 -1.054971586737934964e-03
2.302187836495217198e+03 2.660165630163289704e-02
2.301414671789645581e+03 -4.993102327257818024e-02
2.300641606388224318e+03 -1.795992804901920190e-02
2.299868640279824831e+03 -1.173581132391193944e-02
2.299095773453316724e+03 -5.791697149784775372e-02
2.298323005897578696e+03 -1.106213978824917808e-02
2.297550337601480351e+03 6.382201958373777406e-02
2.296777768553902206e+03 1.084991546490476771e-01
2.296005298743721141e+03 7.363227316460428662e-02
2.295232928159812218e+03 3.368328149744449773e-02
2.294460656791063229e+03 -3.774690624656707599e-02
2.293688484626352874e+03 1.542100015964190628e-02
2.292916411654567128e+03 5.424527082936813488e-02
2.292144437864588326e+03 7.036996994097716174e-02
2.291372563245306083e+03 7.678677595429000968e-02
2.290600787785611828e+03 2.283170397971799994e-04
2.289829111474389720e+03 2.303968765472371241e-02
2.289057534300536645e+03 8.203891408936705987e-02
2.288286056252940398e+03 1.462685173207888684e-02
2.287514677320499686e+03 1.479247395003898714e-02
2.286743397492111399e+03 5.189553313584348293e-02
2.285972216756672424e+03 -1.560446643887939723e-02
2.285201135103079650e+03 -1.386907348605660451e-01
2.284430152520235424e+03 7.194319584544113522e-02
2.283659268997043910e+03 1.579135433900162241e-02
2.282888484522407452e+03 -1.280802407188983971e-01
2.282117799085232036e+03 5.853142090505019518e-02
2.281347212674421826e+03 -9.892460332152383518e-02
2.280576725278890081e+03 -8.475297680040624893e-02
2.279806336887540965e+03 -1.690799443089471138e-02
2.279036047489289558e+03 -3.597820345066390230e-02
2.278265857073050938e+03 4.027358208211587187e-02
2.277495765627734727e+03 4.733394553097534235e-02
2.276725773142261460e+03 -1.396598078310548087e-02
2.275955879605542577e+03 -1.889349026582464244e-02
2.275186085006502253e+03 1.578870078310867092e-02
2.274416389334062842e+03 5.741614236490923812e-02
2.273646792577141241e+03 -1.264229200352788400e-02
2.272877294724663443e+03 -1.098622076960314303e-02
2.272107895765555440e+03 5.739652983444055827e-03
2.271338595688741407e+03 -7.029207298632696686e-03
2.270569394483152792e+03 3.288832225502092560e-02
2.269800292137719225e+03 -4.755442642424129868e-02
2.269031288641366700e+03 -1.715028006831527049e-02
2.268262383983035761e+03 -2.254300460845116288e-02
2.267493578151652400e+03 -5.207577373454056607e-02
2.266724871136160800e+03 -2.678088554123476267e-02
2.265956262925490591e+03 3.827661132933521393e-02
2.265187753508585956e+03 3.899566783372591244e-02
2.264419342874387439e+03 2.521549095897633250e-02
2.263651031011833766e+03 2.943560367143718132e-02
2.262882817909867299e+03 -1.600972032298236467e-02
2.262114703557437679e+03 -1.391697987229618266e-02
2.261346687943489087e+03 6.657540743280431980e-03
2.260578771056969344e+03 5.053740969325734621e-04
2.259810952886826271e+03 -3.703232411529964324e-02
2.259043233422013145e+03 -4.117176708380484995e-02
2.258275612651483243e+03 -9.024713673117733606e-03
2.257508090564189843e+03 -8.121852753787354301e-03
2.256740667149086221e+03 1.076706405838189634e-02
2.255973342395132931e+03 5.544206785765457002e-02
2.255206116291286889e+03 -4.633958009711919984e-02
2.254438988826506829e+03 -2.825429803948687965e-02
2.253671959989755123e+03 -2.538830683317197870e-02
2.252905029769999601e+03 1.054100737907800490e-02
2.252138198156198996e+03 2.727545462288787081e-02
2.251371465137321138e+03 2.358658892805467165e-03
2.250604830702335676e+03 4.193471135381890424e-02
2.249838294840208619e+03 2.049238548703681551e-02
2.249071857539915072e+03 -7.934059004538780713e-02
2.248305518790422866e+03 2.439509170955003400e-02
2.247539278580708924e+03 3.780324765272195103e-02
2.246773136899746532e+03 1.884586493509877309e-02
2.246007093736514435e+03 -5.932844047555300981e-02
2.245241149079989555e+03 -6.390621031317962088e-03
2.244475302919152455e+03 1.989201018233763968e-02
2.243709555242985516e+03 -1.055409547421236501e-02
2.242943906040469301e+03 4.071045942754974306e-02
2.242178355300591647e+03 4.018820760408551435e-02
2.241412903012336756e+03 1.144873357719783380e-02
2.240647549164688826e+03 1.584350437636062106e-02
2.239882293746642972e+03 1.796382734836004993e-03
2.239117136747185214e+03 -5.642807795351328752e-03
2.238352078155308845e+03 -1.199848758829269967e-02
2.237587117960008982e+03 -2.228600396164339553e-02
2.236822256150277099e+03 -2.573174673619453220e-02
2.236057492715113767e+03 1.296867249711226161e-02
2.235292827643517739e+03 -1.168266247148150479e-02
2.234528260924482311e+03 -3.149457505115657585e-02
2.233763792547013509e+03 1.187965661663502488e-02
2.232999422500115543e+03 8.458258244111509184e-04
2.232235150772790803e+03 1.158494636182355944e-02
2.231470977354043498e+03 1.633862099436883888e-02
2.230706902232879656e+03 -5.174778056464478249e-02
2.229942925398314401e+03 1.612012729248827117e-02
2.229179046839351940e+03 -3.068136265810709334e-02
2.228415266545003760e+03 1.423974737925629529e-02
2.227651584504288621e+03 3.331032081281165569e-02
2.226888000706219827e+03 1.265001642289536807e-02
2.226124515139808864e+03 -5.180553961108808926e-03
2.225361127794079948e+03 4.179299423214499765e-02
2.224597838658048204e+03 2.265359690901602024e-02
2.223834647720736029e+03 -8.300519979472177970e-03
2.223071554971165824e+03 -1.914905956541868362e-02
2.222308560398359987e+03 -5.494765845742341157e-03
2.221545663991348192e+03 -4.513125673613828381e-02
2.220782865739152840e+03 -1.254167294042695183e-02
2.220020165630805423e+03 8.597615035535655439e-03
2.219257563655333797e+03 -5.468298989431048286e-03
2.218495059801771276e+03 1.646276242219564810e-05
2.217732654059149354e+03 -3.219452602571268307e-02
2.216970346416504981e+03 5.287789714953603469e-03
2.216208136862869651e+03 -3.997210830249906324e-03
2.215446025387287591e+03 -1.154066326322005127e-02
2.214684011978793933e+03 -1.070501571168066754e-02
2.213922096626429266e+03 -8.519286153204677289e-03
2.213160279319235997e+03 1.922270082158851479e-02
2.212398560046258353e+03 -5.615929820150625251e-02
2.211636938796540562e+03 3.056085509985840176e-04
2.210875415559132307e+03 3.376922900902773798e-04
2.210113990323077815e+03 -9.301834469329776575e-03
2.209352663077430407e+03 8.913323927549045289e-03
2.208591433811237948e+03 1.315809268354742843e-02
2.207830302513557399e+03 3.918142819276536348e-02
2.207069269173436624e+03 -7.203476034421147679e-03
2.206308333779938039e+03 -7.161704383984243347e-03
2.205547496322118604e+03 2.292562171948705867e-03
2.204786756789029823e+03 -6.109681528745326221e-04
2.204026115169743207e+03 1.417879699697435769e-02
2.203265571453308439e+03 1.463504587887340608e-03
2.202505125628800670e+03 -6.286266458666148020e-03
2.201744777685276858e+03 2.636775625375529022e-02
2.200984527611806698e+03 -5.167512761050830836e-03
2.200224375397458061e+03 -5.800914848148001381e-03
2.199464321031297004e+03 9.188418321789768722e-03
2.198704364502398676e+03 1.983914608764235712e-02
2.197944505799836406e+03 -1.095034459405426312e-02
2.197184744912681708e+03 1.022685591415575281e-02
2.196425081830009731e+03 5.397760904732082365e-03
2.195665516540895624e+03 2.585080683999312502e-03
2.194906049034425450e+03 6.082658623839803068e-03
2.194146679299672542e+03 -6.213172968902470070e-04
2.193387407325721142e+03 1.900464377255271092e-02
2.192628233101651858e+03 2.218267610071185392e-02
2.191869156616554392e+03 2.721741484352041551e-02
2.191110177859509349e+03 -2.018450260591020742e-02
2.190351296819606432e+03 1.645905750173831325e-02
2.189592513485937161e+03 -9.834464936732480872e-03
2.188833827847591238e+03 5.429543205730090298e-03
2.188075239893658363e+03 -1.348171871137559055e-02
2.187316749613233696e+03 -2.848572897635992182e-03
2.186558356995414215e+03 3.624626771836263021e-03
2.185800062029295077e+03 2.235955645569718403e-02
2.185041864703973260e+03 4.442875003321061734e-04
2.184283765008551200e+03 -6.294554676766364251e-03
2.183525762932131329e+03 -1.420397998015768756e-05
2.182767858463812445e+03 -1.738825704957158019e-02
2.182010051592700620e+03 4.025016706764076267e-03
2.181252342307900108e+03 7.771984849457074136e-03
2.180494730598524256e+03 -4.267939022665491119e-03
2.179737216453673682e+03 1.692933249035115037e-02
2.178979799862465370e+03 -1.349171445998839126e-02
2.178222480814009032e+03 7.726736155481466134e-04
2.177465259297418015e+03 -2.342278026931933835e-03
2.176708135301807488e+03 -2.222468923432881389e-03
2.175951108816292617e+03 4.288289216027813509e-03
2.175194179829992208e+03 -5.273842367220100269e-05
2.174437348332026886e+03 -6.816554687317437182e-03
2.173680614311517274e+03 5.688839897205403943e-03
2.172923977757583998e+03 -6.874604919336017340e-03
2.172167438659354957e+03 1.664617127577550917e-03
2.171410997005952595e+03 -4.216143935254827030e-03
2.170654652786504812e+03 -1.389344859225726675e-02
2.169898405990139509e+03 -3.866775815520788299e-03
2.169142256605988223e+03 5.496121004002326761e-03
2.168386204623182493e+03 -1.288362050848363858e-03
2.167630250030855677e+03 -5.956383144659680925e-03
2.166874392818139313e+03 -4.440955915194258171e-04
2.166118632974174034e+03 1.594152798573042864e-04
2.165362970488093197e+03 2.283588849135089090e-03
2.164607405349041073e+03 4.908316639474026057e-03
2.163851937546152840e+03 1.016863931670203974e-02
2.163096567068576405e+03 1.022352696823389164e-03
2.162341293905452403e+03 1.299426904950925403e-03
2.161586118045925105e+03 -1.730026631663846189e-03
2.160831039479142419e+03 -1.720581761610174773e-02
2.160076058194252255e+03 3.677376055922042600e-03
2.159321174180406160e+03 2.964732318378330515e-03
2.158566387426755682e+03 -1.081588464105854956e-03
2.157811697922450549e+03 7.345241040633666103e-04
2.157057105656645945e+03 -5.344339073429819550e-03
2.156302610618500694e+03 8.389417098951619176e-03
2.155548212797169981e+03 -3.116972992368348058e-03
2.154793912181812630e+03 6.195141350940445470e-03
2.154039708761589281e+03 2.065109513105303340e-03
2.153285602525660579e+03 -7.140091773532334860e-03
2.152531593463194440e+03 8.126596088577041355e-03
2.151777681563349688e+03 2.220858064072983931e-03
2.151023866815296060e+03 1.462621679685024729e-03
2.150270149208203293e+03 -1.038828632515027437e-03
2.149516528731235667e+03 5.265546652786969734e-03
2.148763005373572014e+03 -7.026599178071194635e-03
2.148009579124376614e+03 -2.049034196152506922e-03
2.147256249972826481e+03 7.992188857234811677e-03
2.146503017908102265e+03 -6.816176392911132628e-03
2.145749882919371885e+03 2.717121822797961567e-03
2.144996844995821448e+03 2.951346099062526936e-03
2.144243904126627967e+03 1.771341555286009509e-03
2.143491060300973913e+03 -1.532241076058274637e-03
2.142738313508041756e+03 5.160813735492505647e-03
2.141985663737015784e+03 -3.228507707913672378e-03
2.141233110977082106e+03 1.024823367305465133e-03
2.140480655217426829e+03 -1.184512339668177851e-02
2.139728296447245157e+03 2.081728803654906703e-04
2.138976034655719559e+03 -6.059966126734823121e-03
2.138223869832050696e+03 4.475580245059810822e-03
2.137471801965426494e+03 3.920623873888321766e-03
2.136719831045042156e+03 8.563293166527785084e-04
2.135967957060096523e+03 -5.290214369388879408e-03
2.135216179999788437e+03 -4.626912706509907387e-03
2.134464499853316738e+03 2.276891909030647268e-03
2.133712916609882086e+03 2.589060701979242762e-03
2.132961430258686960e+03 2.749705318655384597e-04
2.132210040788939295e+03 -4.554389581647694252e-03
2.131458748189837934e+03 7.664515695501773361e-04
2.130707552450596268e+03 -3.605112671758128450e-03
2.129956453560418595e+03 -8.659570801085777675e-06
2.129205451508520127e+03 3.668013481155263985e-03
2.128454546284110620e+03 4.372772985648031539e-03
2.127703737876405285e+03 -7.752860934842667993e-03
2.126953026274613876e+03 -2.687313281609179537e-04
2.126202411467957063e+03 9.803210255197545089e-03
2.125451893445651876e+03 2.454315508829477675e-04
2.124701472196917166e+03 1.076071893535849276e-02
2.123951147710973601e+03 -4.047366364470291779e-03
2.123200919977043668e+03 -7.598870017042926289e-04
2.122450788984351675e+03 3.588919908901111368e-03
2.121700754722123747e+03 8.335471782626143258e-03
2.120950817179587830e+03 6.328116106350774490e-03
2.120200976345970048e+03 9.055184002141940247e-03
2.119451232210500166e+03 4.108894779302462927e-03
2.118701584762413404e+03 5.179001642186226856e-03
2.117952033990937707e+03 -1.925303987819309160e-03
2.117202579885311934e+03 4.836501472553346274e-03
2.116453222434769486e+03 2.728515602850042389e-03
2.115703961628549223e+03 -8.534489246447649752e-03
2.114954797455888183e+03 1.757090351162519850e-03
2.114205729906030683e+03 -4.548893518998220302e-03
2.113456758968213762e+03 -1.529444353045659793e-03
2.112707884631687193e+03 2.138224986301481660e-03
2.111959106885691654e+03 -3.840820050575680360e-03
2.111210425719475097e+03 -3.968823763528973349e-03
2.110461841122283658e+03 -2.793411059861967798e-03
2.109713353083370748e+03 3.259674561317311807e-03
2.108964961591986139e+03 -3.379992514010693558e-04
2.108216666637383241e+03 9.172930952437258981e-04
2.107468468208811828e+03 5.374091961593858036e-04
2.106720366295530766e+03 4.982209642120826593e-03
2.105972360886798924e+03 -7.935734076061564009e-04
2.105224451971873350e+03 -2.132405981664932046e-03
2.104476639540012911e+03 8.926278127265795071e-04
2.103728923580481933e+03 2.677996492772408577e-03
2.102981304082541101e+03 4.073066214958506043e-03
2.102233781035458378e+03 6.639695843907323508e-03
2.101486354428498089e+03 -6.481379048497277161e-04
2.100739024250926377e+03 2.117565392524514700e-03
2.099991790492014843e+03 8.247619080900667546e-03
2.099244653141035087e+03 4.482971937113506243e-03
2.098497612187256891e+03 2.428695721124133743e-03
2.097750667619953674e+03 -5.066897500131810643e-04
2.097003819428404313e+03 4.968578445636963499e-03
2.096257067601884046e+03 -2.031183010595506450e-03
2.095510412129668111e+03 3.331467487246712444e-03
2.094763853001040843e+03 -3.555051440861168905e-04
2.094017390205281117e+03 -4.060797316232980445e-03
2.093271023731673267e+03 5.584646674763937835e-03
2.092524753569497989e+03 -4.442562296568085679e-04
2.091778579708048710e+03 3.142690592067070784e-03
2.091032502136604307e+03 -1.553115700599300890e-03
2.090286520844458209e+03 3.512319257997072348e-03
2.089540635820902025e+03 2.892221106160858691e-03
2.088794847055225546e+03 5.684420359952554666e-03
2.088049154536722199e+03 4.011659601628406700e-03
2.087303558254687232e+03 3.850303923755973639e-04
2.086558058198415893e+03 -1.296887704787973682e-03
2.085812654357207066e+03 1.799012467239389113e-03
2.085067346720361456e+03 3.262603451081677423e-03
2.084322135277181587e+03 3.999116653007573838e-03
2.083577020016962706e+03 3.254071799765164124e-03
2.082832000929018250e+03 -4.697296181374099010e-03
2.082087078002647104e+03 3.601190409390784934e-03
2.081342251227157249e+03 -7.157123621745084497e-04
2.080597520591860302e+03 1.728063883967097443e-04
2.079852886086062426e+03 2.949534816815349916e-03
2.079108347699075239e+03 -3.654606950336768394e-03
2.078363905420215815e+03 1.036468432825757464e-03
2.077619559238795773e+03 2.601825119564664477e-03
2.076875309144134008e+03 5.316990476536370865e-03
2.076131155125543955e+03 3.747507541856346866e-03
2.075387097172346330e+03 1.428243683363487806e-03
2.074643135273861844e+03 8.484802012318307454e-03
2.073899269419414850e+03 -1.187334941789646662e-03
2.073155499598326060e+03 -8.685306801039321088e-04
2.072411825799921644e+03 1.503153476275518067e-03
2.071668248013525954e+03 2.629652941724065600e-03
2.070924766228470617e+03 1.142113851820357896e-03
2.070181380434085440e+03 1.250897942209476836e-03
2.069438090619696595e+03 -1.174300818896245629e-04
2.068694896774642984e+03 7.023909386322829684e-03
2.067951798888252597e+03 5.223739030327711509e-03
2.067208796949867974e+03 4.069877214759579434e-03
2.066465890948822562e+03 7.311659129478382743e-03
2.065723080874453444e+03 3.061949002462234851e-03
2.064980366716103163e+03 -1.328683047272366784e-03
2.064237748463112439e+03 4.650967979358459556e-03
2.063495226104825633e+03 3.404158390904505824e-03
2.062752799630587106e+03 2.651420228926719739e-04
2.062010469029741216e+03 4.655938801979345870e-03
2.061268234291637782e+03 -7.954910080012354476e-05
2.060526095405624801e+03 4.685247166684008632e-03
2.059784052361055728e+03 -1.819997041774388158e-04
2.059042105147280381e+03 -4.983648845172692493e-03
2.058300253753650395e+03 6.190764953122404211e-04
2.057558498169524682e+03 5.014724697448614404e-03
2.056816838384260336e+03 4.015492259806277033e-03
2.056075274387212630e+03 7.954575409881354305e-04
2.055333806167744115e+03 -1.553329348646582099e-05
2.054592433715215520e+03 4.706736949478898709e-03
2.053851157018985759e+03 2.007873582554786825e-03
2.053109976068424658e+03 5.921066990974288308e-04
2.052368890852894765e+03 5.409064452301431871e-04
2.051627901361762270e+03 1.260940314402083902e-03
2.050887007584402454e+03 2.847730927177406605e-03
2.050146209510177869e+03 1.240620084794026839e-03
2.049405507128465615e+03 2.001783437327328465e-03
2.048664900428635519e+03 2.187665978446478015e-03
2.047924389400066502e+03 4.618178467996334954e-03
2.047183974032130209e+03 1.928269263590090543e-03
2.046443654314209198e+03 5.204401693206827870e-03
2.045703430235678752e+03 1.937115745411765620e-03
2.044963301785919612e+03 -2.453406021308098938e-03
2.044223268954317973e+03 5.731499601248425321e-03
2.043483331730254577e+03 3.579261291777583245e-03
2.042743490103117438e+03 3.331756060666441876e-03
2.042003744062290934e+03 1.451907950383994053e-03
2.041264093597163082e+03 1.436792881443932921e-03
2.040524538697127355e+03 1.254131464039317080e-03
2.039785079351573586e+03 4.532249668000007435e-04
2.039045715549891611e+03 1.127601301850462588e-03
2.038306447281480359e+03 2.541680190702032445e-03
2.037567274535731485e+03 2.390785560952692155e-03
2.036828197302047556e+03 2.120007293295010815e-03
2.036089215569822045e+03 3.311944622873258005e-03
2.035350329328457519e+03 4.782558306731523982e-03
2.034611538567358366e+03 1.465310486401240082e-03
2.033872843275925334e+03 3.345599821841751219e-03
2.033134243443562809e+03 2.747053508486560752e-03
2.032395739059680636e+03 3.390161394279969393e-03
2.031657330113683201e+03 1.036017528695438528e-03
2.030919016594980349e+03 2.040782880023772703e-03
2.030180798492985559e+03 3.815461408384175461e-03
2.029442675797108677e+03 9.844447874231946911e-04
2.028704648496765003e+03 2.598860958439047891e-03
2.027966716581371657e+03 3.117540749160472181e-03
2.027228880040342119e+03 2.046451772642313323e-03
2.026491138863097149e+03 1.405148382222155183e-04
2.025753493039057503e+03 -1.010116217139493807e-03
2.025015942557640301e+03 2.184590164425144650e-03
2.024278487408273577e+03 3.240358046976291821e-03
2.023541127580379907e+03 3.406776253342506076e-03
2.022803863063383687e+03 2.141032119901198089e-03
2.022066693846716589e+03 3.037378783953402495e-03
2.021329619919804827e+03 1.350347448588314070e-03
2.020592641272076435e+03 2.622506720910789107e-03
2.019855757892966722e+03 9.343726898941353545e-04
2.019118969771909178e+03 2.769422797981130509e-03
2.018382276898340933e+03 1.225628258162566285e-03
2.017645679261691839e+03 2.124106601123213443e-03
2.016909176851406301e+03 1.905490924663883791e-03
2.016172769656921446e+03 2.260074126607634903e-03
2.015436457667678042e+03 2.232125888991716347e-03
2.014700240873120492e+03 2.416297793766411517e-03
2.013964119262687746e+03 2.130505182369160123e-03
2.013228092825831482e+03 1.970004326471825294e-03
2.012492161551996105e+03 3.029604556485215091e-03
2.011756325430631478e+03 3.851204676385509666e-03
2.011020584451185641e+03 7.572417378626938736e-05
2.010284938603110277e+03 2.881445209684128841e-03
2.009549387875860702e+03 1.964311617020939385e-03
2.008813932258886780e+03 3.749954792816730890e-03
2.008078571741651103e+03 6.556245408237253722e-04
2.007343306313607172e+03 1.553635990662635734e-03
2.006608135964213943e+03 1.998065906017218159e-04
2.005873060682935829e+03 1.753042841023560918e-03
2.005138080459229968e+03 8.563611866661440582e-04
2.004403195282562592e+03 2.860516228462269082e-03
2.003668405142398115e+03 2.617588522844672624e-03
2.002933710028202768e+03 6.994751041187037511e-04
2.002199109929446422e+03 8.545220773160963168e-05
2.001464604835595310e+03 1.003093759768420743e-03
2.000730194736122940e+03 3.139883109795480864e-03
1.999995879620502819e+03 2.004812681843408471e-03
1.999261659478206639e+03 2.783850962732640610e-03
1.998527534298711544e+03 2.480507097342022314e-03
1.997793504071494681e+03 3.191281502624273170e-03
1.997059568786036834e+03 2.073444542423761531e-03
1.996325728431811513e+03 1.968512170924950795e-03
1.995591982998306776e+03 2.703620649993644740e-03
1.994858332475001589e+03 3.554529867746786167e-03
1.994124776851384013e+03 3.152915700554924025e-03
1.993391316116934831e+03 6.763120316946755152e-04
1.992657950261149381e+03 2.190280786754499835e-03
1.991924679273510264e+03 9.223323941913347300e-04
1.991191503143511000e+03 2.625796359170535447e-03
1.990458421860645103e+03 7.491784517164208623e-04
1.989725435414402455e+03 1.927414632713513216e-03
1.988992543794282028e+03 2.180354148664488938e-03
1.988259746989775522e+03 2.143868474353650706e-03
1.987527044990383729e+03 1.409821534417255362e-03
1.986794437785609261e+03 3.920573534177502150e-04
1.986061925364949275e+03 2.956253452165753023e-03
1.985329507717908200e+03 1.727238392704317496e-03
1.984597184833988649e+03 1.359140204398937230e-03
1.983864956702698692e+03 3.443741709059038427e-04
1.983132823313544577e+03 7.468221958361060796e-04
1.982400784656030737e+03 1.261238877903568230e-03
1.981668840719672517e+03 2.654992228318001340e-03
1.980936991493981623e+03 1.969088371738102021e-03
1.980205236968469762e+03 2.453991537650026047e-03
1.979473577132646824e+03 2.126159778722960976e-03
1.978742011976039066e+03 1.533933465080623880e-03
1.978010541488154558e+03 3.353233805099789522e-03
1.977279165658517741e+03 1.378796493591137639e-03
1.976547884476649415e+03 1.222596752041625861e-03
1.975816697932066745e+03 1.200857353686021279e-03
1.975085606014299628e+03 2.074175597670696505e-03
1.974354608712868867e+03 1.415172406874297406e-03
1.973623706017302538e+03 9.897875461266955176e-04
1.972892897917128721e+03 1.259510170117806921e-03
1.972162184401877312e+03 2.391686114556498908e-03
1.971431565461080027e+03 8.828925768475654043e-04
1.970701041084268581e+03 -4.932443377666585646e-05
1.969970611260974692e+03 2.058320884820575517e-03
1.969240275980740989e+03 1.252792075377753703e-03
1.968510035233097369e+03 1.409318689503117695e-03
1.967779889007584643e+03 1.825491903617469745e-03
1.967049837293743622e+03 2.017403257763105643e-03
1.966319880081116935e+03 -5.001646774873224179e-04
1.965590017359245394e+03 1.742681519346026301e-03
1.964860249117677085e+03 2.496421360363689380e-03
1.964130575345954639e+03 1.241894243305779284e-03
1.963400996033624324e+03 1.605780611004566831e-03
1.962671511170241502e+03 1.997954563576481192e-03
1.961942120745350621e+03 1.736591860985136487e-03
1.961212824748507046e+03 2.299847465172444230e-03
1.960483623169262501e+03 1.936017922459369036e-03
1.959754515997175986e+03 1.065398122129479442e-03
1.959025503221799227e+03 1.747283693136528291e-03
1.958296584832693043e+03 2.106783061534166310e-03
1.957567760819416435e+03 6.317632176988517050e-04
1.956839031171528404e+03 1.231317221919867033e-03
1.956110395878595227e+03 1.694930487261253789e-03
1.955381854930179543e+03 9.846860053598944108e-04
1.954653408315847628e+03 1.487445628418835415e-03
1.953925056025163940e+03 1.878794960939319907e-03
1.953196798047700213e+03 1.973375236584291523e-03
1.952468634373024543e+03 1.965541945433509161e-03
1.951740564990708663e+03 1.031259080130303299e-03
1.951012589890327945e+03 4.231159957044638162e-04
1.950284709061454123e+03 1.571869926765255944e-03
1.949556922493662569e+03 1.583687556363390543e-03
1.948829230176534111e+03 1.798289128245856650e-03
1.948101632099647759e+03 1.091311946971098732e-03
1.947374128252580704e+03 1.896500349575217480e-03
1.946646718624917412e+03 7.712079514483945620e-04
1.945919403206240531e+03 1.273151174929817086e-03
1.945192181986138166e+03 1.369243150050267156e-03
1.944465054954191146e+03 1.696882781137662183e-03
1.943738022099991213e+03 4.559364925323087679e-04
1.943011083413128290e+03 1.759438785242653774e-03
1.942284238883190483e+03 1.764964717140543506e-03
1.941557488499776809e+03 1.421612713249018273e-03
1.940830832252473556e+03 6.922914684121553525e-04
1.940104270130877921e+03 9.596098073614350247e-04
1.939377802124592563e+03 2.129740510987360256e-03
1.938651428223209223e+03 1.971341822346016901e-04
1.937925148416330558e+03 2.098118983924519496e-03
1.937198962693561043e+03 2.050548433177332239e-03
1.936472871044499698e+03 6.886915289830726873e-04
1.935746873458750997e+03 9.564828101720844033e-04
1.935020969925924874e+03 1.455670340157430489e-03
1.934295160435623984e+03 5.288422259936474776e-04
1.933569444977458261e+03 4.820960389955920205e-04
1.932843823541041274e+03 1.650406124119295883e-03
1.932118296115984776e+03 1.492134059090914231e-03
1.931392862691896880e+03 1.198268149652147608e-03
1.930667523258398433e+03 1.101260963160286509e-03
1.929942277805103004e+03 4.774881283351237573e-04
1.929217126321631440e+03 2.471120812074268334e-03
1.928492068797599131e+03 4.938097515390685007e-04
1.927767105222630562e+03 1.093615357556995552e-03
1.927042235586346578e+03 1.363119272581007988e-03
1.926317459878369846e+03 9.501795974224686980e-04
1.925592778088330306e+03 1.336129803732286373e-03
1.924868190205850624e+03 1.421244417900103954e-03
1.924143696220558923e+03 1.236264900614867128e-03
1.923419296122086962e+03 1.040413156750198340e-03
1.922694989900066503e+03 1.466508596003247671e-03
1.921970777544131124e+03 1.032992288586411216e-03
1.921246659043912587e+03 1.103172504620716443e-03
1.920522634389049927e+03 1.612316655308732982e-03
1.919798703569176723e+03 1.346060566651018477e-03
1.919074866573935651e+03 1.429448277312713204e-03
1.918351123392963927e+03 7.676152084632741242e-04
1.917627474015906046e+03 2.243315060090496447e-03
1.916903918432404680e+03 1.608642670335245183e-03
1.916180456632102505e+03 7.919052423188716484e-04
1.915457088604651290e+03 1.192581618920973566e-03
1.914733814339691889e+03 1.087323133641371472e-03
1.914010633826877893e+03 3.854405959497092548e-04
1.913287547055861069e+03 1.699306795159012890e-03
1.912564554016291368e+03 1.279488862826995898e-03
1.911841654697820559e+03 1.078894149239448437e-03
1.911118849090111325e+03 1.262039709175307193e-03
1.910396137182815437e+03 1.779517856468051202e-03
1.909673518965590119e+03 1.788192427572307501e-03
1.908950994428098056e+03 1.048657793114493066e-03
1.908228563559998292e+03 1.722935657891995096e-03
1.907506226350953511e+03 1.761479173388934326e-03
1.906783982790633672e+03 1.261752483094343491e-03
1.906061832868697820e+03 1.453347996786692265e-03
1.905339776574814096e+03 1.287301631971130619e-03
1.904617813898652457e+03 8.793058588488123113e-04
1.903895944829884684e+03 1.315958444649589602e-03
1.903174169358182553e+03 1.267455634048138442e-03
1.902452487473217843e+03 1.767577062959207719e-03
1.901730899164664152e+03 2.049488856006825670e-03
1.901009404422200532e+03 1.491536230846830270e-03
1.900288003235502401e+03 1.391631277528973271e-03
1.899566695594250632e+03 7.064993082731743212e-04
1.898845481488124278e+03 1.186345018195334019e-03
1.898124360906806032e+03 1.509415775911394876e-03
1.897403333839982224e+03 7.160559097905874314e-04
1.896682400277333727e+03 1.212105678569530857e-03
1.895961560208552328e+03 1.474773625137322736e-03
1.895240813623320719e+03 1.240298289661755657e-03
1.894520160511332506e+03 1.137545484498319291e-03
1.893799600862277657e+03 1.124699692786646030e-03
1.893079134665846141e+03 1.517305157720073155e-03
1.892358761911738839e+03 1.097346362578354405e-03
1.891638482589643900e+03 1.601333679292455325e-03
1.890918296689264025e+03 1.843422904507290407e-03
1.890198204200294640e+03 1.587648210837421187e-03
1.889478205112436626e+03 1.411950749977275302e-03
1.888758299415390866e+03 1.309762747542055723e-03
1.888038487098861879e+03 6.725259700173896434e-04
1.887318768152556004e+03 1.121809433388074647e-03
1.886599142566175942e+03 9.173455470150471570e-04
1.885879610329428033e+03 1.891597656514459403e-03
1.885160171432025891e+03 1.288631503255548063e-03
1.884440825863677674e+03 1.125036890815472434e-03
1.883721573614096997e+03 1.730182466042834563e-03
1.883002414672993837e+03 1.408132061308011275e-03
1.882283349030087265e+03 1.406187241327670452e-03
1.881564376675092717e+03 1.460769630970453403e-03
1.880845497597725625e+03 1.945794704045967398e-03
1.880126711787706881e+03 1.294328500286157091e-03
1.879408019234761014e+03 1.599620085410271468e-03
1.878689419928603456e+03 7.861984191324687459e-04
1.877970913858966014e+03 1.527772975674911247e-03
1.877252501015567759e+03 1.746541907633489743e-03
1.876534181388136858e+03 1.361543017152409916e-03
1.875815954966406935e+03 1.577043765578485567e-03
1.875097821740102518e+03 1.592888714016808555e-03
1.874379781698955412e+03 1.405346464170577651e-03
1.873661834832701061e+03 1.434012683157275892e-03
1.872943981131074906e+03 1.297097475337734762e-03
1.872226220583806935e+03 1.395396238008321955e-03
1.871508553180641684e+03 1.205789288162967959e-03
1.870790978911310958e+03 1.733397435654538505e-03
1.870073497765559296e+03 1.177107220647714012e-03
1.869356109733129415e+03 1.135276254292631173e-03
1.868638814803762216e+03 1.459968874987785641e-03
1.867921612967202236e+03 1.696865290183470661e-03
1.867204504213199471e+03 1.303299547990086852e-03
1.866487488531500276e+03 1.681555959853226574e-03
1.865770565911849189e+03 1.117351062761891538e-03
1.865053736344003482e+03 1.615360475074105852e-03
1.864336999817709511e+03 1.249432969506710780e-03
1.863620356322728185e+03 2.112540600871734738e-03
1.862903805848809498e+03 1.875804065327576478e-03
1.862187348385710720e+03 1.089440080844078507e-03
1.861470983923190943e+03 1.558191292124751909e-03
1.860754712451011073e+03 1.933924208394298188e-03
1.860038533958930202e+03 1.887284088972981683e-03
1.859322448436711056e+03 1.395646695522009730e-03
1.858606455874121821e+03 1.248361840657361563e-03
1.857890556260923404e+03 1.589679311850749309e-03
1.857174749586883991e+03 1.132313267212143064e-03
1.856459035841773584e+03 1.883836661805500219e-03
1.855743415015360370e+03 2.051069312092552738e-03
1.855027887097419807e+03 1.152845935539631873e-03
1.854312452077721900e+03 1.822391539269599490e-03
1.853597109946040291e+03 1.574563671864542044e-03
1.852881860692154078e+03 2.063689603284470184e-03
1.852166704305836902e+03 1.274264172364452134e-03
1.851451640776871500e+03 1.069369540059025413e-03
1.850736670095038789e+03 1.365486126799845970e-03
1.850021792250119688e+03 2.105972034701876147e-03
1.849307007231896932e+03 1.717906201455816385e-03
1.848592315030153259e+03 1.332830260732270101e-03
1.847877715634680499e+03 1.568421111273466968e-03
1.847163209035263208e+03 1.944587694412095325e-03
1.846448795221691398e+03 1.677431119457484547e-03
1.845734474183755083e+03 1.575149582541499494e-03
1.845020245911249731e+03 1.681576326411739165e-03
1.844306110393968993e+03 1.880265845723990943e-03
1.843592067621704700e+03 1.632910875098094686e-03
1.842878117584255961e+03 2.007567173016468372e-03
1.842164260271421881e+03 1.833164186913915960e-03
1.841450495672999750e+03 1.810789723597640722e-03
1.840736823778794133e+03 1.442573677263944525e-03
1.840023244578609592e+03 1.705030709102980067e-03
1.839309758062243418e+03 1.734310153359859292e-03
1.838596364219505631e+03 1.447677273351038714e-03
1.837883063040206252e+03 1.746279448632318031e-03
1.837169854514148028e+03 1.413861299560700878e-03
1.836456738631144617e+03 1.909014734543418605e-03
1.835743715381009679e+03 1.144361544268611289e-03
1.835030784753553235e+03 1.731268595077099359e-03
1.834317946738592582e+03 1.653322859375784114e-03
1.833605201325941380e+03 1.683920655160131867e-03
1.832892548505418745e+03 1.731302171355195976e-03
1.832179988266843793e+03 2.117952128658816009e-03
1.831467520600037460e+03 1.854461850575946872e-03
1.830755145494820681e+03 1.745374514236958628e-03
1.830042862941019848e+03 1.766473274785588772e-03
1.829330672928457716e+03 1.541868418986649036e-03
1.828618575446964314e+03 1.634131106194027351e-03
1.827906570486360579e+03 1.737642110200075156e-03
1.827194658036481997e+03 1.727804787479314715e-03
1.826482838087158598e+03 1.419248443938468576e-03
1.825771110628224051e+03 1.529915487814907139e-03
1.825059475649510205e+03 1.261072457520063302e-03
1.824347933140854366e+03 1.642448927714507340e-03
1.823636483092090202e+03 2.030967751428086696e-03
1.822925125493060477e+03 2.126656266993039428e-03
1.822213860333600678e+03 1.810141494787563489e-03
1.821502687603559025e+03 1.548840613051892133e-03
1.820791607292771005e+03 1.849268781672391143e-03
1.820080619391086657e+03 1.858034011600960588e-03
1.819369723888348744e+03 1.766702729629593708e-03
1.818658920774407306e+03 2.031391722548743506e-03
1.817948210039108744e+03 1.719311246463234430e-03
1.817237591672303097e+03 1.816728103681497942e-03
1.816527065663844041e+03 1.821736635069880162e-03
1.815816632003587074e+03 1.762847390167599513e-03
1.815106290681382234e+03 1.501098516393740458e-03
1.814396041687088655e+03 1.965212057200751549e-03
1.813685885010565471e+03 1.890629641529523305e-03
1.812975820641666360e+03 1.506420741779834239e-03
1.812265848570257731e+03 1.546065382862219471e-03
1.811555968786200538e+03 1.433139293401528057e-03
1.810846181279359371e+03 1.720776549653976230e-03
1.810136486039593365e+03 1.567211114667435047e-03
1.809426883056778024e+03 1.730282463101422532e-03
1.808717372320776121e+03 1.661950628925899787e-03
1.808007953821459523e+03 1.760176426936277795e-03
1.807298627548696459e+03 1.606889947331857508e-03
1.806589393492362433e+03 1.610439314350651380e-03
1.805880251642332951e+03 1.460490661560778216e-03
1.805171201988479879e+03 1.913227014178848183e-03
1.804462244520680542e+03 1.763911051209321240e-03
1.803753379228815902e+03 1.814576176677769022e-03
1.803044606102765101e+03 1.963100678545747976e-03
1.802335925132410921e+03 1.814411870461399073e-03
1.801627336307634323e+03 2.043466779249077450e-03
1.800918839618319907e+03 1.847049656547717798e-03
1.800210435054354093e+03 1.673923241496572210e-03
1.799502122605626937e+03 1.800939407631289933e-03
1.798793902262024858e+03 1.578688033781755788e-03
1.798085774013436094e+03 1.164808845243683454e-03
1.797377737849756159e+03 2.145044360411149740e-03
1.796669793760875109e+03 1.965123408809906110e-03
1.795961941736695735e+03 1.851041130786212473e-03
1.795254181767102637e+03 1.805190959072359427e-03
1.794546513842002241e+03 1.988496324738062582e-03
1.793838937951291882e+03 2.087749159601903597e-03
1.793131454084872530e+03 2.098928252086358203e-03
1.792424062232645156e+03 1.957431732122867900e-03
1.791716762384512549e+03 1.676314428284901830e-03
1.791009554530384776e+03 1.240425921489538615e-03
1.790302438660162807e+03 1.184393827503350295e-03
1.789595414763758527e+03 1.268485424441771195e-03
1.788888482831078363e+03 1.632190429447646441e-03
1.788181642852037839e+03 1.746159392011042500e-03
1.787474894816548840e+03 2.100125926582890705e-03
1.786768238714521431e+03 1.696962747078620964e-03
1.786061674535874772e+03 1.614154307110376866e-03
1.785355202270526206e+03 1.904928072938218142e-03
1.784648821908393074e+03 1.531617119775940125e-03
1.783942533439394538e+03 1.428419523699850412e-03
1.783236336853453395e+03 1.966551040568751026e-03
1.782530232140494263e+03 1.915796592343286609e-03
1.781824219290438123e+03 1.704307147385344771e-03
1.781118298293213229e+03 1.878058391522565828e-03
1.780412469138747838e+03 1.983090086504799270e-03
1.779706731816968386e+03 1.482926045839287740e-03
1.779001086317806767e+03 2.033198659224026879e-03
1.778295532631194874e+03 2.210969701323630809e-03
1.777590070747064601e+03 1.744999155690155112e-03
1.776884700655355118e+03 2.075280951832519146e-03
1.776179422345994681e+03 2.137272111341048750e-03
1.775474235808929734e+03 2.016303818799524382e-03
1.774769141034097629e+03 2.134504284739858170e-03
1.774064138011435716e+03 2.251008254290557450e-03
1.773359226730888622e+03 2.136992634267028107e-03
1.772654407182399154e+03 2.084959098216296151e-03
1.771949679355913759e+03 2.422923550279787019e-03
1.771245043241377061e+03 2.276704232879358646e-03
1.770540498828739146e+03 2.008459444493790932e-03
1.769836046107950096e+03 2.192820151954010411e-03
1.769131685068958177e+03 2.152831841124368088e-03
1.768427415701718928e+03 2.059517543534404409e-03
1.767723237996186072e+03 1.900890504910333510e-03
1.767019151942313329e+03 2.172951655324975931e-03
1.766315157530059878e+03 2.299099850215060008e-03
1.765611254749384898e+03 1.720398801468578940e-03
1.764907443590242110e+03 2.313747317906708015e-03
1.764203724042601607e+03 2.036477168989173862e-03
1.763500096096422567e+03 2.295446789398830623e-03
1.762796559741667807e+03 2.025450937128133594e-03
1.762093114968303780e+03 2.647117676704560055e-03
1.761389761766300580e+03 1.894957279766906972e-03
1.760686500125624661e+03 2.461503363282068792e-03
1.759983330036247935e+03 1.756907810985505140e-03
1.759280251488142312e+03 2.346217275128894761e-03
1.758577264471279705e+03 2.310273385096084636e-03
1.757874368975633843e+03 2.505329672617592415e-03
1.757171564991183914e+03 2.272149400928127720e-03
1.756468852507905467e+03 2.455958719432311740e-03
1.755766231515781328e+03 2.334169093305534827e-03
1.755063702004787046e+03 2.247767311024890212e-03
1.754361263964907266e+03 2.755532556199920529e-03
1.753658917386126632e+03 2.562495692973662965e-03
1.752956662258427968e+03 2.455890154802633021e-03
1.752254498571797740e+03 2.476244717959057064e-03
1.751552426316229685e+03 2.878661554248815053e-03
1.750850445481706629e+03 3.211458457286101281e-03
1.750148556058222312e+03 2.633669798917193626e-03
1.749446758035768653e+03 2.911335601636877608e-03
1.748745051404341211e+03 2.702901498767696590e-03
1.748043436153933726e+03 2.568474991637453419e-03
1.747341912274545393e+03 3.095506761269523587e-03
1.746640479756169952e+03 3.357066438670646812e-03
1.745939138588812057e+03 2.823909414592259710e-03
1.745237888762472721e+03 3.133728639220371634e-03
1.744536730267149323e+03 3.066116761372876878e-03
1.743835663092853792e+03 3.040408611199007290e-03
1.743134687229587144e+03 3.195325194873960446e-03
1.742433802667359487e+03 3.435728931599258112e-03
1.741733009396177295e+03 3.025460206944201574e-03
1.741032307406050677e+03 3.893550496627739763e-03
1.740331696686993382e+03 3.711375606558988630e-03
1.739631177229017339e+03 3.313089789348209156e-03
1.738930749022136297e+03 3.762714666039833865e-03
1.738230412056367641e+03 3.728654368623523282e-03
1.737530166321730576e+03 3.963594149627150919e-03
1.736830011808242489e+03 3.730172944141125439e-03
1.736129948505920765e+03 4.219338612239995241e-03
1.735429976404793706e+03 3.836702102172575082e-03
1.734730095494880516e+03 3.897820435422911459e-03
1.734030305766205856e+03 3.616831666543538718e-03
1.733330607208798028e+03 4.145937179068425599e-03
1.732630999812685332e+03 4.099893571077037509e-03
1.731931483567896066e+03 4.065244286619065263e-03
1.731232058464463989e+03 3.896456979305945329e-03
1.730532724492415582e+03 4.749201354374775821e-03
1.729833481641790058e+03 4.074891861800833577e-03
1.729134329902619356e+03 4.473698278576572311e-03
1.728435269264940871e+03 4.543293268488912857e-03
1.727736299718795635e+03 4.834109065643106030e-03
1.727037421254221044e+03 4.404906290248420016e-03
1.726338633861258131e+03 4.221666921293211645e-03
1.725639937529949748e+03 4.526960627778976384e-03
1.724941332250338746e+03 4.475056772864321845e-03
1.724242818012475254e+03 4.337370528955298947e-03
1.723544394806403943e+03 4.702603891103603745e-03
1.722846062622169484e+03 4.289663038092630595e-03
1.722147821449827461e+03 4.356469221316502417e-03
1.721449671279428003e+03 4.114577392213813849e-03
1.720751612101019418e+03 4.044854391360830533e-03
1.720053643904662749e+03 3.834053540769784014e-03
1.719355766680413581e+03 4.026842609208602930e-03
1.718657980418325678e+03 3.524743742280262316e-03
1.717960285108458265e+03 3.886590743696615672e-03
1.717262680740872383e+03 3.451505492498620122e-03
1.716565167305632713e+03 3.223486077221815113e-03
1.715867744792798476e+03 3.544017359511783191e-03
1.715170413192434353e+03 2.900143553640205721e-03
1.714473172494610480e+03 3.117879971743038950e-03
1.713776022689391539e+03 3.260661144683302433e-03
1.713078963766847664e+03 2.806917576043660174e-03
1.712381995717048994e+03 2.511210820294560407e-03
1.711685118530069303e+03 2.694315025388239766e-03
1.710988332195980547e+03 2.137770666891611153e-03
1.710291636704860139e+03 1.985767906136186312e-03
1.709595032046781853e+03 1.778636366217700585e-03
1.708898518211823102e+03 2.242850195622295498e-03
1.708202095190063119e+03 2.016713794540225986e-03
1.707505762971588410e+03 2.304736843031707314e-03
1.706809521546478209e+03 2.429639021932173022e-03
1.706113370904813564e+03 1.769911390965552998e-03
1.705417311036682804e+03 1.354601481248563334e-03
1.704721341932170617e+03 1.905553359657880452e-03
1.704025463581370786e+03 2.297108160958247127e-03
1.703329675974366182e+03 1.489180789300007185e-03
1.702633979101252407e+03 1.507368352507567439e-03
1.701938372952121426e+03 1.128532532990195398e-03
1.701242857517067023e+03 1.602086517724682748e-03
1.700547432786182981e+03 1.720147931714089123e-03
1.699852098749568540e+03 1.401013420811289241e-03
1.699156855397324762e+03 1.025334239807013798e-03
1.698461702719547247e+03 1.587472206242445359e-03
1.697766640706338876e+03 1.152194065904898123e-03
1.697071669347804345e+03 1.350011782241485265e-03
1.696376788634046534e+03 8.524636476217037958e-04
1.695681998555171958e+03 9.751674799047023315e-04
1.694987299101290773e+03 1.298900586351064675e-03
1.694292690262505857e+03 9.500116259830073545e-04
1.693598172028931003e+03 8.323057093712287304e-04
1.692903744390680004e+03 8.454702058518392309e-04
1.692209407337861194e+03 9.336226032504172300e-04
1.691515160860595643e+03 5.369511148783408109e-04
1.690821004948995324e+03 8.556385704261698774e-04
1.690126939593177667e+03 1.023586891014298525e-03
1.689432964783263742e+03 7.792775192093301384e-04
1.688739080509372798e+03 8.714836002818659262e-04
1.688045286761631360e+03 5.795333484679490721e-04
1.687351583530156859e+03 7.934825450199710795e-04
1.686657970805079458e+03 1.075657573303882711e-03
1.685964448576522045e+03 1.168326915602294199e-03
1.685271016834612965e+03 8.739272927415173706e-04
1.684577675569482381e+03 2.520860388001258711e-04
1.683884424771262275e+03 1.629803040322388801e-04
1.683191264430086449e+03 2.994072725146856373e-04
1.682498194536085066e+03 1.990065933582329616e-04
1.681805215079395566e+03 8.848312902918084805e-04
1.681112326050153570e+03 6.008110825792415451e-04
1.680419527438500154e+03 6.426842823417541718e-04
1.679726819234572758e+03 5.655483295899762152e-04
1.679034201428512461e+03 1.004386806949003781e-04
1.678341674010462157e+03 3.766666849881918208e-04
1.677649236970566562e+03 1.997364185175074067e-04
1.676956890298970393e+03 6.316763458092043660e-04
1.676264633985823821e+03 7.194048941925755471e-04
1.675572468021273380e+03 8.690415487879087552e-04
1.674880392395467425e+03 6.620699423629046627e-04
1.674188407098559765e+03 1.115487950257880488e-03
1.673496512120702391e+03 1.059951869690468678e-03
1.672804707452050934e+03 1.237517885828529497e-03
1.672112993082759203e+03 7.126860896777424724e-04
1.671421369002986467e+03 1.508462279490660560e-03
1.670729835202890172e+03 9.549779795007593388e-04
1.670038391672631406e+03 1.583835159702822598e-03
1.669347038402373073e+03 1.395118579930258642e-03
1.668655775382276261e+03 1.688168026412338986e-03
1.667964602602507512e+03 1.674927487539521875e-03
1.667273520053233369e+03 1.752488132723505976e-03
1.666582527724618558e+03 2.378327526515113585e-03
1.665891625606835078e+03 1.681438835216627356e-03
1.665200813690053110e+03 2.203445453599369927e-03
1.664510091964442836e+03 2.181939861302205699e-03
1.663819460420179894e+03 3.197675366549582003e-03
1.663128919047438103e+03 3.125877729488335619e-03
1.662438467836393102e+03 3.453877726112515763e-03
1.661748106777225985e+03 3.628194466770468148e-03
1.661057835860112391e+03 3.888506752555108414e-03
1.660367655075237053e+03 4.216983899828216815e-03
1.659677564412781066e+03 4.756663857826760530e-03
1.658987563862923707e+03 4.621078855996178271e-03
1.658297653415855166e+03 4.144805077067124921e-03
1.657607833061763813e+03 5.307863971155786335e-03
1.656918102790832563e+03 5.570323027723087135e-03
1.656228462593253425e+03 5.807142582111019490e-03
1.655538912459218409e+03 7.063852297802842087e-03
1.654849452378917704e+03 7.612740646648449849e-03
1.654160082342548776e+03 7.741768111005855116e-03
1.653470802340305454e+03 8.044992306615809941e-03
1.652781612362383385e+03 8.648263819286860360e-03
1.652092512398981853e+03 9.786821764126769907e-03
1.651403502440301963e+03 1.051432526129712254e-02
1.650714582476544820e+03 1.137425886533140543e-02
1.650025752497911526e+03 1.140626183528394705e-02
1.649337012494606824e+03 1.151084863943056293e-02
1.648648362456839095e+03 1.299100137394613823e-02
1.647959802374813080e+03 1.257901301365664699e-02
1.647271332238738978e+03 1.307548292953070006e-02
1.646582952038825169e+03 1.374801647736465654e-02
1.645894661765285491e+03 1.396437239540502216e-02
1.645206461408330142e+03 1.492798834947328158e-02
1.644518350958176597e+03 1.546832222702364777e-02
1.643830330405038694e+03 1.592638313373340858e-02
1.643142399739135726e+03 1.578123604227490290e-02
1.642454558950686987e+03 1.571117864714348042e-02
1.641766808029909953e+03 1.628813122051115878e-02
1.641079146967025736e+03 1.689174354684889329e-02
1.640391575752264544e+03 1.756215172550030026e-02
1.639704094375845671e+03 1.725344331352115373e-02
1.639016702827995687e+03 1.736960865168419091e-02
1.638329401098942981e+03 1.751586016433779452e-02
1.637642189178917761e+03 1.746611150542557930e-02
1.636955067058150235e+03 1.778849918817252546e-02
1.636268034726870610e+03 1.686489154559641518e-02
1.635581092175316371e+03 1.629610727287660737e-02
1.634894239393719545e+03 1.631307437014241357e-02
1.634207476372315796e+03 1.560146074215699660e-02
1.633520803101346246e+03 1.472756055164667517e-02
1.632834219571048379e+03 1.499529651756998337e-02
1.632147725771663318e+03 1.432320701597738707e-02
1.631461321693434002e+03 1.491575561862433681e-02
1.630775007326603372e+03 1.367862241468868062e-02
1.630088782661418009e+03 1.355929861117825472e-02
1.629402647688122670e+03 1.329085390719937816e-02
1.628716602396969392e+03 1.305474779610139163e-02
1.628030646778202936e+03 1.250724559299849943e-02
1.627344780822077155e+03 1.089925285602364423e-02
1.626659004518845904e+03 1.141022259359391819e-02
1.625973317858757582e+03 1.066009692078771949e-02
1.625287720832075138e+03 1.018116888658075932e-02
1.624602213429050607e+03 9.227760227891472836e-03
1.623916795639945121e+03 9.607222258099231554e-03
1.623231467455016173e+03 9.046628996893854927e-03
1.622546228864528530e+03 7.668115928528168070e-03
1.621861079858741505e+03 7.974651214563118276e-03
1.621176020427919866e+03 7.260015544736359190e-03
1.620491050562330202e+03 6.978656866294803869e-03
1.619806170252242737e+03 6.799914792417687676e-03
1.619121379487920422e+03 6.557904472221434515e-03
1.618436678259638938e+03 5.922077314933495498e-03
1.617752066557664875e+03 5.334401128030650217e-03
1.617067544372273915e+03 4.931474396319956814e-03
1.616383111693739920e+03 4.882707269937417924e-03
1.615698768512340393e+03 5.086769806881219491e-03
1.615014514818352836e+03 3.972234462755352101e-03
1.614330350602052931e+03 3.526437539560424005e-03
1.613646275853723637e+03 3.753841204476103099e-03
1.612962290563644274e+03 3.295928614096588737e-03
1.612278394722103258e+03 2.951307841244948070e-03
1.611594588319378090e+03 2.354645401077100613e-03
1.610910871345760825e+03 1.876683461546294540e-03
1.610227243791539877e+03 2.990374655503461043e-03
1.609543705646998205e+03 2.501815975506645629e-03
1.608860256902433321e+03 2.807363078733439259e-03
1.608176897548133638e+03 2.057742740128033505e-03
1.607493627574389393e+03 1.656519865641627566e-03
1.606810446971501733e+03 1.849094166060843373e-03
1.606127355729764531e+03 2.286261607045598620e-03
1.605444353839475298e+03 1.223373865608789980e-03
1.604761441290931543e+03 1.077605054042059165e-03
1.604078618074438054e+03 2.754741824565471679e-03
1.603395884180295980e+03 4.227732645323746151e-04
1.602713239598808286e+03 1.225826527244373116e-03
1.602030684320277942e+03 1.135141069391943248e-03
1.601348218335017009e+03 1.461789257363669452e-03
1.600665841633328455e+03 1.118283967994692513e-03
1.599983554205524342e+03 1.507459803337136018e-03
1.599301356041914914e+03 9.708639217530280491e-04
1.598619247132812234e+03 1.671622869926483491e-03
1.597937227468532001e+03 1.171911137359239524e-03
1.597255297039386278e+03 7.956557389212984277e-04
1.596573455835696222e+03 4.387215988783937514e-04
1.595891703847777535e+03 7.174914329045460918e-04
1.595210041065951373e+03 5.322628311531799527e-04
1.594528467480535255e+03 1.003090692477071229e-03
1.593846983081855797e+03 1.512748698667807593e-03
1.593165587860237792e+03 1.829739095790035774e-03
1.592484281806002400e+03 7.941203628749068195e-04
1.591803064909481691e+03 6.925178928934983122e-04
1.591121937160998641e+03 5.496944500280135379e-04
1.590440898550888960e+03 1.041191125057291467e-03
1.589759949069481081e+03 1.273382093450749729e-03
1.589079088707108895e+03 5.065894988103980404e-04
1.588398317454104472e+03 9.217202316738494884e-04
1.587717635300805341e+03 5.041405385611337671e-04
1.587037042237549031e+03 1.185862728095812466e-04
1.586356538254673069e+03 6.163587907262157431e-04
1.585676123342520441e+03 1.663279762836142707e-03
1.584995797491428675e+03 6.571506479435905001e-04
1.584315560691744395e+03 8.409341484419073079e-04
1.583635412933810585e+03 1.676811408555826813e-03
1.582955354207972050e+03 3.895560410839879863e-04
1.582275384504577232e+03 1.542039656163015455e-04
1.581595503813976393e+03 8.510857318390809955e-04
1.580915712126517974e+03 6.168677912474708654e-04
1.580236009432555875e+03 3.725383623481910060e-04
1.579556395722442176e+03 8.312593801131829994e-04
1.578876870986530776e+03 5.459885295319349746e-04
1.578197435215177393e+03 1.319023418378716876e-04
1.577518088398743203e+03 8.691504226760808334e-04
1.576838830527582104e+03 3.662453170215967057e-04
1.576159661592058910e+03 9.975713090821574855e-04
1.575480581582536615e+03 3.044180100964130565e-04
1.574801590489372757e+03 8.169730299221833556e-04
1.574122688302937604e+03 1.298545288451662854e-03
1.573443875013595971e+03 1.136259350476790091e-03
1.572765150611714489e+03 -5.308691676576425796e-06
1.572086515087665248e+03 1.206851328989909638e-03
1.571407968431814879e+03 5.277081926020344696e-04
1.570729510634537291e+03 9.078129536895366593e-04
1.570051141686210030e+03 1.141030555572710792e-03
1.569372861577201547e+03 9.221870311567129368e-04
1.568694670297894845e+03 1.768334567794935350e-04
1.568016567838662013e+03 6.516010904654011456e-04
1.567338554189886054e+03 -1.993306362274117687e-05
1.566660629341948152e+03 1.456682875991125716e-03
1.565982793285229491e+03 1.680761539110619662e-03
1.565305046010113074e+03 5.514173116280750254e-04
1.564627387506985542e+03 7.294188525150123751e-04
1.563949817766233537e+03 1.048606033728604215e-03
1.563272336778243698e+03 1.928569148846908526e-03
1.562594944533408125e+03 -7.951223800662025171e-05
1.561917641022115276e+03 1.100306517472780235e-03
1.561240426234762708e+03 8.669084684578415301e-04
1.560563300161735242e+03 1.440429077891440058e-03
1.559886262793437709e+03 1.154211980809634287e-03
1.559209314120264025e+03 9.810747224961822045e-04
1.558532454132609928e+03 1.050590061144892002e-03
1.557855682820878428e+03 1.184192989865530182e-03
1.557179000175468900e+03 1.793703571509778529e-03
1.556502406186782537e+03 1.407240753644163709e-03
1.555825900845229626e+03 2.067922858351209803e-03
1.555149484141209541e+03 2.494911103954530144e-03
1.554473156065132571e+03 2.071567542540354943e-03
1.553796916607403546e+03 2.064276670383397103e-03
1.553120765758438210e+03 1.569719653370713888e-03
1.552444703508643215e+03 2.696087868071393636e-03
1.551768729848434305e+03 1.965404966906027923e-03
1.551092844768223586e+03 1.953231972190513140e-03
1.550417048258428622e+03 1.866388307202256330e-03
1.549741340309466977e+03 2.600782492574157511e-03
1.549065720911756216e+03 2.398347393070932899e-03
1.548390190055715721e+03 2.126582380940288987e-03
1.547714747731770331e+03 2.744977363692127203e-03
1.547039393930337610e+03 2.330323552278162468e-03
1.546364128641846037e+03 2.122127550414123695e-03
1.545688951856722269e+03 2.265119792384165994e-03
1.545013863565391148e+03 1.928661141456959561e-03
1.544338863758284788e+03 2.059116126584607537e-03
1.543663952425828029e+03 1.902317214560842558e-03
1.542989129558460263e+03 2.583117310939257207e-03
1.542314395146606330e+03 3.472659711956436416e-03
1.541639749180707440e+03 1.759615168291172411e-03
1.540965191651197529e+03 2.188784425467496780e-03
1.540290722548512349e+03 1.745541246760605849e-03
1.539616341863091293e+03 2.445188185722464366e-03
1.538942049585379209e+03 2.152107644877075242e-03
1.538267845705811851e+03 1.266849284290105359e-03
1.537593730214839525e+03 3.239213066317861260e-03
1.536919703102899803e+03 2.845199784999742371e-03
1.536245764360442990e+03 2.374216427896131028e-03
1.535571913977913937e+03 2.840622804225343117e-03
1.534898151945768404e+03 3.300059868728990806e-03
1.534224478254449423e+03 1.415045680879791542e-03
1.533550892894414574e+03 1.564304833398094761e-03
1.532877395856112344e+03 2.658780284132669994e-03
1.532203987130002133e+03 3.205000789520666676e-03
1.531530666706537886e+03 3.218187712198717926e-03
1.530857434576177184e+03 2.532500196190088943e-03
1.530184290729383065e+03 2.597466098064642008e-03
1.529511235156611292e+03 2.582827129598103295e-03
1.528838267848326723e+03 2.878589073592898243e-03
1.528165388794992396e+03 2.835286569070498853e-03
1.527492597987074987e+03 2.735714969113048258e-03
1.526819895415037536e+03 3.001880800144418777e-03
1.526147281069352175e+03 2.330681172105575696e-03
1.525474754940487401e+03 3.047033111723745913e-03
1.524802317018911708e+03 3.032240824682891703e-03
1.524129967295099050e+03 3.315756679850251614e-03
1.523457705759523378e+03 2.223840937630824476e-03
1.522785532402660465e+03 3.392687389203336359e-03
1.522113447214986081e+03 3.511353311618705276e-03
1.521441450186975999e+03 3.342779019281464595e-03
1.520769541309115084e+03 3.821032796297815261e-03
1.520097720571879108e+03 3.797824907853038830e-03
1.519425987965756576e+03 3.048258265630985394e-03
1.518754343481226897e+03 2.970432685882038945e-03
1.518082787108776756e+03 3.575673218537087864e-03
1.517411318838892839e+03 3.456163128178675083e-03
1.516739938662060013e+03 3.859457986500165576e-03
1.516068646568775875e+03 3.407531268826759132e-03
1.515397442549523475e+03 3.118984712652443127e-03
1.514726326594802231e+03 3.689702884301942001e-03
1.514055298695102465e+03 3.808379340707399550e-03
1.513384358840919958e+03 3.706601713192167989e-03
1.512713507022752310e+03 3.754487312513958650e-03
1.512042743231095301e+03 3.757973948270442160e-03
1.511372067456453806e+03 4.169894542143296780e-03
1.510701479689327243e+03 2.340820463848336443e-03
1.510030979920216851e+03 3.736840843762855979e-03
1.509360568139627503e+03 3.230845588909773362e-03
1.508690244338065895e+03 3.758954626967163631e-03
1.508020008506035083e+03 2.131372785670907974e-03
1.507349860634049037e+03 4.185521870877893444e-03
1.506679800712618089e+03 4.608555092475607323e-03
1.506009828732247115e+03 3.329873823288790995e-03
1.505339944683453723e+03 3.177828053076851671e-03
1.504670148556753702e+03 3.925236965413887204e-03
1.504000440342659203e+03 3.870235081575082708e-03
1.503330820031687836e+03 3.684266649384793178e-03
1.502661287614360845e+03 3.328901813648471944e-03
1.501991843081195839e+03 5.289152274788181882e-03
1.501322486422715883e+03 4.264259899634701215e-03
1.500653217629442224e+03 4.608021486504697110e-03
1.499984036691901565e+03 3.626618570159527953e-03
1.499314943600620609e+03 4.999734614110201529e-03
1.498645938346122421e+03 4.199596267770272853e-03
1.497977020918939161e+03 4.546724131776525707e-03
1.497308191309599351e+03 4.318279541055959972e-03
1.496639449508636972e+03 3.664484877394477355e-03
1.495970795506582363e+03 3.520937473370315193e-03
1.495302229293971322e+03 5.357730897323282303e-03
1.494633750861339649e+03 4.696244896051911949e-03
1.493965360199224961e+03 2.727987168076651849e-03
1.493297057298168511e+03 4.551480468375409746e-03
1.492628842148706099e+03 5.309487003151135490e-03
1.491960714741384436e+03 2.907068245841020349e-03
1.491292675066742959e+03 5.524942911298890216e-03
1.490624723115324741e+03 4.797780776866309750e-03
1.489956858877681952e+03 3.651888908126005653e-03
1.489289082344357666e+03 3.521301601132994629e-03
1.488621393505900414e+03 4.232188544666143359e-03
1.487953792352866003e+03 4.830306057350517920e-03
1.487286278875799326e+03 4.314208190572848232e-03
1.486618853065259827e+03 5.057304415460472762e-03
1.485951514911797858e+03 5.478198742832897719e-03
1.485284264405971044e+03 3.624990292578671603e-03
1.484617101538337010e+03 5.162854258068765717e-03
1.483950026299457022e+03 3.198658309753390095e-03
1.483283038679888705e+03 5.099712948994782231e-03
1.482616138670195141e+03 4.490545820589763107e-03
1.481949326260941234e+03 4.343049269081494801e-03
1.481282601442688247e+03 5.815079343726019777e-03
1.480615964206004719e+03 3.590030555021882317e-03
1.479949414541461010e+03 3.464031951022597273e-03
1.479282952439622022e+03 4.636665972607784125e-03
1.478616577891058114e+03 4.197573321369285800e-03
1.477950290886346920e+03 4.311217611138535612e-03
1.477284091416056981e+03 3.974132513431089322e-03
1.476617979470764112e+03 3.635269524243695330e-03
1.475951955041045949e+03 5.681591739753936651e-03
1.475286018117480126e+03 7.358913514100104414e-03
1.474620168690646096e+03 6.519522405377874315e-03
1.473954406751123315e+03 4.594296811686849995e-03
1.473288732289493055e+03 5.591655078163175648e-03
1.472623145296340226e+03 5.792743152258972295e-03
1.471957645762255197e+03 6.287494096307303520e-03
1.471292233677815602e+03 6.035452661865563402e-03
1.470626909033615448e+03 4.314426487987036742e-03
1.469961671820241463e+03 6.219737432038523368e-03
1.469296522028284016e+03 5.462890973548176730e-03
1.468631459648335294e+03 6.611390494034815636e-03
1.467966484670994760e+03 7.607797110650404981e-03
1.467301597086850961e+03 1.091998885924708694e-02
1.466636796886501543e+03 7.454508008020167310e-03
1.465972084060545967e+03 8.725367402232227926e-03
1.465307458599583697e+03 6.986800828177556523e-03
1.464642920494214195e+03 8.756287314081376977e-03
1.463978469735044200e+03 6.359608321630077707e-03
1.463314106312671356e+03 7.642669717737934562e-03
1.462649830217704221e+03 9.454861500371610633e-03
1.461985641440747713e+03 8.581043227330120010e-03
1.461321539972414030e+03 5.767273256486962589e-03
1.460657525803309909e+03 8.192425149052072475e-03
1.459993598924045727e+03 1.012201021282953944e-02
1.459329759325231862e+03 1.106111049820673702e-02
1.458666006997487784e+03 8.520053248153488731e-03
1.458002341931427509e+03 1.060061667855251646e-02
1.457338764117663231e+03 7.488541627939358097e-03
1.456675273546818062e+03 8.249726542807504434e-03
1.456011870209509652e+03 9.102236357747142334e-03
1.455348554096359294e+03 1.053549933605538343e-02
1.454685325197990096e+03 9.839989797738828495e-03
1.454022183505025168e+03 1.202376490968276243e-02
1.453359129008089440e+03 7.973628692136023807e-03
1.452696161697809657e+03 1.015985148684223072e-02
1.452033281564818026e+03 1.154784608597008225e-02
1.451370488599737655e+03 1.080812055385568272e-02
1.450707782793204387e+03 8.995006875433050539e-03
1.450045164135850428e+03 9.928017053887999016e-03
1.449382632618307980e+03 1.104752042981899281e-02
1.448720188231214706e+03 8.615686908989087997e-03
1.448057830965204630e+03 4.533943659853084847e-03
1.447395560810919051e+03 6.799797891302029364e-03
1.446733377758997449e+03 9.408585611373237317e-03
1.446071281800079305e+03 9.490736561006293120e-03
1.445409272924805919e+03 1.140047482985167421e-02
1.444747351123825865e+03 1.086473799468072425e-02
1.444085516387782263e+03 9.226578934128046652e-03
1.443423768707321869e+03 7.123415009624056021e-03
1.442762108073093259e+03 9.552711768587287752e-03
1.442100534475746827e+03 1.048790868898388969e-02
1.441439047905931147e+03 7.927674230581608500e-03
1.440777648354303892e+03 8.891541399480031721e-03
1.440116335811515455e+03 1.013156573033755642e-02
1.439455110268223507e+03 5.463012726814010615e-03
1.438793971715085718e+03 7.096620583313094539e-03
1.438132920142754301e+03 1.034405731419757793e-02
1.437471955541897842e+03 7.236630734126947573e-03
1.436811077903170371e+03 9.028226342744230873e-03
1.436150287217240475e+03 2.353967069549369514e-03
1.435489583474769461e+03 8.036655801165828311e-03
1.434828966666422275e+03 1.025226574611471340e-02
1.434168436782869321e+03 4.371963703980612063e-03
1.433507993814775546e+03 3.506869993748858508e-03
1.432847637752813171e+03 7.122254336128034866e-03
1.432187368587650781e+03 4.621566953657444375e-03
1.431527186309964236e+03 4.150055990233729800e-03
1.430867090910427578e+03 8.310977095120361882e-03
1.430207082379713029e+03 7.229899011956245590e-03
1.429547160708503725e+03 3.634418057420040881e-03
1.428887325887471889e+03 6.010071678206796789e-03
1.428227577907302475e+03 6.132420671182670611e-03
1.427567916758673164e+03 1.049423592327118106e-02
1.426908342432268910e+03 8.819135778870874562e-03
1.426248854918776487e+03 1.117723319809349513e-03
1.425589454208875395e+03 8.543152381026831652e-03
1.424930140293257864e+03 7.119644722543678160e-03
1.424270913162610668e+03 7.113521330321052015e-03
1.423611772807624220e+03 3.243479562838797771e-03
1.422952719218990751e+03 6.496244970671877055e-03
1.422293752387398854e+03 3.982847387205262616e-04
1.421634872303551674e+03 5.728436381452008813e-03
1.420976078958135986e+03 -1.611854439634441015e-04
1.420317372341853115e+03 8.399366221861286411e-03
1.419658752445404389e+03 6.671006159329007611e-03
1.419000219259483856e+03 3.458656022317156860e-03
1.418341772774796482e+03 2.818955429528932112e-03
1.417683412982045411e+03 -1.529068364303286286e-03
1.417025139871931970e+03 6.028487377987653238e-03
1.416366953435168398e+03 5.576000837214555505e-04
1.415708853662456022e+03 -7.328777418651198422e-04
1.415050840544505263e+03 4.337156200284852936e-03
1.414392914072026542e+03 5.473395090015672690e-03
1.413735074235732100e+03 3.835359536490955709e-04
1.413077321026334175e+03 8.055882372740330241e-03
1.412419654434546828e+03 2.338258599418318109e-03
1.411762074451085937e+03 -2.043955677035379714e-04
1.411104581066669198e+03 3.436825096954365666e-03
1.410447174272016127e+03 3.511913092012100817e-03
1.409789854057846242e+03 3.672496402027090791e-03
1.409132620414880876e+03 1.172387651192366605e-02
1.408475473333843183e+03 8.471320391924023682e-03
1.407818412805458138e+03 -1.783361819540363758e-03
1.407161438820448893e+03 8.554246413180279646e-03
1.406504551369547698e+03 3.640257705305695833e-03
1.405847750443477707e+03 1.423580290040245971e-03
1.405191036032972988e+03 5.397290081671637235e-03
1.404534408128763971e+03 4.960339060432124823e-03
1.403877866721586543e+03 3.939775814406737756e-03
1.403221411802171133e+03 5.969271472972070315e-03
1.402565043361253629e+03 4.806312542777534808e-03
1.401908761389573556e+03 1.444891985305458808e-02
1.401252565877868619e+03 4.751657875659423720e-03
1.400596456816880163e+03 1.062727360859696060e-02
1.399940434197349532e+03 -1.225476093788087188e-03
1.399284498010016250e+03 9.643420713096760230e-03
1.398628648245630757e+03 1.049535560788951785e-02
1.397972884894934396e+03 2.933537845030902407e-03
1.397317207948677606e+03 2.923676593071644365e-03
1.396661617397605369e+03 -9.421775714387304809e-03
1.396006113232473581e+03 -6.179763530111162008e-03
1.395350695444029043e+03 7.479945897122171686e-03
1.394695364023025832e+03 1.076156519398287388e-02
1.394040118960219843e+03 1.914496424071925919e-03
1.393384960246366973e+03 1.926082812220706241e-03
1.392729887872223117e+03 7.606412009379782437e-03
1.392074901828547809e+03 2.927393899111049858e-03
1.391420002106100583e+03 1.345442894510594147e-03
1.390765188695644611e+03 1.157320299574257812e-02
1.390110461587941245e+03 5.076633617289358184e-03
1.389455820773759115e+03 8.254428986005932570e-03
1.388801266243857754e+03 -9.873637223427199697e-03
1.388146797989009428e+03 1.747099620591948711e-03
1.387492415999979130e+03 -6.048645915016373498e-03
1.386838120267540944e+03 -8.446830270880676186e-03
1.386183910782465318e+03 -1.036891072693922264e-02
1.385529787535524520e+03 -7.382241231213193013e-03
1.384875750517494453e+03 -3.136995617839938018e-04
1.384221799719149203e+03 8.823009167016086438e-03
1.383567935131266495e+03 -5.494405471053692529e-03
1.382914156744625870e+03 -7.687285182384458529e-03
1.382260464550008692e+03 3.664247859863317951e-03
1.381606858538194501e+03 -2.678068249998820285e-03
1.380953338699968299e+03 -5.337548498782947355e-03
1.380299905026111446e+03 3.678457840338531936e-04
1.379646557507416219e+03 9.383152858054012680e-04
1.378993296134662160e+03 3.941518358318619325e-03
1.378340120898641544e+03 9.277399662620986268e-03
1.377687031790146648e+03 4.554123062865404054e-03
1.377034028799966109e+03 -1.124192005115001898e-02
1.376381111918895840e+03 -5.453088357682095780e-03
1.375728281137728118e+03 -6.956539891306254796e-03
1.375075536447260674e+03 -3.037910059016032081e-03
1.374422877838287604e+03 5.808544087313302108e-03
1.373770305301610279e+03 -7.222001612928361305e-03
1.373117818828030067e+03 8.143641307449800068e-03
1.372465418408346522e+03 7.242074122463259406e-03
1.371813104033362833e+03 2.028019378580187687e-02
1.371160875693885828e+03 6.477457826423180590e-03
1.370508733380716876e+03 -2.840992750131044169e-03
1.369856677084668263e+03 -2.117410018419575365e-02
1.369204706796546816e+03 -1.402199178585293755e-02
1.368552822507161181e+03 -2.700013237745984424e-02
1.367901024207325463e+03 -2.831215477726515065e-02
1.367249311887851945e+03 1.362458501398213818e-02
1.366597685539552913e+03 -1.449852165723203995e-03
1.365946145153247926e+03 2.091097696387385005e-02
1.365294690719752907e+03 -7.133157361613984629e-03
1.364643322229885598e+03 -1.489152865352388021e-02
1.363992039674469197e+03 1.634953274263343040e-02
1.363340843044321446e+03 -4.301633914210595266e-03
1.362689732330267361e+03 1.668715978781725243e-02
1.362038707523130142e+03 5.629236313567461195e-03
1.361387768613738444e+03 -1.960875007896105068e-02
1.360736915592917285e+03 7.714066807801024314e-03
1.360086148451498957e+03 1.980009649530590707e-02
1.359435467180306659e+03 2.262987385973186730e-03
1.358784871770178142e+03 -3.159434436637456687e-04
1.358134362211945700e+03 1.078221451341163963e-02
1.357483938496439805e+03 -2.410093639447769345e-03
1.356833600614501847e+03 2.482252002432417184e-02
1.356183348556962301e+03 -1.890734283458502668e-02
1.355533182314668011e+03 4.505265581779610215e-03
1.354883101878453090e+03 2.486688914535501067e-03
1.354233107239162564e+03 -3.975550761386938831e-02
1.353583198387637822e+03 -8.256970916287834431e-03
1.352933375314722070e+03 -2.424027275784413835e-02
1.352283638011263974e+03 -4.880994527603721932e-04
1.351633986468108560e+03 9.266511830763999105e-03
1.350984420676108130e+03 -1.971126087392828866e-02
1.350334940626107709e+03 -1.161078234189929885e-02
1.349685546308961420e+03 2.188631106224941600e-02
1.349036237715521565e+03 -3.575132129180618595e-02
1.348387014836645903e+03 3.252405799246708279e-02
1.347737877663184918e+03 -3.170869443290487422e-02
1.347088826185998187e+03 -3.191730342661680433e-04
1.346439860395947107e+03 -1.008567301834464337e-02
1.345790980283885801e+03 3.223704784804354989e-02
1.345142185840682941e+03 -9.554602316219773170e-03
1.344493477057196287e+03 -1.005349648804663466e-02
1.343844853924290874e+03 6.500229813014533897e-02
1.343196316432833555e+03 -2.777885229938398606e-02
1.342547864573693005e+03 7.934084587861777588e-03
1.341899498337736077e+03 -1.877266971476504974e-03
1.341251217715831444e+03 2.536767793474683716e-02
1.340603022698851419e+03 -6.616830373590922021e-02
1.339954913277671949e+03 -2.985062174049499945e-02
1.339306889443163527e+03 1.560101622731390478e-03
1.338658951186203922e+03 5.140425376100952147e-03
1.338011098497669082e+03 4.585200028190601629e-02
1.337363331368440413e+03 2.427710701670963631e-02
1.336715649789395684e+03 4.186935791535021691e-03
1.336068053751414482e+03 4.196220350646263225e-02
1.335420543245381850e+03 6.252781744965149255e-03
1.334773118262182834e+03 6.359587674239296218e-02
1.334125778792700658e+03 3.081069712614793038e-02
1.333478524827824003e+03 4.160025484293732034e-02
1.332831356358441553e+03 -3.100958895188951972e-02
1.332184273375445628e+03 2.784303755941599720e-02
1.331537275869723089e+03 -3.129065693582148283e-02
1.330890363832168077e+03 4.515318851340481554e-02
1.330243537253676550e+03 -3.840255377161887976e-03
1.329596796125142646e+03 -3.521885231686186501e-02
1.328950140437464142e+03 -1.016430562347740985e-01
1.328303570181538817e+03 3.390931813035545639e-02
1.327657085348268083e+03 -1.216918653084891194e-01
1.327010685928551538e+03 -1.136259521927664162e-01
1.326364371913292416e+03 2.684096664405515725e-02
1.325718143293393950e+03 -4.377432840495808219e-02
1.325072000059764832e+03 2.438378287049436897e-03
1.324425942203310115e+03 4.559124404600157360e-02
1.323779969714936669e+03 -7.993398415749795871e-02
1.323134082585556826e+03 -1.065917290566640724e-01
1.322488280806082912e+03 7.943481906288327177e-02
1.321842564367421801e+03 -1.854327350993343346e-03
1.321196933260493097e+03 8.471915704322302565e-02
1.320551387476210948e+03 -5.198754879525085276e-02
1.319905927005493140e+03 -2.597108606441979675e-02
1.319260551839255641e+03 -1.207048063882620870e-01
1.318615261968418054e+03 -2.741408490396264955e-02
1.317970057383903622e+03 -1.397546507877772126e-01
1.317324938076637409e+03 1.952891948044129314e-02
1.316679904037537199e+03 1.552901125601171550e-01
1.316034955257533511e+03 1.413874909768588276e-02
1.315390091727551408e+03 6.653569353256537366e-02
1.314745313438519588e+03 -2.393812211578249527e-01
1.314100620381366753e+03 -4.972119002642811508e-02
1.313456012547025239e+03 8.885509237577443598e-02
1.312811489926425565e+03 -2.446169283810079031e-01
1.312167052510505528e+03 3.118320867819786568e-01
1.311522700290195644e+03 1.591590140624816740e-01
1.310878433256437347e+03 2.751005954309347634e-02
1.310234251400166613e+03 8.447821125064738923e-02
1.309590154712323056e+03 7.671831840274988268e-02
1.308946143183846289e+03 -1.452251233809122577e-01
1.308302216805683202e+03 1.627232507206652357e-01
1.307658375568771589e+03 5.511861825111203511e-02
1.307014619464063799e+03 1.099188474469276616e-01
1.306370948482501262e+03 -4.597384385322973721e-02
1.305727362615032689e+03 4.638908429641189213e-02
1.305083861852612245e+03 8.134109363533927051e-02
1.304440446186185000e+03 -6.516862524370166387e-02
1.303797115606705120e+03 1.761133554143646807e-01
1.303153870105128590e+03 2.140397673433815096e-01
1.302510709672409575e+03 -2.654572741616385151e-02
1.301867634299502242e+03 9.598442125725883955e-02
1.301224643977368032e+03 2.955071081725825777e-01
1.300581738696964749e+03 -1.176554690230272905e-03
1.299938918449253833e+03 1.407299390599099087e-01
1.299296183225196728e+03 -2.671001938726618175e-01
1.298653533015760331e+03 7.264878859880716244e-02
1.298010967811906085e+03 3.427651871105049652e-01
1.297368487604600887e+03 -5.820448791933054491e-03
1.296726092384815274e+03 -2.209073856420884843e-02
1.296083782143514327e+03 -1.996509707819723034e-01
1.295441556871674038e+03 -1.310624183698236578e-01
1.294799416560263126e+03 2.379840931479376698e-01
1.294157361200257583e+03 7.775074522741944050e-02
1.293515390782629765e+03 4.165568611521325987e-02
1.292873505298359305e+03 5.710775136149222331e-02
1.292231704738420376e+03 -4.323594260338808337e-01
1.291589989093796248e+03 -7.846018899393707169e-02
1.290948358355462915e+03 8.769071095442909636e-02
1.290306812514405465e+03 -4.410533288598889601e-01
1.289665351561608986e+03 -9.350662292535939779e-02
1.289023975488056749e+03 6.611698099239841919e-02
1.288382684284735660e+03 6.814759281234952781e-02
1.287741477942630809e+03 1.426481239808058410e-02
1.287100356452734559e+03 -2.573246653507171855e-01
1.286459319806035637e+03 -8.443943109368691816e-03
1.285818367993528227e+03 1.642408466012248644e-02
1.285177501006204693e+03 3.678592072131912222e-02
1.284536718835059219e+03 -6.873577967482015494e-02
1.283896021471089625e+03 -2.171865613020790009e-01
1.283255408905290096e+03 -1.986867139391543247e-01
1.282614881128663910e+03 -2.815288678635664565e-01
1.281974438132208888e+03 -3.508971463218599762e-01
1.281334079906930128e+03 -3.978440587626491665e-01
1.280693806443827270e+03 1.530521105978137064e-01
1.280053617733905412e+03 -1.418306888774477081e-01
1.279413513768175108e+03 1.285942274068922198e-01
1.278773494537637816e+03 2.386101307737537036e-01
1.278133560033305912e+03 4.804210608615004652e-02
1.277493710246189949e+03 -4.635201510789145884e-01
1.276853945167302300e+03 -9.652395387276911654e-02
1.276214264787653519e+03 3.161318652374039279e-02
1.275574669098259619e+03 5.526329046786955246e-01
1.274935158090138430e+03 1.151907536404177257e-01
1.274295731754304143e+03 1.259672487081180403e-01
1.273656390081780046e+03 2.067836805071501111e-02
1.273017133063582150e+03 -1.154067422429627399e-01
1.272377960690731925e+03 9.678810890920411247e-02
1.271738872954258113e+03 1.075716564513789705e-02
1.271099869845178546e+03 -7.680168287915765946e-02
1.270460951354523786e+03 2.437292102920835257e-01
1.269822117473318940e+03 -9.143333641946728430e-02
1.269183368192594571e+03 3.665586515983956795e-01
1.268544703503377605e+03 8.258951646841863892e-02
1.267906123396702242e+03 2.665654569875563693e-02
1.267267627863600865e+03 2.196853904431926852e-01
1.266629216895109494e+03 -1.344178800405106643e-02
1.265990890482262330e+03 -5.031575809029680268e-01
1.265352648616093575e+03 -9.389554278420224331e-02
1.264714491287648343e+03 -1.723086903104177892e-01
1.264076418487962655e+03 6.281004299192347595e-01
1.263438430208077989e+03 5.356857924687760120e-01
1.262800526439037640e+03 -3.058690447530525991e-01
1.262162707171886723e+03 4.241511856817828940e-01
1.261524972397672173e+03 1.290903862271202684e-01
1.260887322107435466e+03 -2.100202375968799329e-01
1.260249756292234451e+03 4.640977740063701590e-02
1.259612274943110606e+03 -2.825371471061750503e-02
1.258974878051116320e+03 -2.386209657585477151e-01
1.258337565607307624e+03 -1.404133963511849659e-01
1.257700337602738728e+03 -1.166406496037190876e-01
1.257063194028463840e+03 -3.774875240669529619e-01
1.256426134875538992e+03 -5.063672830783010337e-01
1.255789160135023849e+03 3.086457149401001382e-02
1.255152269797978079e+03 2.558067423862809830e-01
1.254515463855463167e+03 -2.054825668590081478e-01
1.253878742298540601e+03 -9.222167316666411707e-02
1.253242105118273685e+03 7.259780362967442613e-02
1.252605552305731180e+03 3.337298886704957446e-01
1.251969083851978212e+03 6.161835632409345953e-01
1.251332699748083542e+03 4.483388501961446115e-01
1.250696399985114112e+03 -2.450244147048756278e-03
1.250060184554144143e+03 -4.983237534456674139e-02
1.249424053446246035e+03 7.974863634900009046e-02
1.248788006652490367e+03 -2.558475723971630547e-02
1.248152044163956816e+03 2.669321038052147599e-01
1.247516165971717783e+03 1.269468437014614759e-01
1.246880372066854761e+03 5.063836023673872200e-01
1.246244662440447428e+03 1.018659641092330582e-03
1.245609037083571820e+03 4.233196899646774480e-01
1.244973495987316710e+03 -3.034438667465557543e-02
1.244338039142763591e+03 -1.065502598686237923e-01
1.243702666540995779e+03 -3.179698900057011390e-01
1.243067378173100224e+03 1.339487246793888246e-02
1.242432174030167516e+03 -6.869546407386480924e-01
1.241797054103284609e+03 -3.199189570748143807e-01
1.241162018383542090e+03 1.005330475955089481e-01
1.240527066862034189e+03 -4.811134502423275450e-01
1.239892199529853315e+03 7.693022251236721065e-02
1.239257416378093694e+03 -2.330881062848871865e-02
1.238622717397853194e+03 2.461771554123362016e-01
1.237988102580229679e+03 -6.422505657819874703e-01
1.237353571916319197e+03 -2.352577059494404821e-01
1.236719125397226890e+03 -3.984891511282006027e-01
1.236084763014052442e+03 9.291132015083120033e-02
1.235450484757899176e+03 -3.364291769580987634e-01
1.234816290619870415e+03 -1.745793130786031933e-01
1.234182180591078577e+03 6.271110497132783568e-01
1.233548154662625166e+03 -2.909774265933407489e-01
1.232914212825618961e+03 1.640977971034866534e-01
1.232280355071176018e+03 -1.777194567121551105e-01
1.231646581390405117e+03 -4.791995537098871910e-02
1.231012891774416858e+03 -9.170066330064376159e-02
1.230379286214329113e+03 4.771302417300566368e-01
1.229745764701256121e+03 2.471315927609635810e-01
1.229112327226317575e+03 -1.215913493321856137e-01
1.228478973780633169e+03 1.535040015436136829e-01
1.227845704355320777e+03 1.517215220091925887e-01
1.227212518941501912e+03 -5.803753362053289955e-01
1.226579417530299907e+03 2.097059502641317463e-01
1.225946400112839910e+03 -1.525116055400624338e-01
1.225313466680247075e+03 1.073471613392220150e-02
1.224680617223652007e+03 -1.340255697642875887e-01
1.224047851734178039e+03 2.551787603639445456e-01
1.223415170202959416e+03 -6.033649045151093238e-02
1.222782572621128566e+03 -2.244534749657322303e-01
1.222150058979812457e+03 -1.151950356154535088e-01
1.221517629270152611e+03 3.702874138015538885e-01
1.220885283483279636e+03 4.908632273778447686e-01
1.220253021610333235e+03 -3.238590693877217985e-01
1.219620843642451291e+03 4.199248584489322367e-01
1.218988749570773507e+03 4.043519891088898088e-01
1.218356739386443223e+03 -3.643000371411531657e-01
1.217724813080598324e+03 2.434172440633000645e-01
1.217092970644389425e+03 3.491399319619131573e-03
1.216461212068958048e+03 5.320613683667241300e-01
1.215829537345452991e+03 -3.913585926262489467e-01
1.215197946465019413e+03 -7.323023585056495643e-02
1.214566439418807931e+03 -4.268575869870792627e-01
1.213935016197974619e+03 -7.021637575367824236e-02
1.213303676793666455e+03 1.077523359980186134e-02
1.212672421197041331e+03 -5.607306320644495773e-02
1.212041249399253502e+03 -2.306342914329553018e-01
1.211410161391457223e+03 -4.176327059129579800e-01
1.210779157164815842e+03 1.785365804091167824e-02
1.210148236710483616e+03 -3.730920123638736263e-01
1.209517400019623892e+03 2.581435276242164401e-01
1.208886647083400021e+03 -5.489414143844403293e-01
1.208255977892973533e+03 2.935497222113234717e-01
1.207625392439511415e+03 -6.121417421223449562e-01
1.206994890714178837e+03 -7.458272225805711031e-01
1.206364472708146423e+03 -6.809759334498238781e-02
1.205734138412581160e+03 -5.755435137838188497e-01
1.205103887818655494e+03 -1.340639457254498013e-01
1.204473720917540049e+03 4.670442175704713622e-02
1.203843637700409090e+03 1.558719158918115688e-01
1.203213638158438698e+03 -9.131319777581672903e-02
1.202583722282803137e+03 -1.624837097035441991e-01
1.201953890064683947e+03 -1.504631146965397237e-01
1.201324141495255390e+03 2.204025507669587006e-02
1.200694476565702644e+03 -1.970703303951729379e-01
1.200064895267203610e+03 2.275184303095575677e-01
1.199435397590945286e+03 4.886260620669051202e-01
1.198805983528111028e+03 -2.238005623053756499e-01
1.198176653069887834e+03 -1.232966435692823409e-01
1.197547406207462700e+03 -2.161431262495111250e-01
1.196918242932024441e+03 -9.406415367234097213e-02
1.196289163234763691e+03 2.735520967130702918e-01
1.195660167106871086e+03 -6.356275643694700439e-02
1.195031254539542715e+03 -5.516424958611501062e-01
1.194402425523969214e+03 3.297647128055471444e-01
1.193773680051352130e+03 -2.167765528647151996e-01
1.193145018112882099e+03 -2.728764008069660130e-01
1.192516439699764305e+03 -2.589037342654365026e-01
1.191887944803194841e+03 1.791938858350126396e-01
1.191259533414378893e+03 -1.976310910692041511e-01
1.190631205524516190e+03 -3.015089277718907557e-01
1.190002961124813737e+03 1.935560528934473501e-01
1.189374800206473083e+03 -2.529615634804241800e-02
1.188746722760708508e+03 1.888444045951473416e-01
1.188118728778719742e+03 -1.540004450666164482e-01
1.187490818251726523e+03 -1.882719376575303916e-01
1.186862991170932219e+03 -4.111840353750300658e-01
