# Supplementary material for: Elevated concentrations cause upright alpha-synuclein conformation at lipid interfaces
Source: Nat Commun. 2023 Sep 18;14:5731. doi: 10.1038/s41467-023-39843-1 (PMC10507035; doi:10.1038/s41467-023-39843-1)
Supplement: Supplementary file 3 — Source Data [file 41467_2023_39843_MOESM3_ESM.zip › Source Data file/FigureS3/A/aS-DPPG_50uM-reproduction-NoFiltration_t = 13.28 to 13.68 hr.txt]

2.303734463863343990e+03 4.074188486771003134e-03
2.302961100516073202e+03 -1.217944070938596912e-01
2.302187836495217198e+03 4.806814696837895945e-02
2.301414671789645581e+03 -6.698630511618194894e-02
2.300641606388224318e+03 5.039054861901098858e-02
2.299868640279824831e+03 -9.703506663780125246e-03
2.299095773453316724e+03 -7.403104887403311185e-02
2.298323005897578696e+03 -8.203151192920768442e-03
2.297550337601480351e+03 3.540824990581836751e-03
2.296777768553902206e+03 -2.177370530978953167e-02
2.296005298743721141e+03 7.701935022698941369e-02
2.295232928159812218e+03 2.628264840834150518e-02
2.294460656791063229e+03 2.601571788076102731e-02
2.293688484626352874e+03 -1.838456029684150742e-02
2.292916411654567128e+03 4.706773417900701750e-02
2.292144437864588326e+03 3.350945102098981665e-02
2.291372563245306083e+03 -1.933239268491270674e-02
2.290600787785611828e+03 -9.052367275518410569e-03
2.289829111474389720e+03 1.030364659694452401e-01
2.289057534300536645e+03 2.574861475244184621e-03
2.288286056252940398e+03 2.483540424135500385e-03
2.287514677320499686e+03 -2.778224174228610677e-02
2.286743397492111399e+03 -1.608705491085667127e-02
2.285972216756672424e+03 -8.349955938470685068e-02
2.285201135103079650e+03 2.040421583560645194e-02
2.284430152520235424e+03 -5.204412356927228672e-02
2.283659268997043910e+03 4.877536480923360535e-02
2.282888484522407452e+03 -4.275268319115292648e-02
2.282117799085232036e+03 1.114248162223071756e-02
2.281347212674421826e+03 -4.458093864149333119e-02
2.280576725278890081e+03 3.126356803443043619e-02
2.279806336887540965e+03 -5.377049628538426579e-02
2.279036047489289558e+03 -4.773480061957864617e-02
2.278265857073050938e+03 -5.752172876968762033e-02
2.277495765627734727e+03 -6.800263040655054811e-03
2.276725773142261460e+03 -6.815771222199159228e-03
2.275955879605542577e+03 -3.166348017675017085e-02
2.275186085006502253e+03 6.963985699134211949e-02
2.274416389334062842e+03 -4.942171062599513831e-02
2.273646792577141241e+03 2.729418302404885283e-02
2.272877294724663443e+03 1.009588176629830185e-02
2.272107895765555440e+03 1.959140427636112819e-02
2.271338595688741407e+03 -2.915980902666536964e-02
2.270569394483152792e+03 2.473930689355554810e-02
2.269800292137719225e+03 -2.836671208096734620e-02
2.269031288641366700e+03 2.329918730627263124e-02
2.268262383983035761e+03 1.726838064805596984e-02
2.267493578151652400e+03 1.554202234729503557e-02
2.266724871136160800e+03 1.650102574723973092e-02
2.265956262925490591e+03 9.693247961210871289e-02
2.265187753508585956e+03 1.576233327249200455e-02
2.264419342874387439e+03 1.104823400568936964e-03
2.263651031011833766e+03 -2.207419357340846891e-02
2.262882817909867299e+03 -6.479332251950528990e-03
2.262114703557437679e+03 -5.948762107740396265e-03
2.261346687943489087e+03 -2.699128424705431184e-02
2.260578771056969344e+03 -6.612616679613573731e-03
2.259810952886826271e+03 4.177501878315970085e-02
2.259043233422013145e+03 -2.085731875482661757e-02
2.258275612651483243e+03 -3.243129542109340208e-02
2.257508090564189843e+03 -7.217497513962542466e-02
2.256740667149086221e+03 -6.264222027507843071e-03
2.255973342395132931e+03 -6.090710553849182363e-02
2.255206116291286889e+03 3.104150982106049922e-02
2.254438988826506829e+03 -2.652153207520132477e-02
2.253671959989755123e+03 7.388130475075580135e-03
2.252905029769999601e+03 -7.753849643192439745e-02
2.252138198156198996e+03 7.838732608667232232e-04
2.251371465137321138e+03 -1.859466903845500077e-02
2.250604830702335676e+03 -1.873373124944595347e-02
2.249838294840208619e+03 2.003891423999316912e-02
2.249071857539915072e+03 -1.845247889133576000e-02
2.248305518790422866e+03 7.660389859089239938e-03
2.247539278580708924e+03 -6.313131690596798795e-02
2.246773136899746532e+03 6.115070909106563174e-02
2.246007093736514435e+03 -2.459944054629379512e-02
2.245241149079989555e+03 2.704554524519952804e-02
2.244475302919152455e+03 6.334168685319585199e-04
2.243709555242985516e+03 6.751674243561303981e-03
2.242943906040469301e+03 1.909046038031310399e-02
2.242178355300591647e+03 -1.160658832291025337e-02
2.241412903012336756e+03 5.568796567647022258e-04
2.240647549164688826e+03 2.262593347560495211e-02
2.239882293746642972e+03 2.382687712406447028e-02
2.239117136747185214e+03 2.366056803605081499e-02
2.238352078155308845e+03 -1.755115839376869546e-02
2.237587117960008982e+03 1.204769848457302832e-02
2.236822256150277099e+03 5.999152556500554623e-03
2.236057492715113767e+03 4.624777632074514311e-04
2.235292827643517739e+03 -1.617312459842343633e-02
2.234528260924482311e+03 -3.593424385019253903e-02
2.233763792547013509e+03 1.635729177639679358e-02
2.232999422500115543e+03 -4.984120706584121811e-03
2.232235150772790803e+03 3.770078095679571528e-02
2.231470977354043498e+03 3.386502614553411200e-04
2.230706902232879656e+03 4.280393681639521608e-02
2.229942925398314401e+03 1.701414873049406085e-02
2.229179046839351940e+03 -5.720328129208661350e-02
2.228415266545003760e+03 1.480342991777966466e-02
2.227651584504288621e+03 -4.818997981910062151e-03
2.226888000706219827e+03 -3.206351469482489336e-02
2.226124515139808864e+03 -9.362744808724668064e-03
2.225361127794079948e+03 1.081015393862909055e-02
2.224597838658048204e+03 5.385970561788151929e-03
2.223834647720736029e+03 2.008457660209557114e-04
2.223071554971165824e+03 2.475714830032102465e-02
2.222308560398359987e+03 2.318057773457776402e-02
2.221545663991348192e+03 -2.280781736754420794e-02
2.220782865739152840e+03 4.720634405516807228e-03
2.220020165630805423e+03 -2.321499464124509443e-02
2.219257563655333797e+03 -5.372560906389089314e-02
2.218495059801771276e+03 -1.313215305996685324e-02
2.217732654059149354e+03 -9.252452545719214161e-03
2.216970346416504981e+03 -2.211713319515914641e-02
2.216208136862869651e+03 -1.749299655802882131e-02
2.215446025387287591e+03 -4.268261530804493692e-02
2.214684011978793933e+03 4.046618523020593938e-03
2.213922096626429266e+03 2.989431599422528833e-05
2.213160279319235997e+03 4.123076641564516615e-03
2.212398560046258353e+03 4.053462413416765095e-03
2.211636938796540562e+03 7.473121577612190820e-03
2.210875415559132307e+03 -3.681518008434584571e-03
2.210113990323077815e+03 -2.927394902036839844e-02
2.209352663077430407e+03 -3.652408788488090835e-02
2.208591433811237948e+03 -2.875633184111854590e-02
2.207830302513557399e+03 1.900824070324462489e-02
2.207069269173436624e+03 -2.186748801383652310e-02
2.206308333779938039e+03 -7.128732716469464957e-03
2.205547496322118604e+03 1.001238054961169077e-02
2.204786756789029823e+03 2.701856611498793664e-02
2.204026115169743207e+03 -3.499640887309239581e-03
2.203265571453308439e+03 -3.370242392097827586e-03
2.202505125628800670e+03 1.316225261135437440e-02
2.201744777685276858e+03 -9.938565628728494514e-05
2.200984527611806698e+03 -1.425304002672570999e-02
2.200224375397458061e+03 2.742084050976141378e-03
2.199464321031297004e+03 -3.494426632731887500e-02
2.198704364502398676e+03 2.775524823060965436e-03
2.197944505799836406e+03 -1.542922538414590906e-02
2.197184744912681708e+03 -3.053136528149935375e-03
2.196425081830009731e+03 -1.452118843100820740e-02
2.195665516540895624e+03 -2.826403034649717892e-03
2.194906049034425450e+03 5.234311335419420709e-03
2.194146679299672542e+03 -2.815950602272243152e-03
2.193387407325721142e+03 -5.139994946337092183e-03
2.192628233101651858e+03 -1.315630001711674477e-02
2.191869156616554392e+03 -7.534473452454908474e-03
2.191110177859509349e+03 2.333629999265559446e-03
2.190351296819606432e+03 -1.974787444439366629e-02
2.189592513485937161e+03 -1.642318534059257137e-04
2.188833827847591238e+03 4.331323537347959302e-03
2.188075239893658363e+03 -9.074070828796108185e-03
2.187316749613233696e+03 -6.852146261035642685e-03
2.186558356995414215e+03 -1.543801101150133089e-02
2.185800062029295077e+03 2.062515703233901501e-02
2.185041864703973260e+03 1.025244705083698006e-02
2.184283765008551200e+03 1.945534365844541792e-03
2.183525762932131329e+03 6.091052873144995120e-03
2.182767858463812445e+03 -1.052257243534941364e-02
2.182010051592700620e+03 -6.518514702415435270e-03
2.181252342307900108e+03 7.595352705290571264e-03
2.180494730598524256e+03 -6.060517044878595272e-03
2.179737216453673682e+03 -1.141178423932304870e-02
2.178979799862465370e+03 -1.688876730770647039e-02
2.178222480814009032e+03 -9.587717507422488517e-03
2.177465259297418015e+03 3.361190494244916272e-03
2.176708135301807488e+03 -1.946659188512943426e-03
2.175951108816292617e+03 -2.012566298164567176e-04
2.175194179829992208e+03 -1.871968123284782452e-03
2.174437348332026886e+03 -1.921865200997380663e-03
2.173680614311517274e+03 -6.824967280199900101e-03
2.172923977757583998e+03 -1.019771916215679933e-02
2.172167438659354957e+03 -3.563350676567898345e-03
2.171410997005952595e+03 8.130210208754144741e-03
2.170654652786504812e+03 -1.845899923924815582e-03
2.169898405990139509e+03 1.350822883604149705e-03
2.169142256605988223e+03 1.283514800028182079e-02
2.168386204623182493e+03 1.291090296713064481e-02
2.167630250030855677e+03 -3.196337550311644394e-03
2.166874392818139313e+03 2.757159983992103856e-03
2.166118632974174034e+03 -2.187303085336199729e-04
2.165362970488093197e+03 2.583858210720605536e-03
2.164607405349041073e+03 -4.474172913741920020e-03
2.163851937546152840e+03 2.620665891806595905e-03
2.163096567068576405e+03 1.152991529132826876e-03
2.162341293905452403e+03 -5.782443718305697866e-03
2.161586118045925105e+03 -1.535905291976062204e-03
2.160831039479142419e+03 -4.194789122477934028e-03
2.160076058194252255e+03 2.439023387516072415e-03
2.159321174180406160e+03 -1.594560334859165471e-02
2.158566387426755682e+03 -1.455890967845640703e-03
2.157811697922450549e+03 -5.270986980439854377e-03
2.157057105656645945e+03 8.489638354944373244e-03
2.156302610618500694e+03 -1.289559972463445031e-02
2.155548212797169981e+03 -7.895607456745947286e-03
2.154793912181812630e+03 -8.921579972383885879e-03
2.154039708761589281e+03 5.655910081621846539e-03
2.153285602525660579e+03 1.115534647460007453e-02
2.152531593463194440e+03 2.062258755805124622e-03
2.151777681563349688e+03 7.722486992175208072e-03
2.151023866815296060e+03 -2.473933495698464255e-03
2.150270149208203293e+03 8.817697202458257832e-04
2.149516528731235667e+03 -2.407020711331502982e-03
2.148763005373572014e+03 -3.493003188327162625e-03
2.148009579124376614e+03 -2.339476482068669760e-03
2.147256249972826481e+03 -3.458412780679208896e-03
2.146503017908102265e+03 -2.151093583807111784e-04
2.145749882919371885e+03 -2.290979929229717811e-04
2.144996844995821448e+03 -1.244667581589379169e-03
2.144243904126627967e+03 -9.527691133560426198e-03
2.143491060300973913e+03 7.753436696145928932e-04
2.142738313508041756e+03 -2.243064410907404799e-03
2.141985663737015784e+03 1.773157355061466805e-03
2.141233110977082106e+03 1.357350478435695104e-02
2.140480655217426829e+03 2.718045785814389784e-03
2.139728296447245157e+03 6.559642598161535137e-03
2.138976034655719559e+03 -1.175310806023741180e-03
2.138223869832050696e+03 -3.029989441051806481e-03
2.137471801965426494e+03 7.147957222965396935e-04
2.136719831045042156e+03 -3.905473044485937087e-03
2.135967957060096523e+03 6.942703767067115927e-04
2.135216179999788437e+03 -2.271114540768025269e-04
2.134464499853316738e+03 -2.039658970771376229e-03
2.133712916609882086e+03 -4.739474117039906009e-03
2.132961430258686960e+03 -7.339086739212540011e-03
2.132210040788939295e+03 5.949926510413545977e-03
2.131458748189837934e+03 5.982822987194444733e-03
2.130707552450596268e+03 6.866201069774999742e-03
2.129956453560418595e+03 -6.431034443017237881e-03
2.129205451508520127e+03 -1.990344408157170616e-03
2.128454546284110620e+03 -1.977768006706083579e-03
2.127703737876405285e+03 -1.957449535786787761e-03
2.126953026274613876e+03 -6.871331380698376089e-03
2.126202411467957063e+03 3.985906756856695370e-03
2.125451893445651876e+03 -1.087518854380855335e-03
2.124701472196917166e+03 -1.908589345827477147e-03
2.123951147710973601e+03 -6.895346407465762634e-03
2.123200919977043668e+03 5.499873278582835361e-03
2.122450788984351675e+03 3.063113229219588309e-03
2.121700754722123747e+03 2.973392155990453242e-03
2.120950817179587830e+03 8.670854439471128300e-03
2.120200976345970048e+03 -6.743883400586001865e-03
2.119451232210500166e+03 -1.044709874952593886e-03
2.118701584762413404e+03 9.498528427552764899e-03
2.117952033990937707e+03 6.138950619028809771e-03
2.117202579885311934e+03 -1.800857905539655088e-03
2.116453222434769486e+03 -2.613811852914291016e-03
2.115703961628549223e+03 -2.591686469468114720e-03
2.114954797455888183e+03 -3.419597953649942783e-03
2.114205729906030683e+03 -4.920043940083903763e-03
2.113456758968213762e+03 -1.796514200605918519e-03
2.112707884631687193e+03 -1.026674134365571827e-03
2.111959106885691654e+03 5.915947454989701690e-03
2.111210425719475097e+03 5.253527745176867284e-04
2.110461841122283658e+03 2.823600904054946251e-03
2.109713353083370748e+03 2.755709430622141961e-03
2.108964961591986139e+03 -2.510098178558063621e-04
2.108216666637383241e+03 -1.000638756701304356e-03
2.107468468208811828e+03 4.944344472798817280e-04
2.106720366295530766e+03 3.467055507794886138e-03
2.105972360886798924e+03 -2.526012610604179420e-04
2.105224451971873350e+03 8.737250429773090604e-03
2.104476639540012911e+03 -8.256070842111915692e-03
2.103728923580481933e+03 -6.071493171663168778e-03
2.102981304082541101e+03 -2.357522971350486940e-03
2.102233781035458378e+03 2.586213231338088843e-03
2.101486354428498089e+03 -1.631665035245910816e-03
2.100739024250926377e+03 -1.637333470815999182e-03
2.099991790492014843e+03 1.839860953508303584e-03
2.099244653141035087e+03 5.943857214585183263e-03
2.098497612187256891e+03 -2.575305546594494014e-04
2.097750667619953674e+03 -3.750140146116376708e-03
2.097003819428404313e+03 2.534494885339599358e-03
2.096257067601884046e+03 5.826963365733243277e-03
2.095510412129668111e+03 -1.620552957000914642e-03
2.094763853001040843e+03 1.772885709854422290e-03
2.094017390205281117e+03 -4.880915078537972560e-03
2.093271023731673267e+03 -4.230907906265948468e-03
2.092524753569497989e+03 3.046912249172592860e-03
2.091778579708048710e+03 4.365677880990355419e-03
2.091032502136604307e+03 -4.910255389847433503e-03
2.090286520844458209e+03 -1.561422280864663368e-03
2.089540635820902025e+03 -2.427236274531786343e-04
2.088794847055225546e+03 3.734804858648664420e-04
2.088049154536722199e+03 -4.621425019644040053e-03
2.087303558254687232e+03 9.956378752999828392e-04
2.086558058198415893e+03 -2.545590593484141091e-04
2.085812654357207066e+03 -8.725432560006569091e-04
2.085067346720361456e+03 2.226629975134395041e-03
2.084322135277181587e+03 -2.112580901983508903e-03
2.083577020016962706e+03 -2.727266815888763560e-03
2.082832000929018250e+03 5.206384599960704913e-03
2.082087078002647104e+03 -2.595113685268539416e-03
2.081342251227157249e+03 3.270414422129233611e-03
2.080597520591860302e+03 -2.499667853606915308e-04
2.079852886086062426e+03 -2.589097809664089520e-03
2.079108347699075239e+03 8.945878994128926521e-04
2.078363905420215815e+03 -1.381764878657299866e-03
2.077619559238795773e+03 3.127638198041332758e-03
2.076875309144134008e+03 -2.456182919470429379e-03
2.076131155125543955e+03 -4.125834466941002455e-03
2.075387097172346330e+03 4.159780744076223453e-03
2.074643135273861844e+03 -7.970135674442743560e-04
2.073899269419414850e+03 -3.514914757587952500e-03
2.073155499598326060e+03 -2.443519896007882697e-04
2.072411825799921644e+03 -1.856506024338029160e-03
2.071668248013525954e+03 1.365006483943481197e-03
2.070924766228470617e+03 -5.099297588610550089e-03
2.070181380434085440e+03 -3.472779028437333708e-03
2.069438090619696595e+03 -3.403790013249565361e-03
2.068694896774642984e+03 2.789702412973683377e-04
2.067951798888252597e+03 3.420639947657377108e-03
2.067208796949867974e+03 1.801021210180733150e-03
2.066465890948822562e+03 -7.433527447477019517e-04
2.065723080874453444e+03 -7.251201664560691937e-04
2.064980366716103163e+03 1.721960156132179044e-03
2.064237748463112439e+03 5.139696340075066219e-03
2.063495226104825633e+03 2.626700237211779775e-03
2.062752799630587106e+03 -3.081578958931741052e-03
2.062010469029741216e+03 -1.650910239072132541e-03
2.061268234291637782e+03 -2.287110076792829225e-04
2.060526095405624801e+03 1.163184143927580190e-03
2.059784052361055728e+03 2.312906059887690283e-04
2.059042105147280381e+03 6.863604137737663435e-04
2.058300253753650395e+03 3.849176719053512639e-03
2.057558498169524682e+03 6.589804162516190930e-03
2.056816838384260336e+03 1.101242721275497117e-03
2.056075274387212630e+03 -6.665094822865054620e-04
2.055333806167744115e+03 -2.218235904348907651e-04
2.054592433715215520e+03 6.366814551165115871e-04
2.053851157018985759e+03 -6.366405289426276025e-04
2.053109976068424658e+03 -1.042440727257045547e-03
2.052368890852894765e+03 -1.473680130932773519e-03
2.051627901361762270e+03 6.043270187231920398e-04
2.050887007584402454e+03 -1.029950566772053948e-03
2.050146209510177869e+03 3.406713093202880325e-03
2.049405507128465615e+03 1.884913286100718200e-04
2.048664900428635519e+03 2.130431448349923932e-03
2.047924389400066502e+03 -1.366756779394328811e-03
2.047183974032130209e+03 2.481833925245113728e-03
2.046443654314209198e+03 1.765910119571557555e-04
2.045703430235678752e+03 3.576210310399192266e-03
2.044963301785919612e+03 4.322895070682898980e-03
2.044223268954317973e+03 2.051569596035964990e-03
2.043483331730254577e+03 6.470167980618271239e-03
2.042743490103117438e+03 -5.737890197281131366e-04
2.042003744062290934e+03 4.156158772059278562e-03
2.041264093597163082e+03 2.326106778956178733e-03
2.040524538697127355e+03 2.289662415365309889e-03
2.039785079351573586e+03 -2.297121417501127479e-03
2.039045715549891611e+03 4.962090159501678956e-04
2.038306447281480359e+03 1.515503425260059664e-03
2.037567274535731485e+03 2.499810075126004255e-03
2.036828197302047556e+03 8.070258382057844638e-04
2.036089215569822045e+03 1.443060434193785876e-03
2.035350329328457519e+03 3.342655068565294433e-03
2.034611538567358366e+03 1.328104262838440772e-04
2.033872843275925334e+03 2.701719706160254399e-03
2.033134243443562809e+03 1.322034600366877883e-04
2.032395739059680636e+03 -4.945011543375185149e-04
2.031657330113683201e+03 -1.722306790976326375e-03
2.030919016594980349e+03 -1.099652409594380990e-03
2.030180798492985559e+03 -1.388807061209130144e-03
2.029442675797108677e+03 -4.767609691263461312e-04
2.028704648496765003e+03 1.306038334105715567e-03
2.027966716581371657e+03 4.104557631917475375e-04
2.027228880040342119e+03 -7.512020364291545826e-04
2.026491138863097149e+03 2.965080987870117452e-03
2.025753493039057503e+03 1.109692369155128842e-04
2.025015942557640301e+03 -1.742672224793968177e-03
2.024278487408273577e+03 -4.097139331549329300e-03
2.023541127580379907e+03 -8.295407960766144895e-03
2.022803863063383687e+03 1.977141769095219336e-03
2.022066693846716589e+03 -2.013774627013350822e-03
2.021329619919804827e+03 3.614180806428015334e-04
2.020592641272076435e+03 1.397506500306411933e-03
2.019855757892966722e+03 9.664518368882309769e-05
2.019118969771909178e+03 1.110863406396829511e-03
2.018382276898340933e+03 8.481392198663206036e-04
2.017645679261691839e+03 -1.403341262473136114e-03
2.016909176851406301e+03 1.325637884339825930e-03
2.016172769656921446e+03 2.035114341370197928e-03
2.015436457667678042e+03 5.665687974092364475e-04
2.014700240873120492e+03 -6.307473571130247769e-04
2.013964119262687746e+03 1.501223435576162259e-03
2.013228092825831482e+03 1.247544394399411737e-03
2.012492161551996105e+03 7.712628463706640812e-04
2.011756325430631478e+03 5.347724799784468351e-04
2.011020584451185641e+03 3.027446892908233940e-04
2.010284938603110277e+03 1.404384362273460854e-03
2.009549387875860702e+03 2.263357670492303735e-03
2.008813932258886780e+03 7.283405904605738364e-04
2.008078571741651103e+03 2.454669301347584508e-03
2.007343306313607172e+03 2.850623422863249779e-04
2.006608135964213943e+03 -3.522235090121513088e-04
2.005873060682935829e+03 1.948157077750935304e-03
2.005138080459229968e+03 1.304760158918570438e-03
2.004403195282562592e+03 1.084980298098786036e-03
2.003668405142398115e+03 2.492825445143004217e-03
2.002933710028202768e+03 -3.364589147736924335e-04
2.002199109929446422e+03 4.591396641401165012e-04
2.001464604835595310e+03 -1.113000819296245704e-03
2.000730194736122940e+03 -1.330259149803984895e-04
1.999995879620502819e+03 1.401165605930243269e-03
1.999261659478206639e+03 -1.268358176850914367e-03
1.998527534298711544e+03 1.371105127805120937e-03
1.997793504071494681e+03 9.854749966189113846e-04
1.997059568786036834e+03 -4.965274009443892056e-04
1.996325728431811513e+03 1.329222881579862842e-03
1.995591982998306776e+03 -4.889603652487974420e-04
1.994858332475001589e+03 2.561679118732153315e-03
1.994124776851384013e+03 2.291707534300711291e-04
1.993391316116934831e+03 -1.242149999316167694e-04
1.992657950261149381e+03 2.634729225096029206e-03
1.991924679273510264e+03 1.750155370489256445e-03
1.991191503143511000e+03 1.064915688717503212e-03
1.990458421860645103e+03 -2.886507296360951366e-04
1.989725435414402455e+03 2.525781620377899172e-03
1.988992543794282028e+03 1.188833180101835606e-03
1.988259746989775522e+03 8.502061194066710178e-04
1.987527044990383729e+03 8.439150386705671688e-04
1.986794437785609261e+03 3.585074977932537627e-04
1.986061925364949275e+03 1.926107735297135932e-03
1.985329507717908200e+03 9.753240137699601764e-04
1.984597184833988649e+03 6.558772944848572034e-04
1.983864956702698692e+03 3.921633689661238543e-05
1.983132823313544577e+03 7.945984565310723700e-04
1.982400784656030737e+03 1.544756550860163251e-03
1.981668840719672517e+03 3.662408479171316801e-05
1.980936991493981623e+03 1.811415152128957465e-03
1.980205236968469762e+03 1.785553476082402721e-03
1.979473577132646824e+03 1.200626513730112914e-03
1.978742011976039066e+03 1.790441946914418441e-04
1.978010541488154558e+03 1.759699264188381226e-04
1.977279165658517741e+03 1.019759924362028617e-03
1.976547884476649415e+03 1.012283101700092031e-03
1.975816697932066745e+03 5.857352185492716587e-04
1.975085606014299628e+03 -1.059510981508534006e-04
1.974354608712868867e+03 1.253870536245403145e-03
1.973623706017302538e+03 1.103438542606703047e-03
1.972892897917128721e+03 1.233601700407862319e-03
1.972162184401877312e+03 2.845745242944039020e-05
1.971431565461080027e+03 4.249998958741264712e-04
1.970701041084268581e+03 1.202097952638503733e-03
1.969970611260974692e+03 5.463410236294439885e-04
1.969240275980740989e+03 8.000663558612387989e-04
1.968510035233097369e+03 2.787692555005047597e-05
1.967779889007584643e+03 1.550216923673071717e-03
1.967049837293743622e+03 4.039351422904213220e-04
1.966319880081116935e+03 9.084888990900418307e-04
1.965590017359245394e+03 5.232799063346186587e-04
1.964860249117677085e+03 1.013584299251344724e-03
1.964130575345954639e+03 7.581166162456702464e-04
1.963400996033624324e+03 2.366471262504218323e-05
1.962671511170241502e+03 9.836385170907565017e-04
1.961942120745350621e+03 2.165171398049227282e-03
1.961212824748507046e+03 1.316874381637868872e-03
1.960483623169262501e+03 1.188336903182611506e-03
1.959754515997175986e+03 1.523231209131913500e-03
1.959025503221799227e+03 3.641420913970941278e-04
1.958296584832693043e+03 5.865590068616625572e-04
1.957567760819416435e+03 -6.547976459130575629e-04
1.956839031171528404e+03 1.801614824633092707e-03
1.956110395878595227e+03 2.013571561199333122e-03
1.955381854930179543e+03 5.709055885214766929e-04
1.954653408315847628e+03 8.932197179117916472e-04
1.953925056025163940e+03 2.081992267676282139e-03
1.953196798047700213e+03 9.875632048428699926e-04
1.952468634373024543e+03 6.579568714169658356e-04
1.951740564990708663e+03 4.410816162615181215e-04
1.951012589890327945e+03 2.226428302528857782e-03
1.950284709061454123e+03 4.334435805523651777e-04
1.949556922493662569e+03 5.335300198017903575e-04
1.948829230176534111e+03 1.145686421468941271e-03
1.948101632099647759e+03 1.238782875058591464e-03
1.947374128252580704e+03 4.194377336384183964e-04
1.946646718624917412e+03 1.623367791357777177e-03
1.945919403206240531e+03 1.610936876205477626e-03
1.945192181986138166e+03 5.081000873718493835e-04
1.944465054954191146e+03 4.070323523508510670e-04
1.943738022099991213e+03 8.935422788911480136e-04
1.943011083413128290e+03 8.868471793888409822e-04
1.942284238883190483e+03 7.845523502900039184e-04
1.941557488499776809e+03 9.713763897499639970e-04
1.940830832252473556e+03 1.343466629307097076e-03
1.940104270130877921e+03 1.145515968126561285e-03
1.939377802124592563e+03 1.325043455542439198e-03
1.938651428223209223e+03 4.756112913691315372e-04
1.937925148416330558e+03 9.336673358118068597e-04
1.937198962693561043e+03 1.110896842098942766e-03
1.936472871044499698e+03 1.102366154723315346e-03
1.935746873458750997e+03 2.633786639672619067e-03
1.935020969925924874e+03 3.675576063648664307e-04
1.934295160435623984e+03 1.346618918990192919e-03
1.933569444977458261e+03 4.512342407911260891e-04
1.932843823541041274e+03 8.928143793903368756e-04
1.932118296115984776e+03 3.605117478297238101e-04
1.931392862691896880e+03 5.342222754832208660e-04
1.930667523258398433e+03 -7.970337848584237736e-05
1.929942277805103004e+03 1.050945968188103652e-03
1.929217126321631440e+03 6.113764922503580517e-04
1.928492068797599131e+03 9.506183303402168487e-04
1.927767105222630562e+03 5.183360655018618476e-04
1.927042235586346578e+03 -1.636679927768476181e-04
1.926317459878369846e+03 7.648419136995928107e-04
1.925592778088330306e+03 -1.618139586587610617e-04
1.924868190205850624e+03 8.372750300647531594e-04
1.924143696220558923e+03 1.081119060916447411e-03
1.923419296122086962e+03 -7.690182804102222520e-05
1.922694989900066503e+03 1.230458292537609834e-03
1.921970777544131124e+03 5.726019091192172464e-04
1.921246659043912587e+03 1.296526139747115024e-03
1.920522634389049927e+03 8.063027597575824282e-04
1.919798703569176723e+03 1.040810443029323599e-03
1.919074866573935651e+03 1.512491708082116084e-03
1.918351123392963927e+03 -3.918775017440400896e-04
1.917627474015906046e+03 3.968335686771106915e-04
1.916903918432404680e+03 7.885071997843111965e-04
1.916180456632102505e+03 1.174593240092068440e-03
1.915457088604651290e+03 8.573239629029289453e-04
1.914733814339691889e+03 -3.063806346494002300e-04
1.914010633826877893e+03 1.309316016745639853e-03
1.913287547055861069e+03 -1.505264532843849637e-04
1.912564554016291368e+03 -4.552181606024924775e-04
1.911841654697820559e+03 5.315290954805387174e-04
1.911118849090111325e+03 9.060071195561347551e-04
1.910396137182815437e+03 3.017247185121239438e-04
1.909673518965590119e+03 1.046787655595417558e-03
1.908950994428098056e+03 9.666878944060366833e-04
1.908228563559998292e+03 8.141484434362125525e-04
1.907506226350953511e+03 1.251002553859024806e-03
1.906783982790633672e+03 5.852890451936441961e-04
1.906061832868697820e+03 8.020187058291980853e-04
1.905339776574814096e+03 7.972376988771736998e-04
1.904617813898652457e+03 1.513897119457622989e-03
1.903895944829884684e+03 2.867081619052610011e-04
1.903174169358182553e+03 7.848340780616265945e-04
1.902452487473217843e+03 7.121630270706665955e-04
1.901730899164664152e+03 8.500389492452321231e-04
1.901009404422200532e+03 9.854952390732410993e-04
1.900288003235502401e+03 7.707628384954724136e-04
1.899566695594250632e+03 5.572027393784253699e-04
1.898845481488124278e+03 1.665345651422599823e-03
1.898124360906806032e+03 1.378768233593997278e-03
1.897403333839982224e+03 -3.444431436998455294e-04
1.896682400277333727e+03 1.296629002416544926e-03
1.895961560208552328e+03 6.783673254500423820e-04
1.895240813623320719e+03 6.600706748138750950e-05
1.894520160511332506e+03 1.142451327391348029e-03
1.893799600862277657e+03 8.694766017328174309e-04
1.893079134665846141e+03 4.646679857969141392e-04
1.892358761911738839e+03 9.285944189683242606e-04
1.891638482589643900e+03 1.289379368903288833e-04
1.890918296689264025e+03 5.259866474288253831e-04
1.890198204200294640e+03 1.048718746980284401e-03
1.889478205112436626e+03 5.198488147408625044e-04
1.888758299415390866e+03 1.102704375409347196e-03
1.888038487098861879e+03 1.226665881397361393e-03
1.887318768152556004e+03 5.114976830136367227e-04
1.886599142566175942e+03 1.151649391767877503e-03
1.885879610329428033e+03 5.999849722661470348e-05
1.885160171432025891e+03 9.500408695240558166e-04
1.884440825863677674e+03 3.758911024839007024e-04
1.883721573614096997e+03 1.129667094600044375e-03
1.883002414672993837e+03 1.375739769902596492e-03
1.882283349030087265e+03 5.805870768239086336e-05
1.881564376675092717e+03 6.172411494060923509e-04
1.880845497597725625e+03 7.998594970318583658e-04
1.880126711787706881e+03 1.103229847064435363e-03
1.879408019234761014e+03 1.160427870335594292e-03
1.878689419928603456e+03 7.885374709443175763e-04
1.877970913858966014e+03 6.629494850360713367e-04
1.877252501015567759e+03 7.810816076223412070e-04
1.876534181388136858e+03 4.762997730744639971e-04
1.875815954966406935e+03 9.539882632316157730e-04
1.875097821740102518e+03 1.009673556445975229e-03
1.874379781698955412e+03 1.539797890165137649e-03
1.873661834832701061e+03 5.340522556545463495e-05
1.872943981131074906e+03 8.191752006667301972e-04
1.872226220583806935e+03 1.050299007801942883e-03
1.871508553180641684e+03 9.298539257620143730e-04
1.870790978911310958e+03 1.157710851932503221e-03
1.870073497765559296e+03 3.992444163990578002e-04
1.869356109733129415e+03 1.092623504425987557e-03
1.868638814803762216e+03 1.203917229933109106e-03
1.867921612967202236e+03 8.558572989343717378e-04
1.867204504213199471e+03 1.480696811213472793e-03
1.866487488531500276e+03 1.247384315914537621e-03
1.865770565911849189e+03 9.011852054289125813e-04
1.865053736344003482e+03 9.537469479175593326e-04
1.864336999817709511e+03 3.880789402011187625e-04
1.863620356322728185e+03 6.101222819791805082e-04
1.862903805848809498e+03 1.445686861755363529e-03
1.862187348385710720e+03 1.775329596338095194e-03
1.861470983923190943e+03 2.140449681381029288e-04
1.860754712451011073e+03 1.153102805581860801e-03
1.860038533958930202e+03 1.093925341633655325e-03
1.859322448436711056e+03 7.051569222280597293e-04
1.858606455874121821e+03 6.476437997406810608e-04
1.857890556260923404e+03 1.026375097055453028e-03
1.857174749586883991e+03 1.184873752490654556e-03
1.856459035841773584e+03 8.021275711751912636e-04
1.855743415015360370e+03 1.286501799168587434e-03
1.855027887097419807e+03 1.604477317067259587e-03
1.854312452077721900e+03 6.344355739048412185e-04
1.853597109946040291e+03 1.592993618380823557e-03
1.852881860692154078e+03 1.587131209278203579e-03
1.852166704305836902e+03 9.452617869869399999e-04
1.851451640776871500e+03 9.961944195565177254e-04
1.850736670095038789e+03 8.861458822405291879e-04
1.850021792250119688e+03 1.409006018981921694e-03
1.849307007231896932e+03 1.089189577471140957e-03
1.848592315030153259e+03 1.241145817434217025e-03
1.847877715634680499e+03 1.236349058214224542e-03
1.847163209035263208e+03 1.437597788659288793e-03
1.846448795221691398e+03 9.167638963541393680e-04
1.845734474183755083e+03 1.323572336898739231e-03
1.845020245911249731e+03 1.318389738664142111e-03
1.844306110393968993e+03 9.058943646363796544e-04
1.843592067621704700e+03 1.763800255368076341e-03
1.842878117584255961e+03 6.970193027169139296e-04
1.842164260271421881e+03 7.445080154266045004e-04
1.841450495672999750e+03 2.908096495253874141e-04
1.840736823778794133e+03 9.396182089109807742e-04
1.840023244578609592e+03 5.397181020115248903e-04
1.839309758062243418e+03 9.366643965847253755e-04
1.838596364219505631e+03 1.182149089585281428e-03
1.837883063040206252e+03 1.375671681799255693e-03
1.837169854514148028e+03 1.025298320305531672e-03
1.836456738631144617e+03 1.513957496427284066e-03
1.835743715381009679e+03 1.066871258948837685e-03
1.835030784753553235e+03 7.213637823294303348e-04
1.834317946738592582e+03 9.624281859727022801e-04
1.833605201325941380e+03 9.102632500425655599e-04
1.832892548505418745e+03 1.245764176086624347e-03
1.832179988266843793e+03 1.289784478483557229e-03
1.831467520600037460e+03 1.141317114410072327e-03
1.830755145494820681e+03 1.044415224615622036e-03
1.830042862941019848e+03 9.955536875720873060e-04
1.829330672928457716e+03 1.665206781556316865e-03
1.828618575446964314e+03 4.653950299634589723e-04
1.827906570486360579e+03 1.132618912451302615e-03
1.827194658036481997e+03 1.128587439414514230e-03
1.826482838087158598e+03 1.551691412853281517e-03
1.825771110628224051e+03 1.120880938717251380e-03
1.825059475649510205e+03 1.399723354795533300e-03
1.824347933140854366e+03 5.976095769994254833e-04
1.823636483092090202e+03 7.810481429806655088e-04
1.822925125493060477e+03 1.103493262242124379e-03
1.822213860333600678e+03 7.745799138396042066e-04
1.821502687603559025e+03 3.561676636726927641e-04
1.820791607292771005e+03 5.842491324151899337e-04
1.820080619391086657e+03 1.633188007900814379e-03
1.819369723888348744e+03 8.522145457725242975e-04
1.818658920774407306e+03 5.312616435010457383e-04
1.817948210039108744e+03 1.521881020058807365e-03
1.817237591672303097e+03 1.067761171959372927e-03
1.816527065663844041e+03 7.494299159242429412e-04
1.815816632003587074e+03 9.710171549625688358e-04
1.815106290681382234e+03 1.235011167928651288e-03
1.814396041687088655e+03 1.275587630164698753e-03
1.813685885010565471e+03 1.623786427472780807e-03
1.812975820641666360e+03 1.000874119800742798e-03
1.812265848570257731e+03 1.304847756776039876e-03
1.811555968786200538e+03 1.123433779406701576e-03
1.810846181279359371e+03 1.466931290976986957e-03
1.810136486039593365e+03 1.245991006879451114e-03
1.809426883056778024e+03 8.091854767214522702e-04
1.808717372320776121e+03 1.065788765044372059e-03
1.808007953821459523e+03 7.184081268421977935e-04
1.807298627548696459e+03 1.059660090521376882e-03
1.806589393492362433e+03 4.998948902480926599e-04
1.805880251642332951e+03 1.224152441592037078e-03
1.805171201988479879e+03 1.899623635272179503e-03
1.804462244520680542e+03 8.385207359226190017e-04
1.803753379228815902e+03 1.134394409671465095e-03
1.803044606102765101e+03 1.344541530157451455e-03
1.802335925132410921e+03 1.214926892687535724e-03
1.801627336307634323e+03 1.297132874135075191e-03
1.800918839618319907e+03 1.294787368276705073e-03
1.800210435054354093e+03 9.549057962816853706e-04
1.799502122605626937e+03 9.117334572688647748e-04
1.798793902262024858e+03 1.120157993949630598e-03
1.798085774013436094e+03 1.078178168829090197e-03
1.797377737849756159e+03 1.369638090574814854e-03
1.796669793760875109e+03 1.449909116920714523e-03
1.795961941736695735e+03 8.222808406269985606e-04
1.795254181767102637e+03 1.155574521046340980e-03
1.794546513842002241e+03 1.157238800279049946e-03
1.793838937951291882e+03 1.030262695359466726e-03
1.793131454084872530e+03 1.695593888276899965e-03
1.792424062232645156e+03 1.443688941834733947e-03
1.791716762384512549e+03 1.398726322951123185e-03
1.791009554530384776e+03 1.686679984642753139e-03
1.790302438660162807e+03 5.643374759594771677e-04
1.789595414763758527e+03 1.390584993192070951e-03
1.788888482831078363e+03 1.593518709993915154e-03
1.788181642852037839e+03 8.903541297441347003e-04
1.787474894816548840e+03 1.422672006166051870e-03
1.786768238714521431e+03 1.091262592651903642e-03
1.786061674535874772e+03 7.195174294865826128e-04
1.785355202270526206e+03 9.645204999192091800e-04
1.784648821908393074e+03 1.083254669788733665e-03
1.783942533439394538e+03 1.241444988672205487e-03
1.783236336853453395e+03 1.236896443940324088e-03
1.782530232140494263e+03 9.940993646218026104e-04
1.781824219290438123e+03 1.033785226420909104e-03
1.781118298293213229e+03 7.092172834648449633e-04
1.780412469138747838e+03 1.193885578967044878e-03
1.779706731816968386e+03 9.491964273362096284e-04
1.779001086317806767e+03 1.271515529592334801e-03
1.778295532631194874e+03 8.670700772996158771e-04
1.777590070747064601e+03 1.312000146622170366e-03
1.776884700655355118e+03 7.071333237995078031e-04
1.776179422345994681e+03 1.188517783191568502e-03
1.775474235808929734e+03 9.870231681284162041e-04
1.774769141034097629e+03 1.306686762227718488e-03
1.774064138011435716e+03 8.648141040340132741e-04
1.773359226730888622e+03 1.382688761876267342e-03
1.772654407182399154e+03 9.003450057329779894e-04
1.771949679355913759e+03 6.196189001804869572e-04
1.771245043241377061e+03 1.491515080157701338e-03
1.770540498828739146e+03 1.250356325276424062e-03
1.769836046107950096e+03 8.516294583098295550e-04
1.769131685068958177e+03 1.283055029140510277e-03
1.768427415701718928e+03 1.554633671776977071e-03
1.767723237996186072e+03 1.432693540444407616e-03
1.767019151942313329e+03 1.663414045347451700e-03
1.766315157530059878e+03 1.702575193561211772e-03
1.765611254749384898e+03 1.390031673237994338e-03
1.764907443590242110e+03 1.077310910404206176e-03
1.764203724042601607e+03 9.598718606258165422e-04
1.763500096096422567e+03 1.859285649488182221e-03
1.762796559741667807e+03 9.206789256769856624e-04
1.762093114968303780e+03 1.585621820887887345e-03
1.761389761766300580e+03 1.231823257632946172e-03
1.760686500125624661e+03 1.464729269737337185e-03
1.759983330036247935e+03 1.192359536121329663e-03
1.759280251488142312e+03 1.460583002702187322e-03
1.758577264471279705e+03 1.222337433914804684e-03
1.757874368975633843e+03 1.687759822006775195e-03
1.757171564991183914e+03 1.260447713884670171e-03
1.756468852507905467e+03 1.454104452633640104e-03
1.755766231515781328e+03 1.763574050500869503e-03
1.755063702004787046e+03 1.531223497965276611e-03
1.754361263964907266e+03 1.607771682310826355e-03
1.753658917386126632e+03 1.801151356011851477e-03
1.752956662258427968e+03 1.955947429068574921e-03
1.752254498571797740e+03 1.218763992523500331e-03
1.751552426316229685e+03 1.489545711560995560e-03
1.750850445481706629e+03 1.489093522477595837e-03
1.750148556058222312e+03 1.991739338293885275e-03
1.749446758035768653e+03 1.333431602659277673e-03
1.748745051404341211e+03 2.067503035398629389e-03
1.748043436153933726e+03 1.983172417418786661e-03
1.747341912274545393e+03 1.982355699272410256e-03
1.746640479756169952e+03 2.606288034897240487e-03
1.745939138588812057e+03 1.993776998398387457e-03
1.745237888762472721e+03 1.378220505762917970e-03
1.744536730267149323e+03 2.472147503393363512e-03
1.743835663092853792e+03 1.971953500958491083e-03
1.743134687229587144e+03 1.742569893804759174e-03
1.742433802667359487e+03 1.904764580580825799e-03
1.741733009396177295e+03 2.383036778078410564e-03
1.741032307406050677e+03 1.954436335745381517e-03
1.740331696686993382e+03 2.911751129605765539e-03
1.739631177229017339e+03 2.443593835414010953e-03
1.738930749022136297e+03 1.883608109411989175e-03
1.738230412056367641e+03 2.163603589533479379e-03
1.737530166321730576e+03 2.285229837775379618e-03
1.736830011808242489e+03 3.400905767063537328e-03
1.736129948505920765e+03 2.559197689998132449e-03
1.735429976404793706e+03 2.600343668642235515e-03
1.734730095494880516e+03 2.800416973213770439e-03
1.734030305766205856e+03 3.040122895500272596e-03
1.733330607208798028e+03 3.120804841795662282e-03
1.732630999812685332e+03 3.371153847923066826e-03
1.731931483567896066e+03 3.302386455762390538e-03
1.731232058464463989e+03 2.872361989908864439e-03
1.730532724492415582e+03 3.004307159561911758e-03
1.729833481641790058e+03 2.933121075822721704e-03
1.729134329902619356e+03 2.740838359382872201e-03
1.728435269264940871e+03 3.281063803745854456e-03
1.727736299718795635e+03 3.661276042842713085e-03
1.727037421254221044e+03 3.428534491842979547e-03
1.726338633861258131e+03 3.853369343064519219e-03
1.725639937529949748e+03 3.163385128861308671e-03
1.724941332250338746e+03 3.757129672187819840e-03
1.724242818012475254e+03 3.395616730453745839e-03
1.723544394806403943e+03 3.491991070146558546e-03
1.722846062622169484e+03 3.298724277631366088e-03
1.722147821449827461e+03 3.229171663199035917e-03
1.721449671279428003e+03 2.777799471522300438e-03
1.720751612101019418e+03 3.303189671059844623e-03
1.720053643904662749e+03 3.103824170337825261e-03
1.719355766680413581e+03 2.947079224647462976e-03
1.718657980418325678e+03 2.484525878398101233e-03
1.717960285108458265e+03 3.367567969923191372e-03
1.717262680740872383e+03 3.165747354477682456e-03
1.716565167305632713e+03 3.180465298357064256e-03
1.715867744792798476e+03 2.755566879225939542e-03
1.715170413192434353e+03 2.502319500639730004e-03
1.714473172494610480e+03 2.381474690121263699e-03
1.713776022689391539e+03 1.895409133742852973e-03
1.713078963766847664e+03 2.214627196469208352e-03
1.712381995717048994e+03 1.681506565439666590e-03
1.711685118530069303e+03 1.595881053736389853e-03
1.710988332195980547e+03 2.059261169955410586e-03
1.710291636704860139e+03 1.888853281060781869e-03
1.709595032046781853e+03 1.670856208701973749e-03
1.708898518211823102e+03 2.004565114264572449e-03
1.708202095190063119e+03 2.528542788365064145e-03
1.707505762971588410e+03 1.280588894953964708e-03
1.706809521546478209e+03 1.994554949603645228e-03
1.706113370904813564e+03 2.197103516551706954e-03
1.705417311036682804e+03 2.114726368969926159e-03
1.704721341932170617e+03 1.120652608091008947e-03
1.704025463581370786e+03 6.443583714389028959e-04
1.703329675974366182e+03 7.946527346193288767e-04
1.702633979101252407e+03 8.971672935328407587e-04
1.701938372952121426e+03 4.102879958437816339e-04
1.701242857517067023e+03 1.007961872508440423e-03
1.700547432786182981e+03 9.648746626493575913e-04
1.699852098749568540e+03 1.161879808766196802e-03
1.699156855397324762e+03 1.516198782621572217e-03
1.698461702719547247e+03 5.160293157524509754e-04
1.697766640706338876e+03 1.415377813499406941e-03
1.697071669347804345e+03 1.215362442377922484e-03
1.696376788634046534e+03 1.265019492992900231e-03
1.695681998555171958e+03 1.165097113322885068e-03
1.694987299101290773e+03 6.652916132228875457e-04
1.694292690262505857e+03 1.061816720187451274e-03
1.693598172028931003e+03 2.645027241539397306e-04
1.692903744390680004e+03 2.143671591076460063e-04
1.692209407337861194e+03 5.632665677818431181e-04
1.691515160860595643e+03 7.639383449810783480e-04
1.690821004948995324e+03 6.485739176681510753e-05
1.690126939593177667e+03 4.135052455897166327e-04
1.689432964783263742e+03 8.114783156964802679e-04
1.688739080509372798e+03 1.457294440422105398e-05
1.688045286761631360e+03 3.622445781606092419e-04
1.687351583530156859e+03 3.131065461184619290e-04
1.686657970805079458e+03 6.101907466297309523e-04
1.685964448576522045e+03 -1.345908715587215395e-04
1.685271016834612965e+03 7.583042347270351272e-04
1.684577675569482381e+03 1.403671328187458355e-05
1.683884424771262275e+03 4.099068508579409905e-04
1.683191264430086449e+03 6.327216581821474986e-05
1.682498194536085066e+03 4.079072518004842681e-04
1.681805215079395566e+03 7.500359127899865240e-04
1.681112326050153570e+03 6.993807843174264238e-04
1.680419527438500154e+03 -3.574820876117501745e-05
1.679726819234572758e+03 6.957119886262667962e-04
1.679034201428512461e+03 -3.587736920680288904e-05
1.678341674010462157e+03 3.523305486095462289e-04
1.677649236970566562e+03 -5.682216353957308692e-04
1.676956890298970393e+03 -2.288703650960051547e-04
1.676264633985823821e+03 1.092188344692225323e-04
1.675572468021273380e+03 5.410535818775368206e-04
1.674880392395467425e+03 5.895586382987850387e-04
1.674188407098559765e+03 2.518239072159122885e-04
1.673496512120702391e+03 1.450669294682343331e-03
1.672804707452050934e+03 9.695409715129125073e-04
1.672112993082759203e+03 1.074594519952880290e-04
1.671421369002986467e+03 1.153131749512521223e-03
1.670729835202890172e+03 3.450192617496712112e-04
1.670038391672631406e+03 3.456605150163563514e-04
1.669347038402373073e+03 2.984563456289650134e-04
1.668655775382276261e+03 9.238298651035121902e-04
1.667964602602507512e+03 1.263389678743677327e-03
1.667273520053233369e+03 1.653839759217463901e-03
1.666582527724618558e+03 8.832093311005956510e-04
1.665891625606835078e+03 1.468925077018041299e-03
1.665200813690053110e+03 1.766322442648271844e-03
1.664510091964442836e+03 1.282034748143817335e-03
1.663819460420179894e+03 2.021385045913219949e-03
1.663128919047438103e+03 1.584734578582819645e-03
1.662438467836393102e+03 2.577496008120144615e-03
1.661748106777225985e+03 2.683230284097979507e-03
1.661057835860112391e+03 2.691786247530167202e-03
1.660367655075237053e+03 2.451208869336020564e-03
1.659677564412781066e+03 2.008884444033424022e-03
1.658987563862923707e+03 2.917764954931673007e-03
1.658297653415855166e+03 3.277840306538644475e-03
1.657607833061763813e+03 3.136482663373493622e-03
1.656918102790832563e+03 2.994715021543976029e-03
1.656228462593253425e+03 3.562144990804005408e-03
1.655538912459218409e+03 4.031913216474436283e-03
1.654849452378917704e+03 4.198125817313351146e-03
1.654160082342548776e+03 4.262279621134270648e-03
1.653470802340305454e+03 4.994915198641729746e-03
1.652781612362383385e+03 5.939230526679911693e-03
1.652092512398981853e+03 5.543219806752614637e-03
1.651403502440301963e+03 6.029523681006865657e-03
1.650714582476544820e+03 6.097029828429281241e-03
1.650025752497911526e+03 5.799312782662318679e-03
1.649337012494606824e+03 6.109794311827461410e-03
1.648648362456839095e+03 6.860319857055910756e-03
1.647959802374813080e+03 6.601900488510423909e-03
1.647271332238738978e+03 6.820687640506513903e-03
1.646582952038825169e+03 7.566783215001066099e-03
1.645894661765285491e+03 7.528521692139830516e-03
1.645206461408330142e+03 7.463830246437071561e-03
1.644518350958176597e+03 8.248922649239830845e-03
1.643830330405038694e+03 8.407461595488000677e-03
1.643142399739135726e+03 9.734330726304127324e-03
1.642454558950686987e+03 8.729044965054361116e-03
1.641766808029909953e+03 9.901576138216343359e-03
1.641079146967025736e+03 9.961088441142715993e-03
1.640391575752264544e+03 1.159617835113612057e-02
1.639704094375845671e+03 9.963846347920822522e-03
1.639016702827995687e+03 1.025757488176110357e-02
1.638329401098942981e+03 1.072346631362903341e-02
1.637642189178917761e+03 1.048308951028552663e-02
1.636955067058150235e+03 1.045657381183959581e-02
1.636268034726870610e+03 1.054101088151290083e-02
1.635581092175316371e+03 1.054857970611834672e-02
1.634894239393719545e+03 1.031312914098621650e-02
1.634207476372315796e+03 9.303757682903476128e-03
1.633520803101346246e+03 1.055576934297140779e-02
1.632834219571048379e+03 9.208658678384207957e-03
1.632147725771663318e+03 1.090972073364339032e-02
1.631461321693434002e+03 9.387841649100829577e-03
1.630775007326603372e+03 7.854241480921937343e-03
1.630088782661418009e+03 9.684462696476520138e-03
1.629402647688122670e+03 8.420847639705141691e-03
1.628716602396969392e+03 1.004177713019483234e-02
1.628030646778202936e+03 8.031592350533443142e-03
1.627344780822077155e+03 7.489521205923563643e-03
1.626659004518845904e+03 7.863383018021278745e-03
1.625973317858757582e+03 8.182310211123484944e-03
1.625287720832075138e+03 6.306067007209814612e-03
1.624602213429050607e+03 6.446929498303560421e-03
1.623916795639945121e+03 6.179417118177766600e-03
1.623231467455016173e+03 5.677641830121116576e-03
1.622546228864528530e+03 6.052294740362866229e-03
1.621861079858741505e+03 4.779310760832699082e-03
1.621176020427919866e+03 4.975258076959545271e-03
1.620491050562330202e+03 4.996402315915046341e-03
1.619806170252242737e+03 3.632228895045996019e-03
1.619121379487920422e+03 4.826408947051036465e-03
1.618436678259638938e+03 4.234921163535422181e-03
1.617752066557664875e+03 4.119005758298741743e-03
1.617067544372273915e+03 2.326477345605532446e-03
1.616383111693739920e+03 1.909853835913313379e-03
1.615698768512340393e+03 3.530009429246786304e-03
1.615014514818352836e+03 2.521038931330427460e-03
1.614330350602052931e+03 2.889789003369183217e-03
1.613646275853723637e+03 2.355950966567888979e-03
1.612962290563644274e+03 1.818694385829414248e-03
1.612278394722103258e+03 1.946215782619227074e-03
1.611594588319378090e+03 1.343178605760875048e-03
1.610910871345760825e+03 1.528618811138275288e-03
1.610227243791539877e+03 3.113797302766069773e-03
1.609543705646998205e+03 1.652752066912202295e-03
1.608860256902433321e+03 4.910589144856733305e-04
1.608176897548133638e+03 1.473632624376560330e-03
1.607493627574389393e+03 1.717414621840601154e-03
1.606810446971501733e+03 1.293719802780161389e-03
1.606127355729764531e+03 1.173602306764469447e-03
1.605444353839475298e+03 2.489422939024817680e-04
1.604761441290931543e+03 1.054971976133596947e-03
1.604078618074438054e+03 6.319184434148457244e-05
1.603395884180295980e+03 4.995877746510318101e-04
1.602713239598808286e+03 -7.479332667041499721e-04
1.602030684320277942e+03 3.759620934844604915e-04
1.601348218335017009e+03 -1.236299927784209596e-04
1.600665841633328455e+03 2.500706287711723045e-04
1.599983554205524342e+03 1.437840113748439612e-03
1.599301356041914914e+03 5.636305142354843499e-04
1.598619247132812234e+03 -2.511881440173633099e-04
1.597937227468532001e+03 6.279813801480850250e-05
1.597255297039386278e+03 1.259234877731460456e-04
1.596573455835696222e+03 -3.579060648726222057e-07
1.595891703847777535e+03 1.886325516881480653e-04
1.595210041065951373e+03 3.141203484423475472e-04
1.594528467480535255e+03 1.193715714832161053e-03
1.593846983081855797e+03 1.382386728263756579e-03
1.593165587860237792e+03 -1.262751567798260394e-04
1.592484281806002400e+03 2.498761428332300569e-04
1.591803064909481691e+03 1.570137200971812854e-03
1.591121937160998641e+03 1.444200402827668659e-03
1.590440898550888960e+03 2.497154985578564201e-04
1.589759949069481081e+03 2.500812683644991138e-04
1.589079088707108895e+03 3.130562871044732581e-04
1.588398317454104472e+03 -1.198856854213362251e-03
1.587717635300805341e+03 6.168797861352950723e-05
1.587037042237549031e+03 3.132201678211386179e-04
1.586356538254673069e+03 8.821842651106589529e-04
1.585676123342520441e+03 3.764623082893345327e-04
1.584995797491428675e+03 1.863245804176475926e-04
1.584315560691744395e+03 6.064318814990207990e-05
1.583635412933810585e+03 2.495346664682440230e-04
1.582955354207972050e+03 2.499171399538926584e-04
1.582275384504577232e+03 1.237876764430576135e-04
1.581595503813976393e+03 1.864007634776394036e-04
1.580915712126517974e+03 -2.559256199648809191e-04
1.580236009432555875e+03 -8.256202468850900623e-04
1.579556395722442176e+03 -7.647301465072938505e-04
1.578876870986530776e+03 3.150420047138722743e-04
1.578197435215177393e+03 8.893987120938200109e-04
1.577518088398743203e+03 -6.797491446461660300e-05
1.576838830527582104e+03 1.023151002774800710e-03
1.576159661592058910e+03 5.750432605850684057e-04
1.575480581582536615e+03 -5.213590976335300518e-04
1.574801590489372757e+03 8.364436598682974556e-04
1.574122688302937604e+03 1.028982345417089146e-03
1.573443875013595971e+03 9.012126414227540801e-04
1.572765150611714489e+03 2.546405121168463133e-04
1.572086515087665248e+03 -1.352901689899619307e-04
1.571407968431814879e+03 1.238410908638454418e-04
1.570729510634537291e+03 7.095769329136510182e-04
1.570051141686210030e+03 -7.893422262231153874e-04
1.569372861577201547e+03 -6.367652191433293709e-06
1.568694670297894845e+03 1.916768068073977725e-04
1.568016567838662013e+03 1.909974057929031464e-04
1.567338554189886054e+03 -5.354096323371223707e-04
1.566660629341948152e+03 5.922495642775964242e-04
1.565982793285229491e+03 8.608210395889090861e-04
1.565305046010113074e+03 6.631018067484956233e-04
1.564627387506985542e+03 1.404421974960681297e-03
1.563949817766233537e+03 6.000675405736239629e-05
1.563272336778243698e+03 8.023006889108983113e-04
1.562594944533408125e+03 1.885163672414808325e-03
1.561917641022115276e+03 1.413847339534353518e-03
1.561240426234762708e+03 5.339418233357446503e-04
1.560563300161735242e+03 6.692028796177858707e-04
1.559886262793437709e+03 1.618411412340373589e-03
1.559209314120264025e+03 2.029090391193030113e-03
1.558532454132609928e+03 1.008092850131069203e-03
1.557855682820878428e+03 5.337261748050063995e-04
1.557179000175468900e+03 9.433361545644493697e-04
1.556502406186782537e+03 1.147512879152945160e-03
1.555825900845229626e+03 8.759459518634235206e-04
1.555149484141209541e+03 8.109710965162214048e-04
1.554473156065132571e+03 1.705099930596566888e-03
1.553796916607403546e+03 2.123489585118085166e-03
1.553120765758438210e+03 1.578136080680634865e-03
1.552444703508643215e+03 1.583611963232019280e-03
1.551768729848434305e+03 1.450129082967581678e-03
1.551092844768223586e+03 2.644875764417672481e-03
1.550417048258428622e+03 2.023896256560735185e-03
1.549741340309466977e+03 1.820747121708805307e-03
1.549065720911756216e+03 1.684653550925518679e-03
1.548390190055715721e+03 2.260217153792929909e-03
1.547714747731770331e+03 1.199431216312142612e-03
1.547039393930337610e+03 2.134056667228445732e-03
1.546364128641846037e+03 2.204426851055204823e-03
1.545688951856722269e+03 2.562602161351835300e-03
1.545013863565391148e+03 1.705407088694735514e-03
1.544338863758284788e+03 9.889181874748998423e-04
1.543663952425828029e+03 2.060513374540186987e-03
1.542989129558460263e+03 2.990424914516712999e-03
1.542314395146606330e+03 2.560375379755187517e-03
1.541639749180707440e+03 2.421271615986061651e-03
1.540965191651197529e+03 3.432485177550825481e-03
1.540290722548512349e+03 1.572109379595439203e-03
1.539616341863091293e+03 2.659281174486844129e-03
1.538942049585379209e+03 3.103369491055074994e-03
1.538267845705811851e+03 1.151124859493025693e-03
1.537593730214839525e+03 1.957129271677123666e-03
1.536919703102899803e+03 2.037897757728656181e-03
1.536245764360442990e+03 2.115709278783208230e-03
1.535571913977913937e+03 1.902950109113798333e-03
1.534898151945768404e+03 3.167434629358215938e-03
1.534224478254449423e+03 3.028538594814567282e-03
1.533550892894414574e+03 2.592169251928222277e-03
1.532877395856112344e+03 2.522746062178976567e-03
1.532203987130002133e+03 2.685461383709686518e-03
1.531530666706537886e+03 2.248719114255910874e-03
1.530857434576177184e+03 1.501503752703327570e-03
1.530184290729383065e+03 3.568335448560627614e-03
1.529511235156611292e+03 2.055026570383575602e-03
1.528838267848326723e+03 2.758208327856378171e-03
1.528165388794992396e+03 3.083346271599730383e-03
1.527492597987074987e+03 2.944445467464893579e-03
1.526819895415037536e+03 2.805001675624013008e-03
1.526147281069352175e+03 1.874914327085009129e-03
1.525474754940487401e+03 1.963301308270670037e-03
1.524802317018911708e+03 2.690359019121699689e-03
1.524129967295099050e+03 2.386606891145160586e-03
1.523457705759523378e+03 2.077949410367620035e-03
1.522785532402660465e+03 1.763679083898851176e-03
1.522113447214986081e+03 2.345591379919256814e-03
1.521441450186975999e+03 2.851611179659994336e-03
1.520769541309115084e+03 5.589897587620926665e-03
1.520097720571879108e+03 1.804497481042170465e-03
1.519425987965756576e+03 3.733757455340031180e-03
1.518754343481226897e+03 3.167430383079123703e-03
1.518082787108776756e+03 2.770937374086097395e-03
1.517411318838892839e+03 2.025268964629710518e-03
1.516739938662060013e+03 1.865600369908628495e-03
1.516068646568775875e+03 2.051660812474396210e-03
1.515397442549523475e+03 3.374954990828946122e-03
1.514726326594802231e+03 2.171212071041154351e-03
1.514055298695102465e+03 2.718800448669556752e-03
1.513384358840919958e+03 3.627168052861383732e-03
1.512713507022752310e+03 3.477079801883443868e-03
1.512042743231095301e+03 2.147556155506086424e-03
1.511372067456453806e+03 3.804965307689558290e-03
1.510701479689327243e+03 4.108102988702603056e-03
1.510030979920216851e+03 4.420466538987259837e-03
1.509360568139627503e+03 3.241759737376504347e-03
1.508690244338065895e+03 3.547723314133000884e-03
1.508020008506035083e+03 4.803805614953606667e-03
1.507349860634049037e+03 3.212799640564320026e-03
1.506679800712618089e+03 4.484100440834985248e-03
1.506009828732247115e+03 2.003528145050338573e-03
1.505339944683453723e+03 4.355238968775236238e-03
1.504670148556753702e+03 3.011652965553271964e-03
1.504000440342659203e+03 3.628798776062998506e-03
1.503330820031687836e+03 1.759875757063206550e-03
1.502661287614360845e+03 3.680710869008495603e-03
1.501991843081195839e+03 2.799246626713290664e-03
1.501322486422715883e+03 5.773585249149924999e-03
1.500653217629442224e+03 3.766872865684224927e-03
1.499984036691901565e+03 3.068139246524024828e-03
1.499314943600620609e+03 4.759899292119328454e-03
1.498645938346122421e+03 5.844615069639791383e-03
1.497977020918939161e+03 5.255549382224552341e-03
1.497308191309599351e+03 3.058539564215825846e-03
1.496639449508636972e+03 6.949714334240943148e-03
1.495970795506582363e+03 2.780686035120593161e-03
1.495302229293971322e+03 4.880716669276791327e-03
1.494633750861339649e+03 1.613737909760936361e-03
1.493965360199224961e+03 4.403483850701930477e-03
1.493297057298168511e+03 5.557965276924727721e-03
1.492628842148706099e+03 4.024440521837211251e-03
1.491960714741384436e+03 4.401015616075748885e-03
1.491292675066742959e+03 3.058890507470602305e-03
1.490624723115324741e+03 5.051982792200544747e-03
1.489956858877681952e+03 3.927028238042991511e-03
1.489289082344357666e+03 2.905901870972044283e-03
1.488621393505900414e+03 5.182764787200392839e-03
1.487953792352866003e+03 1.878919466140603275e-03
1.487286278875799326e+03 4.794440111818674619e-03
1.486618853065259827e+03 5.568915352458446780e-03
1.485951514911797858e+03 3.773495217191768017e-03
1.485284264405971044e+03 2.811210565431018597e-03
1.484617101538337010e+03 4.091032359000732442e-03
1.483950026299457022e+03 3.625046182567708171e-03
1.483283038679888705e+03 7.612492204393443360e-03
1.482616138670195141e+03 4.207122248757222058e-03
1.481949326260941234e+03 2.558487071531976003e-03
1.481282601442688247e+03 3.762073775138664519e-03
1.480615964206004719e+03 4.066388211936599120e-03
1.479949414541461010e+03 5.721121569711718792e-03
1.479282952439622022e+03 4.013251290753306645e-03
1.478616577891058114e+03 3.093057465170102709e-03
1.477950290886346920e+03 6.448492836592368410e-03
1.477284091416056981e+03 4.810660245584939994e-03
1.476617979470764112e+03 3.606880028118962262e-03
1.475951955041045949e+03 5.316556288518509490e-03
1.475286018117480126e+03 7.105364256248294583e-03
1.474620168690646096e+03 6.593244677705570322e-03
1.473954406751123315e+03 8.126272846633617736e-03
1.473288732289493055e+03 7.325896572410849766e-03
1.472623145296340226e+03 7.100323824271896796e-03
1.471957645762255197e+03 3.549891983680845877e-03
1.471292233677815602e+03 6.796675400038454905e-03
1.470626909033615448e+03 3.786572819041180565e-03
1.469961671820241463e+03 7.556462920147465068e-03
1.469296522028284016e+03 7.010844148879757931e-03
1.468631459648335294e+03 7.718378200514804111e-03
1.467966484670994760e+03 4.919805139059228727e-03
1.467301597086850961e+03 5.128526951873787695e-03
1.466636796886501543e+03 7.318651148982844960e-03
1.465972084060545967e+03 7.562550991680867113e-03
1.465307458599583697e+03 7.491362026053721354e-03
1.464642920494214195e+03 7.911414604274729506e-03
1.463978469735044200e+03 5.085657368308356407e-03
1.463314106312671356e+03 5.316966175798973696e-03
1.462649830217704221e+03 5.193649610820091390e-03
1.461985641440747713e+03 7.353553007008083869e-03
1.461321539972414030e+03 7.287405402026530393e-03
1.460657525803309909e+03 9.931966655127834331e-03
1.459993598924045727e+03 7.637760276311519186e-03
1.459329759325231862e+03 6.068888551371569642e-03
1.458666006997487784e+03 5.556384942647183550e-03
1.458002341931427509e+03 6.003460345704550449e-03
1.457338764117663231e+03 7.974415911065697166e-03
1.456675273546818062e+03 6.544752767792687102e-03
1.456011870209509652e+03 7.804171712716745368e-03
1.455348554096359294e+03 9.053775263233688336e-03
1.454685325197990096e+03 8.490268346802642627e-03
1.454022183505025168e+03 7.741418640626696566e-03
1.453359129008089440e+03 5.413788338588166292e-03
1.452696161697809657e+03 7.348067577279677846e-03
1.452033281564818026e+03 5.830424293807706312e-03
1.451370488599737655e+03 5.525346665078858729e-03
1.450707782793204387e+03 5.684171465844382182e-03
1.450045164135850428e+03 4.775648340979249569e-03
1.449382632618307980e+03 4.160802378793097486e-03
1.448720188231214706e+03 1.148138275909248857e-02
1.448057830965204630e+03 4.013735830994374920e-03
1.447395560810919051e+03 5.385691283243931524e-03
1.446733377758997449e+03 7.482379109321164908e-03
1.446071281800079305e+03 5.507682848316364926e-03
1.445409272924805919e+03 6.008007233506893613e-03
1.444747351123825865e+03 1.176773462583723812e-02
1.444085516387782263e+03 5.900664445985819365e-03
1.443423768707321869e+03 6.873792489820080426e-03
1.442762108073093259e+03 1.024866869043139159e-02
1.442100534475746827e+03 9.923342962157149019e-03
1.441439047905931147e+03 7.831226142522964076e-03
1.440777648354303892e+03 3.519832197977595771e-03
1.440116335811515455e+03 6.012983399142884933e-03
1.439455110268223507e+03 1.078777517420087713e-02
1.438793971715085718e+03 1.039619205862714509e-02
1.438132920142754301e+03 1.178979555875008314e-02
1.437471955541897842e+03 4.766406988906269314e-03
1.436811077903170371e+03 7.067461890150228410e-03
1.436150287217240475e+03 4.869725757947833931e-03
1.435489583474769461e+03 4.986861922821132428e-03
1.434828966666422275e+03 -2.589129694776563882e-03
1.434168436782869321e+03 7.981871274699636060e-03
1.433507993814775546e+03 6.172736110229564907e-03
1.432847637752813171e+03 4.113234634430814425e-04
1.432187368587650781e+03 -9.945362330587156300e-04
1.431527186309964236e+03 2.080867184992588655e-03
1.430867090910427578e+03 4.108096081289283781e-03
1.430207082379713029e+03 4.152248120956604743e-04
1.429547160708503725e+03 -7.311796420539186988e-04
1.428887325887471889e+03 5.992538324156989823e-03
1.428227577907302475e+03 1.016049988663543817e-03
1.427567916758673164e+03 7.374642188379082561e-04
1.426908342432268910e+03 1.360316785388275551e-03
1.426248854918776487e+03 2.308250752095418901e-03
1.425589454208875395e+03 7.904634406968154281e-03
1.424930140293257864e+03 -7.993316584036179971e-04
1.424270913162610668e+03 -1.456097689844689782e-03
1.423611772807624220e+03 5.330853486123792243e-03
1.422952719218990751e+03 4.089925761631614011e-03
1.422293752387398854e+03 -8.469123342234143644e-04
1.421634872303551674e+03 7.853411681160635954e-03
1.420976078958135986e+03 2.864176735081153027e-03
1.420317372341853115e+03 2.912676159664085232e-03
1.419658752445404389e+03 1.903069562920019914e-03
1.419000219259483856e+03 8.762532915749715601e-03
1.418341772774796482e+03 1.909261923901348643e-03
1.417683412982045411e+03 5.147787565909518921e-03
1.417025139871931970e+03 6.962388825255716104e-03
1.416366953435168398e+03 1.967807966571860981e-03
1.415708853662456022e+03 8.932149963388947081e-03
1.415050840544505263e+03 8.695094010785969774e-03
1.414392914072026542e+03 3.165376614016062514e-03
1.413735074235732100e+03 2.048611339928979157e-03
1.413077321026334175e+03 3.228169864233038349e-03
1.412419654434546828e+03 5.538639949211133021e-03
1.411762074451085937e+03 3.009538024477521976e-03
1.411104581066669198e+03 1.179370721610893766e-03
1.410447174272016127e+03 9.088831715028521108e-03
1.409789854057846242e+03 7.563681093823224413e-03
1.409132620414880876e+03 1.894284247890498695e-03
1.408475473333843183e+03 1.626038695583828064e-04
1.407818412805458138e+03 -2.822398457941780684e-03
1.407161438820448893e+03 -2.616762819388394282e-04
1.406504551369547698e+03 1.924128233516104233e-03
1.405847750443477707e+03 3.762267377876246915e-03
1.405191036032972988e+03 1.985553950299531051e-03
1.404534408128763971e+03 -7.283267261822965388e-04
1.403877866721586543e+03 8.451945028765908696e-03
1.403221411802171133e+03 -4.032394132857741210e-03
1.402565043361253629e+03 6.448397364367779031e-04
1.401908761389573556e+03 8.352462272360298978e-03
1.401252565877868619e+03 -1.317226325273456291e-03
1.400596456816880163e+03 7.171215220892571476e-03
1.399940434197349532e+03 1.837244576881502558e-04
1.399284498010016250e+03 3.821847350265270959e-03
1.398628648245630757e+03 5.554377057919637935e-03
1.397972884894934396e+03 2.854770103426752803e-03
1.397317207948677606e+03 2.427994789367439194e-03
1.396661617397605369e+03 -4.825039532406680959e-03
1.396006113232473581e+03 -3.176717202601980240e-03
1.395350695444029043e+03 -1.045343325860825616e-02
1.394695364023025832e+03 -6.292866493001973704e-03
1.394040118960219843e+03 8.285482472212552310e-03
1.393384960246366973e+03 3.822457969894224854e-03
1.392729887872223117e+03 -7.185251856349356148e-03
1.392074901828547809e+03 4.543993880918102864e-03
1.391420002106100583e+03 3.360978261829879968e-03
1.390765188695644611e+03 -1.540608560797112475e-02
1.390110461587941245e+03 2.203293054981088524e-03
1.389455820773759115e+03 1.559454402367858698e-03
1.388801266243857754e+03 -8.108766419045962751e-03
1.388146797989009428e+03 -1.034898495956062398e-02
1.387492415999979130e+03 4.357322155959941420e-03
1.386838120267540944e+03 -2.580761692191680268e-03
1.386183910782465318e+03 4.567635776719392374e-03
1.385529787535524520e+03 7.502080094452375121e-03
1.384875750517494453e+03 -1.073701911024409726e-02
1.384221799719149203e+03 -2.735553304890905868e-03
1.383567935131266495e+03 1.800245096689301761e-03
1.382914156744625870e+03 -5.379894390068859673e-04
1.382260464550008692e+03 2.624713483943539195e-03
1.381606858538194501e+03 -5.345616032652513588e-04
1.380953338699968299e+03 2.394502032754791242e-04
1.380299905026111446e+03 -1.602155743512145847e-02
1.379646557507416219e+03 4.530377386339306395e-03
1.378993296134662160e+03 -2.358263381882138958e-03
1.378340120898641544e+03 -1.506126397793981775e-03
1.377687031790146648e+03 -1.052490490250775068e-02
1.377034028799966109e+03 -6.493825468413434721e-04
1.376381111918895840e+03 -1.305072784332704690e-02
1.375728281137728118e+03 -1.019559649853367389e-02
1.375075536447260674e+03 -1.031919067874416049e-02
1.374422877838287604e+03 -3.756845186786981258e-03
1.373770305301610279e+03 2.342527115538645555e-03
1.373117818828030067e+03 -7.908551993305373493e-04
1.372465418408346522e+03 2.033713841929856575e-02
1.371813104033362833e+03 1.455344213862821458e-02
1.371160875693885828e+03 -1.218503684577349443e-02
1.370508733380716876e+03 2.337538228303682325e-02
1.369856677084668263e+03 -1.985757920348102737e-03
1.369204706796546816e+03 -4.307905280034691510e-03
1.368552822507161181e+03 -2.867171302702599400e-02
1.367901024207325463e+03 2.796619474019283215e-03
1.367249311887851945e+03 -1.944331522958033659e-02
1.366597685539552913e+03 -6.128610402455708997e-03
1.365946145153247926e+03 3.128893503031728723e-02
1.365294690719752907e+03 1.348261925932481634e-02
1.364643322229885598e+03 -1.558984917889897487e-02
1.363992039674469197e+03 3.063922683309752270e-04
1.363340843044321446e+03 9.631045639312170448e-03
1.362689732330267361e+03 -3.967798671553578183e-03
1.362038707523130142e+03 1.858944615761294952e-02
1.361387768613738444e+03 -6.935069918806219778e-03
1.360736915592917285e+03 -7.180692029925344125e-03
1.360086148451498957e+03 -3.089402644427030956e-02
1.359435467180306659e+03 -1.127029756700800855e-03
1.358784871770178142e+03 2.447263492107733945e-02
1.358134362211945700e+03 -4.001622682842734952e-02
1.357483938496439805e+03 -1.364041816273321370e-03
1.356833600614501847e+03 1.124469142319103367e-02
1.356183348556962301e+03 -1.236360991724154944e-02
1.355533182314668011e+03 -2.690997128613313930e-02
1.354883101878453090e+03 2.773603630852186641e-02
1.354233107239162564e+03 3.053783626030212930e-02
1.353583198387637822e+03 2.191012556486489696e-03
1.352933375314722070e+03 -3.960572093458963883e-02
1.352283638011263974e+03 -4.417300276920359259e-02
1.351633986468108560e+03 6.550827940229965451e-03
1.350984420676108130e+03 -1.708448689480998595e-02
1.350334940626107709e+03 -1.690771059612724420e-02
1.349685546308961420e+03 -2.494098992990453900e-02
1.349036237715521565e+03 -1.594907862363617590e-02
1.348387014836645903e+03 3.769835138864750454e-04
1.347737877663184918e+03 3.981561587862455370e-02
1.347088826185998187e+03 2.935474856814579425e-02
1.346439860395947107e+03 -3.143222845386039327e-02
1.345790980283885801e+03 5.859129070171106152e-03
1.345142185840682941e+03 3.246352793723511487e-03
1.344493477057196287e+03 1.082354715844604034e-02
1.343844853924290874e+03 3.629373344102201568e-03
1.343196316432833555e+03 -3.107960534673590361e-02
1.342547864573693005e+03 -5.194394628162049034e-03
1.341899498337736077e+03 2.377029979611091498e-02
1.341251217715831444e+03 -1.136110352781046634e-02
1.340603022698851419e+03 -3.370766868561939772e-02
1.339954913277671949e+03 1.632022568688317604e-02
1.339306889443163527e+03 -5.372694487858407919e-02
1.338658951186203922e+03 -9.313243319894502076e-03
1.338011098497669082e+03 -7.923721177430889662e-02
1.337363331368440413e+03 -7.323746666969692398e-02
1.336715649789395684e+03 -9.999769634090988416e-03
1.336068053751414482e+03 -7.722821733868105720e-02
1.335420543245381850e+03 -3.996870683667026053e-02
1.334773118262182834e+03 -1.913560083451524424e-02
1.334125778792700658e+03 4.044074057753326012e-02
1.333478524827824003e+03 4.943376802518677227e-02
1.332831356358441553e+03 2.947860810791064212e-02
1.332184273375445628e+03 -4.849049861581415655e-02
1.331537275869723089e+03 1.773352669178927116e-02
1.330890363832168077e+03 -3.988591428586957255e-03
1.330243537253676550e+03 2.651242574237612157e-02
1.329596796125142646e+03 -6.793418017142605070e-02
1.328950140437464142e+03 -8.926135108412239227e-03
1.328303570181538817e+03 1.253756429481615309e-01
1.327657085348268083e+03 -6.098818127438523917e-02
1.327010685928551538e+03 3.584415774976895674e-04
1.326364371913292416e+03 -6.206614021062024922e-02
1.325718143293393950e+03 -8.364799843807052548e-02
1.325072000059764832e+03 2.637911130467329723e-02
1.324425942203310115e+03 2.933572243773358013e-02
1.323779969714936669e+03 5.635104750592768996e-02
1.323134082585556826e+03 -5.390129812668552692e-03
1.322488280806082912e+03 -2.847696771321475001e-02
1.321842564367421801e+03 -7.576281482937408107e-02
1.321196933260493097e+03 6.476713466475709884e-03
1.320551387476210948e+03 6.431337608473787493e-04
1.319905927005493140e+03 9.801067279429803714e-02
1.319260551839255641e+03 -2.325093057845694852e-02
1.318615261968418054e+03 4.897031850423564509e-02
1.317970057383903622e+03 -7.684803301213061211e-02
1.317324938076637409e+03 -3.973192806781867398e-02
1.316679904037537199e+03 5.403668852159063812e-02
1.316034955257533511e+03 1.266434823777463081e-01
1.315390091727551408e+03 5.592937056173803712e-02
1.314745313438519588e+03 1.189184537451892371e-01
1.314100620381366753e+03 -2.267338045355520026e-02
1.313456012547025239e+03 -6.021183553107213593e-02
1.312811489926425565e+03 -2.547422000780734663e-01
1.312167052510505528e+03 -9.771733411428826233e-02
1.311522700290195644e+03 -1.542049823955166377e-01
1.310878433256437347e+03 1.035548954062887050e-01
1.310234251400166613e+03 1.051220534546874578e-02
1.309590154712323056e+03 -1.026662364613742245e-01
1.308946143183846289e+03 -2.235212215935220570e-01
1.308302216805683202e+03 3.023425543180949943e-02
1.307658375568771589e+03 -3.009774269764571228e-02
1.307014619464063799e+03 -4.007542850388400024e-02
1.306370948482501262e+03 2.411750197116834804e-01
1.305727362615032689e+03 -5.135785593769558177e-02
1.305083861852612245e+03 2.001354229368909055e-01
1.304440446186185000e+03 9.686039208734940897e-02
1.303797115606705120e+03 -1.477076598969346566e-01
1.303153870105128590e+03 1.667268531636028617e-01
1.302510709672409575e+03 2.683662725413140659e-01
1.301867634299502242e+03 -2.386215701442607751e-01
1.301224643977368032e+03 -1.361978383626570310e-01
1.300581738696964749e+03 -9.478713468884426840e-02
1.299938918449253833e+03 -1.895038936925981798e-01
1.299296183225196728e+03 -2.737395406568554068e-01
1.298653533015760331e+03 6.838164459100329329e-02
1.298010967811906085e+03 -5.039726252115575011e-01
1.297368487604600887e+03 -1.632851743211764517e-01
1.296726092384815274e+03 2.779132071644860313e-01
1.296083782143514327e+03 -2.886274604660158949e-01
1.295441556871674038e+03 -1.149881445858797202e-01
1.294799416560263126e+03 1.863534858426030005e-01
1.294157361200257583e+03 -6.008128202661665584e-01
1.293515390782629765e+03 2.102953565151249316e-01
1.292873505298359305e+03 -1.710419088656688902e-01
1.292231704738420376e+03 2.207215673273326961e-01
1.291589989093796248e+03 1.884555962765820381e-01
1.290948358355462915e+03 -1.360561340022835575e-01
1.290306812514405465e+03 -5.906083597561612164e-01
1.289665351561608986e+03 -6.114362784339127943e-02
1.289023975488056749e+03 -7.061927142502835708e-02
1.288382684284735660e+03 7.420238112274998854e-02
1.287741477942630809e+03 2.768470052256135627e-01
1.287100356452734559e+03 -5.219017411813664520e-01
1.286459319806035637e+03 -2.462884046696751650e-01
1.285818367993528227e+03 -1.812425765273259770e-01
1.285177501006204693e+03 3.842935332863142706e-02
1.284536718835059219e+03 -1.388341904123157611e-01
1.283896021471089625e+03 -1.970205363048675440e-01
1.283255408905290096e+03 -9.967884233856215415e-02
1.282614881128663910e+03 -6.180158183803630134e-05
1.281974438132208888e+03 -1.669797293733278898e-01
1.281334079906930128e+03 -2.273141675125242567e-01
1.280693806443827270e+03 -7.730645376246656625e-04
1.280053617733905412e+03 4.322336552492938438e-02
1.279413513768175108e+03 1.122616255675557007e-03
1.278773494537637816e+03 -2.353682550767108028e-01
1.278133560033305912e+03 -1.149633143155819881e-01
1.277493710246189949e+03 8.287907398593007402e-01
1.276853945167302300e+03 2.423651656747685401e-01
1.276214264787653519e+03 -1.358376251298538395e-01
1.275574669098259619e+03 3.115824821725369231e-01
1.274935158090138430e+03 -4.164757142962837166e-01
1.274295731754304143e+03 -6.013460256662996883e-01
1.273656390081780046e+03 -7.114310701075754473e-01
1.273017133063582150e+03 1.144895983502844106e-01
1.272377960690731925e+03 -2.598361668946266856e-02
1.271738872954258113e+03 2.538814236191568319e-01
1.271099869845178546e+03 1.256057702273474519e-01
1.270460951354523786e+03 2.312785630376679169e-02
1.269822117473318940e+03 -2.673520555968471601e-01
1.269183368192594571e+03 1.102589948689520899e-01
1.268544703503377605e+03 2.445935627474137286e-01
1.267906123396702242e+03 -2.975654384686509668e-01
1.267267627863600865e+03 -6.369383844525318139e-01
1.266629216895109494e+03 -4.437372587209007513e-01
1.265990890482262330e+03 -3.764823123088129608e-01
1.265352648616093575e+03 -2.845719498838952255e-01
1.264714491287648343e+03 7.951469449812215151e-02
1.264076418487962655e+03 -6.790593186219741062e-01
1.263438430208077989e+03 1.889230384457565859e-01
1.262800526439037640e+03 7.426600702409059673e-01
1.262162707171886723e+03 1.867049549184024437e-01
1.261524972397672173e+03 -3.269526667519884189e-01
1.260887322107435466e+03 -5.020230077605455365e-01
1.260249756292234451e+03 -7.845496835522389745e-01
1.259612274943110606e+03 -2.090120533822742710e-01
1.258974878051116320e+03 -6.383069263043028574e-01
1.258337565607307624e+03 -8.922743075834012327e-02
1.257700337602738728e+03 -3.356166712734263702e-01
1.257063194028463840e+03 -1.742975774228376351e-01
1.256426134875538992e+03 -2.059006748745718651e-01
1.255789160135023849e+03 2.437840769860857848e-02
1.255152269797978079e+03 -1.797960658997021510e-01
1.254515463855463167e+03 -6.863902849747990365e-01
1.253878742298540601e+03 -4.736792391100982380e-01
1.253242105118273685e+03 -2.779590011285165696e-03
1.252605552305731180e+03 -3.336865682836953617e-02
1.251969083851978212e+03 2.953084413010793052e-01
1.251332699748083542e+03 -5.914046506507276285e-02
1.250696399985114112e+03 -2.150336703859833387e-01
1.250060184554144143e+03 -3.432595037176404407e-02
1.249424053446246035e+03 5.312376737132662452e-02
1.248788006652490367e+03 4.636787400640514645e-01
1.248152044163956816e+03 3.130417025347439486e-01
1.247516165971717783e+03 -3.348305668557921000e-01
1.246880372066854761e+03 -2.495843960351729063e-01
1.246244662440447428e+03 5.303678069397131933e-01
1.245609037083571820e+03 4.207611812642951810e-01
1.244973495987316710e+03 2.290571020140358127e-01
1.244338039142763591e+03 4.336343996978836990e-01
1.243702666540995779e+03 -6.099245802154897866e-01
1.243067378173100224e+03 -5.737291796951904388e-02
1.242432174030167516e+03 6.287061857792730635e-01
1.241797054103284609e+03 -3.300730782816390096e-01
1.241162018383542090e+03 -1.266801200994667753e-01
1.240527066862034189e+03 -5.791651092344765051e-01
1.239892199529853315e+03 2.228141476838707558e-02
1.239257416378093694e+03 -2.829333525351753198e-01
1.238622717397853194e+03 5.076854251768240234e-01
1.237988102580229679e+03 -4.556242305276146931e-01
1.237353571916319197e+03 -4.893866017884088704e-01
1.236719125397226890e+03 -7.594822865403666468e-01
1.236084763014052442e+03 -1.138510467082259753e-01
1.235450484757899176e+03 5.162658321855603805e-02
1.234816290619870415e+03 1.872642921397414395e-01
1.234182180591078577e+03 -2.581389897049184978e-01
1.233548154662625166e+03 -5.438486987928009553e-03
1.232914212825618961e+03 5.324703488951725294e-01
1.232280355071176018e+03 5.034333573859538502e-01
1.231646581390405117e+03 -3.010379318071945698e-02
1.231012891774416858e+03 2.607376546359273517e-01
1.230379286214329113e+03 -3.614065408628987508e-01
1.229745764701256121e+03 3.331255749432471824e-01
1.229112327226317575e+03 -9.590771091369906798e-02
1.228478973780633169e+03 -4.617365442304475209e-01
1.227845704355320777e+03 2.913474337418818783e-01
1.227212518941501912e+03 -4.310230968340850177e-03
1.226579417530299907e+03 4.342873861000584035e-01
1.225946400112839910e+03 -5.204212855437782004e-01
1.225313466680247075e+03 -3.575706697306522130e-01
1.224680617223652007e+03 1.456233719775195667e-01
1.224047851734178039e+03 4.916510487740224922e-02
1.223415170202959416e+03 1.084218733880419061e-01
1.222782572621128566e+03 2.149222157767269326e-02
1.222150058979812457e+03 3.757580500148738345e-01
1.221517629270152611e+03 -2.367554493199496846e-01
1.220885283483279636e+03 3.772509570128174117e-01
1.220253021610333235e+03 -7.902930120376724932e-02
1.219620843642451291e+03 5.731328478020791817e-01
1.218988749570773507e+03 7.979468128797373438e-02
1.218356739386443223e+03 -4.650462024810145256e-01
1.217724813080598324e+03 -3.370745351649735710e-02
1.217092970644389425e+03 -4.187547040041609270e-01
1.216461212068958048e+03 5.323441276268606193e-02
1.215829537345452991e+03 -4.119554465726839032e-01
1.215197946465019413e+03 -5.684865043431113207e-01
1.214566439418807931e+03 8.037676311008506991e-01
1.213935016197974619e+03 -2.319559338271459659e-01
1.213303676793666455e+03 -5.599135679914326591e-01
1.212672421197041331e+03 -4.785166197840831082e-01
1.212041249399253502e+03 -2.201910412503417236e-01
1.211410161391457223e+03 -7.471230566346249713e-01
1.210779157164815842e+03 1.444376880335040969e-01
1.210148236710483616e+03 -4.789059465000811144e-01
1.209517400019623892e+03 2.478466045096792691e-01
1.208886647083400021e+03 3.225283304886961688e-01
1.208255977892973533e+03 -9.190411761045649830e-02
1.207625392439511415e+03 -6.974675949015449183e-02
1.206994890714178837e+03 4.213263989929983966e-01
1.206364472708146423e+03 -2.523842152845364728e-01
1.205734138412581160e+03 2.567808948916026068e-01
1.205103887818655494e+03 -4.102312409908332458e-01
1.204473720917540049e+03 -2.632589638106092589e-01
1.203843637700409090e+03 -1.432686136229150975e-01
1.203213638158438698e+03 8.628228825607253683e-02
1.202583722282803137e+03 -1.460117625184083501e+00
1.201953890064683947e+03 2.757259618895773201e-01
1.201324141495255390e+03 8.115417799068054272e-01
1.200694476565702644e+03 -2.316374420898295594e-01
1.200064895267203610e+03 -4.641824410762034336e-01
1.199435397590945286e+03 -5.831669463655546615e-01
1.198805983528111028e+03 -1.923539580841486241e-01
1.198176653069887834e+03 -1.926659396371648569e-01
1.197547406207462700e+03 5.988367322570811169e-01
1.196918242932024441e+03 9.414886179699553104e-01
1.196289163234763691e+03 -6.810616516076588578e-01
1.195660167106871086e+03 6.709810031076590686e-01
1.195031254539542715e+03 -2.436619812530262386e-01
1.194402425523969214e+03 8.733158327559627232e-02
1.193773680051352130e+03 -4.450016103688803626e-01
1.193145018112882099e+03 6.220553468334408254e-02
1.192516439699764305e+03 6.990225702024597254e-01
1.191887944803194841e+03 -3.391340721461796187e-02
1.191259533414378893e+03 9.774996464367094462e-02
1.190631205524516190e+03 -4.900627309734857384e-01
1.190002961124813737e+03 1.562381867230422938e-01
1.189374800206473083e+03 -8.777015079174721457e-03
1.188746722760708508e+03 -4.139739588904262635e-01
1.188118728778719742e+03 -8.733375555840247051e-01
1.187490818251726523e+03 -3.650781115671406507e-01
1.186862991170932219e+03 2.306598178953883638e-02
