# Supplementary material for: Elevated concentrations cause upright alpha-synuclein conformation at lipid interfaces
Source: Nat Commun. 2023 Sep 18;14:5731. doi: 10.1038/s41467-023-39843-1 (PMC10507035; doi:10.1038/s41467-023-39843-1)
Supplement: Supplementary file 3 — Source Data [file 41467_2023_39843_MOESM3_ESM.zip › Source Data file/FigureS3/A/aS-DPPG_50uM-reproduction-NoFiltration_t = 42.50 to 43.17 hr.txt]

2.303734463863343990e+03 1.017191385992263497e-01
2.302961100516073202e+03 1.014068434976761121e-02
2.302187836495217198e+03 -9.770876170254841342e-02
2.301414671789645581e+03 6.106030963797277888e-02
2.300641606388224318e+03 2.186091732229883747e-02
2.299868640279824831e+03 8.859174622878943084e-02
2.299095773453316724e+03 -1.007172064165370723e-01
2.298323005897578696e+03 -2.834019824734208479e-02
2.297550337601480351e+03 -2.072275205642949356e-02
2.296777768553902206e+03 1.047822896155552533e-02
2.296005298743721141e+03 1.808719884827298882e-02
2.295232928159812218e+03 -3.270115698118106901e-02
2.294460656791063229e+03 -4.972870602515660349e-02
2.293688484626352874e+03 5.298968129672788907e-02
2.292916411654567128e+03 -2.137700506479606882e-02
2.292144437864588326e+03 4.021812818855777932e-02
2.291372563245306083e+03 -9.519951050491243585e-03
2.290600787785611828e+03 -1.661783149192837955e-02
2.289829111474389720e+03 -4.333211391101030041e-03
2.289057534300536645e+03 1.209904378018948484e-01
2.288286056252940398e+03 1.516062641475733955e-02
2.287514677320499686e+03 -2.413049615654318594e-02
2.286743397492111399e+03 -9.720885104373026830e-02
2.285972216756672424e+03 -2.244784048216790298e-02
2.285201135103079650e+03 -2.565199041160473592e-02
2.284430152520235424e+03 -5.191876772267489323e-03
2.283659268997043910e+03 1.805381491899613403e-02
2.282888484522407452e+03 -1.805866121640089389e-02
2.282117799085232036e+03 4.152831271803545526e-02
2.281347212674421826e+03 5.957098526650952269e-02
2.280576725278890081e+03 -1.428026430645620501e-02
2.279806336887540965e+03 -1.774588062111189662e-02
2.279036047489289558e+03 3.758201562586283712e-02
2.278265857073050938e+03 -8.260857117724933196e-02
2.277495765627734727e+03 -1.145999406385615239e-02
2.276725773142261460e+03 -2.655026342029488326e-02
2.275955879605542577e+03 6.885911818067552703e-03
2.275186085006502253e+03 6.744511643175474247e-02
2.274416389334062842e+03 -4.953206663031537588e-03
2.273646792577141241e+03 -2.275581859331062690e-02
2.272877294724663443e+03 5.088360354791631075e-03
2.272107895765555440e+03 -3.399108873530914954e-02
2.271338595688741407e+03 -8.229590894181385355e-03
2.270569394483152792e+03 -5.299715306628972888e-02
2.269800292137719225e+03 -5.034722634908633636e-03
2.269031288641366700e+03 1.300618973661530654e-02
2.268262383983035761e+03 -2.675952067001303655e-02
2.267493578151652400e+03 2.050060076857635957e-02
2.266724871136160800e+03 -2.299958225937424189e-02
2.265956262925490591e+03 -5.462809452910476378e-03
2.265187753508585956e+03 5.548211032617937633e-02
2.264419342874387439e+03 -2.668077944812101421e-03
2.263651031011833766e+03 -1.680794343177030234e-02
2.262882817909867299e+03 -2.294161819498636082e-02
2.262114703557437679e+03 7.485827186143776193e-03
2.261346687943489087e+03 3.874574835640572784e-02
2.260578771056969344e+03 -2.214915484356152348e-02
2.259810952886826271e+03 4.664414094587808479e-04
2.259043233422013145e+03 3.687743734362367194e-03
2.258275612651483243e+03 -6.319059302889423746e-03
2.257508090564189843e+03 2.907822879948091075e-04
2.256740667149086221e+03 -1.212523274891181245e-02
2.255973342395132931e+03 4.632178541449660097e-02
2.255206116291286889e+03 4.937051894926906825e-02
2.254438988826506829e+03 2.419456615575459393e-02
2.253671959989755123e+03 -4.559827741775287352e-02
2.252905029769999601e+03 -7.378965077416707596e-02
2.252138198156198996e+03 1.290864990259841041e-02
2.251371465137321138e+03 -2.459132025530344598e-04
2.250604830702335676e+03 -1.887608252472735421e-02
2.249838294840208619e+03 2.031679813209399249e-02
2.249071857539915072e+03 1.265587645561049371e-02
2.248305518790422866e+03 -1.024260763555091824e-02
2.247539278580708924e+03 -5.286274012027038921e-02
2.246773136899746532e+03 -4.543741461760818917e-02
2.246007093736514435e+03 -6.214302623171256285e-02
2.245241149079989555e+03 -4.081818888570757503e-02
2.244475302919152455e+03 -4.611837959561423082e-03
2.243709555242985516e+03 -2.605508430077415130e-02
2.242943906040469301e+03 3.232377612818990165e-02
2.242178355300591647e+03 -3.119918750797818705e-02
2.241412903012336756e+03 -6.911467383415967336e-02
2.240647549164688826e+03 -1.397057711907335499e-02
2.239882293746642972e+03 2.218059235046579425e-02
2.239117136747185214e+03 1.123911790737745428e-02
2.238352078155308845e+03 2.681786837159239045e-02
2.237587117960008982e+03 3.639947845214103195e-02
2.236822256150277099e+03 2.183364672769235598e-02
2.236057492715113767e+03 4.645148630807084678e-02
2.235292827643517739e+03 6.607771183623606381e-02
2.234528260924482311e+03 -1.319387952688587731e-02
2.233763792547013509e+03 -3.899879660749576427e-02
2.232999422500115543e+03 -5.003260418130770285e-03
2.232235150772790803e+03 -1.147331966962426494e-02
2.231470977354043498e+03 5.636836561492910430e-02
2.230706902232879656e+03 -3.104453376574504292e-02
2.229942925398314401e+03 6.428734499134091882e-03
2.229179046839351940e+03 3.254125494735583823e-02
2.228415266545003760e+03 4.336399895461040717e-03
2.227651584504288621e+03 -3.358388443215630514e-02
2.226888000706219827e+03 -7.473752046500495294e-02
2.226124515139808864e+03 -2.619266028659891082e-02
2.225361127794079948e+03 -1.037576842452905129e-02
2.224597838658048204e+03 4.154046969846256904e-02
2.223834647720736029e+03 -1.400213233934271065e-02
2.223071554971165824e+03 5.964381360321483957e-03
2.222308560398359987e+03 6.341464532310379931e-02
2.221545663991348192e+03 3.701222458164078744e-02
2.220782865739152840e+03 -1.739388167304115052e-02
2.220020165630805423e+03 3.468436737190506297e-02
2.219257563655333797e+03 1.435496734427826535e-02
2.218495059801771276e+03 -4.335006883800994471e-02
2.217732654059149354e+03 -4.592807943054826036e-02
2.216970346416504981e+03 4.920027526070056435e-04
2.216208136862869651e+03 -2.199903676232047023e-02
2.215446025387287591e+03 -1.874947247690259000e-04
2.214684011978793933e+03 -2.181457306019505236e-03
2.213922096626429266e+03 -2.190218101474703059e-03
2.213160279319235997e+03 -2.773042045865994247e-04
2.212398560046258353e+03 -2.803977735908116812e-04
2.211636938796540562e+03 7.171789639862598265e-03
2.210875415559132307e+03 4.356084490219992722e-02
2.210113990323077815e+03 1.552313213774801507e-03
2.209352663077430407e+03 -2.285612221514947764e-02
2.208591433811237948e+03 1.336514012150285353e-03
2.207830302513557399e+03 -6.075227413535093206e-03
2.207069269173436624e+03 -1.682220654353610428e-02
2.206308333779938039e+03 -9.424448026658246991e-03
2.205547496322118604e+03 -2.884595311126775252e-02
2.204786756789029823e+03 -7.242163672344650686e-03
2.204026115169743207e+03 2.764246667207225644e-02
2.203265571453308439e+03 -4.854221558279317450e-02
2.202505125628800670e+03 -1.780731781955993687e-02
2.201744777685276858e+03 -1.644413154827073509e-02
2.200984527611806698e+03 -1.098199360107821564e-02
2.200224375397458061e+03 -7.411519217205622505e-03
2.199464321031297004e+03 -4.934532981937060463e-03
2.198704364502398676e+03 -6.921310957079092807e-04
2.197944505799836406e+03 -1.028158717313807334e-02
2.197184744912681708e+03 1.436261651430624162e-02
2.196425081830009731e+03 1.245231618210462451e-02
2.195665516540895624e+03 -2.228407523013052963e-02
2.194906049034425450e+03 -8.847175353823566457e-03
2.194146679299672542e+03 -3.999027803813691440e-03
2.193387407325721142e+03 1.568339500883461201e-03
2.192628233101651858e+03 1.031705220469741890e-02
2.191869156616554392e+03 -6.484733416399472532e-03
2.191110177859509349e+03 8.454901907900679026e-03
2.190351296819606432e+03 1.299123993304493810e-02
2.189592513485937161e+03 -1.234177499168500128e-02
2.188833827847591238e+03 -7.221476403015539454e-03
2.188075239893658363e+03 1.046598842932299975e-02
2.187316749613233696e+03 -5.641241255033332958e-03
2.186558356995414215e+03 4.027771106864553100e-03
2.185800062029295077e+03 -1.213724770235499739e-02
2.185041864703973260e+03 1.824380599349871611e-03
2.184283765008551200e+03 1.837663199732672255e-03
2.183525762932131329e+03 2.645761064500282232e-03
2.182767858463812445e+03 -1.663090611745933478e-02
2.182010051592700620e+03 9.738357703114082151e-03
2.181252342307900108e+03 1.008145309566352808e-02
2.180494730598524256e+03 -1.605356850302655167e-03
2.179737216453673682e+03 -3.901824405161927797e-03
2.178979799862465370e+03 -1.066513604297310812e-02
2.178222480814009032e+03 -6.264107351383933764e-03
2.177465259297418015e+03 6.629516296281140475e-03
2.176708135301807488e+03 -6.229837407356872414e-03
2.175951108816292617e+03 6.418518865911420051e-04
2.175194179829992208e+03 -1.241653442098135038e-02
2.174437348332026886e+03 1.937771243914739776e-03
2.173680614311517274e+03 2.655656312447932273e-03
2.172923977757583998e+03 1.809021684485538628e-03
2.172167438659354957e+03 4.559854792098809624e-03
2.171410997005952595e+03 1.128187026476890021e-03
2.170654652786504812e+03 -4.835397310508961384e-03
2.169898405990139509e+03 6.943274681019398140e-03
2.169142256605988223e+03 -3.512224615444008245e-03
2.168386204623182493e+03 -6.597287827893717413e-03
2.167630250030855677e+03 2.754016622384112319e-03
2.166874392818139313e+03 1.254168863291092208e-02
2.166118632974174034e+03 -2.379624282336423769e-04
2.165362970488093197e+03 5.749554700299366709e-03
2.164607405349041073e+03 9.084173201321675334e-04
2.163851937546152840e+03 1.469917495821370127e-03
2.163096567068576405e+03 -5.512113538875834488e-03
2.162341293905452403e+03 -7.270529540769225807e-03
2.161586118045925105e+03 5.212199599214382799e-03
2.160831039479142419e+03 3.146121579691420287e-03
2.160076058194252255e+03 4.576685217504167930e-03
2.159321174180406160e+03 -9.891143443430543830e-03
2.158566387426755682e+03 -7.486835163447029193e-03
2.157811697922450549e+03 3.838285298636399338e-03
2.157057105656645945e+03 -3.971760807755005639e-03
2.156302610618500694e+03 1.650317376317199727e-04
2.155548212797169981e+03 -5.529322641947444564e-03
2.154793912181812630e+03 -5.053027924398717161e-03
2.154039708761589281e+03 3.873499252584140101e-03
2.153285602525660579e+03 -1.079520759271670842e-02
2.152531593463194440e+03 -1.324081062928305534e-03
2.151777681563349688e+03 -7.014034083736180036e-03
2.151023866815296060e+03 1.964748983803965045e-03
2.150270149208203293e+03 1.433100219472030045e-03
2.149516528731235667e+03 -4.999763785446245321e-03
2.148763005373572014e+03 -4.684321089346273406e-03
2.148009579124376614e+03 -1.161405330132182605e-02
2.147256249972826481e+03 -2.294538347852893671e-03
2.146503017908102265e+03 -9.365979995128342547e-03
2.145749882919371885e+03 -3.894609797070023964e-03
2.144996844995821448e+03 -5.827280872690779670e-03
2.144243904126627967e+03 -1.693010932168453973e-03
2.143491060300973913e+03 2.487273905359013368e-03
2.142738313508041756e+03 -2.120172240089851241e-03
2.141985663737015784e+03 3.362430092625655429e-03
2.141233110977082106e+03 -1.322772953764962244e-03
2.140480655217426829e+03 -4.432293510689653832e-05
2.139728296447245157e+03 -8.529775379831672916e-03
2.138976034655719559e+03 9.332394302947397136e-03
2.138223869832050696e+03 4.439754426353139174e-03
2.137471801965426494e+03 7.510999956442389021e-04
2.136719831045042156e+03 4.301344906532590662e-03
2.135967957060096523e+03 -6.934100984470449938e-03
2.135216179999788437e+03 -2.017732555139274339e-03
2.134464499853316738e+03 -2.042167473467921233e-03
2.133712916609882086e+03 -9.549679346693476165e-03
2.132961430258686960e+03 1.504396125740237525e-02
2.132210040788939295e+03 -7.306013027598946656e-03
2.131458748189837934e+03 4.254975130960529997e-03
2.130707552450596268e+03 -9.768641735096430991e-04
2.129956453560418595e+03 4.012460129732817182e-03
2.129205451508520127e+03 -1.393516350900548444e-03
2.128454546284110620e+03 5.381205719442420585e-03
2.127703737876405285e+03 1.441225855410996782e-03
2.126953026274613876e+03 -4.125870779148457790e-03
2.126202411467957063e+03 6.302977454669929716e-03
2.125451893445651876e+03 1.295146109533537246e-03
2.124701472196917166e+03 -3.177532990302307878e-03
2.123951147710973601e+03 2.425908452768923973e-03
2.123200919977043668e+03 5.313002409800855622e-04
2.122450788984351675e+03 -9.493272879166918168e-04
2.121700754722123747e+03 -2.804145162747564198e-03
2.120950817179587830e+03 -2.322825234892252988e-04
2.120200976345970048e+03 -4.239007033438024416e-03
2.119451232210500166e+03 2.665201462431344807e-03
2.118701584762413404e+03 2.003416069864846164e-03
2.117952033990937707e+03 -4.471794638057259444e-04
2.117202579885311934e+03 -1.761558581459622078e-03
2.116453222434769486e+03 4.488231651135286934e-04
2.115703961628549223e+03 6.222263886299497782e-03
2.114954797455888183e+03 -4.770825277318651789e-03
2.114205729906030683e+03 4.307224805997872624e-04
2.113456758968213762e+03 3.067329190507952445e-03
2.112707884631687193e+03 -3.677273421749205438e-03
2.111959106885691654e+03 -6.797844233158484642e-03
2.111210425719475097e+03 2.254291642246998486e-03
2.110461841122283658e+03 -1.799559658783149397e-03
2.109713353083370748e+03 -2.139384421337476444e-03
2.108964961591986139e+03 -3.902752383530635853e-03
2.108216666637383241e+03 -7.071013301782789421e-04
2.107468468208811828e+03 -7.110322824960445091e-03
2.106720366295530766e+03 -4.620080034914480528e-03
2.105972360886798924e+03 -1.081330762814235093e-03
2.105224451971873350e+03 -2.130569815908163640e-03
2.104476639540012911e+03 1.740467546246089476e-03
2.103728923580481933e+03 -8.546166026245766850e-03
2.102981304082541101e+03 -4.500471972641638049e-03
2.102233781035458378e+03 -2.129883297561111118e-03
2.101486354428498089e+03 7.196784365455457903e-03
2.100739024250926377e+03 1.616704006301271411e-03
2.099991790492014843e+03 -4.096425744696403611e-04
2.099244653141035087e+03 -8.341985693328097737e-03
2.098497612187256891e+03 -3.721314763729362176e-03
2.097750667619953674e+03 -1.751214806659548472e-03
2.097003819428404313e+03 1.892520037267774336e-03
2.096257067601884046e+03 -7.839901995765280809e-03
2.095510412129668111e+03 -2.758684955152533418e-03
2.094763853001040843e+03 -4.450872435121362367e-03
2.094017390205281117e+03 2.068683086359872358e-04
2.093271023731673267e+03 -2.171267521807602498e-03
2.092524753569497989e+03 4.225277900419154541e-03
2.091778579708048710e+03 -2.447773164011322628e-03
2.091032502136604307e+03 -9.936227407715991777e-03
2.090286520844458209e+03 -1.743779933904762106e-03
2.089540635820902025e+03 3.937958073677883322e-03
2.088794847055225546e+03 7.743233918091535278e-04
2.088049154536722199e+03 8.958539729492167800e-03
2.087303558254687232e+03 7.533163818379236612e-03
2.086558058198415893e+03 -2.950590280222658342e-03
2.085812654357207066e+03 -1.120340046841432693e-03
2.085067346720361456e+03 -3.920918928832000695e-03
2.084322135277181587e+03 4.036446301396767744e-03
2.083577020016962706e+03 -3.205005489612413466e-03
2.082832000929018250e+03 -3.465841812240708173e-03
2.082087078002647104e+03 -2.021673522276601614e-03
2.081342251227157249e+03 3.405161235310460218e-03
2.080597520591860302e+03 -1.990118713616615374e-03
2.079852886086062426e+03 -1.931016072223109030e-03
2.079108347699075239e+03 -1.920854481078407196e-03
2.078363905420215815e+03 -3.055213231621336893e-03
2.077619559238795773e+03 1.155096325395971006e-03
2.076875309144134008e+03 3.656494348619911735e-03
2.076131155125543955e+03 -2.717485405202076272e-03
2.075387097172346330e+03 -5.299354768749374098e-03
2.074643135273861844e+03 2.224382131872831674e-03
2.073899269419414850e+03 -2.148712877562649389e-03
2.073155499598326060e+03 5.647654048082991363e-04
2.072411825799921644e+03 -5.019050231733797459e-04
2.071668248013525954e+03 -1.036496212506300349e-03
2.070924766228470617e+03 -3.482909012066125187e-03
2.070181380434085440e+03 -2.566423752937536072e-04
2.069438090619696595e+03 -3.135625929407289368e-03
2.068694896774642984e+03 -9.851352796375317106e-04
2.067951798888252597e+03 -2.450597277052521221e-03
2.067208796949867974e+03 3.401278516215445157e-03
2.066465890948822562e+03 1.423654951918521764e-03
2.065723080874453444e+03 3.815734551095530201e-03
2.064980366716103163e+03 4.716144098751799511e-03
2.064237748463112439e+03 -2.175184511118271116e-03
2.063495226104825633e+03 3.425150566393332478e-03
2.062752799630587106e+03 5.599161440056548561e-03
2.062010469029741216e+03 -7.372975132658695155e-04
2.061268234291637782e+03 1.248840867913486499e-03
2.060526095405624801e+03 2.308321831048080509e-03
2.059784052361055728e+03 -2.350046159305102696e-03
2.059042105147280381e+03 -4.820212909178449474e-04
2.058300253753650395e+03 5.748914457282204224e-03
2.057558498169524682e+03 1.990157447327651260e-03
2.056816838384260336e+03 1.159183008544904196e-03
2.056075274387212630e+03 3.297201117969065652e-04
2.055333806167744115e+03 3.111554931863323476e-04
2.054592433715215520e+03 2.450265964519860763e-03
2.053851157018985759e+03 -1.236619993334615083e-03
2.053109976068424658e+03 -3.898889155457167105e-03
2.052368890852894765e+03 -8.387424263166073013e-04
2.051627901361762270e+03 -1.766476509254233298e-03
2.050887007584402454e+03 -2.876781671396980026e-04
2.050146209510177869e+03 -3.499417002891877602e-03
2.049405507128465615e+03 3.271736151507016917e-03
2.048664900428635519e+03 1.992850199642245013e-03
2.047924389400066502e+03 1.090559419027700401e-03
2.047183974032130209e+03 -6.074562676575692103e-04
2.046443654314209198e+03 -1.427275572908945312e-03
2.045703430235678752e+03 -6.047638302902047774e-04
2.044963301785919612e+03 -1.922899248209615454e-03
2.044223268954317973e+03 2.990526773216110792e-03
2.043483331730254577e+03 2.003134387305838227e-04
2.042743490103117438e+03 -2.654629261872229560e-03
2.042003744062290934e+03 2.400503071908435815e-03
2.041264093597163082e+03 3.363155586185786485e-04
2.040524538697127355e+03 -2.277836191771090858e-03
2.039785079351573586e+03 3.503944331510946454e-03
2.039045715549891611e+03 -2.723226870070725135e-04
2.038306447281480359e+03 5.892101960716848805e-04
2.037567274535731485e+03 -2.722068199054026205e-04
2.036828197302047556e+03 -2.335284069154190158e-03
2.036089215569822045e+03 1.783299318967580772e-03
2.035350329328457519e+03 -2.848808271313463432e-03
2.034611538567358366e+03 -3.779286892145848707e-03
2.033872843275925334e+03 -2.001343110866069842e-03
2.033134243443562809e+03 -1.033777376603738692e-03
2.032395739059680636e+03 -2.188579034039249242e-03
2.031657330113683201e+03 -1.379929359425065239e-04
2.030919016594980349e+03 -1.029509361080459652e-03
2.030180798492985559e+03 7.412183094274455569e-04
2.029442675797108677e+03 2.279792924564998883e-04
2.028704648496765003e+03 -7.467911157753723750e-04
2.027966716581371657e+03 9.930809856144466922e-05
2.027228880040342119e+03 -4.060159904951762648e-03
2.026491138863097149e+03 1.598410981019865148e-03
2.025753493039057503e+03 -1.417211325255381582e-04
2.025015942557640301e+03 -8.137584244281407825e-04
2.024278487408273577e+03 -5.922106452533441607e-04
2.023541127580379907e+03 2.991750914585442371e-04
2.022803863063383687e+03 -1.339106158043272543e-03
2.022066693846716589e+03 -2.501156244669213964e-04
2.021329619919804827e+03 1.015281479894639041e-03
2.020592641272076435e+03 1.413143159231926640e-03
2.019855757892966722e+03 -4.019331164435441944e-05
2.019118969771909178e+03 -2.434451899587648479e-04
2.018382276898340933e+03 -2.426775527573994304e-04
2.017645679261691839e+03 1.521816473168351017e-04
2.016909176851406301e+03 -4.706099505236347027e-05
2.016172769656921446e+03 1.106258020407487486e-03
2.015436457667678042e+03 1.375273800952323986e-03
2.014700240873120492e+03 2.482512034335681086e-03
2.013964119262687746e+03 6.875726591274347165e-04
2.013228092825831482e+03 -1.614388519299254660e-03
2.012492161551996105e+03 2.246126953293577089e-03
2.011756325430631478e+03 -6.899112001162114455e-04
2.011020584451185641e+03 1.470449932348087381e-03
2.010284938603110277e+03 1.619453192859598599e-03
2.009549387875860702e+03 2.883048337663718852e-04
2.008813932258886780e+03 -2.293530869074167128e-04
2.008078571741651103e+03 2.451935336660045466e-03
2.007343306313607172e+03 1.044558775914352879e-04
2.006608135964213943e+03 1.561878730198169125e-03
2.005873060682935829e+03 2.412769010649742744e-03
2.005138080459229968e+03 -1.185405638828152756e-03
2.004403195282562592e+03 -1.024875344086902378e-03
2.003668405142398115e+03 2.508682905664166960e-04
2.002933710028202768e+03 5.567405250033079841e-04
2.002199109929446422e+03 7.750540259449320308e-04
2.001464604835595310e+03 -4.426772493275971327e-04
2.000730194736122940e+03 1.766495318636367162e-03
1.999995879620502819e+03 -6.860200609068816649e-05
1.999261659478206639e+03 5.926137595374761802e-04
1.998527534298711544e+03 -8.745905040039292627e-04
1.997793504071494681e+03 3.582461282600056421e-04
1.997059568786036834e+03 -2.870371428183537380e-04
1.996325728431811513e+03 -2.448134562621235269e-06
1.995591982998306776e+03 1.025385139544569878e-03
1.994858332475001589e+03 4.715183751543606280e-04
1.994124776851384013e+03 1.007695469310653565e-03
1.993391316116934831e+03 5.294513876729945194e-04
1.992657950261149381e+03 -1.275462847200843760e-03
1.991924679273510264e+03 1.044589977735829647e-03
1.991191503143511000e+03 3.146404722668211728e-04
1.990458421860645103e+03 -7.696864791503740301e-05
1.989725435414402455e+03 -5.889831381536492824e-04
1.988992543794282028e+03 1.115708106372529252e-04
1.988259746989775522e+03 6.105203280121534928e-04
1.987527044990383729e+03 -1.408850273646585437e-04
1.986794437785609261e+03 5.939694807247425292e-04
1.986061925364949275e+03 -2.647741855667780993e-04
1.985329507717908200e+03 1.371889789337513588e-03
1.984597184833988649e+03 -1.030905968892110352e-03
1.983864956702698692e+03 1.374595587332731001e-03
1.983132823313544577e+03 1.499107721760903279e-04
1.982400784656030737e+03 1.110580727077061436e-03
1.981668840719672517e+03 -9.796470100966864474e-04
1.980936991493981623e+03 5.322525851971396469e-04
1.980205236968469762e+03 2.528627093684250224e-04
1.979473577132646824e+03 2.744053481880566470e-05
1.978742011976039066e+03 -1.070961229030751877e-03
1.978010541488154558e+03 4.089095063822470043e-04
1.977279165658517741e+03 1.877054823068592248e-04
1.976547884476649415e+03 5.681065980514854756e-04
1.975816697932066745e+03 7.823317542635426164e-04
1.975085606014299628e+03 3.962450977903401008e-04
1.974354608712868867e+03 7.623669352187767683e-04
1.973623706017302538e+03 1.015367375689140263e-03
1.972892897917128721e+03 -1.388648942086758461e-04
1.972162184401877312e+03 -5.492178827868796857e-04
1.971431565461080027e+03 6.547746001423973691e-05
1.970701041084268581e+03 1.974661270577546431e-03
1.969970611260974692e+03 5.099936023597103230e-04
1.969240275980740989e+03 1.098052425686680969e-04
1.968510035233097369e+03 7.901585875677814364e-04
1.967779889007584643e+03 -9.657036790041561170e-04
1.967049837293743622e+03 4.952681302758327533e-04
1.966319880081116935e+03 5.395433220028379891e-04
1.965590017359245394e+03 -2.355285098948384681e-04
1.964860249117677085e+03 1.294503721459302472e-03
1.964130575345954639e+03 1.419997045644197289e-03
1.963400996033624324e+03 3.764620187758150921e-04
1.962671511170241502e+03 9.444678128655932992e-05
1.961942120745350621e+03 1.141560275152241934e-03
1.961212824748507046e+03 -5.407295164400397055e-04
1.960483623169262501e+03 2.671722099476756549e-04
1.959754515997175986e+03 1.316247721884584001e-03
1.959025503221799227e+03 -1.774251094260542261e-04
1.958296584832693043e+03 -2.643155288423478357e-04
1.957567760819416435e+03 2.111164062928874794e-04
1.956839031171528404e+03 5.133185270726223302e-04
1.956110395878595227e+03 6.796389200688691696e-04
1.955381854930179543e+03 6.307108149781202920e-04
1.954653408315847628e+03 -2.177858847926258197e-04
1.953925056025163940e+03 7.858133899187788032e-04
1.953196798047700213e+03 -4.235424333933038342e-04
1.952468634373024543e+03 2.784353033132420355e-04
1.951740564990708663e+03 3.975015951043259807e-04
1.951012589890327945e+03 7.031853314844193920e-05
1.950284709061454123e+03 8.400392288467600083e-04
1.949556922493662569e+03 2.805016366292448148e-05
1.948829230176534111e+03 2.268061026901660730e-04
1.948101632099647759e+03 4.622279999206139784e-04
1.947374128252580704e+03 6.148332145391368492e-04
1.946646718624917412e+03 7.652288016910545375e-04
1.945919403206240531e+03 1.388996237325721013e-04
1.945192181986138166e+03 4.822823656500495738e-04
1.944465054954191146e+03 8.202301087557647280e-04
1.943738022099991213e+03 1.344303548910373135e-03
1.943011083413128290e+03 5.083766222984998934e-04
1.942284238883190483e+03 -1.028715029574851607e-03
1.941557488499776809e+03 1.281525742954618555e-03
1.940830832252473556e+03 -4.638025323179203498e-04
1.940104270130877921e+03 6.407790367989345173e-04
1.939377802124592563e+03 1.368038578206304257e-03
1.938651428223209223e+03 4.120827915147993710e-04
1.937925148416330558e+03 4.087928012279559427e-04
1.937198962693561043e+03 2.277142413880770162e-04
1.936472871044499698e+03 -2.364301706316605594e-04
1.935746873458750997e+03 7.884424774140575982e-04
1.935020969925924874e+03 -3.754999575825912960e-04
1.934295160435623984e+03 6.707901850245543730e-04
1.933569444977458261e+03 -1.294166656885139784e-04
1.932843823541041274e+03 -3.005407560878993944e-04
1.932118296115984776e+03 6.881130405198330026e-04
1.931392862691896880e+03 -7.367598453235391651e-04
1.930667523258398433e+03 1.735056334057465675e-04
1.929942277805103004e+03 8.748619937332925917e-04
1.929217126321631440e+03 3.715401160754912974e-04
1.928492068797599131e+03 5.688539231332776338e-04
1.927767105222630562e+03 7.302068171864036774e-04
1.927042235586346578e+03 -3.046405571303290301e-05
1.926317459878369846e+03 -7.827055790653880555e-04
1.925592778088330306e+03 3.603471933324322684e-04
1.924868190205850624e+03 -8.820184732863465670e-04
1.924143696220558923e+03 -1.099837887562349321e-07
1.923419296122086962e+03 1.067646308711704640e-03
1.922694989900066503e+03 2.563479132439528763e-04
1.921970777544131124e+03 9.904774274871875998e-04
1.921246659043912587e+03 7.615358987446595651e-04
1.920522634389049927e+03 4.719201385385754901e-04
1.919798703569176723e+03 -2.559471762038503058e-04
1.919074866573935651e+03 1.522877666283048925e-04
1.918351123392963927e+03 6.183790091979330609e-04
1.917627474015906046e+03 7.075236418395215764e-04
1.916903918432404680e+03 4.255910066321566413e-04
1.916180456632102505e+03 3.613486839742963597e-04
1.915457088604651290e+03 2.368120400597193038e-04
1.914733814339691889e+03 -4.025336715829915327e-04
1.914010633826877893e+03 7.463250103821953687e-04
1.913287547055861069e+03 6.225913527194720408e-04
1.912564554016291368e+03 -6.925073559063074115e-05
1.911841654697820559e+03 1.118337709924247273e-03
1.911118849090111325e+03 1.074133243183509527e-04
1.910396137182815437e+03 4.753261278036268486e-05
1.909673518965590119e+03 8.331177658627394100e-04
1.908950994428098056e+03 2.484842722525276932e-04
1.908228563559998292e+03 3.039150959913136728e-04
1.907506226350953511e+03 5.899547345236996320e-04
1.906783982790633672e+03 6.426230246496893433e-04
1.906061832868697820e+03 4.119612816122451013e-04
1.905339776574814096e+03 1.551461518128309373e-04
1.904617813898652457e+03 7.168924508586521768e-04
1.903895944829884684e+03 9.096888015369680594e-04
1.903174169358182553e+03 4.585280510787397468e-04
1.902452487473217843e+03 2.058267614232582566e-04
1.901730899164664152e+03 1.213949252127186914e-04
1.901009404422200532e+03 3.136998784286142107e-04
1.900288003235502401e+03 4.203322401524089047e-04
1.899566695594250632e+03 -2.366407802729160058e-04
1.898845481488124278e+03 6.273082326529780240e-05
1.898124360906806032e+03 7.399194240166048287e-04
1.897403333839982224e+03 1.691368546976107967e-04
1.896682400277333727e+03 -1.274242983791469433e-04
1.895961560208552328e+03 2.996030702549984446e-04
1.895240813623320719e+03 5.626510362888721391e-04
1.894520160511332506e+03 1.007135657670771289e-03
1.893799600862277657e+03 -4.799814371454384977e-05
1.893079134665846141e+03 4.212763575303150832e-04
1.892358761911738839e+03 3.407288281764111787e-04
1.891638482589643900e+03 4.182647606279471346e-04
1.890918296689264025e+03 -2.044528225203058667e-04
1.890198204200294640e+03 1.141254238247446477e-03
1.889478205112436626e+03 5.445552955918551985e-04
1.888758299415390866e+03 8.468573925606584724e-04
1.888038487098861879e+03 6.899015230433498767e-04
1.887318768152556004e+03 1.523877093303169260e-04
1.886599142566175942e+03 1.512033742205156413e-04
1.885879610329428033e+03 1.258470706486604059e-03
1.885160171432025891e+03 4.497236201247975041e-04
1.884440825863677674e+03 3.723666284605771501e-04
1.883721573614096997e+03 5.690061282530003896e-04
1.883002414672993837e+03 1.011066723716003927e-03
1.882283349030087265e+03 1.198497636156654075e-04
1.881564376675092717e+03 -4.035945939415640408e-06
1.880845497597725625e+03 8.799164511603572384e-04
1.880126711787706881e+03 -4.450143389211967497e-04
1.879408019234761014e+03 4.081730182113392394e-04
1.878689419928603456e+03 1.877795583091240901e-04
1.877970913858966014e+03 3.551830420765675627e-04
1.877252501015567759e+03 3.768809002022952036e-04
1.876534181388136858e+03 2.076422954306042577e-04
1.875815954966406935e+03 4.435557141467985458e-04
1.875097821740102518e+03 9.404985811405982155e-04
1.874379781698955412e+03 -8.433699864643915046e-06
1.873661834832701061e+03 8.893301690434618706e-04
1.872943981131074906e+03 6.732381317643452512e-04
1.872226220583806935e+03 4.819087102376764728e-04
1.871508553180641684e+03 1.084686089409258062e-03
1.870790978911310958e+03 -3.117232004286980222e-04
1.870073497765559296e+03 5.819071722362692843e-05
1.869356109733129415e+03 1.491319759844310963e-04
1.868638814803762216e+03 3.303875709728412930e-04
1.867921612967202236e+03 2.147893052137796850e-04
1.867204504213199471e+03 5.524975375877147607e-05
1.866487488531500276e+03 -1.713576200677305523e-04
1.865770565911849189e+03 9.342184420566169035e-04
1.865053736344003482e+03 5.485466468410396231e-04
1.864336999817709511e+03 6.137059180536343951e-04
1.863620356322728185e+03 9.715087134194831805e-05
1.862903805848809498e+03 3.638152006771864285e-04
1.862187348385710720e+03 6.065678702484536165e-04
1.861470983923190943e+03 9.494891671553659673e-05
1.860754712451011073e+03 4.470100871891831374e-04
1.860038533958930202e+03 1.372540579039408491e-04
1.859322448436711056e+03 1.033496754760444749e-03
1.858606455874121821e+03 2.443299022263598097e-04
1.857890556260923404e+03 6.770899152935834064e-04
1.857174749586883991e+03 6.525486614861632359e-04
1.856459035841773584e+03 9.513617613639226058e-04
1.855743415015360370e+03 3.461955438911789901e-04
1.855027887097419807e+03 7.081561853315918031e-04
1.854312452077721900e+03 -3.388175844844236884e-04
1.853597109946040291e+03 2.986989666886793191e-04
1.852881860692154078e+03 7.200142659638350973e-04
1.852166704305836902e+03 6.748710838322888317e-04
1.851451640776871500e+03 1.262812960333287702e-04
1.850736670095038789e+03 3.135579805113534861e-04
1.850021792250119688e+03 5.848435438873073001e-04
1.849307007231896932e+03 7.044889949876943086e-04
1.848592315030153259e+03 3.704019946135656818e-04
1.847877715634680499e+03 6.150399937606868634e-04
1.847163209035263208e+03 6.936964421124143260e-04
1.846448795221691398e+03 7.909079232677065723e-05
1.845734474183755083e+03 5.448794865408245142e-04
1.845020245911249731e+03 4.006863770945947320e-04
1.844306110393968993e+03 6.196604822106693573e-04
1.843592067621704700e+03 3.367322797749907866e-04
1.842878117584255961e+03 -2.441217170795951413e-04
1.842164260271421881e+03 9.119404025421856469e-04
1.841450495672999750e+03 8.888489435978777021e-04
1.840736823778794133e+03 5.292672184324061007e-04
1.840023244578609592e+03 7.841184497196252443e-04
1.839309758062243418e+03 8.601692631250766694e-04
1.838596364219505631e+03 1.308839961129502601e-03
1.837883063040206252e+03 2.085155544014302730e-04
1.837169854514148028e+03 1.241701945280607915e-03
1.836456738631144617e+03 4.221499808647210692e-04
1.835743715381009679e+03 8.704106442879369762e-04
1.835030784753553235e+03 6.367557257196992037e-04
1.834317946738592582e+03 9.073510312993998466e-04
1.833605201325941380e+03 7.658949470877734773e-04
1.832892548505418745e+03 4.146676175580098493e-04
1.832179988266843793e+03 7.180835765186715635e-04
1.831467520600037460e+03 3.334251444960301992e-04
1.830755145494820681e+03 9.596170563622710356e-04
1.830042862941019848e+03 5.578083510932420677e-04
1.829330672928457716e+03 8.957507357340554468e-04
1.828618575446964314e+03 3.838863406949183528e-04
1.827906570486360579e+03 2.134306256568458250e-04
1.827194658036481997e+03 7.358396497237943649e-04
1.826482838087158598e+03 9.213968183084380453e-04
1.825771110628224051e+03 5.876347262718061145e-04
1.825059475649510205e+03 3.981476916192770482e-04
1.824347933140854366e+03 4.521332447648959219e-04
1.823636483092090202e+03 8.396667227447618051e-04
1.822925125493060477e+03 6.698551329761786959e-04
1.822213860333600678e+03 5.381301387154314476e-04
1.821502687603559025e+03 3.339726814939278929e-04
1.820791607292771005e+03 6.978524594695138675e-04
1.820080619391086657e+03 6.949043971310570837e-04
1.819369723888348744e+03 9.278297584880085356e-04
1.818658920774407306e+03 3.636922519297902754e-04
1.817948210039108744e+03 6.501773437171367220e-04
1.817237591672303097e+03 1.149941145341252732e-03
1.816527065663844041e+03 7.520770831907885434e-04
1.815816632003587074e+03 7.844834828641625984e-04
1.815106290681382234e+03 1.083157911205988224e-03
1.814396041687088655e+03 6.721488419602286582e-04
1.813685885010565471e+03 6.165814757983367625e-04
1.812975820641666360e+03 3.330610118090596454e-04
1.812265848570257731e+03 4.190064586548757769e-04
1.811555968786200538e+03 7.309849615177185875e-04
1.810846181279359371e+03 7.476450300557385123e-04
1.810136486039593365e+03 5.532808570316446149e-04
1.809426883056778024e+03 1.103012202332618111e-03
1.808717372320776121e+03 9.083498969160542580e-04
1.808007953821459523e+03 6.645228765392107535e-04
1.807298627548696459e+03 -7.119249788028680849e-05
1.806589393492362433e+03 8.803188752992824329e-04
1.805880251642332951e+03 3.692554300269278319e-04
1.805171201988479879e+03 8.272586453865572254e-04
1.804462244520680542e+03 7.075602697773713222e-04
1.803753379228815902e+03 9.606570744650924729e-04
1.803044606102765101e+03 2.994563964752261585e-04
1.802335925132410921e+03 8.736995756237379363e-04
1.801627336307634323e+03 7.541733748498943065e-04
1.800918839618319907e+03 4.158422454328776149e-04
1.800210435054354093e+03 2.966146627545157132e-04
1.799502122605626937e+03 5.306565873675931581e-04
1.798793902262024858e+03 6.002624221067925193e-05
1.798085774013436094e+03 5.607632174437527121e-04
1.797377737849756159e+03 9.756309094967134101e-04
1.796669793760875109e+03 5.073999605602863257e-04
1.795961941736695735e+03 4.725964233328806721e-04
1.795254181767102637e+03 1.003231042850615245e-03
1.794546513842002241e+03 2.889454811816996073e-04
1.793838937951291882e+03 7.004688897502516550e-04
1.793131454084872530e+03 1.222579019971258810e-04
1.792424062232645156e+03 8.439779365246969723e-04
1.791716762384512549e+03 3.339770053616975269e-04
1.791009554530384776e+03 9.211418492316228446e-04
1.790302438660162807e+03 4.295542715422657381e-04
1.789595414763758527e+03 9.985989122302642643e-04
1.788888482831078363e+03 5.425538510717366116e-04
1.788181642852037839e+03 7.540156864111940754e-04
1.787474894816548840e+03 2.976335946849756895e-04
1.786768238714521431e+03 3.625748584425517456e-04
1.786061674535874772e+03 1.046554880731538368e-03
1.785355202270526206e+03 2.315537741802886802e-04
1.784648821908393074e+03 4.760133857072398672e-04
1.783942533439394538e+03 4.898367352685040720e-04
1.783236336853453395e+03 5.858938455702859729e-04
1.782530232140494263e+03 7.136693405155614947e-04
1.781824219290438123e+03 4.693265374057833386e-04
1.781118298293213229e+03 4.675205166028024431e-04
1.780412469138747838e+03 8.342341012407761746e-04
1.779706731816968386e+03 9.907025050284058026e-04
1.779001086317806767e+03 6.212213109343977298e-04
1.778295532631194874e+03 6.508113819444025921e-04
1.777590070747064601e+03 6.484739035603080595e-04
1.776884700655355118e+03 2.362718388377328378e-04
1.776179422345994681e+03 9.739771928711459231e-04
1.775474235808929734e+03 8.452978895680957885e-04
1.774769141034097629e+03 3.595321423469785777e-04
1.774064138011435716e+03 8.877091452406494576e-04
1.773359226730888622e+03 8.074395533983142262e-04
1.772654407182399154e+03 1.037991566362475625e-03
1.771949679355913759e+03 7.098967736438567761e-04
1.771245043241377061e+03 9.703707093731923699e-04
1.770540498828739146e+03 4.748888099003212575e-04
1.769836046107950096e+03 6.579372040683255374e-04
1.769131685068958177e+03 3.205325976755849134e-04
1.768427415701718928e+03 9.357359049502539860e-04
1.767723237996186072e+03 5.800288386799635956e-04
1.767019151942313329e+03 6.556880759740252220e-04
1.766315157530059878e+03 3.490112942702858017e-04
1.765611254749384898e+03 1.026749919123863368e-03
1.764907443590242110e+03 1.167022356401530448e-03
1.764203724042601607e+03 9.652213430302328473e-04
1.763500096096422567e+03 9.020963005964477074e-04
1.762796559741667807e+03 9.776339460189167364e-04
1.762093114968303780e+03 9.762746028254375283e-04
1.761389761766300580e+03 8.368674003988160271e-04
1.760686500125624661e+03 8.509726847561712229e-04
1.759983330036247935e+03 7.425062460656914592e-04
1.759280251488142312e+03 7.268416105177422527e-04
1.758577264471279705e+03 9.257222911518651204e-04
1.757874368975633843e+03 7.225531739620656918e-04
1.757171564991183914e+03 8.277163945219500902e-04
1.756468852507905467e+03 9.017274330319943309e-04
1.755766231515781328e+03 1.339326111441501484e-03
1.755063702004787046e+03 7.922535168010419893e-04
1.754361263964907266e+03 1.032033292848010290e-03
1.753658917386126632e+03 9.246189015951761106e-04
1.752956662258427968e+03 9.827863382959956332e-04
1.752254498571797740e+03 1.416275482273049446e-03
1.751552426316229685e+03 1.178307321601151491e-03
1.750850445481706629e+03 1.145840188668762437e-03
1.750148556058222312e+03 1.763136953472815458e-03
1.749446758035768653e+03 1.342073888463654477e-03
1.748745051404341211e+03 1.236983698512459989e-03
1.748043436153933726e+03 1.613346417611692283e-03
1.747341912274545393e+03 1.071916690193101037e-03
1.746640479756169952e+03 1.358616815093989256e-03
1.745939138588812057e+03 1.283079003406690849e-03
1.745237888762472721e+03 1.517343546350872737e-03
1.744536730267149323e+03 1.443717066081660286e-03
1.743835663092853792e+03 1.413296610954847560e-03
1.743134687229587144e+03 1.280922539640832764e-03
1.742433802667359487e+03 1.736595608552239049e-03
1.741733009396177295e+03 1.150811496800442212e-03
1.741032307406050677e+03 1.836409869736180646e-03
1.740331696686993382e+03 1.794832215082699158e-03
1.739631177229017339e+03 1.921175573532838635e-03
1.738930749022136297e+03 1.864525633188995283e-03
1.738230412056367641e+03 2.589189154642353163e-03
1.737530166321730576e+03 2.103729209217614082e-03
1.736830011808242489e+03 2.848410364911990820e-03
1.736129948505920765e+03 2.468716717470625585e-03
1.735429976404793706e+03 2.969327676112693513e-03
1.734730095494880516e+03 2.386025031167757996e-03
1.734030305766205856e+03 2.344744934297514089e-03
1.733330607208798028e+03 3.159054188574172452e-03
1.732630999812685332e+03 2.572387375117774714e-03
1.731931483567896066e+03 3.171868677934063050e-03
1.731232058464463989e+03 3.288409429669024268e-03
1.730532724492415582e+03 3.153780523743820140e-03
1.729833481641790058e+03 3.034764131574835787e-03
1.729134329902619356e+03 2.930323209954408328e-03
1.728435269264940871e+03 3.363697314725401684e-03
1.727736299718795635e+03 2.973847078383317580e-03
1.727037421254221044e+03 3.107360591350276889e-03
1.726338633861258131e+03 3.512628351243108661e-03
1.725639937529949748e+03 2.354809019403912313e-03
1.724941332250338746e+03 3.303529208336966529e-03
1.724242818012475254e+03 3.021760553580566441e-03
1.723544394806403943e+03 3.172593592482002289e-03
1.722846062622169484e+03 2.358532219087066620e-03
1.722147821449827461e+03 2.718570213834115793e-03
1.721449671279428003e+03 3.014682158480867617e-03
1.720751612101019418e+03 2.805773673745196040e-03
1.720053643904662749e+03 2.326019870331640874e-03
1.719355766680413581e+03 2.338877113827825260e-03
1.718657980418325678e+03 2.468094102005516551e-03
1.717960285108458265e+03 2.275972618702707360e-03
1.717262680740872383e+03 2.272127666045199550e-03
1.716565167305632713e+03 2.401077655837398437e-03
1.715867744792798476e+03 2.365535236139651443e-03
1.715170413192434353e+03 2.465276200248737483e-03
1.714473172494610480e+03 2.429453836523749830e-03
1.713776022689391539e+03 1.469107924862913129e-03
1.713078963766847664e+03 1.930929590217899793e-03
1.712381995717048994e+03 1.922067722966949287e-03
1.711685118530069303e+03 1.611419544699091823e-03
1.710988332195980547e+03 1.159972472249613329e-03
1.710291636704860139e+03 1.562979897622984770e-03
1.709595032046781853e+03 1.610364347121996925e-03
1.708898518211823102e+03 1.245598070266097949e-03
1.708202095190063119e+03 1.037358486921535154e-03
1.707505762971588410e+03 8.180282114837209928e-04
1.706809521546478209e+03 9.031866448907747286e-04
1.706113370904813564e+03 8.530027073800683151e-04
1.705417311036682804e+03 1.221906610724563403e-03
1.704721341932170617e+03 1.099782227307118544e-03
1.704025463581370786e+03 8.842243560724978449e-04
1.703329675974366182e+03 1.110703816897508833e-03
1.702633979101252407e+03 1.004438148456373138e-03
1.701938372952121426e+03 4.855130740025944422e-04
1.701242857517067023e+03 1.033802339533124604e-03
1.700547432786182981e+03 3.955219933365353917e-04
1.699852098749568540e+03 6.827995287819298023e-04
1.699156855397324762e+03 3.566451075095128734e-05
1.698461702719547247e+03 3.048473199620328517e-04
1.697766640706338876e+03 1.021585987667709755e-03
1.697071669347804345e+03 5.601608716177710993e-04
1.696376788634046534e+03 4.065027515352187060e-04
1.695681998555171958e+03 2.104918507240633938e-04
1.694987299101290773e+03 3.465598138812584763e-04
1.694292690262505857e+03 -4.734266352414553481e-04
1.693598172028931003e+03 4.039616552336578489e-04
1.692903744390680004e+03 -1.617767074407694080e-04
1.692209407337861194e+03 6.204962370818326847e-04
1.691515160860595643e+03 -2.607436598311637949e-05
1.690821004948995324e+03 1.248922875676958144e-05
1.690126939593177667e+03 2.461103963730863309e-04
1.689432964783263742e+03 7.533530382893172551e-04
1.688739080509372798e+03 -2.425620350811317247e-04
1.688045286761631360e+03 -6.718731852306356219e-05
1.687351583530156859e+03 8.903243957490377704e-05
1.686657970805079458e+03 2.994010702844078869e-05
1.685964448576522045e+03 -3.432157278002478159e-04
1.685271016834612965e+03 -4.812195702280097913e-04
1.684577675569482381e+03 4.851161867887887635e-05
1.683884424771262275e+03 8.740157122692836060e-05
1.683191264430086449e+03 -1.093529804368642154e-04
1.682498194536085066e+03 -7.044018263653932489e-05
1.681805215079395566e+03 -8.958083175629415456e-04
1.681112326050153570e+03 -4.445005123416750155e-04
1.680419527438500154e+03 -7.132166101650080339e-05
1.679726819234572758e+03 -7.157462395894294196e-04
1.679034201428512461e+03 -1.689249469023386950e-04
1.678341674010462157e+03 8.348008669775919483e-05
1.677649236970566562e+03 1.021203611735748036e-04
1.676956890298970393e+03 -1.492560554408593775e-04
1.676264633985823821e+03 1.394725191176983945e-04
1.675572468021273380e+03 -4.758066253610170439e-04
1.674880392395467425e+03 -4.945027306500169055e-04
1.674188407098559765e+03 -3.598928901393211961e-04
1.673496512120702391e+03 1.369045603710794296e-04
1.672804707452050934e+03 -3.400235415763460051e-04
1.672112993082759203e+03 2.117097590142144375e-04
1.671421369002986467e+03 -3.587231541293097120e-04
1.670729835202890172e+03 7.770084304799755983e-05
1.670038391672631406e+03 1.150476577170857624e-04
1.669347038402373073e+03 -8.499150745457512146e-04
1.668655775382276261e+03 -1.819047088648050422e-05
1.667964602602507512e+03 -4.899290012117767231e-04
1.667273520053233369e+03 2.821833862316425125e-04
1.666582527724618558e+03 9.392171985122467373e-05
1.665891625606835078e+03 2.451382378266550133e-04
1.665200813690053110e+03 1.788814117532518258e-05
1.664510091964442836e+03 3.028260279369004776e-04
1.663819460420179894e+03 -3.997062285078793915e-05
1.663128919047438103e+03 2.845631899303672704e-04
1.662438467836393102e+03 6.493059802032844028e-04
1.661748106777225985e+03 1.227233931063361275e-03
1.661057835860112391e+03 4.978829112619473580e-04
1.660367655075237053e+03 5.181540203241504026e-04
1.659677564412781066e+03 2.091255147975434620e-04
1.658987563862923707e+03 1.044925044913011612e-03
1.658297653415855166e+03 1.807563240519554238e-03
1.657607833061763813e+03 7.960227789696175046e-04
1.656918102790832563e+03 1.444514750322626120e-03
1.656228462593253425e+03 1.291199231231970022e-03
1.655538912459218409e+03 2.633625680899506598e-03
1.654849452378917704e+03 1.929755722816458392e-03
1.654160082342548776e+03 2.469552301858114751e-03
1.653470802340305454e+03 2.834037197275213714e-03
1.652781612362383385e+03 2.900860185878912853e-03
1.652092512398981853e+03 2.769086568836467976e-03
1.651403502440301963e+03 3.237742613647614977e-03
1.650714582476544820e+03 2.783376931240256515e-03
1.650025752497911526e+03 3.537203898546213612e-03
1.649337012494606824e+03 3.605551935799121595e-03
1.648648362456839095e+03 3.940200555057692990e-03
1.647959802374813080e+03 4.731880374963765706e-03
1.647271332238738978e+03 3.554537418134441542e-03
1.646582952038825169e+03 4.057899639570772439e-03
1.645894661765285491e+03 4.648820358234294348e-03
1.645206461408330142e+03 4.659090397448012282e-03
1.644518350958176597e+03 4.719836068782466525e-03
1.643830330405038694e+03 4.738779137544486472e-03
1.643142399739135726e+03 4.635747922120056486e-03
1.642454558950686987e+03 4.757047201814796136e-03
1.641766808029909953e+03 4.694901408958694622e-03
1.641079146967025736e+03 4.630734050932358223e-03
1.640391575752264544e+03 6.052434090148567196e-03
1.639704094375845671e+03 5.371001136837819968e-03
1.639016702827995687e+03 5.498128176860203262e-03
1.638329401098942981e+03 5.510739920404401741e-03
1.637642189178917761e+03 5.251198033041908075e-03
1.636955067058150235e+03 5.306218536846383019e-03
1.636268034726870610e+03 4.705699874537207228e-03
1.635581092175316371e+03 5.521841814897447687e-03
1.634894239393719545e+03 4.693152222752000786e-03
1.634207476372315796e+03 4.135500882188265434e-03
1.633520803101346246e+03 5.206095334305643925e-03
1.632834219571048379e+03 5.057266236624524160e-03
1.632147725771663318e+03 4.773792719656789682e-03
1.631461321693434002e+03 4.641463306725933033e-03
1.630775007326603372e+03 4.682651138363540591e-03
1.630088782661418009e+03 4.989953145536861305e-03
1.629402647688122670e+03 4.260696283422599207e-03
1.628716602396969392e+03 3.924996348049299491e-03
1.628030646778202936e+03 4.008867524643591751e-03
1.627344780822077155e+03 3.623781756331617091e-03
1.626659004518845904e+03 3.325871503210556333e-03
1.625973317858757582e+03 3.024426786317675666e-03
1.625287720832075138e+03 3.218761447408761186e-03
1.624602213429050607e+03 3.027481884242721848e-03
1.623916795639945121e+03 2.859528858533463141e-03
1.623231467455016173e+03 2.894476465910928754e-03
1.622546228864528530e+03 3.161584529132426512e-03
1.621861079858741505e+03 2.711666847303530019e-03
1.621176020427919866e+03 1.650902250176740317e-03
1.620491050562330202e+03 2.854105874855194375e-03
1.619806170252242737e+03 1.594375195308371778e-03
1.619121379487920422e+03 1.293776460532580557e-03
1.618436678259638938e+03 1.608413815884056006e-03
1.617752066557664875e+03 7.555590995831403932e-04
1.617067544372273915e+03 1.382754498413470362e-03
1.616383111693739920e+03 8.470763675631675033e-04
1.615698768512340393e+03 7.312944588126579597e-04
1.615014514818352836e+03 1.911346184022916662e-03
1.614330350602052931e+03 1.509563553030409669e-03
1.613646275853723637e+03 1.007044333808209281e-03
1.612962290563644274e+03 1.425631712286392749e-03
1.612278394722103258e+03 9.920519339795335571e-04
1.611594588319378090e+03 -1.850497030783122409e-04
1.610910871345760825e+03 1.247722852752451705e-03
1.610227243791539877e+03 7.316047681975646529e-04
1.609543705646998205e+03 1.183933996230186313e-03
1.608860256902433321e+03 -3.994508829933530287e-05
1.608176897548133638e+03 9.779511698218416768e-06
1.607493627574389393e+03 -9.141645001549861369e-05
1.606810446971501733e+03 7.626205909872579240e-04
1.606127355729764531e+03 7.378932313168489127e-04
1.605444353839475298e+03 1.569650487775383144e-03
1.604761441290931543e+03 1.091657729101424418e-03
1.604078618074438054e+03 -3.390093572616757344e-04
1.603395884180295980e+03 1.236686880183466121e-03
1.602713239598808286e+03 8.488867702668918044e-04
1.602030684320277942e+03 9.419665375907156774e-04
1.601348218335017009e+03 7.196045678461987635e-04
1.600665841633328455e+03 1.583467553695569615e-04
1.599983554205524342e+03 1.581636421740107822e-04
1.599301356041914914e+03 -5.262339583632551568e-04
1.598619247132812234e+03 9.783772382380893050e-04
1.597937227468532001e+03 1.146143798112316762e-03
1.597255297039386278e+03 9.102227207788530800e-04
1.596573455835696222e+03 8.337007836813736372e-04
1.595891703847777535e+03 6.394746865116463148e-05
1.595210041065951373e+03 5.173887184852881110e-04
1.594528467480535255e+03 -2.294975891052270043e-04
1.593846983081855797e+03 4.446401419871135255e-04
1.593165587860237792e+03 6.541884682603053055e-04
1.592484281806002400e+03 5.499650765685232473e-04
1.591803064909481691e+03 -7.634184699129535753e-04
1.591121937160998641e+03 -2.102642381591488603e-04
1.590440898550888960e+03 -3.934764090527879780e-04
1.589759949069481081e+03 -1.848265914602389352e-04
1.589079088707108895e+03 -6.278264422203375539e-04
1.588398317454104472e+03 -3.952339116511858997e-04
1.587717635300805341e+03 4.143464847883592569e-04
1.587037042237549031e+03 -1.100335610278624539e-04
1.586356538254673069e+03 4.738421672015467238e-05
1.585676123342520441e+03 -6.400631485130351631e-04
1.584995797491428675e+03 4.654034261887416763e-05
1.584315560691744395e+03 -1.895078852607030460e-03
1.583635412933810585e+03 3.365664185132341080e-04
1.582955354207972050e+03 -9.293368322297133194e-04
1.582275384504577232e+03 1.817685293698338825e-05
1.581595503813976393e+03 -1.656580118412071922e-04
1.580915712126517974e+03 6.179897182680843277e-04
1.580236009432555875e+03 2.254869969896647916e-04
1.579556395722442176e+03 -4.555040261777866311e-04
1.578876870986530776e+03 -7.459207661815044858e-04
1.578197435215177393e+03 1.203774475805657391e-04
1.577518088398743203e+03 -1.436157437956097249e-04
1.576838830527582104e+03 -1.973250380487898256e-04
1.576159661592058910e+03 -1.073302862102129638e-03
1.575480581582536615e+03 4.119538008137661614e-04
1.574801590489372757e+03 9.272198589682908239e-05
1.574122688302937604e+03 -1.402725631776617198e-03
1.573443875013595971e+03 9.194242337397644260e-05
1.572765150611714489e+03 4.139541469599858077e-04
1.572086515087665248e+03 4.145494775954588996e-04
1.571407968431814879e+03 -2.589746092218622254e-04
1.570729510634537291e+03 -4.496057936109368433e-04
1.570051141686210030e+03 -1.258107122370976858e-04
1.569372861577201547e+03 -1.541238144248434437e-04
1.568694670297894845e+03 3.338192543605099870e-04
1.568016567838662013e+03 1.435045758048352632e-04
1.567338554189886054e+03 -1.823712370626799444e-04
1.566660629341948152e+03 4.656852509829121039e-04
1.565982793285229491e+03 5.991947288699517489e-04
1.565305046010113074e+03 -5.351500037349427724e-04
1.564627387506985542e+03 4.942830817144996253e-04
1.563949817766233537e+03 -4.951858957063851437e-05
1.563272336778243698e+03 1.687452915339629435e-04
1.562594944533408125e+03 9.385028985156822342e-04
1.561917641022115276e+03 8.311093664725331068e-04
1.561240426234762708e+03 5.293916358640229350e-04
1.560563300161735242e+03 5.587149655763938832e-04
1.559886262793437709e+03 1.537080457423684347e-03
1.559209314120264025e+03 -5.028524302479967650e-04
1.558532454132609928e+03 -8.335941058484490395e-05
1.557855682820878428e+03 5.693791345313179277e-05
1.557179000175468900e+03 1.181450185741917411e-03
1.556502406186782537e+03 5.613684755496135999e-04
1.555825900845229626e+03 7.839745454188064722e-04
1.555149484141209541e+03 2.224338989708101355e-04
1.554473156065132571e+03 1.591788915959997750e-03
1.553796916607403546e+03 9.184856710689850209e-04
1.553120765758438210e+03 1.167842711805368002e-03
1.552444703508643215e+03 -5.935267152153583011e-05
1.551768729848434305e+03 8.364356959999596618e-04
1.551092844768223586e+03 9.244241379425266209e-04
1.550417048258428622e+03 -3.347264843219436680e-05
1.549741340309466977e+03 1.080004550004389603e-04
1.549065720911756216e+03 5.938120651320091467e-04
1.548390190055715721e+03 1.803794752537037733e-03
1.547714747731770331e+03 5.412964948718843863e-04
1.547039393930337610e+03 7.177915454430547218e-04
1.546364128641846037e+03 4.874323279815790072e-04
1.545688951856722269e+03 1.668848017821279240e-04
1.545013863565391148e+03 1.406082040130626591e-03
1.544338863758284788e+03 9.679187971981757571e-04
1.543663952425828029e+03 1.204998523953961041e-03
1.542989129558460263e+03 1.585277185034932642e-03
1.542314395146606330e+03 8.771541568901097341e-04
1.541639749180707440e+03 -1.610653060673848192e-04
1.540965191651197529e+03 1.404197850796111771e-03
1.540290722548512349e+03 4.000755760405467587e-04
1.539616341863091293e+03 2.617431976179315041e-04
1.538942049585379209e+03 3.895267414510822910e-04
1.538267845705811851e+03 2.807191628021668420e-04
1.537593730214839525e+03 1.172300163955052260e-03
1.536919703102899803e+03 1.505106816028043944e-03
1.536245764360442990e+03 7.276063675794583799e-05
1.535571913977913937e+03 1.245222954054852086e-03
1.534898151945768404e+03 1.037433387882544158e-03
1.534224478254449423e+03 1.404601091348446499e-03
1.533550892894414574e+03 1.044546375277610349e-03
1.532877395856112344e+03 1.657019698384571554e-03
1.532203987130002133e+03 1.472968364404385420e-03
1.531530666706537886e+03 3.482101316381490050e-04
1.530857434576177184e+03 1.872668606054307943e-03
1.530184290729383065e+03 2.273818183709583936e-03
1.529511235156611292e+03 -3.904728187012637903e-04
1.528838267848326723e+03 9.954129323011646439e-04
1.528165388794992396e+03 1.806704686894584303e-03
1.527492597987074987e+03 -9.294577360483716275e-04
1.526819895415037536e+03 5.066469878022519151e-04
1.526147281069352175e+03 1.295564620020816723e-03
1.525474754940487401e+03 1.617954162197319384e-03
1.524802317018911708e+03 1.878122721211860063e-03
1.524129967295099050e+03 2.266549368463445220e-04
1.523457705759523378e+03 1.478865422829289591e-03
1.522785532402660465e+03 2.807255135469367748e-03
1.522113447214986081e+03 1.654250546475094464e-03
1.521441450186975999e+03 1.270968696944791950e-03
1.520769541309115084e+03 1.211026194949666899e-03
1.520097720571879108e+03 2.038579739983810337e-03
1.519425987965756576e+03 1.090822412138389578e-03
1.518754343481226897e+03 2.509052449025031030e-03
1.518082787108776756e+03 6.962586755221042379e-04
1.517411318838892839e+03 2.039314134009964120e-03
1.516739938662060013e+03 1.985090735132573423e-03
1.516068646568775875e+03 2.439266569923082516e-03
1.515397442549523475e+03 3.711908177518407183e-04
1.514726326594802231e+03 4.074964637131947174e-04
1.514055298695102465e+03 1.310599641635947464e-03
1.513384358840919958e+03 2.401269884813875093e-03
1.512713507022752310e+03 3.507773236647691081e-03
1.512042743231095301e+03 1.797173167880848979e-03
1.511372067456453806e+03 1.346111777490527567e-03
1.510701479689327243e+03 1.319656765741389782e-03
1.510030979920216851e+03 1.328578069612866000e-03
1.509360568139627503e+03 2.577030163164512402e-03
1.508690244338065895e+03 4.337848135246421887e-05
1.508020008506035083e+03 7.638910320070365018e-04
1.507349860634049037e+03 2.333669445973437888e-03
1.506679800712618089e+03 1.337744900305424265e-03
1.506009828732247115e+03 1.838755680899392718e-03
1.505339944683453723e+03 9.374707082102408124e-04
1.504670148556753702e+03 2.635828377770513872e-03
1.504000440342659203e+03 1.531522052730569048e-03
1.503330820031687836e+03 1.699507201681486890e-03
1.502661287614360845e+03 1.908724828589968654e-03
1.501991843081195839e+03 2.121419422773185206e-03
1.501322486422715883e+03 2.137877680949379182e-03
1.500653217629442224e+03 1.468753431998526954e-03
1.499984036691901565e+03 3.553687775690492125e-03
1.499314943600620609e+03 2.189174703488351668e-03
1.498645938346122421e+03 1.256133742941421480e-03
1.497977020918939161e+03 1.723604059335852312e-03
1.497308191309599351e+03 1.694692499386238988e-03
1.496639449508636972e+03 1.454665124092357435e-03
1.495970795506582363e+03 1.851153867231937976e-04
1.495302229293971322e+03 1.306808678170782567e-03
1.494633750861339649e+03 1.447866301568823209e-03
1.493965360199224961e+03 2.380054499356699157e-03
1.493297057298168511e+03 1.061320344813668215e-03
1.492628842148706099e+03 2.405206175875248403e-03
1.491960714741384436e+03 2.773017531722848277e-04
1.491292675066742959e+03 -2.604812420255972244e-04
1.490624723115324741e+03 1.870480308160222486e-03
1.489956858877681952e+03 1.750027836137659680e-03
1.489289082344357666e+03 2.833312081312688944e-03
1.488621393505900414e+03 3.422517525062805654e-03
1.487953792352866003e+03 4.781188845837652107e-04
1.487286278875799326e+03 -4.249983108436022677e-04
1.486618853065259827e+03 2.611548939022191162e-03
1.485951514911797858e+03 1.905507037024711066e-03
1.485284264405971044e+03 2.565491399522853207e-03
1.484617101538337010e+03 1.447086068625191672e-03
1.483950026299457022e+03 -2.012468665592707148e-04
1.483283038679888705e+03 3.516563835972388863e-03
1.482616138670195141e+03 1.647404411144812088e-03
1.481949326260941234e+03 2.591775261504090239e-03
1.481282601442688247e+03 2.260727846317110712e-03
1.480615964206004719e+03 3.531131637605874202e-03
1.479949414541461010e+03 5.485787594172234632e-03
1.479282952439622022e+03 2.851223776493315779e-03
1.478616577891058114e+03 1.899714923180442511e-03
1.477950290886346920e+03 1.866855680500163111e-03
1.477284091416056981e+03 1.494436249846365847e-03
1.476617979470764112e+03 1.848317221338162787e-03
1.475951955041045949e+03 1.584781001046652732e-03
1.475286018117480126e+03 2.422763607032194996e-03
1.474620168690646096e+03 2.999273449874721460e-03
1.473954406751123315e+03 3.154606976895531385e-03
1.473288732289493055e+03 2.986891225044681873e-03
1.472623145296340226e+03 1.844960171278677962e-03
1.471957645762255197e+03 7.596258804606313697e-04
1.471292233677815602e+03 4.656556558572322248e-04
1.470626909033615448e+03 2.877696179916749801e-03
1.469961671820241463e+03 1.980888377632448842e-03
1.469296522028284016e+03 1.019786165957057460e-04
1.468631459648335294e+03 3.397196440480085896e-03
1.467966484670994760e+03 2.004053238521855476e-03
1.467301597086850961e+03 2.237328046009747461e-03
1.466636796886501543e+03 4.070905388220128450e-03
1.465972084060545967e+03 2.206041771506564528e-03
1.465307458599583697e+03 4.420893600519319559e-03
1.464642920494214195e+03 3.906254533467759180e-03
1.463978469735044200e+03 4.219749544176618766e-03
1.463314106312671356e+03 2.427642829828270156e-03
1.462649830217704221e+03 7.288988830703732949e-03
1.461985641440747713e+03 2.327064922775843800e-03
1.461321539972414030e+03 1.912871669357028587e-03
1.460657525803309909e+03 3.799949740679941373e-03
1.459993598924045727e+03 3.503772854550343731e-03
1.459329759325231862e+03 5.333809205645233600e-03
1.458666006997487784e+03 5.232119150547130670e-03
1.458002341931427509e+03 1.244157254093959490e-03
1.457338764117663231e+03 5.569108852201052479e-03
1.456675273546818062e+03 3.668960687904424152e-03
1.456011870209509652e+03 7.199164578214704282e-04
1.455348554096359294e+03 3.573635483267781181e-03
1.454685325197990096e+03 3.321567928772681364e-04
1.454022183505025168e+03 4.607191818433261331e-03
1.453359129008089440e+03 2.688736152022037050e-03
1.452696161697809657e+03 5.075971487982266009e-03
1.452033281564818026e+03 5.267893648893862309e-03
1.451370488599737655e+03 5.392560079886172565e-03
1.450707782793204387e+03 4.014425012570869110e-03
1.450045164135850428e+03 5.969592534626103932e-03
1.449382632618307980e+03 3.893032684963645094e-03
1.448720188231214706e+03 8.089499825537454364e-03
1.448057830965204630e+03 4.299430082570407027e-03
1.447395560810919051e+03 3.714967590471302504e-03
1.446733377758997449e+03 2.176647623763184203e-03
1.446071281800079305e+03 3.070688565878356563e-03
1.445409272924805919e+03 2.840878883794472742e-03
1.444747351123825865e+03 8.128711268212492416e-03
1.444085516387782263e+03 4.059897049266301787e-03
1.443423768707321869e+03 3.149620687542255444e-03
1.442762108073093259e+03 -5.659879637453973976e-04
1.442100534475746827e+03 5.894715096071120701e-03
1.441439047905931147e+03 7.186350566975430350e-03
1.440777648354303892e+03 8.150651306037117599e-03
1.440116335811515455e+03 2.112290074920046036e-03
1.439455110268223507e+03 -5.988189142376537741e-04
1.438793971715085718e+03 1.859907991351414640e-03
1.438132920142754301e+03 5.648912193918056816e-03
1.437471955541897842e+03 2.461636869503580800e-03
1.436811077903170371e+03 7.854965765656122048e-04
1.436150287217240475e+03 3.300194034467802962e-03
1.435489583474769461e+03 3.315667402738226889e-03
1.434828966666422275e+03 1.108557537738033821e-03
1.434168436782869321e+03 6.781636362513321185e-03
1.433507993814775546e+03 7.702273219655818640e-03
1.432847637752813171e+03 5.673879631162267144e-03
1.432187368587650781e+03 2.851757166557062316e-03
1.431527186309964236e+03 -1.608476672064403003e-03
1.430867090910427578e+03 4.987026774079599337e-03
1.430207082379713029e+03 -2.210784771908874853e-03
1.429547160708503725e+03 9.741998405134097688e-04
1.428887325887471889e+03 4.185997133740204136e-03
1.428227577907302475e+03 -1.846728532827594717e-03
1.427567916758673164e+03 -1.492248922512568778e-03
1.426908342432268910e+03 4.350547525562208952e-03
1.426248854918776487e+03 6.153653395904419739e-03
1.425589454208875395e+03 -2.337725417330969828e-03
1.424930140293257864e+03 -7.946613595711015179e-04
1.424270913162610668e+03 -2.167673647444972370e-03
1.423611772807624220e+03 3.842905888377098206e-03
1.422952719218990751e+03 2.447704899828746870e-03
1.422293752387398854e+03 3.232780497049216224e-03
1.421634872303551674e+03 6.901203622667774614e-04
1.420976078958135986e+03 2.932470110848255443e-03
1.420317372341853115e+03 1.212091046779379191e-03
1.419658752445404389e+03 3.268530102924933293e-03
1.419000219259483856e+03 4.853572884737628219e-03
1.418341772774796482e+03 -2.317923005807573985e-03
1.417683412982045411e+03 2.952562073725659847e-03
1.417025139871931970e+03 4.586769621801141048e-03
1.416366953435168398e+03 -2.597865277048072834e-04
1.415708853662456022e+03 3.328070454910925149e-03
1.415050840544505263e+03 -3.288307678322186477e-03
1.414392914072026542e+03 -5.042200537664529372e-03
1.413735074235732100e+03 5.682889380030458487e-03
1.413077321026334175e+03 1.600517318968328290e-04
1.412419654434546828e+03 -1.647794556535756667e-03
1.411762074451085937e+03 -1.973647080567071492e-03
1.411104581066669198e+03 -6.112771386960421521e-03
1.410447174272016127e+03 -2.028209845355811829e-03
1.409789854057846242e+03 2.195787784927326954e-03
1.409132620414880876e+03 1.902846031876754846e-03
1.408475473333843183e+03 -7.604208871266939125e-03
1.407818412805458138e+03 -4.576521613714541054e-03
1.407161438820448893e+03 1.452391338950630943e-03
1.406504551369547698e+03 -3.614446164108838606e-04
1.405847750443477707e+03 -6.329378320540354763e-03
1.405191036032972988e+03 -3.483547813260667175e-03
1.404534408128763971e+03 -3.238423714057353433e-03
1.403877866721586543e+03 6.007386126646962858e-03
1.403221411802171133e+03 -3.929554088654118801e-03
1.402565043361253629e+03 8.911896222413246771e-04
1.401908761389573556e+03 5.900086299055582947e-03
1.401252565877868619e+03 -2.338050036926417211e-04
1.400596456816880163e+03 8.495082440688927344e-03
1.399940434197349532e+03 -2.392048005401918413e-03
1.399284498010016250e+03 -1.500134376977668455e-03
1.398628648245630757e+03 -4.324038830510514844e-04
1.397972884894934396e+03 6.759656988588940915e-03
1.397317207948677606e+03 -5.517139668328163975e-04
1.396661617397605369e+03 9.049179107971237063e-03
1.396006113232473581e+03 5.398821764626568487e-03
1.395350695444029043e+03 7.449794298985937171e-04
1.394695364023025832e+03 -8.590763816991611040e-03
1.394040118960219843e+03 3.451578534880020768e-04
1.393384960246366973e+03 1.220817902680002270e-03
1.392729887872223117e+03 -7.902388581361765576e-04
1.392074901828547809e+03 -6.300676976174012130e-03
1.391420002106100583e+03 4.238909368366098815e-03
1.390765188695644611e+03 1.269772581071465425e-03
1.390110461587941245e+03 -1.294185899640002378e-02
1.389455820773759115e+03 -1.390389763412413810e-04
1.388801266243857754e+03 3.611901151893090380e-03
1.388146797989009428e+03 6.476972798908457729e-03
1.387492415999979130e+03 -2.511022483090884043e-03
1.386838120267540944e+03 -2.552906232950778644e-03
1.386183910782465318e+03 6.872823637993384811e-03
1.385529787535524520e+03 1.187711209264651936e-02
1.384875750517494453e+03 9.260100568018668835e-03
1.384221799719149203e+03 6.817262356246950490e-03
1.383567935131266495e+03 7.913278360617004292e-03
1.382914156744625870e+03 -8.834068136809803545e-03
1.382260464550008692e+03 -4.622097263036424597e-03
1.381606858538194501e+03 -2.918691097149807463e-03
1.380953338699968299e+03 -1.155960478487133222e-02
1.380299905026111446e+03 -8.821160474629342538e-04
1.379646557507416219e+03 -1.517328073017963283e-02
1.378993296134662160e+03 1.022061715367784214e-03
1.378340120898641544e+03 -3.252755781467887766e-03
1.377687031790146648e+03 3.028561268950052260e-03
1.377034028799966109e+03 -1.554299622541701308e-02
1.376381111918895840e+03 1.208938429086683572e-02
1.375728281137728118e+03 -1.498585447568545267e-02
1.375075536447260674e+03 2.195908216167021670e-03
1.374422877838287604e+03 -3.315549565454254700e-03
1.373770305301610279e+03 -1.780572336146086371e-02
1.373117818828030067e+03 -4.809030351713071590e-03
1.372465418408346522e+03 -8.096103358940343053e-03
1.371813104033362833e+03 -1.849985052103265276e-02
1.371160875693885828e+03 -7.306425964686814878e-03
1.370508733380716876e+03 -1.931808296155375707e-02
1.369856677084668263e+03 1.792453740166517111e-03
1.369204706796546816e+03 1.486442970902178765e-02
1.368552822507161181e+03 1.175813450848384525e-02
1.367901024207325463e+03 -1.482181953351787394e-02
1.367249311887851945e+03 4.949051442031206227e-03
1.366597685539552913e+03 1.818738864447237008e-02
1.365946145153247926e+03 -2.400889615773708560e-02
1.365294690719752907e+03 -1.544769482696793997e-02
1.364643322229885598e+03 3.876924569162647802e-04
1.363992039674469197e+03 -2.704546777134001975e-02
1.363340843044321446e+03 -2.269928596874026122e-02
1.362689732330267361e+03 -6.941139414214751724e-04
1.362038707523130142e+03 -2.011172829067466375e-02
1.361387768613738444e+03 7.861376137772180597e-03
1.360736915592917285e+03 -3.770789374789665534e-03
1.360086148451498957e+03 -2.172132861595520853e-02
1.359435467180306659e+03 -2.477844283126919012e-02
1.358784871770178142e+03 -9.243792998376819392e-04
1.358134362211945700e+03 -1.940093259514398885e-02
1.357483938496439805e+03 -2.429951120469770950e-02
1.356833600614501847e+03 -9.822882561235954206e-04
1.356183348556962301e+03 -2.488218257823843899e-02
1.355533182314668011e+03 1.678967551453013074e-02
1.354883101878453090e+03 4.788886037537304873e-03
1.354233107239162564e+03 -9.268910453576801114e-03
1.353583198387637822e+03 -2.795755465766627985e-03
1.352933375314722070e+03 -1.038312249336256245e-02
1.352283638011263974e+03 -8.752795120318724448e-03
1.351633986468108560e+03 -6.681091582398494995e-03
1.350984420676108130e+03 -7.395060319386799301e-03
1.350334940626107709e+03 -8.258974430093284427e-03
1.349685546308961420e+03 -2.828357303190761479e-02
1.349036237715521565e+03 -6.395783401791407807e-03
1.348387014836645903e+03 -3.898553147606406005e-02
1.347737877663184918e+03 -7.755130909021559771e-02
1.347088826185998187e+03 -2.921798541467389085e-02
1.346439860395947107e+03 -3.643704226674191610e-02
1.345790980283885801e+03 -3.353143108771797914e-02
1.345142185840682941e+03 -1.532969362408285671e-02
1.344493477057196287e+03 2.092720405083278777e-04
1.343844853924290874e+03 -3.501462404724432764e-02
1.343196316432833555e+03 -6.746863430838365150e-02
1.342547864573693005e+03 -7.965547800047734564e-03
1.341899498337736077e+03 2.527639361786675545e-02
1.341251217715831444e+03 -6.728647284386367333e-02
1.340603022698851419e+03 -1.849846900224005192e-02
1.339954913277671949e+03 -1.337982326033893520e-02
1.339306889443163527e+03 3.190550114300567258e-02
1.338658951186203922e+03 2.870273682412014665e-02
1.338011098497669082e+03 -4.810793506439658279e-02
1.337363331368440413e+03 2.977776197522674639e-02
1.336715649789395684e+03 -3.219903126922746966e-02
1.336068053751414482e+03 -6.411461697719637864e-02
1.335420543245381850e+03 -4.859100665372279720e-02
1.334773118262182834e+03 3.740156681162086494e-02
1.334125778792700658e+03 -2.713862246771405612e-02
1.333478524827824003e+03 2.248271252092985673e-02
1.332831356358441553e+03 -3.256566424095930050e-03
1.332184273375445628e+03 -9.107553784252934992e-02
1.331537275869723089e+03 -4.049465945093813635e-02
1.330890363832168077e+03 -2.206513726330048414e-02
1.330243537253676550e+03 -2.933905690997276605e-02
1.329596796125142646e+03 4.482148562914502893e-02
1.328950140437464142e+03 -2.835008130873852700e-02
1.328303570181538817e+03 7.841988884180492447e-02
1.327657085348268083e+03 1.717969683480023019e-02
1.327010685928551538e+03 -1.120312096870744317e-01
1.326364371913292416e+03 -1.251226305781235060e-01
1.325718143293393950e+03 -1.409143579016374805e-02
1.325072000059764832e+03 -4.820179672200940180e-02
1.324425942203310115e+03 5.127739280302792343e-03
1.323779969714936669e+03 -7.461930347147177839e-04
1.323134082585556826e+03 3.973680159557669428e-02
1.322488280806082912e+03 2.528069813270156230e-02
1.321842564367421801e+03 1.324734365127267499e-01
1.321196933260493097e+03 5.775524059799584317e-03
1.320551387476210948e+03 5.118960198230940867e-02
1.319905927005493140e+03 -3.820087065566311717e-03
1.319260551839255641e+03 7.663106578130247926e-02
1.318615261968418054e+03 6.550855045008824318e-02
1.317970057383903622e+03 -1.232224349087989168e-01
1.317324938076637409e+03 -5.990747314990969852e-02
1.316679904037537199e+03 -1.881041758182494528e-01
1.316034955257533511e+03 3.757023288818939211e-02
1.315390091727551408e+03 6.316395869386962417e-03
1.314745313438519588e+03 -3.084511915163577062e-02
1.314100620381366753e+03 -1.657271451521618033e-01
1.313456012547025239e+03 -1.239421247537496606e-01
1.312811489926425565e+03 -4.040358928116821735e-02
1.312167052510505528e+03 -1.279324381247056754e-02
1.311522700290195644e+03 1.741336038399650676e-01
1.310878433256437347e+03 -1.637040946815130626e-01
1.310234251400166613e+03 -1.762718455931168160e-01
1.309590154712323056e+03 -1.347110483738157283e-01
1.308946143183846289e+03 -7.955313485736563439e-02
1.308302216805683202e+03 -1.900221369725061116e-01
1.307658375568771589e+03 -5.674971271572446657e-02
1.307014619464063799e+03 2.009779330795525565e-01
1.306370948482501262e+03 1.148992352271969164e-01
1.305727362615032689e+03 1.603824557893097080e-01
1.305083861852612245e+03 -3.150922566610112052e-01
1.304440446186185000e+03 5.493650229814720648e-02
1.303797115606705120e+03 -6.371770045466705612e-02
1.303153870105128590e+03 -1.125399118541920152e-01
1.302510709672409575e+03 3.538610778674446816e-02
1.301867634299502242e+03 2.623567888046629657e-04
1.301224643977368032e+03 5.562510893550319524e-02
1.300581738696964749e+03 2.407718297162414756e-01
1.299938918449253833e+03 -2.965986034242495267e-02
1.299296183225196728e+03 -5.929664545235902029e-02
1.298653533015760331e+03 8.019819979360902351e-02
1.298010967811906085e+03 -1.519502985846103993e-01
1.297368487604600887e+03 1.962651781877651491e-01
1.296726092384815274e+03 2.352392928425252328e-01
1.296083782143514327e+03 3.188946360657420043e-02
1.295441556871674038e+03 4.237870270149259044e-02
1.294799416560263126e+03 -1.895600246756662943e-01
1.294157361200257583e+03 -1.552444220900976446e-01
1.293515390782629765e+03 1.286199576875387274e-01
1.292873505298359305e+03 -3.340038764416329575e-02
1.292231704738420376e+03 3.540556579946377985e-02
1.291589989093796248e+03 -1.762486070050121589e-01
1.290948358355462915e+03 -3.974157609086527709e-01
1.290306812514405465e+03 -1.296657995177770140e-01
1.289665351561608986e+03 6.697204612949944624e-02
1.289023975488056749e+03 -1.364430171759845566e-02
1.288382684284735660e+03 -2.739556558841266254e-01
1.287741477942630809e+03 -4.046575071392637390e-01
1.287100356452734559e+03 9.680805637757346205e-02
1.286459319806035637e+03 -2.495133703051631291e-01
1.285818367993528227e+03 2.479827056643127692e-01
1.285177501006204693e+03 -3.862658926408430449e-01
1.284536718835059219e+03 1.292494655659660041e-01
1.283896021471089625e+03 -3.285016415441566889e-02
1.283255408905290096e+03 3.788799812724970989e-02
1.282614881128663910e+03 -6.831240891518587377e-01
1.281974438132208888e+03 -5.678843624828998349e-02
1.281334079906930128e+03 1.098812939242400644e-01
1.280693806443827270e+03 3.341137183986604420e-01
1.280053617733905412e+03 -4.283439062630993166e-01
1.279413513768175108e+03 -1.324399243251989378e-01
1.278773494537637816e+03 -1.750511214981358699e-01
1.278133560033305912e+03 -2.740115969959954212e-01
1.277493710246189949e+03 -1.139239273938845304e-01
1.276853945167302300e+03 -4.070384242456349666e-01
1.276214264787653519e+03 1.434444238897275015e-01
1.275574669098259619e+03 4.195151797942944620e-03
1.274935158090138430e+03 2.343430967722910374e-01
1.274295731754304143e+03 -1.540095295438151379e-01
1.273656390081780046e+03 1.188870218908243473e-02
1.273017133063582150e+03 2.414486115171948222e-01
1.272377960690731925e+03 5.324710732522792977e-02
1.271738872954258113e+03 3.718850341602043530e-01
1.271099869845178546e+03 -9.687253707817752857e-02
1.270460951354523786e+03 8.770945753204877071e-02
1.269822117473318940e+03 2.401687813505059277e-01
1.269183368192594571e+03 -1.719162191056256839e-01
1.268544703503377605e+03 -4.624495588376765776e-01
1.267906123396702242e+03 3.086536321948379902e-01
1.267267627863600865e+03 7.791228870895783309e-01
1.266629216895109494e+03 5.618875781886452092e-01
1.265990890482262330e+03 -9.267611964622058940e-01
1.265352648616093575e+03 -7.602217241784329227e-01
1.264714491287648343e+03 8.948435052650476063e-02
1.264076418487962655e+03 1.141148422020101805e-01
1.263438430208077989e+03 -2.681244516898970698e-01
1.262800526439037640e+03 -3.405160405715679239e-01
1.262162707171886723e+03 4.311885995535605365e-01
1.261524972397672173e+03 -2.029785236980223007e-01
1.260887322107435466e+03 -1.175176975829837767e-01
1.260249756292234451e+03 6.646769533395697760e-01
1.259612274943110606e+03 -2.456313069512870428e-01
1.258974878051116320e+03 -1.368066970064029109e-01
1.258337565607307624e+03 -6.348833608154051955e-01
1.257700337602738728e+03 -3.560158205576840484e-01
1.257063194028463840e+03 -4.348329635712900876e-01
1.256426134875538992e+03 5.573350592406295378e-01
1.255789160135023849e+03 5.384657381472696125e-01
1.255152269797978079e+03 -3.241478034856214163e-02
1.254515463855463167e+03 9.755480024200399725e-02
1.253878742298540601e+03 -3.135694702781603449e-01
1.253242105118273685e+03 -1.356408242791700414e-01
1.252605552305731180e+03 -5.299781624996023899e-01
1.251969083851978212e+03 7.615617613002882980e-01
1.251332699748083542e+03 -7.973645835524880709e-01
1.250696399985114112e+03 1.646549143558252160e-01
1.250060184554144143e+03 1.404121953691068667e-02
1.249424053446246035e+03 -4.241397679053154901e-01
1.248788006652490367e+03 3.334352008057572814e-02
1.248152044163956816e+03 1.054302117652677201e-02
1.247516165971717783e+03 -5.707359880438647171e-01
1.246880372066854761e+03 -2.791701658035960487e-01
1.246244662440447428e+03 -6.599325187317723884e-01
1.245609037083571820e+03 3.558073721695607650e-01
1.244973495987316710e+03 4.475317144665700297e-01
1.244338039142763591e+03 -1.371278300247452675e+00
1.243702666540995779e+03 -2.099743907518706876e-01
1.243067378173100224e+03 -9.649241405957154072e-01
1.242432174030167516e+03 -3.832060671740199487e-01
1.241797054103284609e+03 8.978659580738679313e-03
1.241162018383542090e+03 1.053502771829043727e+00
1.240527066862034189e+03 -2.713136757142387001e-02
1.239892199529853315e+03 3.912030105499103017e-01
1.239257416378093694e+03 -3.066359279867588161e-01
1.238622717397853194e+03 -9.857930289721104078e-01
1.237988102580229679e+03 -9.879610228914316172e-01
1.237353571916319197e+03 -3.105035930664242771e-01
1.236719125397226890e+03 -7.644918012148919084e-01
1.236084763014052442e+03 -4.173336436393387805e-01
1.235450484757899176e+03 2.640470418268338615e-01
1.234816290619870415e+03 4.863349215405020631e-01
1.234182180591078577e+03 -8.016636952983156039e-01
1.233548154662625166e+03 -9.571668044200665193e-01
1.232914212825618961e+03 -2.646027294584620687e-02
1.232280355071176018e+03 1.022842771120092253e+00
1.231646581390405117e+03 1.806702770232794242e-01
1.231012891774416858e+03 -5.261507876925820559e-01
1.230379286214329113e+03 -5.699237362766842313e-02
1.229745764701256121e+03 -3.588193309318892799e-01
1.229112327226317575e+03 3.183413574604003204e-01
1.228478973780633169e+03 6.120857471920676529e-01
1.227845704355320777e+03 6.410111091982090281e-01
1.227212518941501912e+03 -4.570092412462704590e-01
1.226579417530299907e+03 2.302206618584364262e-01
1.225946400112839910e+03 2.969611706280726043e-02
1.225313466680247075e+03 -1.867871056267751961e-01
1.224680617223652007e+03 5.627367353558380136e-01
1.224047851734178039e+03 4.803054423220337599e-01
1.223415170202959416e+03 2.163625733658194189e-02
1.222782572621128566e+03 8.830898303273603256e-01
1.222150058979812457e+03 8.772518812147630518e-01
1.221517629270152611e+03 5.528066462600194075e-01
1.220885283483279636e+03 6.735603222375186050e-01
1.220253021610333235e+03 1.012356466229696661e+00
1.219620843642451291e+03 8.163459005805687729e-01
1.218988749570773507e+03 7.657058071051009440e-01
1.218356739386443223e+03 6.435616991638539730e-01
1.217724813080598324e+03 1.348268705101479670e-01
1.217092970644389425e+03 1.977320925748217717e-01
1.216461212068958048e+03 2.512171549337132159e-01
1.215829537345452991e+03 5.372524117708722402e-01
1.215197946465019413e+03 1.447537636849138276e-01
1.214566439418807931e+03 -1.544877440361173804e+00
1.213935016197974619e+03 -1.050510290092613541e+00
1.213303676793666455e+03 7.703460585897156654e-02
1.212672421197041331e+03 -8.908965209963233545e-02
1.212041249399253502e+03 2.734013111944940677e-01
1.211410161391457223e+03 6.763134340443232029e-01
1.210779157164815842e+03 9.036439584244938539e-01
1.210148236710483616e+03 2.269971683724826828e-01
1.209517400019623892e+03 -1.020913537976618546e+00
1.208886647083400021e+03 -4.803947302849440604e-01
1.208255977892973533e+03 -1.100813425519742567e-01
1.207625392439511415e+03 -6.193739870206382836e-01
1.206994890714178837e+03 2.823982423916132078e-01
1.206364472708146423e+03 7.613212936274590947e-02
1.205734138412581160e+03 -1.245510974071339927e-02
1.205103887818655494e+03 -1.006432535115928673e+00
1.204473720917540049e+03 -1.072203649492498467e+00
1.203843637700409090e+03 8.509541357023581165e-02
1.203213638158438698e+03 -5.208093522438679290e-01
1.202583722282803137e+03 3.719865059215016756e-01
1.201953890064683947e+03 7.246825663764611125e-02
1.201324141495255390e+03 -8.064819015537537661e-01
1.200694476565702644e+03 -3.833017880483460260e-01
1.200064895267203610e+03 1.277382811324891954e-01
1.199435397590945286e+03 -5.604991780726734651e-01
1.198805983528111028e+03 3.995035105866319158e-01
1.198176653069887834e+03 -7.310730414452456527e-01
1.197547406207462700e+03 -1.874078553867296326e-01
1.196918242932024441e+03 -4.791298831116129198e-01
1.196289163234763691e+03 -2.010799590888182886e-01
1.195660167106871086e+03 -2.513593547404651685e-01
1.195031254539542715e+03 -5.650929885806009467e-02
1.194402425523969214e+03 -1.234139710863324524e-01
1.193773680051352130e+03 4.123307371547751954e-01
1.193145018112882099e+03 -2.681892953425545900e-01
1.192516439699764305e+03 -1.568878056420807132e-01
1.191887944803194841e+03 4.410234842131810495e-01
1.191259533414378893e+03 9.264962413672687969e-02
1.190631205524516190e+03 -3.026045760457304890e-01
1.190002961124813737e+03 -4.745807495790119179e-01
1.189374800206473083e+03 -2.203658737171429460e-01
1.188746722760708508e+03 6.298076077975349740e-01
1.188118728778719742e+03 1.107015876757285522e+00
1.187490818251726523e+03 -8.708895080715233217e-01
1.186862991170932219e+03 3.764223796838297303e-02
