# Supplementary material for: Elevated concentrations cause upright alpha-synuclein conformation at lipid interfaces
Source: Nat Commun. 2023 Sep 18;14:5731. doi: 10.1038/s41467-023-39843-1 (PMC10507035; doi:10.1038/s41467-023-39843-1)
Supplement: Supplementary file 3 — Source Data [file 41467_2023_39843_MOESM3_ESM.zip › Source Data file/FigureS3/A/aS-DPPG_50uM-reproduction-NoFiltration_t = 46.42 to 50.93 hr.txt]

2.303734463863343990e+03 1.013958341961899295e-01
2.302961100516073202e+03 -7.544849735658286372e-02
2.302187836495217198e+03 -4.512100579802166139e-02
2.301414671789645581e+03 -4.753526076174645690e-03
2.300641606388224318e+03 6.078788754234635411e-02
2.299868640279824831e+03 3.404721079955211338e-02
2.299095773453316724e+03 -2.864582216014536706e-02
2.298323005897578696e+03 -4.120822450851997776e-02
2.297550337601480351e+03 3.113229895850689460e-02
2.296777768553902206e+03 -4.806486335456666009e-02
2.296005298743721141e+03 1.343660676974074430e-01
2.295232928159812218e+03 1.039313725827622908e-01
2.294460656791063229e+03 1.293422244281483210e-02
2.293688484626352874e+03 -3.776870754003053970e-02
2.292916411654567128e+03 -6.127034815632875775e-02
2.292144437864588326e+03 1.719441368073957449e-02
2.291372563245306083e+03 5.063034854301422250e-02
2.290600787785611828e+03 3.724832787238435694e-02
2.289829111474389720e+03 -6.731469423666640306e-02
2.289057534300536645e+03 -4.399511823199615812e-02
2.288286056252940398e+03 -2.845350171132745437e-02
2.287514677320499686e+03 7.706843422261784593e-02
2.286743397492111399e+03 1.280556776317716972e-01
2.285972216756672424e+03 6.281818005807442151e-02
2.285201135103079650e+03 -2.405444006578229960e-02
2.284430152520235424e+03 -1.154434156777589815e-01
2.283659268997043910e+03 2.433959701831552719e-02
2.282888484522407452e+03 -4.347276176004059162e-02
2.282117799085232036e+03 -8.743573942376481681e-03
2.281347212674421826e+03 5.381076560564624495e-02
2.280576725278890081e+03 1.054975590236152394e-01
2.279806336887540965e+03 -8.099200707080941863e-02
2.279036047489289558e+03 -7.036896903237621625e-02
2.278265857073050938e+03 -2.704989529007381308e-02
2.277495765627734727e+03 9.744408239089563661e-02
2.276725773142261460e+03 -3.940751510933128421e-02
2.275955879605542577e+03 2.411166850264667011e-02
2.275186085006502253e+03 -2.661686682922648900e-02
2.274416389334062842e+03 -3.974744369062881144e-02
2.273646792577141241e+03 -1.492767010638875944e-02
2.272877294724663443e+03 -1.394446776339195240e-02
2.272107895765555440e+03 -5.866272787619210977e-02
2.271338595688741407e+03 -2.104589880103415606e-02
2.270569394483152792e+03 -1.313856758959844676e-02
2.269800292137719225e+03 5.343896314149302468e-02
2.269031288641366700e+03 -2.115295151868687093e-02
2.268262383983035761e+03 -1.387593401872347712e-02
2.267493578151652400e+03 -6.985416780480005472e-02
2.266724871136160800e+03 -3.665670719297585423e-02
2.265956262925490591e+03 1.088518509783002221e-02
2.265187753508585956e+03 -4.513380973162506998e-02
2.264419342874387439e+03 -4.493138693985993665e-02
2.263651031011833766e+03 3.202988385806668920e-02
2.262882817909867299e+03 2.439074963995815568e-02
2.262114703557437679e+03 1.490254602488207125e-02
2.261346687943489087e+03 -9.013733320198927170e-04
2.260578771056969344e+03 -3.911057650720663192e-02
2.259810952886826271e+03 4.557732165715987368e-04
2.259043233422013145e+03 9.611210942050399299e-04
2.258275612651483243e+03 -7.017847449580776921e-03
2.257508090564189843e+03 5.238907018357449180e-02
2.256740667149086221e+03 -3.503313544094895093e-02
2.255973342395132931e+03 3.551196405919361532e-02
2.255206116291286889e+03 6.562458014114504017e-03
2.254438988826506829e+03 2.318349434199213840e-02
2.253671959989755123e+03 2.897213912005851960e-03
2.252905029769999601e+03 -8.110853002899594266e-02
2.252138198156198996e+03 -2.552105497711028639e-02
2.251371465137321138e+03 -1.341856737298478645e-02
2.250604830702335676e+03 4.691239972651089357e-02
2.249838294840208619e+03 6.517039996692323978e-02
2.249071857539915072e+03 2.514258390679596084e-02
2.248305518790422866e+03 -3.813694388863903689e-02
2.247539278580708924e+03 2.483117252253269971e-02
2.246773136899746532e+03 3.609877043155818033e-02
2.246007093736514435e+03 4.230405627877416308e-02
2.245241149079989555e+03 -2.879672271322453875e-02
2.244475302919152455e+03 -7.196021268167762663e-03
2.243709555242985516e+03 6.499332835696371505e-03
2.242943906040469301e+03 -7.388023961549798624e-02
2.242178355300591647e+03 1.107465920970509693e-01
2.241412903012336756e+03 -1.060615212898994783e-02
2.240647549164688826e+03 9.286168818873215269e-02
2.239882293746642972e+03 -4.590906216892649827e-02
2.239117136747185214e+03 1.452949233125119810e-02
2.238352078155308845e+03 4.238881378687262697e-02
2.237587117960008982e+03 1.668006199141438411e-02
2.236822256150277099e+03 1.612550669054367905e-02
2.236057492715113767e+03 -1.409874763644858309e-02
2.235292827643517739e+03 3.088383118433572078e-03
2.234528260924482311e+03 1.897874383537190290e-02
2.233763792547013509e+03 -9.784132699003775246e-02
2.232999422500115543e+03 -1.820665178230896492e-02
2.232235150772790803e+03 8.374776004300485410e-02
2.231470977354043498e+03 5.933171997765349613e-03
2.230706902232879656e+03 -2.674370372738751542e-02
2.229942925398314401e+03 1.876927260890474611e-02
2.229179046839351940e+03 4.674568182752195794e-02
2.228415266545003760e+03 7.776971389393330658e-04
2.227651584504288621e+03 -4.548762044666378179e-02
2.226888000706219827e+03 -1.141790433508363053e-02
2.226124515139808864e+03 -2.931777559014927051e-02
2.225361127794079948e+03 6.774820248900535573e-03
2.224597838658048204e+03 -8.039107202987744866e-03
2.223834647720736029e+03 9.737064798036753135e-03
2.223071554971165824e+03 2.746597843341487891e-02
2.222308560398359987e+03 3.807616416365768724e-02
2.221545663991348192e+03 1.319373610315611144e-02
2.220782865739152840e+03 -2.051454739211745412e-02
2.220020165630805423e+03 -3.386842382142070396e-02
2.219257563655333797e+03 1.818567015854504615e-02
2.218495059801771276e+03 -1.578839741401293420e-02
2.217732654059149354e+03 -1.593215685246621507e-02
2.216970346416504981e+03 2.836123065425895720e-02
2.216208136862869651e+03 -7.470071664327337935e-03
2.215446025387287591e+03 -4.735205813521462664e-02
2.214684011978793933e+03 -1.396517797695307796e-02
2.213922096626429266e+03 2.431866961768732339e-03
2.213160279319235997e+03 7.859229905562165747e-03
2.212398560046258353e+03 -1.480523036484894008e-02
2.211636938796540562e+03 6.203848599697998900e-02
2.210875415559132307e+03 3.411968742981100200e-02
2.210113990323077815e+03 -1.203183430773672189e-03
2.209352663077430407e+03 6.720206816714276166e-02
2.208591433811237948e+03 -3.511554105925037556e-02
2.207830302513557399e+03 -3.058604674207827598e-02
2.207069269173436624e+03 6.628852686369488337e-03
2.206308333779938039e+03 -1.097248527333960239e-03
2.205547496322118604e+03 6.378251154009362267e-03
2.204786756789029823e+03 -2.444025929258059233e-03
2.204026115169743207e+03 -3.106068496021333405e-02
2.203265571453308439e+03 -3.991708114294423813e-03
2.202505125628800670e+03 5.787064302948246447e-02
2.201744777685276858e+03 1.899352358950670214e-02
2.200984527611806698e+03 -1.193011001225631994e-02
2.200224375397458061e+03 4.691967236268618398e-03
2.199464321031297004e+03 -1.435997754850213207e-02
2.198704364502398676e+03 -7.324780098991859334e-03
2.197944505799836406e+03 -3.196145863854328844e-03
2.197184744912681708e+03 -1.181876860349275263e-02
2.196425081830009731e+03 -2.707804658314341001e-02
2.195665516540895624e+03 1.942512443012169368e-02
2.194906049034425450e+03 -1.256511269431829017e-02
2.194146679299672542e+03 4.281057952579828824e-03
2.193387407325721142e+03 2.196823083044791708e-02
2.192628233101651858e+03 -7.188640924454266874e-04
2.191869156616554392e+03 -8.770379267936272150e-03
2.191110177859509349e+03 1.064845383939636014e-02
2.190351296819606432e+03 1.310676579298978087e-02
2.189592513485937161e+03 -1.433482304257813374e-02
2.188833827847591238e+03 1.145497638850455531e-02
2.188075239893658363e+03 2.046628059517777848e-02
2.187316749613233696e+03 -2.887216262637999197e-03
2.186558356995414215e+03 -3.239769169186672033e-03
2.185800062029295077e+03 -1.290741240306763401e-03
2.185041864703973260e+03 2.733289932132494746e-03
2.184283765008551200e+03 -9.209303343999700967e-04
2.183525762932131329e+03 -1.604536433988697219e-02
2.182767858463812445e+03 2.832534717162989851e-03
2.182010051592700620e+03 -1.309472981293983464e-02
2.181252342307900108e+03 -2.999601081938575459e-03
2.180494730598524256e+03 -2.148244162383195974e-03
2.179737216453673682e+03 -3.575021781211213615e-03
2.178979799862465370e+03 -2.613311836213467500e-03
2.178222480814009032e+03 -9.735318681549859701e-03
2.177465259297418015e+03 -7.991013207959868012e-03
2.176708135301807488e+03 9.679592678577875198e-03
2.175951108816292617e+03 -3.440050844418999186e-03
2.175194179829992208e+03 8.587848027347147473e-03
2.174437348332026886e+03 1.079005371004942461e-02
2.173680614311517274e+03 -7.705731887026556759e-03
2.172923977757583998e+03 1.832347033170637419e-04
2.172167438659354957e+03 8.350523803136895851e-03
2.171410997005952595e+03 6.415171847891816548e-03
2.170654652786504812e+03 7.900466625138654470e-03
2.169898405990139509e+03 8.016784718510054294e-03
2.169142256605988223e+03 9.447002090819719283e-04
2.168386204623182493e+03 8.754620255010711616e-03
2.167630250030855677e+03 1.643229650530131456e-03
2.166874392818139313e+03 -6.762211796242111050e-03
2.166118632974174034e+03 -1.235982420275164376e-02
2.165362970488093197e+03 1.422994585643905067e-02
2.164607405349041073e+03 1.067260313726560959e-02
2.163851937546152840e+03 1.787493095495183888e-04
2.163096567068576405e+03 -9.519781602772145945e-04
2.162341293905452403e+03 1.521811743774815475e-03
2.161586118045925105e+03 1.523427120000949873e-03
2.160831039479142419e+03 8.153332851349370455e-03
2.160076058194252255e+03 1.877065697847434380e-03
2.159321174180406160e+03 9.372950547594302920e-03
2.158566387426755682e+03 -5.704579630740111602e-03
2.157811697922450549e+03 1.116774199277984110e-02
2.157057105656645945e+03 -1.603003857356027136e-04
2.156302610618500694e+03 -3.688817212022247032e-03
2.155548212797169981e+03 2.837235256880577591e-03
2.154793912181812630e+03 5.195663233673085760e-03
2.154039708761589281e+03 -5.315755882572252393e-03
2.153285602525660579e+03 7.926102610412832233e-03
2.152531593463194440e+03 -2.591998880563892182e-04
2.151777681563349688e+03 4.249836011874548111e-03
2.151023866815296060e+03 -3.115789274040436062e-03
2.150270149208203293e+03 -1.312559703588330861e-03
2.149516528731235667e+03 -8.406507399305492012e-04
2.148763005373572014e+03 -1.274567936301203557e-03
2.148009579124376614e+03 -3.129811393040351272e-03
2.147256249972826481e+03 2.310777394095585996e-03
2.146503017908102265e+03 -1.229375622754266557e-03
2.145749882919371885e+03 -4.352890077439113166e-03
2.144996844995821448e+03 -1.214335685432786117e-02
2.144243904126627967e+03 -1.097874062113259833e-03
2.143491060300973913e+03 5.095238246273295357e-03
2.142738313508041756e+03 2.812841439218860019e-03
2.141985663737015784e+03 -5.591572488099321760e-03
2.141233110977082106e+03 -1.056621229332454538e-02
2.140480655217426829e+03 7.899788993214820754e-03
2.139728296447245157e+03 4.402937981902800384e-03
2.138976034655719559e+03 5.060845391397709829e-03
2.138223869832050696e+03 -1.268275024057823400e-02
2.137471801965426494e+03 7.490276841397677798e-03
2.136719831045042156e+03 -4.301420351121420377e-03
2.135967957060096523e+03 1.862739125778051143e-03
2.135216179999788437e+03 -1.366331233340317534e-04
2.134464499853316738e+03 7.906322807294337632e-03
2.133712916609882086e+03 1.174264474752521707e-02
2.132961430258686960e+03 -2.046906201711733934e-03
2.132210040788939295e+03 -4.521942705058934996e-03
2.131458748189837934e+03 -6.646323822128838085e-04
2.130707552450596268e+03 -1.096355543839313971e-04
2.129956453560418595e+03 4.664586331219333290e-03
2.129205451508520127e+03 -6.371389402990522768e-03
2.128454546284110620e+03 3.820159129751019879e-03
2.127703737876405285e+03 3.301105038742980103e-03
2.126953026274613876e+03 6.448035235517243259e-03
2.126202411467957063e+03 -7.405832492506281197e-04
2.125451893445651876e+03 8.166018834661980738e-03
2.124701472196917166e+03 7.378844450164516629e-03
2.123951147710973601e+03 -5.633762907847020274e-03
2.123200919977043668e+03 6.401977990877967019e-03
2.122450788984351675e+03 3.147241042768121350e-03
2.121700754722123747e+03 2.247810975027536400e-03
2.120950817179587830e+03 3.940326643434794232e-03
2.120200976345970048e+03 -5.071223132889056233e-03
2.119451232210500166e+03 5.047433302118568702e-04
2.118701584762413404e+03 -2.829432675111710239e-03
2.117952033990937707e+03 3.338737109345828874e-03
2.117202579885311934e+03 5.601670687089620009e-03
2.116453222434769486e+03 7.129401703626906360e-03
2.115703961628549223e+03 -7.762327398839023729e-04
2.114954797455888183e+03 -1.696748103632948073e-04
2.114205729906030683e+03 4.492875979932647520e-03
2.113456758968213762e+03 1.635837953734874724e-03
2.112707884631687193e+03 -7.152466047889249976e-04
2.111959106885691654e+03 5.769132907384758209e-03
2.111210425719475097e+03 7.980960691288261494e-03
2.110461841122283658e+03 3.713833182713999030e-03
2.109713353083370748e+03 2.591251925723528794e-03
2.108964961591986139e+03 6.673578719973381583e-03
2.108216666637383241e+03 3.807964501071323810e-03
2.107468468208811828e+03 -2.327859554493602341e-03
2.106720366295530766e+03 5.160028637053288257e-04
2.105972360886798924e+03 5.903156578097907767e-03
2.105224451971873350e+03 2.582638100156250862e-03
2.104476639540012911e+03 9.979650253574220281e-03
2.103728923580481933e+03 6.244147854725655726e-04
2.102981304082541101e+03 1.202382972390952931e-02
2.102233781035458378e+03 4.359619980252283332e-03
2.101486354428498089e+03 1.266522655676980335e-03
2.100739024250926377e+03 2.383264578077321210e-03
2.099991790492014843e+03 -5.534558954552375697e-03
2.099244653141035087e+03 2.847403986751327002e-03
2.098497612187256891e+03 8.911367712953821639e-05
2.097750667619953674e+03 -3.329290592087780654e-03
2.097003819428404313e+03 3.052465489176547659e-03
2.096257067601884046e+03 2.882115891615436628e-03
2.095510412129668111e+03 8.545755015004306973e-04
2.094763853001040843e+03 3.282811222242030397e-03
2.094017390205281117e+03 3.050266546916488488e-03
2.093271023731673267e+03 8.892370283808791057e-04
2.092524753569497989e+03 5.806035512385185685e-03
2.091778579708048710e+03 1.330452241291522767e-03
2.091032502136604307e+03 3.932380836358365453e-03
2.090286520844458209e+03 1.585303246036071003e-03
2.089540635820902025e+03 2.259739293367939942e-03
2.088794847055225546e+03 2.275572273859145876e-03
2.088049154536722199e+03 2.072452962552256452e-03
2.087303558254687232e+03 5.955282005926391866e-04
2.086558058198415893e+03 2.025334334219259635e-03
2.085812654357207066e+03 2.680659160097067280e-03
2.085067346720361456e+03 7.057106822668357104e-04
2.084322135277181587e+03 7.604243872081395059e-03
2.083577020016962706e+03 -5.208200204233519488e-03
2.082832000929018250e+03 1.248951855212087226e-03
2.082087078002647104e+03 -3.183813329897209558e-03
2.081342251227157249e+03 -2.542370306207302529e-03
2.080597520591860302e+03 2.211470402992879295e-04
2.079852886086062426e+03 1.985657684264491036e-03
2.079108347699075239e+03 4.729629796920651816e-03
2.078363905420215815e+03 -2.520599437792402043e-04
2.077619559238795773e+03 -1.207832461786134117e-03
2.076875309144134008e+03 2.518479729220943295e-03
2.076131155125543955e+03 1.647147590947374432e-03
2.075387097172346330e+03 2.994667875310492392e-03
2.074643135273861844e+03 -5.303284382601376485e-04
2.073899269419414850e+03 4.526115255319892658e-03
2.073155499598326060e+03 2.225161874353243096e-04
2.072411825799921644e+03 3.098344895648654147e-04
2.071668248013525954e+03 -9.444145954151825185e-04
2.070924766228470617e+03 2.709941288370630759e-03
2.070181380434085440e+03 3.001112419805902504e-03
2.069438090619696595e+03 1.735107487326821964e-03
2.068694896774642984e+03 3.070818964474039594e-03
2.067951798888252597e+03 1.592441917743066216e-03
2.067208796949867974e+03 2.895083026691704087e-03
2.066465890948822562e+03 7.114319628233778392e-03
2.065723080874453444e+03 2.014049625639413501e-03
2.064980366716103163e+03 -1.884485412831165283e-03
2.064237748463112439e+03 2.109764196202556889e-03
2.063495226104825633e+03 -4.996365745879357417e-04
2.062752799630587106e+03 -1.108551828945923559e-03
2.062010469029741216e+03 -2.544485326299673889e-03
2.061268234291637782e+03 2.726032446375719568e-03
2.060526095405624801e+03 1.086843445130312048e-03
2.059784052361055728e+03 5.381727235946301771e-03
2.059042105147280381e+03 3.615277674809081517e-03
2.058300253753650395e+03 2.698570193205066924e-03
2.057558498169524682e+03 1.470652298124192894e-03
2.056816838384260336e+03 1.757263201744997238e-03
2.056075274387212630e+03 -1.417316938775460642e-03
2.055333806167744115e+03 -3.933526707320955944e-04
2.054592433715215520e+03 -3.337755157585089918e-03
2.053851157018985759e+03 -2.208529182130154203e-04
2.053109976068424658e+03 -2.597594047743935486e-03
2.052368890852894765e+03 4.284538007445338028e-04
2.051627901361762270e+03 7.134219797991773375e-04
2.050887007584402454e+03 -1.636660166906746955e-03
2.050146209510177869e+03 -1.231916793484192849e-03
2.049405507128465615e+03 -1.458837082652019389e-04
2.048664900428635519e+03 4.699374338008666281e-03
2.047924389400066502e+03 4.749839810394556748e-04
2.047183974032130209e+03 1.147125530458097510e-03
2.046443654314209198e+03 1.904892493079907243e-03
2.045703430235678752e+03 1.914296741122868814e-03
2.044963301785919612e+03 4.440492217065352548e-03
2.044223268954317973e+03 -5.510553730761449031e-04
2.043483331730254577e+03 1.331236763970567978e-03
2.042743490103117438e+03 1.015439229687578777e-03
2.042003744062290934e+03 1.203272051543921714e-03
2.041264093597163082e+03 1.547340120907644704e-03
2.040524538697127355e+03 5.207848974499592297e-03
2.039785079351573586e+03 3.080167037149350844e-03
2.039045715549891611e+03 5.929918956177761919e-04
2.038306447281480359e+03 -3.271538736382810790e-04
2.037567274535731485e+03 1.472877022700406048e-03
2.036828197302047556e+03 3.722629226701074123e-04
2.036089215569822045e+03 8.330191009269817797e-04
2.035350329328457519e+03 3.149238610444809235e-03
2.034611538567358366e+03 3.238889806210776094e-03
2.033872843275925334e+03 2.525282172413574524e-03
2.033134243443562809e+03 7.056493043378805593e-04
2.032395739059680636e+03 2.391142101993707497e-03
2.031657330113683201e+03 1.838200820716418557e-03
2.030919016594980349e+03 1.424786049462688003e-03
2.030180798492985559e+03 4.220115754468350619e-03
2.029442675797108677e+03 -2.949638184879488974e-03
2.028704648496765003e+03 -2.438849105564873995e-03
2.027966716581371657e+03 4.310768828331522709e-03
2.027228880040342119e+03 2.087157433278818714e-03
2.026491138863097149e+03 1.225084324371558024e-03
2.025753493039057503e+03 -9.537074557190696399e-05
2.025015942557640301e+03 9.788000716273003842e-04
2.024278487408273577e+03 2.211673971386273439e-03
2.023541127580379907e+03 2.245658186394761373e-03
2.022803863063383687e+03 -6.485555492398060746e-04
2.022066693846716589e+03 6.778606830683450149e-04
2.021329619919804827e+03 1.975312703717861662e-03
2.020592641272076435e+03 2.252504187602319321e-03
2.019855757892966722e+03 4.624817984279841476e-04
2.019118969771909178e+03 -6.703999583251782357e-04
2.018382276898340933e+03 -4.702172838432837712e-04
2.017645679261691839e+03 2.378036006877400164e-03
2.016909176851406301e+03 -2.402897159793501377e-04
2.016172769656921446e+03 1.840822019507865688e-04
2.015436457667678042e+03 4.961962220512604804e-04
2.014700240873120492e+03 -6.180723183449206293e-04
2.013964119262687746e+03 1.372063839151045281e-03
2.013228092825831482e+03 4.264812309176926669e-04
2.012492161551996105e+03 -8.846508723442866049e-04
2.011756325430631478e+03 8.886209412458510220e-04
2.011020584451185641e+03 -1.707214281578321399e-04
2.010284938603110277e+03 5.470774164588037289e-04
2.009549387875860702e+03 2.219723262984722863e-04
2.008813932258886780e+03 1.007833803783444396e-03
2.008078571741651103e+03 2.186012673606577399e-03
2.007343306313607172e+03 7.482438359984877737e-04
2.006608135964213943e+03 1.047213581549401046e-03
2.005873060682935829e+03 1.033207991576968283e-03
2.005138080459229968e+03 1.246249642734560941e-03
2.004403195282562592e+03 9.655314807694305012e-04
2.003668405142398115e+03 1.539402200075742910e-03
2.002933710028202768e+03 1.725714658129764599e-03
2.002199109929446422e+03 2.964309832431550598e-04
2.001464604835595310e+03 8.011602560750884141e-04
2.000730194736122940e+03 2.242609015018337656e-04
1.999995879620502819e+03 1.086278877300699301e-03
1.999261659478206639e+03 9.501059840477050003e-04
1.998527534298711544e+03 -6.359904665582104830e-04
1.997793504071494681e+03 9.061170407439013202e-04
1.997059568786036834e+03 1.755366209707428463e-03
1.996325728431811513e+03 2.122226267042053895e-03
1.995591982998306776e+03 3.742084758033493086e-04
1.994858332475001589e+03 1.884527522319643311e-04
1.994124776851384013e+03 2.331624130711161048e-04
1.993391316116934831e+03 1.624416087564970303e-03
1.992657950261149381e+03 1.980558814661725116e-03
1.991924679273510264e+03 2.047130468961512288e-03
1.991191503143511000e+03 2.104902050890537953e-03
1.990458421860645103e+03 1.661240590291458751e-03
1.989725435414402455e+03 9.204028155447384731e-04
1.988992543794282028e+03 6.456110389621731510e-04
1.988259746989775522e+03 1.359474713237381538e-03
1.987527044990383729e+03 -2.719143216813835694e-04
1.986794437785609261e+03 1.713563391179090184e-03
1.986061925364949275e+03 1.961520621293488462e-03
1.985329507717908200e+03 1.830961463545942118e-04
1.984597184833988649e+03 3.047155530971876235e-04
1.983864956702698692e+03 8.867454757082425271e-05
1.983132823313544577e+03 1.613258591806067377e-04
1.982400784656030737e+03 9.818779052530282776e-04
1.981668840719672517e+03 1.488444108898808599e-03
1.980936991493981623e+03 1.542545112307371286e-03
1.980205236968469762e+03 2.232840649179204575e-04
1.979473577132646824e+03 1.347657128701465815e-04
1.978742011976039066e+03 8.241957422552934759e-04
1.978010541488154558e+03 2.246208602918506759e-03
1.977279165658517741e+03 1.105624002234397493e-03
1.976547884476649415e+03 1.462464833832680328e-03
1.975816697932066745e+03 3.207219709724420920e-04
1.975085606014299628e+03 1.779910315502995690e-03
1.974354608712868867e+03 8.351128133260004574e-04
1.973623706017302538e+03 9.594904260700538217e-04
1.972892897917128721e+03 1.074763876944635679e-03
1.972162184401877312e+03 -9.546127445038834298e-04
1.971431565461080027e+03 -5.013839444286726437e-05
1.970701041084268581e+03 1.240830288778207730e-04
1.969970611260974692e+03 -1.121173344521785687e-04
1.969240275980740989e+03 2.095598803336409766e-04
1.968510035233097369e+03 1.437832916414595683e-03
1.967779889007584643e+03 1.438396125453572541e-04
1.967049837293743622e+03 1.351386441145293791e-04
1.966319880081116935e+03 2.113170708220668027e-03
1.965590017359245394e+03 1.872370891057452370e-03
1.964860249117677085e+03 -6.682323050337225764e-06
1.964130575345954639e+03 1.778540773481869378e-03
1.963400996033624324e+03 1.467480490349430721e-03
1.962671511170241502e+03 1.019301019841417372e-03
1.961942120745350621e+03 1.031870782078894754e-03
1.961212824748507046e+03 1.328861230433958781e-03
1.960483623169262501e+03 3.903085839819210389e-05
1.959754515997175986e+03 8.816016543859219465e-04
1.959025503221799227e+03 3.939617496413999717e-04
1.958296584832693043e+03 5.813325985767504997e-04
1.957567760819416435e+03 2.459953823903637230e-04
1.956839031171528404e+03 -1.723738569242043092e-04
1.956110395878595227e+03 1.507619898638996034e-04
1.955381854930179543e+03 7.321632016729494753e-04
1.954653408315847628e+03 7.327729745328356381e-04
1.953925056025163940e+03 1.000042428405635217e-03
1.953196798047700213e+03 -1.958033469899323406e-05
1.952468634373024543e+03 1.593071350455650334e-04
1.951740564990708663e+03 8.479065442045284964e-04
1.951012589890327945e+03 1.576351144072600562e-03
1.950284709061454123e+03 2.501045807705886467e-04
1.949556922493662569e+03 1.814442374352573340e-03
1.948829230176534111e+03 7.140464041164843898e-04
1.948101632099647759e+03 1.241579240480169665e-03
1.947374128252580704e+03 1.040548350842820371e-03
1.946646718624917412e+03 1.579285790047307023e-03
1.945919403206240531e+03 7.583986130338980303e-04
1.945192181986138166e+03 1.041908640319459591e-03
1.944465054954191146e+03 3.628257327049606656e-04
1.943738022099991213e+03 1.381042144276538059e-03
1.943011083413128290e+03 1.733709532005145340e-04
1.942284238883190483e+03 1.269505989422139362e-04
1.941557488499776809e+03 6.144728711317993131e-04
1.940830832252473556e+03 4.689293958977579181e-04
1.940104270130877921e+03 1.107418308037146125e-03
1.939377802124592563e+03 5.671311199925468385e-04
1.938651428223209223e+03 8.427098764316940088e-04
1.937925148416330558e+03 2.759387484533476790e-04
1.937198962693561043e+03 1.192536184626228268e-03
1.936472871044499698e+03 9.586413337311775525e-04
1.935746873458750997e+03 8.215400168140666844e-04
1.935020969925924874e+03 8.706127665828666210e-04
1.934295160435623984e+03 1.640346181889653179e-04
1.933569444977458261e+03 4.873527386922657544e-04
1.932843823541041274e+03 3.433534045248087959e-04
1.932118296115984776e+03 9.693438608065960398e-04
1.931392862691896880e+03 -6.624147769587169316e-04
1.930667523258398433e+03 -8.196723406107838490e-04
1.929942277805103004e+03 -8.299278765085345332e-04
1.929217126321631440e+03 5.279354792506761379e-04
1.928492068797599131e+03 1.429222149399111638e-04
1.927767105222630562e+03 1.061452957370515602e-03
1.927042235586346578e+03 1.499625171939300127e-03
1.926317459878369846e+03 5.064038270339803449e-05
1.925592778088330306e+03 5.734508330636235978e-04
1.924868190205850624e+03 5.957487041422170840e-04
1.924143696220558923e+03 1.077151726559831329e-03
1.923419296122086962e+03 9.724256929523913918e-04
1.922694989900066503e+03 7.701963627273983662e-04
1.921970777544131124e+03 5.356073219385818146e-04
1.921246659043912587e+03 2.413286717171262211e-04
1.920522634389049927e+03 1.489807443835299678e-04
1.919798703569176723e+03 3.969526867875645395e-04
1.919074866573935651e+03 8.060666194966734999e-04
1.918351123392963927e+03 1.913433412283640470e-04
1.917627474015906046e+03 8.854889488230652857e-04
1.916903918432404680e+03 3.980608540218956762e-04
1.916180456632102505e+03 8.030673292323093574e-04
1.915457088604651290e+03 8.653683430945076241e-05
1.914733814339691889e+03 4.180389322895523320e-04
1.914010633826877893e+03 9.567617412896545345e-04
1.913287547055861069e+03 4.025776531831165269e-04
1.912564554016291368e+03 5.389839373745263472e-04
1.911841654697820559e+03 6.476893006433235081e-04
1.911118849090111325e+03 3.845858870451866578e-04
1.910396137182815437e+03 6.100230113128234100e-04
1.909673518965590119e+03 -1.019027828371783833e-04
1.908950994428098056e+03 2.373989667562204802e-04
1.908228563559998292e+03 4.470829367364798470e-04
1.907506226350953511e+03 1.194068617993826204e-03
1.906783982790633672e+03 1.052299290687507948e-03
1.906061832868697820e+03 1.048513765960314972e-03
1.905339776574814096e+03 2.549143820387966136e-04
1.904617813898652457e+03 6.990289293686830071e-04
1.903895944829884684e+03 3.890096306295762847e-04
1.903174169358182553e+03 6.022284618694288870e-04
1.902452487473217843e+03 1.027678078122102722e-03
1.901730899164664152e+03 4.474073501070421877e-04
1.901009404422200532e+03 3.216278086010452815e-04
1.900288003235502401e+03 9.286291989161276446e-04
1.899566695594250632e+03 3.518527326167538750e-04
1.898845481488124278e+03 7.354962862875424803e-04
1.898124360906806032e+03 8.392064533098412714e-04
1.897403333839982224e+03 -4.986580165089145918e-05
1.896682400277333727e+03 8.973036145338398424e-04
1.895961560208552328e+03 8.258893595807212168e-04
1.895240813623320719e+03 1.110915673566699891e-03
1.894520160511332506e+03 6.262961083018328155e-04
1.893799600862277657e+03 -2.770553730901199516e-04
1.893079134665846141e+03 1.308792286850535757e-03
1.892358761911738839e+03 4.969654010971824142e-04
1.891638482589643900e+03 5.588158912586766109e-04
1.890918296689264025e+03 3.061586093636500393e-04
1.890198204200294640e+03 8.187016732045772826e-04
1.889478205112436626e+03 7.887905549609679559e-04
1.888758299415390866e+03 7.548100631403345051e-04
1.888038487098861879e+03 2.481766947737747706e-04
1.887318768152556004e+03 8.715593865733180018e-04
1.886599142566175942e+03 1.855479681392910838e-04
1.885879610329428033e+03 -1.497858734036401184e-04
1.885160171432025891e+03 5.345531102659735467e-04
1.884440825863677674e+03 4.385744392220659502e-04
1.883721573614096997e+03 8.016312805335540923e-04
1.883002414672993837e+03 5.623934551266235706e-04
1.882283349030087265e+03 7.024170491142886930e-04
1.881564376675092717e+03 6.799572427123615160e-04
1.880845497597725625e+03 9.406132082070487984e-04
1.880126711787706881e+03 1.462056636866335916e-03
1.879408019234761014e+03 9.312678420082249166e-04
1.878689419928603456e+03 2.927173476268230619e-04
1.877970913858966014e+03 6.715532261728996083e-04
1.877252501015567759e+03 2.422642287453040399e-04
1.876534181388136858e+03 8.190081623162918933e-04
1.875815954966406935e+03 7.045781960341101439e-04
1.875097821740102518e+03 1.030292747040939452e-03
1.874379781698955412e+03 7.383033077691753205e-04
1.873661834832701061e+03 9.952517066762769059e-04
1.872943981131074906e+03 1.256754879653444821e-03
1.872226220583806935e+03 4.446851856508227878e-04
1.871508553180641684e+03 7.018088455761065840e-04
1.870790978911310958e+03 8.138991608725319651e-04
1.870073497765559296e+03 8.467073685948318853e-04
1.869356109733129415e+03 5.176428588394744882e-04
1.868638814803762216e+03 9.410248136381941944e-04
1.867921612967202236e+03 8.786393981924446898e-04
1.867204504213199471e+03 2.389868348381697638e-04
1.866487488531500276e+03 1.084117384435477946e-04
1.865770565911849189e+03 2.497635489153883091e-04
1.865053736344003482e+03 3.868253138562679984e-04
1.864336999817709511e+03 9.816143531077563700e-04
1.863620356322728185e+03 5.400324852371424277e-04
1.862903805848809498e+03 2.582752171253339642e-04
1.862187348385710720e+03 7.401188817898823272e-04
1.861470983923190943e+03 6.494665164559728417e-04
1.860754712451011073e+03 9.669531915049515416e-04
1.860038533958930202e+03 8.526474820075649348e-04
1.859322448436711056e+03 3.888086840594412344e-04
1.858606455874121821e+03 6.651883767661469422e-05
1.857890556260923404e+03 8.495760898457517139e-04
1.857174749586883991e+03 1.044459128862009926e-04
1.856459035841773584e+03 5.599405403790608162e-04
1.855743415015360370e+03 7.078438696851345555e-04
1.855027887097419807e+03 1.106922160534364838e-04
1.854312452077721900e+03 4.541975894580911046e-04
1.853597109946040291e+03 7.296417709241476016e-04
1.852881860692154078e+03 5.674688146401263072e-04
1.852166704305836902e+03 3.006618067833474587e-04
1.851451640776871500e+03 4.575707702621271641e-04
1.850736670095038789e+03 5.787410562469357325e-04
1.850021792250119688e+03 7.160814014268936014e-04
1.849307007231896932e+03 9.190876509451076761e-04
1.848592315030153259e+03 8.957687145841214957e-04
1.847877715634680499e+03 5.901534933682166684e-04
1.847163209035263208e+03 8.469753789559134440e-04
1.846448795221691398e+03 1.156333845451786328e-03
1.845734474183755083e+03 6.002689361930557427e-04
1.845020245911249731e+03 4.344761902831787456e-04
1.844306110393968993e+03 6.634292683375442356e-04
1.843592067621704700e+03 4.525381974245631304e-04
1.842878117584255961e+03 5.438338742750376421e-04
1.842164260271421881e+03 6.382233381459609303e-04
1.841450495672999750e+03 7.640685080844700217e-04
1.840736823778794133e+03 1.108613621252331092e-03
1.840023244578609592e+03 3.212512188572194476e-04
1.839309758062243418e+03 5.706178926536693407e-04
1.838596364219505631e+03 1.180677334026542305e-03
1.837883063040206252e+03 3.846425582887240966e-04
1.837169854514148028e+03 7.788196986230537609e-04
1.836456738631144617e+03 7.862855195756603393e-04
1.835743715381009679e+03 7.989889673642715196e-04
1.835030784753553235e+03 5.405228921084544776e-04
1.834317946738592582e+03 1.166519465521176271e-03
1.833605201325941380e+03 9.450487707326260317e-04
1.832892548505418745e+03 6.535674156061832291e-04
1.832179988266843793e+03 5.469711662606438615e-04
1.831467520600037460e+03 1.058435081698135818e-03
1.830755145494820681e+03 4.835491203046526345e-04
1.830042862941019848e+03 1.855853816255356899e-04
1.829330672928457716e+03 5.501270672463139588e-04
1.828618575446964314e+03 4.929576486821466569e-04
1.827906570486360579e+03 4.547261119394608165e-04
1.827194658036481997e+03 8.753088455162956385e-04
1.826482838087158598e+03 6.494756015128437098e-04
1.825771110628224051e+03 7.512473526629846700e-04
1.825059475649510205e+03 1.172725114574640687e-03
1.824347933140854366e+03 6.420626224882783643e-04
1.823636483092090202e+03 7.387528250419048755e-04
1.822925125493060477e+03 6.965225539896439640e-04
1.822213860333600678e+03 7.662962679032130379e-04
1.821502687603559025e+03 4.286494281450820183e-04
1.820791607292771005e+03 5.444772842228329029e-04
1.820080619391086657e+03 5.843871397940792129e-04
1.819369723888348744e+03 7.023792928020261605e-04
1.818658920774407306e+03 4.214475776672980891e-04
1.817948210039108744e+03 1.095891301128102801e-03
1.817237591672303097e+03 8.864728494335981325e-04
1.816527065663844041e+03 6.784165381796719877e-04
1.815816632003587074e+03 6.819853146059229885e-04
1.815106290681382234e+03 7.715014280833186423e-04
1.814396041687088655e+03 7.432635015397667235e-04
1.813685885010565471e+03 5.611675657033257658e-04
1.812975820641666360e+03 4.333725055663419480e-04
1.812265848570257731e+03 4.945384085446286699e-04
1.811555968786200538e+03 9.539909390818563772e-04
1.810846181279359371e+03 8.029301449658583128e-04
1.810136486039593365e+03 1.208723760905005542e-03
1.809426883056778024e+03 1.169264315953013255e-03
1.808717372320776121e+03 4.845003047134932204e-04
1.808007953821459523e+03 7.578549351002061146e-04
1.807298627548696459e+03 8.538672031060498980e-04
1.806589393492362433e+03 8.259752454567488448e-04
1.805880251642332951e+03 1.075230359637540387e-03
1.805171201988479879e+03 8.990390217056734145e-04
1.804462244520680542e+03 5.345848447810115861e-04
1.803753379228815902e+03 8.774736988833003321e-04
1.803044606102765101e+03 9.007212750748677752e-04
1.802335925132410921e+03 5.590736022986605904e-04
1.801627336307634323e+03 6.458781644841277191e-04
1.800918839618319907e+03 1.753413167711729594e-04
1.800210435054354093e+03 8.190540748690558828e-04
1.799502122605626937e+03 5.628719763920819307e-04
1.798793902262024858e+03 7.012436485518837954e-04
1.798085774013436094e+03 6.541454796786076720e-04
1.797377737849756159e+03 9.235446230394028311e-04
1.796669793760875109e+03 2.071086097332715866e-04
1.795961941736695735e+03 4.696579464919796334e-04
1.795254181767102637e+03 6.850813932096627831e-04
1.794546513842002241e+03 7.913511509541978515e-04
1.793838937951291882e+03 9.366649299665146325e-04
1.793131454084872530e+03 5.459906139208210761e-04
1.792424062232645156e+03 7.797386851790356682e-04
1.791716762384512549e+03 6.200412252355096002e-04
1.791009554530384776e+03 8.791864596580902446e-04
1.790302438660162807e+03 4.014878186274457384e-04
1.789595414763758527e+03 5.297802851106821198e-04
1.788888482831078363e+03 4.530719461981420134e-04
1.788181642852037839e+03 5.375012661035775572e-04
1.787474894816548840e+03 6.151528320011482014e-04
1.786768238714521431e+03 6.092666566238363760e-04
1.786061674535874772e+03 6.842887446264079698e-04
1.785355202270526206e+03 6.689444546281066292e-04
1.784648821908393074e+03 8.924386283253774683e-04
1.783942533439394538e+03 1.042028357391113847e-03
1.783236336853453395e+03 9.906113674605255149e-04
1.782530232140494263e+03 5.502731762854724340e-04
1.781824219290438123e+03 8.556731615765008139e-04
1.781118298293213229e+03 8.013104376425050912e-04
1.780412469138747838e+03 1.021450100804748582e-03
1.779706731816968386e+03 8.786568533889992354e-04
1.779001086317806767e+03 4.076950153450815072e-04
1.778295532631194874e+03 8.278062931006142499e-04
1.777590070747064601e+03 8.369985724841733869e-04
1.776884700655355118e+03 7.421141287823406841e-04
1.776179422345994681e+03 1.027021382398844501e-03
1.775474235808929734e+03 9.123410595121058536e-04
1.774769141034097629e+03 8.259164001111962347e-04
1.774064138011435716e+03 8.255894999483525190e-04
1.773359226730888622e+03 5.889026900207980754e-04
1.772654407182399154e+03 1.027195763175736210e-03
1.771949679355913759e+03 8.364374881047927915e-04
1.771245043241377061e+03 1.130076504603651872e-03
1.770540498828739146e+03 7.717572157946113237e-04
1.769836046107950096e+03 1.291939937744611107e-03
1.769131685068958177e+03 6.995584350361223327e-04
1.768427415701718928e+03 8.645196147704248962e-04
1.767723237996186072e+03 5.263935508910514175e-04
1.767019151942313329e+03 5.972330503885657895e-04
1.766315157530059878e+03 8.402055442203749383e-04
1.765611254749384898e+03 1.019948361872734374e-03
1.764907443590242110e+03 5.512202979174557309e-04
1.764203724042601607e+03 9.032532795346643164e-04
1.763500096096422567e+03 7.255220782636450597e-04
1.762796559741667807e+03 5.351738197368987020e-04
1.762093114968303780e+03 8.114102148872745718e-04
1.761389761766300580e+03 9.369549704126409109e-04
1.760686500125624661e+03 1.011658674761973424e-03
1.759983330036247935e+03 7.087827183300428324e-04
1.759280251488142312e+03 5.823370910008606469e-04
1.758577264471279705e+03 1.272681112534604581e-03
1.757874368975633843e+03 9.893678486001030586e-04
1.757171564991183914e+03 6.919913690926601715e-04
1.756468852507905467e+03 1.130003201288030164e-03
1.755766231515781328e+03 8.368117179504505230e-04
1.755063702004787046e+03 9.334232862839021401e-04
1.754361263964907266e+03 7.519465070645025553e-04
1.753658917386126632e+03 7.111472886788676754e-04
1.752956662258427968e+03 8.839437887508885946e-04
1.752254498571797740e+03 6.383339990261911344e-04
1.751552426316229685e+03 9.856144276872398982e-04
1.750850445481706629e+03 1.021563828375653734e-03
1.750148556058222312e+03 7.656458957288724953e-04
1.749446758035768653e+03 8.349622314957553647e-04
1.748745051404341211e+03 9.918556886456626667e-04
1.748043436153933726e+03 1.112687250058577368e-03
1.747341912274545393e+03 1.533763011224267229e-03
1.746640479756169952e+03 1.124131759771665072e-03
1.745939138588812057e+03 9.941169410534343633e-04
1.745237888762472721e+03 1.092370230343285521e-03
1.744536730267149323e+03 1.210996589535672657e-03
1.743835663092853792e+03 1.468385302857356817e-03
1.743134687229587144e+03 1.525620375115374194e-03
1.742433802667359487e+03 1.041042096758783980e-03
1.741733009396177295e+03 1.016339514796239058e-03
1.741032307406050677e+03 1.648429218592417905e-03
1.740331696686993382e+03 1.518300083814849797e-03
1.739631177229017339e+03 1.686040673818920777e-03
1.738930749022136297e+03 1.553003254472610801e-03
1.738230412056367641e+03 1.278632417740387670e-03
1.737530166321730576e+03 1.809363427606262495e-03
1.736830011808242489e+03 1.741325441283268554e-03
1.736129948505920765e+03 1.537661973651517980e-03
1.735429976404793706e+03 1.635685688394606513e-03
1.734730095494880516e+03 1.168939409846489561e-03
1.734030305766205856e+03 1.568971232361770617e-03
1.733330607208798028e+03 1.731893957360956761e-03
1.732630999812685332e+03 1.898454319715171161e-03
1.731931483567896066e+03 1.625004191881723606e-03
1.731232058464463989e+03 2.048736227760327312e-03
1.730532724492415582e+03 1.672803984658241495e-03
1.729833481641790058e+03 1.671940174459137689e-03
1.729134329902619356e+03 2.103679109393096370e-03
1.728435269264940871e+03 1.816835193761127737e-03
1.727736299718795635e+03 2.000954470243401610e-03
1.727037421254221044e+03 1.840405082918268858e-03
1.726338633861258131e+03 2.008617483242187886e-03
1.725639937529949748e+03 1.861507597773497677e-03
1.724941332250338746e+03 1.819959141834697532e-03
1.724242818012475254e+03 1.631211640472753424e-03
1.723544394806403943e+03 1.774219107548062309e-03
1.722846062622169484e+03 1.890518818171905979e-03
1.722147821449827461e+03 1.719628141054370179e-03
1.721449671279428003e+03 1.458364963668708604e-03
1.720751612101019418e+03 1.466633237838235607e-03
1.720053643904662749e+03 1.667363554892312919e-03
1.719355766680413581e+03 1.793053911039524601e-03
1.718657980418325678e+03 1.472117999355566833e-03
1.717960285108458265e+03 1.228276861772959567e-03
1.717262680740872383e+03 1.463964437105539371e-03
1.716565167305632713e+03 1.676826688179960251e-03
1.715867744792798476e+03 6.921494706600510565e-04
1.715170413192434353e+03 1.256875953903507362e-03
1.714473172494610480e+03 1.177378102497853279e-03
1.713776022689391539e+03 1.503843746561315739e-03
1.713078963766847664e+03 1.302354731619028523e-03
1.712381995717048994e+03 1.203346756719088102e-03
1.711685118530069303e+03 1.142614297533860526e-03
1.710988332195980547e+03 9.166455033220883295e-04
1.710291636704860139e+03 1.156680263571680531e-03
1.709595032046781853e+03 1.085977822579603947e-03
1.708898518211823102e+03 1.098292260015100007e-03
1.708202095190063119e+03 7.176959899401017537e-04
1.707505762971588410e+03 1.132312508711463698e-03
1.706809521546478209e+03 6.091582480258326713e-04
1.706113370904813564e+03 4.727481633899566693e-04
1.705417311036682804e+03 1.203015432849166870e-03
1.704721341932170617e+03 1.180254699680941812e-03
1.704025463581370786e+03 9.921920404214771769e-04
1.703329675974366182e+03 7.287918256199363591e-04
1.702633979101252407e+03 8.322380497999690629e-04
1.701938372952121426e+03 9.075017036419948330e-04
1.701242857517067023e+03 7.103593008643332637e-04
1.700547432786182981e+03 9.588918059347225145e-04
1.699852098749568540e+03 1.002171995608751960e-03
1.699156855397324762e+03 8.009804887272694478e-04
1.698461702719547247e+03 8.298218250264182859e-04
1.697766640706338876e+03 1.910446314358384807e-04
1.697071669347804345e+03 3.965672483070666498e-06
1.696376788634046534e+03 1.063699583880726735e-03
1.695681998555171958e+03 7.519308367954579504e-04
1.694987299101290773e+03 8.001004272844161689e-04
1.694292690262505857e+03 -2.464125465140707790e-05
1.693598172028931003e+03 5.025586957960019325e-04
1.692903744390680004e+03 4.216176053067877648e-04
1.692209407337861194e+03 7.101217977498099770e-04
1.691515160860595643e+03 6.268671398328648243e-04
1.690821004948995324e+03 3.197504785426727664e-04
1.690126939593177667e+03 5.533500162168360128e-04
1.689432964783263742e+03 4.766873363133810595e-04
1.688739080509372798e+03 2.917299033453499778e-04
1.688045286761631360e+03 7.670106007464358227e-04
1.687351583530156859e+03 -1.765984896499164303e-04
1.686657970805079458e+03 2.992172166048998202e-04
1.685964448576522045e+03 3.799200656907165464e-04
1.685271016834612965e+03 7.692734392370694646e-04
1.684577675569482381e+03 3.062672602907181652e-04
1.683884424771262275e+03 5.512287008367471042e-04
1.683191264430086449e+03 7.889411671207418675e-04
1.682498194536085066e+03 8.158229165722983211e-04
1.681805215079395566e+03 3.777130048709427946e-04
1.681112326050153570e+03 2.102367275296530152e-04
1.680419527438500154e+03 1.705971589698194926e-04
1.679726819234572758e+03 3.267183250155076017e-04
1.679034201428512461e+03 7.466201905964536898e-04
1.678341674010462157e+03 8.714554087393284456e-04
1.677649236970566562e+03 2.002072996740863028e-05
1.676956890298970393e+03 4.109231499497553535e-04
1.676264633985823821e+03 5.930701901065339341e-04
1.675572468021273380e+03 6.262176740259254443e-04
1.674880392395467425e+03 1.115169916324151731e-04
1.674188407098559765e+03 -4.183656960178440371e-05
1.673496512120702391e+03 8.221007913764831227e-05
1.672804707452050934e+03 9.081112808337006342e-05
1.672112993082759203e+03 2.606891447354047972e-04
1.671421369002986467e+03 4.684897348038848867e-04
1.670729835202890172e+03 4.936694068458523290e-04
1.670038391672631406e+03 4.183814765935790054e-04
1.669347038402373073e+03 2.257183707281045697e-04
1.668655775382276261e+03 9.051343991394371433e-04
1.667964602602507512e+03 7.180482356569796009e-04
1.667273520053233369e+03 6.036340870154425142e-04
1.666582527724618558e+03 9.437750706924035327e-04
1.665891625606835078e+03 5.052731339748242753e-04
1.665200813690053110e+03 9.357364559345230466e-04
1.664510091964442836e+03 1.117517995961887344e-03
1.663819460420179894e+03 2.409315825357387776e-04
1.663128919047438103e+03 7.318561970452169699e-04
1.662438467836393102e+03 1.041206934378357271e-03
1.661748106777225985e+03 1.129489196655955856e-03
1.661057835860112391e+03 1.081007679127757217e-03
1.660367655075237053e+03 1.173696026037971589e-03
1.659677564412781066e+03 7.340975479300384339e-04
1.658987563862923707e+03 1.071744610249364188e-03
1.658297653415855166e+03 1.307001374449419081e-03
1.657607833061763813e+03 4.143434876550545348e-04
1.656918102790832563e+03 1.624890866083758892e-03
1.656228462593253425e+03 1.734865232319702036e-03
1.655538912459218409e+03 1.267145240324701883e-03
1.654849452378917704e+03 1.429638146808664403e-03
1.654160082342548776e+03 1.628160343939301976e-03
1.653470802340305454e+03 1.462666073871660144e-03
1.652781612362383385e+03 1.295809631023077954e-03
1.652092512398981853e+03 1.920714653181216161e-03
1.651403502440301963e+03 2.021845980414064582e-03
1.650714582476544820e+03 2.396429583067859019e-03
1.650025752497911526e+03 2.045286862215444333e-03
1.649337012494606824e+03 2.534106126229086590e-03
1.648648362456839095e+03 2.896338951688374411e-03
1.647959802374813080e+03 2.840166870035071203e-03
1.647271332238738978e+03 2.766633672132603160e-03
1.646582952038825169e+03 2.703970974954271380e-03
1.645894661765285491e+03 3.257666380024029813e-03
1.645206461408330142e+03 3.145683227001326403e-03
1.644518350958176597e+03 2.310757808937941027e-03
1.643830330405038694e+03 2.924589595676068375e-03
1.643142399739135726e+03 3.480836676884968822e-03
1.642454558950686987e+03 3.235174970360288164e-03
1.641766808029909953e+03 3.587920976936734285e-03
1.641079146967025736e+03 3.465810398603408251e-03
1.640391575752264544e+03 2.915710182397410286e-03
1.639704094375845671e+03 3.010892573482251960e-03
1.639016702827995687e+03 3.008268475218646258e-03
1.638329401098942981e+03 2.989806900524974703e-03
1.637642189178917761e+03 3.273786525520958664e-03
1.636955067058150235e+03 3.204225094131585554e-03
1.636268034726870610e+03 3.642128812305964365e-03
1.635581092175316371e+03 2.923855343365491799e-03
1.634894239393719545e+03 3.490097312343897005e-03
1.634207476372315796e+03 2.785171809219157309e-03
1.633520803101346246e+03 3.024495188614223506e-03
1.632834219571048379e+03 2.655922322817106610e-03
1.632147725771663318e+03 3.332778955216034959e-03
1.631461321693434002e+03 3.434335498969084965e-03
1.630775007326603372e+03 2.627242526692443684e-03
1.630088782661418009e+03 3.082060983926306931e-03
1.629402647688122670e+03 3.288193621664265657e-03
1.628716602396969392e+03 2.564928774926361534e-03
1.628030646778202936e+03 2.350248987365357971e-03
1.627344780822077155e+03 2.802650122911344577e-03
1.626659004518845904e+03 2.475910455480035636e-03
1.625973317858757582e+03 2.402707047896749954e-03
1.625287720832075138e+03 2.586831621341600506e-03
1.624602213429050607e+03 2.014693926164756992e-03
1.623916795639945121e+03 2.648415073244217433e-03
1.623231467455016173e+03 2.258323916857521343e-03
1.622546228864528530e+03 2.063227646651764197e-03
1.621861079858741505e+03 1.899503008697513932e-03
1.621176020427919866e+03 2.349030790069980574e-03
1.620491050562330202e+03 1.123983647655875601e-03
1.619806170252242737e+03 1.268045132937901552e-03
1.619121379487920422e+03 1.163939723745674405e-03
1.618436678259638938e+03 1.251233615994521266e-03
1.617752066557664875e+03 4.978538333428209972e-04
1.617067544372273915e+03 1.431691395288509734e-03
1.616383111693739920e+03 9.143355607356722569e-04
1.615698768512340393e+03 1.091204916245653699e-03
1.615014514818352836e+03 8.184163226346614787e-04
1.614330350602052931e+03 1.176537777742987919e-03
1.613646275853723637e+03 3.128325032015687136e-04
1.612962290563644274e+03 1.078446523586036555e-03
1.612278394722103258e+03 1.006952922837202899e-03
1.611594588319378090e+03 1.185149765865888645e-03
1.610910871345760825e+03 5.914450897506974471e-04
1.610227243791539877e+03 7.981019103841250273e-04
1.609543705646998205e+03 1.546517091850082301e-03
1.608860256902433321e+03 5.924821533959941187e-04
1.608176897548133638e+03 2.528210999792980312e-04
1.607493627574389393e+03 5.490019530107368654e-04
1.606810446971501733e+03 2.638137246502798351e-04
1.606127355729764531e+03 -2.046368748358747328e-04
1.605444353839475298e+03 2.548017982257854666e-04
1.604761441290931543e+03 1.823739176030552225e-04
1.604078618074438054e+03 8.172883762079805655e-04
1.603395884180295980e+03 -1.978731590874325662e-04
1.602713239598808286e+03 -4.014156275680187967e-05
1.602030684320277942e+03 4.363656200811240620e-04
1.601348218335017009e+03 1.046397522583494182e-03
1.600665841633328455e+03 2.594598900870174752e-05
1.599983554205524342e+03 7.565500776730015606e-05
1.599301356041914914e+03 5.846424898146098965e-04
1.598619247132812234e+03 6.001288768187404551e-04
1.597937227468532001e+03 8.528989344712502091e-04
1.597255297039386278e+03 -1.950596702824470630e-04
1.596573455835696222e+03 6.590189683623609855e-05
1.595891703847777535e+03 6.730496987000650355e-04
1.595210041065951373e+03 -8.362007633230892495e-06
1.594528467480535255e+03 2.963948209543713322e-04
1.593846983081855797e+03 8.969069709515107018e-05
1.593165587860237792e+03 6.994527859469810104e-05
1.592484281806002400e+03 3.685215651267943369e-04
1.591803064909481691e+03 1.032453561167744749e-04
1.591121937160998641e+03 6.890205988441238522e-04
1.590440898550888960e+03 4.281331618494311846e-04
1.589759949069481081e+03 6.608959054763126296e-04
1.589079088707108895e+03 1.111865531783327084e-03
1.588398317454104472e+03 -9.306691032017146332e-05
1.587717635300805341e+03 4.983136253799276506e-04
1.587037042237549031e+03 4.424289237643551842e-04
1.586356538254673069e+03 1.144423971432238568e-03
1.585676123342520441e+03 -2.826451283263237851e-04
1.584995797491428675e+03 -1.619281725727954215e-04
1.584315560691744395e+03 2.884599129093747471e-04
1.583635412933810585e+03 -2.016632397112799702e-04
1.582955354207972050e+03 6.533065599446129029e-04
1.582275384504577232e+03 2.111928134557343448e-05
1.581595503813976393e+03 8.966421526510912152e-04
1.580915712126517974e+03 5.906258510087756056e-04
1.580236009432555875e+03 1.141075082947990999e-03
1.579556395722442176e+03 8.245303437769412351e-04
1.578876870986530776e+03 1.882062738700081132e-04
1.578197435215177393e+03 9.244116372667763324e-04
1.577518088398743203e+03 3.259092428384977773e-04
1.576838830527582104e+03 -7.524129041570944555e-05
1.576159661592058910e+03 -6.970871898508014910e-05
1.575480581582536615e+03 1.544921097356479476e-04
1.574801590489372757e+03 4.754704248738811129e-04
1.574122688302937604e+03 6.087373027288705456e-04
1.573443875013595971e+03 -1.668025909248977388e-04
1.572765150611714489e+03 1.094781993434245423e-03
1.572086515087665248e+03 -2.118869664882355502e-04
1.571407968431814879e+03 3.313866459236622960e-04
1.570729510634537291e+03 -3.388965889713102287e-05
1.570051141686210030e+03 1.667730514215729973e-04
1.569372861577201547e+03 2.956897570877909721e-04
1.568694670297894845e+03 1.994926765320052017e-04
1.568016567838662013e+03 -4.791368021492209222e-04
1.567338554189886054e+03 8.223133946508490817e-04
1.566660629341948152e+03 5.889592781046489121e-04
1.565982793285229491e+03 8.731671501438928668e-04
1.565305046010113074e+03 2.624777028542210058e-04
1.564627387506985542e+03 7.780934018947055497e-04
1.563949817766233537e+03 5.423705048735703860e-04
1.563272336778243698e+03 1.038657179740084266e-03
1.562594944533408125e+03 5.954066380870441785e-04
1.561917641022115276e+03 1.334455567061770007e-04
1.561240426234762708e+03 1.086993800186558770e-04
1.560563300161735242e+03 1.181496228778366455e-03
1.559886262793437709e+03 1.228470495149884588e-03
1.559209314120264025e+03 5.741852834715894692e-04
1.558532454132609928e+03 5.917982825591353111e-04
1.557855682820878428e+03 1.575653700992654541e-03
1.557179000175468900e+03 3.237342174320346718e-04
1.556502406186782537e+03 1.209499936691390198e-03
1.555825900845229626e+03 1.142920239685554350e-03
1.555149484141209541e+03 5.149345399679553176e-04
1.554473156065132571e+03 6.640670154827962076e-04
1.553796916607403546e+03 1.759701342194323729e-04
1.553120765758438210e+03 1.040923838702987290e-03
1.552444703508643215e+03 1.175581806054041851e-03
1.551768729848434305e+03 1.964281620997407590e-04
1.551092844768223586e+03 1.351055918205107962e-03
1.550417048258428622e+03 1.146239243807208432e-03
1.549741340309466977e+03 1.986128817792840156e-03
1.549065720911756216e+03 5.777298619455904165e-07
1.548390190055715721e+03 1.269920482693293442e-03
1.547714747731770331e+03 8.750112042314330636e-04
1.547039393930337610e+03 1.130373634773068148e-03
1.546364128641846037e+03 8.580185567612922315e-04
1.545688951856722269e+03 4.725049068575142681e-04
1.545013863565391148e+03 1.050233096641148235e-03
1.544338863758284788e+03 1.494849586310115176e-03
1.543663952425828029e+03 3.316837191267099920e-04
1.542989129558460263e+03 5.568861012077905553e-04
1.542314395146606330e+03 9.827971031729015264e-04
1.541639749180707440e+03 1.851129426054488099e-03
1.540965191651197529e+03 1.129595920812784477e-03
1.540290722548512349e+03 9.836765820524079589e-04
1.539616341863091293e+03 1.766176768971366561e-03
1.538942049585379209e+03 5.945559618491574796e-04
1.538267845705811851e+03 8.124804491313386470e-04
1.537593730214839525e+03 1.867667207956246129e-03
1.536919703102899803e+03 -1.360174539177702558e-04
1.536245764360442990e+03 -4.192167138887183960e-05
1.535571913977913937e+03 3.863297139633986902e-04
1.534898151945768404e+03 7.270339607293659382e-04
1.534224478254449423e+03 1.426415147125745719e-03
1.533550892894414574e+03 1.505097974327971547e-03
1.532877395856112344e+03 1.277687550337123969e-03
1.532203987130002133e+03 1.830057061882049783e-03
1.531530666706537886e+03 3.505636584427599756e-04
1.530857434576177184e+03 4.173941736461689181e-04
1.530184290729383065e+03 1.284003398847749456e-03
1.529511235156611292e+03 6.314903808853324562e-04
1.528838267848326723e+03 1.230333098588149918e-03
1.528165388794992396e+03 1.219110039907822952e-03
1.527492597987074987e+03 1.498554833138703241e-03
1.526819895415037536e+03 1.443779829669741182e-03
1.526147281069352175e+03 1.911576663006042979e-03
1.525474754940487401e+03 1.137546348388242213e-03
1.524802317018911708e+03 1.533790112638682823e-03
1.524129967295099050e+03 1.850083175807170559e-04
1.523457705759523378e+03 2.301118247361226121e-03
1.522785532402660465e+03 1.241143889240210654e-03
1.522113447214986081e+03 1.879297102155735519e-03
1.521441450186975999e+03 1.824820707968301172e-03
1.520769541309115084e+03 1.102468068593743643e-03
1.520097720571879108e+03 3.428639801312680850e-04
1.519425987965756576e+03 1.102707886199274850e-03
1.518754343481226897e+03 1.073584061653522388e-03
1.518082787108776756e+03 1.390881598992541393e-03
1.517411318838892839e+03 1.585916615287996699e-03
1.516739938662060013e+03 6.602643567696311238e-04
1.516068646568775875e+03 2.254609120472263976e-03
1.515397442549523475e+03 1.932275534081980906e-03
1.514726326594802231e+03 1.711267815772064089e-03
1.514055298695102465e+03 2.867957913808065213e-03
1.513384358840919958e+03 9.828756155636178982e-04
1.512713507022752310e+03 7.610728087550017781e-04
1.512042743231095301e+03 1.352075506576212076e-03
1.511372067456453806e+03 5.161132785720999681e-04
1.510701479689327243e+03 2.669760955520443773e-03
1.510030979920216851e+03 2.275022388145086193e-03
1.509360568139627503e+03 1.044974439916033669e-03
1.508690244338065895e+03 1.567165833698762941e-03
1.508020008506035083e+03 9.401513559026418486e-04
1.507349860634049037e+03 2.005171272495157118e-03
1.506679800712618089e+03 1.660899584129947723e-03
1.506009828732247115e+03 1.243947754174399385e-03
1.505339944683453723e+03 9.137172421254686344e-04
1.504670148556753702e+03 1.724235916832914453e-03
1.504000440342659203e+03 1.147912241764981146e-03
1.503330820031687836e+03 1.748035109833546335e-03
1.502661287614360845e+03 5.084779899626848702e-04
1.501991843081195839e+03 1.667200088254910733e-03
1.501322486422715883e+03 2.098464998378745099e-03
1.500653217629442224e+03 1.909814965012404100e-03
1.499984036691901565e+03 1.312516815406140945e-03
1.499314943600620609e+03 1.080511448179477616e-03
1.498645938346122421e+03 2.364399999226098666e-03
1.497977020918939161e+03 2.277807953748298836e-03
1.497308191309599351e+03 2.071827180637952990e-03
1.496639449508636972e+03 1.395583746672536454e-03
1.495970795506582363e+03 2.121048993673769079e-03
1.495302229293971322e+03 1.938200103672684535e-03
1.494633750861339649e+03 2.103442891560880317e-03
1.493965360199224961e+03 2.207351834591690220e-03
1.493297057298168511e+03 7.848554264248899662e-04
1.492628842148706099e+03 3.111974433158786173e-03
1.491960714741384436e+03 1.799873066902721872e-03
1.491292675066742959e+03 1.045282617884837504e-03
1.490624723115324741e+03 8.798352697517502694e-04
1.489956858877681952e+03 2.940481459692351456e-03
1.489289082344357666e+03 1.583875867226276898e-03
1.488621393505900414e+03 2.088802642282643150e-03
1.487953792352866003e+03 9.346381538724624115e-04
1.487286278875799326e+03 3.338120306400644416e-03
1.486618853065259827e+03 2.471915487313662389e-03
1.485951514911797858e+03 -3.939169455724939625e-04
1.485284264405971044e+03 2.095400730813229678e-03
1.484617101538337010e+03 2.933015997880210508e-03
1.483950026299457022e+03 2.293808606108475954e-03
1.483283038679888705e+03 1.843343100314426579e-03
1.482616138670195141e+03 3.175144646490037255e-03
1.481949326260941234e+03 2.816312723760399338e-03
1.481282601442688247e+03 3.138533112930910057e-03
1.480615964206004719e+03 9.052661612329462133e-04
1.479949414541461010e+03 1.626724444789040634e-03
1.479282952439622022e+03 2.794021111423570288e-03
1.478616577891058114e+03 9.478393705715984887e-04
1.477950290886346920e+03 9.092821030118480473e-04
1.477284091416056981e+03 1.221995035852463385e-03
1.476617979470764112e+03 4.019596421294782326e-03
1.475951955041045949e+03 1.927190149107282143e-03
1.475286018117480126e+03 2.776941043106893273e-03
1.474620168690646096e+03 1.385623677147422659e-03
1.473954406751123315e+03 4.624759290940290944e-03
1.473288732289493055e+03 1.081786086429994184e-03
1.472623145296340226e+03 2.365716410068820393e-03
1.471957645762255197e+03 2.976041231369121794e-03
1.471292233677815602e+03 2.600493292956619195e-03
1.470626909033615448e+03 3.463558496860386863e-03
1.469961671820241463e+03 3.326514841267717848e-03
1.469296522028284016e+03 -7.292095785578457060e-04
1.468631459648335294e+03 3.666287520390602416e-03
1.467966484670994760e+03 2.939770239614704784e-03
1.467301597086850961e+03 3.649518067515338405e-03
1.466636796886501543e+03 1.639824771239778217e-03
1.465972084060545967e+03 2.307971497806378825e-03
1.465307458599583697e+03 3.076599837102437455e-03
1.464642920494214195e+03 2.375338196452789642e-03
1.463978469735044200e+03 2.819819414206896965e-03
1.463314106312671356e+03 1.249312646594037245e-03
1.462649830217704221e+03 -2.245835779054550588e-04
1.461985641440747713e+03 1.361632356904018048e-03
1.461321539972414030e+03 2.965871760330637992e-03
1.460657525803309909e+03 3.269752939352842808e-03
1.459993598924045727e+03 1.202865784901365268e-03
1.459329759325231862e+03 3.295755571380080875e-03
1.458666006997487784e+03 2.976562481848034434e-03
1.458002341931427509e+03 1.293022888861023205e-03
1.457338764117663231e+03 2.726358564828370613e-03
1.456675273546818062e+03 3.095041147658473320e-03
1.456011870209509652e+03 3.281753938629064331e-03
1.455348554096359294e+03 4.276690955558403763e-03
1.454685325197990096e+03 4.234797980074779360e-03
1.454022183505025168e+03 2.680131800203351157e-03
1.453359129008089440e+03 2.972848561650496234e-03
1.452696161697809657e+03 1.485913423946083481e-03
1.452033281564818026e+03 3.347304671144726764e-03
1.451370488599737655e+03 4.140366497405076687e-03
1.450707782793204387e+03 3.088539946207034554e-03
1.450045164135850428e+03 2.332776312912641058e-03
1.449382632618307980e+03 3.941366052152615526e-03
1.448720188231214706e+03 2.273209592495976754e-03
1.448057830965204630e+03 5.024562551755810090e-03
1.447395560810919051e+03 3.434874371544850962e-03
1.446733377758997449e+03 2.559314529498095576e-03
1.446071281800079305e+03 1.931829202614722017e-03
1.445409272924805919e+03 2.178805476509859153e-03
1.444747351123825865e+03 5.734007501952680975e-03
1.444085516387782263e+03 5.340974486491393246e-03
1.443423768707321869e+03 1.735989061834209476e-03
1.442762108073093259e+03 4.271991600806467233e-03
1.442100534475746827e+03 4.221779225806786620e-03
1.441439047905931147e+03 2.990595591449361681e-03
1.440777648354303892e+03 4.659824373716599244e-03
1.440116335811515455e+03 3.064753944847729058e-03
1.439455110268223507e+03 1.849641195533481075e-03
1.438793971715085718e+03 1.957284594243187317e-03
1.438132920142754301e+03 2.909505292084461816e-03
1.437471955541897842e+03 3.761851947164006164e-03
1.436811077903170371e+03 3.029293528115686342e-03
1.436150287217240475e+03 3.227680361038045512e-03
1.435489583474769461e+03 3.575534586013896267e-03
1.434828966666422275e+03 3.585577718266750279e-03
1.434168436782869321e+03 3.758539706774566801e-03
1.433507993814775546e+03 3.828926423680271713e-03
1.432847637752813171e+03 5.674381149303928638e-03
1.432187368587650781e+03 2.324379362824242120e-03
1.431527186309964236e+03 3.617630900881409987e-03
1.430867090910427578e+03 1.926741150416777818e-03
1.430207082379713029e+03 3.269471265529328482e-03
1.429547160708503725e+03 2.769801270408311315e-03
1.428887325887471889e+03 4.290453408055716449e-03
1.428227577907302475e+03 -3.521933113031468828e-03
1.427567916758673164e+03 1.564337584353968705e-03
1.426908342432268910e+03 1.727726729584058056e-03
1.426248854918776487e+03 4.984319761894886666e-03
1.425589454208875395e+03 -1.324572871165440502e-04
1.424930140293257864e+03 1.248031949702633136e-04
1.424270913162610668e+03 3.864596474724472930e-03
1.423611772807624220e+03 1.640071107728531281e-03
1.422952719218990751e+03 -4.643538869488748368e-04
1.422293752387398854e+03 4.605931619418302848e-03
1.421634872303551674e+03 8.148736142025091948e-05
1.420976078958135986e+03 2.448867521840507842e-03
1.420317372341853115e+03 3.957585623666352512e-03
1.419658752445404389e+03 3.426137075163938114e-03
1.419000219259483856e+03 1.793497018813256958e-03
1.418341772774796482e+03 2.099051763634652255e-03
1.417683412982045411e+03 3.815453915829398329e-03
1.417025139871931970e+03 3.763411487945837741e-03
1.416366953435168398e+03 3.177080517116582289e-03
1.415708853662456022e+03 3.556704335428362762e-04
1.415050840544505263e+03 6.516761543543976576e-03
1.414392914072026542e+03 1.239337227058460869e-03
1.413735074235732100e+03 -7.239464982322932286e-05
1.413077321026334175e+03 -2.802512366752679500e-04
1.412419654434546828e+03 1.925105732662910681e-03
1.411762074451085937e+03 3.069856498921076909e-03
1.411104581066669198e+03 2.353583727267384140e-03
1.410447174272016127e+03 -9.990903291361350608e-03
1.409789854057846242e+03 5.901742593649043737e-03
1.409132620414880876e+03 -1.293102075294559074e-04
1.408475473333843183e+03 4.196972068086711818e-03
1.407818412805458138e+03 -1.005129665597447172e-03
1.407161438820448893e+03 3.955807648817936213e-04
1.406504551369547698e+03 3.180322471585611890e-04
1.405847750443477707e+03 2.052351599963921427e-03
1.405191036032972988e+03 4.334698792509526430e-03
1.404534408128763971e+03 2.398566028644761889e-03
1.403877866721586543e+03 2.387659250453256100e-03
1.403221411802171133e+03 -1.506035901823343185e-03
1.402565043361253629e+03 3.345506794963361242e-04
1.401908761389573556e+03 7.661040098275961841e-04
1.401252565877868619e+03 3.901920556368123575e-03
1.400596456816880163e+03 2.740239183940471144e-03
1.399940434197349532e+03 -4.954662377194942249e-04
1.399284498010016250e+03 2.094085566565789380e-03
1.398628648245630757e+03 -3.790614935871463968e-04
1.397972884894934396e+03 -5.105324683024765713e-03
1.397317207948677606e+03 1.723725988385727383e-03
1.396661617397605369e+03 2.781944063501299441e-03
1.396006113232473581e+03 2.591199427225535415e-04
1.395350695444029043e+03 5.341704787646882682e-03
1.394695364023025832e+03 1.146021485340547642e-04
1.394040118960219843e+03 3.340734947850756802e-03
1.393384960246366973e+03 1.567293886751097015e-03
1.392729887872223117e+03 1.238483094141979443e-03
1.392074901828547809e+03 -7.925058840577930627e-03
1.391420002106100583e+03 3.604975959057698121e-03
1.390765188695644611e+03 1.200589172148220545e-03
1.390110461587941245e+03 6.241984179905324046e-03
1.389455820773759115e+03 -8.131364624733317678e-04
1.388801266243857754e+03 -6.857181784971417247e-03
1.388146797989009428e+03 -2.670713708611109800e-03
1.387492415999979130e+03 3.296695330710258968e-04
1.386838120267540944e+03 -3.715049991666216373e-03
1.386183910782465318e+03 7.243472715657089944e-03
1.385529787535524520e+03 5.291074197709913106e-04
1.384875750517494453e+03 -1.434430834806295178e-02
1.384221799719149203e+03 1.003486912114567517e-02
1.383567935131266495e+03 9.078711800089940206e-03
1.382914156744625870e+03 6.296802027326171489e-03
1.382260464550008692e+03 4.058678632723185069e-03
1.381606858538194501e+03 -7.015422268716448289e-04
1.380953338699968299e+03 -9.229263713479414141e-03
1.380299905026111446e+03 8.046155643098153870e-03
1.379646557507416219e+03 -2.096187223840203975e-03
1.378993296134662160e+03 7.214111397014223194e-03
1.378340120898641544e+03 1.016197672507133942e-02
1.377687031790146648e+03 4.023181671322432996e-04
1.377034028799966109e+03 3.194051434191181541e-03
1.376381111918895840e+03 -2.923690580281947116e-03
1.375728281137728118e+03 -5.744193087867509144e-03
1.375075536447260674e+03 -2.634050465776135649e-02
1.374422877838287604e+03 2.727372152402419720e-03
1.373770305301610279e+03 1.377461294735779669e-02
1.373117818828030067e+03 -9.857329487333828851e-04
1.372465418408346522e+03 3.921023772353751310e-03
1.371813104033362833e+03 5.215344954195175109e-06
1.371160875693885828e+03 3.000020945647479537e-03
1.370508733380716876e+03 1.772167496460213057e-02
1.369856677084668263e+03 5.210640575118894238e-03
1.369204706796546816e+03 2.028081876306432954e-02
1.368552822507161181e+03 -6.717492836394702883e-03
1.367901024207325463e+03 8.067000094345888259e-03
1.367249311887851945e+03 -8.326440502176327488e-03
1.366597685539552913e+03 1.087082396414571460e-02
1.365946145153247926e+03 -2.560895954406119338e-03
1.365294690719752907e+03 3.052778747017395339e-03
1.364643322229885598e+03 -4.983741137852788945e-03
1.363992039674469197e+03 1.284480821014388936e-02
1.363340843044321446e+03 1.607016305670317877e-02
1.362689732330267361e+03 1.075091712964315951e-02
1.362038707523130142e+03 -1.798084985788135940e-03
1.361387768613738444e+03 -1.799566515542916356e-02
1.360736915592917285e+03 -1.522393740688675855e-02
1.360086148451498957e+03 1.785646198882350280e-02
1.359435467180306659e+03 1.207044524366841266e-02
1.358784871770178142e+03 -1.025574439373949653e-02
1.358134362211945700e+03 -1.940563637936314418e-03
1.357483938496439805e+03 1.683871619184907145e-02
1.356833600614501847e+03 -5.872232112797153361e-03
1.356183348556962301e+03 2.182375768936993185e-02
1.355533182314668011e+03 8.968658448076274447e-04
1.354883101878453090e+03 4.459660207033245422e-02
1.354233107239162564e+03 3.010761647224339393e-02
1.353583198387637822e+03 -1.839508349378974868e-03
1.352933375314722070e+03 2.856902339028133744e-02
1.352283638011263974e+03 3.251490750289384724e-02
1.351633986468108560e+03 1.528161299141246078e-02
1.350984420676108130e+03 7.072646072601089344e-03
1.350334940626107709e+03 5.560353851046928760e-03
1.349685546308961420e+03 1.280815991228853069e-02
1.349036237715521565e+03 1.683579526840750865e-02
1.348387014836645903e+03 -8.390836362141834356e-03
1.347737877663184918e+03 -2.841160883713824553e-02
1.347088826185998187e+03 2.259368406169313601e-02
1.346439860395947107e+03 -8.817195630839647774e-03
1.345790980283885801e+03 -2.013901266973825658e-03
1.345142185840682941e+03 -2.674399505513948630e-02
1.344493477057196287e+03 8.638826228178415889e-03
1.343844853924290874e+03 2.800054584180234132e-02
1.343196316432833555e+03 2.106290517419309727e-02
1.342547864573693005e+03 -6.207604706278092681e-03
1.341899498337736077e+03 2.167976733292355067e-03
1.341251217715831444e+03 -4.062239390382570148e-02
1.340603022698851419e+03 -8.637435751123916094e-02
1.339954913277671949e+03 6.022526310332369012e-04
1.339306889443163527e+03 3.908291380076690108e-02
1.338658951186203922e+03 -1.019847217036086093e-02
1.338011098497669082e+03 -2.916122118926325977e-03
1.337363331368440413e+03 -4.154076483307971718e-02
1.336715649789395684e+03 4.440832544496835232e-02
1.336068053751414482e+03 -6.379727007006587118e-03
1.335420543245381850e+03 -3.003555310213015805e-02
1.334773118262182834e+03 -7.055604366648950132e-02
1.334125778792700658e+03 -1.407578856680391597e-03
1.333478524827824003e+03 -1.734736114213718955e-02
1.332831356358441553e+03 -4.885328209476817382e-03
1.332184273375445628e+03 -5.665423577632756197e-02
1.331537275869723089e+03 5.785806774559770771e-02
1.330890363832168077e+03 1.158877748614989787e-02
1.330243537253676550e+03 1.102776726405333384e-02
1.329596796125142646e+03 9.502293414296943130e-02
1.328950140437464142e+03 -3.344303139380509771e-02
1.328303570181538817e+03 -3.420725215247139711e-02
1.327657085348268083e+03 6.538168376249307856e-02
1.327010685928551538e+03 -1.135985953306886502e-02
1.326364371913292416e+03 -3.293491887057756889e-02
1.325718143293393950e+03 -1.570806653260578209e-02
1.325072000059764832e+03 4.631992419512402648e-02
1.324425942203310115e+03 6.723150872770473907e-02
1.323779969714936669e+03 -1.014961860425061223e-02
1.323134082585556826e+03 3.047559272408758083e-02
1.322488280806082912e+03 -1.643524485666689877e-02
1.321842564367421801e+03 1.350200630574091218e-02
1.321196933260493097e+03 -3.688752597996280275e-02
1.320551387476210948e+03 -8.111538374098810344e-02
1.319905927005493140e+03 2.601036434789565435e-02
1.319260551839255641e+03 2.504078500072753205e-02
1.318615261968418054e+03 7.134546015194607148e-03
1.317970057383903622e+03 7.117419844087809200e-02
1.317324938076637409e+03 -1.068011412135205090e-01
1.316679904037537199e+03 3.736900870541411818e-02
1.316034955257533511e+03 2.103223267879083744e-02
1.315390091727551408e+03 -1.564815458116047484e-02
1.314745313438519588e+03 2.108062309535724266e-02
1.314100620381366753e+03 -1.172295125409689685e-02
1.313456012547025239e+03 -1.522016530032402684e-02
1.312811489926425565e+03 6.609099268772959668e-02
1.312167052510505528e+03 7.021574063702054613e-02
1.311522700290195644e+03 -8.467814679041189840e-02
1.310878433256437347e+03 6.879403761124690264e-02
1.310234251400166613e+03 -3.299216781192821496e-02
1.309590154712323056e+03 9.129944927176060834e-03
1.308946143183846289e+03 2.204724216383450140e-03
1.308302216805683202e+03 6.971288967078172194e-02
1.307658375568771589e+03 1.941508254783562426e-01
1.307014619464063799e+03 9.481535775321939252e-02
1.306370948482501262e+03 1.657974115701279505e-01
1.305727362615032689e+03 -9.143671354751652103e-02
1.305083861852612245e+03 -3.880982053884267369e-02
1.304440446186185000e+03 -8.548259793186438471e-02
1.303797115606705120e+03 -1.079718551268566556e-01
1.303153870105128590e+03 5.675381934284030178e-02
1.302510709672409575e+03 4.737129012194640776e-02
1.301867634299502242e+03 5.099006824676425437e-02
1.301224643977368032e+03 -1.852792102451235323e-01
1.300581738696964749e+03 -1.291168162498772809e-01
1.299938918449253833e+03 -2.217471916028483092e-01
1.299296183225196728e+03 1.591712750649686495e-02
1.298653533015760331e+03 7.920661947257096394e-03
1.298010967811906085e+03 -4.041940395424758470e-01
1.297368487604600887e+03 -2.466792384112525757e-02
1.296726092384815274e+03 4.326694002380047227e-02
1.296083782143514327e+03 2.176264082939675937e-01
1.295441556871674038e+03 -4.234121274750935471e-01
1.294799416560263126e+03 1.131023997003857973e-01
1.294157361200257583e+03 -6.816345090680021868e-02
1.293515390782629765e+03 -3.363836267934667279e-01
1.292873505298359305e+03 7.593890245851787901e-02
1.292231704738420376e+03 -1.289202046731916795e-01
1.291589989093796248e+03 6.714915752532221727e-02
1.290948358355462915e+03 -1.794196108604930173e-01
1.290306812514405465e+03 -2.765283784456440408e-01
1.289665351561608986e+03 -2.949389892981253009e-02
1.289023975488056749e+03 -1.966589124111658635e-02
1.288382684284735660e+03 3.526963587043775022e-02
1.287741477942630809e+03 -1.862246153699758378e-01
1.287100356452734559e+03 -1.783963451135971989e-01
1.286459319806035637e+03 -3.853419896540057343e-01
1.285818367993528227e+03 -7.180748459601600520e-02
1.285177501006204693e+03 -1.268239191889221629e-01
1.284536718835059219e+03 5.071865777996832636e-02
1.283896021471089625e+03 -2.090426203464768873e-01
1.283255408905290096e+03 6.348428132230581056e-02
1.282614881128663910e+03 1.985960267456983175e-01
1.281974438132208888e+03 1.598090830077986968e-01
1.281334079906930128e+03 3.605055370924802327e-01
1.280693806443827270e+03 -8.799783757316435862e-02
1.280053617733905412e+03 2.458708600766954799e-01
1.279413513768175108e+03 -1.690331869643023899e-01
1.278773494537637816e+03 1.026133517390513117e-01
1.278133560033305912e+03 -2.602785631183638856e-02
1.277493710246189949e+03 -9.166261142059296818e-02
1.276853945167302300e+03 4.670403753854755757e-02
1.276214264787653519e+03 -1.327520363107344281e-01
1.275574669098259619e+03 3.050956106581652061e-01
1.274935158090138430e+03 -1.495585705553049982e-01
1.274295731754304143e+03 -3.088624998933794941e-01
1.273656390081780046e+03 -8.001327081866033836e-03
1.273017133063582150e+03 -9.328271582671879836e-01
1.272377960690731925e+03 -4.294637011693120884e-03
1.271738872954258113e+03 1.981153117862925750e-01
1.271099869845178546e+03 1.081506496575550813e-01
1.270460951354523786e+03 -7.998996991691595393e-02
1.269822117473318940e+03 -3.939385558422803801e-01
1.269183368192594571e+03 -5.876015436096735517e-02
1.268544703503377605e+03 7.036609413169465921e-02
1.267906123396702242e+03 4.789882256724552201e-02
1.267267627863600865e+03 -4.326953026193482432e-01
1.266629216895109494e+03 -1.101640940794735429e-01
1.265990890482262330e+03 -5.830094506308146629e-01
1.265352648616093575e+03 -2.768385968000580677e-02
1.264714491287648343e+03 3.201032059324172008e-01
1.264076418487962655e+03 -3.191371625645555432e-01
1.263438430208077989e+03 -6.245803377526014388e-02
1.262800526439037640e+03 1.975437760580008029e-01
1.262162707171886723e+03 -3.958594186694140427e-01
1.261524972397672173e+03 -2.323635002241638825e-01
1.260887322107435466e+03 -6.460333096710116907e-01
1.260249756292234451e+03 -4.613999118772387220e-01
1.259612274943110606e+03 3.842834669615107779e-01
1.258974878051116320e+03 7.529095185524586897e-01
1.258337565607307624e+03 2.792300494556466117e-01
1.257700337602738728e+03 -1.015743183989293447e-01
1.257063194028463840e+03 -2.661956255129593329e-01
1.256426134875538992e+03 -3.170527368833554460e-01
1.255789160135023849e+03 6.735778472521144478e-01
1.255152269797978079e+03 -4.487004289340662533e-01
1.254515463855463167e+03 1.880479705815592539e-01
1.253878742298540601e+03 -9.230561837946543724e-01
1.253242105118273685e+03 -3.008495491543440314e-01
1.252605552305731180e+03 3.075940477086431812e-01
1.251969083851978212e+03 3.972797162865630144e-02
1.251332699748083542e+03 -5.866795014135027519e-02
1.250696399985114112e+03 -7.906416022476653316e-01
1.250060184554144143e+03 -2.565694908002346120e-01
1.249424053446246035e+03 -3.344673935346854921e-02
1.248788006652490367e+03 -1.340669725002157642e-01
1.248152044163956816e+03 1.350032447124388524e-02
1.247516165971717783e+03 -2.117079325272159807e-01
1.246880372066854761e+03 1.108948569700441977e-01
1.246244662440447428e+03 -1.315925095562279490e-01
1.245609037083571820e+03 -9.743191471983811414e-02
1.244973495987316710e+03 -1.238086783218063924e-01
1.244338039142763591e+03 -7.139669959922338993e-01
1.243702666540995779e+03 4.527323421276076010e-01
1.243067378173100224e+03 -7.175200512558934651e-01
1.242432174030167516e+03 -4.334267967970732438e-01
1.241797054103284609e+03 9.483216697595300837e-02
1.241162018383542090e+03 -3.517463153007910348e-01
1.240527066862034189e+03 -1.153522870497195457e-01
1.239892199529853315e+03 1.647786745573098441e-02
1.239257416378093694e+03 -1.470729942215354691e-01
1.238622717397853194e+03 -1.338284847826985528e-02
1.237988102580229679e+03 6.746217983437416965e-01
1.237353571916319197e+03 -1.681629204803831990e-01
1.236719125397226890e+03 1.949238494158367363e-01
1.236084763014052442e+03 2.840044904382852953e-01
1.235450484757899176e+03 -1.674491358913785810e-01
1.234816290619870415e+03 -6.178316098707110626e-01
1.234182180591078577e+03 -5.914461996779771941e-02
1.233548154662625166e+03 -6.931405970235213210e-02
1.232914212825618961e+03 -6.508310556687112447e-01
1.232280355071176018e+03 -3.966516013062028057e-01
1.231646581390405117e+03 5.915424377160023450e-01
1.231012891774416858e+03 2.363285143158207757e-01
1.230379286214329113e+03 -7.938981841678852680e-01
1.229745764701256121e+03 4.642761411973383434e-01
1.229112327226317575e+03 1.140322336779914653e-01
1.228478973780633169e+03 2.549828928923068491e-02
1.227845704355320777e+03 -1.256567904401208469e-01
1.227212518941501912e+03 4.932137427352488723e-01
1.226579417530299907e+03 4.020317892849599728e-01
1.225946400112839910e+03 7.597406277908008709e-01
1.225313466680247075e+03 8.736579514552952896e-02
1.224680617223652007e+03 2.001925899977475554e-01
1.224047851734178039e+03 2.276953965781105260e-01
1.223415170202959416e+03 4.983957564703690446e-01
1.222782572621128566e+03 -1.759980841320217260e-01
1.222150058979812457e+03 6.301218645550517305e-02
1.221517629270152611e+03 1.720502226110396937e-01
1.220885283483279636e+03 -1.917145789506167763e-01
1.220253021610333235e+03 1.275062027678898480e-01
1.219620843642451291e+03 4.195503249387227407e-01
1.218988749570773507e+03 -6.327585597202443901e-02
1.218356739386443223e+03 4.273072197433071540e-01
1.217724813080598324e+03 -6.070052973946366004e-02
1.217092970644389425e+03 -7.156610412600683535e-01
1.216461212068958048e+03 -1.365897802962941776e-01
1.215829537345452991e+03 4.336465533689363716e-01
1.215197946465019413e+03 -2.316064292317688289e-01
1.214566439418807931e+03 6.989219415183176576e-01
1.213935016197974619e+03 -2.673052221220858504e-01
1.213303676793666455e+03 3.761029045265381621e-01
1.212672421197041331e+03 -5.518509735807289873e-01
1.212041249399253502e+03 6.841279983851409341e-01
1.211410161391457223e+03 -7.611028748461269311e-01
1.210779157164815842e+03 1.549297342337658534e-01
1.210148236710483616e+03 -2.344420888540855313e-02
1.209517400019623892e+03 -9.752302944442143851e-01
1.208886647083400021e+03 -2.786688198504458369e-01
1.208255977892973533e+03 8.247923525864238326e-02
1.207625392439511415e+03 1.032794287325178029e-01
1.206994890714178837e+03 -3.962856054828439167e-01
1.206364472708146423e+03 4.578015805642201563e-01
1.205734138412581160e+03 -3.738535084090412464e-01
1.205103887818655494e+03 -1.027509582453680625e-01
1.204473720917540049e+03 1.707128673371696992e-01
1.203843637700409090e+03 6.733794740420221414e-01
1.203213638158438698e+03 -3.706968707084666304e-01
1.202583722282803137e+03 -3.386075944622194966e-01
1.201953890064683947e+03 2.769321423013714201e-01
1.201324141495255390e+03 3.982843800198445083e-01
1.200694476565702644e+03 8.114894697586848560e-01
1.200064895267203610e+03 3.388809415749410303e-01
1.199435397590945286e+03 1.930575705892702276e-01
1.198805983528111028e+03 5.767892256878245361e-01
1.198176653069887834e+03 2.548419374995684050e-01
1.197547406207462700e+03 -2.192822509118134700e-01
1.196918242932024441e+03 -4.352540125317709285e-01
1.196289163234763691e+03 3.442512870253481849e-01
1.195660167106871086e+03 7.525441378925970537e-02
1.195031254539542715e+03 -4.579360558453948182e-01
1.194402425523969214e+03 -1.903106470767978453e-01
1.193773680051352130e+03 -1.615847962225029355e-01
1.193145018112882099e+03 1.076139833125195899e-01
1.192516439699764305e+03 6.504886817766101226e-01
1.191887944803194841e+03 5.305199988689052182e-01
1.191259533414378893e+03 4.934632151307581371e-01
1.190631205524516190e+03 -4.511123642905272013e-01
1.190002961124813737e+03 1.984886658343348043e-01
1.189374800206473083e+03 1.043725983664909540e+00
1.188746722760708508e+03 4.885654774724515481e-01
1.188118728778719742e+03 5.298405883121686255e-01
1.187490818251726523e+03 3.198607267918601726e-01
1.186862991170932219e+03 4.708607053510965152e-04
