# Supplementary material for: Elevated concentrations cause upright alpha-synuclein conformation at lipid interfaces
Source: Nat Commun. 2023 Sep 18;14:5731. doi: 10.1038/s41467-023-39843-1 (PMC10507035; doi:10.1038/s41467-023-39843-1)
Supplement: Supplementary file 3 — Source Data [file 41467_2023_39843_MOESM3_ESM.zip › Source Data file/FigureS3/A/aS-DPPG_50uM-reproduction-NoFiltration_t = 0.30 to 0.97 hr.txt]

2.303734463863343990e+03 1.996879926771314914e-02
2.302961100516073202e+03 1.029784769451208143e-01
2.302187836495217198e+03 -2.815152381992242978e-02
2.301414671789645581e+03 -3.969197388529458609e-02
2.300641606388224318e+03 -7.643041146206659697e-02
2.299868640279824831e+03 -6.645433746003300002e-02
2.299095773453316724e+03 -5.653101036482625213e-02
2.298323005897578696e+03 -4.624732775381901889e-02
2.297550337601480351e+03 2.498330371264004257e-02
2.296777768553902206e+03 9.440090145565750365e-03
2.296005298743721141e+03 -2.734762335014950807e-02
2.295232928159812218e+03 4.218493295244786501e-02
2.294460656791063229e+03 1.304649709390507707e-02
2.293688484626352874e+03 -1.959620832877780397e-02
2.292916411654567128e+03 9.359274865035874247e-02
2.292144437864588326e+03 1.943536859394284083e-02
2.291372563245306083e+03 -3.705106433449205372e-02
2.290600787785611828e+03 -5.307578847596692434e-02
2.289829111474389720e+03 -1.502560637343794067e-02
2.289057534300536645e+03 1.157310254338776712e-02
2.288286056252940398e+03 1.783428468050144572e-02
2.287514677320499686e+03 7.672897791806622576e-03
2.286743397492111399e+03 2.738212663627841853e-02
2.285972216756672424e+03 -3.081830474272573284e-02
2.285201135103079650e+03 -4.484289359581374729e-02
2.284430152520235424e+03 1.646244280693293094e-02
2.283659268997043910e+03 -6.290845946394005295e-02
2.282888484522407452e+03 6.246959604610234987e-03
2.282117799085232036e+03 2.898588469827698133e-02
2.281347212674421826e+03 4.647501664128689258e-02
2.280576725278890081e+03 2.442023933558194748e-02
2.279806336887540965e+03 2.853234951540660827e-02
2.279036047489289558e+03 -8.781747309522755854e-03
2.278265857073050938e+03 2.722236584427353140e-02
2.277495765627734727e+03 -6.083990641121249029e-03
2.276725773142261460e+03 6.431998422143148098e-03
2.275955879605542577e+03 6.103281158613192356e-03
2.275186085006502253e+03 6.048218459366594413e-03
2.274416389334062842e+03 -3.244100161115086312e-02
2.273646792577141241e+03 2.374314799185324801e-02
2.272877294724663443e+03 3.119050250416232403e-03
2.272107895765555440e+03 -4.205368260266206804e-02
2.271338595688741407e+03 -2.709868914729256575e-03
2.270569394483152792e+03 -1.160880205820725118e-02
2.269800292137719225e+03 1.309054547870463527e-02
2.269031288641366700e+03 2.036973824745155065e-02
2.268262383983035761e+03 3.461422823111252184e-02
2.267493578151652400e+03 -2.548698505930643149e-03
2.266724871136160800e+03 -1.077539091892466307e-02
2.265956262925490591e+03 -1.473099817890837979e-02
2.265187753508585956e+03 1.034094188803874569e-05
2.264419342874387439e+03 -2.170295392353984235e-02
2.263651031011833766e+03 1.702535523497038239e-02
2.262882817909867299e+03 -1.110836669185840363e-02
2.262114703557437679e+03 2.376855608321088581e-02
2.261346687943489087e+03 3.502240621752310268e-02
2.260578771056969344e+03 1.986374958247705963e-02
2.259810952886826271e+03 -2.595377161411005495e-03
2.259043233422013145e+03 1.104856746401651664e-02
2.258275612651483243e+03 -1.452952459982037071e-02
2.257508090564189843e+03 -4.879940357120489576e-03
2.256740667149086221e+03 -2.134891122592729243e-02
2.255973342395132931e+03 8.413412925648613636e-03
2.255206116291286889e+03 6.730184305962378863e-03
2.254438988826506829e+03 1.534658650844144233e-02
2.253671959989755123e+03 1.649896144462076331e-02
2.252905029769999601e+03 2.636477527163907930e-02
2.252138198156198996e+03 -9.355583949198151283e-05
2.251371465137321138e+03 4.700871447186119427e-03
2.250604830702335676e+03 -7.326156064984126921e-03
2.249838294840208619e+03 1.205733945209594773e-02
2.249071857539915072e+03 4.418497577023987322e-02
2.248305518790422866e+03 -1.675636740603066166e-02
2.247539278580708924e+03 -1.789319636380741485e-02
2.246773136899746532e+03 -4.660016479191204410e-03
2.246007093736514435e+03 4.367164501089423889e-02
2.245241149079989555e+03 -1.418169368979874459e-02
2.244475302919152455e+03 2.959842528111501433e-02
2.243709555242985516e+03 2.755283384337784552e-02
2.242943906040469301e+03 2.203498181591907225e-03
2.242178355300591647e+03 2.933491390242804614e-02
2.241412903012336756e+03 -2.231038240566261648e-03
2.240647549164688826e+03 8.486646562277173206e-03
2.239882293746642972e+03 3.760733033627452343e-02
2.239117136747185214e+03 -6.960169514949271150e-03
2.238352078155308845e+03 2.416310822501060301e-02
2.237587117960008982e+03 1.482953759371483972e-02
2.236822256150277099e+03 7.385808416551281966e-03
2.236057492715113767e+03 -1.961575044025547167e-04
2.235292827643517739e+03 1.312875179916032399e-02
2.234528260924482311e+03 4.353168379028823226e-02
2.233763792547013509e+03 6.140212631320614636e-03
2.232999422500115543e+03 2.671920372334243843e-02
2.232235150772790803e+03 -2.353299145753756389e-03
2.231470977354043498e+03 -1.068574294964135321e-02
2.230706902232879656e+03 5.864057357883657381e-03
2.229942925398314401e+03 -3.768322107901155016e-02
2.229179046839351940e+03 1.633397566307031451e-02
2.228415266545003760e+03 1.126080791146453867e-02
2.227651584504288621e+03 -2.204491588355801082e-04
2.226888000706219827e+03 1.245114876839228078e-02
2.226124515139808864e+03 1.695058102019905352e-02
2.225361127794079948e+03 3.033062668802161826e-02
2.224597838658048204e+03 1.839171599825442042e-03
2.223834647720736029e+03 3.827669700967045816e-03
2.223071554971165824e+03 1.739070152016380499e-03
2.222308560398359987e+03 -2.196160664193095929e-04
2.221545663991348192e+03 -3.873661978283868875e-03
2.220782865739152840e+03 -2.325027930692960976e-04
2.220020165630805423e+03 -2.283791064695718520e-02
2.219257563655333797e+03 1.210196361696934571e-02
2.218495059801771276e+03 -3.895839356596162654e-03
2.217732654059149354e+03 -2.354763015191569525e-02
2.216970346416504981e+03 1.422809128497089237e-02
2.216208136862869651e+03 1.369622565120489320e-02
2.215446025387287591e+03 1.204644694038504646e-02
2.214684011978793933e+03 1.538991959155323538e-02
2.213922096626429266e+03 9.199416193223871122e-03
2.213160279319235997e+03 -1.810116429811622560e-03
2.212398560046258353e+03 2.986210025920082480e-03
2.211636938796540562e+03 -1.382538975275984794e-02
2.210875415559132307e+03 5.525737626022672253e-03
2.210113990323077815e+03 -4.529858290562468505e-03
2.209352663077430407e+03 -3.150399285712880779e-03
2.208591433811237948e+03 -2.292054858419632164e-04
2.207830302513557399e+03 1.210725388012846848e-02
2.207069269173436624e+03 2.712828001707315306e-03
2.206308333779938039e+03 1.205507403976892929e-03
2.205547496322118604e+03 2.284259665860739405e-02
2.204786756789029823e+03 -1.129051560632961596e-02
2.204026115169743207e+03 9.199714373772037088e-03
2.203265571453308439e+03 2.166533441865563236e-02
2.202505125628800670e+03 -5.473586047211771721e-03
2.201744777685276858e+03 -1.806278923962095718e-04
2.200984527611806698e+03 4.257023262898062231e-03
2.200224375397458061e+03 -9.085786104122391474e-03
2.199464321031297004e+03 1.104814304500083624e-02
2.198704364502398676e+03 3.156381884831106592e-03
2.197944505799836406e+03 3.275468341403700578e-03
2.197184744912681708e+03 -7.073509629287164438e-03
2.196425081830009731e+03 -3.586570276415111582e-03
2.195665516540895624e+03 1.007196887867607693e-02
2.194906049034425450e+03 -1.705192022878124214e-02
2.194146679299672542e+03 -4.302067122739633258e-03
2.193387407325721142e+03 3.637342091450402378e-03
2.192628233101651858e+03 -1.201231253197884404e-03
2.191869156616554392e+03 -1.232362448520426049e-02
2.191110177859509349e+03 -3.029819316012400711e-03
2.190351296819606432e+03 -8.580657883229744765e-03
2.189592513485937161e+03 1.057854331046529858e-02
2.188833827847591238e+03 2.317041051131821152e-03
2.188075239893658363e+03 -7.856621187000801393e-03
2.187316749613233696e+03 1.772378336362118167e-02
2.186558356995414215e+03 -1.335958263071846362e-02
2.185800062029295077e+03 1.343884247803788304e-02
2.185041864703973260e+03 1.410459529538447571e-03
2.184283765008551200e+03 5.424591165220492110e-03
2.183525762932131329e+03 1.369168839496761421e-03
2.182767858463812445e+03 1.073083929769848462e-02
2.182010051592700620e+03 1.422613104012882598e-03
2.181252342307900108e+03 9.245026049714147667e-03
2.180494730598524256e+03 9.977642086312382697e-03
2.179737216453673682e+03 -6.439778089152701016e-03
2.178979799862465370e+03 -2.215162851944688094e-03
2.178222480814009032e+03 5.482510477813160032e-03
2.177465259297418015e+03 -8.155654696795688668e-04
2.176708135301807488e+03 -8.245497141299625715e-04
2.175951108816292617e+03 7.372901098301904224e-03
2.175194179829992208e+03 1.067778709480521771e-03
2.174437348332026886e+03 -1.667349524991931320e-04
2.173680614311517274e+03 -1.375369379653720555e-03
2.172923977757583998e+03 1.681892568920412669e-03
2.172167438659354957e+03 -1.422438438431516180e-03
2.171410997005952595e+03 4.758941167755983623e-03
2.170654652786504812e+03 -7.583871680761122879e-04
2.169898405990139509e+03 -4.649370003264242934e-03
2.169142256605988223e+03 -2.797923247406896088e-03
2.168386204623182493e+03 3.603926513506401814e-03
2.167630250030855677e+03 6.344660901807554210e-03
2.166874392818139313e+03 3.138971690840660668e-03
2.166118632974174034e+03 3.911249948717154638e-03
2.165362970488093197e+03 6.043147371167669965e-03
2.164607405349041073e+03 -5.383545570994630047e-03
2.163851937546152840e+03 -2.754840021976609921e-03
2.163096567068576405e+03 2.866826950712464319e-03
2.162341293905452403e+03 6.943931666259328499e-03
2.161586118045925105e+03 -2.533914124252699667e-03
2.160831039479142419e+03 -1.087305450794725766e-03
2.160076058194252255e+03 -1.118239011074538460e-03
2.159321174180406160e+03 9.780263466591266469e-03
2.158566387426755682e+03 7.678928367751431533e-04
2.157811697922450549e+03 1.235495282070722548e-03
2.157057105656645945e+03 7.537168527650074581e-04
2.156302610618500694e+03 7.768441390615490102e-04
2.155548212797169981e+03 1.279697907200965865e-02
2.154793912181812630e+03 4.756793993446145272e-03
2.154039708761589281e+03 -3.087747305333842038e-03
2.153285602525660579e+03 3.575752352873483222e-03
2.152531593463194440e+03 1.098947326358184259e-03
2.151777681563349688e+03 -2.547641623751025017e-03
2.151023866815296060e+03 2.285342127494202798e-03
2.150270149208203293e+03 -8.971298710699664647e-04
2.149516528731235667e+03 3.024598439150112412e-03
2.148763005373572014e+03 -9.054158787163730116e-04
2.148009579124376614e+03 -2.039709239564941028e-03
2.147256249972826481e+03 6.475723626570746311e-04
2.146503017908102265e+03 -1.266535412197278428e-04
2.145749882919371885e+03 2.467386598728987628e-04
2.144996844995821448e+03 -4.112852304151129804e-03
2.144243904126627967e+03 5.842335432240853936e-03
2.143491060300973913e+03 4.125211056408734610e-03
2.142738313508041756e+03 2.772616214494724816e-03
2.141985663737015784e+03 9.517633701374081379e-04
2.141233110977082106e+03 -1.197079304895461724e-03
2.140480655217426829e+03 3.058496749214287790e-03
2.139728296447245157e+03 2.296385603964387363e-03
2.138976034655719559e+03 4.274576774793730459e-03
2.138223869832050696e+03 6.258392315050938237e-03
2.137471801965426494e+03 1.904516396519823030e-03
2.136719831045042156e+03 -3.684951589737548404e-03
2.135967957060096523e+03 -1.223895425015412584e-04
2.135216179999788437e+03 -2.439720067671799844e-03
2.134464499853316738e+03 -2.727001730136663533e-03
2.133712916609882086e+03 2.473862105731983781e-03
2.132961430258686960e+03 7.294464552912560858e-03
2.132210040788939295e+03 -1.395383853893508675e-03
2.131458748189837934e+03 -1.207466980991902161e-04
2.130707552450596268e+03 8.331261209808049151e-04
2.129956453560418595e+03 5.282839981176108354e-03
2.129205451508520127e+03 3.650828684367431274e-03
2.128454546284110620e+03 2.668047211100914307e-03
2.127703737876405285e+03 4.152352589325560353e-03
2.126953026274613876e+03 2.870042758878232122e-03
2.126202411467957063e+03 -4.093053262252321564e-03
2.125451893445651876e+03 6.331033797319175760e-03
2.124701472196917166e+03 2.884256375228489312e-03
2.123951147710973601e+03 4.797808858685677011e-04
2.123200919977043668e+03 2.568635333802123197e-03
2.122450788984351675e+03 -2.522065464092804101e-03
2.121700754722123747e+03 -3.866776065116133559e-03
2.120950817179587830e+03 -1.145477195371950169e-04
2.120200976345970048e+03 1.937823603205470575e-03
2.119451232210500166e+03 1.053736224924740287e-03
2.118701584762413404e+03 7.643254890096491238e-04
2.117952033990937707e+03 2.797024085630272355e-03
2.117202579885311934e+03 1.020432439333665304e-03
2.116453222434769486e+03 1.887981514172507470e-03
2.115703961628549223e+03 2.170694518902174623e-03
2.114954797455888183e+03 -1.275614537075535956e-03
2.114205729906030683e+03 -1.191026454046058974e-04
2.113456758968213762e+03 1.027568300431303287e-03
2.112707884631687193e+03 1.298359929666002832e-03
2.111959106885691654e+03 7.242147933826309026e-04
2.111210425719475097e+03 7.259190336347622931e-04
2.110461841122283658e+03 2.144031126669262554e-03
2.109713353083370748e+03 -1.213735591553833986e-03
2.108964961591986139e+03 3.480837333544287756e-03
2.108216666637383241e+03 9.709881441845218467e-04
2.107468468208811828e+03 1.795919665752408051e-03
2.106720366295530766e+03 -2.589438021078221529e-03
2.105972360886798924e+03 -1.223524219951572286e-03
2.105224451971873350e+03 4.321365962260595829e-04
2.104476639540012911e+03 1.220441035097120149e-03
2.103728923580481933e+03 4.150887956707191573e-03
2.102981304082541101e+03 6.682836437477200457e-04
2.102233781035458378e+03 3.309364378181239331e-03
2.101486354428498089e+03 -3.659234514021093626e-04
2.100739024250926377e+03 -1.207350390859329513e-04
2.099991790492014843e+03 2.723758846448387679e-03
2.099244653141035087e+03 1.423780903014890218e-03
2.098497612187256891e+03 -3.833870498396125875e-04
2.097750667619953674e+03 3.013618793472028993e-03
2.097003819428404313e+03 3.039804494588288844e-03
2.096257067601884046e+03 -2.885828658169040540e-03
2.095510412129668111e+03 2.148074566372706797e-03
2.094763853001040843e+03 4.149236238052461147e-03
2.094017390205281117e+03 7.348788135275470708e-03
2.093271023731673267e+03 2.103387915101672355e-03
2.092524753569497989e+03 8.717599253983396084e-04
2.091778579708048710e+03 2.115093033472971104e-03
2.091032502136604307e+03 -2.124958772210665779e-03
2.090286520844458209e+03 2.338871464725945405e-03
2.089540635820902025e+03 5.934047140361781245e-04
2.088794847055225546e+03 3.408979277094920709e-03
2.088049154536722199e+03 -5.887237528121459351e-04
2.087303558254687232e+03 1.769485765359828143e-03
2.086558058198415893e+03 2.698550357138071367e-03
2.085812654357207066e+03 2.004892947690628535e-03
2.085067346720361456e+03 1.057771464349637402e-03
2.084322135277181587e+03 5.062906925379894070e-03
2.083577020016962706e+03 7.188831019388927657e-03
2.082832000929018250e+03 4.058696542342994824e-03
2.082087078002647104e+03 -3.247841270416666933e-03
2.081342251227157249e+03 1.233870707726401764e-03
2.080597520591860302e+03 1.904020092670865097e-03
2.079852886086062426e+03 7.801922093303569495e-04
2.079108347699075239e+03 3.221033553707188706e-04
2.078363905420215815e+03 1.622146174944762110e-03
2.077619559238795773e+03 1.614192097275889571e-03
2.076875309144134008e+03 3.135238059666483061e-04
2.076131155125543955e+03 4.151642245124835887e-03
2.075387097172346330e+03 3.912858686461201212e-03
2.074643135273861844e+03 1.996608488182356495e-03
2.073899269419414850e+03 9.367044037689898229e-04
2.073155499598326060e+03 -9.439201410047384864e-04
2.072411825799921644e+03 2.596012875301695246e-03
2.071668248013525954e+03 -1.757718685257959879e-03
2.070924766228470617e+03 -1.571088645729410479e-03
2.070181380434085440e+03 -1.132897470113545266e-04
2.069438090619696595e+03 9.064107481224723548e-04
2.068694896774642984e+03 -2.125952671453235424e-03
2.067951798888252597e+03 -7.189292541579866361e-04
2.067208796949867974e+03 1.692266547294971491e-03
2.066465890948822562e+03 -2.269977163499447333e-03
2.065723080874453444e+03 4.628622241645504592e-03
2.064980366716103163e+03 3.278803228824724199e-03
2.064237748463112439e+03 -1.432452429204721751e-03
2.063495226104825633e+03 1.191469948005706176e-03
2.062752799630587106e+03 3.976606018483356056e-03
2.062010469029741216e+03 -4.359408876582889988e-03
2.061268234291637782e+03 -1.190972769532693855e-03
2.060526095405624801e+03 3.505287575578994782e-03
2.059784052361055728e+03 1.151765840294578834e-03
2.059042105147280381e+03 2.924633088435429386e-03
2.058300253753650395e+03 4.138988329026427326e-03
2.057558498169524682e+03 -1.007951348786164677e-04
2.056816838384260336e+03 1.807249068304084315e-03
2.056075274387212630e+03 5.967353109672219116e-03
2.055333806167744115e+03 1.098355937685688722e-03
2.054592433715215520e+03 -2.664211607197604467e-04
2.053851157018985759e+03 1.703812950709110473e-03
2.053109976068424658e+03 3.009379055839779809e-03
2.052368890852894765e+03 2.880123894458721558e-03
2.051627901361762270e+03 1.501627272433292675e-03
2.050887007584402454e+03 2.476469066490845188e-03
2.050146209510177869e+03 1.952730026148226340e-03
2.049405507128465615e+03 -1.654078155121304055e-03
2.048664900428635519e+03 -7.019006282990314935e-04
2.047924389400066502e+03 1.577164701621912302e-03
2.047183974032130209e+03 3.368954832798432605e-03
2.046443654314209198e+03 5.921285374305895668e-05
2.045703430235678752e+03 9.465994889715698395e-04
2.044963301785919612e+03 1.384887558675713341e-03
2.044223268954317973e+03 2.846507294657763323e-03
2.043483331730254577e+03 1.637967821164935901e-03
2.042743490103117438e+03 2.517136322500232795e-03
2.042003744062290934e+03 3.630017258786447272e-03
2.041264093597163082e+03 1.193910613892814037e-03
2.040524538697127355e+03 -5.076805823795196545e-04
2.039785079351573586e+03 5.270078953763367716e-05
2.039045715549891611e+03 -7.664632801029217565e-04
2.038306447281480359e+03 3.139592357064019488e-03
2.037567274535731485e+03 1.640005233985277703e-03
2.036828197302047556e+03 9.627083648247094496e-04
2.036089215569822045e+03 6.912081761502014265e-04
2.035350329328457519e+03 1.177367696768027300e-03
2.034611538567358366e+03 1.639924525884704125e-03
2.033872843275925334e+03 2.951845392381659966e-03
2.033134243443562809e+03 1.661979539182947482e-03
2.032395739059680636e+03 -7.878380832625080413e-05
2.031657330113683201e+03 3.188207760110847722e-03
2.030919016594980349e+03 8.793988703167859638e-04
2.030180798492985559e+03 2.401240076107920979e-03
2.029442675797108677e+03 1.904602512823191495e-03
2.028704648496765003e+03 7.297518209932698412e-04
2.027966716581371657e+03 2.535079482749347420e-03
2.027228880040342119e+03 2.167925999578339605e-03
2.026491138863097149e+03 2.584043082018486030e-03
2.025753493039057503e+03 2.879964971634070992e-03
2.025015942557640301e+03 7.915763286406484389e-04
2.024278487408273577e+03 1.412786193368804444e-04
2.023541127580379907e+03 2.035734236383502597e-03
2.022803863063383687e+03 1.076980864927431711e-03
2.022066693846716589e+03 6.515770646093770654e-04
2.021329619919804827e+03 2.780506240605135071e-03
2.020592641272076435e+03 9.379950432056588386e-04
2.019855757892966722e+03 2.918309782543265438e-03
2.019118969771909178e+03 1.901281570666873890e-03
2.018382276898340933e+03 2.366203802176356907e-03
2.017645679261691839e+03 -6.578756809699151263e-05
2.016909176851406301e+03 1.364803603895765579e-03
2.016172769656921446e+03 1.719134873913912790e-03
2.015436457667678042e+03 2.048214585254525422e-03
2.014700240873120492e+03 2.135684697199706494e-03
2.013964119262687746e+03 9.316983410317628434e-04
2.013228092825831482e+03 1.811426033217858680e-03
2.012492161551996105e+03 4.665047026714298490e-04
2.011756325430631478e+03 8.953471241291398059e-04
2.011020584451185641e+03 1.565425176137399867e-03
2.010284938603110277e+03 2.053719469504287302e-03
2.009549387875860702e+03 2.531030124925567372e-03
2.008813932258886780e+03 6.088402763960679576e-04
2.008078571741651103e+03 9.377701363305877575e-04
2.007343306313607172e+03 -7.962381109771016425e-04
2.006608135964213943e+03 2.859301273853607182e-03
2.005873060682935829e+03 2.022467418660993475e-03
2.005138080459229968e+03 5.767346886376176034e-04
2.004403195282562592e+03 8.016673336992073120e-04
2.003668405142398115e+03 1.485462554217973274e-03
2.002933710028202768e+03 1.394339682756474269e-03
2.002199109929446422e+03 2.128951941705210793e-03
2.001464604835595310e+03 1.360822894848849347e-03
2.000730194736122940e+03 1.343239539495830583e-03
1.999995879620502819e+03 1.693136540768875459e-03
1.999261659478206639e+03 1.027014952954110076e-03
1.998527534298711544e+03 9.441199286146052328e-04
1.997793504071494681e+03 5.115980925450538041e-04
1.997059568786036834e+03 1.827553862046025048e-03
1.996325728431811513e+03 6.367006402684886445e-04
1.995591982998306776e+03 9.767249697266392611e-04
1.994858332475001589e+03 2.733458707893668405e-03
1.994124776851384013e+03 2.158526457772261958e-03
1.993391316116934831e+03 3.102787345301658006e-03
1.992657950261149381e+03 5.994046346092192284e-04
1.991924679273510264e+03 -1.760058565394753802e-04
1.991191503143511000e+03 7.836150328269144566e-04
1.990458421860645103e+03 2.862354619852878340e-03
1.989725435414402455e+03 5.157133945402082300e-04
1.988992543794282028e+03 1.383067960651657863e-04
1.988259746989775522e+03 1.297997120711761503e-03
1.987527044990383729e+03 1.527125051408463911e-03
1.986794437785609261e+03 1.748666176118636884e-03
1.986061925364949275e+03 1.374720230437111949e-03
1.985329507717908200e+03 6.567234523307999934e-04
1.984597184833988649e+03 9.982660606899771728e-04
1.983864956702698692e+03 1.159980722492514292e-03
1.983132823313544577e+03 6.384288322976239619e-04
1.982400784656030737e+03 1.992342706872827010e-03
1.981668840719672517e+03 1.353096882831770608e-03
1.980936991493981623e+03 2.232092840620622347e-03
1.980205236968469762e+03 2.252066772483944049e-03
1.979473577132646824e+03 3.403801383185259483e-04
1.978742011976039066e+03 1.904843439696740637e-03
1.978010541488154558e+03 5.471401917038701138e-04
1.977279165658517741e+03 1.122213081055510988e-03
1.976547884476649415e+03 1.113682436698729865e-03
1.975816697932066745e+03 4.767058431633398310e-04
1.975085606014299628e+03 1.395410639216302208e-03
1.974354608712868867e+03 9.249083279099723975e-04
1.973623706017302538e+03 1.416067243241285857e-03
1.972892897917128721e+03 1.011807893098395569e-03
1.972162184401877312e+03 7.036479851502358638e-04
1.971431565461080027e+03 1.534886154078713393e-03
1.970701041084268581e+03 1.326527915848259949e-03
1.969970611260974692e+03 1.365339042417195977e-03
1.969240275980740989e+03 6.813967698152269921e-04
1.968510035233097369e+03 4.861365861329273183e-04
1.967779889007584643e+03 9.546471191945578522e-04
1.967049837293743622e+03 1.415960649002349870e-03
1.966319880081116935e+03 2.100754453580975546e-03
1.965590017359245394e+03 8.929359767647114055e-04
1.964860249117677085e+03 2.382076048762411542e-04
1.964130575345954639e+03 9.646557018440533871e-04
1.963400996033624324e+03 8.651659383579659700e-04
1.962671511170241502e+03 1.867415768271542178e-04
1.961942120745350621e+03 1.069699461319769188e-03
1.961212824748507046e+03 6.635628251034162827e-04
1.960483623169262501e+03 3.535763784108400748e-04
1.959754515997175986e+03 8.231036670610699518e-04
1.959025503221799227e+03 1.282945907418589666e-03
1.958296584832693043e+03 -1.612443781604236057e-04
1.957567760819416435e+03 8.833987174779146193e-04
1.956839031171528404e+03 -1.169350903133597005e-04
1.956110395878595227e+03 8.822969093572397069e-05
1.955381854930179543e+03 9.464464791453040381e-04
1.954653408315847628e+03 1.830162344857496921e-03
1.953925056025163940e+03 9.300441502680667494e-04
1.953196798047700213e+03 2.056344542994107023e-04
1.952468634373024543e+03 8.371040291487626952e-04
1.951740564990708663e+03 9.486744286543458962e-04
1.951012589890327945e+03 8.633926947690412790e-04
1.950284709061454123e+03 5.469758029901017121e-04
1.949556922493662569e+03 8.107781808652535010e-04
1.948829230176534111e+03 6.904496958297518796e-04
1.948101632099647759e+03 1.562196036518090163e-04
1.947374128252580704e+03 1.130347548196811158e-03
1.946646718624917412e+03 1.047994656060543791e-03
1.945919403206240531e+03 3.744241903552389958e-04
1.945192181986138166e+03 1.251898760945744553e-03
1.944465054954191146e+03 2.242987423341799113e-04
1.943738022099991213e+03 -3.208033680736546966e-05
1.943011083413128290e+03 6.867499256417595923e-04
1.942284238883190483e+03 6.464398276867694458e-04
1.941557488499776809e+03 1.066811532409904116e-03
1.940830832252473556e+03 1.409640974584366532e-03
1.940104270130877921e+03 -6.563580891063597485e-05
1.939377802124592563e+03 2.802750039370654860e-04
1.938651428223209223e+03 2.105861188802306847e-04
1.937925148416330558e+03 2.081573962722309506e-04
1.937198962693561043e+03 8.149899478978354320e-04
1.936472871044499698e+03 1.279092865226595568e-03
1.935746873458750997e+03 3.696438584735587448e-04
1.935020969925924874e+03 2.019601386270002846e-04
1.934295160435623984e+03 9.233003770773007528e-04
1.933569444977458261e+03 8.508552285484142141e-04
1.932843823541041274e+03 1.012331503916400789e-03
1.932118296115984776e+03 5.558410632955854136e-04
1.931392862691896880e+03 3.260086633409637821e-04
1.930667523258398433e+03 1.064804580585236278e-03
1.929942277805103004e+03 3.866626986213430326e-04
1.929217126321631440e+03 1.338486327465135146e-03
1.928492068797599131e+03 6.658831631023539232e-04
1.927767105222630562e+03 1.132822536869498419e-03
1.927042235586346578e+03 5.955555861537063008e-04
1.926317459878369846e+03 9.963247288065596279e-04
1.925592778088330306e+03 4.968737924384966555e-04
1.924868190205850624e+03 8.003134177432099034e-04
1.924143696220558923e+03 7.952206762550338703e-04
1.923419296122086962e+03 8.504059589422472646e-04
1.922694989900066503e+03 1.298629406951079535e-03
1.921970777544131124e+03 1.200958241252795102e-03
1.921246659043912587e+03 7.773749317071941990e-04
1.920522634389049927e+03 1.128314339188857176e-03
1.919798703569176723e+03 4.730224462425031530e-04
1.919074866573935651e+03 1.585398007046967843e-03
1.918351123392963927e+03 7.892980047757606425e-04
1.917627474015906046e+03 5.234242773642842992e-04
1.916903918432404680e+03 2.618859694065534070e-04
1.916180456632102505e+03 8.631169904208841216e-04
1.915457088604651290e+03 7.151593055759758065e-04
1.914733814339691889e+03 8.264971000813560020e-04
1.914010633826877893e+03 3.689170999883072035e-04
1.913287547055861069e+03 1.575841813216903239e-03
1.912564554016291368e+03 8.686769150998573021e-04
1.911841654697820559e+03 6.142183903813241974e-04
1.911118849090111325e+03 3.329197998398870191e-04
1.910396137182815437e+03 5.522593500173975925e-04
1.909673518965590119e+03 6.328045953205799906e-04
1.908950994428098056e+03 1.119161170922945529e-03
1.908228563559998292e+03 8.702939677976892757e-04
1.907506226350953511e+03 6.223982844924778879e-04
1.906783982790633672e+03 9.688792984962237963e-04
1.906061832868697820e+03 6.162342198800080904e-04
1.905339776574814096e+03 1.093008708403134027e-03
1.904617813898652457e+03 7.168042213609859955e-04
1.903895944829884684e+03 1.187545847033739726e-03
1.903174169358182553e+03 8.146322453255212120e-04
1.902452487473217843e+03 8.889014553932964155e-04
1.901730899164664152e+03 8.854083807252295180e-04
1.901009404422200532e+03 7.773419583794075960e-04
1.900288003235502401e+03 8.764253707945346287e-04
1.899566695594250632e+03 6.409365463913936547e-04
1.898845481488124278e+03 9.446689739150474201e-04
1.898124360906806032e+03 2.542755009349812541e-04
1.897403333839982224e+03 -1.447584796755967300e-07
1.896682400277333727e+03 4.278222838000420719e-04
1.895961560208552328e+03 6.513929309338174333e-04
1.895240813623320719e+03 6.979411855668849829e-04
1.894520160511332506e+03 1.216356743607238970e-03
1.893799600862277657e+03 7.167548304181998097e-04
1.893079134665846141e+03 7.132755443482253262e-04
1.892358761911738839e+03 1.077843665767020277e-03
1.891638482589643900e+03 1.146220439019318390e-03
1.890918296689264025e+03 6.067663692666961164e-04
1.890198204200294640e+03 9.183226162858021836e-04
1.889478205112436626e+03 7.940884729585673610e-04
1.888758299415390866e+03 3.838868373381892408e-04
1.888038487098861879e+03 5.007245805908511378e-04
1.887318768152556004e+03 1.092718104908359895e-03
1.886599142566175942e+03 5.911162546112230928e-04
1.885879610329428033e+03 5.173224560748692410e-04
1.885160171432025891e+03 8.902880588820072730e-04
1.884440825863677674e+03 1.167380816095779043e-03
1.883721573614096997e+03 4.871006236211531120e-04
1.883002414672993837e+03 7.165337304797334429e-04
1.882283349030087265e+03 8.527922381743300879e-04
1.881564376675092717e+03 1.009597356415365852e-03
1.880845497597725625e+03 5.479104256743402629e-04
1.880126711787706881e+03 6.139405242844705405e-04
1.879408019234761014e+03 4.749603785089894165e-04
1.878689419928603456e+03 5.409292815941908880e-04
1.877970913858966014e+03 5.613821405919559642e-04
1.877252501015567759e+03 8.490862945009763213e-04
1.876534181388136858e+03 8.016611242807940513e-04
1.875815954966406935e+03 6.429329094197587134e-04
1.875097821740102518e+03 7.285207309950254406e-04
1.874379781698955412e+03 1.253882093242328789e-03
1.873661834832701061e+03 8.539583194954890235e-04
1.872943981131074906e+03 6.329032175908600247e-04
1.872226220583806935e+03 9.557242135649601225e-04
1.871508553180641684e+03 7.141765784794448617e-04
1.870790978911310958e+03 5.165310338884647121e-04
1.870073497765559296e+03 8.802220425867058121e-04
1.869356109733129415e+03 1.070381803047500916e-03
1.868638814803762216e+03 1.237251813741576485e-03
1.867921612967202236e+03 7.223674837980202179e-04
1.867204504213199471e+03 8.460690349407584774e-04
1.866487488531500276e+03 5.461266617229226274e-04
1.865770565911849189e+03 1.047860670754688405e-03
1.865053736344003482e+03 8.969432222703571569e-04
1.864336999817709511e+03 1.166792154549104463e-03
1.863620356322728185e+03 7.241502069339024244e-04
1.862903805848809498e+03 7.207941532891819908e-04
1.862187348385710720e+03 6.574782619313991735e-04
1.861470983923190943e+03 1.455555698473540377e-03
1.860754712451011073e+03 6.110004501750882855e-04
1.860038533958930202e+03 8.945244819872933415e-04
1.859322448436711056e+03 1.093924834201925010e-03
1.858606455874121821e+03 7.058332128229434076e-04
1.857890556260923404e+03 7.029112088971216799e-04
1.857174749586883991e+03 8.811792848811967043e-04
1.856459035841773584e+03 9.383514349570448027e-04
1.855743415015360370e+03 1.198441351824178257e-03
1.855027887097419807e+03 8.741313227009297766e-04
1.854312452077721900e+03 9.119642907135727065e-04
1.853597109946040291e+03 8.292326217576578970e-04
1.852881860692154078e+03 1.043652078871890087e-03
1.852166704305836902e+03 5.678177645807886299e-04
1.851451640776871500e+03 8.992157632696503667e-04
1.850736670095038789e+03 1.248799988132916292e-03
1.850021792250119688e+03 9.520956894296401379e-04
1.849307007231896932e+03 8.321261551117030853e-04
1.848592315030153259e+03 1.119468758206746501e-03
1.847877715634680499e+03 8.651907594446533794e-04
1.847163209035263208e+03 7.845083175084643489e-04
1.846448795221691398e+03 1.107985270116213384e-03
1.845734474183755083e+03 1.370904024211101703e-03
1.845020245911249731e+03 1.004853938844526640e-03
1.844306110393968993e+03 9.255753380983738291e-04
1.843592067621704700e+03 7.719916666984353660e-04
1.842878117584255961e+03 8.633777673683976908e-04
1.842164260271421881e+03 8.976741607066611927e-04
1.841450495672999750e+03 1.270372240079548120e-03
1.840736823778794133e+03 9.301313936249829255e-04
1.840023244578609592e+03 1.191180794111264176e-03
1.839309758062243418e+03 8.140829155415361821e-04
1.838596364219505631e+03 1.181343110844673347e-03
1.837883063040206252e+03 9.005621103171301475e-04
1.837169854514148028e+03 1.210028274752668028e-03
1.836456738631144617e+03 1.168801233505079983e-03
1.835743715381009679e+03 8.547524771539060859e-04
1.835030784753553235e+03 9.608124487551275832e-04
1.834317946738592582e+03 1.047812114709725188e-03
1.833605201325941380e+03 7.914171169746790635e-04
1.832892548505418745e+03 1.399918422889922078e-03
1.832179988266843793e+03 1.161843359192412436e-03
1.831467520600037460e+03 1.211411291929556612e-03
1.830755145494820681e+03 1.033145359179291414e-03
1.830042862941019848e+03 1.515412154387254552e-03
1.829330672928457716e+03 1.265783645344889215e-03
1.828618575446964314e+03 1.011375573428337053e-03
1.827906570486360579e+03 1.544982878056642452e-03
1.827194658036481997e+03 1.644536432898047098e-03
1.826482838087158598e+03 1.128419037853729563e-03
1.825771110628224051e+03 1.387480175178314743e-03
1.825059475649510205e+03 9.264581379790370625e-04
1.824347933140854366e+03 1.167838460317911645e-03
1.823636483092090202e+03 1.145967065569623855e-03
1.822925125493060477e+03 9.157463235047851860e-04
1.822213860333600678e+03 1.154339147886438224e-03
1.821502687603559025e+03 1.494091671040518850e-03
1.820791607292771005e+03 1.042385943726081062e-03
1.820080619391086657e+03 1.396754738093193820e-03
1.819369723888348744e+03 1.238711059165884410e-03
1.818658920774407306e+03 9.625521619293371089e-04
1.817948210039108744e+03 1.009308986177568420e-03
1.817237591672303097e+03 1.292070646040561739e-03
1.816527065663844041e+03 1.052575015539583114e-03
1.815816632003587074e+03 9.151840322343870191e-04
1.815106290681382234e+03 1.344455897473541273e-03
1.814396041687088655e+03 1.207012629794020466e-03
1.813685885010565471e+03 1.217060285064068548e-03
1.812975820641666360e+03 9.988888683515127331e-04
1.812265848570257731e+03 1.045072560989077646e-03
1.811555968786200538e+03 9.249543000407550123e-04
1.810846181279359371e+03 1.150233415624189433e-03
1.810136486039593365e+03 1.098862345900375329e-03
1.809426883056778024e+03 1.209157072289344416e-03
1.808717372320776121e+03 1.125497625917936447e-03
1.808007953821459523e+03 1.364015330086819746e-03
1.807298627548696459e+03 1.264371651234101829e-03
1.806589393492362433e+03 1.662035308383684549e-03
1.805880251642332951e+03 1.498148149705350474e-03
1.805171201988479879e+03 1.236972349705391409e-03
1.804462244520680542e+03 1.370025361136254990e-03
1.803753379228815902e+03 1.558876682438168097e-03
1.803044606102765101e+03 1.539570654685475841e-03
1.802335925132410921e+03 1.377609746561799485e-03
1.801627336307634323e+03 1.089822120374641518e-03
1.800918839618319907e+03 1.135167761022493364e-03
1.800210435054354093e+03 1.006199467791173141e-03
1.799502122605626937e+03 1.115011596301323810e-03
1.798793902262024858e+03 1.019411881397130860e-03
1.798085774013436094e+03 1.208597275871265775e-03
1.797377737849756159e+03 1.049139904412062533e-03
1.796669793760875109e+03 1.267324682583498199e-03
1.795961941736695735e+03 1.533277255912392830e-03
1.795254181767102637e+03 1.201345699827232553e-03
1.794546513842002241e+03 1.281772122658079690e-03
1.793838937951291882e+03 1.060431334757623882e-03
1.793131454084872530e+03 1.151995101064181388e-03
1.792424062232645156e+03 1.072119210009736664e-03
1.791716762384512549e+03 1.163061893652381652e-03
1.791009554530384776e+03 1.268986089200944533e-03
1.790302438660162807e+03 1.251042141517931874e-03
1.789595414763758527e+03 1.372803694171270943e-03
1.788888482831078363e+03 1.215201030199980058e-03
1.788181642852037839e+03 1.182083821771311594e-03
1.787474894816548840e+03 1.225460743604565991e-03
1.786768238714521431e+03 8.851640801608065112e-04
1.786061674535874772e+03 1.357653310471989812e-03
1.785355202270526206e+03 1.341506948627548598e-03
1.784648821908393074e+03 1.213870064156378700e-03
1.783942533439394538e+03 1.224802678628684593e-03
1.783236336853453395e+03 1.310532538968338162e-03
1.782530232140494263e+03 1.190477768475996928e-03
1.781824219290438123e+03 1.054758816234812853e-03
1.781118298293213229e+03 1.265109643824073636e-03
1.780412469138747838e+03 1.100525039738535797e-03
1.779706731816968386e+03 1.263473252480753518e-03
1.779001086317806767e+03 1.021863220025935647e-03
1.778295532631194874e+03 1.276718679240752656e-03
1.777590070747064601e+03 1.083127275477493816e-03
1.776884700655355118e+03 1.277801150855280374e-03
1.776179422345994681e+03 1.471612931488849776e-03
1.775474235808929734e+03 1.394236735607321019e-03
1.774769141034097629e+03 1.602583682628434770e-03
1.774064138011435716e+03 1.405188599066419007e-03
1.773359226730888622e+03 1.252444931529830179e-03
1.772654407182399154e+03 1.280237239262185626e-03
1.771949679355913759e+03 1.276911399130671587e-03
1.771245043241377061e+03 1.288697125360332247e-03
1.770540498828739146e+03 1.137166080483618903e-03
1.769836046107950096e+03 1.237893895408837246e-03
1.769131685068958177e+03 1.456400259866080966e-03
1.768427415701718928e+03 1.379390153725203660e-03
1.767723237996186072e+03 1.434460390183222135e-03
1.767019151942313329e+03 8.012150045246370453e-04
1.766315157530059878e+03 8.268269855323673182e-04
1.765611254749384898e+03 7.206452239385738572e-04
1.764907443590242110e+03 8.636678678536864129e-04
1.764203724042601607e+03 6.985319197833547971e-04
1.763500096096422567e+03 1.181726090899198889e-03
1.762796559741667807e+03 1.064705253494188739e-03
1.762093114968303780e+03 1.108864012532480899e-03
1.761389761766300580e+03 1.296633669173602541e-03
1.760686500125624661e+03 1.368453762826650532e-03
1.759983330036247935e+03 1.661335518804978040e-03
1.759280251488142312e+03 8.850035106672107582e-04
1.758577264471279705e+03 1.345330901474598145e-03
1.757874368975633843e+03 1.287039824641208639e-03
1.757171564991183914e+03 1.418382830353448693e-03
1.756468852507905467e+03 1.244264047746236569e-03
1.755766231515781328e+03 1.346526561554256887e-03
1.755063702004787046e+03 1.477859798422809191e-03
1.754361263964907266e+03 1.725442623308828371e-03
1.753658917386126632e+03 1.914357195128936441e-03
1.752956662258427968e+03 1.986735850573494340e-03
1.752254498571797740e+03 1.637165847630189450e-03
1.751552426316229685e+03 1.942480980574121368e-03
1.750850445481706629e+03 2.116967735969419936e-03
1.750148556058222312e+03 1.535231311524613363e-03
1.749446758035768653e+03 1.534765290322930627e-03
1.748745051404341211e+03 1.970870126364584161e-03
1.748043436153933726e+03 1.947705954612316591e-03
1.747341912274545393e+03 2.135353743934124797e-03
1.746640479756169952e+03 1.938632863903047218e-03
1.745939138588812057e+03 2.206312984050146260e-03
1.745237888762472721e+03 2.358316796283109387e-03
1.744536730267149323e+03 1.925881900860303836e-03
1.743835663092853792e+03 2.327970296047997267e-03
1.743134687229587144e+03 2.599703688113893640e-03
1.742433802667359487e+03 2.282124808474186427e-03
1.741733009396177295e+03 2.407564804205537725e-03
1.741032307406050677e+03 2.607314330639804497e-03
1.740331696686993382e+03 3.062526815465525278e-03
1.739631177229017339e+03 2.906445820045354660e-03
1.738930749022136297e+03 3.308270667171503247e-03
1.738230412056367641e+03 3.280274777651270325e-03
1.737530166321730576e+03 3.223608906979757126e-03
1.736830011808242489e+03 3.308990215728520919e-03
1.736129948505920765e+03 3.559920847835044196e-03
1.735429976404793706e+03 3.479980279660733946e-03
1.734730095494880516e+03 3.974885518151934603e-03
1.734030305766205856e+03 3.706797664609898756e-03
1.733330607208798028e+03 3.543141693784298326e-03
1.732630999812685332e+03 3.663196848594003734e-03
1.731931483567896066e+03 3.753654630798368332e-03
1.731232058464463989e+03 3.392648456301598781e-03
1.730532724492415582e+03 3.271808912776147382e-03
1.729833481641790058e+03 3.300546363017071386e-03
1.729134329902619356e+03 3.651153841648904080e-03
1.728435269264940871e+03 3.867172135909000517e-03
1.727736299718795635e+03 3.791985005841732367e-03
1.727037421254221044e+03 3.358879851483655664e-03
1.726338633861258131e+03 3.405316208096973492e-03
1.725639937529949748e+03 3.576677992461355180e-03
1.724941332250338746e+03 3.246993596474324895e-03
1.724242818012475254e+03 3.120343851121837320e-03
1.723544394806403943e+03 3.197499858026871256e-03
1.722846062622169484e+03 3.277077121359177250e-03
1.722147821449827461e+03 3.308430965744017967e-03
1.721449671279428003e+03 3.195731321792376432e-03
1.720751612101019418e+03 3.227261910375412574e-03
1.720053643904662749e+03 2.885106654284962276e-03
1.719355766680413581e+03 2.932707439667208565e-03
1.718657980418325678e+03 3.323112812692348341e-03
1.717960285108458265e+03 2.631058671567637793e-03
1.717262680740872383e+03 3.157842691275397715e-03
1.716565167305632713e+03 2.190264726789070693e-03
1.715867744792798476e+03 2.118000392913157830e-03
1.715170413192434353e+03 2.313748022596806390e-03
1.714473172494610480e+03 2.342292322869774044e-03
1.713776022689391539e+03 1.707550228103412631e-03
1.713078963766847664e+03 1.869160093238442276e-03
1.712381995717048994e+03 1.654999758215637291e-03
1.711685118530069303e+03 1.990244728533011650e-03
1.710988332195980547e+03 1.844711907352373972e-03
1.710291636704860139e+03 1.401476698582815750e-03
1.709595032046781853e+03 1.935061717403307622e-03
1.708898518211823102e+03 1.364406438870092910e-03
1.708202095190063119e+03 1.655050861611738044e-03
1.707505762971588410e+03 1.681822308842031728e-03
1.706809521546478209e+03 1.959215845287830444e-03
1.706113370904813564e+03 1.412507413207251096e-03
1.705417311036682804e+03 1.058265181153606946e-03
1.704721341932170617e+03 1.337247415936401816e-03
1.704025463581370786e+03 1.711364072306561287e-03
1.703329675974366182e+03 1.867607159858261255e-03
1.702633979101252407e+03 1.379183288153429474e-03
1.701938372952121426e+03 1.461225959231144842e-03
1.701242857517067023e+03 1.113332882426561589e-03
1.700547432786182981e+03 6.486232048821974436e-04
1.699852098749568540e+03 8.526320893417066449e-04
1.699156855397324762e+03 8.007455637249270407e-04
1.698461702719547247e+03 1.007185331801931484e-03
1.697766640706338876e+03 9.117522055231482448e-04
1.697071669347804345e+03 4.789492805556333564e-04
1.696376788634046534e+03 9.112242764629574282e-04
1.695681998555171958e+03 7.413568862794266742e-04
1.694987299101290773e+03 9.474483865693737739e-04
1.694292690262505857e+03 5.523779461033076228e-04
1.693598172028931003e+03 7.963409890635120628e-04
1.692903744390680004e+03 8.296594679861038144e-05
1.692209407337861194e+03 3.081264014365717933e-04
1.691515160860595643e+03 2.150320298254886878e-04
1.690821004948995324e+03 7.796458119437464293e-04
1.690126939593177667e+03 2.526887777750744246e-04
1.689432964783263742e+03 4.958843002953299819e-04
1.688739080509372798e+03 5.522713836607134538e-04
1.688045286761631360e+03 5.328074546210092915e-04
1.687351583530156859e+03 5.514353351710929961e-04
1.686657970805079458e+03 6.449641389301450983e-04
1.685964448576522045e+03 2.884443387250075204e-04
1.685271016834612965e+03 3.630795894416069449e-04
1.684577675569482381e+03 2.882449895505980386e-04
1.683884424771262275e+03 1.946835864791876080e-04
1.683191264430086449e+03 6.049073430865973405e-04
1.682498194536085066e+03 1.566970611585790361e-04
1.681805215079395566e+03 3.047262516688448446e-04
1.681112326050153570e+03 3.590531700514654418e-04
1.680419527438500154e+03 3.586046541131811521e-04
1.679726819234572758e+03 6.523421658429632598e-04
1.679034201428512461e+03 2.278007730564936913e-04
1.678341674010462157e+03 3.921666595180847833e-04
1.677649236970566562e+03 -8.435586824578278017e-05
1.676956890298970393e+03 3.360216902914631371e-04
1.676264633985823821e+03 4.641231685913726752e-04
1.675572468021273380e+03 4.616203266933361087e-04
1.674880392395467425e+03 4.261275433875685512e-04
1.674188407098559765e+03 4.073831752657498155e-04
1.673496512120702391e+03 3.337841458823204936e-04
1.672804707452050934e+03 1.021386350402462033e-03
1.672112993082759203e+03 5.319741699765064480e-04
1.671421369002986467e+03 5.655491791081525060e-04
1.670729835202890172e+03 8.205865206432751222e-04
1.670038391672631406e+03 8.957395349583306687e-04
1.669347038402373073e+03 1.097679315934017939e-03
1.668655775382276261e+03 1.392601903600647470e-03
1.667964602602507512e+03 1.542736336485904525e-03
1.667273520053233369e+03 8.873834676100988061e-04
1.666582527724618558e+03 1.331789555767127521e-03
1.665891625606835078e+03 1.724075611938716973e-03
1.665200813690053110e+03 1.617736088428964065e-03
1.664510091964442836e+03 1.808360661608497764e-03
1.663819460420179894e+03 2.055654302959295746e-03
1.663128919047438103e+03 2.417429044195797648e-03
1.662438467836393102e+03 2.556830268139547412e-03
1.661748106777225985e+03 2.113135846529225984e-03
1.661057835860112391e+03 3.194846205624347728e-03
1.660367655075237053e+03 3.015143713796900136e-03
1.659677564412781066e+03 3.081606609614050401e-03
1.658987563862923707e+03 3.110851056391541157e-03
1.658297653415855166e+03 3.081951342388007577e-03
1.657607833061763813e+03 3.359657291771859979e-03
1.656918102790832563e+03 4.523531796517814285e-03
1.656228462593253425e+03 4.982396502919953125e-03
1.655538912459218409e+03 4.494674930954194528e-03
1.654849452378917704e+03 4.748631456219297269e-03
1.654160082342548776e+03 5.139213146754610315e-03
1.653470802340305454e+03 5.364101161965584633e-03
1.652781612362383385e+03 6.003965989778078938e-03
1.652092512398981853e+03 6.724183259468855152e-03
1.651403502440301963e+03 7.019180647422694312e-03
1.650714582476544820e+03 6.870352875939578392e-03
1.650025752497911526e+03 8.004632547407068699e-03
1.649337012494606824e+03 8.799471366682017764e-03
1.648648362456839095e+03 8.920632895798256273e-03
1.647959802374813080e+03 8.998119075742983669e-03
1.647271332238738978e+03 9.057026970950756567e-03
1.646582952038825169e+03 9.838873747494925048e-03
1.645894661765285491e+03 9.279710395654191743e-03
1.645206461408330142e+03 9.517742138538693580e-03
1.644518350958176597e+03 1.003627292460328516e-02
1.643830330405038694e+03 1.031178639559794490e-02
1.643142399739135726e+03 1.048285479045151999e-02
1.642454558950686987e+03 1.088051122965965137e-02
1.641766808029909953e+03 1.092932773989990780e-02
1.641079146967025736e+03 1.063506485831195933e-02
1.640391575752264544e+03 1.151144950945331633e-02
1.639704094375845671e+03 1.176004352887447327e-02
1.639016702827995687e+03 1.113904094111291265e-02
1.638329401098942981e+03 1.096076766219120265e-02
1.637642189178917761e+03 1.094504627780687814e-02
1.636955067058150235e+03 1.003693009692492935e-02
1.636268034726870610e+03 1.000791963841493604e-02
1.635581092175316371e+03 1.007294596879264488e-02
1.634894239393719545e+03 1.006002186361073213e-02
1.634207476372315796e+03 9.759336334090415455e-03
1.633520803101346246e+03 9.755655354605617668e-03
1.632834219571048379e+03 8.906406115344329966e-03
1.632147725771663318e+03 7.966257161808067838e-03
1.631461321693434002e+03 8.513786407892732361e-03
1.630775007326603372e+03 8.939162827992740840e-03
1.630088782661418009e+03 8.340359554217444821e-03
1.629402647688122670e+03 7.984532846109025639e-03
1.628716602396969392e+03 8.403214056426666287e-03
1.628030646778202936e+03 7.917047666670871259e-03
1.627344780822077155e+03 6.621670489897532770e-03
1.626659004518845904e+03 7.191383134895357014e-03
1.625973317858757582e+03 6.476516362958035025e-03
1.625287720832075138e+03 6.150650105077494142e-03
1.624602213429050607e+03 5.402789372887096056e-03
1.623916795639945121e+03 6.019913314173336652e-03
1.623231467455016173e+03 4.934241698496035985e-03
1.622546228864528530e+03 4.396269146895062478e-03
1.621861079858741505e+03 4.637033140646640642e-03
1.621176020427919866e+03 4.451955068418026948e-03
1.620491050562330202e+03 4.178193874303346919e-03
1.619806170252242737e+03 4.287801453783301672e-03
1.619121379487920422e+03 3.791930173020635793e-03
1.618436678259638938e+03 3.135979630009910670e-03
1.617752066557664875e+03 2.797571100207223160e-03
1.617067544372273915e+03 3.066200040840464085e-03
1.616383111693739920e+03 3.041345615010674752e-03
1.615698768512340393e+03 3.772874402961109205e-03
1.615014514818352836e+03 2.856169133048927326e-03
1.614330350602052931e+03 2.842750095809848561e-03
1.613646275853723637e+03 2.851241188297239364e-03
1.612962290563644274e+03 2.472841918178044808e-03
1.612278394722103258e+03 2.823330301661718372e-03
1.611594588319378090e+03 2.694679057716256858e-03
1.610910871345760825e+03 1.317470419439928809e-03
1.610227243791539877e+03 1.177718067892675547e-03
1.609543705646998205e+03 1.615337376229971766e-03
1.608860256902433321e+03 2.056457988689227093e-03
1.608176897548133638e+03 1.783126823036571083e-03
1.607493627574389393e+03 9.759725028079255845e-04
1.606810446971501733e+03 1.464100569151989507e-03
1.606127355729764531e+03 1.328169946571545893e-03
1.605444353839475298e+03 2.121822595691680215e-03
1.604761441290931543e+03 8.675541244543751723e-04
1.604078618074438054e+03 1.708474493563768822e-03
1.603395884180295980e+03 1.408924571064228224e-03
1.602713239598808286e+03 1.012605870178562642e-03
1.602030684320277942e+03 1.060808242292434703e-03
1.601348218335017009e+03 7.537540388497627423e-04
1.600665841633328455e+03 1.334177591996627476e-03
1.599983554205524342e+03 1.219055307209086650e-03
1.599301356041914914e+03 9.165995941057606105e-04
1.598619247132812234e+03 6.840531907996754346e-04
1.597937227468532001e+03 6.603828917380368674e-04
1.597255297039386278e+03 6.611556251326777952e-04
1.596573455835696222e+03 1.108166472731222929e-03
1.595891703847777535e+03 6.627966633008825371e-04
1.595210041065951373e+03 6.396312359760990014e-04
1.594528467480535255e+03 6.391931087603034203e-04
1.593846983081855797e+03 8.265130794549767432e-04
1.593165587860237792e+03 8.022537086180235848e-04
1.592484281806002400e+03 1.061074532150652495e-03
1.591803064909481691e+03 1.061169631280700718e-03
1.591121937160998641e+03 3.326303281800163029e-04
1.590440898550888960e+03 4.266823444227904778e-04
1.589759949069481081e+03 7.313394261899048860e-04
1.589079088707108895e+03 -6.691745291603598447e-05
1.588398317454104472e+03 8.725981863689832169e-04
1.587717635300805341e+03 1.106287051431316957e-03
1.587037042237549031e+03 1.439870270036868458e-04
1.586356538254673069e+03 5.204891252667253341e-04
1.585676123342520441e+03 6.124543617332355028e-04
1.584995797491428675e+03 4.729482882389346725e-04
1.584315560691744395e+03 6.370357422096539681e-04
1.583635412933810585e+03 -1.379340783748277436e-04
1.582955354207972050e+03 7.058395350756771144e-04
1.582275384504577232e+03 7.302542751773464635e-04
1.581595503813976393e+03 9.687149595896453155e-05
1.580915712126517974e+03 7.314650721445605528e-04
1.580236009432555875e+03 2.371703215504236109e-04
1.579556395722442176e+03 2.386107622439599479e-04
1.578876870986530776e+03 4.281385368665874269e-04
1.578197435215177393e+03 1.211865603702737878e-03
1.577518088398743203e+03 8.816860881239608344e-04
1.576838830527582104e+03 1.222235456956673628e-04
1.576159661592058910e+03 1.078244340255711097e-03
1.575480581582536615e+03 2.424525054355862496e-04
1.574801590489372757e+03 8.411903135108753701e-04
1.574122688302937604e+03 1.126410817416483023e-03
1.573443875013595971e+03 9.356113272633526318e-04
1.572765150611714489e+03 6.475396568193416812e-04
1.572086515087665248e+03 2.661677003322426524e-04
1.571407968431814879e+03 1.774255408632643321e-03
1.570729510634537291e+03 1.128467539224590728e-03
1.570051141686210030e+03 6.999270061329072607e-04
1.569372861577201547e+03 7.267075637581710528e-04
1.568694670297894845e+03 9.226528820005374266e-04
1.568016567838662013e+03 1.169741257854845949e-03
1.567338554189886054e+03 8.318381248269406678e-04
1.566660629341948152e+03 1.250337692059962525e-03
1.565982793285229491e+03 1.182363388601120977e-03
1.565305046010113074e+03 1.037903615467021491e-03
1.564627387506985542e+03 1.958461230887913272e-03
1.563949817766233537e+03 1.691586135889925529e-03
1.563272336778243698e+03 9.950151339587656567e-04
1.562594944533408125e+03 1.417424443222855797e-03
1.561917641022115276e+03 1.416857020376275202e-03
1.561240426234762708e+03 1.094089790440222953e-03
1.560563300161735242e+03 4.730051491869371387e-04
1.559886262793437709e+03 1.192751806060538770e-03
1.559209314120264025e+03 1.269447219754948984e-03
1.558532454132609928e+03 1.043049580194890932e-03
1.557855682820878428e+03 1.762082981975357466e-03
1.557179000175468900e+03 7.464040291582641189e-04
1.556502406186782537e+03 1.563322165805570247e-03
1.555825900845229626e+03 1.338240749504707953e-03
1.555149484141209541e+03 1.220132170697816199e-03
1.554473156065132571e+03 1.622815894117171686e-03
1.553796916607403546e+03 1.178125096908473569e-03
1.553120765758438210e+03 2.237632536147378913e-03
1.552444703508643215e+03 1.640391480071707805e-03
1.551768729848434305e+03 8.359878530653962669e-04
1.551092844768223586e+03 1.627980098586978867e-03
1.550417048258428622e+03 1.736392178579760151e-03
1.549741340309466977e+03 1.127823185755987001e-03
1.549065720911756216e+03 1.646356994207024945e-03
1.548390190055715721e+03 1.342003699310344690e-03
1.547714747731770331e+03 1.426214966597186056e-03
1.547039393930337610e+03 1.223320013437066093e-03
1.546364128641846037e+03 1.428217019540146482e-03
1.545688951856722269e+03 1.065495754326060886e-03
1.545013863565391148e+03 1.969645157846125830e-03
1.544338863758284788e+03 1.629856456892870165e-03
1.543663952425828029e+03 1.600675805639567833e-03
1.542989129558460263e+03 1.909373791343051867e-03
1.542314395146606330e+03 1.956940332135969230e-03
1.541639749180707440e+03 2.138705324131092052e-03
1.540965191651197529e+03 1.809027851705076202e-03
1.540290722548512349e+03 1.605937568089067097e-03
1.539616341863091293e+03 2.751450780653776768e-03
1.538942049585379209e+03 1.849098914898151787e-03
1.538267845705811851e+03 1.985573620207100980e-03
1.537593730214839525e+03 1.230753776413956143e-03
1.536919703102899803e+03 1.601880875918508485e-03
1.536245764360442990e+03 1.341294345695116883e-03
1.535571913977913937e+03 2.480756240847749490e-03
1.534898151945768404e+03 1.720323552710506868e-03
1.534224478254449423e+03 1.565181771971662934e-03
1.533550892894414574e+03 1.197487316175958579e-03
1.532877395856112344e+03 1.679374610436869643e-03
1.532203987130002133e+03 2.383489805946293564e-03
1.531530666706537886e+03 1.427416193403411269e-03
1.530857434576177184e+03 1.947907629177237244e-03
1.530184290729383065e+03 1.549849001196604943e-03
1.529511235156611292e+03 2.434800725902277509e-03
1.528838267848326723e+03 2.529231261306825410e-03
1.528165388794992396e+03 1.135053845673874478e-03
1.527492597987074987e+03 1.361853883642894641e-03
1.526819895415037536e+03 2.097803466755814202e-03
1.526147281069352175e+03 1.715275111237456141e-03
1.525474754940487401e+03 1.639397894087834704e-03
1.524802317018911708e+03 1.959985045011482414e-03
1.524129967295099050e+03 2.486821782717846437e-03
1.523457705759523378e+03 1.034896161639939924e-03
1.522785532402660465e+03 2.166514996882389597e-03
1.522113447214986081e+03 2.644503115437249474e-03
1.521441450186975999e+03 1.900167749201635541e-03
1.520769541309115084e+03 2.233592019166816094e-03
1.520097720571879108e+03 1.743706930142416680e-03
1.519425987965756576e+03 1.218124938926136176e-03
1.518754343481226897e+03 2.902089052615840128e-03
1.518082787108776756e+03 1.925712906758248345e-03
1.517411318838892839e+03 1.816586552773754746e-03
1.516739938662060013e+03 2.132780524109637553e-03
1.516068646568775875e+03 2.359054951781535282e-03
1.515397442549523475e+03 1.541028505306559025e-03
1.514726326594802231e+03 1.986451627456037837e-03
1.514055298695102465e+03 2.062015391435267821e-03
1.513384358840919958e+03 3.134714233948928622e-03
1.512713507022752310e+03 2.866725160279369293e-03
1.512042743231095301e+03 2.547734313556481410e-03
1.511372067456453806e+03 2.051179389151991210e-03
1.510701479689327243e+03 2.063210734573190253e-03
1.510030979920216851e+03 2.046375234345941974e-03
1.509360568139627503e+03 1.207792732015681644e-03
1.508690244338065895e+03 2.401951843502519827e-03
1.508020008506035083e+03 2.251896467997986043e-03
1.507349860634049037e+03 2.102416860666476203e-03
1.506679800712618089e+03 2.314413782890387909e-03
1.506009828732247115e+03 1.685978927188278281e-03
1.505339944683453723e+03 2.381323410341589994e-03
1.504670148556753702e+03 1.778739561866729242e-03
1.504000440342659203e+03 2.758201398944603103e-03
1.503330820031687836e+03 2.464391272052693545e-03
1.502661287614360845e+03 2.481945582775180702e-03
1.501991843081195839e+03 2.143215627458968427e-03
1.501322486422715883e+03 1.698871717085252741e-03
1.500653217629442224e+03 2.249422552939378366e-03
1.499984036691901565e+03 2.802346301779768539e-03
1.499314943600620609e+03 1.843829322394478472e-03
1.498645938346122421e+03 1.929993062995813500e-03
1.497977020918939161e+03 2.568231683221095397e-03
1.497308191309599351e+03 2.921115030733352231e-03
1.496639449508636972e+03 1.452096496401222804e-03
1.495970795506582363e+03 3.640613429695628480e-03
1.495302229293971322e+03 1.889981518795330259e-03
1.494633750861339649e+03 1.216212150160662702e-03
1.493965360199224961e+03 2.223399804555860337e-03
1.493297057298168511e+03 2.629452854950952486e-03
1.492628842148706099e+03 1.830017577396375258e-03
1.491960714741384436e+03 2.001418711573212279e-03
1.491292675066742959e+03 2.093396055486599228e-03
1.490624723115324741e+03 3.150430304033439988e-03
1.489956858877681952e+03 2.007095767895320220e-03
1.489289082344357666e+03 3.404298449580903801e-03
1.488621393505900414e+03 3.228672237224150619e-03
1.487953792352866003e+03 2.388526579870511608e-03
1.487286278875799326e+03 1.741809217252413304e-03
1.486618853065259827e+03 1.843153552418106637e-03
1.485951514911797858e+03 2.702713917365524073e-03
1.485284264405971044e+03 1.786000443127388993e-03
1.484617101538337010e+03 9.356544532047678326e-04
1.483950026299457022e+03 1.772963566767963087e-03
1.483283038679888705e+03 2.834181511305149549e-03
1.482616138670195141e+03 5.642676010179010528e-04
1.481949326260941234e+03 2.753778754894334671e-03
1.481282601442688247e+03 2.149489438614849389e-03
1.480615964206004719e+03 2.618142391165241209e-03
1.479949414541461010e+03 2.871576042546480478e-03
1.479282952439622022e+03 3.911385793745869241e-03
1.478616577891058114e+03 1.904545877920311211e-03
1.477950290886346920e+03 2.433601374969061957e-03
1.477284091416056981e+03 2.976685648814069059e-03
1.476617979470764112e+03 2.526460564718919534e-03
1.475951955041045949e+03 1.247868634755867293e-03
1.475286018117480126e+03 4.430930474582458860e-03
1.474620168690646096e+03 2.844899541772738343e-03
1.473954406751123315e+03 2.377446678650029042e-03
1.473288732289493055e+03 1.898778252932127987e-03
1.472623145296340226e+03 1.815532508139899208e-03
1.471957645762255197e+03 2.192584687722894717e-03
1.471292233677815602e+03 3.818535438863865459e-03
1.470626909033615448e+03 2.759535347370480930e-03
1.469961671820241463e+03 3.154839539231123723e-03
1.469296522028284016e+03 3.620907048213460599e-03
1.468631459648335294e+03 3.651588342578687089e-03
1.467966484670994760e+03 3.092262314215915141e-03
1.467301597086850961e+03 3.125498167596362127e-03
1.466636796886501543e+03 3.432847943439670726e-03
1.465972084060545967e+03 2.014239098913956586e-03
1.465307458599583697e+03 4.027976869465444906e-03
1.464642920494214195e+03 5.157977144052342325e-03
1.463978469735044200e+03 4.231995167601247665e-03
1.463314106312671356e+03 4.869065143034720898e-03
1.462649830217704221e+03 3.610806713034330623e-03
1.461985641440747713e+03 2.510493958955696027e-03
1.461321539972414030e+03 3.278066358250176539e-03
1.460657525803309909e+03 4.544624178616067829e-03
1.459993598924045727e+03 4.221046536758363450e-03
1.459329759325231862e+03 4.717430766817855628e-03
1.458666006997487784e+03 6.305135854805204824e-03
1.458002341931427509e+03 3.155698482679909246e-03
1.457338764117663231e+03 4.101392368621403078e-03
1.456675273546818062e+03 5.152867466744938917e-03
1.456011870209509652e+03 5.687688692542968924e-03
1.455348554096359294e+03 5.450520289672857246e-03
1.454685325197990096e+03 4.463348752804937106e-03
1.454022183505025168e+03 1.077286002679911413e-03
1.453359129008089440e+03 3.343312198498286144e-03
1.452696161697809657e+03 4.815909699321217416e-03
1.452033281564818026e+03 6.512736558880158171e-03
1.451370488599737655e+03 3.414746721561211142e-03
1.450707782793204387e+03 3.901131435609993345e-03
1.450045164135850428e+03 3.437779011475860375e-03
1.449382632618307980e+03 5.420508214970524118e-03
1.448720188231214706e+03 4.660143947575056886e-03
1.448057830965204630e+03 7.215114917465894825e-03
1.447395560810919051e+03 2.664835839155991169e-03
1.446733377758997449e+03 4.501635767009609830e-03
1.446071281800079305e+03 1.495892002623057339e-03
1.445409272924805919e+03 1.970682605189577781e-03
1.444747351123825865e+03 4.306163428797941603e-03
1.444085516387782263e+03 2.478981482814632785e-03
1.443423768707321869e+03 3.363800217525561055e-03
1.442762108073093259e+03 1.885926467403993122e-03
1.442100534475746827e+03 6.212433532963610805e-04
1.441439047905931147e+03 -1.318669616519891090e-03
1.440777648354303892e+03 3.169631502301779175e-03
1.440116335811515455e+03 4.615075414346746750e-03
1.439455110268223507e+03 1.822536253972618144e-03
1.438793971715085718e+03 5.887135662352468816e-03
1.438132920142754301e+03 2.626674759730337518e-03
1.437471955541897842e+03 2.918305676377958794e-03
1.436811077903170371e+03 3.514693131743606199e-03
1.436150287217240475e+03 4.479975128813616647e-03
1.435489583474769461e+03 4.336254928859044691e-03
1.434828966666422275e+03 3.165921152748643087e-03
1.434168436782869321e+03 4.419890657390302888e-03
1.433507993814775546e+03 -2.992537318347292946e-04
1.432847637752813171e+03 2.342224654505007438e-03
1.432187368587650781e+03 2.622736591484845121e-03
1.431527186309964236e+03 2.969237753993647904e-03
1.430867090910427578e+03 1.390033390516741494e-03
1.430207082379713029e+03 2.165390158769240920e-03
1.429547160708503725e+03 5.576431435523762636e-03
1.428887325887471889e+03 3.395599098101008233e-03
1.428227577907302475e+03 2.843321395455981546e-03
1.427567916758673164e+03 2.282324035871940472e-03
1.426908342432268910e+03 2.297549088188957731e-03
1.426248854918776487e+03 5.618563214176764894e-03
1.425589454208875395e+03 -5.529136352247312515e-04
1.424930140293257864e+03 1.738521243069001809e-03
1.424270913162610668e+03 5.023891316526212089e-04
1.423611772807624220e+03 5.124827952103304385e-03
1.422952719218990751e+03 3.131657636197397645e-03
1.422293752387398854e+03 2.166592293679030917e-03
1.421634872303551674e+03 6.105449467001315862e-03
1.420976078958135986e+03 3.008952710609357449e-03
1.420317372341853115e+03 3.297774290150232244e-03
1.419658752445404389e+03 4.498221057838451206e-03
1.419000219259483856e+03 3.839765495976230764e-03
1.418341772774796482e+03 2.183036215751815029e-03
1.417683412982045411e+03 2.668370896717010311e-03
1.417025139871931970e+03 2.340709714429420416e-03
1.416366953435168398e+03 -8.790392420218801550e-04
1.415708853662456022e+03 1.423007002373575516e-03
1.415050840544505263e+03 -1.147728703605248052e-03
1.414392914072026542e+03 1.703063721583034096e-03
1.413735074235732100e+03 1.223292351565234129e-03
1.413077321026334175e+03 9.786815702553877411e-04
1.412419654434546828e+03 1.344916618685630108e-03
1.411762074451085937e+03 2.439030906125635480e-03
1.411104581066669198e+03 2.770621752215440131e-03
1.410447174272016127e+03 6.202715740171301992e-04
1.409789854057846242e+03 2.530422509817379338e-03
1.409132620414880876e+03 1.240556279851997559e-03
1.408475473333843183e+03 5.758470384755231056e-03
1.407818412805458138e+03 2.204514673115893185e-03
1.407161438820448893e+03 3.899859271002551007e-03
1.406504551369547698e+03 -4.919120721320763018e-04
1.405847750443477707e+03 -2.115633716225712917e-04
1.405191036032972988e+03 -1.074333780591285419e-03
1.404534408128763971e+03 -2.817304589197997325e-03
1.403877866721586543e+03 -3.148493334259312541e-03
1.403221411802171133e+03 -2.931785191274315083e-03
1.402565043361253629e+03 7.339842900781661569e-04
1.401908761389573556e+03 -8.463349401285534751e-04
1.401252565877868619e+03 2.911378068274708859e-03
1.400596456816880163e+03 -3.170618526572137504e-03
1.399940434197349532e+03 3.239948532455533964e-03
1.399284498010016250e+03 -5.887381965606799938e-03
1.398628648245630757e+03 3.948733094366021351e-03
1.397972884894934396e+03 2.191647738438699203e-03
1.397317207948677606e+03 6.635680788745132713e-04
1.396661617397605369e+03 -8.687445279280218979e-05
1.396006113232473581e+03 -4.835323322356834680e-03
1.395350695444029043e+03 3.392790077975361973e-03
1.394695364023025832e+03 -3.730673673080877380e-03
1.394040118960219843e+03 -6.363149092912923467e-04
1.393384960246366973e+03 2.861008126638677797e-03
1.392729887872223117e+03 5.115544995804908665e-03
1.392074901828547809e+03 -4.844649530019121825e-04
1.391420002106100583e+03 1.283920032630542283e-04
1.390765188695644611e+03 -1.544846193054271680e-03
1.390110461587941245e+03 -2.661444476655413279e-03
1.389455820773759115e+03 -5.370372636557494209e-03
1.388801266243857754e+03 3.078824932984144773e-03
1.388146797989009428e+03 4.975633513517317350e-03
1.387492415999979130e+03 -2.079198818081622827e-03
1.386838120267540944e+03 5.965927759309543185e-04
1.386183910782465318e+03 -5.970884088288478178e-03
1.385529787535524520e+03 5.579813130198639504e-03
1.384875750517494453e+03 1.310063800944161671e-03
1.384221799719149203e+03 -1.800326163929425252e-03
1.383567935131266495e+03 1.095876619980999320e-02
1.382914156744625870e+03 -6.291708263379882380e-04
1.382260464550008692e+03 4.308146571559723706e-03
1.381606858538194501e+03 2.778036992893246140e-03
1.380953338699968299e+03 -1.012701914212245022e-02
1.380299905026111446e+03 -3.161267843231611863e-03
1.379646557507416219e+03 1.839591651815429985e-03
1.378993296134662160e+03 7.989712755531702681e-03
1.378340120898641544e+03 2.989989388633378271e-03
1.377687031790146648e+03 -7.412671998429816271e-03
1.377034028799966109e+03 -3.399602792611373936e-03
1.376381111918895840e+03 3.547004869103068028e-03
1.375728281137728118e+03 6.615002628844618773e-03
1.375075536447260674e+03 -5.409396990348744327e-03
1.374422877838287604e+03 1.453718257973797817e-03
1.373770305301610279e+03 -4.754531787333707120e-03
1.373117818828030067e+03 1.477821856650956070e-02
1.372465418408346522e+03 -1.536010714707561776e-03
1.371813104033362833e+03 -1.147118865465568752e-02
1.371160875693885828e+03 1.630236163191460530e-03
1.370508733380716876e+03 -1.272778241039194047e-03
1.369856677084668263e+03 1.294832168934774690e-03
1.369204706796546816e+03 1.707795504207888131e-03
1.368552822507161181e+03 4.826236549640662218e-03
1.367901024207325463e+03 -6.491407913868573951e-03
1.367249311887851945e+03 9.974330176770807629e-04
1.366597685539552913e+03 1.008715910649353974e-02
1.365946145153247926e+03 8.799221481195036373e-03
1.365294690719752907e+03 -3.067569026753953678e-03
1.364643322229885598e+03 6.367345001095162105e-04
1.363992039674469197e+03 5.673456593677241380e-03
1.363340843044321446e+03 1.821943965321103434e-02
1.362689732330267361e+03 9.871577563714640374e-03
1.362038707523130142e+03 -6.613700039246999882e-03
1.361387768613738444e+03 -1.220990566730024811e-02
1.360736915592917285e+03 1.455842581797280391e-02
1.360086148451498957e+03 -1.700473666942556392e-03
1.359435467180306659e+03 -2.627592625652516029e-02
1.358784871770178142e+03 -9.948451728705919039e-03
1.358134362211945700e+03 -1.314512459150113648e-03
1.357483938496439805e+03 6.479710898696465840e-03
1.356833600614501847e+03 -1.043263412519732612e-02
1.356183348556962301e+03 5.003839808199366315e-03
1.355533182314668011e+03 -8.281512832381369982e-04
1.354883101878453090e+03 5.356452749063676799e-03
1.354233107239162564e+03 6.995805599996032798e-03
1.353583198387637822e+03 8.842601871220980838e-04
1.352933375314722070e+03 -3.225038966031010777e-03
1.352283638011263974e+03 -1.044230373521716840e-02
1.351633986468108560e+03 -1.552837214158559430e-02
1.350984420676108130e+03 -6.539587859251363988e-03
1.350334940626107709e+03 -1.135375545545964059e-02
1.349685546308961420e+03 -2.630217031066208258e-02
1.349036237715521565e+03 3.267880250348121707e-04
1.348387014836645903e+03 3.954413821429555824e-03
1.347737877663184918e+03 -4.002628176409827221e-04
1.347088826185998187e+03 1.011382766198484252e-02
1.346439860395947107e+03 2.041713395711265006e-02
1.345790980283885801e+03 2.141169446121652699e-03
1.345142185840682941e+03 -1.150348919610847190e-02
1.344493477057196287e+03 -7.741638523633563931e-03
1.343844853924290874e+03 -3.302855721887315056e-03
1.343196316432833555e+03 2.377234224266836296e-02
1.342547864573693005e+03 5.761869088328095030e-03
1.341899498337736077e+03 -1.924646895385312070e-02
1.341251217715831444e+03 4.355291425788960472e-04
1.340603022698851419e+03 7.988225666406780293e-03
1.339954913277671949e+03 -1.695251545240787638e-02
1.339306889443163527e+03 -1.436003058236294018e-02
1.338658951186203922e+03 3.096434018823838660e-02
1.338011098497669082e+03 -1.669876930889123076e-02
1.337363331368440413e+03 1.432671268167062459e-02
1.336715649789395684e+03 3.189674244028550820e-02
1.336068053751414482e+03 3.727279685853156221e-02
1.335420543245381850e+03 2.280112231009230953e-02
1.334773118262182834e+03 7.537288578490855540e-03
1.334125778792700658e+03 -3.691528147180751784e-02
1.333478524827824003e+03 3.323405449672271056e-02
1.332831356358441553e+03 9.228067707581647308e-03
1.332184273375445628e+03 -6.341215878917292118e-03
1.331537275869723089e+03 -1.760459548086921316e-02
1.330890363832168077e+03 -1.536601936309475724e-02
1.330243537253676550e+03 2.480007483339565291e-02
1.329596796125142646e+03 -3.871361522301892261e-02
1.328950140437464142e+03 -8.083715992119461236e-03
1.328303570181538817e+03 1.639994436184170207e-02
1.327657085348268083e+03 -1.550588576804390675e-02
1.327010685928551538e+03 1.451333032379225306e-02
1.326364371913292416e+03 4.998173759433906932e-02
1.325718143293393950e+03 -1.883304664899407982e-02
1.325072000059764832e+03 -2.654781687418000715e-03
1.324425942203310115e+03 2.562319146788372137e-02
1.323779969714936669e+03 -4.524546693865627231e-03
1.323134082585556826e+03 -6.038976400676977774e-02
1.322488280806082912e+03 -2.939675107679556865e-02
1.321842564367421801e+03 3.021764003782788713e-02
1.321196933260493097e+03 1.319378721996180073e-02
1.320551387476210948e+03 3.339554109359221812e-02
1.319905927005493140e+03 3.889612271073832062e-02
1.319260551839255641e+03 8.897330890991050900e-02
1.318615261968418054e+03 -3.294539786154614125e-02
1.317970057383903622e+03 -9.069310751680548233e-03
1.317324938076637409e+03 1.452969281612256393e-02
1.316679904037537199e+03 -5.417507872983962254e-03
1.316034955257533511e+03 -2.080931415803195100e-02
1.315390091727551408e+03 -9.625862002863250439e-04
1.314745313438519588e+03 -1.582804151093780004e-02
1.314100620381366753e+03 9.553829797596917472e-02
1.313456012547025239e+03 1.038780081895968321e-01
1.312811489926425565e+03 3.417557923435865508e-02
1.312167052510505528e+03 -6.359501039605815198e-02
1.311522700290195644e+03 2.035410112857462955e-02
1.310878433256437347e+03 5.182146065453060307e-02
1.310234251400166613e+03 -1.385543333552921065e-02
1.309590154712323056e+03 -1.052544778266051653e-02
1.308946143183846289e+03 3.047142289671635890e-02
1.308302216805683202e+03 5.743891129901525922e-02
1.307658375568771589e+03 5.586313798214197213e-02
1.307014619464063799e+03 1.184172057378404530e-01
1.306370948482501262e+03 1.851040710796824362e-01
1.305727362615032689e+03 4.198652095386558314e-02
1.305083861852612245e+03 -1.135031286822870411e-01
1.304440446186185000e+03 2.732690269865505409e-02
1.303797115606705120e+03 7.661514161772796372e-02
1.303153870105128590e+03 -3.952845091663480248e-02
1.302510709672409575e+03 1.797741121923991658e-01
1.301867634299502242e+03 -1.384391658214944795e-02
1.301224643977368032e+03 5.857308932273560392e-02
1.300581738696964749e+03 8.191845970694215662e-02
1.299938918449253833e+03 1.123721267712610161e-03
1.299296183225196728e+03 -9.755364287086372432e-02
1.298653533015760331e+03 6.010108862474518310e-02
1.298010967811906085e+03 8.582008366093221707e-02
1.297368487604600887e+03 2.334967884930933268e-01
1.296726092384815274e+03 2.563040147118120227e-02
1.296083782143514327e+03 -8.778057090226612513e-02
1.295441556871674038e+03 -1.494453739058344000e-01
1.294799416560263126e+03 -1.709159600905631460e-01
1.294157361200257583e+03 8.133403868441581308e-02
1.293515390782629765e+03 1.512025286579083208e-02
1.292873505298359305e+03 -1.711496974280281025e-01
1.292231704738420376e+03 -1.564960975226769441e-02
1.291589989093796248e+03 -3.359280565707144228e-02
1.290948358355462915e+03 9.009735227730400475e-02
1.290306812514405465e+03 1.751118861747614219e-01
1.289665351561608986e+03 4.364009173179757284e-02
1.289023975488056749e+03 -1.088938770121410798e-01
1.288382684284735660e+03 6.065744760144804737e-02
1.287741477942630809e+03 -3.227729982291104027e-02
1.287100356452734559e+03 2.946997256182029012e-01
1.286459319806035637e+03 -8.993570600026172535e-02
1.285818367993528227e+03 -1.533743575778339918e-01
1.285177501006204693e+03 1.228371492995847802e-01
1.284536718835059219e+03 7.658994411952652070e-02
1.283896021471089625e+03 -1.266244678179512598e-02
1.283255408905290096e+03 -1.091643502490028395e-01
1.282614881128663910e+03 -1.676223160866435052e-02
1.281974438132208888e+03 3.330921515951839468e-02
1.281334079906930128e+03 2.339368976522379628e-02
1.280693806443827270e+03 1.736440337353162234e-03
1.280053617733905412e+03 -9.944225315266712328e-02
1.279413513768175108e+03 2.274771600722246823e-01
1.278773494537637816e+03 1.191374141704724804e-01
1.278133560033305912e+03 -3.303573953657008844e-02
1.277493710246189949e+03 -9.420252929427415378e-02
1.276853945167302300e+03 2.482425870735049250e-02
1.276214264787653519e+03 1.249731353160879743e-01
1.275574669098259619e+03 -2.900783699176056052e-01
1.274935158090138430e+03 2.882190049283416267e-01
1.274295731754304143e+03 -2.155792850641301828e-01
1.273656390081780046e+03 5.936618532710158380e-02
1.273017133063582150e+03 1.742343619118088410e-02
1.272377960690731925e+03 7.684474199149182727e-02
1.271738872954258113e+03 9.707910712335741932e-02
1.271099869845178546e+03 5.576184424949896801e-02
1.270460951354523786e+03 -1.728623994304190337e-01
1.269822117473318940e+03 -2.343751808483982013e-01
1.269183368192594571e+03 3.302469090727170320e-01
1.268544703503377605e+03 -5.150599538977638364e-02
1.267906123396702242e+03 1.464559158463010768e-01
1.267267627863600865e+03 2.547691722788819058e-01
1.266629216895109494e+03 -2.419778298366476454e-01
1.265990890482262330e+03 -2.057241823604390729e-01
1.265352648616093575e+03 2.306244493865268197e-01
1.264714491287648343e+03 1.654546616082611665e-01
1.264076418487962655e+03 1.119023661923615326e-01
1.263438430208077989e+03 1.236772277641785267e-01
1.262800526439037640e+03 2.700454229574853621e-02
1.262162707171886723e+03 -4.221932088272119937e-02
1.261524972397672173e+03 3.074741131657916515e-01
1.260887322107435466e+03 3.898232798177166392e-01
1.260249756292234451e+03 -3.159522533532192756e-02
1.259612274943110606e+03 -7.828219145808687496e-02
1.258974878051116320e+03 1.721917961441346567e-01
1.258337565607307624e+03 3.712824562777014004e-01
1.257700337602738728e+03 1.627996471792575173e-01
1.257063194028463840e+03 2.668854233538484610e-01
1.256426134875538992e+03 -1.785956243210849448e-01
1.255789160135023849e+03 -1.309884097109261236e-01
1.255152269797978079e+03 -1.884181081309101446e-01
1.254515463855463167e+03 1.235797607993307096e-01
1.253878742298540601e+03 4.000227288344852528e-01
1.253242105118273685e+03 9.062611894703911930e-02
1.252605552305731180e+03 -7.388203330362638765e-02
1.251969083851978212e+03 5.401244258527369002e-01
1.251332699748083542e+03 1.808986498480882610e-01
1.250696399985114112e+03 3.091011832187052222e-01
1.250060184554144143e+03 -8.713902059422955204e-02
1.249424053446246035e+03 -6.661074339172282088e-02
1.248788006652490367e+03 3.353615103376801354e-01
1.248152044163956816e+03 2.352718565604891288e-01
1.247516165971717783e+03 2.883944489613406992e-01
1.246880372066854761e+03 -4.970100830727381402e-01
1.246244662440447428e+03 -1.379248439904829093e-01
1.245609037083571820e+03 -1.923334583158596289e-01
1.244973495987316710e+03 5.650851720014735471e-03
1.244338039142763591e+03 -1.118007664715645194e-01
1.243702666540995779e+03 -2.979256996179360240e-01
1.243067378173100224e+03 7.438718228328786153e-02
1.242432174030167516e+03 1.267178300148988357e-01
1.241797054103284609e+03 4.667581572561939340e-02
1.241162018383542090e+03 2.499503645852461653e-01
1.240527066862034189e+03 2.223843659706093712e-01
1.239892199529853315e+03 4.925418516957850990e-02
1.239257416378093694e+03 -4.175519046416972246e-01
1.238622717397853194e+03 1.907845380970291105e-02
1.237988102580229679e+03 -3.841153914042424455e-01
1.237353571916319197e+03 -1.226406745510070506e-01
1.236719125397226890e+03 1.614610009614350639e-01
1.236084763014052442e+03 3.669404553981429895e-02
1.235450484757899176e+03 2.369592836335489561e-01
1.234816290619870415e+03 -1.415877455426775046e-02
1.234182180591078577e+03 -1.399034975746951681e-01
1.233548154662625166e+03 1.880859617342175993e-01
1.232914212825618961e+03 1.363302621954770866e-01
1.232280355071176018e+03 -1.663347482142366052e-01
1.231646581390405117e+03 4.960034713920296601e-01
1.231012891774416858e+03 -1.248939111392580043e-01
1.230379286214329113e+03 -5.085603268874326899e-01
1.229745764701256121e+03 3.997391053625662383e-01
1.229112327226317575e+03 -5.431029075904765524e-02
1.228478973780633169e+03 -1.804570686949164837e-01
1.227845704355320777e+03 4.156384166261518631e-01
1.227212518941501912e+03 7.056664403558819687e-02
1.226579417530299907e+03 7.184176030141894986e-02
1.225946400112839910e+03 -3.146595518936466662e-02
1.225313466680247075e+03 3.232003446791359424e-01
1.224680617223652007e+03 6.194275135355459261e-01
1.224047851734178039e+03 -9.165011132153036422e-02
1.223415170202959416e+03 1.488850300542952643e-01
1.222782572621128566e+03 -1.596397240243591642e-01
1.222150058979812457e+03 -2.059827053936185565e-02
1.221517629270152611e+03 -7.305008052293920917e-02
1.220885283483279636e+03 -3.026847436956271453e-01
1.220253021610333235e+03 -1.759399227711052338e-01
1.219620843642451291e+03 -3.001728666589170702e-01
1.218988749570773507e+03 -1.981780894543584970e-01
1.218356739386443223e+03 -8.747294438810183925e-02
1.217724813080598324e+03 -2.319644531047367619e-01
1.217092970644389425e+03 -3.553449350476241553e-01
1.216461212068958048e+03 2.051072523762421385e-01
1.215829537345452991e+03 -2.058136217942034829e-01
1.215197946465019413e+03 -1.629708940614251617e-02
1.214566439418807931e+03 2.660195103697078345e-01
1.213935016197974619e+03 -2.466640656408406948e-02
1.213303676793666455e+03 -1.765211416070180117e-01
1.212672421197041331e+03 1.159935124561413539e-01
1.212041249399253502e+03 2.467206449436740723e-01
1.211410161391457223e+03 4.401387002314461894e-01
1.210779157164815842e+03 2.472803731536727945e-01
1.210148236710483616e+03 9.750108406555688112e-02
1.209517400019623892e+03 1.420006383821706408e-01
1.208886647083400021e+03 1.993700717808120637e-01
1.208255977892973533e+03 -9.662624577742702503e-02
1.207625392439511415e+03 1.188244689981261815e-01
1.206994890714178837e+03 1.711454552811839669e-01
1.206364472708146423e+03 -1.234021840072161702e-01
1.205734138412581160e+03 -1.224945681190481583e-01
1.205103887818655494e+03 1.097462823436639312e-01
1.204473720917540049e+03 -9.454619141173767338e-02
1.203843637700409090e+03 8.265785310278163378e-02
1.203213638158438698e+03 3.000872938806948276e-01
1.202583722282803137e+03 9.269098504379805203e-02
1.201953890064683947e+03 1.954769648806706228e-01
1.201324141495255390e+03 4.951432008239853855e-01
1.200694476565702644e+03 3.917533395381377348e-01
1.200064895267203610e+03 5.767205240842836478e-01
1.199435397590945286e+03 1.792536452819034898e-01
1.198805983528111028e+03 1.086690918553447210e-01
1.198176653069887834e+03 9.327449878667834482e-02
1.197547406207462700e+03 7.341636226754580385e-02
1.196918242932024441e+03 -4.417662071768851950e-02
1.196289163234763691e+03 4.885343869946400797e-01
1.195660167106871086e+03 -1.668288068872469249e-02
1.195031254539542715e+03 -3.500839451864726226e-01
1.194402425523969214e+03 2.224362471735904373e-02
1.193773680051352130e+03 7.966184924747193863e-01
1.193145018112882099e+03 1.430355164892054276e-01
1.192516439699764305e+03 1.826447332327847395e-01
1.191887944803194841e+03 1.944489855844527132e-02
1.191259533414378893e+03 1.963476098554100546e-01
1.190631205524516190e+03 1.966516523780711123e-01
1.190002961124813737e+03 -3.333847657510412010e-01
1.189374800206473083e+03 -5.922213551677674159e-02
1.188746722760708508e+03 -4.394933640746279233e-04
1.188118728778719742e+03 2.026427390105537546e-02
1.187490818251726523e+03 1.910848350307233767e-01
1.186862991170932219e+03 1.594673003659989874e-01
