# Supplementary material for: Elevated concentrations cause upright alpha-synuclein conformation at lipid interfaces
Source: Nat Commun. 2023 Sep 18;14:5731. doi: 10.1038/s41467-023-39843-1 (PMC10507035; doi:10.1038/s41467-023-39843-1)
Supplement: Supplementary file 3 — Source Data [file 41467_2023_39843_MOESM3_ESM.zip › Source Data file/FigureS3/A/aS-DPPG_50uM-reproduction-NoFiltration_t = 26.80 to 28.80 hr.txt]

2.303734463863343990e+03 2.315176482846418096e-02
2.302961100516073202e+03 1.025093426846616571e-02
2.302187836495217198e+03 3.582348643591830306e-02
2.301414671789645581e+03 -1.396331682663559948e-01
2.300641606388224318e+03 -6.883506311080907734e-03
2.299868640279824831e+03 3.014667880016687080e-03
2.299095773453316724e+03 -2.205522020731370825e-02
2.298323005897578696e+03 -7.808672886414745606e-02
2.297550337601480351e+03 5.153212212734071401e-02
2.296777768553902206e+03 -1.444270901301643447e-03
2.296005298743721141e+03 8.789431505883385509e-02
2.295232928159812218e+03 7.510045700001294344e-02
2.294460656791063229e+03 -4.230430566466315823e-02
2.293688484626352874e+03 1.705251914872668237e-02
2.292916411654567128e+03 3.673648430719922420e-02
2.292144437864588326e+03 5.221451297003140701e-02
2.291372563245306083e+03 7.623864239847946700e-02
2.290600787785611828e+03 -2.944309293371005082e-02
2.289829111474389720e+03 -1.262270805937000702e-02
2.289057534300536645e+03 9.971151094852885588e-02
2.288286056252940398e+03 -4.291537233611342900e-02
2.287514677320499686e+03 2.093986041512579943e-02
2.286743397492111399e+03 2.145840960897495153e-02
2.285972216756672424e+03 -3.983225678509475648e-02
2.285201135103079650e+03 -5.862843469702661015e-02
2.284430152520235424e+03 3.532938218457207236e-02
2.283659268997043910e+03 -4.729226763548687040e-02
2.282888484522407452e+03 -1.448117982585363506e-01
2.282117799085232036e+03 1.282942135232949948e-02
2.281347212674421826e+03 -1.646437126369125203e-01
2.280576725278890081e+03 -9.017652323447641893e-02
2.279806336887540965e+03 3.734223122589098304e-02
2.279036047489289558e+03 -5.503984430932840760e-02
2.278265857073050938e+03 2.280261627991734055e-02
2.277495765627734727e+03 3.918347947056067399e-02
2.276725773142261460e+03 -3.578142849415506810e-02
2.275955879605542577e+03 3.232822025405994448e-02
2.275186085006502253e+03 1.138318071517781076e-02
2.274416389334062842e+03 3.844475419831261398e-02
2.273646792577141241e+03 -9.152179406830383834e-02
2.272877294724663443e+03 1.351824284898392459e-02
2.272107895765555440e+03 -3.719552209547003635e-02
2.271338595688741407e+03 2.207382681851804973e-03
2.270569394483152792e+03 8.416498040977106812e-03
2.269800292137719225e+03 -4.003311357308739216e-02
2.269031288641366700e+03 2.174023093228958162e-02
2.268262383983035761e+03 -3.539711757242739593e-02
2.267493578151652400e+03 -5.477393462650263084e-02
2.266724871136160800e+03 -2.033668765032437681e-02
2.265956262925490591e+03 5.833664173788698920e-02
2.265187753508585956e+03 -5.554926083253592523e-02
2.264419342874387439e+03 -6.791527569925539382e-03
2.263651031011833766e+03 -4.721532815063120281e-02
2.262882817909867299e+03 -6.665033737101251632e-02
2.262114703557437679e+03 -3.890297109368211909e-02
2.261346687943489087e+03 2.515853107602759528e-02
2.260578771056969344e+03 1.698138552221619899e-02
2.259810952886826271e+03 -1.495330342148297811e-02
2.259043233422013145e+03 -7.312904230845143627e-02
2.258275612651483243e+03 -1.887580983329384399e-02
2.257508090564189843e+03 6.614045716248565486e-03
2.256740667149086221e+03 -6.918471698294743899e-02
2.255973342395132931e+03 5.476395453349435644e-02
2.255206116291286889e+03 -5.444649443885591494e-02
2.254438988826506829e+03 -2.507723725514016816e-02
2.253671959989755123e+03 -5.681593663713538356e-02
2.252905029769999601e+03 -6.414647258281210018e-02
2.252138198156198996e+03 5.183874221918772195e-03
2.251371465137321138e+03 -4.308069022620401173e-02
2.250604830702335676e+03 1.437374645428922924e-02
2.249838294840208619e+03 -2.533098570359059581e-02
2.249071857539915072e+03 -6.937959267998070056e-02
2.248305518790422866e+03 3.744944825964657397e-03
2.247539278580708924e+03 5.887236706847416567e-02
2.246773136899746532e+03 4.443798769092748013e-02
2.246007093736514435e+03 -8.239168248209668977e-02
2.245241149079989555e+03 -2.793411789418749624e-02
2.244475302919152455e+03 -3.340900176401358224e-02
2.243709555242985516e+03 1.186357181634122536e-02
2.242943906040469301e+03 1.276481520650195800e-03
2.242178355300591647e+03 4.358923439806745154e-02
2.241412903012336756e+03 -6.133573433703446570e-02
2.240647549164688826e+03 -2.799656683973479609e-02
2.239882293746642972e+03 -1.533507859969798423e-02
2.239117136747185214e+03 -1.045378254564869637e-02
2.238352078155308845e+03 -6.942148714618859295e-02
2.237587117960008982e+03 -5.709912715813610790e-02
2.236822256150277099e+03 -5.195339287067472431e-03
2.236057492715113767e+03 1.760678640404085560e-02
2.235292827643517739e+03 -3.674969353723464560e-02
2.234528260924482311e+03 -2.187686659425067820e-02
2.233763792547013509e+03 -4.277222647182858661e-02
2.232999422500115543e+03 -5.318618465628551124e-03
2.232235150772790803e+03 9.777369756691264499e-03
2.231470977354043498e+03 2.597487786565440965e-02
2.230706902232879656e+03 -6.336591342616605671e-02
2.229942925398314401e+03 -2.554736494070818098e-02
2.229179046839351940e+03 -1.435091887343858778e-02
2.228415266545003760e+03 5.463203050435942038e-02
2.227651584504288621e+03 2.725535816183226323e-02
2.226888000706219827e+03 9.130639952465435805e-03
2.226124515139808864e+03 -3.993904087774576180e-03
2.225361127794079948e+03 1.051446862659122933e-02
2.224597838658048204e+03 -3.723995607721761712e-03
2.223834647720736029e+03 2.397858996537406522e-03
2.223071554971165824e+03 -3.160200911491838072e-02
2.222308560398359987e+03 -5.342739506431493958e-03
2.221545663991348192e+03 -8.722765760879647168e-02
2.220782865739152840e+03 1.357031701479039301e-02
2.220020165630805423e+03 2.651813360432591499e-02
2.219257563655333797e+03 -4.174055959716476728e-03
2.218495059801771276e+03 -2.279543212272476180e-02
2.217732654059149354e+03 -3.259071907466416090e-02
2.216970346416504981e+03 2.380389352027119376e-02
2.216208136862869651e+03 -3.378768167395113792e-02
2.215446025387287591e+03 -4.767572290407974533e-02
2.214684011978793933e+03 -3.118528148429149105e-02
2.213922096626429266e+03 -4.679222753588502953e-02
2.213160279319235997e+03 -1.077952517769229304e-02
2.212398560046258353e+03 -6.827635520058007723e-02
2.211636938796540562e+03 -9.275766975201565944e-04
2.210875415559132307e+03 -3.064630861612448881e-02
2.210113990323077815e+03 -2.585433671159406005e-02
2.209352663077430407e+03 -3.432628368589578371e-02
2.208591433811237948e+03 1.592014906644027838e-02
2.207830302513557399e+03 2.285991289397570209e-02
2.207069269173436624e+03 -1.301442407232753298e-02
2.206308333779938039e+03 -4.154544744298089773e-03
2.205547496322118604e+03 5.155460040542999460e-04
2.204786756789029823e+03 1.013784728329283728e-02
2.204026115169743207e+03 3.009001875460941017e-03
2.203265571453308439e+03 -3.347957101259834648e-03
2.202505125628800670e+03 -4.479894279942999227e-03
2.201744777685276858e+03 2.134404370902200088e-02
2.200984527611806698e+03 -2.709508162112628585e-02
2.200224375397458061e+03 -9.622866682383358905e-03
2.199464321031297004e+03 -1.536925260119072082e-03
2.198704364502398676e+03 1.084418595786102585e-02
2.197944505799836406e+03 -2.362622108200207113e-02
2.197184744912681708e+03 1.152679002619467347e-02
2.196425081830009731e+03 -2.273080207775148368e-02
2.195665516540895624e+03 -1.487454729652181416e-02
2.194906049034425450e+03 9.171297641922482313e-03
2.194146679299672542e+03 -2.941549989100977064e-02
2.193387407325721142e+03 -4.704992203651336101e-03
2.192628233101651858e+03 1.137252462207585454e-02
2.191869156616554392e+03 2.447619940986031986e-02
2.191110177859509349e+03 -4.103629695796877364e-02
2.190351296819606432e+03 1.575084902721271551e-02
2.189592513485937161e+03 -2.414350895842885814e-02
2.188833827847591238e+03 -2.969407183086835485e-03
2.188075239893658363e+03 1.492921554613721186e-03
2.187316749613233696e+03 -1.049582901623864403e-02
2.186558356995414215e+03 2.419336701048099576e-03
2.185800062029295077e+03 1.052425276897320586e-02
2.185041864703973260e+03 8.215351505711198906e-04
2.184283765008551200e+03 -1.399532958233779684e-02
2.183525762932131329e+03 -9.988239360744008769e-03
2.182767858463812445e+03 -1.596997045474588678e-02
2.182010051592700620e+03 1.242809363279637376e-03
2.181252342307900108e+03 -4.087317626174183718e-03
2.180494730598524256e+03 -5.863415646738695877e-03
2.179737216453673682e+03 1.977261572496565728e-02
2.178979799862465370e+03 -1.702475773549518359e-02
2.178222480814009032e+03 -9.372282522099885035e-03
2.177465259297418015e+03 -6.119817582834090504e-03
2.176708135301807488e+03 -7.296920966982831623e-03
2.175951108816292617e+03 3.543534080129084017e-03
2.175194179829992208e+03 -1.395282749790332198e-02
2.174437348332026886e+03 -1.442396266688482191e-02
2.173680614311517274e+03 7.538008259799573903e-04
2.172923977757583998e+03 -2.186852181056106112e-02
2.172167438659354957e+03 -8.618861818598867741e-03
2.171410997005952595e+03 -2.282980967833438124e-02
2.170654652786504812e+03 -2.129991712840136400e-02
2.169898405990139509e+03 -1.553255731916797569e-02
2.169142256605988223e+03 -4.749885448060093066e-03
2.168386204623182493e+03 -9.619151754250459445e-05
2.167630250030855677e+03 -1.297666248382932201e-02
2.166874392818139313e+03 -2.456293497598345792e-03
2.166118632974174034e+03 5.288046794069734685e-03
2.165362970488093197e+03 -3.317678005394172642e-03
2.164607405349041073e+03 3.271331224597486594e-03
2.163851937546152840e+03 2.094765926891448745e-03
2.163096567068576405e+03 -1.001053696012122948e-02
2.162341293905452403e+03 -3.262453724562420707e-03
2.161586118045925105e+03 -2.510693628428064834e-03
2.160831039479142419e+03 -1.944246201736561652e-02
2.160076058194252255e+03 5.969621855329577606e-03
2.159321174180406160e+03 2.913549104632792534e-03
2.158566387426755682e+03 3.102823809620221772e-03
2.157811697922450549e+03 -6.306553948866971439e-03
2.157057105656645945e+03 -1.134374894247469796e-02
2.156302610618500694e+03 9.915269258107036604e-03
2.155548212797169981e+03 -1.541519743273319721e-03
2.154793912181812630e+03 3.381735004498583660e-03
2.154039708761589281e+03 -4.471357984578010723e-03
2.153285602525660579e+03 -1.394538045589733925e-02
2.152531593463194440e+03 -4.214508285165557457e-03
2.151777681563349688e+03 7.271829724951565412e-03
2.151023866815296060e+03 1.277110893174844986e-03
2.150270149208203293e+03 -6.124701026501456168e-03
2.149516528731235667e+03 -6.471838387870344940e-03
2.148763005373572014e+03 -1.273589238660670711e-02
2.148009579124376614e+03 -1.074893993232265213e-02
2.147256249972826481e+03 -1.180061959178947250e-03
2.146503017908102265e+03 -1.152672969969883131e-02
2.145749882919371885e+03 -1.032609678680911688e-03
2.144996844995821448e+03 7.229421343630102435e-03
2.144243904126627967e+03 -3.760668787900376450e-03
2.143491060300973913e+03 -4.990808889907171614e-03
2.142738313508041756e+03 -9.404676206818380181e-04
2.141985663737015784e+03 -9.353862720362009307e-04
2.141233110977082106e+03 -1.020913747578054004e-02
2.140480655217426829e+03 -9.897302669642461456e-03
2.139728296447245157e+03 -1.273439915938767361e-02
2.138976034655719559e+03 -9.787753404039324298e-03
2.138223869832050696e+03 1.101322127274788430e-03
2.137471801965426494e+03 -7.275313907196072870e-03
2.136719831045042156e+03 4.270222870930279451e-04
2.135967957060096523e+03 -1.155528285324832448e-02
2.135216179999788437e+03 -1.181044157399380352e-02
2.134464499853316738e+03 2.519590364836970901e-03
2.133712916609882086e+03 -3.974903216951384058e-03
2.132961430258686960e+03 -3.454405194819762989e-03
2.132210040788939295e+03 -9.370928175485631825e-03
2.131458748189837934e+03 -3.708130592415703752e-03
2.130707552450596268e+03 -2.148916937263133705e-03
2.129956453560418595e+03 -5.630530275883798355e-03
2.129205451508520127e+03 9.901964208080195513e-04
2.128454546284110620e+03 2.564642072478349067e-03
2.127703737876405285e+03 -5.790392303096920067e-03
2.126953026274613876e+03 -8.251826049512184583e-03
2.126202411467957063e+03 2.206391542231325199e-03
2.125451893445651876e+03 -5.652223083807628862e-03
2.124701472196917166e+03 5.407642702633592632e-03
2.123951147710973601e+03 -1.112091835774657068e-02
2.123200919977043668e+03 -8.409416663262574490e-03
2.122450788984351675e+03 -3.919219186306770186e-03
2.121700754722123747e+03 2.524133940434966032e-03
2.120950817179587830e+03 3.066542266218446819e-03
2.120200976345970048e+03 5.737543801017278879e-03
2.119451232210500166e+03 -1.811185376143568644e-04
2.118701584762413404e+03 7.560737986178069862e-04
2.117952033990937707e+03 -8.729624153554028931e-03
2.117202579885311934e+03 1.472057393316594494e-03
2.116453222434769486e+03 -1.761038813001315230e-04
2.115703961628549223e+03 -1.307154354920387479e-02
2.114954797455888183e+03 -3.049301907358559736e-03
2.114205729906030683e+03 -6.465301513707621267e-03
2.113456758968213762e+03 -4.458184698972337059e-03
2.112707884631687193e+03 3.252684276629600347e-03
2.111959106885691654e+03 -6.180045751526215721e-03
2.111210425719475097e+03 6.305452735173818976e-03
2.110461841122283658e+03 -8.302831953691707303e-03
2.109713353083370748e+03 -4.601400686809284206e-03
2.108964961591986139e+03 -2.560049621161770029e-03
2.108216666637383241e+03 -8.887797388616845316e-04
2.107468468208811828e+03 -5.506049849716193947e-03
2.106720366295530766e+03 7.275069058009479709e-04
2.105972360886798924e+03 -2.834981749546271711e-03
2.105224451971873350e+03 -1.006340214952101443e-02
2.104476639540012911e+03 -4.058763261478735319e-03
2.103728923580481933e+03 -2.717549522279181801e-03
2.102981304082541101e+03 1.168206413147765974e-03
2.102233781035458378e+03 -3.250605775237863648e-03
2.101486354428498089e+03 -2.965091911743956261e-04
2.100739024250926377e+03 -6.447670441389296821e-04
2.099991790492014843e+03 -1.642045498720750641e-03
2.099244653141035087e+03 1.055853694114968237e-03
2.098497612187256891e+03 -2.889122824389490311e-03
2.097750667619953674e+03 -5.053675321400248090e-03
2.097003819428404313e+03 -3.625578314191045103e-03
2.096257067601884046e+03 -4.783716870180202557e-03
2.095510412129668111e+03 -2.006318986322946918e-03
2.094763853001040843e+03 2.343671012311490068e-04
2.094017390205281117e+03 -8.939966554179236066e-03
2.093271023731673267e+03 4.970906844329159302e-03
2.092524753569497989e+03 -3.104900027318886150e-03
2.091778579708048710e+03 2.906484375914327855e-03
2.091032502136604307e+03 -5.751638846464659539e-03
2.090286520844458209e+03 1.828182768321503886e-03
2.089540635820902025e+03 2.903528997230915738e-03
2.088794847055225546e+03 1.809980159032134996e-03
2.088049154536722199e+03 1.606396401074373752e-03
2.087303558254687232e+03 -1.191385773094204856e-03
2.086558058198415893e+03 -4.926067976212062695e-03
2.085812654357207066e+03 -2.116865974942788286e-03
2.085067346720361456e+03 -1.423342065890178913e-03
2.084322135277181587e+03 -1.943034077229626073e-03
2.083577020016962706e+03 -1.746882646955216778e-03
2.082832000929018250e+03 -7.033959028621615713e-03
2.082087078002647104e+03 1.177453542943008224e-03
2.081342251227157249e+03 -2.158969357803377370e-03
2.080597520591860302e+03 1.054038954973762592e-03
2.079852886086062426e+03 1.490172768738543419e-03
2.079108347699075239e+03 -7.411970734035437831e-03
2.078363905420215815e+03 -3.259846322747652226e-03
2.077619559238795773e+03 -4.273676474540205215e-04
2.076875309144134008e+03 3.149317496742135274e-03
2.076131155125543955e+03 2.496516392241901992e-03
2.075387097172346330e+03 5.993946355523412789e-04
2.074643135273861844e+03 3.352840511604294679e-03
2.073899269419414850e+03 -2.407147623960942916e-03
2.073155499598326060e+03 -4.218700520234904341e-03
2.072411825799921644e+03 -1.103908112202858349e-03
2.071668248013525954e+03 -1.819514058496690071e-03
2.070924766228470617e+03 -2.171158992594481290e-03
2.070181380434085440e+03 1.447704836756198851e-04
2.069438090619696595e+03 -6.635493819672867027e-03
2.068694896774642984e+03 2.790037042919052846e-03
2.067951798888252597e+03 3.443206629090894266e-03
2.067208796949867974e+03 -6.464437949786344803e-04
2.066465890948822562e+03 7.005468395311035146e-04
2.065723080874453444e+03 -3.977860997766947786e-03
2.064980366716103163e+03 -6.486616334970201486e-03
2.064237748463112439e+03 1.111784875818181643e-03
2.063495226104825633e+03 -6.727829777716783175e-04
2.062752799630587106e+03 -3.454756354479313323e-03
2.062010469029741216e+03 5.867943226913404113e-04
2.061268234291637782e+03 -2.616611453059905154e-03
2.060526095405624801e+03 1.879883874052904868e-03
2.059784052361055728e+03 -6.973582914181717394e-04
2.059042105147280381e+03 -6.561571526326604245e-03
2.058300253753650395e+03 -1.646624535264096679e-03
2.057558498169524682e+03 1.067154789559724738e-03
2.056816838384260336e+03 5.096194230532086547e-03
2.056075274387212630e+03 -1.283511982733090851e-03
2.055333806167744115e+03 -3.324157233373677481e-03
2.054592433715215520e+03 2.156676776237260399e-03
2.053851157018985759e+03 1.992305325921930870e-04
2.053109976068424658e+03 -2.536738246864813934e-03
2.052368890852894765e+03 -3.284556953201917245e-03
2.051627901361762270e+03 4.896385113235305307e-04
2.050887007584402454e+03 2.414089781805516376e-05
2.050146209510177869e+03 -8.757271624508680512e-04
2.049405507128465615e+03 8.195650356192837448e-04
2.048664900428635519e+03 -2.034788240979645575e-03
2.047924389400066502e+03 2.959586689032726002e-03
2.047183974032130209e+03 2.757797442403034220e-04
2.046443654314209198e+03 3.322416816770704367e-03
2.045703430235678752e+03 2.454736155132214263e-03
2.044963301785919612e+03 -5.299735961984500601e-03
2.044223268954317973e+03 5.823211268984105835e-03
2.043483331730254577e+03 1.694010467019349975e-03
2.042743490103117438e+03 -2.071430522576755712e-03
2.042003744062290934e+03 2.012466587912881613e-05
2.041264093597163082e+03 -1.512547303506893166e-03
2.040524538697127355e+03 -6.106381503194629762e-04
2.039785079351573586e+03 -3.399253336077301922e-03
2.039045715549891611e+03 -4.466551603584484830e-04
2.038306447281480359e+03 3.498425430658435448e-04
2.037567274535731485e+03 1.966710371822102607e-03
2.036828197302047556e+03 1.103909857352616776e-03
2.036089215569822045e+03 1.071059588257460395e-03
2.035350329328457519e+03 1.101179529170189528e-03
2.034611538567358366e+03 -1.418254713466742152e-03
2.033872843275925334e+03 1.182262075545271757e-03
2.033134243443562809e+03 -1.471206559395814469e-03
2.032395739059680636e+03 2.403994583358469179e-03
2.031657330113683201e+03 -2.084312209853294087e-03
2.030919016594980349e+03 -1.945681083379269521e-03
2.030180798492985559e+03 1.422186390525987613e-03
2.029442675797108677e+03 -4.020195485609713202e-04
2.028704648496765003e+03 2.058962080622549879e-04
2.027966716581371657e+03 8.045416463785657777e-04
2.027228880040342119e+03 2.582121006052272121e-03
2.026491138863097149e+03 -1.819700095712833759e-03
2.025753493039057503e+03 -2.702831107380594157e-03
2.025015942557640301e+03 -2.246363659241947964e-05
2.024278487408273577e+03 1.064146335073154091e-03
2.023541127580379907e+03 5.259559781118449242e-04
2.022803863063383687e+03 -9.313225862979048093e-04
2.022066693846716589e+03 2.443032047070211590e-04
2.021329619919804827e+03 -9.313599137731617223e-04
2.020592641272076435e+03 -1.400672594850941774e-04
2.019855757892966722e+03 -1.223944685306677105e-03
2.019118969771909178e+03 8.191744394075010406e-04
2.018382276898340933e+03 -1.160919330858713828e-04
2.017645679261691839e+03 -2.123416821270915789e-03
2.016909176851406301e+03 -9.212117011271066898e-05
2.016172769656921446e+03 1.023322991161165551e-04
2.015436457667678042e+03 1.725932800653601641e-04
2.014700240873120492e+03 1.238641989413926401e-03
2.013964119262687746e+03 1.951412359350758160e-03
2.013228092825831482e+03 6.813732343334441251e-04
2.012492161551996105e+03 2.646608055528757103e-04
2.011756325430631478e+03 3.003868724536954121e-03
2.011020584451185641e+03 -1.767022342907597970e-03
2.010284938603110277e+03 1.699607281405340767e-03
2.009549387875860702e+03 -4.612213500965810600e-04
2.008813932258886780e+03 1.582153857021756501e-03
2.008078571741651103e+03 -4.589452445797683432e-03
2.007343306313607172e+03 1.678853901770086888e-03
2.006608135964213943e+03 -1.659578190971624893e-03
2.005873060682935829e+03 -6.030979798883116891e-04
2.005138080459229968e+03 -2.851497749546013280e-05
2.004403195282562592e+03 1.250892472130276040e-04
2.003668405142398115e+03 2.644253661709239107e-03
2.002933710028202768e+03 -1.047542537658675658e-03
2.002199109929446422e+03 -1.219039370328407366e-03
2.001464604835595310e+03 -1.429648002400803674e-03
2.000730194736122940e+03 3.246325777406710368e-05
1.999995879620502819e+03 2.148764351022065908e-04
1.999261659478206639e+03 1.574901879592111031e-03
1.998527534298711544e+03 -1.064329179006599807e-04
1.997793504071494681e+03 1.407824746407408765e-03
1.997059568786036834e+03 -8.974546226222877149e-04
1.996325728431811513e+03 5.666207273473213620e-04
1.995591982998306776e+03 1.306413125806126342e-03
1.994858332475001589e+03 2.669428833673838028e-03
1.994124776851384013e+03 1.446514435130315333e-03
1.993391316116934831e+03 -1.290968243255733458e-03
1.992657950261149381e+03 1.322542321271102505e-03
1.991924679273510264e+03 -1.007394549627388088e-03
1.991191503143511000e+03 1.944327295628685032e-04
1.990458421860645103e+03 -2.270670789243406276e-04
1.989725435414402455e+03 1.047794004096480429e-03
1.988992543794282028e+03 4.920019258530979045e-04
1.988259746989775522e+03 -3.604496195721498689e-04
1.987527044990383729e+03 -2.392878444207478244e-05
1.986794437785609261e+03 -9.606432599420296637e-04
1.986061925364949275e+03 6.156664699705876849e-04
1.985329507717908200e+03 4.783979659165741357e-04
1.984597184833988649e+03 -1.457049009370852809e-03
1.983864956702698692e+03 -4.920003847577233275e-04
1.983132823313544577e+03 -9.508432947999923229e-05
1.982400784656030737e+03 5.275274842593571890e-04
1.981668840719672517e+03 2.193894547869936536e-03
1.980936991493981623e+03 6.717276527214701635e-05
1.980205236968469762e+03 7.142290114913542364e-04
1.979473577132646824e+03 1.987916361320040889e-04
1.978742011976039066e+03 -3.783391492336637268e-04
1.978010541488154558e+03 1.527078587568322628e-03
1.977279165658517741e+03 4.402485563035436126e-04
1.976547884476649415e+03 -5.416141767353635896e-04
1.975816697932066745e+03 -8.380752296794284455e-04
1.975085606014299628e+03 9.632352969634639132e-04
1.974354608712868867e+03 8.205937693571270465e-04
1.973623706017302538e+03 -1.809684912147048434e-05
1.972892897917128721e+03 -5.849736840174355997e-04
1.972162184401877312e+03 1.115286458722893927e-03
1.971431565461080027e+03 -1.593360512751552634e-03
1.970701041084268581e+03 -1.534630695644037751e-03
1.969970611260974692e+03 2.188480021157586559e-03
1.969240275980740989e+03 -2.126886054652365077e-04
1.968510035233097369e+03 1.850233000949989392e-03
1.967779889007584643e+03 3.946715310504603637e-04
1.967049837293743622e+03 2.194335312863836187e-04
1.966319880081116935e+03 -1.062989025918528903e-03
1.965590017359245394e+03 8.558941491052516389e-04
1.964860249117677085e+03 4.971963686753858892e-04
1.964130575345954639e+03 2.222624312039414845e-04
1.963400996033624324e+03 1.541890155017876219e-04
1.962671511170241502e+03 1.057649070268203931e-03
1.961942120745350621e+03 5.463434627340030486e-04
1.961212824748507046e+03 4.178803182339516455e-04
1.960483623169262501e+03 1.375960482358244892e-04
1.959754515997175986e+03 -8.587574573059553965e-04
1.959025503221799227e+03 3.025042970976534883e-04
1.958296584832693043e+03 2.116446598966624688e-03
1.957567760819416435e+03 -9.941038013630389483e-04
1.956839031171528404e+03 -6.953383591844933351e-04
1.956110395878595227e+03 -1.204080007270969584e-03
1.955381854930179543e+03 2.350335901946789337e-04
1.954653408315847628e+03 1.221481897963356839e-03
1.953925056025163940e+03 6.513431239544796027e-05
1.953196798047700213e+03 1.097763358623344860e-03
1.952468634373024543e+03 6.705104248583995761e-04
1.951740564990708663e+03 -3.732883642704251789e-04
1.951012589890327945e+03 1.060316929649191860e-04
1.950284709061454123e+03 9.159628354299403788e-04
1.949556922493662569e+03 3.766488761143311375e-04
1.948829230176534111e+03 9.255413228187141369e-04
1.948101632099647759e+03 1.407611315785420509e-04
1.947374128252580704e+03 1.077033028608608348e-03
1.946646718624917412e+03 4.202879812983175431e-04
1.945919403206240531e+03 7.019970780150484087e-04
1.945192181986138166e+03 7.458120301356992686e-04
1.944465054954191146e+03 1.486808810240228696e-03
1.943738022099991213e+03 -8.189662169475161232e-04
1.943011083413128290e+03 2.329499293687803743e-03
1.942284238883190483e+03 6.032157535171777350e-04
1.941557488499776809e+03 -4.547421133370147450e-04
1.940830832252473556e+03 -1.086115334681871537e-03
1.940104270130877921e+03 1.487790913742099627e-04
1.939377802124592563e+03 1.137220583660737130e-03
1.938651428223209223e+03 -5.016130253089110371e-04
1.937925148416330558e+03 1.035439408814138986e-03
1.937198962693561043e+03 6.817564990893918266e-04
1.936472871044499698e+03 -2.041178462336790006e-05
1.935746873458750997e+03 -5.458457194155908907e-04
1.935020969925924874e+03 7.407601178986614578e-04
1.934295160435623984e+03 1.692283571201787251e-04
1.933569444977458261e+03 -3.785827254830984295e-04
1.932843823541041274e+03 3.425077653419238751e-04
1.932118296115984776e+03 5.349561151738418778e-04
1.931392862691896880e+03 -3.006170882599500604e-04
1.930667523258398433e+03 7.908747857960544300e-06
1.929942277805103004e+03 -7.655351915595732387e-04
1.929217126321631440e+03 1.736178909358086992e-03
1.928492068797599131e+03 2.911600571960903635e-04
1.927767105222630562e+03 4.028854778104650923e-04
1.927042235586346578e+03 1.956583730229741387e-04
1.926317459878369846e+03 -2.784988880013016302e-04
1.925592778088330306e+03 3.857556431682435398e-04
1.924868190205850624e+03 6.244407555216010966e-04
1.924143696220558923e+03 -2.557994414560392808e-04
1.923419296122086962e+03 -4.795921907567251251e-05
1.922694989900066503e+03 6.733886625719313727e-04
1.921970777544131124e+03 -1.471750451102948800e-04
1.921246659043912587e+03 5.097464450243860976e-04
1.920522634389049927e+03 9.506759869810192665e-04
1.919798703569176723e+03 9.182840183974027475e-04
1.919074866573935651e+03 3.592984005619863320e-04
1.918351123392963927e+03 -5.799390083505025998e-04
1.917627474015906046e+03 4.575375246546742997e-04
1.916903918432404680e+03 8.453187503535445572e-04
1.916180456632102505e+03 6.406854351958019174e-04
1.915457088604651290e+03 4.932487231114198682e-04
1.914733814339691889e+03 6.841458506452030835e-04
1.914010633826877893e+03 -7.128436623598036204e-04
1.913287547055861069e+03 2.529027762237680949e-04
1.912564554016291368e+03 4.841981046652408041e-04
1.911841654697820559e+03 -1.154542921592810305e-04
1.911118849090111325e+03 -2.590071516354567499e-04
1.910396137182815437e+03 5.461447506773392264e-04
1.909673518965590119e+03 9.992866670057391071e-04
1.908950994428098056e+03 -1.314772571872213235e-04
1.908228563559998292e+03 1.300127950546577310e-03
1.907506226350953511e+03 1.405252683914266212e-03
1.906783982790633672e+03 2.254811054476900541e-04
1.906061832868697820e+03 1.746622391327236215e-04
1.905339776574814096e+03 -6.374107636028200109e-05
1.904617813898652457e+03 3.994579247695095392e-04
1.903895944829884684e+03 3.822965175001752673e-04
1.903174169358182553e+03 3.865560567751945482e-04
1.902452487473217843e+03 1.773742738720455710e-03
1.901730899164664152e+03 9.390943280965877854e-04
1.901009404422200532e+03 8.631006200942038494e-04
1.900288003235502401e+03 1.634517360961021317e-03
1.899566695594250632e+03 3.971958582579650037e-05
1.898845481488124278e+03 6.666296806202530456e-04
1.898124360906806032e+03 7.253502346026880106e-04
1.897403333839982224e+03 1.615409760423892741e-04
1.896682400277333727e+03 1.763440436993339913e-05
1.895961560208552328e+03 -9.771179527177554385e-05
1.895240813623320719e+03 7.738208786922784856e-04
1.894520160511332506e+03 5.965996303310080497e-04
1.893799600862277657e+03 2.287569584406942854e-04
1.893079134665846141e+03 5.199163930721503908e-04
1.892358761911738839e+03 7.437800375131290885e-04
1.891638482589643900e+03 6.715114234336938851e-04
1.890918296689264025e+03 1.052230258465197297e-03
1.890198204200294640e+03 1.074262686657409625e-03
1.889478205112436626e+03 2.793165622129413429e-04
1.888758299415390866e+03 5.310478009491932400e-04
1.888038487098861879e+03 2.076863983654574596e-04
1.887318768152556004e+03 5.114553387656719423e-04
1.886599142566175942e+03 7.899178675192924113e-04
1.885879610329428033e+03 1.248914884626000765e-03
1.885160171432025891e+03 -1.797807653744667837e-04
1.884440825863677674e+03 6.545834678300145593e-04
1.883721573614096997e+03 1.481948144390395766e-03
1.883002414672993837e+03 6.641393765845404664e-04
1.882283349030087265e+03 3.954984843899663296e-04
1.881564376675092717e+03 1.139499944542297005e-03
1.880845497597725625e+03 1.330385891113282240e-03
1.880126711787706881e+03 5.220732093175515327e-04
1.879408019234761014e+03 4.664240330041425557e-04
1.878689419928603456e+03 -2.831604375260680755e-06
1.877970913858966014e+03 1.452873558880785542e-03
1.877252501015567759e+03 6.670479986495281288e-04
1.876534181388136858e+03 1.071316991807259042e-03
1.875815954966406935e+03 4.146077829754128545e-04
1.875097821740102518e+03 1.361026982627637017e-03
1.874379781698955412e+03 1.391170417238452289e-03
1.873661834832701061e+03 4.776437928857638613e-04
1.872943981131074906e+03 1.247222322245191718e-04
1.872226220583806935e+03 5.272488766107660905e-04
1.871508553180641684e+03 4.553626815314904311e-04
1.870790978911310958e+03 1.263978813733410535e-03
1.870073497765559296e+03 3.109133574833513073e-04
1.869356109733129415e+03 7.196078047354281804e-04
1.868638814803762216e+03 1.211368338420220226e-03
1.867921612967202236e+03 7.011152021683149512e-04
1.867204504213199471e+03 4.074236931759352902e-04
1.866487488531500276e+03 6.551567044871127975e-04
1.865770565911849189e+03 1.697831239758565690e-05
1.865053736344003482e+03 8.956037704482996921e-04
1.864336999817709511e+03 8.084420921678386104e-04
1.863620356322728185e+03 1.286123342642238928e-03
1.862903805848809498e+03 5.399000396531887774e-04
1.862187348385710720e+03 1.984678029854702939e-04
1.861470983923190943e+03 7.977825092334844001e-04
1.860754712451011073e+03 1.587240089424616762e-03
1.860038533958930202e+03 1.251417865750848726e-03
1.859322448436711056e+03 2.535051156089397997e-04
1.858606455874121821e+03 1.304407109201031079e-03
1.857890556260923404e+03 1.462102825198520744e-04
1.857174749586883991e+03 4.950589791913698494e-04
1.856459035841773584e+03 1.184419975816391806e-03
1.855743415015360370e+03 1.234230081217013155e-03
1.855027887097419807e+03 2.852224140182229315e-04
1.854312452077721900e+03 8.885789680004685213e-04
1.853597109946040291e+03 7.485091957244639381e-04
1.852881860692154078e+03 1.001922557158109722e-03
1.852166704305836902e+03 6.499426806473170785e-04
1.851451640776871500e+03 4.529218395900221896e-04
1.850736670095038789e+03 5.724406364123771308e-04
1.850021792250119688e+03 1.755806955825565778e-03
1.849307007231896932e+03 9.175313461544374379e-04
1.848592315030153259e+03 9.230358497688180303e-04
1.847877715634680499e+03 1.168254890929018358e-03
1.847163209035263208e+03 1.335602032223507686e-03
1.846448795221691398e+03 8.507616937152930091e-04
1.845734474183755083e+03 4.767504991759019626e-04
1.845020245911249731e+03 7.209418147287068165e-04
1.844306110393968993e+03 8.951509561661453312e-04
1.843592067621704700e+03 4.068812956758497941e-04
1.842878117584255961e+03 1.256385475749201589e-03
1.842164260271421881e+03 6.688693416572734319e-04
1.841450495672999750e+03 7.587295879395983527e-04
1.840736823778794133e+03 6.716999714944765472e-04
1.840023244578609592e+03 1.050966216453509813e-03
1.839309758062243418e+03 9.016147047017032592e-04
1.838596364219505631e+03 7.543846582116931366e-04
1.837883063040206252e+03 9.342284085287129751e-04
1.837169854514148028e+03 4.917414390745889364e-04
1.836456738631144617e+03 1.024230627698917255e-03
1.835743715381009679e+03 5.999926280534129174e-04
1.835030784753553235e+03 1.416649516584119308e-03
1.834317946738592582e+03 1.182270662807105880e-03
1.833605201325941380e+03 7.443386155772641717e-04
1.832892548505418745e+03 1.486615376875547422e-03
1.832179988266843793e+03 1.538340846110251544e-03
1.831467520600037460e+03 9.355048956922747778e-04
1.830755145494820681e+03 4.737431586533733105e-04
1.830042862941019848e+03 6.328168939575096012e-04
1.829330672928457716e+03 7.044526754097804556e-04
1.828618575446964314e+03 7.153291338121684937e-04
1.827906570486360579e+03 7.369729610247105663e-04
1.827194658036481997e+03 9.397383523423480812e-04
1.826482838087158598e+03 1.266117819373643297e-04
1.825771110628224051e+03 6.472089845889347163e-04
1.825059475649510205e+03 9.987356388896273442e-04
1.824347933140854366e+03 5.411507074195098061e-04
1.823636483092090202e+03 1.103196442155784940e-03
1.822925125493060477e+03 1.399938199825919360e-03
1.822213860333600678e+03 1.213325648117755118e-03
1.821502687603559025e+03 4.927112977553638282e-04
1.820791607292771005e+03 1.278442082439911745e-03
1.820080619391086657e+03 1.331205873970817393e-03
1.819369723888348744e+03 9.303234535935847203e-04
1.818658920774407306e+03 1.376550417884874747e-03
1.817948210039108744e+03 6.478654696589016861e-04
1.817237591672303097e+03 9.817453351813501365e-04
1.816527065663844041e+03 1.354139568471171041e-03
1.815816632003587074e+03 8.781537134650838940e-04
1.815106290681382234e+03 7.342028032728803834e-04
1.814396041687088655e+03 8.022460688915223183e-04
1.813685885010565471e+03 7.174417967675905759e-04
1.812975820641666360e+03 8.031038612313333176e-04
1.812265848570257731e+03 3.014738162488475571e-04
1.811555968786200538e+03 7.725019305655971089e-04
1.810846181279359371e+03 6.077452406584206305e-04
1.810136486039593365e+03 7.275728213191550537e-04
1.809426883056778024e+03 1.295104958114485366e-03
1.808717372320776121e+03 7.560134254683356257e-04
1.808007953821459523e+03 1.169023943778749750e-03
1.807298627548696459e+03 6.480948293136276368e-04
1.806589393492362433e+03 8.719646890441573725e-04
1.805880251642332951e+03 9.145487461449578305e-04
1.805171201988479879e+03 7.658810585843881490e-04
1.804462244520680542e+03 9.947344139869802697e-04
1.803753379228815902e+03 8.214839340395699947e-04
1.803044606102765101e+03 1.861718484094292917e-03
1.802335925132410921e+03 1.102500111132562318e-03
1.801627336307634323e+03 1.535815108638755814e-03
1.800918839618319907e+03 1.455076435061294091e-03
1.800210435054354093e+03 9.671140284559880378e-04
1.799502122605626937e+03 1.350830430973224252e-03
1.798793902262024858e+03 8.162729259444943038e-04
1.798085774013436094e+03 2.362689026502679890e-04
1.797377737849756159e+03 1.292745088669657212e-03
1.796669793760875109e+03 1.135105609144801192e-03
1.795961941736695735e+03 1.071888615558916564e-03
1.795254181767102637e+03 9.945280503657859261e-04
1.794546513842002241e+03 1.383245101173912741e-03
1.793838937951291882e+03 1.235143854189858781e-03
1.793131454084872530e+03 1.440563612893630335e-03
1.792424062232645156e+03 1.417782359194239483e-03
1.791716762384512549e+03 6.245425309368802472e-04
1.791009554530384776e+03 3.814245134694758130e-04
1.790302438660162807e+03 7.112665796001119405e-04
1.789595414763758527e+03 1.052826252494955045e-03
1.788888482831078363e+03 1.027037934336313789e-03
1.788181642852037839e+03 1.154192166815926155e-03
1.787474894816548840e+03 1.281670711324018296e-03
1.786768238714521431e+03 9.155951953194683404e-04
1.786061674535874772e+03 8.231638950356174721e-04
1.785355202270526206e+03 9.981359922750299759e-04
1.784648821908393074e+03 7.509639387758928510e-04
1.783942533439394538e+03 7.733583919278745177e-04
1.783236336853453395e+03 1.342746970991219200e-03
1.782530232140494263e+03 1.340466569778931945e-03
1.781824219290438123e+03 8.913373219601336507e-04
1.781118298293213229e+03 1.225019753287583720e-03
1.780412469138747838e+03 8.475653744662808940e-04
1.779706731816968386e+03 8.189865024947605996e-04
1.779001086317806767e+03 1.271635251357399214e-03
1.778295532631194874e+03 1.148408204458176585e-03
1.777590070747064601e+03 1.142425369632908130e-03
1.776884700655355118e+03 1.528268538557951001e-03
1.776179422345994681e+03 1.393226401454713236e-03
1.775474235808929734e+03 1.612810440667891178e-03
1.774769141034097629e+03 1.055592388584749609e-03
1.774064138011435716e+03 1.835696072981752745e-03
1.773359226730888622e+03 1.406392903565787311e-03
1.772654407182399154e+03 1.454426122702603052e-03
1.771949679355913759e+03 1.408199654488416323e-03
1.771245043241377061e+03 1.541724342441113836e-03
1.770540498828739146e+03 1.387664633460467499e-03
1.769836046107950096e+03 1.250197441035669340e-03
1.769131685068958177e+03 1.101963749642884951e-03
1.768427415701718928e+03 1.260074025890432076e-03
1.767723237996186072e+03 1.040845797676941305e-03
1.767019151942313329e+03 1.168393519552969433e-03
1.766315157530059878e+03 1.258537197558994014e-03
1.765611254749384898e+03 1.016803778198033508e-03
1.764907443590242110e+03 1.340940911949989149e-03
1.764203724042601607e+03 9.509565480277253936e-04
1.763500096096422567e+03 1.573695957469135182e-03
1.762796559741667807e+03 1.630867852456797029e-03
1.762093114968303780e+03 1.849796606175246189e-03
1.761389761766300580e+03 1.155645246179910508e-03
1.760686500125624661e+03 1.836491680109723738e-03
1.759983330036247935e+03 1.036042755183453788e-03
1.759280251488142312e+03 1.299824938297629469e-03
1.758577264471279705e+03 1.171607125345062745e-03
1.757874368975633843e+03 1.603790491253897273e-03
1.757171564991183914e+03 1.486263806555444648e-03
1.756468852507905467e+03 1.591924882274948615e-03
1.755766231515781328e+03 1.487167961888554660e-03
1.755063702004787046e+03 1.323991581724889236e-03
1.754361263964907266e+03 1.737929934119380408e-03
1.753658917386126632e+03 1.686104419965833495e-03
1.752956662258427968e+03 1.636933107540347859e-03
1.752254498571797740e+03 1.855329489195971454e-03
1.751552426316229685e+03 1.877717147499733232e-03
1.750850445481706629e+03 2.157988461704378295e-03
1.750148556058222312e+03 1.317505937819611096e-03
1.749446758035768653e+03 1.956213936905098691e-03
1.748745051404341211e+03 1.921949919401890611e-03
1.748043436153933726e+03 1.797734306416888441e-03
1.747341912274545393e+03 1.852148042875454781e-03
1.746640479756169952e+03 2.310457294339176865e-03
1.745939138588812057e+03 2.078251939523916274e-03
1.745237888762472721e+03 1.903096780475692926e-03
1.744536730267149323e+03 1.584263687854250155e-03
1.743835663092853792e+03 1.867125877167941875e-03
1.743134687229587144e+03 2.207719197086806424e-03
1.742433802667359487e+03 1.915237734144457221e-03
1.741733009396177295e+03 2.253076054478323886e-03
1.741032307406050677e+03 2.388775244760248627e-03
1.740331696686993382e+03 2.651156403004610151e-03
1.739631177229017339e+03 2.434402904503416183e-03
1.738930749022136297e+03 2.478523649548916227e-03
1.738230412056367641e+03 2.559373372759523105e-03
1.737530166321730576e+03 3.066534720131558218e-03
1.736830011808242489e+03 2.167055028079928336e-03
1.736129948505920765e+03 2.598353274037175625e-03
1.735429976404793706e+03 2.463487955364013476e-03
1.734730095494880516e+03 2.663017379592635698e-03
1.734030305766205856e+03 2.584468089598222426e-03
1.733330607208798028e+03 2.882674800011425162e-03
1.732630999812685332e+03 3.022461194838980177e-03
1.731931483567896066e+03 2.663424496019877255e-03
1.731232058464463989e+03 2.503244340972155847e-03
1.730532724492415582e+03 3.724369885532206100e-03
1.729833481641790058e+03 2.896218073322522416e-03
1.729134329902619356e+03 3.003797126508866207e-03
1.728435269264940871e+03 2.754712654524036405e-03
1.727736299718795635e+03 3.124928047158144484e-03
1.727037421254221044e+03 2.631263806531969687e-03
1.726338633861258131e+03 2.774575913775786419e-03
1.725639937529949748e+03 2.867922546936573468e-03
1.724941332250338746e+03 2.963477593291791948e-03
1.724242818012475254e+03 2.656027096076844438e-03
1.723544394806403943e+03 2.839201212524798505e-03
1.722846062622169484e+03 2.280016383381801726e-03
1.722147821449827461e+03 3.018546031784574962e-03
1.721449671279428003e+03 2.390186016822439582e-03
1.720751612101019418e+03 2.582654655801588581e-03
1.720053643904662749e+03 2.181120380257901923e-03
1.719355766680413581e+03 2.167342733855235314e-03
1.718657980418325678e+03 1.830457144178200806e-03
1.717960285108458265e+03 3.000124162333459455e-03
1.717262680740872383e+03 2.468488235907733905e-03
1.716565167305632713e+03 2.213220965014428294e-03
1.715867744792798476e+03 2.787785344504290202e-03
1.715170413192434353e+03 1.607830161136545710e-03
1.714473172494610480e+03 1.460715786247897535e-03
1.713776022689391539e+03 1.782739690346852581e-03
1.713078963766847664e+03 1.680301288662212770e-03
1.712381995717048994e+03 1.153606984081997694e-03
1.711685118530069303e+03 1.151724536438954258e-03
1.710988332195980547e+03 9.309356323089757173e-04
1.710291636704860139e+03 7.060985254784568101e-04
1.709595032046781853e+03 4.915697699074117726e-04
1.708898518211823102e+03 1.526250245477420555e-03
1.708202095190063119e+03 1.270305278044939071e-03
1.707505762971588410e+03 1.010728056386130591e-03
1.706809521546478209e+03 1.701313393470687543e-03
1.706113370904813564e+03 1.031552875582884658e-03
1.705417311036682804e+03 7.952222904861142722e-04
1.704721341932170617e+03 1.074578119466175095e-03
1.704025463581370786e+03 1.475988753363273367e-03
1.703329675974366182e+03 1.407185346838589783e-03
1.702633979101252407e+03 3.793955596204355856e-04
1.701938372952121426e+03 1.213456694018609527e-04
1.701242857517067023e+03 4.717486389700660098e-04
1.700547432786182981e+03 4.326133033866470085e-04
1.699852098749568540e+03 8.772581870847500447e-04
1.699156855397324762e+03 3.919289599166581430e-04
1.698461702719547247e+03 9.499441914347198394e-04
1.697766640706338876e+03 5.225970919852308176e-04
1.697071669347804345e+03 1.230377847002527524e-03
1.696376788634046534e+03 2.213003370593504134e-04
1.695681998555171958e+03 4.439356584372039136e-04
1.694987299101290773e+03 8.903005451407493926e-04
1.694292690262505857e+03 4.218663407610316585e-04
1.693598172028931003e+03 4.297922966089431029e-04
1.692903744390680004e+03 7.179800002238163068e-04
1.692209407337861194e+03 4.119384519864530787e-04
1.691515160860595643e+03 3.443799535150836397e-04
1.690821004948995324e+03 3.669601903705855032e-04
1.690126939593177667e+03 3.181289095512154731e-04
1.689432964783263742e+03 1.997561480729620573e-04
1.688739080509372798e+03 5.576051410625031211e-04
1.688045286761631360e+03 4.182286749773548055e-04
1.687351583530156859e+03 2.527504261676765513e-04
1.686657970805079458e+03 6.594984377727910064e-04
1.685964448576522045e+03 9.926071081540765745e-04
1.685271016834612965e+03 6.661293187997733688e-04
1.684577675569482381e+03 -2.847361246841143847e-04
1.683884424771262275e+03 -5.622782201048458477e-04
1.683191264430086449e+03 -2.280011576192607706e-04
1.682498194536085066e+03 -2.609260030926386417e-04
1.681805215079395566e+03 -3.019907673386167742e-04
1.681112326050153570e+03 2.038976888307216320e-04
1.680419527438500154e+03 1.065427774936903577e-04
1.679726819234572758e+03 2.337363472436387770e-04
1.679034201428512461e+03 2.516841307360737998e-05
1.678341674010462157e+03 -4.550313210374711307e-04
1.677649236970566562e+03 3.008299709076648286e-04
1.676956890298970393e+03 7.496539502335608637e-04
1.676264633985823821e+03 2.248254356004490250e-04
1.675572468021273380e+03 4.122893840551841217e-04
1.674880392395467425e+03 3.950415200763843031e-04
1.674188407098559765e+03 6.063571266829939919e-05
1.673496512120702391e+03 9.882822926809095056e-04
1.672804707452050934e+03 3.895676085597551117e-04
1.672112993082759203e+03 1.446846029244434027e-04
1.671421369002986467e+03 6.194216450335701674e-04
1.670729835202890172e+03 7.035712308283870609e-04
1.670038391672631406e+03 1.256888009988709354e-03
1.669347038402373073e+03 1.213042283254729681e-03
1.668655775382276261e+03 5.866965850405297424e-04
1.667964602602507512e+03 6.183390339996029141e-04
1.667273520053233369e+03 1.266472765861212163e-03
1.666582527724618558e+03 1.642584566847141159e-03
1.665891625606835078e+03 9.472507389135185465e-04
1.665200813690053110e+03 1.043557262782154839e-03
1.664510091964442836e+03 9.261388407219023214e-04
1.663819460420179894e+03 2.562602056810032568e-03
1.663128919047438103e+03 2.085991369238880070e-03
1.662438467836393102e+03 2.359110140304142636e-03
1.661748106777225985e+03 2.064601504177577835e-03
1.661057835860112391e+03 2.280018274631835477e-03
1.660367655075237053e+03 2.936989158823485272e-03
1.659677564412781066e+03 3.188899143390269957e-03
1.658987563862923707e+03 3.232190242516513618e-03
1.658297653415855166e+03 2.616890512337666404e-03
1.657607833061763813e+03 3.569331890456888586e-03
1.656918102790832563e+03 4.133889238374752195e-03
1.656228462593253425e+03 4.841977260246473590e-03
1.655538912459218409e+03 4.695640951672071066e-03
1.654849452378917704e+03 5.560990523486858059e-03
1.654160082342548776e+03 5.502172812353160920e-03
1.653470802340305454e+03 5.501054593025469022e-03
1.652781612362383385e+03 6.571038216179169583e-03
1.652092512398981853e+03 6.958622375491612874e-03
1.651403502440301963e+03 7.751577489019287684e-03
1.650714582476544820e+03 7.992874822636509766e-03
1.650025752497911526e+03 7.919376346708775077e-03
1.649337012494606824e+03 7.590223862719552156e-03
1.648648362456839095e+03 9.103426030218225024e-03
1.647959802374813080e+03 8.971832760436585993e-03
1.647271332238738978e+03 9.300757540952454480e-03
1.646582952038825169e+03 9.904974422749882393e-03
1.645894661765285491e+03 9.562370323675118550e-03
1.645206461408330142e+03 1.044610910039163974e-02
1.644518350958176597e+03 1.084679836313677884e-02
1.643830330405038694e+03 1.102643139299939665e-02
1.643142399739135726e+03 1.190340638425811150e-02
1.642454558950686987e+03 1.157296796288222011e-02
1.641766808029909953e+03 1.118741496482483777e-02
1.641079146967025736e+03 1.192857822028280460e-02
1.640391575752264544e+03 1.295116720970892164e-02
1.639704094375845671e+03 1.222527331563262425e-02
1.639016702827995687e+03 1.296357754418818800e-02
1.638329401098942981e+03 1.114066986983252780e-02
1.637642189178917761e+03 1.175269074495666373e-02
1.636955067058150235e+03 1.201126123156853395e-02
1.636268034726870610e+03 1.143510823227921261e-02
1.635581092175316371e+03 1.195392241386086796e-02
1.634894239393719545e+03 1.151101292583170226e-02
1.634207476372315796e+03 1.077915296059216328e-02
1.633520803101346246e+03 1.044175101462581530e-02
1.632834219571048379e+03 9.780928705227457526e-03
1.632147725771663318e+03 1.032140124677941202e-02
1.631461321693434002e+03 1.068688109987445123e-02
1.630775007326603372e+03 1.025613879871566450e-02
1.630088782661418009e+03 9.701790513725732160e-03
1.629402647688122670e+03 9.106743364199814880e-03
1.628716602396969392e+03 9.676869389055172896e-03
1.628030646778202936e+03 8.667666517641368223e-03
1.627344780822077155e+03 7.434590445608579151e-03
1.626659004518845904e+03 8.306053865317410481e-03
1.625973317858757582e+03 7.316848825001429947e-03
1.625287720832075138e+03 6.881943376219262082e-03
1.624602213429050607e+03 6.367302553796841749e-03
1.623916795639945121e+03 6.295016743671669884e-03
1.623231467455016173e+03 6.310411103398897228e-03
1.622546228864528530e+03 4.133453603470445964e-03
1.621861079858741505e+03 6.107939803579407606e-03
1.621176020427919866e+03 4.676274059834563748e-03
1.620491050562330202e+03 4.393775639952884025e-03
1.619806170252242737e+03 4.190561796865764979e-03
1.619121379487920422e+03 4.724305359300627269e-03
1.618436678259638938e+03 4.697022784080373027e-03
1.617752066557664875e+03 3.036807145565228148e-03
1.617067544372273915e+03 3.666455817498611661e-03
1.616383111693739920e+03 2.786202746793550386e-03
1.615698768512340393e+03 3.779207213677326406e-03
1.615014514818352836e+03 2.830008678887524064e-03
1.614330350602052931e+03 2.501887349675275228e-03
1.613646275853723637e+03 2.905532845115086586e-03
1.612962290563644274e+03 2.365508875987457158e-03
1.612278394722103258e+03 1.159464465548571072e-03
1.611594588319378090e+03 1.124016795545893519e-03
1.610910871345760825e+03 1.064985538992110339e-03
1.610227243791539877e+03 2.040393878265507350e-03
1.609543705646998205e+03 1.973653196977593650e-03
1.608860256902433321e+03 1.802014308153304092e-03
1.608176897548133638e+03 1.075999729261909333e-03
1.607493627574389393e+03 3.845094899117758617e-04
1.606810446971501733e+03 9.645321245433110353e-04
1.606127355729764531e+03 1.749167929498835362e-03
1.605444353839475298e+03 4.959194653151740260e-04
1.604761441290931543e+03 1.778660177904011180e-04
1.604078618074438054e+03 1.202693823332286367e-03
1.603395884180295980e+03 1.148275733288961622e-04
1.602713239598808286e+03 2.558247978809756267e-04
1.602030684320277942e+03 4.960273416789278940e-04
1.601348218335017009e+03 1.012134194291671547e-03
1.600665841633328455e+03 1.032118633158778716e-03
1.599983554205524342e+03 8.254644777604761832e-04
1.599301356041914914e+03 6.293294113018801190e-04
1.598619247132812234e+03 1.456406125286519590e-03
1.597937227468532001e+03 4.668425523236287549e-04
1.597255297039386278e+03 -1.814612120765179981e-04
1.596573455835696222e+03 -4.853550596418214065e-04
1.595891703847777535e+03 4.651242040331529225e-04
1.595210041065951373e+03 -1.540559599742968877e-04
1.594528467480535255e+03 4.610771637082355565e-04
1.593846983081855797e+03 8.679178698028379955e-04
1.593165587860237792e+03 1.164039381750455859e-03
1.592484281806002400e+03 -4.555637647726973479e-04
1.591803064909481691e+03 5.288447628998249042e-04
1.591121937160998641e+03 2.148200399189801560e-04
1.590440898550888960e+03 -7.243374295567945676e-05
1.589759949069481081e+03 4.169662228804702701e-04
1.589079088707108895e+03 5.371561937380866679e-04
1.588398317454104472e+03 1.125898397028787627e-03
1.587717635300805341e+03 -9.919758854126675294e-05
1.587037042237549031e+03 8.846123019207779363e-05
1.586356538254673069e+03 -1.162830235900181203e-04
1.585676123342520441e+03 8.453867328141603191e-04
1.584995797491428675e+03 4.767614380334877621e-04
1.584315560691744395e+03 2.627616327932030100e-04
1.583635412933810585e+03 9.096440132309242029e-04
1.582955354207972050e+03 -3.024893252069268956e-04
1.582275384504577232e+03 -2.389890896585076402e-04
1.581595503813976393e+03 5.442668079517786785e-04
1.580915712126517974e+03 -1.615458859534687358e-04
1.580236009432555875e+03 6.157275001113294600e-04
1.579556395722442176e+03 7.943057564532027357e-04
1.578876870986530776e+03 -7.351413577388835746e-04
1.578197435215177393e+03 -6.189777303954461574e-05
1.577518088398743203e+03 -4.171645561066995140e-05
1.576838830527582104e+03 -7.561677799437451939e-04
1.576159661592058910e+03 9.014256351789819719e-04
1.575480581582536615e+03 8.564713233629375343e-05
1.574801590489372757e+03 -2.656400233748830138e-04
1.574122688302937604e+03 1.249519827547147821e-04
1.573443875013595971e+03 1.125329634565605031e-04
1.572765150611714489e+03 -5.573803601615171530e-04
1.572086515087665248e+03 3.283979054858450974e-05
1.571407968431814879e+03 4.847350172004065449e-04
1.570729510634537291e+03 3.173905788917384414e-04
1.570051141686210030e+03 5.713865998332359319e-04
1.569372861577201547e+03 -4.305604608739373998e-04
1.568694670297894845e+03 -1.743854662400715256e-04
1.568016567838662013e+03 -4.623732479728914335e-04
1.567338554189886054e+03 -1.673669497868291974e-03
1.566660629341948152e+03 9.894860866599551781e-04
1.565982793285229491e+03 1.127940995148658376e-03
1.565305046010113074e+03 2.041454107495996073e-05
1.564627387506985542e+03 -5.219610180450197281e-04
1.563949817766233537e+03 1.219641473118285475e-03
1.563272336778243698e+03 1.230605509535747646e-03
1.562594944533408125e+03 2.204918372954855631e-04
1.561917641022115276e+03 5.183601424468641363e-04
1.561240426234762708e+03 2.291374073572934576e-04
1.560563300161735242e+03 1.010728944947792123e-03
1.559886262793437709e+03 -5.361755069565748321e-05
1.559209314120264025e+03 -7.553829066691658241e-05
1.558532454132609928e+03 3.624322027339629609e-04
1.557855682820878428e+03 4.065205192099839845e-04
1.557179000175468900e+03 1.214843058770153196e-03
1.556502406186782537e+03 1.591234752733507868e-03
1.555825900845229626e+03 1.482431608530575739e-03
1.555149484141209541e+03 1.924560910859861133e-03
1.554473156065132571e+03 1.433462194231161250e-03
1.553796916607403546e+03 7.127289368807280916e-04
1.553120765758438210e+03 1.084236954980786431e-03
1.552444703508643215e+03 1.538571031107952881e-03
1.551768729848434305e+03 1.497983411986520026e-03
1.551092844768223586e+03 -2.049493668184959670e-04
1.550417048258428622e+03 1.496003614430948918e-03
1.549741340309466977e+03 1.825266205255934946e-03
1.549065720911756216e+03 1.063752301300619927e-03
1.548390190055715721e+03 1.344457904140203969e-03
1.547714747731770331e+03 1.270496064243763386e-03
1.547039393930337610e+03 2.444822265757680760e-03
1.546364128641846037e+03 1.342387827037182018e-03
1.545688951856722269e+03 1.906885408159207911e-03
1.545013863565391148e+03 7.215534667863800515e-04
1.544338863758284788e+03 1.841688713456418472e-03
1.543663952425828029e+03 5.914768696354109510e-04
1.542989129558460263e+03 7.439594147634572864e-04
1.542314395146606330e+03 2.153276562423537838e-03
1.541639749180707440e+03 4.570782279248112711e-04
1.540965191651197529e+03 2.123410734833903416e-03
1.540290722548512349e+03 1.192021932204860319e-03
1.539616341863091293e+03 1.143159903960945956e-03
1.538942049585379209e+03 1.386954319128717297e-03
1.538267845705811851e+03 1.195972154491343770e-03
1.537593730214839525e+03 1.790241135635713523e-03
1.536919703102899803e+03 1.824898663805525232e-03
1.536245764360442990e+03 2.207766720065014454e-03
1.535571913977913937e+03 2.643894788896273759e-03
1.534898151945768404e+03 2.342749939376672242e-03
1.534224478254449423e+03 1.255859356544898001e-03
1.533550892894414574e+03 1.342654490389772826e-03
1.532877395856112344e+03 2.593171591997386893e-03
1.532203987130002133e+03 1.492393965659396258e-03
1.531530666706537886e+03 1.028963766531961746e-03
1.530857434576177184e+03 1.445159058711104451e-03
1.530184290729383065e+03 2.155977871731783440e-03
1.529511235156611292e+03 3.361642812753165848e-04
1.528838267848326723e+03 1.075576754668353379e-03
1.528165388794992396e+03 1.833315057471744886e-03
1.527492597987074987e+03 2.070612002766674363e-03
1.526819895415037536e+03 2.186703021930472540e-03
1.526147281069352175e+03 1.287308089073894990e-03
1.525474754940487401e+03 1.940729207226097154e-03
1.524802317018911708e+03 2.643279829420049250e-03
1.524129967295099050e+03 1.758231552278051056e-03
1.523457705759523378e+03 2.586682335832399737e-04
1.522785532402660465e+03 2.034055574715942696e-03
1.522113447214986081e+03 2.724839163833957852e-03
1.521441450186975999e+03 1.910828842477291538e-03
1.520769541309115084e+03 3.029773169965644351e-03
1.520097720571879108e+03 2.657943731139643037e-03
1.519425987965756576e+03 2.295020477011089962e-03
1.518754343481226897e+03 1.748008381216083771e-03
1.518082787108776756e+03 2.045223543633572713e-03
1.517411318838892839e+03 1.253384014301076347e-03
1.516739938662060013e+03 3.082470588658228414e-03
1.516068646568775875e+03 2.618117230048266561e-03
1.515397442549523475e+03 1.144299519952631178e-03
1.514726326594802231e+03 1.958545189651002705e-03
1.514055298695102465e+03 2.172318183313430313e-03
1.513384358840919958e+03 3.066972799841567385e-03
1.512713507022752310e+03 2.307039604150357658e-03
1.512042743231095301e+03 2.438309703066898586e-03
1.511372067456453806e+03 3.677868031644213661e-03
1.510701479689327243e+03 1.782751677412518828e-03
1.510030979920216851e+03 4.084059150280510385e-03
1.509360568139627503e+03 2.392388879339090758e-03
1.508690244338065895e+03 3.113727226329099720e-03
1.508020008506035083e+03 5.159852596421888395e-06
1.507349860634049037e+03 2.971212021464534562e-03
1.506679800712618089e+03 2.813420691633488398e-03
1.506009828732247115e+03 1.881504105229942804e-03
1.505339944683453723e+03 1.046700097627369964e-03
1.504670148556753702e+03 1.172821806983598324e-03
1.504000440342659203e+03 2.167500339022338136e-03
1.503330820031687836e+03 1.877240875475113483e-03
1.502661287614360845e+03 2.446822136762010543e-03
1.501991843081195839e+03 3.968819889422534920e-03
1.501322486422715883e+03 3.469271052147719636e-03
1.500653217629442224e+03 3.440082707663044172e-03
1.499984036691901565e+03 2.434558420434787106e-03
1.499314943600620609e+03 4.290064372817697404e-03
1.498645938346122421e+03 2.055440744147644938e-03
1.497977020918939161e+03 3.490696058926239485e-03
1.497308191309599351e+03 2.688411219454180882e-03
1.496639449508636972e+03 2.912072026609817572e-03
1.495970795506582363e+03 1.789513444312757547e-03
1.495302229293971322e+03 3.530703175865560449e-03
1.494633750861339649e+03 2.178624157579361550e-03
1.493965360199224961e+03 9.799064524743787176e-04
1.493297057298168511e+03 8.582606891634510368e-04
1.492628842148706099e+03 2.918248873954035032e-03
1.491960714741384436e+03 2.445520669860682186e-03
1.491292675066742959e+03 3.213738821379119939e-03
1.490624723115324741e+03 3.595561485323653383e-03
1.489956858877681952e+03 5.068848907670899309e-03
1.489289082344357666e+03 2.348530295811115769e-03
1.488621393505900414e+03 4.524099632350674603e-03
1.487953792352866003e+03 2.571734828823361071e-03
1.487286278875799326e+03 2.096838348571413227e-03
1.486618853065259827e+03 1.423062813480493148e-03
1.485951514911797858e+03 4.619415652018806981e-03
1.485284264405971044e+03 4.247498307513559941e-05
1.484617101538337010e+03 3.906076851553778526e-03
1.483950026299457022e+03 1.159741683872061134e-03
1.483283038679888705e+03 4.184381821108818129e-03
1.482616138670195141e+03 1.261418859811889700e-03
1.481949326260941234e+03 4.258269800940168645e-03
1.481282601442688247e+03 2.593804978136000482e-03
1.480615964206004719e+03 1.727557046131224716e-03
1.479949414541461010e+03 2.447807248287682275e-03
1.479282952439622022e+03 1.823726233765813904e-03
1.478616577891058114e+03 4.172091461821982733e-03
1.477950290886346920e+03 1.188523023349885750e-03
1.477284091416056981e+03 3.155762256114159718e-03
1.476617979470764112e+03 1.882658789404792997e-03
1.475951955041045949e+03 4.012584622361374705e-03
1.475286018117480126e+03 5.260812251473789836e-03
1.474620168690646096e+03 2.494307461112308787e-03
1.473954406751123315e+03 2.472411691058132039e-03
1.473288732289493055e+03 2.943426300953317244e-03
1.472623145296340226e+03 4.083247008933117185e-03
1.471957645762255197e+03 3.395155718530371014e-03
1.471292233677815602e+03 3.173427006584238728e-03
1.470626909033615448e+03 6.023254034865128817e-04
1.469961671820241463e+03 3.450608415782968359e-03
1.469296522028284016e+03 1.132143672497798285e-03
1.468631459648335294e+03 6.536291014686057554e-03
1.467966484670994760e+03 5.227469279754774246e-03
1.467301597086850961e+03 6.106460404013764470e-03
1.466636796886501543e+03 3.826904716105749248e-03
1.465972084060545967e+03 8.075463026180616441e-03
1.465307458599583697e+03 4.236972781277694756e-03
1.464642920494214195e+03 6.122134315575409984e-03
1.463978469735044200e+03 5.240796117583292751e-03
1.463314106312671356e+03 2.392170071199981561e-03
1.462649830217704221e+03 4.316626723054077172e-03
1.461985641440747713e+03 5.429087666931827448e-03
1.461321539972414030e+03 4.311922746509457699e-03
1.460657525803309909e+03 4.643123404578045413e-03
1.459993598924045727e+03 6.380891768107840867e-03
1.459329759325231862e+03 2.770753793916021831e-03
1.458666006997487784e+03 5.728546863514260255e-03
1.458002341931427509e+03 6.512779319612992980e-03
1.457338764117663231e+03 3.035473411263599035e-03
1.456675273546818062e+03 4.155181073141456412e-03
1.456011870209509652e+03 3.325153982229606640e-03
1.455348554096359294e+03 4.984633916243418408e-03
1.454685325197990096e+03 5.095739542449618381e-03
1.454022183505025168e+03 8.802234706532394148e-03
1.453359129008089440e+03 5.540320510622153555e-03
1.452696161697809657e+03 8.167238491760594327e-03
1.452033281564818026e+03 3.135247853367960358e-03
1.451370488599737655e+03 5.705846075600073605e-03
1.450707782793204387e+03 3.554368604186697658e-03
1.450045164135850428e+03 6.321154509387785260e-03
1.449382632618307980e+03 3.388757441979362885e-03
1.448720188231214706e+03 5.208869428164874735e-03
1.448057830965204630e+03 2.968121519540889690e-03
1.447395560810919051e+03 6.640389822197641581e-03
1.446733377758997449e+03 6.870066098731666265e-03
1.446071281800079305e+03 5.310036654615477893e-03
1.445409272924805919e+03 6.917791235807645503e-03
1.444747351123825865e+03 6.384301334185419133e-03
1.444085516387782263e+03 6.571127247512407663e-03
1.443423768707321869e+03 -2.337028549761586190e-03
1.442762108073093259e+03 2.438481820609816365e-03
1.442100534475746827e+03 4.303052886514959451e-03
1.441439047905931147e+03 4.413309221671168209e-03
1.440777648354303892e+03 4.246890677832216264e-03
1.440116335811515455e+03 7.927832907381162503e-03
1.439455110268223507e+03 2.237856903353808730e-03
1.438793971715085718e+03 6.381746353186469427e-03
1.438132920142754301e+03 7.326012718709012245e-03
1.437471955541897842e+03 7.281526028052731983e-03
1.436811077903170371e+03 4.133886317521527978e-03
1.436150287217240475e+03 -3.372777781007259713e-03
1.435489583474769461e+03 4.941481144054347616e-03
1.434828966666422275e+03 6.733248011094520105e-03
1.434168436782869321e+03 -3.667534366135343253e-04
1.433507993814775546e+03 2.492302408224845913e-04
1.432847637752813171e+03 3.558411668765607602e-03
1.432187368587650781e+03 3.944045857169181310e-03
1.431527186309964236e+03 2.127791431168686229e-03
1.430867090910427578e+03 6.484218215702172196e-03
1.430207082379713029e+03 2.215989511625953974e-04
1.429547160708503725e+03 -1.449348260923033873e-03
1.428887325887471889e+03 2.908304842609146530e-03
1.428227577907302475e+03 -1.602399701361017234e-03
1.427567916758673164e+03 9.084736099112490290e-03
1.426908342432268910e+03 1.157365363607844831e-03
1.426248854918776487e+03 -2.210745614874024597e-03
1.425589454208875395e+03 5.149919284590003671e-03
1.424930140293257864e+03 6.494858767343158687e-03
1.424270913162610668e+03 4.522507766625325984e-03
1.423611772807624220e+03 3.426161571851350611e-03
1.422952719218990751e+03 -3.233161108828810134e-03
1.422293752387398854e+03 -1.373716756724522323e-03
1.421634872303551674e+03 5.099275889386751213e-03
1.420976078958135986e+03 -2.337933687526575106e-03
1.420317372341853115e+03 5.345091632622792424e-03
1.419658752445404389e+03 7.875861590889422087e-03
1.419000219259483856e+03 1.703432454564150376e-03
1.418341772774796482e+03 3.243173202077945976e-04
1.417683412982045411e+03 -1.563324652790883248e-03
1.417025139871931970e+03 1.169648776775017267e-03
1.416366953435168398e+03 -3.325865537812308474e-03
1.415708853662456022e+03 -3.391483518680600247e-04
1.415050840544505263e+03 -2.666823125750624780e-03
1.414392914072026542e+03 4.370522244138709198e-03
1.413735074235732100e+03 -5.518058709673067004e-03
1.413077321026334175e+03 7.735721866999034288e-03
1.412419654434546828e+03 2.030054929924832066e-04
1.411762074451085937e+03 -3.678036267221108935e-03
1.411104581066669198e+03 -1.879586410237779224e-03
1.410447174272016127e+03 4.918869417881595839e-03
1.409789854057846242e+03 2.713227812430339496e-03
1.409132620414880876e+03 4.325040019026960177e-03
1.408475473333843183e+03 -3.016771760113050749e-03
1.407818412805458138e+03 -4.550493913274943590e-03
1.407161438820448893e+03 1.054984838750462790e-02
1.406504551369547698e+03 -3.120263624680999926e-03
1.405847750443477707e+03 -7.023956944991055495e-03
1.405191036032972988e+03 7.242370668446609407e-03
1.404534408128763971e+03 -3.634918426215241923e-03
1.403877866721586543e+03 -4.049964655316366465e-04
1.403221411802171133e+03 4.303871930731522147e-03
1.402565043361253629e+03 6.877559496688684642e-04
1.401908761389573556e+03 6.966466310345297355e-03
1.401252565877868619e+03 -2.563716750254039622e-03
1.400596456816880163e+03 1.148743962843023873e-02
1.399940434197349532e+03 -8.591791853969209681e-04
1.399284498010016250e+03 3.460293652958512916e-03
1.398628648245630757e+03 8.198631207420762484e-03
1.397972884894934396e+03 3.523391052299821875e-04
1.397317207948677606e+03 -9.087384389682189728e-03
1.396661617397605369e+03 -9.034648565594360567e-03
1.396006113232473581e+03 -8.579320053484964376e-03
1.395350695444029043e+03 2.914622613818677703e-03
1.394695364023025832e+03 1.971942905158049607e-03
1.394040118960219843e+03 -2.295767619335157151e-03
1.393384960246366973e+03 -2.257269227959537213e-03
1.392729887872223117e+03 4.994931263841271077e-03
1.392074901828547809e+03 -1.333563912553221422e-03
1.391420002106100583e+03 2.609510762317674044e-03
1.390765188695644611e+03 1.310017440620189766e-04
1.390110461587941245e+03 -2.317183729396082924e-04
1.389455820773759115e+03 4.403150222166693668e-03
1.388801266243857754e+03 -1.320927064362641644e-02
1.388146797989009428e+03 -2.319532518185755607e-03
1.387492415999979130e+03 -1.116876181433339860e-02
1.386838120267540944e+03 -1.210065933174113081e-02
1.386183910782465318e+03 -3.307730431984126467e-03
1.385529787535524520e+03 4.077561116619607146e-04
1.384875750517494453e+03 -3.164744870040862856e-03
1.384221799719149203e+03 1.128917575679614510e-02
1.383567935131266495e+03 -1.389822402009886250e-02
1.382914156744625870e+03 8.453204363555899548e-03
1.382260464550008692e+03 2.070588892900332607e-03
1.381606858538194501e+03 -1.574524589636015900e-04
1.380953338699968299e+03 -1.413582559468370622e-02
1.380299905026111446e+03 1.483396045694537237e-03
1.379646557507416219e+03 -1.116534348889653208e-02
1.378993296134662160e+03 2.491023135547827932e-03
1.378340120898641544e+03 3.157849575097700697e-03
1.377687031790146648e+03 5.176442090818605957e-05
1.377034028799966109e+03 -1.147930482298234467e-02
1.376381111918895840e+03 -1.349051953282467790e-02
1.375728281137728118e+03 -7.726058665204421985e-03
1.375075536447260674e+03 -1.377014396950071787e-02
1.374422877838287604e+03 -8.692660737691704220e-03
1.373770305301610279e+03 -1.239411474467616223e-02
1.373117818828030067e+03 1.242405845626263008e-02
1.372465418408346522e+03 6.774633039251824404e-03
1.371813104033362833e+03 5.221508476024172042e-03
1.371160875693885828e+03 9.265114335944211327e-03
1.370508733380716876e+03 -1.077096536241975606e-02
1.369856677084668263e+03 -2.293205657991061880e-02
1.369204706796546816e+03 -2.454876093023703257e-02
1.368552822507161181e+03 -3.153371604492199304e-02
1.367901024207325463e+03 -3.582602652217649342e-02
1.367249311887851945e+03 -7.331973379517859289e-03
1.366597685539552913e+03 -2.109720355848706055e-02
1.365946145153247926e+03 1.901879807367875879e-03
1.365294690719752907e+03 -5.983144273877962979e-03
1.364643322229885598e+03 7.501169834217678465e-04
1.363992039674469197e+03 -4.744001192278044258e-04
1.363340843044321446e+03 -1.225063927767602520e-02
1.362689732330267361e+03 -2.745277196958024503e-03
1.362038707523130142e+03 7.804147278024921655e-03
1.361387768613738444e+03 -2.077572324794098313e-02
1.360736915592917285e+03 -1.646901661444421724e-02
1.360086148451498957e+03 2.895890989252543346e-02
1.359435467180306659e+03 -3.296743579301192328e-02
1.358784871770178142e+03 1.675159651158171850e-02
1.358134362211945700e+03 6.295541558062126009e-04
1.357483938496439805e+03 -1.621754700368830543e-02
1.356833600614501847e+03 7.234826221414705771e-03
1.356183348556962301e+03 2.654681000170258220e-03
1.355533182314668011e+03 8.926171219332644166e-03
1.354883101878453090e+03 7.250205530809043439e-03
1.354233107239162564e+03 -5.619259223289370386e-02
1.353583198387637822e+03 -1.087943206553549161e-02
1.352933375314722070e+03 -5.487310397708523683e-03
1.352283638011263974e+03 2.125570505519746786e-02
1.351633986468108560e+03 3.002014930543827828e-02
1.350984420676108130e+03 -2.137626489690298837e-02
1.350334940626107709e+03 -4.677693449417152927e-02
1.349685546308961420e+03 4.150868441431510014e-02
1.349036237715521565e+03 -4.611815310909184867e-02
1.348387014836645903e+03 3.059108058866185850e-02
1.347737877663184918e+03 6.394646403918879604e-03
1.347088826185998187e+03 4.164292356533176587e-02
1.346439860395947107e+03 -1.323305204519683968e-02
1.345790980283885801e+03 2.125522697867028576e-02
1.345142185840682941e+03 -2.530380811344606212e-02
1.344493477057196287e+03 1.953452293911079468e-02
1.343844853924290874e+03 4.674730577305045293e-02
1.343196316432833555e+03 -4.510106954591409228e-02
1.342547864573693005e+03 -4.638472685915245169e-02
1.341899498337736077e+03 -2.236963577521668134e-02
1.341251217715831444e+03 -4.870576308083433142e-02
1.340603022698851419e+03 -1.473722284166352203e-01
1.339954913277671949e+03 -4.207327158384311511e-02
1.339306889443163527e+03 -8.596380570353400613e-03
1.338658951186203922e+03 2.706259489258835624e-02
1.338011098497669082e+03 7.710860446891734665e-02
1.337363331368440413e+03 7.412115165590349962e-04
1.336715649789395684e+03 -8.464275298586428423e-03
1.336068053751414482e+03 6.082041369495679722e-02
1.335420543245381850e+03 1.062995138884319755e-02
1.334773118262182834e+03 6.525529797405257848e-02
1.334125778792700658e+03 1.610240363808830219e-02
1.333478524827824003e+03 4.386817486813359562e-02
1.332831356358441553e+03 -8.305786841082794802e-02
1.332184273375445628e+03 -7.437883037103867889e-02
1.331537275869723089e+03 -5.003964477823914098e-02
1.330890363832168077e+03 2.469310138951644890e-02
1.330243537253676550e+03 -4.480142895619503712e-02
1.329596796125142646e+03 -9.361938982383133379e-02
1.328950140437464142e+03 -1.407063460618532269e-01
1.328303570181538817e+03 4.773849882140260986e-02
1.327657085348268083e+03 -9.731874310766459868e-02
1.327010685928551538e+03 -8.530808433065800722e-02
1.326364371913292416e+03 4.968599828068795410e-02
1.325718143293393950e+03 -1.567341361643743991e-02
1.325072000059764832e+03 2.707332933450457349e-02
1.324425942203310115e+03 1.860832170757295012e-01
1.323779969714936669e+03 -4.582796692413405870e-02
1.323134082585556826e+03 1.103659858018984918e-02
1.322488280806082912e+03 1.461270721434810016e-01
1.321842564367421801e+03 -1.833068147947344503e-02
1.321196933260493097e+03 1.896767040139340221e-01
1.320551387476210948e+03 -3.836997088014649365e-02
1.319905927005493140e+03 -8.611888501418969721e-02
1.319260551839255641e+03 -3.306261104483864538e-02
1.318615261968418054e+03 -4.825025514279873175e-03
1.317970057383903622e+03 1.439880486723070507e-01
1.317324938076637409e+03 5.547832552040529719e-02
1.316679904037537199e+03 1.547548705622765475e-01
1.316034955257533511e+03 -7.960830532937000770e-02
1.315390091727551408e+03 5.734932958796605529e-02
1.314745313438519588e+03 -2.577326879872454679e-01
1.314100620381366753e+03 -3.018560456566547409e-02
1.313456012547025239e+03 9.269969904061095556e-02
1.312811489926425565e+03 -3.568693835862056241e-01
1.312167052510505528e+03 2.481432967948580537e-01
1.311522700290195644e+03 1.731069383432208286e-01
1.310878433256437347e+03 2.528911057101548149e-02
1.310234251400166613e+03 7.757230397011248557e-02
1.309590154712323056e+03 -1.025889467895462273e-02
1.308946143183846289e+03 -9.066355800647163399e-02
1.308302216805683202e+03 4.841821220337051701e-02
1.307658375568771589e+03 9.005109027697651147e-02
1.307014619464063799e+03 1.569880215457004624e-01
1.306370948482501262e+03 -1.015055752237671166e-01
1.305727362615032689e+03 9.321194478932243177e-02
1.305083861852612245e+03 3.105694329663254982e-01
1.304440446186185000e+03 -1.577575990968169140e-01
1.303797115606705120e+03 1.749606605229599432e-01
1.303153870105128590e+03 1.911190123612858671e-01
1.302510709672409575e+03 -2.170506460153849015e-01
1.301867634299502242e+03 -3.870018372715030436e-02
1.301224643977368032e+03 2.133526296812513767e-01
1.300581738696964749e+03 3.449317102621367488e-03
1.299938918449253833e+03 -2.710797289923691164e-02
1.299296183225196728e+03 -2.164443904562434184e-01
1.298653533015760331e+03 -7.233770721890389610e-02
1.298010967811906085e+03 3.646521988021870775e-01
1.297368487604600887e+03 -1.652176776800248492e-01
1.296726092384815274e+03 -8.414066703052855423e-02
1.296083782143514327e+03 -8.168363386379831614e-02
1.295441556871674038e+03 -1.794588655541018984e-01
1.294799416560263126e+03 -5.040360767414586024e-02
1.294157361200257583e+03 1.300203733926419691e-01
1.293515390782629765e+03 1.618859828169929779e-02
1.292873505298359305e+03 3.141887010749292442e-01
1.292231704738420376e+03 -2.343268993698804925e-01
1.291589989093796248e+03 1.400615054750534161e-01
1.290948358355462915e+03 3.045149768162919712e-01
1.290306812514405465e+03 -2.501747859513501759e-01
1.289665351561608986e+03 1.364476532402121300e-01
1.289023975488056749e+03 1.626686617088758391e-01
1.288382684284735660e+03 -4.376450981095755810e-02
1.287741477942630809e+03 -2.130116731199517277e-01
1.287100356452734559e+03 3.028986790486525305e-01
1.286459319806035637e+03 2.292217014560455485e-02
1.285818367993528227e+03 -4.344415417490773978e-02
1.285177501006204693e+03 3.313556448222726436e-01
1.284536718835059219e+03 3.791311491765269048e-01
1.283896021471089625e+03 -5.813101180554222092e-01
1.283255408905290096e+03 2.666842889066815547e-01
1.282614881128663910e+03 -3.330800237198384139e-01
1.281974438132208888e+03 -5.320541683804861366e-01
1.281334079906930128e+03 -3.464538381419132729e-01
1.280693806443827270e+03 4.960181593044702408e-01
1.280053617733905412e+03 -5.400731171905797101e-01
1.279413513768175108e+03 6.877402796238195615e-01
1.278773494537637816e+03 3.170328225433447500e-01
1.278133560033305912e+03 5.723355754859704020e-02
1.277493710246189949e+03 -5.754652195982434826e-01
1.276853945167302300e+03 -3.663986409330164395e-01
1.276214264787653519e+03 -1.085003600846257688e-01
1.275574669098259619e+03 8.810572083566620138e-01
1.274935158090138430e+03 4.279640226562028693e-01
1.274295731754304143e+03 -1.747081367503993399e-01
1.273656390081780046e+03 2.795317311788645953e-01
1.273017133063582150e+03 4.382820805411576787e-02
1.272377960690731925e+03 4.825466099039662504e-01
1.271738872954258113e+03 -1.075138026972392580e-01
1.271099869845178546e+03 1.604929064559551255e-01
1.270460951354523786e+03 1.728501101031046649e-01
1.269822117473318940e+03 8.851176814499041312e-02
1.269183368192594571e+03 -1.280092078618533802e-01
1.268544703503377605e+03 -3.606191749462434037e-01
1.267906123396702242e+03 -1.042618241899980480e-01
1.267267627863600865e+03 2.893984622249130556e-01
1.266629216895109494e+03 -1.733237312268346708e-01
1.265990890482262330e+03 -5.956814249538552875e-02
1.265352648616093575e+03 2.442586433960069747e-01
1.264714491287648343e+03 -2.542171317970562741e-02
1.264076418487962655e+03 3.705097787456431702e-01
1.263438430208077989e+03 5.674403630744146998e-01
1.262800526439037640e+03 2.160173990879586392e-01
1.262162707171886723e+03 3.583080501615250046e-01
1.261524972397672173e+03 3.543022716784668402e-01
1.260887322107435466e+03 1.506255968084632820e-03
1.260249756292234451e+03 3.521958669817918386e-01
1.259612274943110606e+03 -2.368728820626057885e-01
1.258974878051116320e+03 -3.021317455139826968e-01
1.258337565607307624e+03 -1.419478273819851366e-01
1.257700337602738728e+03 -1.971098951986250958e-01
1.257063194028463840e+03 4.698161294672435762e-02
1.256426134875538992e+03 -1.385009862476686837e-01
1.255789160135023849e+03 1.150023512462098885e-01
1.255152269797978079e+03 3.744066754698079369e-01
1.254515463855463167e+03 2.778532809261471392e-01
1.253878742298540601e+03 -1.427467194211893831e-01
1.253242105118273685e+03 3.153868446820556337e-01
1.252605552305731180e+03 2.565390496525028485e-01
1.251969083851978212e+03 5.534909376185473961e-01
1.251332699748083542e+03 3.293124038519487096e-01
1.250696399985114112e+03 -1.895493194530432080e-01
1.250060184554144143e+03 -8.492255990358109630e-01
1.249424053446246035e+03 -3.918431243043608569e-01
1.248788006652490367e+03 1.462815745151673126e-02
1.248152044163956816e+03 8.703015851372520872e-01
1.247516165971717783e+03 1.752454324527142893e-01
1.246880372066854761e+03 4.109814662820016617e-01
1.246244662440447428e+03 -1.563346150527059608e-01
1.245609037083571820e+03 5.641531297823085822e-01
1.244973495987316710e+03 1.481476547724178972e-01
1.244338039142763591e+03 2.477467101956556950e-01
1.243702666540995779e+03 1.826019403006581276e-01
1.243067378173100224e+03 -2.383533978507840767e-01
1.242432174030167516e+03 -3.597702170884014006e-01
1.241797054103284609e+03 1.043109346898687950e-01
1.241162018383542090e+03 3.533533377265109521e-01
1.240527066862034189e+03 5.597732461320330533e-01
1.239892199529853315e+03 4.360397988820356452e-01
1.239257416378093694e+03 5.886509776207816680e-01
1.238622717397853194e+03 1.255610546959825990e+00
1.237988102580229679e+03 -5.813051636324758631e-01
1.237353571916319197e+03 -1.849477991663623644e-01
1.236719125397226890e+03 -4.713059879648698880e-01
1.236084763014052442e+03 1.218477141741275555e-01
1.235450484757899176e+03 -3.348709094360036720e-01
1.234816290619870415e+03 -3.165980493198310985e-01
1.234182180591078577e+03 9.633642928790813187e-01
1.233548154662625166e+03 -4.609146461231902053e-02
1.232914212825618961e+03 4.264935377679432427e-01
1.232280355071176018e+03 -2.209599268194308574e-01
1.231646581390405117e+03 4.951440638683077822e-01
1.231012891774416858e+03 -2.064674961427081790e-01
1.230379286214329113e+03 4.490060483966316074e-01
1.229745764701256121e+03 4.750794575354714833e-01
1.229112327226317575e+03 -1.758893142978788238e-01
1.228478973780633169e+03 -1.612456427119101088e-01
1.227845704355320777e+03 -1.051283605337479804e-01
1.227212518941501912e+03 -3.526583016351734212e-01
1.226579417530299907e+03 7.584801318368800116e-02
1.225946400112839910e+03 -1.692315877307921379e-01
1.225313466680247075e+03 3.165611615539436485e-01
1.224680617223652007e+03 -4.509604224978396858e-01
1.224047851734178039e+03 -5.815128656156397513e-01
1.223415170202959416e+03 1.586888899209702164e-01
1.222782572621128566e+03 2.127786444072537475e-01
1.222150058979812457e+03 -3.977583666885553537e-01
1.221517629270152611e+03 3.710442243372854554e-01
1.220885283483279636e+03 3.526467637650103071e-01
1.220253021610333235e+03 -3.393206742429110689e-01
1.219620843642451291e+03 -9.021019755072375024e-02
1.218988749570773507e+03 -8.798639051090602348e-02
1.218356739386443223e+03 -1.729524514188187367e-01
1.217724813080598324e+03 -5.990847749040607156e-02
1.217092970644389425e+03 -4.744533712626131661e-01
1.216461212068958048e+03 3.965772804249712014e-01
1.215829537345452991e+03 -3.240276989101177341e-01
1.215197946465019413e+03 -2.042766745263432104e-01
1.214566439418807931e+03 -4.379214581796854466e-02
1.213935016197974619e+03 2.348171325804448428e-01
1.213303676793666455e+03 -4.482388751783682457e-01
1.212672421197041331e+03 -4.059552022326499143e-01
1.212041249399253502e+03 2.307025846994128770e-01
1.211410161391457223e+03 1.944870918707326812e-01
1.210779157164815842e+03 1.032685279432573183e-01
1.210148236710483616e+03 -2.007347040350238032e-01
1.209517400019623892e+03 6.498274897897792224e-01
1.208886647083400021e+03 -6.115323942156540848e-01
1.208255977892973533e+03 5.566985644865689586e-01
1.207625392439511415e+03 -4.490223458478785901e-01
1.206994890714178837e+03 -5.157610434591725079e-01
1.206364472708146423e+03 -1.737264948977457757e-01
1.205734138412581160e+03 3.175524843612475417e-02
1.205103887818655494e+03 8.561704326655023012e-02
1.204473720917540049e+03 -7.233570939244818310e-02
1.203843637700409090e+03 2.460639569282803418e-02
1.203213638158438698e+03 -7.329215427601012967e-02
1.202583722282803137e+03 3.493239195420269616e-01
1.201953890064683947e+03 -4.161768070003286912e-02
1.201324141495255390e+03 -4.459954693405921433e-01
1.200694476565702644e+03 -1.915599486014869512e-01
1.200064895267203610e+03 7.994131749675001952e-01
1.199435397590945286e+03 1.556918627427867685e+00
1.198805983528111028e+03 2.631573704195165342e-01
1.198176653069887834e+03 1.254509736800429320e-01
1.197547406207462700e+03 -2.977952983928705555e-01
1.196918242932024441e+03 -8.406171363716531675e-02
1.196289163234763691e+03 3.159333655358945725e-01
1.195660167106871086e+03 8.227606413881469833e-05
1.195031254539542715e+03 -9.482816980336490342e-01
1.194402425523969214e+03 3.471415495058452483e-01
1.193773680051352130e+03 -7.586425063899123744e-01
1.193145018112882099e+03 -2.400313164405527278e-01
1.192516439699764305e+03 1.518399016932120982e-01
1.191887944803194841e+03 5.703923862064212702e-02
1.191259533414378893e+03 -4.390250499459440459e-01
1.190631205524516190e+03 -3.349775055820207736e-01
1.190002961124813737e+03 1.758810589525520718e-01
1.189374800206473083e+03 1.531292001425479110e-01
1.188746722760708508e+03 7.616054212179756977e-01
1.188118728778719742e+03 -2.049093136310441987e-01
1.187490818251726523e+03 -8.323380444889878771e-02
1.186862991170932219e+03 3.679336544891734229e-01
