# Supplementary material for: Elevated concentrations cause upright alpha-synuclein conformation at lipid interfaces
Source: Nat Commun. 2023 Sep 18;14:5731. doi: 10.1038/s41467-023-39843-1 (PMC10507035; doi:10.1038/s41467-023-39843-1)
Supplement: Supplementary file 3 — Source Data [file 41467_2023_39843_MOESM3_ESM.zip › Source Data file/FigureS3/A/aS-DPPG_50uM-reproduction-NoFiltration_t = 6.28 to 6.28 hr.txt]

2.303734463863343990e+03 1.939454590943207393e-02
2.302961100516073202e+03 -3.503569696066450440e-02
2.302187836495217198e+03 1.086574669606763105e-01
2.301414671789645581e+03 -5.931024704538895298e-02
2.300641606388224318e+03 1.686486198607060893e-02
2.299868640279824831e+03 -3.120982382656948412e-02
2.299095773453316724e+03 -5.962160639451422571e-03
2.298323005897578696e+03 -4.918649906553380913e-02
2.297550337601480351e+03 -5.579294924656511001e-02
2.296777768553902206e+03 1.609375461024236675e-01
2.296005298743721141e+03 -2.946876295377726801e-02
2.295232928159812218e+03 -9.268793995225578508e-02
2.294460656791063229e+03 -2.728742654477844115e-02
2.293688484626352874e+03 9.747405145370767465e-02
2.292916411654567128e+03 -4.601632561546250416e-02
2.292144437864588326e+03 -6.414497459516219080e-02
2.291372563245306083e+03 -6.936027352017191949e-02
2.290600787785611828e+03 -5.688022132161509210e-03
2.289829111474389720e+03 -2.544080978139864890e-02
2.289057534300536645e+03 3.439604101760912469e-02
2.288286056252940398e+03 3.236095037229728966e-02
2.287514677320499686e+03 -4.787347491864184755e-03
2.286743397492111399e+03 1.320863090021823921e-02
2.285972216756672424e+03 9.623612488805592668e-02
2.285201135103079650e+03 4.666404444488104347e-02
2.284430152520235424e+03 -3.824972696219426649e-02
2.283659268997043910e+03 -1.124091765466316700e-01
2.282888484522407452e+03 -6.991914490521933256e-02
2.282117799085232036e+03 -2.103980913549466369e-02
2.281347212674421826e+03 -3.920741290427206399e-02
2.280576725278890081e+03 -2.273451492062666598e-02
2.279806336887540965e+03 -4.077252526644928321e-02
2.279036047489289558e+03 -1.930720417141575107e-02
2.278265857073050938e+03 4.365276553365562279e-02
2.277495765627734727e+03 -3.644345641803207331e-02
2.276725773142261460e+03 2.857720169098619187e-02
2.275955879605542577e+03 4.295491188917466285e-02
2.275186085006502253e+03 -3.576422009027413473e-02
2.274416389334062842e+03 2.740176666985289985e-02
2.273646792577141241e+03 5.875948261882170398e-02
2.272877294724663443e+03 -3.589172758337762920e-02
2.272107895765555440e+03 -3.807941779496074042e-02
2.271338595688741407e+03 -3.239626986876986692e-02
2.270569394483152792e+03 -1.872431004668545507e-02
2.269800292137719225e+03 2.411873422332521527e-02
2.269031288641366700e+03 9.119209040574585701e-02
2.268262383983035761e+03 5.624576937057288589e-02
2.267493578151652400e+03 7.601599868412325933e-02
2.266724871136160800e+03 1.054353271523928402e-02
2.265956262925490591e+03 -3.907029378076283185e-03
2.265187753508585956e+03 2.402137485220364951e-02
2.264419342874387439e+03 9.338576161729809574e-03
2.263651031011833766e+03 -1.860396443749849291e-02
2.262882817909867299e+03 6.875548250690179108e-02
2.262114703557437679e+03 3.747009519072270339e-02
2.261346687943489087e+03 -5.605086356260621100e-02
2.260578771056969344e+03 1.100446639264714317e-02
2.259810952886826271e+03 -1.626930166094718577e-02
2.259043233422013145e+03 3.893876764752428332e-02
2.258275612651483243e+03 2.192777079252249822e-02
2.257508090564189843e+03 2.186824205914799507e-02
2.256740667149086221e+03 2.417216445349778045e-02
2.255973342395132931e+03 -3.681967248019749062e-02
2.255206116291286889e+03 5.537461202066290555e-02
2.254438988826506829e+03 4.946611936833159029e-02
2.253671959989755123e+03 -1.554040782252912901e-02
2.252905029769999601e+03 -3.090738783417342969e-02
2.252138198156198996e+03 8.561309153828477320e-03
2.251371465137321138e+03 -1.574560407853204183e-02
2.250604830702335676e+03 -1.571129227391374061e-02
2.249838294840208619e+03 3.413099007971916177e-02
2.249071857539915072e+03 -6.596746700837290145e-02
2.248305518790422866e+03 -3.633761938716291006e-03
2.247539278580708924e+03 -6.697560353087463059e-02
2.246773136899746532e+03 5.507673903560988959e-02
2.246007093736514435e+03 -2.803356343543290594e-02
2.245241149079989555e+03 -4.379786127086036929e-02
2.244475302919152455e+03 -2.918015862869519691e-03
2.243709555242985516e+03 -2.685155060744660177e-02
2.242943906040469301e+03 2.079303278580628411e-02
2.242178355300591647e+03 -7.339707399507097718e-02
2.241412903012336756e+03 2.945929372684218811e-02
2.240647549164688826e+03 1.891939797370433690e-02
2.239882293746642972e+03 -3.032692688212680881e-03
2.239117136747185214e+03 -1.447340228506678941e-02
2.238352078155308845e+03 -5.033776381887242191e-02
2.237587117960008982e+03 -2.970080137302429785e-03
2.236822256150277099e+03 -2.482441673364347429e-02
2.236057492715113767e+03 -2.651013544744362446e-02
2.235292827643517739e+03 -1.407317623442756738e-02
2.234528260924482311e+03 7.590952962615037797e-03
2.233763792547013509e+03 -3.464166649559699551e-02
2.232999422500115543e+03 1.423946427437658988e-03
2.232235150772790803e+03 -5.039812797197449831e-03
2.231470977354043498e+03 -3.246595796106948456e-02
2.230706902232879656e+03 5.505659542678036783e-02
2.229942925398314401e+03 -3.005778449943682755e-03
2.229179046839351940e+03 -4.990245833033706002e-02
2.228415266545003760e+03 -2.185074218955463873e-02
2.227651584504288621e+03 -3.332653372972393946e-02
2.226888000706219827e+03 -1.357256173567700924e-02
2.226124515139808864e+03 -2.613381464102421115e-03
2.225361127794079948e+03 -2.833498908863317772e-03
2.224597838658048204e+03 -2.358884281038762035e-02
2.223834647720736029e+03 -1.292394204864531077e-02
2.223071554971165824e+03 2.687653498504023394e-02
2.222308560398359987e+03 -1.152920619161866556e-02
2.221545663991348192e+03 -2.516726148668749566e-03
2.220782865739152840e+03 -2.095385486938344810e-02
2.220020165630805423e+03 -2.588840906696472047e-03
2.219257563655333797e+03 2.419058804645321525e-02
2.218495059801771276e+03 -2.491863581110768857e-03
2.217732654059149354e+03 -2.172388351323955788e-02
2.216970346416504981e+03 -2.487478149482360949e-03
2.216208136862869651e+03 6.314704675146839453e-03
2.215446025387287591e+03 -2.412481553646670784e-03
2.214684011978793933e+03 -3.379675349739525575e-02
2.213922096626429266e+03 -2.207752091100148584e-03
2.213160279319235997e+03 -1.829238454651530704e-02
2.212398560046258353e+03 -2.255701279872578385e-03
2.211636938796540562e+03 -1.713907455138162853e-02
2.210875415559132307e+03 -9.288885239212141612e-03
2.210113990323077815e+03 1.244482168127162940e-02
2.209352663077430407e+03 5.251367533048174017e-03
2.208591433811237948e+03 -3.782925485635468127e-02
2.207830302513557399e+03 2.088064713414169299e-02
2.207069269173436624e+03 1.259801727608766964e-02
2.206308333779938039e+03 5.131588985707230544e-03
2.205547496322118604e+03 -2.893281198847635211e-02
2.204786756789029823e+03 1.861159306236607330e-02
2.204026115169743207e+03 2.518510155979213072e-02
2.203265571453308439e+03 3.712457959366555205e-02
2.202505125628800670e+03 1.789591398403292052e-02
2.201744777685276858e+03 4.102499440786331816e-03
2.200984527611806698e+03 -1.594101647540824458e-03
2.200224375397458061e+03 9.628727054737979893e-03
2.199464321031297004e+03 -7.329979038460421835e-03
2.198704364502398676e+03 -1.302461546078239989e-02
2.197944505799836406e+03 -4.938453143651540950e-02
2.197184744912681708e+03 -1.646379301400290691e-03
2.196425081830009731e+03 -7.299765903993626209e-03
2.195665516540895624e+03 -6.729269464539856631e-03
2.194906049034425450e+03 -1.746552135975246167e-02
2.194146679299672542e+03 -1.192597366142370517e-02
2.193387407325721142e+03 8.347043134810406065e-03
2.192628233101651858e+03 8.684059641679358135e-03
2.191869156616554392e+03 -1.570516553275197458e-02
2.191110177859509349e+03 8.294119383182460559e-03
2.190351296819606432e+03 8.150241730849305463e-03
2.189592513485937161e+03 3.036381846288418139e-03
2.188833827847591238e+03 2.027440529734909555e-02
2.188075239893658363e+03 -5.603361710527957930e-03
2.187316749613233696e+03 2.046328863925040917e-02
2.186558356995414215e+03 -5.450189162009259555e-03
2.185800062029295077e+03 -5.255903036157505946e-03
2.185041864703973260e+03 1.099615591277907506e-02
2.184283765008551200e+03 -1.195226898421824103e-03
2.183525762932131329e+03 -5.180463868315341239e-03
2.182767858463812445e+03 -9.162382910668353392e-03
2.182010051592700620e+03 1.110190733388804855e-02
2.181252342307900108e+03 -1.093017556077930828e-03
2.180494730598524256e+03 -1.608265426464532480e-02
2.179737216453673682e+03 9.717687664379224405e-03
2.178979799862465370e+03 9.583889645448732605e-03
2.178222480814009032e+03 -1.558349916129024744e-02
2.177465259297418015e+03 -4.385596631367717074e-03
2.176708135301807488e+03 -1.001513836690247784e-03
2.175951108816292617e+03 2.289847800287203930e-03
2.175194179829992208e+03 -9.369586045454231585e-04
2.174437348332026886e+03 -9.718722629015918079e-04
2.173680614311517274e+03 1.171749360250311060e-02
2.172923977757583998e+03 2.237673828094200335e-03
2.172167438659354957e+03 -1.062292575625116940e-02
2.171410997005952595e+03 -7.321498449818727473e-03
2.170654652786504812e+03 -1.025534501914051634e-02
2.169898405990139509e+03 -3.815297171942537511e-03
2.169142256605988223e+03 -1.185628157432635534e-02
2.168386204623182493e+03 7.496172146743417496e-03
2.167630250030855677e+03 -3.658890962419360932e-03
2.166874392818139313e+03 -9.363559171178413923e-03
2.166118632974174034e+03 -3.449098214738012796e-03
2.165362970488093197e+03 1.869600077497945686e-03
2.164607405349041073e+03 -8.114946366594872349e-04
2.163851937546152840e+03 -1.164430857875919587e-02
2.163096567068576405e+03 -3.385833506481979172e-03
2.162341293905452403e+03 -6.059730555213283486e-03
2.161586118045925105e+03 -7.529775666429224142e-04
2.160831039479142419e+03 -5.763192103647717460e-03
2.160076058194252255e+03 -3.286612844641304335e-03
2.159321174180406160e+03 -1.555839401850090190e-02
2.158566387426755682e+03 -5.421763699783235281e-03
2.157811697922450549e+03 8.821776404061029350e-03
2.157057105656645945e+03 1.631658643590157103e-03
2.156302610618500694e+03 6.456511361275274301e-03
2.155548212797169981e+03 6.502441120666845736e-03
2.154793912181812630e+03 3.952949039523636840e-03
2.154039708761589281e+03 -2.880354398167133279e-03
2.153285602525660579e+03 1.008783083842839864e-02
2.152531593463194440e+03 -7.090795589689257925e-03
2.151777681563349688e+03 5.699329427524933364e-03
2.151023866815296060e+03 -9.075631252862512849e-03
2.150270149208203293e+03 1.417496803062043157e-03
2.149516528731235667e+03 1.426734060077229898e-03
2.148763005373572014e+03 1.577752090138104940e-02
2.148009579124376614e+03 -8.606511518129897342e-03
2.147256249972826481e+03 1.157624331301632115e-02
2.146503017908102265e+03 1.368418243601614726e-03
2.145749882919371885e+03 -4.624999329682725861e-03
2.144996844995821448e+03 3.236063364746408818e-03
2.144243904126627967e+03 3.295735437606108625e-03
2.143491060300973913e+03 1.284175427988387599e-03
2.142738313508041756e+03 1.309321656099091732e-03
2.141985663737015784e+03 6.903352568569547966e-03
2.141233110977082106e+03 6.871558183848949786e-03
2.140480655217426829e+03 -5.735148719881937940e-04
2.139728296447245157e+03 -4.202492846258469930e-03
2.138976034655719559e+03 -2.334191197285872751e-03
2.138223869832050696e+03 1.212388052360696949e-03
2.137471801965426494e+03 6.546383798996537572e-03
2.136719831045042156e+03 -3.957461338325585221e-03
2.135967957060096523e+03 -5.717994043671796763e-03
2.135216179999788437e+03 2.933013707455682517e-03
2.134464499853316738e+03 -3.940026852634117074e-03
2.133712916609882086e+03 -7.318659977719250108e-03
2.132961430258686960e+03 -3.889337933182807159e-03
2.132210040788939295e+03 6.133683449403916875e-03
2.131458748189837934e+03 7.824543781906185408e-03
2.130707552450596268e+03 -5.248948661669035343e-04
2.129956453560418595e+03 1.140929710488670012e-03
2.129205451508520127e+03 -5.169294247703216287e-04
2.128454546284110620e+03 -5.134908812040218798e-04
2.127703737876405285e+03 -5.327650855467191623e-03
2.126953026274613876e+03 2.633850003818045352e-03
2.126202411467957063e+03 -2.100065314655121321e-03
2.125451893445651876e+03 2.702967737020101329e-03
2.124701472196917166e+03 -3.648926868178875398e-03
2.123951147710973601e+03 -3.634479630101375511e-03
2.123200919977043668e+03 1.058010756738295361e-03
2.122450788984351675e+03 1.067776530320166568e-03
2.121700754722123747e+03 1.030218092192737665e-03
2.120950817179587830e+03 4.115213263387870052e-03
2.120200976345970048e+03 -8.175489889343277167e-03
2.119451232210500166e+03 2.565339287855379104e-03
2.118701584762413404e+03 -6.627225978309478176e-03
2.117952033990937707e+03 -1.999763745533711477e-03
2.117202579885311934e+03 1.006883373198786194e-03
2.116453222434769486e+03 2.507058052728899748e-03
2.115703961628549223e+03 -4.774460959562039429e-04
2.114954797455888183e+03 4.023163021744467945e-03
2.114205729906030683e+03 -6.409695081982137201e-03
2.113456758968213762e+03 -7.844576405540315545e-03
2.112707884631687193e+03 3.940477484335503516e-03
2.111959106885691654e+03 -6.347728974719323014e-03
2.111210425719475097e+03 9.874643765917508025e-04
2.110461841122283658e+03 9.928543456720478888e-04
2.109713353083370748e+03 2.384555378311591263e-03
2.108964961591986139e+03 3.856748447963246913e-03
2.108216666637383241e+03 9.624055263455185468e-04
2.107468468208811828e+03 -1.878536214602495157e-03
2.106720366295530766e+03 -1.882146235149016701e-03
2.105972360886798924e+03 3.813747552307738750e-03
2.105224451971873350e+03 -4.667214893020915937e-04
2.104476639540012911e+03 -3.227368507362419862e-03
2.103728923580481933e+03 9.335842255346784961e-04
2.102981304082541101e+03 -9.865543137774908725e-03
2.102233781035458378e+03 -1.806071471792140533e-03
2.101486354428498089e+03 -5.706899121346939961e-03
2.100739024250926377e+03 2.217326610085611303e-03
2.099991790492014843e+03 2.231688382554951160e-03
2.099244653141035087e+03 8.897173280036891436e-04
2.098497612187256891e+03 -5.866374068391151837e-03
2.097750667619953674e+03 -8.508045384117471008e-03
2.097003819428404313e+03 -4.443976863483144668e-04
2.096257067601884046e+03 -4.321256410339547813e-03
2.095510412129668111e+03 -1.730303472073636134e-03
2.094763853001040843e+03 -4.277002174049233160e-04
2.094017390205281117e+03 -5.529320968027395117e-03
2.093271023731673267e+03 3.394594082297194143e-03
2.092524753569497989e+03 8.522696057636712204e-04
2.091778579708048710e+03 -4.218636922715253922e-04
2.091032502136604307e+03 -4.261717937105531564e-04
2.090286520844458209e+03 2.103636282011951426e-03
2.089540635820902025e+03 -2.820481740562956561e-03
2.088794847055225546e+03 2.007247294035634146e-03
2.088049154536722199e+03 2.016303401780219443e-03
2.087303558254687232e+03 -4.029191003522690495e-03
2.086558058198415893e+03 1.998268499813615501e-03
2.085812654357207066e+03 9.226277741717307107e-03
2.085067346720361456e+03 -4.020660915624157668e-04
2.084322135277181587e+03 8.008359583654341704e-04
2.083577020016962706e+03 8.000544171594573895e-04
2.082832000929018250e+03 3.152164440614366007e-03
2.082087078002647104e+03 -2.668073882377024718e-03
2.081342251227157249e+03 -2.669635729043897798e-03
2.080597520591860302e+03 7.590842890824784804e-04
2.079852886086062426e+03 -3.811311723181087449e-03
2.079108347699075239e+03 -4.813865831293636863e-03
2.078363905420215815e+03 -3.723563682702886240e-04
2.077619559238795773e+03 -1.468824865935956488e-03
2.076875309144134008e+03 -2.523040083980455667e-03
2.076131155125543955e+03 1.802519850950515387e-03
2.075387097172346330e+03 7.176570576477361678e-03
2.074643135273861844e+03 7.108307275242950083e-04
2.073899269419414850e+03 -2.494225659631009624e-03
2.073155499598326060e+03 -2.476583149920341415e-03
2.072411825799921644e+03 3.864252882953593798e-03
2.071668248013525954e+03 1.739827447738183765e-03
2.070924766228470617e+03 -3.600390007679445050e-04
2.070181380434085440e+03 2.815864513030682127e-03
2.069438090619696595e+03 6.802022092235214057e-04
2.068694896774642984e+03 -4.447379909444562629e-03
2.067951798888252597e+03 -2.408049916915659498e-03
2.067208796949867974e+03 6.645043467410384486e-04
2.066465890948822562e+03 1.647955099812466878e-03
2.065723080874453444e+03 -3.294843290308904836e-04
2.064980366716103163e+03 6.363434854789794780e-03
2.064237748463112439e+03 2.552193402404876691e-03
2.063495226104825633e+03 -3.131862699146223568e-03
2.062752799630587106e+03 -1.259067665807110832e-03
2.062010469029741216e+03 5.286176473834371115e-03
2.061268234291637782e+03 3.358577203482171827e-03
2.060526095405624801e+03 4.251214543806567173e-03
2.059784052361055728e+03 3.303891728802077488e-03
2.059042105147280381e+03 -3.010123369945217221e-03
2.058300253753650395e+03 -1.201421990599395306e-03
2.057558498169524682e+03 -3.092761296232842587e-04
2.056816838384260336e+03 1.445025909285556744e-03
2.056075274387212630e+03 5.715347264461955769e-04
2.055333806167744115e+03 2.287811365241870440e-03
2.054592433715215520e+03 -2.941800104344118039e-04
2.053851157018985759e+03 -1.115681164571543987e-03
2.053109976068424658e+03 -1.108002607706393746e-03
2.052368890852894765e+03 3.867778120505492405e-03
2.051627901361762270e+03 -5.118421696688781053e-03
2.050887007584402454e+03 4.571768418277287298e-03
2.050146209510177869e+03 4.488826819231055837e-03
2.049405507128465615e+03 2.089291609810824731e-03
2.048664900428635519e+03 -2.692484381647976114e-04
2.047924389400066502e+03 -1.032132869399483670e-03
2.047183974032130209e+03 2.010871249531400329e-03
2.046443654314209198e+03 -1.022450081774239341e-03
2.045703430235678752e+03 -2.621934283615621791e-04
2.044963301785919612e+03 1.228028975871309041e-03
2.044223268954317973e+03 1.964904234551383914e-03
2.043483331730254577e+03 -2.563642547004122644e-04
2.042743490103117438e+03 -2.573376635345602566e-04
2.042003744062290934e+03 1.905883785901946095e-03
2.041264093597163082e+03 -3.117308948885803323e-03
2.040524538697127355e+03 2.572606832211400772e-03
2.039785079351573586e+03 -5.110946036999985433e-03
2.039045715549891611e+03 -2.426171083904749655e-04
2.038306447281480359e+03 1.113790473378511005e-03
2.037567274535731485e+03 1.764724830738022710e-03
2.036828197302047556e+03 4.245576431558871033e-04
2.036089215569822045e+03 1.064890271723591521e-03
2.035350329328457519e+03 2.310701595698873550e-03
2.034611538567358366e+03 1.021297179764312597e-03
2.033872843275925334e+03 2.954085204438387183e-03
2.033134243443562809e+03 4.032967634406925362e-04
2.032395739059680636e+03 2.250532817111907617e-03
2.031657330113683201e+03 -1.437521704271176514e-03
2.030919016594980349e+03 3.409427124764451839e-03
2.030180798492985559e+03 2.172599467133778592e-03
2.029442675797108677e+03 -1.389808162818820681e-03
2.028704648496765003e+03 3.740764057088221024e-04
2.027966716581371657e+03 -2.061414228785325828e-04
2.027228880040342119e+03 9.321509305813480617e-04
2.026491138863097149e+03 -7.620865835448551590e-04
2.025753493039057503e+03 -7.531272166801684107e-04
2.025015942557640301e+03 -1.965250705143735215e-04
2.024278487408273577e+03 -1.941909121602060741e-04
2.023541127580379907e+03 3.409982519275609153e-04
2.022803863063383687e+03 1.918376202440703372e-03
2.022066693846716589e+03 3.325507619063634997e-04
2.021329619919804827e+03 3.292431087983858874e-04
2.020592641272076435e+03 1.345730675924423263e-03
2.019855757892966722e+03 -1.699546418120459175e-03
2.019118969771909178e+03 8.172501285665466743e-04
2.018382276898340933e+03 3.276778238428161918e-03
2.017645679261691839e+03 7.996278964493563901e-04
2.016909176851406301e+03 3.082321408594464207e-04
2.016172769656921446e+03 2.687664276548889456e-03
2.015436457667678042e+03 7.650012211353973907e-04
2.014700240873120492e+03 1.695239214957389206e-03
2.013964119262687746e+03 -2.010891206601338362e-03
2.013228092825831482e+03 7.434410279769853788e-04
2.012492161551996105e+03 -6.125098717862752359e-04
2.011756325430631478e+03 2.052313551530658437e-03
2.011020584451185641e+03 2.769468110852978029e-04
2.010284938603110277e+03 2.430125131474205648e-03
2.009549387875860702e+03 -1.561989865193611534e-04
2.008813932258886780e+03 -5.807629771740535542e-04
2.008078571741651103e+03 -5.779425706581997483e-04
2.007343306313607172e+03 3.187414467821063965e-03
2.006608135964213943e+03 -5.645530129732711936e-04
2.005873060682935829e+03 2.703155416627777037e-03
2.005138080459229968e+03 -9.531135589560467110e-04
2.004403195282562592e+03 2.510336669792859361e-04
2.003668405142398115e+03 2.609633376634832788e-03
2.002933710028202768e+03 -1.438003281860724466e-04
2.002199109929446422e+03 -5.268950750885052813e-04
2.001464604835595310e+03 6.201955894262038433e-04
2.000730194736122940e+03 -1.267697202802902648e-03
1.999995879620502819e+03 -8.817889539173501615e-04
1.999261659478206639e+03 2.315662255050047775e-04
1.998527534298711544e+03 -1.227439778633331730e-03
1.997793504071494681e+03 1.667035237630590423e-03
1.997059568786036834e+03 1.649581376575394789e-03
1.996325728431811513e+03 2.214392063831242732e-04
1.995591982998306776e+03 9.214120327801165458e-04
1.994858332475001589e+03 2.180335657225552994e-04
1.994124776851384013e+03 1.931118474674897376e-03
1.993391316116934831e+03 2.113561171979300992e-04
1.992657950261149381e+03 2.083781419819060528e-04
1.991924679273510264e+03 2.057097701573805696e-04
1.991191503143511000e+03 8.615604301469028357e-04
1.990458421860645103e+03 1.823595242651255546e-03
1.989725435414402455e+03 1.802353468221425852e-03
1.988992543794282028e+03 1.780473428968905618e-03
1.988259746989775522e+03 1.133728522297163281e-03
1.987527044990383729e+03 1.934649061631929469e-04
1.986794437785609261e+03 -1.648083608746395579e-03
1.986061925364949275e+03 -1.143385074251771145e-04
1.985329507717908200e+03 1.390223567908380371e-03
1.984597184833988649e+03 1.076943975844735441e-03
1.983864956702698692e+03 1.832748802322046241e-04
1.983132823313544577e+03 4.733865289940361945e-04
1.982400784656030737e+03 2.214081562908150769e-03
1.981668840719672517e+03 7.528888719301687514e-04
1.980936991493981623e+03 7.476066067295403586e-04
1.980205236968469762e+03 4.555077487345792885e-04
1.979473577132646824e+03 2.424261220225344508e-03
1.978742011976039066e+03 7.283234435561899457e-04
1.978010541488154558e+03 1.270349274833737410e-03
1.977279165658517741e+03 1.528812648628931651e-03
1.976547884476649415e+03 -9.117446188922093218e-04
1.975816697932066745e+03 -6.348251224938453565e-04
1.975085606014299628e+03 2.272518599076251995e-03
1.974354608712868867e+03 9.463844042793870780e-04
1.973623706017302538e+03 -9.869677456825106917e-05
1.972892897917128721e+03 1.188909428858981460e-03
1.972162184401877312e+03 9.229896415551485604e-04
1.971431565461080027e+03 1.930733097793134500e-03
1.970701041084268581e+03 4.060867342916096683e-04
1.969970611260974692e+03 -9.565724451668731608e-05
1.969240275980740989e+03 1.637454108807309943e-03
1.968510035233097369e+03 -3.398018506273826943e-04
1.967779889007584643e+03 1.370166800048843066e-03
1.967049837293743622e+03 1.358925545524335967e-03
1.966319880081116935e+03 1.119153532264977437e-03
1.965590017359245394e+03 1.473405404651784254e-04
1.964860249117677085e+03 -9.162007135894576415e-05
1.964130575345954639e+03 3.795407407021424585e-04
1.963400996033624324e+03 6.083313776149429364e-04
1.962671511170241502e+03 3.718506344539960259e-04
1.961942120745350621e+03 3.682534257506762227e-04
1.961212824748507046e+03 5.904941215129905349e-04
1.960483623169262501e+03 -1.429267904070656570e-03
1.959754515997175986e+03 5.789868540302330101e-04
1.959025503221799227e+03 7.933349350643198418e-04
1.958296584832693043e+03 7.854798333503474478e-04
1.957567760819416435e+03 -8.381593965529055804e-05
1.956839031171528404e+03 -8.306099212924400173e-05
1.956110395878595227e+03 5.535128685121403890e-04
1.955381854930179543e+03 3.403024871078769924e-04
1.954653408315847628e+03 2.433537741890141274e-03
1.953925056025163940e+03 -4.970235552893916995e-04
1.953196798047700213e+03 1.570104076028333703e-03
1.952468634373024543e+03 9.434142401268672332e-04
1.951740564990708663e+03 7.332752487789631710e-04
1.951012589890327945e+03 -7.891048826403546026e-05
1.950284709061454123e+03 1.721568621968664866e-03
1.949556922493662569e+03 1.510009963896086953e-03
1.948829230176534111e+03 1.300479214256336632e-03
1.948101632099647759e+03 1.186106592585011609e-04
1.947374128252580704e+03 5.054194373486700902e-04
1.946646718624917412e+03 3.092432389667821332e-04
1.945919403206240531e+03 -8.395463709427442283e-04
1.945192181986138166e+03 3.046929511186519525e-04
1.944465054954191146e+03 1.057637467955637725e-03
1.943738022099991213e+03 4.882374387073610557e-04
1.943011083413128290e+03 1.413347263195788425e-03
1.942284238883190483e+03 1.404717920274616482e-03
1.941557488499776809e+03 1.108439140120384957e-04
1.940830832252473556e+03 -6.176695773599081988e-04
1.940104270130877921e+03 1.011728986317645979e-03
1.939377802124592563e+03 -1.146958505591225792e-03
1.938651428223209223e+03 6.406184148110873056e-04
1.937925148416330558e+03 4.594847985852982251e-04
1.937198962693561043e+03 1.682303089753115106e-03
1.936472871044499698e+03 6.263652897666166638e-04
1.935746873458750997e+03 7.945921481988315683e-04
1.935020969925924874e+03 2.744228004828289168e-04
1.934295160435623984e+03 -9.189728240947443727e-04
1.933569444977458261e+03 4.393769625992445657e-04
1.932843823541041274e+03 1.788809926372505977e-03
1.932118296115984776e+03 1.012501500672176666e-04
1.931392862691896880e+03 -6.704670630088096258e-05
1.930667523258398433e+03 1.100270047449520422e-03
1.929942277805103004e+03 -2.322203046664040530e-04
1.929217126321631440e+03 9.873614266281541046e-05
1.928492068797599131e+03 4.255977825935103385e-04
1.927767105222630562e+03 9.737941931852302311e-05
1.927042235586346578e+03 2.199839605657914320e-03
1.926317459878369846e+03 2.569560152915143902e-04
1.925592778088330306e+03 8.945187164166034125e-04
1.924868190205850624e+03 4.127403592517661212e-04
1.924143696220558923e+03 -3.795432546971043712e-04
1.923419296122086962e+03 1.192288606739592494e-03
1.922694989900066503e+03 9.307590553391990136e-05
1.921970777544131124e+03 7.131330375090017817e-04
1.921246659043912587e+03 8.633813304144821038e-04
1.920522634389049927e+03 1.318178101833456092e-03
1.919798703569176723e+03 7.004414985897841487e-04
1.919074866573935651e+03 -2.132529402811874763e-04
1.918351123392963927e+03 8.449799300429986035e-04
1.917627474015906046e+03 1.141378517662679400e-03
1.916903918432404680e+03 5.378597300888801006e-04
1.916180456632102505e+03 -6.052513865169659716e-05
1.915457088604651290e+03 6.804396696159046307e-04
1.914733814339691889e+03 6.768608072876506222e-04
1.914010633826877893e+03 1.259695503163751678e-03
1.913287547055861069e+03 1.107229875904968720e-03
1.912564554016291368e+03 8.116228380704656889e-04
1.911841654697820559e+03 8.074721194459502519e-04
1.911118849090111325e+03 5.159108591148041031e-04
1.910396137182815437e+03 5.132831457814428103e-04
1.909673518965590119e+03 5.109865741857858891e-04
1.908950994428098056e+03 5.082786773539705759e-04
1.908228563559998292e+03 2.239929079023201435e-04
1.907506226350953511e+03 8.265326332078646351e-05
1.906783982790633672e+03 7.796189967553682817e-04
1.906061832868697820e+03 1.053655014640962617e-03
1.905339776574814096e+03 9.102204446948619848e-04
1.904617813898652457e+03 6.307962346300368447e-04
1.903895944829884684e+03 4.909422157675602484e-04
1.903174169358182553e+03 1.032806950829891430e-03
1.902452487473217843e+03 4.865594813045502121e-04
1.901730899164664152e+03 3.491928931533373271e-04
1.901009404422200532e+03 8.848957156409536324e-04
1.900288003235502401e+03 7.842094400655764128e-05
1.899566695594250632e+03 1.274804366103986144e-03
1.898845481488124278e+03 1.136289013665745798e-03
1.898124360906806032e+03 1.262084536123155758e-03
1.897403333839982224e+03 4.699865778427266124e-04
1.896682400277333727e+03 5.979930574766258947e-04
1.895961560208552328e+03 4.653126019912378979e-04
1.895240813623320719e+03 1.755568207626953276e-03
1.894520160511332506e+03 -5.346965150482856013e-05
1.893799600862277657e+03 1.610746738066490226e-03
1.893079134665846141e+03 7.112245996092349774e-04
1.892358761911738839e+03 7.087425233773367479e-04
1.891638482589643900e+03 7.057758671208169471e-04
1.890918296689264025e+03 1.081191341226465930e-03
1.890198204200294640e+03 8.251304362623563008e-04
1.889478205112436626e+03 1.445284765229237637e-03
1.888758299415390866e+03 5.692025219512925061e-04
1.888038487098861879e+03 1.184555294121337424e-03
1.887318768152556004e+03 6.870933104469063033e-04
1.886599142566175942e+03 5.613094177057281493e-04
1.885879610329428033e+03 6.808124536110857997e-04
1.885160171432025891e+03 7.989821271450571255e-04
1.884440825863677674e+03 3.119494750060523456e-04
1.883721573614096997e+03 4.307429082144410620e-04
1.883002414672993837e+03 1.268037747970197351e-03
1.882283349030087265e+03 4.269982362728226436e-04
1.881564376675092717e+03 1.019439278697241522e-03
1.880845497597725625e+03 1.251405503474979078e-03
1.880126711787706881e+03 4.214003852525392314e-04
1.879408019234761014e+03 4.196677768378369831e-04
1.878689419928603456e+03 6.512345390694998602e-04
1.877970913858966014e+03 -1.654523366388311104e-04
1.877252501015567759e+03 7.615756155981235958e-04
1.876534181388136858e+03 7.583505883502593284e-04
1.875815954966406935e+03 8.699061408552150130e-04
1.875097821740102518e+03 1.094925181481812065e-03
1.874379781698955412e+03 1.793427503288463692e-04
1.873661834832701061e+03 8.589568860715810373e-04
1.872943981131074906e+03 6.295470622915903380e-04
1.872226220583806935e+03 1.751590640652886995e-03
1.871508553180641684e+03 1.408503692620582601e-03
1.870790978911310958e+03 8.448065939455335184e-04
1.870073497765559296e+03 1.285558328787306638e-03
1.869356109733129415e+03 7.284391727793423704e-04
1.868638814803762216e+03 2.840174893567927331e-04
1.867921612967202236e+03 -4.701462423532663153e-05
1.867204504213199471e+03 2.817664796524008315e-04
1.866487488531500276e+03 -4.664463103279454961e-05
1.865770565911849189e+03 9.307688488310669620e-04
1.865053736344003482e+03 8.186063476508381731e-04
1.864336999817709511e+03 6.013949790291756503e-04
1.863620356322728185e+03 4.905051544527650517e-04
1.862903805848809498e+03 1.678181164997865412e-04
1.862187348385710720e+03 5.935524131782487882e-04
1.861470983923190943e+03 1.015945275985946422e-03
1.860754712451011073e+03 1.223588104587306760e-03
1.860038533958930202e+03 1.219074885481213422e-03
1.859322448436711056e+03 5.971798356006627556e-05
1.858606455874121821e+03 1.640492898730294029e-04
1.857890556260923404e+03 6.842998441586266561e-04
1.857174749586883991e+03 3.703228231303845683e-04
1.856459035841773584e+03 4.723258819789142205e-04
1.855743415015360370e+03 1.195702143202252666e-03
1.855027887097419807e+03 8.824395551122942924e-04
1.854312452077721900e+03 5.818520610328844063e-05
1.853597109946040291e+03 7.740492904647852147e-04
1.852881860692154078e+03 1.280914591134782801e-03
1.852166704305836902e+03 9.718649815213377483e-04
1.851451640776871500e+03 7.665371149986200793e-04
1.850736670095038789e+03 6.627719881364758968e-04
1.850021792250119688e+03 8.619594688939220947e-04
1.849307007231896932e+03 9.590426033886009219e-04
1.848592315030153259e+03 6.557524268770641932e-04
1.847877715634680499e+03 1.648434090675017678e-03
1.847163209035263208e+03 7.499376875684654869e-04
1.846448795221691398e+03 8.460441997958191096e-04
1.845734474183755083e+03 1.433653009776014861e-03
1.845020245911249731e+03 9.377758640220074365e-04
1.844306110393968993e+03 1.032216233238268189e-03
1.843592067621704700e+03 2.494933535492587081e-04
1.842878117584255961e+03 1.315838323233461428e-03
1.842164260271421881e+03 6.344894026954498107e-04
1.841450495672999750e+03 7.295707712761231780e-04
1.840736823778794133e+03 1.501275507839411685e-04
1.840023244578609592e+03 5.345276305981220329e-04
1.839309758062243418e+03 7.239822879547025847e-04
1.838596364219505631e+03 1.007753518142001647e-03
1.837883063040206252e+03 9.089934997601358110e-04
1.837169854514148028e+03 1.095525084359185840e-03
1.836456738631144617e+03 1.280425290898667317e-03
1.835743715381009679e+03 8.054011570817820121e-04
1.835030784753553235e+03 1.552624853692345826e-03
1.834317946738592582e+03 1.453807005820916985e-03
1.833605201325941380e+03 8.900405083932975492e-04
1.832892548505418745e+03 1.072592689422683905e-03
1.832179988266843793e+03 1.438938666659283832e-03
1.831467520600037460e+03 9.731129020277102734e-04
1.830755145494820681e+03 8.806667862567821217e-04
1.830042862941019848e+03 8.804953810245503632e-04
1.829330672928457716e+03 5.117151539334126092e-04
1.828618575446964314e+03 5.098018271574179111e-04
1.827906570486360579e+03 1.426224120651243903e-04
1.827194658036481997e+03 1.511697775304940037e-03
1.826482838087158598e+03 1.325980046169324264e-03
1.825771110628224051e+03 1.411677362191991313e-03
1.825059475649510205e+03 1.316114298541184134e-03
1.824347933140854366e+03 7.707022673013194875e-04
1.823636483092090202e+03 8.574934379916251438e-04
1.822925125493060477e+03 1.121973637413556249e-03
1.822213860333600678e+03 1.028245760061396530e-03
1.821502687603559025e+03 1.376655425190175886e-04
1.820791607292771005e+03 1.108441966265826407e-03
1.820080619391086657e+03 9.279660141380403600e-04
1.819369723888348744e+03 9.243902777626523742e-04
1.818658920774407306e+03 9.206972397569763685e-04
1.817948210039108744e+03 1.351267851841422450e-03
1.817237591672303097e+03 1.260747439836719342e-03
1.816527065663844041e+03 6.518328382437394786e-04
1.815816632003587074e+03 7.356729872894578019e-04
1.815106290681382234e+03 1.761802121344615158e-03
1.814396041687088655e+03 7.303590221105512150e-04
1.813685885010565471e+03 1.067108023935829869e-03
1.812975820641666360e+03 7.242228032667422447e-04
1.812265848570257731e+03 9.750187951696285150e-04
1.811555968786200538e+03 8.858751215567076771e-04
1.810846181279359371e+03 2.970863579442140447e-04
1.810136486039593365e+03 1.214960061201096229e-03
1.809426883056778024e+03 9.618590069395221119e-04
1.808717372320776121e+03 1.208547365256289760e-03
1.808007953821459523e+03 1.039628029160369989e-03
1.807298627548696459e+03 6.237202310009169878e-04
1.806589393492362433e+03 9.519828774725858913e-04
1.805880251642332951e+03 8.672840637418720907e-04
1.805171201988479879e+03 1.027115457603365893e-03
1.804462244520680542e+03 1.441237478522111419e-03
1.803753379228815902e+03 1.274687549623749984e-03
1.803044606102765101e+03 1.354177884180787642e-03
1.802335925132410921e+03 9.430417830345849120e-04
1.801627336307634323e+03 1.430387558038973082e-03
1.800918839618319907e+03 1.509066853301067922e-03
1.800210435054354093e+03 5.314341357842005146e-04
1.799502122605626937e+03 1.179249434499071757e-03
1.798793902262024858e+03 1.420821251368724510e-03
1.798085774013436094e+03 1.340315714575791243e-03
1.797377737849756159e+03 5.289639811409143060e-04
1.796669793760875109e+03 8.508315232347068904e-04
1.795961941736695735e+03 6.890301719876435090e-04
1.795254181767102637e+03 1.171256377789251782e-03
1.794546513842002241e+03 6.891190739481281927e-04
1.793838937951291882e+03 1.010199789182839774e-03
1.793131454084872530e+03 1.410049481039927751e-03
1.792424062232645156e+03 7.658123939687918810e-04
1.791716762384512549e+03 1.404843526514028794e-03
1.791009554530384776e+03 1.162187152327579876e-03
1.790302438660162807e+03 7.609412521610547367e-04
1.789595414763758527e+03 7.595203636989883173e-04
1.788888482831078363e+03 9.962964874690248118e-04
1.788181642852037839e+03 9.149066833126107568e-04
1.787474894816548840e+03 1.466735127408932624e-03
1.786768238714521431e+03 1.305711980513442772e-03
1.786061674535874772e+03 9.083867713364399913e-04
1.785355202270526206e+03 1.301325201789707651e-03
1.784648821908393074e+03 9.828763676984451914e-04
1.783942533439394538e+03 5.106450675688415817e-04
1.783236336853453395e+03 1.053422804710582280e-03
1.782530232140494263e+03 1.598326683355949258e-03
1.781824219290438123e+03 9.756738379675783911e-04
1.781118298293213229e+03 1.285557012151308061e-03
1.780412469138747838e+03 8.976546370673658829e-04
1.779706731816968386e+03 1.283314787071370344e-03
1.779001086317806767e+03 8.178459816150720910e-04
1.778295532631194874e+03 5.839802486103150628e-04
1.777590070747064601e+03 1.672565065257214769e-03
1.776884700655355118e+03 8.947528862871892159e-04
1.776179422345994681e+03 1.513256435455548722e-03
1.775474235808929734e+03 1.434109692135300063e-03
1.774769141034097629e+03 1.045877932019528139e-03
1.774064138011435716e+03 1.121539219472366452e-03
1.773359226730888622e+03 1.273558957742551003e-03
1.772654407182399154e+03 1.194316382514179790e-03
1.771949679355913759e+03 1.037831338601645113e-03
1.771245043241377061e+03 -1.106919070705468869e-03
1.770540498828739146e+03 4.029718943839832846e-04
1.769836046107950096e+03 3.067565625645682142e-04
1.769131685068958177e+03 8.186004586232828537e-04
1.768427415701718928e+03 1.403677884864904749e-03
1.767723237996186072e+03 1.399723963241933985e-03
1.767019151942313329e+03 1.019547309933793462e-03
1.766315157530059878e+03 1.547308266891910108e-03
1.765611254749384898e+03 2.451598985894319887e-03
1.764907443590242110e+03 8.690487373755438486e-04
1.764203724042601607e+03 1.019700492380072598e-03
1.763500096096422567e+03 1.019616934611692607e-03
1.762796559741667807e+03 1.095296091112075076e-03
1.762093114968303780e+03 1.321437812012363124e-03
1.761389761766300580e+03 1.544938884300317908e-03
1.760686500125624661e+03 7.914236327281867680e-04
1.759983330036247935e+03 4.909195545887824839e-04
1.759280251488142312e+03 1.164891353660275908e-03
1.758577264471279705e+03 1.159870645065116035e-03
1.757874368975633843e+03 1.608109646039749836e-03
1.757171564991183914e+03 1.234621673477183292e-03
1.756468852507905467e+03 1.234745034573373661e-03
1.755766231515781328e+03 1.160156722489835614e-03
1.755063702004787046e+03 1.085743000430285272e-03
1.754361263964907266e+03 1.982529463251765309e-03
1.753658917386126632e+03 1.757913774640728136e-03
1.752956662258427968e+03 1.608438600040899141e-03
1.752254498571797740e+03 1.756748143315000092e-03
1.751552426316229685e+03 1.980882144925502804e-03
1.750850445481706629e+03 9.351074678672910423e-04
1.750148556058222312e+03 2.055045922632488774e-03
1.749446758035768653e+03 1.532105401069604146e-03
1.748745051404341211e+03 1.382452486778258487e-03
1.748043436153933726e+03 1.897301306055527168e-03
1.747341912274545393e+03 1.673980786155677709e-03
1.746640479756169952e+03 1.305995023738744593e-03
1.745939138588812057e+03 1.833055893827625297e-03
1.745237888762472721e+03 1.763442003169690903e-03
1.744536730267149323e+03 1.467363081266278386e-03
1.743835663092853792e+03 1.396658473986496377e-03
1.743134687229587144e+03 2.005557920615191544e-03
1.742433802667359487e+03 2.769887806087818847e-03
1.741733009396177295e+03 2.321498173604166163e-03
1.741032307406050677e+03 1.717785432516960933e-03
1.740331696686993382e+03 2.182257838342296571e-03
1.739631177229017339e+03 2.802389313980880974e-03
1.738930749022136297e+03 1.649678896622080310e-03
1.738230412056367641e+03 2.955147163214016069e-03
1.737530166321730576e+03 2.266716639519536069e-03
1.736830011808242489e+03 2.114451077654985137e-03
1.736129948505920765e+03 2.567883171398457030e-03
1.735429976404793706e+03 2.415242730531036875e-03
1.734730095494880516e+03 2.339287258253441425e-03
1.734030305766205856e+03 2.569779023966171829e-03
1.733330607208798028e+03 2.723759027433735914e-03
1.732630999812685332e+03 2.118742360942808909e-03
1.731931483567896066e+03 2.667867509727526662e-03
1.731232058464463989e+03 2.135749454499023207e-03
1.730532724492415582e+03 2.612187005846762933e-03
1.729833481641790058e+03 2.935389967160281170e-03
1.729134329902619356e+03 3.025464937455634232e-03
1.728435269264940871e+03 3.511525322771274701e-03
1.727736299718795635e+03 3.446654480522629450e-03
1.727037421254221044e+03 3.779234792815582521e-03
1.726338633861258131e+03 2.836442643553415202e-03
1.725639937529949748e+03 3.649623209603192718e-03
1.724941332250338746e+03 2.698742109822483207e-03
1.724242818012475254e+03 3.519074211739043473e-03
1.723544394806403943e+03 2.315553392791281414e-03
1.722846062622169484e+03 2.571534225065660439e-03
1.722147821449827461e+03 3.239493657777159537e-03
1.721449671279428003e+03 3.090626468149166532e-03
1.720751612101019418e+03 3.684903837190357627e-03
1.720053643904662749e+03 3.120273518334154908e-03
1.719355766680413581e+03 3.052436063199371469e-03
1.718657980418325678e+03 2.310438133292122293e-03
1.717960285108458265e+03 2.153275429897715584e-03
1.717262680740872383e+03 2.503409603180814166e-03
1.716565167305632713e+03 1.066264022511073661e-03
1.715867744792798476e+03 2.271409888133956410e-03
1.715170413192434353e+03 2.627143829804963211e-03
1.714473172494610480e+03 2.380980887803401530e-03
1.713776022689391539e+03 1.607993105837651412e-03
1.713078963766847664e+03 2.050400587985622830e-03
1.712381995717048994e+03 2.146151478789952351e-03
1.711685118530069303e+03 1.890855272439363266e-03
1.710988332195980547e+03 1.812923799341030571e-03
1.710291636704860139e+03 1.911968926778860904e-03
1.709595032046781853e+03 2.280767290143587058e-03
1.708898518211823102e+03 2.473494475542350850e-03
1.708202095190063119e+03 1.311992790089863649e-03
1.707505762971588410e+03 2.229371651511326182e-03
1.706809521546478209e+03 1.418240917666342736e-03
1.706113370904813564e+03 1.058869694691406006e-03
1.705417311036682804e+03 1.157483359453590323e-03
1.704721341932170617e+03 1.816572157979492791e-03
1.704025463581370786e+03 1.733743229068955907e-03
1.703329675974366182e+03 1.461291148585215291e-03
1.702633979101252407e+03 2.418606473902188553e-03
1.701938372952121426e+03 1.383546903600968393e-03
1.701242857517067023e+03 1.295956450269362395e-03
1.700547432786182981e+03 9.175595731685087233e-04
1.699852098749568540e+03 2.262723453060824005e-03
1.699156855397324762e+03 1.402586163140934076e-03
1.698461702719547247e+03 1.788675934129194773e-03
1.697766640706338876e+03 4.347085757897568153e-04
1.697071669347804345e+03 7.242604256622635827e-04
1.696376788634046534e+03 7.240353897023319709e-04
1.695681998555171958e+03 1.495895571747577575e-03
1.694987299101290773e+03 1.495230862194629664e-03
1.694292690262505857e+03 9.150438623280697775e-04
1.693598172028931003e+03 3.367974310309090522e-04
1.692903744390680004e+03 1.441370065317549741e-04
1.692209407337861194e+03 1.684131095383740572e-03
1.691515160860595643e+03 5.306022627321186399e-04
1.690821004948995324e+03 4.790939307263920090e-05
1.690126939593177667e+03 4.334348936428777531e-04
1.689432964783263742e+03 1.011085779740993236e-03
1.688739080509372798e+03 7.216404470960204260e-04
1.688045286761631360e+03 7.209380725065942224e-04
1.687351583530156859e+03 1.105357242206212722e-03
1.686657970805079458e+03 4.318538582979706197e-04
1.685964448576522045e+03 2.395228460580794863e-04
1.685271016834612965e+03 2.393951821063100061e-04
1.684577675569482381e+03 4.737381648815412781e-05
1.683884424771262275e+03 1.430910350011571945e-04
1.683191264430086449e+03 -4.313675370625582087e-04
1.682498194536085066e+03 4.704011103310851269e-05
1.681805215079395566e+03 9.029232157684771156e-04
1.681112326050153570e+03 -1.430917280889999819e-04
1.680419527438500154e+03 -6.160747585607773266e-04
1.679726819234572758e+03 7.075278062414840606e-04
1.679034201428512461e+03 4.630182379970237315e-05
1.678341674010462157e+03 3.280528559378207928e-04
1.677649236970566562e+03 7.960942681956224062e-04
1.676956890298970393e+03 4.198265426554170635e-04
1.676264633985823821e+03 -4.223480338841073957e-04
1.675572468021273380e+03 6.046834659157397564e-04
1.674880392395467425e+03 6.055498663149827890e-04
1.674188407098559765e+03 -4.755538363079670703e-05
1.673496512120702391e+03 1.254141011548510045e-03
1.672804707452050934e+03 -3.257939420165707083e-04
1.672112993082759203e+03 6.938828354024598232e-04
1.671421369002986467e+03 9.678751324546117172e-04
1.670729835202890172e+03 6.924057590107455260e-04
1.670038391672631406e+03 1.379499988797482600e-04
1.669347038402373073e+03 5.103007148549941994e-04
1.668655775382276261e+03 1.537634636863338070e-03
1.667964602602507512e+03 1.916240550692932055e-03
1.667273520053233369e+03 6.085609266343853943e-04
1.666582527724618558e+03 8.927766560015236831e-04
1.665891625606835078e+03 1.402767537620848632e-04
1.665200813690053110e+03 8.980848579085563181e-04
1.664510091964442836e+03 1.565883757498571366e-03
1.663819460420179894e+03 1.474964575743056361e-03
1.663128919047438103e+03 1.766078055737941308e-03
1.662438467836393102e+03 1.772048310284559574e-03
1.661748106777225985e+03 1.777306677312336190e-03
1.661057835860112391e+03 2.072279184906918557e-03
1.660367655075237053e+03 1.207768768280990165e-03
1.659677564412781066e+03 2.861454947904435320e-03
1.658987563862923707e+03 3.260219062370997654e-03
1.658297653415855166e+03 3.074740392331403761e-03
1.657607833061763813e+03 2.594148498867296978e-03
1.656918102790832563e+03 2.995348299477295934e-03
1.656228462593253425e+03 3.104025950693538923e-03
1.655538912459218409e+03 3.509123230259240771e-03
1.654849452378917704e+03 4.017433253351411840e-03
1.654160082342548776e+03 4.129526910454015681e-03
1.653470802340305454e+03 3.642842779340169524e-03
1.652781612362383385e+03 4.256333749462827033e-03
1.652092512398981853e+03 2.962496872574346771e-03
1.651403502440301963e+03 4.183347640684911828e-03
1.650714582476544820e+03 4.597330922267036345e-03
1.650025752497911526e+03 6.431975133546646330e-03
1.649337012494606824e+03 5.727281504748180617e-03
1.648648362456839095e+03 5.234063755220251524e-03
1.647959802374813080e+03 6.869797458449449813e-03
1.647271332238738978e+03 5.964265326368956011e-03
1.646582952038825169e+03 6.385443067597750509e-03
1.645894661765285491e+03 6.398971915320119004e-03
1.645206461408330142e+03 5.486282682568118657e-03
1.644518350958176597e+03 5.499474918081993964e-03
1.643830330405038694e+03 7.059230772327624269e-03
1.643142399739135726e+03 7.283923738933782525e-03
1.642454558950686987e+03 8.340783104224262084e-03
1.641766808029909953e+03 8.152472036435161329e-03
1.641079146967025736e+03 8.070435499147429054e-03
1.640391575752264544e+03 8.193776164332233422e-03
1.639704094375845671e+03 8.531654412130138671e-03
1.639016702827995687e+03 9.180966957726221719e-03
1.638329401098942981e+03 1.004979738475356155e-02
1.637642189178917761e+03 8.705087782977157310e-03
1.636955067058150235e+03 9.362361811649103430e-03
1.636268034726870610e+03 7.901651374257624011e-03
1.635581092175316371e+03 8.113544003988313463e-03
1.634894239393719545e+03 8.143553494125694778e-03
1.634207476372315796e+03 7.957467310696169499e-03
1.633520803101346246e+03 8.311178806182132131e-03
1.632834219571048379e+03 7.587352233467831338e-03
1.632147725771663318e+03 8.154770690438633771e-03
1.631461321693434002e+03 7.751660024019066744e-03
1.630775007326603372e+03 6.583696595096781741e-03
1.630088782661418009e+03 8.356922218628555499e-03
1.629402647688122670e+03 6.631681323459572008e-03
1.628716602396969392e+03 5.997690407714239072e-03
1.628030646778202936e+03 6.573520676783918201e-03
1.627344780822077155e+03 6.042164391393816704e-03
1.626659004518845904e+03 6.065932921276341247e-03
1.625973317858757582e+03 6.648915787164215788e-03
1.625287720832075138e+03 7.011713370060710521e-03
1.624602213429050607e+03 5.799369297333525387e-03
1.623916795639945121e+03 5.142253082324600537e-03
1.623231467455016173e+03 5.730496679898611223e-03
1.622546228864528530e+03 4.612879836079086457e-03
1.621861079858741505e+03 5.546501664982946868e-03
1.621176020427919866e+03 5.108457123758103867e-03
1.620491050562330202e+03 3.745822608774683656e-03
1.619806170252242737e+03 3.976056378959446670e-03
1.619121379487920422e+03 4.439075151321980779e-03
1.618436678259638938e+03 4.208594415646336323e-03
1.617752066557664875e+03 3.631805335012870412e-03
1.617067544372273915e+03 3.398589712206565461e-03
1.616383111693739920e+03 4.204163020345080999e-03
1.615698768512340393e+03 3.408182349345323554e-03
1.615014514818352836e+03 1.446060641877646401e-03
1.614330350602052931e+03 1.916212498239649228e-03
1.613646275853723637e+03 9.881263496369725643e-04
1.612962290563644274e+03 3.217467549208886599e-03
1.612278394722103258e+03 1.346896475992088397e-03
1.611594588319378090e+03 1.587063782680365282e-03
1.610910871345760825e+03 1.471756411987142380e-03
1.610227243791539877e+03 1.469933260187402096e-03
1.609543705646998205e+03 1.590073285045672186e-03
1.608860256902433321e+03 2.302296304466696763e-03
1.608176897548133638e+03 2.069566786105613444e-03
1.607493627574389393e+03 2.070600989867908259e-03
1.606810446971501733e+03 1.243763662904329896e-03
1.606127355729764531e+03 6.507595551298527795e-04
1.605444353839475298e+03 1.249297029022866483e-03
1.604761441290931543e+03 1.610856064071303087e-03
1.604078618074438054e+03 -6.482115911161146795e-05
1.603395884180295980e+03 1.617624475868934550e-03
1.602713239598808286e+03 -1.855761494416324764e-04
1.602030684320277942e+03 1.382580784364424113e-03
1.601348218335017009e+03 1.258916490947316986e-03
1.600665841633328455e+03 6.553771654906996591e-04
1.599983554205524342e+03 1.377557598552855457e-03
1.599301356041914914e+03 6.570890092118314083e-04
1.598619247132812234e+03 2.963156321356493384e-04
1.597937227468532001e+03 2.963555551586379098e-04
1.597255297039386278e+03 -3.071138608563152945e-04
1.596573455835696222e+03 -4.284384443525270027e-04
1.595891703847777535e+03 6.603102725049417874e-04
1.595210041065951373e+03 1.509351494477533494e-03
1.594528467480535255e+03 1.265558040031453590e-03
1.593846983081855797e+03 6.601690450765671002e-04
1.593165587860237792e+03 5.384810372853737325e-04
1.592484281806002400e+03 -6.599525944893893021e-05
1.591803064909481691e+03 5.387565987851229829e-04
1.591121937160998641e+03 1.143402085962077043e-03
1.590440898550888960e+03 -6.612292630378797476e-05
1.589759949069481081e+03 -1.872341493221071050e-04
1.589079088707108895e+03 9.018692628130919485e-04
1.588398317454104472e+03 -1.873213093672968670e-04
1.587717635300805341e+03 7.812914515302020468e-04
1.587037042237549031e+03 2.968965642264838919e-04
1.586356538254673069e+03 6.603825434559269011e-04
1.585676123342520441e+03 7.811296401114741156e-04
1.584995797491428675e+03 9.022966591599585178e-04
1.584315560691744395e+03 1.756873561070004688e-04
1.583635412933810585e+03 1.144003280516369672e-03
1.582955354207972050e+03 6.595132007863756165e-04
1.582275384504577232e+03 1.507610883814897293e-03
1.581595503813976393e+03 2.968104525659549797e-04
1.580915712126517974e+03 5.392788014551446775e-04
1.580236009432555875e+03 1.757322007388265256e-04
1.579556395722442176e+03 1.762007881617399206e-04
1.578876870986530776e+03 7.866040068367205268e-04
1.578197435215177393e+03 -1.046313474885557197e-03
1.577518088398743203e+03 4.231115836082448419e-04
1.576838830527582104e+03 1.039818709579567275e-03
1.576159661592058910e+03 6.723312421816229250e-04
1.575480581582536615e+03 1.169484725470678905e-03
1.574801590489372757e+03 7.984675213197752960e-04
1.574122688302937604e+03 7.969004977676487312e-04
1.573443875013595971e+03 1.790636084685179243e-04
1.572765150611714489e+03 -6.858753615952320438e-05
1.572086515087665248e+03 5.517303095449984165e-04
1.571407968431814879e+03 1.915302406138475735e-03
1.570729510634537291e+03 7.996829038663482141e-04
1.570051141686210030e+03 5.537103366111695030e-04
1.569372861577201547e+03 -1.069429380065564520e-03
1.568694670297894845e+03 5.575451710079530263e-04
1.568016567838662013e+03 1.944596306331239930e-03
1.567338554189886054e+03 1.193661413383439616e-03
1.566660629341948152e+03 8.175374439983859251e-04
1.565982793285229491e+03 1.202349785384286811e-03
1.565305046010113074e+03 5.678076209940486436e-04
1.564627387506985542e+03 6.983922019425241627e-04
1.563949817766233537e+03 1.215608109599943020e-03
1.563272336778243698e+03 1.087032255821136122e-03
1.562594944533408125e+03 8.297638921378547652e-04
1.561917641022115276e+03 9.587235376295438326e-04
1.561240426234762708e+03 1.087584370883182836e-03
1.560563300161735242e+03 8.298566742510196182e-04
1.559886262793437709e+03 1.602748242500115885e-03
1.559209314120264025e+03 8.313753712749466333e-04
1.558532454132609928e+03 9.588317409782996011e-04
1.557855682820878428e+03 1.732918410435174521e-03
1.557179000175468900e+03 -9.757358173628252447e-04
1.556502406186782537e+03 2.121960679512505717e-03
1.555825900845229626e+03 1.345705427062193760e-03
1.555149484141209541e+03 1.739129965748355050e-03
1.554473156065132571e+03 1.875436764352828500e-03
1.553796916607403546e+03 9.696967392808346093e-04
1.553120765758438210e+03 1.758366235749254675e-03
1.552444703508643215e+03 1.370844531195257454e-03
1.551768729848434305e+03 3.616532104869333696e-03
1.551092844768223586e+03 3.367131782921189021e-03
1.550417048258428622e+03 2.184270158171156169e-03
1.549741340309466977e+03 2.591779894483723853e-03
1.549065720911756216e+03 7.277890178095644319e-04
1.548390190055715721e+03 7.304830665140533584e-04
1.547714747731770331e+03 2.352704593836164870e-03
1.547039393930337610e+03 2.361123095386221185e-03
1.546364128641846037e+03 2.088471499762913509e-03
1.545688951856722269e+03 3.291454937809279099e-04
1.545013863565391148e+03 2.220866919845135550e-03
1.544338863758284788e+03 1.273915086422506985e-03
1.543663952425828029e+03 3.159822479924373744e-03
1.542989129558460263e+03 2.618853938177858730e-03
1.542314395146606330e+03 1.943738737180494575e-03
1.541639749180707440e+03 2.483370657996393852e-03
1.540965191651197529e+03 1.544810866028334308e-03
1.540290722548512349e+03 2.905862390351458564e-03
1.539616341863091293e+03 2.097423319128963876e-03
1.538942049585379209e+03 2.298042956342775077e-03
1.538267845705811851e+03 3.048059954129940952e-03
1.537593730214839525e+03 2.978582774781593501e-03
1.536919703102899803e+03 2.909177535908968448e-03
1.536245764360442990e+03 4.494876387568840816e-03
1.535571913977913937e+03 4.844256906438798929e-03
1.534898151945768404e+03 4.920408908330946296e-03
1.534224478254449423e+03 2.844373420394787858e-03
1.533550892894414574e+03 3.970878776912069134e-03
1.532877395856112344e+03 2.438153880707954677e-03
1.532203987130002133e+03 2.029031323233259753e-03
1.531530666706537886e+03 3.735919803642299714e-03
1.530857434576177184e+03 3.045313857289440838e-03
1.530184290729383065e+03 2.346725831370978163e-03
1.529511235156611292e+03 1.784942845399072660e-03
1.528838267848326723e+03 3.095065715802419650e-03
1.528165388794992396e+03 1.368920605345025658e-03
1.527492597987074987e+03 3.419869777652614039e-03
1.526819895415037536e+03 2.852184538639760195e-03
1.526147281069352175e+03 1.391751445053578508e-03
1.525474754940487401e+03 2.735016325931183788e-03
1.524802317018911708e+03 1.705013187245946844e-03
1.524129967295099050e+03 3.215685084912463590e-03
1.523457705759523378e+03 2.479901440951275560e-03
1.522785532402660465e+03 3.100341188961598052e-03
1.522113447214986081e+03 1.897254316245542034e-03
1.521441450186975999e+03 3.136465098151574715e-03
1.520769541309115084e+03 2.381936908545476128e-03
1.520097720571879108e+03 2.551350680397041198e-03
1.519425987965756576e+03 2.253815791146895550e-03
1.518754343481226897e+03 4.309969026011634119e-03
1.518082787108776756e+03 3.548631130009451129e-03
1.517411318838892839e+03 3.252351004077114627e-03
1.516739938662060013e+03 3.435093989181491666e-03
1.516068646568775875e+03 3.618044449410279337e-03
1.515397442549523475e+03 4.456039119265347778e-03
1.514726326594802231e+03 2.358942625419164964e-03
1.514055298695102465e+03 3.364033973335816240e-03
1.513384358840919958e+03 3.551553418215903576e-03
1.512713507022752310e+03 3.075831499586678675e-03
1.512042743231095301e+03 3.603699450705366829e-03
1.511372067456453806e+03 2.103566511709900003e-03
1.510701479689327243e+03 3.141069026800544228e-03
1.510030979920216851e+03 3.336484814469327289e-03
1.509360568139627503e+03 4.398938001987135957e-03
1.508690244338065895e+03 2.512086402427587527e-03
1.508020008506035083e+03 5.335550295609215593e-03
1.507349860634049037e+03 3.428734513748753730e-03
1.506679800712618089e+03 3.273013014849883873e-03
1.506009828732247115e+03 3.833327685206563019e-03
1.505339944683453723e+03 2.778554904557452299e-03
1.504670148556753702e+03 4.067789034747695646e-03
1.504000440342659203e+03 4.829321264364238968e-03
1.503330820031687836e+03 3.388903627058558257e-03
1.502661287614360845e+03 4.341356472562962060e-03
1.501991843081195839e+03 3.997155779198613250e-03
1.501322486422715883e+03 3.839238886770888950e-03
1.500653217629442224e+03 3.109859208852752775e-03
1.499984036691901565e+03 4.085537175635843739e-03
1.499314943600620609e+03 4.499816751971219032e-03
1.498645938346122421e+03 3.564448620521906436e-03
1.497977020918939161e+03 3.786680749316343082e-03
1.497308191309599351e+03 2.636039616659297154e-03
1.496639449508636972e+03 2.656852099517130125e-03
1.495970795506582363e+03 3.474694740461231352e-03
1.495302229293971322e+03 2.698070815301054429e-03
1.494633750861339649e+03 2.920900526950385382e-03
1.493965360199224961e+03 2.534600521824082776e-03
1.493297057298168511e+03 4.820741887528253063e-03
1.492628842148706099e+03 2.367964221050206097e-03
1.491960714741384436e+03 5.734175545355891732e-03
1.491292675066742959e+03 4.935105257390737590e-03
1.490624723115324741e+03 5.615479408653818727e-03
1.489956858877681952e+03 3.730986499650144114e-03
1.489289082344357666e+03 1.816556849914023261e-03
1.488621393505900414e+03 3.357192506423890398e-03
1.487953792352866003e+03 6.464050747507823699e-03
1.487286278875799326e+03 5.186452966369649482e-03
1.486618853065259827e+03 4.786084186145350347e-03
1.485951514911797858e+03 4.825685703961429644e-03
1.485284264405971044e+03 1.457017897539422029e-03
1.484617101538337010e+03 5.140818930843998359e-03
1.483950026299457022e+03 4.258224313045943892e-03
1.483283038679888705e+03 6.163489206512054279e-03
1.482616138670195141e+03 5.751347340584756114e-03
1.481949326260941234e+03 5.805414006209461825e-03
1.481282601442688247e+03 2.736970487211724118e-03
1.480615964206004719e+03 4.455851393099668524e-03
1.479949414541461010e+03 4.989194740510019370e-03
1.479282952439622022e+03 8.242083058572680435e-03
1.478616577891058114e+03 5.832256111607253025e-03
1.477950290886346920e+03 5.133717217847817357e-03
1.477284091416056981e+03 7.703935075362335592e-03
1.476617979470764112e+03 4.973057204170456061e-03
1.475951955041045949e+03 9.133050823554148684e-03
1.475286018117480126e+03 4.280597499865719698e-03
1.474620168690646096e+03 5.110982628765715734e-03
1.473954406751123315e+03 6.495063179495814618e-03
1.473288732289493055e+03 4.140203428941376627e-03
1.472623145296340226e+03 4.992730814241248989e-03
1.471957645762255197e+03 4.221866638413528973e-03
1.471292233677815602e+03 5.375436845852689036e-03
1.470626909033615448e+03 4.589527299305282311e-03
1.469961671820241463e+03 6.050236786061578310e-03
1.469296522028284016e+03 3.543575876881175073e-03
1.468631459648335294e+03 5.599758400636220199e-03
1.467966484670994760e+03 4.203655478206945115e-03
1.467301597086850961e+03 7.494246901223002889e-03
1.466636796886501543e+03 8.168721450552631977e-03
1.465972084060545967e+03 8.558226324604336840e-03
1.465307458599583697e+03 7.140591459144523569e-03
1.464642920494214195e+03 5.672972144095300012e-03
1.463978469735044200e+03 4.491725754215245177e-03
1.463314106312671356e+03 3.596693360434916487e-03
1.462649830217704221e+03 8.416347617773987586e-03
1.461985641440747713e+03 7.207287678476668666e-03
1.461321539972414030e+03 6.983695395884694651e-03
1.460657525803309909e+03 7.729922195612816058e-03
1.459993598924045727e+03 8.474780803814649724e-03
1.459329759325231862e+03 8.600148634774882131e-03
1.458666006997487784e+03 6.974126071096291811e-03
1.458002341931427509e+03 8.100488359683971282e-03
1.457338764117663231e+03 1.447373061338960189e-02
1.456675273546818062e+03 7.242432915246740412e-03
1.456011870209509652e+03 5.531837289738919007e-03
1.455348554096359294e+03 3.759544332561666220e-03
1.454685325197990096e+03 9.228334162755027700e-03
1.454022183505025168e+03 7.822280592994054066e-03
1.453359129008089440e+03 7.119286783815388306e-03
1.452696161697809657e+03 8.644038069176157579e-03
1.452033281564818026e+03 2.750356161903621827e-03
1.451370488599737655e+03 3.141651986972683781e-03
1.450707782793204387e+03 8.529526232260961280e-03
1.450045164135850428e+03 1.018045815819131755e-02
1.449382632618307980e+03 6.749973507698712322e-03
1.448720188231214706e+03 1.110422539353046745e-02
1.448057830965204630e+03 4.101660486088099487e-03
1.447395560810919051e+03 8.544438518423630100e-03
1.446733377758997449e+03 6.218006385493728833e-03
1.446071281800079305e+03 7.485532268387024013e-03
1.445409272924805919e+03 7.761027539526321392e-03
1.444747351123825865e+03 4.721244836721562137e-03
1.444085516387782263e+03 5.612556240859994591e-03
1.443423768707321869e+03 6.506935649076285924e-03
1.442762108073093259e+03 7.855705800448867931e-03
1.442100534475746827e+03 5.353036413438943056e-03
1.441439047905931147e+03 7.153518990449372027e-03
1.440777648354303892e+03 4.129834937453709040e-03
1.440116335811515455e+03 9.068785646736897757e-03
1.439455110268223507e+03 4.665209878523344372e-03
1.438793971715085718e+03 6.074039806932852829e-03
1.438132920142754301e+03 8.895413035458160297e-03
1.437471955541897842e+03 6.237391478671486245e-03
1.436811077903170371e+03 8.995091557265287932e-03
1.436150287217240475e+03 6.591687774685641528e-04
1.435489583474769461e+03 7.019286133295649273e-03
1.434828966666422275e+03 7.061668521397681218e-03
1.434168436782869321e+03 4.587660020719902705e-03
1.433507993814775546e+03 9.134343733329837456e-03
1.432847637752813171e+03 5.792350790217920542e-03
1.432187368587650781e+03 5.805830856517732279e-03
1.431527186309964236e+03 1.704645293532421968e-03
1.430867090910427578e+03 9.902348276710361274e-03
1.430207082379713029e+03 6.888390886166219709e-03
1.429547160708503725e+03 5.405494208398403840e-03
1.428887325887471889e+03 1.258013243330526401e-03
1.428227577907302475e+03 4.996401426617162744e-03
1.427567916758673164e+03 5.068065216848472408e-03
1.426908342432268910e+03 1.057976393031656581e-02
1.426248854918776487e+03 4.657486068914962023e-03
1.425589454208875395e+03 7.479978349333201229e-03
1.424930140293257864e+03 9.263138536015277924e-03
1.424270913162610668e+03 2.517933500399212494e-03
1.423611772807624220e+03 8.035594102445932016e-04
1.422952719218990751e+03 -2.133385336413626786e-03
1.422293752387398854e+03 7.972782196346195685e-03
1.421634872303551674e+03 4.449556629228901099e-03
1.420976078958135986e+03 3.283277120584950689e-03
1.420317372341853115e+03 2.712247032134114041e-03
1.419658752445404389e+03 2.387424918050157511e-04
1.419000219259483856e+03 2.701095063692793806e-03
1.418341772774796482e+03 4.667474486397776672e-03
1.417683412982045411e+03 7.269141827722938598e-03
1.417025139871931970e+03 2.819894639169833687e-03
1.416366953435168398e+03 -1.056466206156169005e-03
1.415708853662456022e+03 4.850491425564441503e-03
1.415050840544505263e+03 -5.744194440678061959e-03
1.414392914072026542e+03 2.546359615022880706e-04
1.413735074235732100e+03 7.082353821916713942e-03
1.413077321026334175e+03 1.641154658310205964e-03
1.412419654434546828e+03 5.748494958721088455e-03
1.411762074451085937e+03 2.389176055173272435e-03
1.411104581066669198e+03 -6.237682954017877320e-03
1.410447174272016127e+03 2.808561489163373219e-03
1.409789854057846242e+03 2.769911232275067896e-04
1.409132620414880876e+03 -2.010548006857054443e-03
1.408475473333843183e+03 2.885732437325422631e-04
1.407818412805458138e+03 -5.828863765251361510e-03
1.407161438820448893e+03 -2.075919074962994000e-03
1.406504551369547698e+03 1.863474825029869456e-03
1.405847750443477707e+03 1.893572953051329095e-03
1.405191036032972988e+03 -2.912619734191155760e-03
1.404534408128763971e+03 1.299607680804086909e-02
1.403877866721586543e+03 4.403591692369190728e-03
1.403221411802171133e+03 -3.006045746242557923e-03
1.402565043361253629e+03 -2.242040091887774998e-03
1.401908761389573556e+03 1.176597840550478108e-03
1.401252565877868619e+03 3.900690462597619125e-03
1.400596456816880163e+03 -2.331454361383677055e-03
1.399940434197349532e+03 3.335397283117829455e-04
1.399284498010016250e+03 -2.444640175637113454e-03
1.398628648245630757e+03 -3.447392591963693853e-03
1.397972884894934396e+03 3.175468899605967277e-03
1.397317207948677606e+03 7.298003892351713311e-03
1.396661617397605369e+03 -3.598453807133793984e-03
1.396006113232473581e+03 7.339625874193267049e-03
1.395350695444029043e+03 -1.011002953375132046e-02
1.394695364023025832e+03 -6.616743856263920462e-04
1.394040118960219843e+03 -2.688531688435514839e-03
1.393384960246366973e+03 -2.810052936555043103e-03
1.392729887872223117e+03 6.949620819630877161e-03
1.392074901828547809e+03 -5.128338768391495911e-03
1.391420002106100583e+03 1.541558402792812506e-03
1.390765188695644611e+03 4.247467960659379298e-04
1.390110461587941245e+03 -3.102661946941383860e-03
1.389455820773759115e+03 6.431472985056555999e-03
1.388801266243857754e+03 -6.943717763463840183e-03
1.388146797989009428e+03 6.719372788053541191e-03
1.387492415999979130e+03 -7.706115398025759414e-04
1.386838120267540944e+03 -7.029820216278186325e-03
1.386183910782465318e+03 1.459640507596797997e-02
1.385529787535524520e+03 -1.628903068357430428e-02
1.384875750517494453e+03 -4.689926151264785063e-03
1.384221799719149203e+03 -1.014655176269286044e-02
1.383567935131266495e+03 -1.183742798007120754e-02
1.382914156744625870e+03 3.311648492258883764e-03
1.382260464550008692e+03 1.744102433304848057e-02
1.381606858538194501e+03 -1.240673592969466013e-02
1.380953338699968299e+03 9.651214264795192690e-03
1.380299905026111446e+03 1.268790604162603475e-02
1.379646557507416219e+03 5.107611322563860787e-03
1.378993296134662160e+03 -1.319224405201220064e-02
1.378340120898641544e+03 1.749839552488260258e-02
1.377687031790146648e+03 -1.533837651661069425e-02
1.377034028799966109e+03 -2.652578966105256179e-03
1.376381111918895840e+03 -2.750704934691597207e-03
1.375728281137728118e+03 -2.463697395702269671e-02
1.375075536447260674e+03 -1.300969021960879032e-02
1.374422877838287604e+03 -2.932671333173693471e-03
1.373770305301610279e+03 -8.359696406078443234e-03
1.373117818828030067e+03 -1.166545076017787936e-03
1.372465418408346522e+03 1.368984252354881782e-02
1.371813104033362833e+03 6.487643709840606836e-03
1.371160875693885828e+03 1.661805211130086557e-02
1.370508733380716876e+03 -1.340476258450044693e-02
1.369856677084668263e+03 7.043300425768520652e-04
1.369204706796546816e+03 -1.351474238841898073e-02
1.368552822507161181e+03 2.393028017944451996e-02
1.367901024207325463e+03 -2.941091431487870972e-02
1.367249311887851945e+03 -5.648444035032004068e-03
1.366597685539552913e+03 3.477150650648908742e-02
1.365946145153247926e+03 -3.693474948261453710e-03
1.365294690719752907e+03 8.164599437625674012e-04
1.364643322229885598e+03 3.145143942428107325e-03
1.363992039674469197e+03 -6.127659724515469898e-03
1.363340843044321446e+03 1.022287137937725673e-02
1.362689732330267361e+03 -6.616032317036641720e-03
1.362038707523130142e+03 1.105705084122540413e-02
1.361387768613738444e+03 3.130258070520202524e-02
1.360736915592917285e+03 9.347197121759355000e-04
1.360086148451498957e+03 -4.466278346732219934e-03
1.359435467180306659e+03 -9.740684589404387597e-03
1.358784871770178142e+03 -1.583631705140197549e-02
1.358134362211945700e+03 -1.946439846031454771e-02
1.357483938496439805e+03 1.531603061414297216e-02
1.356833600614501847e+03 -8.293829854390828010e-03
1.356183348556962301e+03 7.541756157891111798e-03
1.355533182314668011e+03 -3.686550042182076131e-02
1.354883101878453090e+03 1.369738666908376819e-02
1.354233107239162564e+03 -5.090637768511751919e-03
1.353583198387637822e+03 -5.413759843121797831e-03
1.352933375314722070e+03 -1.191064508728030893e-02
1.352283638011263974e+03 1.877770328001297090e-02
1.351633986468108560e+03 3.650197146442006602e-02
1.350984420676108130e+03 -4.399686946986258035e-02
1.350334940626107709e+03 -1.385669334076022885e-02
1.349685546308961420e+03 1.395473569439567704e-03
1.349036237715521565e+03 4.624756894416662267e-02
1.348387014836645903e+03 -3.485313191008349021e-02
1.347737877663184918e+03 -6.665363019797461430e-02
1.347088826185998187e+03 -5.708543341539075444e-02
1.346439860395947107e+03 2.003728363124336609e-02
1.345790980283885801e+03 -2.147277241568622611e-02
1.345142185840682941e+03 1.108455526281456986e-02
1.344493477057196287e+03 4.660837720563727749e-02
1.343844853924290874e+03 -3.373292155027263119e-03
1.343196316432833555e+03 2.652013725188644491e-02
1.342547864573693005e+03 2.147401461238781367e-02
1.341899498337736077e+03 1.420286616527009077e-02
1.341251217715831444e+03 5.770482030031718473e-02
1.340603022698851419e+03 1.770133609196951341e-02
1.339954913277671949e+03 -4.130586029852084673e-02
1.339306889443163527e+03 -3.639449635722298571e-02
1.338658951186203922e+03 1.335273454866956790e-02
1.338011098497669082e+03 -4.576736674235339780e-02
1.337363331368440413e+03 -3.991978259379686672e-02
1.336715649789395684e+03 3.154225670180420271e-02
1.336068053751414482e+03 5.633981574465437431e-02
1.335420543245381850e+03 -4.807336155590219429e-02
1.334773118262182834e+03 2.277352300949915878e-03
1.334125778792700658e+03 1.586877705202031572e-02
1.333478524827824003e+03 -1.857015578619394466e-02
1.332831356358441553e+03 -1.836820434380018532e-02
1.332184273375445628e+03 2.557617484598106311e-02
1.331537275869723089e+03 -3.373316895498328777e-02
1.330890363832168077e+03 -2.771014284143861681e-02
1.330243537253676550e+03 -8.681862194935179022e-02
1.329596796125142646e+03 2.669093038411227744e-03
1.328950140437464142e+03 -6.283369767032651043e-02
1.328303570181538817e+03 2.701123961279020338e-02
1.327657085348268083e+03 -8.636422737104458569e-02
1.327010685928551538e+03 -1.291845726750432723e-02
1.326364371913292416e+03 1.904146836430927262e-02
1.325718143293393950e+03 3.068274588998169423e-03
1.325072000059764832e+03 2.985136832677021731e-03
1.324425942203310115e+03 7.229962437519800444e-02
1.323779969714936669e+03 5.108461477066631590e-02
1.323134082585556826e+03 -7.012766501567956577e-03
1.322488280806082912e+03 8.323715748794278946e-03
1.321842564367421801e+03 3.685218740674012228e-03
1.321196933260493097e+03 -7.669033838014652216e-02
1.320551387476210948e+03 6.087108272025464756e-02
1.319905927005493140e+03 -7.371111200672708988e-03
1.319260551839255641e+03 2.357937253205910633e-02
1.318615261968418054e+03 -5.879835212735374378e-02
1.317970057383903622e+03 -7.377539282951103838e-02
1.317324938076637409e+03 -9.657097301531061828e-02
1.316679904037537199e+03 8.381414166899452123e-02
1.316034955257533511e+03 -2.021642327929447369e-02
1.315390091727551408e+03 7.495148275684093697e-02
1.314745313438519588e+03 4.474395838374328749e-02
1.314100620381366753e+03 3.099338613561525638e-02
1.313456012547025239e+03 6.493969225462416228e-02
1.312811489926425565e+03 -3.768537577417294115e-02
1.312167052510505528e+03 -4.130423434560693413e-02
1.311522700290195644e+03 -1.007414971911222562e-02
1.310878433256437347e+03 -3.948088653656187802e-02
1.310234251400166613e+03 -9.613035200792836854e-02
1.309590154712323056e+03 -7.582988877352624113e-02
1.308946143183846289e+03 1.839929690845646948e-01
1.308302216805683202e+03 -1.104892373835297398e-01
1.307658375568771589e+03 1.661758511500163182e-01
1.307014619464063799e+03 -1.153420942038372275e-02
1.306370948482501262e+03 -1.191798745159493994e-01
1.305727362615032689e+03 -4.927674430590187754e-02
1.305083861852612245e+03 -1.335016353431564828e-01
1.304440446186185000e+03 -1.785353902955425232e-01
1.303797115606705120e+03 2.894017497138607481e-02
1.303153870105128590e+03 -1.983195310002921485e-01
1.302510709672409575e+03 -3.468452391777455263e-02
1.301867634299502242e+03 2.950941708440299460e-01
1.301224643977368032e+03 7.573842792314430805e-02
1.300581738696964749e+03 1.771433788446224455e-01
1.299938918449253833e+03 1.002877636758095492e-01
1.299296183225196728e+03 -3.697497801489179614e-01
1.298653533015760331e+03 1.056252021726818008e-01
1.298010967811906085e+03 3.131487409391969234e-01
1.297368487604600887e+03 -1.345258776367902476e-01
1.296726092384815274e+03 1.151816387720372842e-01
1.296083782143514327e+03 2.845365284850928655e-01
1.295441556871674038e+03 -1.426550647281762119e-01
1.294799416560263126e+03 -7.916064423953957097e-02
1.294157361200257583e+03 4.452356596536902189e-01
1.293515390782629765e+03 5.968934283447813877e-02
1.292873505298359305e+03 -4.843812962817455742e-02
1.292231704738420376e+03 1.053187456883356715e-01
1.291589989093796248e+03 -4.076559753762920568e-01
1.290948358355462915e+03 -3.185530139533320204e-01
1.290306812514405465e+03 4.142736568440672645e-02
1.289665351561608986e+03 -5.438450427094104755e-01
1.289023975488056749e+03 -1.128552583570582440e-01
1.288382684284735660e+03 -2.155371761369095640e-01
1.287741477942630809e+03 -1.462796125108147272e-01
1.287100356452734559e+03 -9.238569483042598229e-02
1.286459319806035637e+03 -3.843564573939058371e-01
1.285818367993528227e+03 -1.832601643231286381e-01
1.285177501006204693e+03 2.776352533841106585e-01
1.284536718835059219e+03 4.051887424136383364e-01
1.283896021471089625e+03 5.558178162924218985e-02
1.283255408905290096e+03 -9.180593784350096764e-02
1.282614881128663910e+03 1.195544204449041220e-01
1.281974438132208888e+03 6.072456351694103249e-01
1.281334079906930128e+03 5.004692706130005331e-02
1.280693806443827270e+03 -6.484195269869617029e-01
1.280053617733905412e+03 -2.577767221589626415e-02
1.279413513768175108e+03 2.016789120366148658e-01
1.278773494537637816e+03 -6.279977243562521183e-01
1.278133560033305912e+03 -3.406377049770736160e-02
1.277493710246189949e+03 -5.240341727204590461e-01
1.276853945167302300e+03 6.283807974830170340e-02
1.276214264787653519e+03 4.526080324767867147e-01
1.275574669098259619e+03 -5.344867155193478991e-01
1.274935158090138430e+03 -3.555401311266405406e-02
1.274295731754304143e+03 -3.132638795005376203e-02
1.273656390081780046e+03 6.724961928068461103e-02
1.273017133063582150e+03 -7.016688478168629783e-02
1.272377960690731925e+03 5.777960729231099157e-02
1.271738872954258113e+03 3.591308147327378908e-01
1.271099869845178546e+03 -2.925029573500715491e-02
1.270460951354523786e+03 -2.950331428388386704e-02
1.269822117473318940e+03 -4.950276369173944868e-01
1.269183368192594571e+03 6.020702434234252998e-01
1.268544703503377605e+03 3.097574703858004819e-01
1.267906123396702242e+03 1.529174590460025303e-02
1.267267627863600865e+03 -1.267539672191215216e-01
1.266629216895109494e+03 3.552650909458727191e-01
1.265990890482262330e+03 -3.126038529497511265e-01
1.265352648616093575e+03 5.797744449708343017e-01
1.264714491287648343e+03 -1.317755442821904599e-01
1.264076418487962655e+03 4.424444480230920185e-01
1.263438430208077989e+03 -2.344694373161357315e-01
1.262800526439037640e+03 2.031137177912229960e-02
1.262162707171886723e+03 -8.150257479402615024e-01
1.261524972397672173e+03 -2.710427761890509823e-01
1.260887322107435466e+03 -3.698160881585274562e-01
1.260249756292234451e+03 -6.283631700020437805e-01
1.259612274943110606e+03 -1.076337946806154439e-01
1.258974878051116320e+03 -7.974026857003008173e-02
1.258337565607307624e+03 5.318296900414871686e-01
1.257700337602738728e+03 -4.391056338562435157e-01
1.257063194028463840e+03 -3.925739000167904891e-01
1.256426134875538992e+03 -4.868966969754877083e-01
1.255789160135023849e+03 -6.412774345905918327e-01
1.255152269797978079e+03 -6.462546066784803367e-01
1.254515463855463167e+03 1.391995647702237715e-01
1.253878742298540601e+03 3.450579735229631906e-01
1.253242105118273685e+03 5.954929497678381756e-01
1.252605552305731180e+03 1.688898595108353773e-01
1.251969083851978212e+03 5.116755799531174098e-01
1.251332699748083542e+03 5.714075509541700626e-01
1.250696399985114112e+03 2.317290339115009035e-01
1.250060184554144143e+03 -1.848231802314724836e-01
1.249424053446246035e+03 2.765274445858290631e-01
1.248788006652490367e+03 -3.762609035209044661e-01
1.248152044163956816e+03 -4.140085929614651383e-01
1.247516165971717783e+03 -1.132651124414503496e-01
1.246880372066854761e+03 1.663074704741316842e-02
1.246244662440447428e+03 -7.134087610731142393e-01
1.245609037083571820e+03 -7.349422260042560717e-01
1.244973495987316710e+03 4.060681378651572193e-01
1.244338039142763591e+03 -9.217509674308881074e-02
1.243702666540995779e+03 -2.149691098666096367e-01
1.243067378173100224e+03 2.090589604192250595e-01
1.242432174030167516e+03 3.177632636400054000e-01
1.241797054103284609e+03 -3.556038547215546047e-02
1.241162018383542090e+03 2.392045188698160574e-01
1.240527066862034189e+03 -1.074744129625388039e-01
1.239892199529853315e+03 -5.001847648990466189e-01
1.239257416378093694e+03 1.943217770929532018e-01
1.238622717397853194e+03 -7.003835657748478383e-01
1.237988102580229679e+03 3.445690716894910244e-01
1.237353571916319197e+03 -1.858622646426222047e-01
1.236719125397226890e+03 -1.483851589224933210e-01
1.236084763014052442e+03 1.270632912537340564e-01
1.235450484757899176e+03 -1.869259761536439246e-01
1.234816290619870415e+03 4.873835586185235602e-01
1.234182180591078577e+03 1.846317308020105352e-01
1.233548154662625166e+03 1.814101456165553294e-01
1.232914212825618961e+03 3.463102857723041050e-01
1.232280355071176018e+03 1.144070456019250281e+00
1.231646581390405117e+03 -3.216779188756994923e-02
1.231012891774416858e+03 1.138879978345592875e-01
1.230379286214329113e+03 -7.035572173459071765e-02
1.229745764701256121e+03 -2.231443021121435055e-01
1.229112327226317575e+03 -3.237535244200157036e-01
1.228478973780633169e+03 1.812415457149670062e-01
1.227845704355320777e+03 2.621749691281726191e-01
1.227212518941501912e+03 3.580225067823087914e-01
1.226579417530299907e+03 -1.486247770884441821e-01
1.225946400112839910e+03 -3.141774459769444000e-02
1.225313466680247075e+03 -5.921354810962528026e-01
1.224680617223652007e+03 -3.170475197313366578e-01
1.224047851734178039e+03 -1.765466995704554343e-01
1.223415170202959416e+03 -5.636745853247756566e-01
1.222782572621128566e+03 4.429500570953797678e-01
1.222150058979812457e+03 -2.155079156663301798e-01
1.221517629270152611e+03 -3.004237758261180669e-01
1.220885283483279636e+03 6.610834856041530871e-02
1.220253021610333235e+03 -1.655249792193726199e-01
1.219620843642451291e+03 7.434630508769406454e-01
1.218988749570773507e+03 6.341179713743679836e-01
1.218356739386443223e+03 2.069134252267303964e-01
1.217724813080598324e+03 2.169496564490723256e-01
1.217092970644389425e+03 3.924479998060264041e-01
1.216461212068958048e+03 -8.459679893204939682e-02
1.215829537345452991e+03 -2.131737323335826384e-01
1.215197946465019413e+03 3.316843308617521413e-01
1.214566439418807931e+03 4.107695137201322622e-01
1.213935016197974619e+03 4.526057221461142754e-01
1.213303676793666455e+03 3.861310330868472640e-01
1.212672421197041331e+03 3.699814339455537726e-01
1.212041249399253502e+03 6.875772323873944325e-01
1.211410161391457223e+03 -1.557418609057051040e-01
1.210779157164815842e+03 2.333289291693246559e-01
1.210148236710483616e+03 2.167851122930964658e-01
1.209517400019623892e+03 2.438980464560084327e-01
1.208886647083400021e+03 -5.153181862301541294e-01
1.208255977892973533e+03 -1.894405411845799525e-01
1.207625392439511415e+03 -5.008623698392893342e-01
1.206994890714178837e+03 5.862734913798402919e-02
1.206364472708146423e+03 -4.286567404361850131e-01
1.205734138412581160e+03 -3.710411369369727430e-02
1.205103887818655494e+03 1.398077208213097111e-02
1.204473720917540049e+03 -7.000340355794117952e-01
1.203843637700409090e+03 1.409202987286765733e-02
1.203213638158438698e+03 -1.510361878377000089e-01
1.202583722282803137e+03 6.363783308975243802e-01
1.201953890064683947e+03 -8.919525533868057909e-01
1.201324141495255390e+03 1.551105643824116642e-01
1.200694476565702644e+03 -4.073481543652397452e-01
1.200064895267203610e+03 -2.289815579115169197e-01
1.199435397590945286e+03 6.770520695187613736e-02
1.198805983528111028e+03 -3.176656447933833838e-01
1.198176653069887834e+03 -4.673162206975109978e-01
1.197547406207462700e+03 -3.619817635006013501e-01
1.196918242932024441e+03 1.408489044090127477e-02
1.196289163234763691e+03 -4.844832628789403350e-01
1.195660167106871086e+03 -2.164961118452378708e-01
1.195031254539542715e+03 -5.787339737193336608e-01
1.194402425523969214e+03 -5.130464488205211948e-01
1.193773680051352130e+03 3.570993651720893447e-01
1.193145018112882099e+03 2.555674510696683277e-01
1.192516439699764305e+03 -5.981942799143229461e-01
1.191887944803194841e+03 2.402587636861828746e-01
1.191259533414378893e+03 -7.891010041360226879e-01
1.190631205524516190e+03 1.865803713590668544e-01
1.190002961124813737e+03 1.578762481293458642e-01
1.189374800206473083e+03 1.278203723130228765e-02
1.188746722760708508e+03 -2.949974327966755627e-01
1.188118728778719742e+03 -2.485208841310704020e-01
1.187490818251726523e+03 6.672842201842300869e-02
1.186862991170932219e+03 6.342482390089870803e-02
