# Supplementary material for: Elevated concentrations cause upright alpha-synuclein conformation at lipid interfaces
Source: Nat Commun. 2023 Sep 18;14:5731. doi: 10.1038/s41467-023-39843-1 (PMC10507035; doi:10.1038/s41467-023-39843-1)
Supplement: Supplementary file 3 — Source Data [file 41467_2023_39843_MOESM3_ESM.zip › Source Data file/FigureS3/A/aS-DPPG_50uM-reproduction-NoFiltration_t = 41.15 to 41.32 hr.txt]

2.303734463863343990e+03 -7.077878577811156369e-01
2.302961100516073202e+03 1.784866252313959123e-01
2.302187836495217198e+03 1.696661168620097748e-01
2.301414671789645581e+03 -3.142042951125128547e-01
2.300641606388224318e+03 7.871680133138903024e-02
2.299868640279824831e+03 -1.436559208762859252e-01
2.299095773453316724e+03 -4.487895450015316062e-02
2.298323005897578696e+03 -1.077601893956637302e-01
2.297550337601480351e+03 8.399847625908882232e-02
2.296777768553902206e+03 -5.272204425082355206e-01
2.296005298743721141e+03 -2.249039624723160880e-01
2.295232928159812218e+03 1.693573278323557418e-01
2.294460656791063229e+03 1.833249914483600085e-01
2.293688484626352874e+03 -1.842611541339995995e-01
2.292916411654567128e+03 1.591643450662460491e-01
2.292144437864588326e+03 2.948707154324621271e-01
2.291372563245306083e+03 9.487587298813421333e-02
2.290600787785611828e+03 3.726026455979242116e-03
2.289829111474389720e+03 -8.165812655196631742e-02
2.289057534300536645e+03 -3.528496545339990242e-02
2.288286056252940398e+03 7.982847320849895123e-02
2.287514677320499686e+03 1.692532432678156284e-01
2.286743397492111399e+03 -6.368659140027045640e-02
2.285972216756672424e+03 -2.950543615070772008e-01
2.285201135103079650e+03 2.202229661033500707e-01
2.284430152520235424e+03 2.400143135874204803e-01
2.283659268997043910e+03 1.330105997988004218e-01
2.282888484522407452e+03 -9.276026863863363892e-02
2.282117799085232036e+03 -2.111292776698287660e-02
2.281347212674421826e+03 -2.642713748575357124e-01
2.280576725278890081e+03 3.099785029736897846e-01
2.279806336887540965e+03 -2.260013959043492282e-01
2.279036047489289558e+03 1.952024953421435949e-01
2.278265857073050938e+03 -2.398267545321544070e-01
2.277495765627734727e+03 -5.720198179109511893e-02
2.276725773142261460e+03 -2.942436758614786277e-02
2.275955879605542577e+03 -1.213876300077054715e-01
2.275186085006502253e+03 7.266494339648879586e-02
2.274416389334062842e+03 6.718024061263562496e-02
2.273646792577141241e+03 -1.109501776537255846e-01
2.272877294724663443e+03 1.875272615189886027e-01
2.272107895765555440e+03 -3.476624547620170147e-01
2.271338595688741407e+03 2.209394874814342991e-01
2.270569394483152792e+03 1.114924305986176450e-01
2.269800292137719225e+03 -2.454175668819550127e-01
2.269031288641366700e+03 4.029548186422788891e-01
2.268262383983035761e+03 -8.840127997600949472e-02
2.267493578151652400e+03 3.313204261505059423e-01
2.266724871136160800e+03 -7.003987564880390440e-03
2.265956262925490591e+03 -1.216682493093159401e-01
2.265187753508585956e+03 1.187907564755259077e-02
2.264419342874387439e+03 -3.152436896587468979e-02
2.263651031011833766e+03 3.314600853933680202e-02
2.262882817909867299e+03 -1.186881443796107133e-01
2.262114703557437679e+03 2.746868760377080276e-03
2.261346687943489087e+03 1.274066671371421322e-01
2.260578771056969344e+03 -1.388036025268148954e-01
2.259810952886826271e+03 1.977818282692802437e-02
2.259043233422013145e+03 1.946460600762728310e-02
2.258275612651483243e+03 2.945357641658874915e-03
2.257508090564189843e+03 -1.774003370370675348e-01
2.256740667149086221e+03 -2.074248749411145565e-01
2.255973342395132931e+03 5.194188753623008720e-02
2.255206116291286889e+03 7.171132047553760436e-02
2.254438988826506829e+03 -8.564675717404646171e-02
2.253671959989755123e+03 -2.926172748128744866e-02
2.252905029769999601e+03 4.601025658868020118e-02
2.252138198156198996e+03 -7.478173093446298381e-02
2.251371465137321138e+03 -4.945982048317580648e-03
2.250604830702335676e+03 1.716941604904159702e-01
2.249838294840208619e+03 -1.906880431713905630e-02
2.249071857539915072e+03 -1.521533425062755740e-01
2.248305518790422866e+03 -6.424215359751107857e-02
2.247539278580708924e+03 2.187326953847339162e-02
2.246773136899746532e+03 -4.008100476475804502e-02
2.246007093736514435e+03 1.204980316658711692e-01
2.245241149079989555e+03 2.628475777762698598e-02
2.244475302919152455e+03 5.186483917351185358e-02
2.243709555242985516e+03 -7.572339739652124424e-02
2.242943906040469301e+03 -3.156874847542916196e-02
2.242178355300591647e+03 -5.668841425441932536e-02
2.241412903012336756e+03 8.791066782903052268e-02
2.240647549164688826e+03 -2.882342325806454553e-01
2.239882293746642972e+03 3.497393633967130211e-02
2.239117136747185214e+03 1.059900399945097049e-01
2.238352078155308845e+03 1.340061128720004546e-01
2.237587117960008982e+03 -5.267218797416466092e-02
2.236822256150277099e+03 2.587220454160909025e-02
2.236057492715113767e+03 1.774132026583985222e-01
2.235292827643517739e+03 6.817796901456360525e-02
2.234528260924482311e+03 -3.912970222259382763e-02
2.233763792547013509e+03 3.483757975793826123e-02
2.232999422500115543e+03 6.031723943367851837e-02
2.232235150772790803e+03 1.074734891849003504e-01
2.231470977354043498e+03 7.534054879584926867e-02
2.230706902232879656e+03 1.437428241260875136e-02
2.229942925398314401e+03 1.945193500687735638e-02
2.229179046839351940e+03 -8.546094673741365388e-03
2.228415266545003760e+03 -7.782257737746067772e-02
2.227651584504288621e+03 7.224230566058770057e-03
2.226888000706219827e+03 -1.154867034072275811e-01
2.226124515139808864e+03 8.947588973326656148e-02
2.225361127794079948e+03 8.251070853610532191e-03
2.224597838658048204e+03 -6.919710982432251967e-02
2.223834647720736029e+03 -8.694529637105383180e-02
2.223071554971165824e+03 6.527202152199808316e-02
2.222308560398359987e+03 4.671461429654803071e-02
2.221545663991348192e+03 -6.330759714204281519e-02
2.220782865739152840e+03 -2.473949792958151858e-03
2.220020165630805423e+03 -1.080353131059150484e-01
2.219257563655333797e+03 1.328933681007146705e-01
2.218495059801771276e+03 4.257047429445424969e-02
2.217732654059149354e+03 3.651150282888601661e-02
2.216970346416504981e+03 -4.492436621150375231e-02
2.216208136862869651e+03 -6.041356025289267018e-02
2.215446025387287591e+03 5.434548341030387419e-02
2.214684011978793933e+03 7.887356797097867800e-02
2.213922096626429266e+03 -2.740349027274151250e-02
2.213160279319235997e+03 -8.333555749286150616e-02
2.212398560046258353e+03 -3.464611450761409528e-02
2.211636938796540562e+03 1.258714364695204813e-01
2.210875415559132307e+03 -2.011009965886192009e-03
2.210113990323077815e+03 -1.970632597388584720e-03
2.209352663077430407e+03 -1.877267714821219749e-03
2.208591433811237948e+03 -3.808137755670517460e-02
2.207830302513557399e+03 -2.041206840381369625e-02
2.207069269173436624e+03 -5.814424923668492368e-02
2.206308333779938039e+03 8.456492091928023702e-03
2.205547496322118604e+03 4.769821805914307988e-02
2.204786756789029823e+03 3.735257127265127070e-02
2.204026115169743207e+03 -5.806588054321646514e-02
2.203265571453308439e+03 1.199096721601163908e-02
2.202505125628800670e+03 -8.477726237261375142e-03
2.201744777685276858e+03 -5.189249812711779763e-02
2.200984527611806698e+03 -7.787017083224914704e-02
2.200224375397458061e+03 -2.884899147017689486e-02
2.199464321031297004e+03 -6.064015031685185408e-02
2.198704364502398676e+03 -6.082813726031073565e-02
2.197944505799836406e+03 -1.862339511798148661e-02
2.197184744912681708e+03 -1.059685708806865773e-02
2.196425081830009731e+03 5.306727693436462390e-02
2.195665516540895624e+03 5.209369542651805934e-02
2.194906049034425450e+03 -3.802538102663488573e-02
2.194146679299672542e+03 -2.181346206274543953e-02
2.193387407325721142e+03 -1.773500739054617234e-02
2.192628233101651858e+03 -1.855863815563264449e-02
2.191869156616554392e+03 -1.243291937167442969e-02
2.191110177859509349e+03 -1.549324305596242943e-02
2.190351296819606432e+03 1.493324618432561104e-03
2.189592513485937161e+03 6.545123196438726310e-02
2.188833827847591238e+03 -2.266789047594501214e-02
2.188075239893658363e+03 3.824787625818984460e-02
2.187316749613233696e+03 1.120449664565765016e-02
2.186558356995414215e+03 1.376984925841791621e-03
2.185800062029295077e+03 1.257709625988775656e-03
2.185041864703973260e+03 -5.517981232599327573e-02
2.184283765008551200e+03 -2.810855054483355625e-02
2.183525762932131329e+03 -1.648130233699840810e-02
2.182767858463812445e+03 -1.758245109409083823e-02
2.182010051592700620e+03 -3.874801133597857022e-02
2.181252342307900108e+03 -5.639793030961261916e-03
2.180494730598524256e+03 8.432613397761388324e-03
2.179737216453673682e+03 -2.532128248959267941e-02
2.178979799862465370e+03 -3.965872746426760131e-02
2.178222480814009032e+03 -3.780273225490501238e-02
2.177465259297418015e+03 5.641708008198045160e-03
2.176708135301807488e+03 2.899413018816830029e-02
2.175951108816292617e+03 3.860007585269966540e-02
2.175194179829992208e+03 -2.990334813077207693e-02
2.174437348332026886e+03 -4.635913619946895048e-02
2.173680614311517274e+03 2.122003974081536348e-02
2.172923977757583998e+03 -1.304671865221069399e-02
2.172167438659354957e+03 2.532584939185720738e-02
2.171410997005952595e+03 2.767897152512232423e-02
2.170654652786504812e+03 1.127328680156277317e-02
2.169898405990139509e+03 -1.301597400169555996e-02
2.169142256605988223e+03 -2.228675268079023664e-02
2.168386204623182493e+03 -9.773409525253944768e-03
2.167630250030855677e+03 -4.507181904836413990e-03
2.166874392818139313e+03 -1.341389495513935909e-02
2.166118632974174034e+03 2.756370409530590343e-02
2.165362970488093197e+03 2.341038616099493444e-02
2.164607405349041073e+03 1.080480185449301730e-03
2.163851937546152840e+03 2.613475246324004769e-02
2.163096567068576405e+03 -7.538869591803333027e-03
2.162341293905452403e+03 3.102139801697804955e-02
2.161586118045925105e+03 1.086271262307584272e-03
2.160831039479142419e+03 2.183686704581348087e-02
2.160076058194252255e+03 -4.012235954300188631e-03
2.159321174180406160e+03 -6.350135459459562218e-04
2.158566387426755682e+03 -5.431919527376335641e-03
2.157811697922450549e+03 2.233183965573585367e-02
2.157057105656645945e+03 -3.876479374995094387e-03
2.156302610618500694e+03 -5.934520288141558603e-02
2.155548212797169981e+03 -8.800479299000551689e-03
2.154793912181812630e+03 -5.167441915097309435e-02
2.154039708761589281e+03 -1.451285069441817996e-02
2.153285602525660579e+03 -5.041517988811087181e-04
2.152531593463194440e+03 -1.577882777426522012e-02
2.151777681563349688e+03 -2.250614988367041422e-02
2.151023866815296060e+03 -1.586084298378703794e-02
2.150270149208203293e+03 3.792755590499979727e-03
2.149516528731235667e+03 9.535157422956804830e-04
2.148763005373572014e+03 -1.518258874170396941e-02
2.148009579124376614e+03 3.144654572646031487e-02
2.147256249972826481e+03 -8.978253418396742874e-03
2.146503017908102265e+03 1.245382870310918905e-02
2.145749882919371885e+03 3.899528262984495487e-03
2.144996844995821448e+03 4.771678757458465425e-02
2.144243904126627967e+03 3.582961508276986951e-02
2.143491060300973913e+03 1.172275785071023348e-02
2.142738313508041756e+03 2.509057972526118618e-02
2.141985663737015784e+03 1.046752898889965339e-02
2.141233110977082106e+03 1.493856827245813000e-02
2.140480655217426829e+03 -1.073362690049521270e-02
2.139728296447245157e+03 4.875731510174983324e-03
2.138976034655719559e+03 -2.174295034855975445e-02
2.138223869832050696e+03 -7.887710784945331857e-03
2.137471801965426494e+03 1.901155478650365382e-02
2.136719831045042156e+03 -1.843573452268433208e-02
2.135967957060096523e+03 2.727861964634759745e-02
2.135216179999788437e+03 -1.646219562508048151e-03
2.134464499853316738e+03 -7.560305772992494469e-03
2.133712916609882086e+03 -7.449830257933238303e-03
2.132961430258686960e+03 -1.635443071495838729e-02
2.132210040788939295e+03 -8.436065455683636194e-03
2.131458748189837934e+03 -3.080335251222450499e-02
2.130707552450596268e+03 9.087570581971984168e-03
2.129956453560418595e+03 2.027676395653530295e-03
2.129205451508520127e+03 3.128281143892770212e-03
2.128454546284110620e+03 2.237233500672287934e-02
2.127703737876405285e+03 -7.470061521726229121e-03
2.126953026274613876e+03 7.316112830860819864e-03
2.126202411467957063e+03 -3.423056752034363270e-02
2.125451893445651876e+03 1.074992521055252552e-02
2.124701472196917166e+03 -1.149311098494470301e-02
2.123951147710973601e+03 -1.118046985473100489e-02
2.123200919977043668e+03 -2.332866656629300692e-03
2.122450788984351675e+03 -2.776974587296029973e-02
2.121700754722123747e+03 -3.177896741941692305e-02
2.120950817179587830e+03 -9.544782952829067302e-03
2.120200976345970048e+03 -1.068253933969020783e-02
2.119451232210500166e+03 6.878646989561708162e-03
2.118701584762413404e+03 1.857754049715128544e-02
2.117952033990937707e+03 8.771053225974066725e-03
2.117202579885311934e+03 -2.210425583351351489e-02
2.116453222434769486e+03 3.819287527226283667e-03
2.115703961628549223e+03 -7.125774291491091331e-03
2.114954797455888183e+03 4.767206239021831368e-03
2.114205729906030683e+03 1.426984244258413734e-02
2.113456758968213762e+03 -2.150668776869730982e-03
2.112707884631687193e+03 -6.107550363201957877e-03
2.111959106885691654e+03 5.508011537364366703e-03
2.111210425719475097e+03 -1.957954553860647914e-02
2.110461841122283658e+03 5.474632751234267611e-03
2.109713353083370748e+03 1.404367236745782815e-02
2.108964961591986139e+03 1.215669034525801440e-02
2.108216666637383241e+03 -1.740778453450736105e-02
2.107468468208811828e+03 -6.719466528826875847e-03
2.106720366295530766e+03 1.633275308267366933e-03
2.105972360886798924e+03 1.634222907799912777e-03
2.105224451971873350e+03 3.450627907869483965e-03
2.104476639540012911e+03 1.058089163508278696e-02
2.103728923580481933e+03 -3.759189446646382226e-03
2.102981304082541101e+03 5.755556610701597145e-03
2.102233781035458378e+03 1.167679822612100425e-02
2.101486354428498089e+03 9.171992282128258595e-03
2.100739024250926377e+03 4.037776651132738738e-03
2.099991790492014843e+03 5.755081307977871069e-03
2.099244653141035087e+03 -1.773396220964099232e-03
2.098497612187256891e+03 -7.105347678558950053e-03
2.097750667619953674e+03 -1.996636606674196540e-02
2.097003819428404313e+03 -9.475535285653732863e-04
2.096257067601884046e+03 1.512415878008182765e-02
2.095510412129668111e+03 3.173546713630579288e-03
2.094763853001040843e+03 -6.665298671096324401e-03
2.094017390205281117e+03 -1.081019875096780360e-02
2.093271023731673267e+03 -2.297432748560470847e-02
2.092524753569497989e+03 -8.604522924587439461e-03
2.091778579708048710e+03 6.801259418055481329e-03
2.091032502136604307e+03 -9.994760259866482602e-03
2.090286520844458209e+03 -1.593908687027969714e-02
2.089540635820902025e+03 1.877227216459699186e-02
2.088794847055225546e+03 -6.508755533065373709e-03
2.088049154536722199e+03 -1.226593712991748929e-02
2.087303558254687232e+03 1.570211798806300796e-02
2.086558058198415893e+03 4.789113285281259777e-03
2.085812654357207066e+03 2.693365576894798941e-03
2.085067346720361456e+03 3.418787968840047639e-03
2.084322135277181587e+03 4.082179135455873964e-03
2.083577020016962706e+03 -1.107937560359522483e-02
2.082832000929018250e+03 1.258092483153866892e-03
2.082087078002647104e+03 -6.646539154836403167e-03
2.081342251227157249e+03 -1.440360900212190633e-02
2.080597520591860302e+03 1.999650260731552012e-02
2.079852886086062426e+03 5.701587169039475274e-03
2.079108347699075239e+03 2.503434250871113941e-03
2.078363905420215815e+03 1.060647931680685531e-02
2.077619559238795773e+03 -6.962200373401795581e-05
2.076875309144134008e+03 4.843000545949294536e-03
2.076131155125543955e+03 6.614942784085967552e-03
2.075387097172346330e+03 1.497581739528334316e-02
2.074643135273861844e+03 -4.945994289682119002e-03
2.073899269419414850e+03 -3.046847221949587278e-03
2.073155499598326060e+03 2.874660447302632236e-03
2.072411825799921644e+03 1.680962055464390714e-03
2.071668248013525954e+03 1.119964178039468787e-03
2.070924766228470617e+03 -4.127198750335863212e-03
2.070181380434085440e+03 -5.191430298717663802e-03
2.069438090619696595e+03 -1.094490418895466277e-02
2.068694896774642984e+03 -7.419177458866764788e-03
2.067951798888252597e+03 -1.921687708444254350e-02
2.067208796949867974e+03 3.151482956773478741e-03
2.066465890948822562e+03 9.575696443675268260e-03
2.065723080874453444e+03 -1.291623373329624930e-02
2.064980366716103163e+03 1.012790278570703875e-02
2.064237748463112439e+03 -6.848854089224246620e-03
2.063495226104825633e+03 3.524628721854840361e-03
2.062752799630587106e+03 -3.045396324100377305e-03
2.062010469029741216e+03 -6.522735790973269512e-03
2.061268234291637782e+03 -4.515181485757017998e-03
2.060526095405624801e+03 5.419525997408299739e-03
2.059784052361055728e+03 -8.197635339551870987e-03
2.059042105147280381e+03 -1.480768253559893929e-03
2.058300253753650395e+03 -5.063078351829031990e-04
2.057558498169524682e+03 -5.115986978562195786e-04
2.056816838384260336e+03 8.678997721390340619e-03
2.056075274387212630e+03 -4.864022420209479156e-04
2.055333806167744115e+03 8.838699734124342254e-04
2.054592433715215520e+03 5.299457288019109036e-03
2.053851157018985759e+03 7.148978434252713926e-03
2.053109976068424658e+03 5.962256223932800234e-03
2.052368890852894765e+03 -6.469019686620356389e-03
2.051627901361762270e+03 -2.614534269165837144e-03
2.050887007584402454e+03 -4.653961275813574099e-03
2.050146209510177869e+03 -5.504617088068855871e-03
2.049405507128465615e+03 -7.976440152233699177e-03
2.048664900428635519e+03 1.211451176051956107e-03
2.047924389400066502e+03 -2.837975873182904847e-03
2.047183974032130209e+03 3.608743530740617014e-03
2.046443654314209198e+03 4.762010010455512872e-03
2.045703430235678752e+03 -3.577534842256994019e-03
2.044963301785919612e+03 2.377800216617538803e-03
2.044223268954317973e+03 5.563110758723739668e-03
2.043483331730254577e+03 -8.017854371333260188e-04
2.042743490103117438e+03 5.432575204771514232e-03
2.042003744062290934e+03 -3.786734882856926930e-04
2.041264093597163082e+03 -7.822767122864247857e-03
2.040524538697127355e+03 -4.766217358900187891e-03
2.039785079351573586e+03 -1.083568118314782482e-03
2.039045715549891611e+03 -6.384753380516246940e-03
2.038306447281480359e+03 -5.327062962509086785e-03
2.037567274535731485e+03 3.131658888477996741e-03
2.036828197302047556e+03 8.948054263056320207e-03
2.036089215569822045e+03 -5.021461993256502720e-03
2.035350329328457519e+03 -2.677755352522843794e-03
2.034611538567358366e+03 -2.011110131555519497e-03
2.033872843275925334e+03 -5.973065044680651164e-03
2.033134243443562809e+03 -1.083321739776123976e-02
2.032395739059680636e+03 6.803785863429333801e-03
2.031657330113683201e+03 3.227755943456978461e-03
2.030919016594980349e+03 8.756607660488101297e-03
2.030180798492985559e+03 -7.046358594608116178e-03
2.029442675797108677e+03 -6.351931911897888694e-03
2.028704648496765003e+03 -2.638190211400837787e-02
2.027966716581371657e+03 -1.743605658349517765e-02
2.027228880040342119e+03 -1.981206818451000662e-02
2.026491138863097149e+03 -2.304892791399654195e-02
2.025753493039057503e+03 -2.079864960413811345e-02
2.025015942557640301e+03 -2.301916916356514659e-02
2.024278487408273577e+03 -1.728708536658600525e-02
2.023541127580379907e+03 -1.980808836255176439e-02
2.022803863063383687e+03 -1.968312789970698071e-02
2.022066693846716589e+03 -1.954858247330277209e-03
2.021329619919804827e+03 -2.647590875607831046e-04
2.020592641272076435e+03 -1.382971138073471693e-03
2.019855757892966722e+03 8.574850848460536384e-04
2.019118969771909178e+03 -2.449639205776553766e-03
2.018382276898340933e+03 -2.702653702897891107e-03
2.017645679261691839e+03 5.419867954773942287e-03
2.016909176851406301e+03 9.137631160162919611e-03
2.016172769656921446e+03 -8.186171104204071486e-03
2.015436457667678042e+03 -2.478251661888106715e-04
2.014700240873120492e+03 -5.497253880561690960e-03
2.013964119262687746e+03 -5.037630088380764919e-04
2.013228092825831482e+03 2.603192449097922311e-03
2.012492161551996105e+03 2.775976661998345342e-04
2.011756325430631478e+03 5.253437468554550318e-04
2.011020584451185641e+03 4.761644985190923406e-03
2.010284938603110277e+03 -3.184266771624131610e-03
2.009549387875860702e+03 -2.661651176123091492e-03
2.008813932258886780e+03 -9.433842810591431009e-04
2.008078571741651103e+03 -8.806590188137517275e-03
2.007343306313607172e+03 -6.835914159182834241e-04
2.006608135964213943e+03 1.422898851825057237e-03
2.005873060682935829e+03 2.393575843264545647e-05
2.005138080459229968e+03 -2.488198011056894175e-03
2.004403195282562592e+03 7.010943014519478017e-04
2.003668405142398115e+03 -1.561737822509506792e-03
2.002933710028202768e+03 1.822784374238651606e-03
2.002199109929446422e+03 2.511296444620445760e-05
2.001464604835595310e+03 -1.965301279661048253e-04
2.000730194736122940e+03 -6.303489365849198386e-04
1.999995879620502819e+03 -1.057214533677062291e-03
1.999261659478206639e+03 4.752751747906703086e-03
1.998527534298711544e+03 2.369725447034216111e-03
1.997793504071494681e+03 -3.349757928333595841e-03
1.997059568786036834e+03 -1.648922836209991156e-03
1.996325728431811513e+03 2.782687214484430051e-05
1.995591982998306776e+03 4.555841002396966016e-03
1.994858332475001589e+03 5.543507637981535258e-03
1.994124776851384013e+03 -3.647295787705852419e-03
1.993391316116934831e+03 1.248531967490367541e-03
1.992657950261149381e+03 -1.571802283293224347e-03
1.991924679273510264e+03 -1.940658272806631505e-03
1.991191503143511000e+03 3.331475918381986753e-03
1.990458421860645103e+03 1.940286605131962818e-03
1.989725435414402455e+03 1.722069100963671351e-03
1.988992543794282028e+03 1.700026738613845964e-03
1.988259746989775522e+03 2.593046203171669051e-03
1.987527044990383729e+03 -5.201480489963146089e-04
1.986794437785609261e+03 -3.231130494236229660e-03
1.986061925364949275e+03 3.642407418272391832e-03
1.985329507717908200e+03 1.650967359465950858e-03
1.984597184833988649e+03 1.446927229018573182e-03
1.983864956702698692e+03 2.942911370085627169e-05
1.983132823313544577e+03 -3.294388989142003205e-03
1.982400784656030737e+03 -2.250293126170998560e-03
1.981668840719672517e+03 -1.185050931741617013e-03
1.980936991493981623e+03 -2.378349336863665089e-03
1.980205236968469762e+03 -4.807076626031977096e-04
1.979473577132646824e+03 3.689481835563138308e-04
1.978742011976039066e+03 3.657444065425926542e-04
1.978010541488154558e+03 2.986068195473686425e-05
1.977279165658517741e+03 1.179850133123899790e-03
1.976547884476649415e+03 -7.853253352913338887e-04
1.975816697932066745e+03 -1.746130450716006652e-03
1.975085606014299628e+03 1.914476532021405688e-04
1.974354608712868867e+03 3.240288605056939469e-03
1.973623706017302538e+03 -1.383610226370895514e-03
1.972892897917128721e+03 -2.159984858761856107e-03
1.972162184401877312e+03 4.073350590709184579e-03
1.971431565461080027e+03 3.148107778207733312e-03
1.970701041084268581e+03 4.915823799752755928e-04
1.969970611260974692e+03 3.557144953969229931e-03
1.969240275980740989e+03 -1.946464846722440606e-03
1.968510035233097369e+03 -4.800195275386274704e-03
1.967779889007584643e+03 7.866737483482785223e-04
1.967049837293743622e+03 2.869255543679862658e-03
1.966319880081116935e+03 -5.649045560041546883e-04
1.965590017359245394e+03 -1.730607953601883114e-03
1.964860249117677085e+03 -1.130223727276277908e-04
1.964130575345954639e+03 2.802996731698873673e-03
1.963400996033624324e+03 -3.149117643001509564e-03
1.962671511170241502e+03 1.036048480701627075e-03
1.961942120745350621e+03 -2.383405347030551763e-03
1.961212824748507046e+03 1.443205663862070273e-03
1.960483623169262501e+03 -3.743003739759485395e-03
1.959754515997175986e+03 -3.018237044166868950e-03
1.959025503221799227e+03 2.236550093807761382e-03
1.958296584832693043e+03 1.261148233334582905e-03
1.957567760819416435e+03 9.827084948123971080e-04
1.956839031171528404e+03 3.019907270740884091e-04
1.956110395878595227e+03 -2.793758934208195096e-03
1.955381854930179543e+03 1.235312075687669368e-03
1.954653408315847628e+03 1.490124233551181222e-03
1.953925056025163940e+03 5.601775345923607494e-04
1.953196798047700213e+03 -8.778321569393657394e-04
1.952468634373024543e+03 -1.647329005076676386e-03
1.951740564990708663e+03 -1.505507089218699381e-03
1.951012589890327945e+03 3.857744240127613730e-03
1.950284709061454123e+03 1.600553857506084154e-04
1.949556922493662569e+03 -2.351456358362665530e-03
1.948829230176534111e+03 -3.553380575817409459e-03
1.948101632099647759e+03 3.354083235415932299e-03
1.947374128252580704e+03 -2.042064968196928565e-03
1.946646718624917412e+03 3.067732497749203063e-03
1.945919403206240531e+03 1.480044874384992167e-03
1.945192181986138166e+03 -1.161659022447321995e-03
1.944465054954191146e+03 1.342423338972627885e-03
1.943738022099991213e+03 -1.264524267651513743e-03
1.943011083413128290e+03 5.034967701730774185e-04
1.942284238883190483e+03 5.046348936340396040e-04
1.941557488499776809e+03 1.907475942506052860e-03
1.940830832252473556e+03 -1.358228753304942683e-03
1.940104270130877921e+03 6.113314465314902829e-04
1.939377802124592563e+03 1.070529954997554529e-03
1.938651428223209223e+03 3.538258180153292963e-05
1.937925148416330558e+03 -2.452533452098357679e-03
1.937198962693561043e+03 7.093011023588427196e-04
1.936472871044499698e+03 1.152699337093052558e-03
1.935746873458750997e+03 4.142784162516703270e-03
1.935020969925924874e+03 1.798940531598041152e-03
1.934295160435623984e+03 -4.044522600219560299e-04
1.933569444977458261e+03 -4.020126389554337957e-04
1.932843823541041274e+03 -1.267487508819196062e-03
1.932118296115984776e+03 1.766145144257757430e-03
1.931392862691896880e+03 -2.972882572697192229e-03
1.930667523258398433e+03 -1.360122771371847540e-03
1.929942277805103004e+03 -1.893802477371634829e-03
1.929217126321631440e+03 1.417399739616250799e-03
1.928492068797599131e+03 1.406531384175991727e-03
1.927767105222630562e+03 -1.010550614255575257e-03
1.927042235586346578e+03 2.430818099008774820e-04
1.926317459878369846e+03 2.930268385032642683e-03
1.925592778088330306e+03 -4.782785095178270765e-04
1.924868190205850624e+03 -2.714888943249756451e-03
1.924143696220558923e+03 2.664583877054118449e-03
1.923419296122086962e+03 2.361148914046286556e-04
1.922694989900066503e+03 -6.357944632005038503e-05
1.921970777544131124e+03 -4.599351447746725767e-04
1.921246659043912587e+03 -9.486345854389951994e-04
1.920522634389049927e+03 1.205875242827806606e-03
1.919798703569176723e+03 8.107352261990946477e-04
1.919074866573935651e+03 3.264546161972557117e-04
1.918351123392963927e+03 -6.179635915121633799e-05
1.917627474015906046e+03 1.295578207908395282e-03
1.916903918432404680e+03 9.086120821295089710e-04
1.916180456632102505e+03 -1.024161413824349999e-03
1.915457088604651290e+03 1.091128900640765328e-03
1.914733814339691889e+03 3.662537712941175277e-03
1.914010633826877893e+03 -2.493869080727577087e-04
1.913287547055861069e+03 2.208085323997056437e-03
1.912564554016291368e+03 -5.754331942424190018e-05
1.911841654697820559e+03 1.531735424707229886e-03
1.911118849090111325e+03 2.549590179226429287e-03
1.910396137182815437e+03 -1.167299645823676769e-03
1.909673518965590119e+03 -4.249535146858704699e-04
1.908950994428098056e+03 5.870137377043165234e-04
1.908228563559998292e+03 -4.193919489443284675e-04
1.907506226350953511e+03 8.546945722534448524e-04
1.906783982790633672e+03 3.072123301429160558e-04
1.906061832868697820e+03 1.565782674698779639e-03
1.905339776574814096e+03 -3.213766172009665579e-04
1.904617813898652457e+03 1.283355198631494845e-03
1.903895944829884684e+03 3.016510642830746340e-04
1.903174169358182553e+03 -5.799674299659862350e-04
1.902452487473217843e+03 1.182961302548003529e-03
1.901730899164664152e+03 2.492589697527941572e-03
1.901009404422200532e+03 3.173698591931283907e-03
1.900288003235502401e+03 2.807108544784574222e-03
1.899566695594250632e+03 -1.426778581233259079e-03
1.898845481488124278e+03 3.780729229802270996e-04
1.898124360906806032e+03 -3.889505815833653370e-04
1.897403333839982224e+03 1.134981296986614305e-03
1.896682400277333727e+03 -4.670638227907709375e-04
1.895961560208552328e+03 2.868253814174201010e-04
1.895240813623320719e+03 -4.610159660949267714e-04
1.894520160511332506e+03 4.487120313825122939e-04
1.893799600862277657e+03 -1.192435426862041526e-03
1.893079134665846141e+03 -3.713452198320933684e-04
1.892358761911738839e+03 -1.594669856271920504e-03
1.891638482589643900e+03 9.311166854147055229e-04
1.890918296689264025e+03 -8.605104657703346134e-04
1.890198204200294640e+03 -1.824876982101083199e-03
1.889478205112436626e+03 2.047040075412904191e-03
1.888758299415390866e+03 -1.227865774886774831e-04
1.888038487098861879e+03 -7.580657461068154770e-04
1.887318768152556004e+03 -1.305227725016386287e-03
1.886599142566175942e+03 -9.856403418711007398e-04
1.885879610329428033e+03 1.441174126035652328e-03
1.885160171432025891e+03 8.128102587394675331e-04
1.884440825863677674e+03 -8.909307710301386709e-04
1.883721573614096997e+03 -1.731129934767582220e-03
1.883002414672993837e+03 6.478041098881623513e-04
1.882283349030087265e+03 1.099318430170626287e-03
1.881564376675092717e+03 -1.628153417281462227e-03
1.880845497597725625e+03 -8.665929063782628217e-04
1.880126711787706881e+03 4.850634749816833124e-04
1.879408019234761014e+03 -1.005390498283422005e-03
1.878689419928603456e+03 -9.265783810167329800e-04
1.877970913858966014e+03 4.776921728344894432e-04
1.877252501015567759e+03 2.895197518903771475e-03
1.876534181388136858e+03 9.110093613578514700e-04
1.875815954966406935e+03 -3.155322446299757468e-03
1.875097821740102518e+03 -1.335370863244527513e-03
1.874379781698955412e+03 3.544971825015662183e-05
1.873661834832701061e+03 2.496382861993777253e-04
1.872943981131074906e+03 2.381536250976269350e-03
1.872226220583806935e+03 8.135167828579529647e-04
1.871508553180641684e+03 -5.269950364444071084e-04
1.870790978911310958e+03 -6.651221345064277845e-04
1.870073497765559296e+03 1.151019842044463540e-03
1.869356109733129415e+03 1.756008718422974793e-04
1.868638814803762216e+03 1.290538805034693350e-03
1.867921612967202236e+03 4.539052311547365180e-04
1.867204504213199471e+03 -3.215462779620266876e-05
1.866487488531500276e+03 -1.141643537875549784e-03
1.865770565911849189e+03 -7.244719172790216972e-04
1.865053736344003482e+03 7.920376949125114245e-04
1.864336999817709511e+03 -6.502388867045620201e-04
1.863620356322728185e+03 2.698147090887751884e-03
1.862903805848809498e+03 1.530912921242923250e-03
1.862187348385710720e+03 5.046146974325817561e-03
1.861470983923190943e+03 1.384321095246218887e-03
1.860754712451011073e+03 2.451148626238198666e-03
1.860038533958930202e+03 2.574734280062749431e-03
1.859322448436711056e+03 -2.300211812934235909e-04
1.858606455874121821e+03 8.972032236183446075e-04
1.857890556260923404e+03 -1.615509085750641938e-04
1.857174749586883991e+03 1.020723650003898001e-03
1.856459035841773584e+03 4.279248790250219248e-04
1.855743415015360370e+03 1.207888832204356486e-03
1.855027887097419807e+03 1.722449937945814361e-03
1.854312452077721900e+03 1.649548185820230543e-04
1.853597109946040291e+03 3.641978873791758059e-05
1.852881860692154078e+03 -9.272220403247130854e-05
1.852166704305836902e+03 8.006821617843572214e-04
1.851451640776871500e+03 3.604253507431806939e-05
1.850736670095038789e+03 -2.747934346249592420e-05
1.850021792250119688e+03 -9.060074509025198178e-05
1.849307007231896932e+03 -1.032264587269914958e-03
1.848592315030153259e+03 -3.393087056263449771e-04
1.847877715634680499e+03 2.462957378761087158e-03
1.847163209035263208e+03 -8.804555427904806248e-05
1.846448795221691398e+03 -2.427003242769716716e-03
1.845734474183755083e+03 8.316342748058970459e-04
1.845020245911249731e+03 1.193984537434546016e-03
1.844306110393968993e+03 -1.358079465170108479e-03
1.843592067621704700e+03 6.381535672861857189e-04
1.842878117584255961e+03 2.756417578492545688e-04
1.842164260271421881e+03 4.534086028076990274e-04
1.841450495672999750e+03 3.593126637192680002e-05
1.840736823778794133e+03 -2.022722943645026937e-04
1.840023244578609592e+03 1.869088431518840278e-03
1.839309758062243418e+03 1.756925587854444486e-03
1.838596364219505631e+03 2.933949028710106273e-03
1.837883063040206252e+03 3.893815959594261814e-04
1.837169854514148028e+03 7.997206584800655793e-04
1.836456738631144617e+03 1.091304367398692387e-03
1.835743715381009679e+03 -4.311129905151278065e-04
1.835030784753553235e+03 -4.302006279158593306e-04
1.834317946738592582e+03 1.370505890756685153e-03
1.833605201325941380e+03 -1.120561647113079437e-03
1.832892548505418745e+03 2.670290350821034626e-04
1.832179988266843793e+03 7.256108949205152025e-04
1.831467520600037460e+03 -7.661650402505902624e-04
1.830755145494820681e+03 1.865116322929087763e-03
1.830042862941019848e+03 4.918014682200129353e-04
1.829330672928457716e+03 -7.591543701323990711e-04
1.828618575446964314e+03 1.395085832764022139e-03
1.827906570486360579e+03 2.013646895282659652e-03
1.827194658036481997e+03 -1.089617453192926952e-03
1.826482838087158598e+03 1.158783510026860624e-03
1.825771110628224051e+03 2.036072534131898098e-04
1.825059475649510205e+03 -8.565262331167194281e-04
1.824347933140854366e+03 1.983398889153314276e-03
1.823636483092090202e+03 -5.177928137115857341e-04
1.822925125493060477e+03 3.579290247691721137e-05
1.822213860333600678e+03 3.626379197901096548e-05
1.821502687603559025e+03 2.537806319998325128e-04
1.820791607292771005e+03 7.942180889430654417e-04
1.820080619391086657e+03 -1.259288107097438077e-04
1.819369723888348744e+03 3.039730891517230843e-04
1.818658920774407306e+03 1.476400816789430687e-03
1.817948210039108744e+03 1.151173413883652304e-03
1.817237591672303097e+03 1.097139579262095118e-03
1.816527065663844041e+03 5.649534225978126295e-04
1.815816632003587074e+03 -8.088558945217788404e-04
1.815106290681382234e+03 -1.657152428851646530e-05
1.814396041687088655e+03 7.708554801612886370e-04
1.813685885010565471e+03 7.162345397181896830e-04
1.812975820641666360e+03 -5.910459273678408346e-04
1.812265848570257731e+03 4.532358666632180450e-04
1.811555968786200538e+03 1.900069381556500261e-03
1.810846181279359371e+03 1.940839457254164629e-03
1.810136486039593365e+03 -6.760757773392083499e-05
1.809426883056778024e+03 -6.663238340315833766e-05
1.808717372320776121e+03 -6.775130655169736039e-04
1.808007953821459523e+03 1.607995737216259043e-03
1.807298627548696459e+03 5.408332931945856927e-04
1.806589393492362433e+03 2.367140546293152966e-04
1.805880251642332951e+03 2.143264693499171043e-03
1.805171201988479879e+03 9.854438491327154395e-04
1.804462244520680542e+03 4.836326948219069402e-04
1.803753379228815902e+03 -7.605709701696151265e-04
1.803044606102765101e+03 -4.616557043933145073e-04
1.802335925132410921e+03 -3.114140913767684941e-04
1.801627336307634323e+03 1.125269199962050312e-03
1.800918839618319907e+03 1.963818241370663461e-03
1.800210435054354093e+03 1.220780800250257205e-03
1.799502122605626937e+03 -5.064439245833355415e-04
1.798793902262024858e+03 3.806940043939799692e-04
1.798085774013436094e+03 -8.975713706675628352e-04
1.797377737849756159e+03 1.655538615007340862e-03
1.796669793760875109e+03 7.691619278660940476e-04
1.795961941736695735e+03 -5.023539535912314568e-04
1.795254181767102637e+03 -1.040549008424778658e-03
1.794546513842002241e+03 8.688534792869453613e-04
1.793838937951291882e+03 8.204083811883347045e-04
1.793131454084872530e+03 -4.035876873862712317e-04
1.792424062232645156e+03 2.323015695109608488e-04
1.791716762384512549e+03 5.250785360379252049e-04
1.791009554530384776e+03 5.242052522812347751e-04
1.790302438660162807e+03 6.690383351024842273e-04
1.789595414763758527e+03 8.617483240410816906e-04
1.788888482831078363e+03 6.662708161948604525e-04
1.788181642852037839e+03 -3.981968536819057315e-04
1.787474894816548840e+03 4.708898719587490170e-04
1.786768238714521431e+03 1.095500863071374471e-03
1.786061674535874772e+03 1.234225047920046656e-03
1.785355202270526206e+03 3.241928625518116619e-04
1.784648821908393074e+03 -1.543349392966426393e-04
1.783942533439394538e+03 -2.965304731311265438e-04
1.783236336853453395e+03 1.034353004768928750e-03
1.782530232140494263e+03 1.127217948088410316e-03
1.781824219290438123e+03 8.877236760186412237e-04
1.781118298293213229e+03 3.667673642449128710e-04
1.780412469138747838e+03 6.950888114912805952e-04
1.779706731816968386e+03 8.398981273348874268e-05
1.779001086317806767e+03 3.673760805524475662e-05
1.778295532631194874e+03 -9.600338244120229167e-06
1.777590070747064601e+03 1.444393620921032018e-03
1.776884700655355118e+03 1.069809439340756174e-03
1.776179422345994681e+03 1.774907903147566763e-03
1.775474235808929734e+03 1.786934114778249898e-04
1.774769141034097629e+03 6.960707826383641860e-04
1.774064138011435716e+03 1.025473559539098484e-03
1.773359226730888622e+03 1.314088977326752390e-04
1.772654407182399154e+03 -8.980300573279550655e-04
1.771949679355913759e+03 -5.552755060967176062e-05
1.771245043241377061e+03 2.238491377617928360e-04
1.770540498828739146e+03 5.942934777940125490e-04
1.769836046107950096e+03 8.243693866274487327e-04
1.769131685068958177e+03 6.374156569537214661e-04
1.768427415701718928e+03 4.057224142047450091e-04
1.767723237996186072e+03 1.750854950421871017e-04
1.767019151942313329e+03 5.409231898037066173e-04
1.766315157530059878e+03 1.273339421943008379e-03
1.765611254749384898e+03 8.618388196607550383e-04
1.764907443590242110e+03 7.706032978150023898e-04
1.764203724042601607e+03 2.601279022695454635e-03
1.763500096096422567e+03 8.391098705158743835e-05
1.762796559741667807e+03 5.879041588947046728e-04
1.762093114968303780e+03 3.589300498252461229e-04
1.761389761766300580e+03 1.045799751045583832e-03
1.760686500125624661e+03 -9.867091641220404499e-05
1.759983330036247935e+03 4.969490961488294599e-04
1.759280251488142312e+03 7.215756581975434677e-04
1.758577264471279705e+03 5.385021519398000989e-04
1.757874368975633843e+03 -2.339897146593421066e-04
1.757171564991183914e+03 1.670914525114339504e-03
1.756468852507905467e+03 7.178589531898806877e-04
1.755766231515781328e+03 1.298088981487021407e-04
1.755063702004787046e+03 1.348806975181521609e-03
1.754361263964907266e+03 3.545526023567870111e-04
1.753658917386126632e+03 3.992637292150293593e-04
1.752956662258427968e+03 1.255901449793392442e-03
1.752254498571797740e+03 1.072369512798875945e-03
1.751552426316229685e+03 7.127019564241604023e-04
1.750850445481706629e+03 -4.100315696297495566e-04
1.750148556058222312e+03 8.919515482018452318e-04
1.749446758035768653e+03 3.080960508138532871e-04
1.748745051404341211e+03 2.010148097262504270e-03
1.748043436153933726e+03 2.143074324656225969e-03
1.747341912274545393e+03 1.604766216740684953e-03
1.746640479756169952e+03 3.984825116217380553e-04
1.745939138588812057e+03 -9.504953602291293620e-05
1.745237888762472721e+03 9.426128190706982088e-04
1.744536730267149323e+03 -5.477956957145562866e-04
1.743835663092853792e+03 6.759574678983324173e-04
1.743134687229587144e+03 4.504007746126194875e-04
1.742433802667359487e+03 6.910014176644926247e-04
1.741733009396177295e+03 7.962322429077188035e-04
1.741032307406050677e+03 1.005633447332049141e-03
1.740331696686993382e+03 4.101203211425943256e-04
1.739631177229017339e+03 6.883523111968815628e-04
1.738930749022136297e+03 2.717597112880905451e-04
1.738230412056367641e+03 -5.573262000189683173e-04
1.737530166321730576e+03 1.702288492569528720e-03
1.736830011808242489e+03 5.500853492680058635e-04
1.736129948505920765e+03 5.043906215192649417e-04
1.735429976404793706e+03 1.200025795103066032e-03
1.734730095494880516e+03 1.525817902590465534e-03
1.734030305766205856e+03 -5.607677310900259678e-04
1.733330607208798028e+03 1.822410789190329896e-04
1.732630999812685332e+03 -1.214237965869496751e-03
1.731931483567896066e+03 -1.604557102571454530e-03
1.731232058464463989e+03 4.796526300086606997e-04
1.730532724492415582e+03 3.713810024157688659e-04
1.729833481641790058e+03 3.252311636741178689e-04
1.729134329902619356e+03 1.828223254403335335e-03
1.728435269264940871e+03 1.690598616240025776e-03
1.727736299718795635e+03 1.974847640640944868e-03
1.727037421254221044e+03 2.167880822972664042e-03
1.726338633861258131e+03 1.603760360621666291e-03
1.725639937529949748e+03 1.559112139431437184e-03
1.724941332250338746e+03 2.462505424474006974e-03
1.724242818012475254e+03 2.133658210894616089e-03
1.723544394806403943e+03 2.829392462331839714e-04
1.722846062622169484e+03 2.577358013654727602e-03
1.722147821449827461e+03 9.384044113726154926e-05
1.721449671279428003e+03 1.010913811576797739e-03
1.720751612101019418e+03 1.306500892503846588e-03
1.720053643904662749e+03 9.719805563171821008e-04
1.719355766680413581e+03 -1.696657167170838440e-06
1.718657980418325678e+03 8.339865033023985581e-04
1.717960285108458265e+03 1.332342584863728226e-03
1.717262680740872383e+03 5.446582559825529192e-04
1.716565167305632713e+03 8.966717903558904697e-04
1.715867744792798476e+03 1.452905150117259547e-03
1.715170413192434353e+03 1.006288200380432013e-03
1.714473172494610480e+03 1.112790512381620425e-03
1.713776022689391539e+03 1.363083538920276203e-03
1.713078963766847664e+03 -2.527608746369821289e-04
1.712381995717048994e+03 6.034559566528785793e-04
1.711685118530069303e+03 6.533983317406524393e-04
1.710988332195980547e+03 1.063081879731341819e-03
1.710291636704860139e+03 7.649973036562823098e-04
1.709595032046781853e+03 2.366376802516170167e-03
1.708898518211823102e+03 1.814500977189925472e-03
1.708202095190063119e+03 2.613532011404685689e-04
1.707505762971588410e+03 -2.105737602838888287e-04
1.706809521546478209e+03 6.375200086526848324e-04
1.706113370904813564e+03 5.393101016465826829e-05
1.705417311036682804e+03 -1.186907935092937176e-03
1.704721341932170617e+03 4.361355963580807946e-04
1.704025463581370786e+03 1.262936780511026563e-03
1.703329675974366182e+03 1.329262743154857639e-03
1.702633979101252407e+03 1.211723391092943674e-06
1.701938372952121426e+03 1.136229341956806425e-04
1.701242857517067023e+03 6.258833543965238843e-04
1.700547432786182981e+03 1.833801351424909059e-03
1.699852098749568540e+03 -1.088351172025299810e-03
1.699156855397324762e+03 1.036197109200537488e-03
1.698461702719547247e+03 8.076518263217993387e-04
1.697766640706338876e+03 2.882105434735893375e-03
1.697071669347804345e+03 8.667319962788931848e-04
1.696376788634046534e+03 -1.094819911474444445e-03
1.695681998555171958e+03 8.120176859876890177e-04
1.694987299101290773e+03 -1.502391293362979365e-03
1.694292690262505857e+03 -5.722368652890950967e-04
1.693598172028931003e+03 2.913606901813231738e-04
1.692903744390680004e+03 -3.421019574158659171e-04
1.692209407337861194e+03 -1.893251289699555452e-03
1.691515160860595643e+03 -1.488715046367660626e-03
1.690821004948995324e+03 -1.143703714206745214e-03
1.690126939593177667e+03 3.060656138558349830e-06
1.689432964783263742e+03 -3.398454544720897049e-04
1.688739080509372798e+03 -9.687977932268806384e-04
1.688045286761631360e+03 -9.113696337761357201e-04
1.687351583530156859e+03 -3.391860422210884974e-04
1.686657970805079458e+03 -7.955575692915359091e-04
1.685964448576522045e+03 -1.480589084700216062e-03
1.685271016834612965e+03 2.891928406577830421e-04
1.684577675569482381e+03 1.830414178128694780e-03
1.683884424771262275e+03 2.328180931878508068e-04
1.683191264430086449e+03 1.819668105615712336e-03
1.682498194536085066e+03 -2.781212417881386532e-04
1.681805215079395566e+03 -1.006004648183511001e-03
1.681112326050153570e+03 9.573708403876409097e-04
1.680419527438500154e+03 -1.067498717659874456e-04
1.679726819234572758e+03 -5.523694588064544542e-04
1.679034201428512461e+03 -2.174640376257089486e-04
1.678341674010462157e+03 -1.059710587498503950e-04
1.677649236970566562e+03 1.553050712954323880e-03
1.676956890298970393e+03 -7.667446739920197232e-04
1.676264633985823821e+03 5.552257627389690009e-04
1.675572468021273380e+03 -1.420090961599891882e-03
1.674880392395467425e+03 3.335529181220164906e-04
1.674188407098559765e+03 -3.758392676774689398e-04
1.673496512120702391e+03 7.154418787263467153e-04
1.672804707452050934e+03 1.316890966899207432e-03
1.672112993082759203e+03 6.033816609714571887e-05
1.671421369002986467e+03 9.801412195061581702e-04
1.670729835202890172e+03 3.303551827361050604e-04
1.670038391672631406e+03 7.081243037278526272e-04
1.669347038402373073e+03 6.563654125353252447e-04
1.668655775382276261e+03 6.043848845712806095e-04
1.667964602602507512e+03 1.422814254484613180e-03
1.667273520053233369e+03 -4.765366082715138116e-05
1.666582527724618558e+03 1.814511584676631317e-03
1.665891625606835078e+03 1.545330361467610108e-03
1.665200813690053110e+03 -4.800268985148876434e-05
1.664510091964442836e+03 5.603547200136759551e-04
1.663819460420179894e+03 6.276054540712406151e-05
1.663128919047438103e+03 1.063641218647886407e-03
1.662438467836393102e+03 3.983025842805584067e-04
1.661748106777225985e+03 -3.276206072431590605e-04
1.661057835860112391e+03 8.495291218892523982e-04
1.660367655075237053e+03 5.707161233794977827e-04
1.659677564412781066e+03 1.305816377757932582e-03
1.658987563862923707e+03 1.593380597382290480e-03
1.658297653415855166e+03 3.697401284418550677e-03
1.657607833061763813e+03 9.199807387561071076e-04
1.656918102790832563e+03 1.607792211059864930e-03
1.656228462593253425e+03 1.097537075722247258e-03
1.655538912459218409e+03 1.559913054145305872e-03
1.654849452378917704e+03 1.161775228151106822e-03
1.654160082342548776e+03 1.165743078373823391e-03
1.653470802340305454e+03 2.443969727678257323e-03
1.652781612362383385e+03 1.230891892952605537e-03
1.652092512398981853e+03 1.234462728582790643e-03
1.651403502440301963e+03 1.238270268494642400e-03
1.650714582476544820e+03 4.799835128233360579e-04
1.650025752497911526e+03 3.130582536835226255e-03
1.649337012494606824e+03 1.709932953072456838e-03
1.648648362456839095e+03 2.658451107620053537e-03
1.647959802374813080e+03 1.710915085892625179e-03
1.647271332238738978e+03 1.300631968487078304e-03
1.646582952038825169e+03 3.176839317900997071e-03
1.645894661765285491e+03 2.474091549735845698e-03
1.645206461408330142e+03 2.124523028120060657e-03
1.644518350958176597e+03 3.242456260351947797e-03
1.643830330405038694e+03 3.609168771154300411e-03
1.643142399739135726e+03 2.615709260185966438e-03
1.642454558950686987e+03 3.992955292448453763e-03
1.641766808029909953e+03 2.336428841282327425e-03
1.641079146967025736e+03 2.585234825708050167e-03
1.640391575752264544e+03 3.616139348705240883e-03
1.639704094375845671e+03 5.439216393026652212e-03
1.639016702827995687e+03 3.702996266875317917e-03
1.638329401098942981e+03 2.138602209310813337e-03
1.637642189178917761e+03 3.366650346987171746e-03
1.636955067058150235e+03 1.236637894056368068e-03
1.636268034726870610e+03 2.777013995505651055e-03
1.635581092175316371e+03 2.048590594257534113e-03
1.634894239393719545e+03 3.169432815172578549e-03
1.634207476372315796e+03 2.311881613257911038e-03
1.633520803101346246e+03 3.132024912793026673e-03
1.632834219571048379e+03 3.269169012791794254e-03
1.632147725771663318e+03 1.271274310785236927e-03
1.631461321693434002e+03 1.718063359141972380e-03
1.630775007326603372e+03 3.244921959817541855e-03
1.630088782661418009e+03 1.287023172439373097e-03
1.629402647688122670e+03 1.164759589438713354e-03
1.628716602396969392e+03 2.450872428033257049e-03
1.628030646778202936e+03 2.267514909435375085e-03
1.627344780822077155e+03 1.630802182187575129e-03
1.626659004518845904e+03 2.740411275655114075e-03
1.625973317858757582e+03 2.035371634543717712e-03
1.625287720832075138e+03 2.958271369964267719e-03
1.624602213429050607e+03 3.429635138476257259e-03
1.623916795639945121e+03 5.445257996678248185e-04
1.623231467455016173e+03 2.333772540532345029e-03
1.622546228864528530e+03 1.944303914312444422e-03
1.621861079858741505e+03 1.818649149346893232e-03
1.621176020427919866e+03 6.877867843045832111e-04
1.620491050562330202e+03 1.295584180798169203e-03
1.619806170252242737e+03 1.572124488496964931e-03
1.619121379487920422e+03 1.375261914934274628e-03
1.618436678259638938e+03 1.244976167371757148e-03
1.617752066557664875e+03 4.290230763243080411e-04
1.617067544372273915e+03 1.655609169368675278e-03
1.616383111693739920e+03 9.086346760961106980e-04
1.615698768512340393e+03 1.940712864092269344e-03
1.615014514818352836e+03 -3.627810174403121261e-03
1.614330350602052931e+03 2.850800257808255335e-03
1.613646275853723637e+03 2.273184651335878495e-04
1.612962290563644274e+03 2.660815842124616103e-03
1.612278394722103258e+03 1.205523636751954994e-03
1.611594588319378090e+03 9.986065592060759492e-04
1.610910871345760825e+03 -1.195291144826408561e-04
1.610227243791539877e+03 -2.602064108719749202e-04
1.609543705646998205e+03 -1.106058372072748954e-03
1.608860256902433321e+03 -2.519693794586632535e-03
1.608176897548133638e+03 -3.317493769410484678e-04
1.607493627574389393e+03 1.852929767220925367e-03
1.606810446971501733e+03 -2.605202005702927752e-03
1.606127355729764531e+03 9.480381428409823206e-04
1.605444353839475298e+03 9.425952537628730843e-05
1.604761441290931543e+03 -7.670166885516936650e-04
1.604078618074438054e+03 7.428711622496440414e-04
1.603395884180295980e+03 1.251921797294419745e-03
1.602713239598808286e+03 7.482230395280382949e-04
1.602030684320277942e+03 4.602262044355994114e-04
1.601348218335017009e+03 1.995719660465253200e-03
1.600665841633328455e+03 8.306583430269961999e-04
1.599983554205524342e+03 1.274336292712269832e-03
1.599301356041914914e+03 9.102787557887725371e-04
1.598619247132812234e+03 -5.683275094410050960e-04
1.597937227468532001e+03 3.931887054146070886e-04
1.597255297039386278e+03 -2.703138002789378432e-04
1.596573455835696222e+03 -7.147060707019761315e-04
1.595891703847777535e+03 -1.086211072527827831e-03
1.595210041065951373e+03 5.444865403524611850e-04
1.594528467480535255e+03 -1.008114427858591931e-03
1.593846983081855797e+03 9.954782069918280819e-05
1.593165587860237792e+03 -8.570761549666007680e-04
1.592484281806002400e+03 -1.218091741350670282e-04
1.591803064909481691e+03 -4.912345720785091371e-04
1.591121937160998641e+03 -8.632159424911214646e-04
1.590440898550888960e+03 2.682860654064215568e-05
1.589759949069481081e+03 -5.697100528841770369e-04
1.589079088707108895e+03 2.513227228270173202e-04
1.588398317454104472e+03 3.271590334588368189e-04
1.587717635300805341e+03 -8.741028712985195268e-04
1.587037042237549031e+03 -7.257864417882715132e-04
1.586356538254673069e+03 -1.558543724178986000e-03
1.585676123342520441e+03 -1.630868799198678318e-03
1.584995797491428675e+03 -1.939768667477633629e-03
1.584315560691744395e+03 2.754433242790503989e-03
1.583635412933810585e+03 1.165259684250236202e-03
1.582955354207972050e+03 -1.334082712974198883e-03
1.582275384504577232e+03 -1.032693167772788826e-03
1.581595503813976393e+03 -1.977951489164401187e-04
1.580915712126517974e+03 -1.484379990620060454e-03
1.580236009432555875e+03 1.468027166455139823e-03
1.579556395722442176e+03 -3.616071994650343208e-03
1.578876870986530776e+03 -7.330971865406422450e-04
1.578197435215177393e+03 1.638198690090080130e-03
1.577518088398743203e+03 1.490348399335142925e-03
1.576838830527582104e+03 2.345253760667840616e-03
1.576159661592058910e+03 -5.876742257962740915e-04
1.575480581582536615e+03 -4.345515884709076171e-04
1.574801590489372757e+03 -3.476644337930248543e-03
1.574122688302937604e+03 5.014361004176796661e-04
1.573443875013595971e+03 1.887266348046255410e-04
1.572765150611714489e+03 -1.387506297482879632e-03
1.572086515087665248e+03 -9.170774520868451478e-04
1.571407968431814879e+03 -7.622004251017637814e-04
1.570729510634537291e+03 6.724922748650612788e-04
1.570051141686210030e+03 2.739604464063663124e-04
1.569372861577201547e+03 -2.870785911787497981e-04
1.568694670297894845e+03 1.246264717468456790e-03
1.568016567838662013e+03 1.412750501394293865e-03
1.567338554189886054e+03 -9.413145670891321162e-04
1.566660629341948152e+03 -4.665667802710805943e-05
1.565982793285229491e+03 1.757321192624817195e-03
1.565305046010113074e+03 -5.409446241238077737e-04
1.564627387506985542e+03 -7.903111408563234883e-04
1.563949817766233537e+03 4.434551244109803669e-03
1.563272336778243698e+03 2.875205469079914269e-04
1.562594944533408125e+03 1.793766630341202218e-03
1.561917641022115276e+03 -8.019170202481082843e-04
1.561240426234762708e+03 6.272912089318455472e-04
1.560563300161735242e+03 -1.057964070733070005e-03
1.559886262793437709e+03 -1.305508382093339211e-04
1.559209314120264025e+03 2.244041540116349220e-03
1.558532454132609928e+03 1.484996829710387998e-03
1.557855682820878428e+03 -6.453433986019454409e-04
1.557179000175468900e+03 2.270604934857786087e-03
1.556502406186782537e+03 6.422527141523333557e-04
1.555825900845229626e+03 4.714724066241347692e-04
1.555149484141209541e+03 9.095899729489175401e-04
1.554473156065132571e+03 1.176040189892553446e-03
1.553796916607403546e+03 1.005574620955154664e-03
1.553120765758438210e+03 -3.098692268601175486e-04
1.552444703508643215e+03 1.013833182554876389e-03
1.551768729848434305e+03 5.731638609674219367e-04
1.551092844768223586e+03 -6.702265435373398143e-04
1.550417048258428622e+03 2.221385748254872921e-04
1.549741340309466977e+03 -4.790975985161896773e-05
1.549065720911756216e+03 8.551267906345544605e-04
1.548390190055715721e+03 -1.367551150262787726e-04
1.547714747731770331e+03 -2.408947988768735116e-03
1.547039393930337610e+03 9.570122365315377692e-04
1.546364128641846037e+03 -1.513935789476592714e-03
1.545688951856722269e+03 -1.887872598579038840e-03
1.545013863565391148e+03 9.696723740930642335e-04
1.544338863758284788e+03 -1.066198366770719887e-03
1.543663952425828029e+03 -4.741899203395804480e-05
1.542989129558460263e+03 1.167373257957259915e-03
1.542314395146606330e+03 -4.582367142871206570e-05
1.541639749180707440e+03 1.181138128004841081e-03
1.540965191651197529e+03 2.701644559390932020e-03
1.540290722548512349e+03 2.620678972346210042e-03
1.539616341863091293e+03 2.250927544233206033e-03
1.538942049585379209e+03 2.260916924221637557e-03
1.538267845705811851e+03 1.502987106810733985e-03
1.537593730214839525e+03 3.417620145421727622e-04
1.536919703102899803e+03 2.397346478370795519e-03
1.536245764360442990e+03 5.180559713091427757e-05
1.535571913977913937e+03 -6.399303608179766597e-04
1.534898151945768404e+03 4.486539604674740834e-04
1.534224478254449423e+03 7.524752807565913233e-04
1.533550892894414574e+03 2.360632166571912174e-03
1.532877395856112344e+03 1.162804031990843923e-03
1.532203987130002133e+03 2.287878103293570879e-03
1.531530666706537886e+03 3.523125071950809241e-03
1.530857434576177184e+03 1.491643382649044357e-03
1.530184290729383065e+03 -6.675397562272213396e-04
1.529511235156611292e+03 3.682792787786474129e-04
1.528838267848326723e+03 -3.284474026217104343e-03
1.528165388794992396e+03 8.976105724794575767e-04
1.527492597987074987e+03 -5.763296589485463264e-04
1.526819895415037536e+03 2.182901162467597647e-03
1.526147281069352175e+03 -3.696043312788556325e-04
1.525474754940487401e+03 -1.542804422847235141e-04
1.524802317018911708e+03 -6.975710730597729867e-04
1.524129967295099050e+03 3.648107331538572896e-03
1.523457705759523378e+03 -8.145899300186379508e-04
1.522785532402660465e+03 -8.168296174543434414e-04
1.522113447214986081e+03 -1.045234163848246739e-03
1.521441450186975999e+03 1.510356542068877223e-03
1.520769541309115084e+03 -1.168246399009037137e-03
1.520097720571879108e+03 -2.696076776937891568e-04
1.519425987965756576e+03 1.764136794534497139e-04
1.518754343481226897e+03 1.206811709721021010e-03
1.518082787108776756e+03 7.583243409402807807e-04
1.517411318838892839e+03 1.852345902772258024e-04
1.516739938662060013e+03 3.135355375657475872e-03
1.516068646568775875e+03 -1.481532412354053712e-03
1.515397442549523475e+03 2.122005803700023358e-03
1.514726326594802231e+03 -4.932508403975863556e-03
1.514055298695102465e+03 -1.286598661704307575e-03
1.513384358840919958e+03 5.731013803075304903e-04
1.512713507022752310e+03 1.972199036500762483e-03
1.512042743231095301e+03 -1.203314186592693152e-03
1.511372067456453806e+03 -3.547527713591377366e-03
1.510701479689327243e+03 -3.461722241462916478e-03
1.510030979920216851e+03 -3.212473430410166904e-04
1.509360568139627503e+03 2.903381808095861511e-03
1.508690244338065895e+03 6.598032515598092201e-03
1.508020008506035083e+03 -2.105820759755795170e-03
1.507349860634049037e+03 -1.157496270270638814e-03
1.506679800712618089e+03 -2.841131822819423051e-03
1.506009828732247115e+03 -7.541745410357187556e-04
1.505339944683453723e+03 1.646940644857877983e-03
1.504670148556753702e+03 -3.198695093594292570e-03
1.504000440342659203e+03 -1.641229943895600478e-03
1.503330820031687836e+03 1.986765126913800361e-03
1.502661287614360845e+03 -1.526499846312091976e-03
1.501991843081195839e+03 -7.961159918464287902e-04
1.501322486422715883e+03 2.042119197788483734e-03
1.500653217629442224e+03 1.913443556035219519e-03
1.499984036691901565e+03 -1.120523872117825011e-03
1.499314943600620609e+03 -2.058173273206963076e-03
1.498645938346122421e+03 1.496268739246601250e-03
1.497977020918939161e+03 2.593410426143530822e-04
1.497308191309599351e+03 4.543980330883873667e-03
1.496639449508636972e+03 2.985063344399635585e-03
1.495970795506582363e+03 6.745150428121545264e-03
1.495302229293971322e+03 -5.490286283749869342e-04
1.494633750861339649e+03 9.332487631219543202e-04
1.493965360199224961e+03 -2.248144529898800283e-04
1.493297057298168511e+03 1.457788269302992025e-03
1.492628842148706099e+03 4.031760654888715857e-03
1.491960714741384436e+03 1.151447476386026868e-03
1.491292675066742959e+03 -3.023725163283344855e-03
1.490624723115324741e+03 3.114028281655630698e-03
1.489956858877681952e+03 6.467089857282674187e-04
1.489289082344357666e+03 3.005382714586267781e-03
1.488621393505900414e+03 -5.169373724580759652e-03
1.487953792352866003e+03 -1.904642760828934803e-03
1.487286278875799326e+03 -9.959638179383033425e-04
1.486618853065259827e+03 -1.956827878747848318e-03
1.485951514911797858e+03 3.185280512446042600e-03
1.485284264405971044e+03 1.288470819162442849e-03
1.484617101538337010e+03 -3.974245006462090793e-03
1.483950026299457022e+03 6.480614519301236554e-03
1.483283038679888705e+03 7.355825918727843665e-03
1.482616138670195141e+03 -6.764831525174206869e-03
1.481949326260941234e+03 -6.466681777890948436e-05
1.481282601442688247e+03 -6.916222833440905131e-04
1.480615964206004719e+03 -3.236139000441873824e-03
1.479949414541461010e+03 -3.923222765531487674e-03
1.479282952439622022e+03 5.799711324619166546e-03
1.478616577891058114e+03 1.692333628440572226e-03
1.477950290886346920e+03 2.169479851769253852e-03
1.477284091416056981e+03 -4.504371804261317336e-03
1.476617979470764112e+03 3.359343344331965596e-03
1.475951955041045949e+03 -1.189796803251891993e-03
1.475286018117480126e+03 2.472387212930794460e-03
1.474620168690646096e+03 6.938681596989264809e-03
1.473954406751123315e+03 4.885036856735957937e-03
1.473288732289493055e+03 1.713052948662408675e-04
1.472623145296340226e+03 -2.965795397741096372e-03
1.471957645762255197e+03 2.132452416432350367e-03
1.471292233677815602e+03 3.148130384057669200e-03
1.470626909033615448e+03 1.185826358412836370e-03
1.469961671820241463e+03 4.745892151032785056e-03
1.469296522028284016e+03 5.065529515689596966e-03
1.468631459648335294e+03 4.080079603437905891e-03
1.467966484670994760e+03 -1.910779749122393061e-03
1.467301597086850961e+03 -2.203307503456986439e-03
1.466636796886501543e+03 -5.462479474180675747e-03
1.465972084060545967e+03 5.662712631565499852e-03
1.465307458599583697e+03 -7.824031899178834210e-03
1.464642920494214195e+03 -4.846523548178252941e-03
1.463978469735044200e+03 4.764080626349459675e-03
1.463314106312671356e+03 2.086577914824317911e-04
1.462649830217704221e+03 3.669688453040534717e-03
1.461985641440747713e+03 -6.341745773670580920e-03
1.461321539972414030e+03 -1.841167597861291831e-03
1.460657525803309909e+03 -1.863905127725820274e-03
1.459993598924045727e+03 -3.364050147050750422e-03
1.459329759325231862e+03 2.277420006756741052e-04
1.458666006997487784e+03 9.121027841799383973e-03
1.458002341931427509e+03 -5.020470042803649481e-03
1.457338764117663231e+03 -7.133938604273618381e-03
1.456675273546818062e+03 1.834131818793792229e-03
1.456011870209509652e+03 -1.342914511030633565e-03
1.455348554096359294e+03 2.404775140628840659e-04
1.454685325197990096e+03 5.382442475960220324e-03
1.454022183505025168e+03 -1.377810343013417729e-03
1.453359129008089440e+03 -7.277909394024439319e-04
1.452696161697809657e+03 -3.008994520274312426e-03
1.452033281564818026e+03 9.548158325881926645e-03
1.451370488599737655e+03 -7.458451156677856509e-04
1.450707782793204387e+03 -4.075775376381208766e-04
1.450045164135850428e+03 -7.723434786859334359e-04
1.449382632618307980e+03 6.234258332520918253e-04
1.448720188231214706e+03 4.384708673978724575e-03
1.448057830965204630e+03 -1.434599456745430657e-02
1.447395560810919051e+03 9.620535987517605386e-03
1.446733377758997449e+03 -6.415712771282200064e-03
1.446071281800079305e+03 1.070325046100390268e-02
1.445409272924805919e+03 -7.563659315784735521e-03
1.444747351123825865e+03 1.794995879706366964e-03
1.444085516387782263e+03 -1.244574555879024262e-03
1.443423768707321869e+03 1.036448580655532740e-02
1.442762108073093259e+03 3.842458823716748007e-03
1.442100534475746827e+03 5.172627859364870018e-03
1.441439047905931147e+03 1.129655472954420314e-02
1.440777648354303892e+03 -4.106024723035646765e-03
1.440116335811515455e+03 8.998216013845532213e-03
1.439455110268223507e+03 -1.318399504314995193e-03
1.438793971715085718e+03 9.203406012959455471e-03
1.438132920142754301e+03 1.060704042610290110e-02
1.437471955541897842e+03 1.643417580769431993e-03
1.436811077903170371e+03 -9.782879138316144529e-03
1.436150287217240475e+03 1.292434994777943297e-02
1.435489583474769461e+03 1.177643700456289938e-02
1.434828966666422275e+03 4.103262839567335674e-03
1.434168436782869321e+03 -5.222306510587726089e-03
1.433507993814775546e+03 -2.846399235197594364e-03
1.432847637752813171e+03 5.723269510755693394e-03
1.432187368587650781e+03 9.702604642324278925e-03
1.431527186309964236e+03 7.056535379147300426e-03
1.430867090910427578e+03 9.002636336531713579e-03
1.430207082379713029e+03 -1.052929628007973507e-03
1.429547160708503725e+03 1.412392974010624920e-03
1.428887325887471889e+03 -3.148667059757849235e-03
1.428227577907302475e+03 -3.611181086344852909e-03
1.427567916758673164e+03 -1.421391470840416629e-02
1.426908342432268910e+03 -5.381107617005320524e-03
1.426248854918776487e+03 -6.820412700673551820e-05
1.425589454208875395e+03 -6.603939455216081486e-03
1.424930140293257864e+03 1.023323264923444754e-02
1.424270913162610668e+03 -3.509564840169456749e-03
1.423611772807624220e+03 2.664151276537616783e-02
1.422952719218990751e+03 1.646189581474098024e-02
1.422293752387398854e+03 -3.669177186598376102e-03
1.421634872303551674e+03 -2.012310369911493591e-02
1.420976078958135986e+03 -1.213749630825002208e-02
1.420317372341853115e+03 4.775147419624843972e-03
1.419658752445404389e+03 -1.900301268069154621e-03
1.419000219259483856e+03 5.387086868844041115e-04
1.418341772774796482e+03 7.342677596055528430e-03
1.417683412982045411e+03 1.423823287799660595e-02
1.417025139871931970e+03 5.102350315958697861e-03
1.416366953435168398e+03 2.402584169136552650e-02
1.415708853662456022e+03 -4.588587566282199826e-03
1.415050840544505263e+03 -3.433774620376763096e-03
1.414392914072026542e+03 -8.728440051338551969e-03
1.413735074235732100e+03 6.100903396882322548e-03
1.413077321026334175e+03 1.234996899519526410e-02
1.412419654434546828e+03 -3.714124629888218912e-03
1.411762074451085937e+03 4.218479177370994433e-03
1.411104581066669198e+03 -2.128139664359814109e-02
1.410447174272016127e+03 -2.690815870367643109e-02
1.409789854057846242e+03 -3.812557448934488381e-03
1.409132620414880876e+03 8.737165809770892563e-03
1.408475473333843183e+03 -7.530963697745815880e-03
1.407818412805458138e+03 -1.850287480348340730e-02
1.407161438820448893e+03 -2.056369795286966048e-02
1.406504551369547698e+03 -9.081119871649931397e-03
1.405847750443477707e+03 9.275585059657906473e-03
1.405191036032972988e+03 4.162220489970036227e-03
1.404534408128763971e+03 2.428441230122382541e-02
1.403877866721586543e+03 5.133362603367233601e-03
1.403221411802171133e+03 7.358674829997160355e-03
1.402565043361253629e+03 -7.303620477787375886e-03
1.401908761389573556e+03 8.661402158111732377e-04
1.401252565877868619e+03 -1.977279656914800524e-03
1.400596456816880163e+03 -8.586656942397727366e-03
1.399940434197349532e+03 4.995496998033459139e-03
1.399284498010016250e+03 3.873379822918165613e-03
1.398628648245630757e+03 -1.395079384655944360e-02
1.397972884894934396e+03 -2.356472751554851072e-02
1.397317207948677606e+03 2.672449689161849468e-02
1.396661617397605369e+03 2.707797364750218899e-02
1.396006113232473581e+03 -1.975907944609981565e-02
1.395350695444029043e+03 -5.779016966639221459e-03
1.394695364023025832e+03 1.721541490327782586e-02
1.394040118960219843e+03 -1.053016427216461881e-02
1.393384960246366973e+03 -7.091049979984558223e-03
1.392729887872223117e+03 1.440185348408732843e-02
1.392074901828547809e+03 9.380473090192733773e-03
1.391420002106100583e+03 3.374232509433516825e-02
1.390765188695644611e+03 -4.052595351792561557e-02
1.390110461587941245e+03 1.287795489923236961e-02
1.389455820773759115e+03 -2.615868431225823205e-03
1.388801266243857754e+03 2.800620410495401752e-03
1.388146797989009428e+03 -1.374970160466098233e-02
1.387492415999979130e+03 8.280978697953612910e-03
1.386838120267540944e+03 2.097755587073298761e-02
1.386183910782465318e+03 -2.907663540511271419e-02
1.385529787535524520e+03 -4.053090936489166241e-02
1.384875750517494453e+03 1.835345332764226275e-02
1.384221799719149203e+03 -4.105420316811475567e-02
1.383567935131266495e+03 -3.642962542561660466e-02
1.382914156744625870e+03 5.331091659479569866e-02
1.382260464550008692e+03 3.249940242290742104e-02
1.381606858538194501e+03 2.220233429386308036e-02
1.380953338699968299e+03 6.450352724454409825e-02
1.380299905026111446e+03 5.519537887610262428e-02
1.379646557507416219e+03 -3.723465272697674272e-02
1.378993296134662160e+03 -2.143947568047131075e-02
1.378340120898641544e+03 9.259625991474864509e-03
1.377687031790146648e+03 3.124143654437917805e-02
1.377034028799966109e+03 -1.496460806533076240e-02
1.376381111918895840e+03 1.346405442523265078e-02
1.375728281137728118e+03 3.501000517914855392e-02
1.375075536447260674e+03 -3.930678970701297764e-02
1.374422877838287604e+03 -2.049480932289706944e-02
1.373770305301610279e+03 2.749561486430957685e-02
1.373117818828030067e+03 1.162406007942833053e-02
1.372465418408346522e+03 2.242822590460550464e-03
1.371813104033362833e+03 -1.138017821945990979e-02
1.371160875693885828e+03 4.571077887448278532e-02
1.370508733380716876e+03 -2.314795468030889092e-02
1.369856677084668263e+03 -2.648911790282562628e-02
1.369204706796546816e+03 -1.085403497683269936e-01
1.368552822507161181e+03 -3.358604310999758341e-02
1.367901024207325463e+03 2.135409429605654441e-05
1.367249311887851945e+03 9.112483211449966258e-03
1.366597685539552913e+03 -6.819672705747274744e-02
1.365946145153247926e+03 -5.257392122227073916e-02
1.365294690719752907e+03 4.162460091524074202e-02
1.364643322229885598e+03 1.001652142686761809e-01
1.363992039674469197e+03 -2.451447496925182601e-02
1.363340843044321446e+03 -7.445154230825384856e-02
1.362689732330267361e+03 1.797069324581627159e-01
1.362038707523130142e+03 5.267559701686852502e-05
1.361387768613738444e+03 1.071406488320277572e-01
1.360736915592917285e+03 5.856818719825505892e-02
1.360086148451498957e+03 -7.235877931591222501e-02
1.359435467180306659e+03 -1.009063120704749017e-01
1.358784871770178142e+03 6.166174103919160043e-02
1.358134362211945700e+03 -1.154488855017739291e-02
1.357483938496439805e+03 1.220223009076126103e-02
1.356833600614501847e+03 6.513994808533227210e-02
1.356183348556962301e+03 -4.452928631459500408e-02
1.355533182314668011e+03 9.915327869790495352e-02
1.354883101878453090e+03 6.510292612289469982e-02
1.354233107239162564e+03 -6.751061005277579630e-02
1.353583198387637822e+03 -1.052724564478311059e-01
1.352933375314722070e+03 8.850829230095400013e-02
1.352283638011263974e+03 1.007123845372001614e-01
1.351633986468108560e+03 -1.899982501714730099e-01
1.350984420676108130e+03 -8.579098577054303232e-02
1.350334940626107709e+03 9.446637201759944258e-02
1.349685546308961420e+03 1.778926883596888137e-02
1.349036237715521565e+03 3.276894675474057578e-02
1.348387014836645903e+03 5.763166148685074791e-02
1.347737877663184918e+03 -2.401846574630091963e-02
1.347088826185998187e+03 -1.136917314583067162e-01
1.346439860395947107e+03 -9.893793877518458624e-02
1.345790980283885801e+03 -5.503891661689726267e-02
1.345142185840682941e+03 -1.011616596881671631e-01
1.344493477057196287e+03 1.659245384246635924e-01
1.343844853924290874e+03 -1.458950218580556957e-02
1.343196316432833555e+03 -2.314469584697244064e-01
1.342547864573693005e+03 -2.346101012483606599e-02
1.341899498337736077e+03 1.168440367292246651e-01
1.341251217715831444e+03 1.577946542974328348e-01
1.340603022698851419e+03 3.043156959293945654e-02
1.339954913277671949e+03 -1.260178144844907033e-01
1.339306889443163527e+03 4.358588173126575205e-01
1.338658951186203922e+03 1.608172620063405556e-01
1.338011098497669082e+03 1.480176740901527899e-01
1.337363331368440413e+03 9.878838510759381519e-02
1.336715649789395684e+03 -2.514746068669597157e-01
1.336068053751414482e+03 -5.279793073421676919e-01
1.335420543245381850e+03 -5.255817947211510743e-02
1.334773118262182834e+03 1.383182726786532923e-01
1.334125778792700658e+03 2.498932326719230379e-01
1.333478524827824003e+03 -5.758233753737667104e-01
1.332831356358441553e+03 -7.712559989809870953e-02
1.332184273375445628e+03 -3.439410244661332827e-01
1.331537275869723089e+03 1.266572754989042648e-01
1.330890363832168077e+03 4.288807593228032844e-01
1.330243537253676550e+03 1.455021243887028026e-02
1.329596796125142646e+03 2.054846952158605189e-01
1.328950140437464142e+03 1.729528417092103254e-01
1.328303570181538817e+03 1.838247561130214869e-01
1.327657085348268083e+03 1.123421773803645052e-01
1.327010685928551538e+03 -1.072922999145067002e-01
1.326364371913292416e+03 6.607629355771195423e-02
1.325718143293393950e+03 3.159960508274511914e-02
1.325072000059764832e+03 -7.842115586697020468e-01
1.324425942203310115e+03 -3.292789221595540106e-01
1.323779969714936669e+03 -2.805531377758972711e-02
1.323134082585556826e+03 -1.881759561777158196e-01
1.322488280806082912e+03 1.955292317556125703e-01
1.321842564367421801e+03 -3.042249214200323237e-01
1.321196933260493097e+03 -2.915966354227710333e-01
1.320551387476210948e+03 -3.389637455156436774e-01
1.319905927005493140e+03 8.459845309726355955e-01
1.319260551839255641e+03 -1.753124854650798259e-01
1.318615261968418054e+03 1.000109496189163782e-01
1.317970057383903622e+03 -2.922199654866726171e-01
1.317324938076637409e+03 -2.278163961013615624e-01
1.316679904037537199e+03 7.834354986727243286e-02
1.316034955257533511e+03 2.309167558464245706e-01
1.315390091727551408e+03 4.680831284427368344e-02
1.314745313438519588e+03 -5.767165968891485583e-01
1.314100620381366753e+03 -4.776138303495238158e-01
1.313456012547025239e+03 -3.519971513655266171e-01
1.312811489926425565e+03 -5.965086547516247339e-01
1.312167052510505528e+03 -2.512899846472314014e-01
1.311522700290195644e+03 -3.318511987039887701e-02
1.310878433256437347e+03 -5.954858558439354299e-01
1.310234251400166613e+03 -6.379617901130956170e-01
1.309590154712323056e+03 -1.718775088933244266e-02
1.308946143183846289e+03 1.222939829609375195e+00
1.308302216805683202e+03 1.956589854290610164e-01
1.307658375568771589e+03 -2.514553901468088992e-01
1.307014619464063799e+03 -9.576374745779914210e-01
1.306370948482501262e+03 -1.018743781349498168e-01
1.305727362615032689e+03 5.628868578198807926e-01
1.305083861852612245e+03 1.821983591176675743e-01
1.304440446186185000e+03 4.315791314264155742e-01
1.303797115606705120e+03 -4.715425569178044451e-02
1.303153870105128590e+03 4.382153061863605092e-01
1.302510709672409575e+03 2.329818293676505503e-01
1.301867634299502242e+03 6.995100646844790160e-02
1.301224643977368032e+03 2.538007826905032127e-01
1.300581738696964749e+03 1.110931313995987546e-01
1.299938918449253833e+03 -2.776209164674405816e-01
1.299296183225196728e+03 1.507078720263091698e-01
1.298653533015760331e+03 7.708770345823978687e-02
1.298010967811906085e+03 -9.822463669461845015e-01
1.297368487604600887e+03 -5.174433551156036870e-01
1.296726092384815274e+03 -1.128930074779730258e-01
1.296083782143514327e+03 -2.081853864727231107e-01
1.295441556871674038e+03 -1.171102194255019935e+00
1.294799416560263126e+03 5.408916172313179560e-01
1.294157361200257583e+03 -6.722561230765915496e-01
1.293515390782629765e+03 7.664952854313015207e-01
1.292873505298359305e+03 6.956394085714026621e-02
1.292231704738420376e+03 -8.179994400878758398e-01
1.291589989093796248e+03 -5.883316823530966300e-01
1.290948358355462915e+03 -4.002797881535616331e-01
1.290306812514405465e+03 2.501731658944636116e+00
1.289665351561608986e+03 -1.279270675830290749e+00
1.289023975488056749e+03 -7.590267044732044999e-02
1.288382684284735660e+03 -5.699563167394705587e-01
1.287741477942630809e+03 1.100941408569783064e+00
1.287100356452734559e+03 -3.159279045220331761e-01
1.286459319806035637e+03 1.356063357120463220e+00
1.285818367993528227e+03 1.412547636790908723e-01
1.285177501006204693e+03 -2.776826053901948477e+00
1.284536718835059219e+03 8.466258454498896135e-01
1.283896021471089625e+03 -1.935184749906399548e-01
1.283255408905290096e+03 -1.902494435408021101e+00
1.282614881128663910e+03 3.278916445694183279e-01
1.281974438132208888e+03 6.193323842478637431e-02
1.281334079906930128e+03 -8.387075087195072776e-02
1.280693806443827270e+03 -1.731128368948990914e+00
1.280053617733905412e+03 -4.007678498744948747e-02
1.279413513768175108e+03 1.297878606410148628e+00
1.278773494537637816e+03 5.086496543368064227e-01
1.278133560033305912e+03 3.265421659128335818e-01
1.277493710246189949e+03 -2.658175935056723560e+00
1.276853945167302300e+03 1.056433441605735934e+00
1.276214264787653519e+03 -1.876597900074950864e+00
1.275574669098259619e+03 -2.442223530262109144e+00
1.274935158090138430e+03 -1.397913164667043961e+00
1.274295731754304143e+03 1.223115275369232702e+00
1.273656390081780046e+03 -6.772153184993632280e-01
1.273017133063582150e+03 9.637663800695195349e-02
1.272377960690731925e+03 1.677985100393916573e+00
1.271738872954258113e+03 5.739194143576027418e-01
1.271099869845178546e+03 -1.118534930753618095e+00
1.270460951354523786e+03 3.856758854978051265e-01
1.269822117473318940e+03 -2.877083181016182323e-01
1.269183368192594571e+03 -1.020253240674950934e+00
1.268544703503377605e+03 2.537904961571249451e+00
1.267906123396702242e+03 -3.447823211998195525e-01
1.267267627863600865e+03 2.155852447658501148e-01
1.266629216895109494e+03 -5.704862021972517683e-01
1.265990890482262330e+03 -2.303894568773679374e+00
1.265352648616093575e+03 2.936522169799199444e-01
1.264714491287648343e+03 8.120577620310842626e-01
1.264076418487962655e+03 -2.805750114992330291e-01
1.263438430208077989e+03 -7.302079414491009501e-01
1.262800526439037640e+03 1.946097246601454639e-02
1.262162707171886723e+03 -1.932273792696153070e-01
1.261524972397672173e+03 -1.020305268153402833e+00
1.260887322107435466e+03 1.805284632744003082e-01
1.260249756292234451e+03 -2.540365480883675087e-01
1.259612274943110606e+03 5.632576540585256808e-01
1.258974878051116320e+03 -1.511297237252863024e+00
1.258337565607307624e+03 -1.964320256949432797e-01
1.257700337602738728e+03 -1.642093093979093976e-01
1.257063194028463840e+03 1.947058689433192047e+00
1.256426134875538992e+03 -1.250108787684024669e+00
1.255789160135023849e+03 -1.200046568070964437e+00
1.255152269797978079e+03 6.229138440877565741e-02
1.254515463855463167e+03 -8.165435339659466996e-01
1.253878742298540601e+03 2.679204022684984476e-01
1.253242105118273685e+03 -1.515895228726260369e+00
1.252605552305731180e+03 7.626543931779545815e-01
1.251969083851978212e+03 -2.527945143870445333e-01
1.251332699748083542e+03 3.781345482191438290e-01
1.250696399985114112e+03 -1.351269063159016959e+00
1.250060184554144143e+03 -8.354884317256439097e-02
1.249424053446246035e+03 -1.308819338133861532e+00
1.248788006652490367e+03 -4.201962399893649502e-01
1.248152044163956816e+03 8.138084441478969921e-01
1.247516165971717783e+03 -7.456374125443445688e-01
1.246880372066854761e+03 1.937550535507455152e+00
1.246244662440447428e+03 1.011312362668183917e+00
1.245609037083571820e+03 -7.932938929267797645e-01
1.244973495987316710e+03 4.409714264828066277e-01
1.244338039142763591e+03 -1.081785982466600404e-01
1.243702666540995779e+03 -2.285152521042443929e-01
1.243067378173100224e+03 -1.826936890143692427e+00
1.242432174030167516e+03 3.778117183129005019e-01
1.241797054103284609e+03 1.091594490835431364e+00
1.241162018383542090e+03 8.151130361284177894e-01
1.240527066862034189e+03 1.933759781610113748e+00
1.239892199529853315e+03 -3.413632277487987920e-02
1.239257416378093694e+03 2.844946309635323356e-01
1.238622717397853194e+03 -1.564487411372003756e+00
1.237988102580229679e+03 3.753803564606986498e+00
1.237353571916319197e+03 -7.472367340065247943e-01
1.236719125397226890e+03 -2.920498725368927850e+00
1.236084763014052442e+03 9.097435898305382684e-01
1.235450484757899176e+03 -4.759782205660675336e-01
1.234816290619870415e+03 4.293307109162629587e-01
1.234182180591078577e+03 -1.508695171633924526e+00
1.233548154662625166e+03 7.417393843565320832e-01
1.232914212825618961e+03 -1.612766267633729544e-01
1.232280355071176018e+03 -3.137554862109200315e-01
1.231646581390405117e+03 1.007216700801187637e+00
1.231012891774416858e+03 -1.393223476557949037e-01
1.230379286214329113e+03 -5.207442317669850329e-01
1.229745764701256121e+03 1.442878370236029717e+00
1.229112327226317575e+03 4.832397857627151322e-02
1.228478973780633169e+03 -1.447999917097998024e+00
1.227845704355320777e+03 3.712835937962430388e-01
1.227212518941501912e+03 1.826844928987004790e+00
1.226579417530299907e+03 -1.233051261832101897e+00
1.225946400112839910e+03 -1.441743970608002412e+00
1.225313466680247075e+03 -4.172125784737235055e-02
1.224680617223652007e+03 -4.741316573284153346e-01
1.224047851734178039e+03 6.285940650777548377e-01
1.223415170202959416e+03 1.567233907946092020e-01
1.222782572621128566e+03 2.463212062208875452e-01
1.222150058979812457e+03 1.164185536862237136e+00
1.221517629270152611e+03 -9.692668938512263299e-01
1.220885283483279636e+03 -1.027860108602943079e+00
1.220253021610333235e+03 1.506897848826099340e+00
1.219620843642451291e+03 4.641001263305528646e-01
1.218988749570773507e+03 9.586882681061443812e-01
1.218356739386443223e+03 -7.624430716873613623e-01
1.217724813080598324e+03 -5.190605095316369599e-01
1.217092970644389425e+03 -3.353779201809405919e+00
1.216461212068958048e+03 1.208013111879489454e+00
1.215829537345452991e+03 -1.424093455586771473e+00
1.215197946465019413e+03 -1.110821749491968324e+00
1.214566439418807931e+03 -8.485050735117612986e-01
1.213935016197974619e+03 2.467334956367987220e-01
1.213303676793666455e+03 -1.079683750797556741e+00
1.212672421197041331e+03 -6.826214948874311794e-01
1.212041249399253502e+03 -7.612817086077799944e-01
1.211410161391457223e+03 1.500879067176087711e-01
1.210779157164815842e+03 1.576144239803061842e+00
1.210148236710483616e+03 -4.285390459890947579e-01
1.209517400019623892e+03 -2.070486491332383494e+00
1.208886647083400021e+03 -1.540954199813981962e-01
1.208255977892973533e+03 -4.680482783937431890e-01
1.207625392439511415e+03 5.641764439748339077e-01
1.206994890714178837e+03 2.857121889996010466e-01
1.206364472708146423e+03 -7.244526414518956403e-02
1.205734138412581160e+03 -8.869365563077324932e-01
1.205103887818655494e+03 3.377470229523288903e-01
1.204473720917540049e+03 2.234046181334546355e-01
1.203843637700409090e+03 -1.734360797155395373e-01
1.203213638158438698e+03 -5.579872343825466041e-01
1.202583722282803137e+03 -3.555044887707972667e-01
1.201953890064683947e+03 8.329091240768600191e-01
1.201324141495255390e+03 2.414209446987286567e-02
1.200694476565702644e+03 -6.122637408442047624e-01
1.200064895267203610e+03 -6.955362317108202408e-01
1.199435397590945286e+03 -5.911838064034439233e-01
1.198805983528111028e+03 -3.195323828703727220e-01
1.198176653069887834e+03 1.593367568903777176e+00
1.197547406207462700e+03 -1.301344856321505983e+00
1.196918242932024441e+03 1.410605053330502845e-01
1.196289163234763691e+03 -3.716176750884628288e-01
1.195660167106871086e+03 -2.968050265235203655e-01
1.195031254539542715e+03 -3.384090206657097699e-01
1.194402425523969214e+03 1.519114501704798448e+00
1.193773680051352130e+03 8.731979075559210823e-01
1.193145018112882099e+03 4.736744975515133627e-01
1.192516439699764305e+03 1.663241632230384681e+00
1.191887944803194841e+03 1.750425779272651305e-01
1.191259533414378893e+03 3.753730865811336637e-01
1.190631205524516190e+03 3.124078700950589926e+00
1.190002961124813737e+03 -6.424237460418189549e-01
1.189374800206473083e+03 9.160116383719316135e-02
1.188746722760708508e+03 -2.474441326360915516e-02
1.188118728778719742e+03 4.326925456942308790e-01
1.187490818251726523e+03 -2.464945730444725869e-02
1.186862991170932219e+03 5.374048316221895494e-01
