# Supplementary material for: Elevated concentrations cause upright alpha-synuclein conformation at lipid interfaces
Source: Nat Commun. 2023 Sep 18;14:5731. doi: 10.1038/s41467-023-39843-1 (PMC10507035; doi:10.1038/s41467-023-39843-1)
Supplement: Supplementary file 3 — Source Data [file 41467_2023_39843_MOESM3_ESM.zip › Source Data file/FigureS3/A/aS-DPPG_50uM-reproduction-NoFiltration_t = 18.47 to 21.15 hr.txt]

2.303734463863343990e+03 1.362131448091334629e-02
2.302961100516073202e+03 3.289178290303780561e-02
2.302187836495217198e+03 2.443528043605142780e-02
2.301414671789645581e+03 -2.089054009316582139e-02
2.300641606388224318e+03 -2.839583326714577305e-02
2.299868640279824831e+03 3.571922955124501135e-03
2.299095773453316724e+03 1.809105670521314558e-03
2.298323005897578696e+03 -5.159193710077817491e-02
2.297550337601480351e+03 4.105219649792933578e-02
2.296777768553902206e+03 8.278459894744842618e-02
2.296005298743721141e+03 1.381269444089579766e-02
2.295232928159812218e+03 8.573624136410214897e-03
2.294460656791063229e+03 8.574466963036802419e-03
2.293688484626352874e+03 -9.775864153486173852e-04
2.292916411654567128e+03 -5.068205483622058999e-02
2.292144437864588326e+03 2.412593037176877231e-02
2.291372563245306083e+03 -3.631059810089993373e-02
2.290600787785611828e+03 2.130683324054719052e-02
2.289829111474389720e+03 3.144380451516996799e-02
2.289057534300536645e+03 5.428604003307215681e-03
2.288286056252940398e+03 -3.849967908348957829e-02
2.287514677320499686e+03 -1.957377142849302948e-02
2.286743397492111399e+03 2.603832582648831287e-02
2.285972216756672424e+03 -9.119061269709545850e-03
2.285201135103079650e+03 -3.088939686982362237e-02
2.284430152520235424e+03 1.699902723273512620e-02
2.283659268997043910e+03 -5.408906420865134193e-03
2.282888484522407452e+03 2.724566187045619758e-02
2.282117799085232036e+03 2.941863609504286395e-02
2.281347212674421826e+03 3.053404495599251409e-02
2.280576725278890081e+03 -7.424984547843917204e-02
2.279806336887540965e+03 -2.666195288642246933e-02
2.279036047489289558e+03 -1.327492406665692869e-02
2.278265857073050938e+03 2.021191883066329742e-02
2.277495765627734727e+03 -1.565260128745835089e-02
2.276725773142261460e+03 -2.667702775310927185e-02
2.275955879605542577e+03 1.260818916606060505e-03
2.275186085006502253e+03 -2.544029400478244052e-02
2.274416389334062842e+03 2.001580888485553558e-02
2.273646792577141241e+03 -4.722002609100504900e-02
2.272877294724663443e+03 5.317480494717665568e-03
2.272107895765555440e+03 1.134095433202942337e-02
2.271338595688741407e+03 -5.595306659631094082e-03
2.270569394483152792e+03 3.519819222690270116e-02
2.269800292137719225e+03 -1.477463202838254219e-02
2.269031288641366700e+03 -1.659673342517421074e-02
2.268262383983035761e+03 2.604369848701497403e-02
2.267493578151652400e+03 4.658876205551859551e-03
2.266724871136160800e+03 3.507366728843186828e-05
2.265956262925490591e+03 2.244877195101637607e-02
2.265187753508585956e+03 -4.046635668064609524e-03
2.264419342874387439e+03 1.256835640490706549e-02
2.263651031011833766e+03 3.021913745411263647e-02
2.262882817909867299e+03 5.980739410991761131e-03
2.262114703557437679e+03 -1.369126628419792963e-02
2.261346687943489087e+03 -6.754223392605671061e-02
2.260578771056969344e+03 -1.801697608394276905e-03
2.259810952886826271e+03 -4.147947507916229654e-02
2.259043233422013145e+03 -1.422873833422008769e-03
2.258275612651483243e+03 -7.789416270309242399e-03
2.257508090564189843e+03 -1.178959982682186098e-03
2.256740667149086221e+03 1.579873241552096075e-02
2.255973342395132931e+03 -2.261501980749574744e-02
2.255206116291286889e+03 -2.753612297231468678e-02
2.254438988826506829e+03 1.115749083610969965e-02
2.253671959989755123e+03 -4.119073665003961104e-02
2.252905029769999601e+03 2.913408208337789351e-02
2.252138198156198996e+03 -1.073144607714097976e-02
2.251371465137321138e+03 2.719874537664144012e-02
2.250604830702335676e+03 1.166244920273429124e-02
2.249838294840208619e+03 7.315036108544129868e-03
2.249071857539915072e+03 -2.279990376143362085e-02
2.248305518790422866e+03 2.912844448234234995e-02
2.247539278580708924e+03 2.065836265981004644e-02
2.246773136899746532e+03 -4.377521909869499378e-02
2.246007093736514435e+03 -1.418941226189818564e-02
2.245241149079989555e+03 -3.557246668246882154e-02
2.244475302919152455e+03 2.219155543130176336e-02
2.243709555242985516e+03 -5.041936045417445833e-02
2.242943906040469301e+03 4.753690549779496753e-03
2.242178355300591647e+03 1.819664609742977987e-02
2.241412903012336756e+03 -6.342342542611061063e-03
2.240647549164688826e+03 3.122298111534463350e-02
2.239882293746642972e+03 -6.007065851030731797e-03
2.239117136747185214e+03 -1.005154611788540084e-02
2.238352078155308845e+03 1.031776040939292975e-02
2.237587117960008982e+03 -9.582676089775950604e-03
2.236822256150277099e+03 -1.226286391128592231e-02
2.236057492715113767e+03 -7.421376393172461096e-03
2.235292827643517739e+03 -2.830193180943596856e-02
2.234528260924482311e+03 2.826751976615553361e-04
2.233763792547013509e+03 2.294155940164485652e-02
2.232999422500115543e+03 -7.672320025642158370e-03
2.232235150772790803e+03 3.346660688432960551e-02
2.231470977354043498e+03 -9.862528696146524720e-03
2.230706902232879656e+03 -3.875664591251815755e-02
2.229942925398314401e+03 7.538155869108703784e-03
2.229179046839351940e+03 -5.645192340908208178e-03
2.228415266545003760e+03 -1.981196210558804072e-02
2.227651584504288621e+03 3.873202741274596895e-03
2.226888000706219827e+03 4.153411335752929014e-03
2.226124515139808864e+03 -1.782694415503964167e-02
2.225361127794079948e+03 9.206436764817530621e-03
2.224597838658048204e+03 9.397131833730290942e-03
2.223834647720736029e+03 6.813684043869946277e-03
2.223071554971165824e+03 -1.930829581315205573e-02
2.222308560398359987e+03 -1.786154298425338821e-02
2.221545663991348192e+03 3.522088457792403853e-03
2.220782865739152840e+03 8.350743135109195414e-03
2.220020165630805423e+03 6.854159692999288456e-03
2.219257563655333797e+03 -1.249821310925381193e-02
2.218495059801771276e+03 1.788727424322346946e-03
2.217732654059149354e+03 -1.853536268239475149e-02
2.216970346416504981e+03 -1.260841909945148052e-03
2.216208136862869651e+03 1.839945180345187083e-03
2.215446025387287591e+03 -8.161285993510089196e-03
2.214684011978793933e+03 1.669258709657466325e-03
2.213922096626429266e+03 1.075530269203836715e-02
2.213160279319235997e+03 1.791249182127929674e-03
2.212398560046258353e+03 -1.497473462476581023e-02
2.211636938796540562e+03 1.564428174698623058e-03
2.210875415559132307e+03 4.176849191552652919e-03
2.210113990323077815e+03 -2.101588431251059236e-02
2.209352663077430407e+03 -3.615384125617363865e-03
2.208591433811237948e+03 -9.908566488515006820e-03
2.207830302513557399e+03 1.762604496603680654e-02
2.207069269173436624e+03 -1.461070797645680833e-02
2.206308333779938039e+03 -1.498699126741723404e-02
2.205547496322118604e+03 9.283535833690112482e-03
2.204786756789029823e+03 -9.231472173098905984e-03
2.204026115169743207e+03 -5.612754407145589992e-04
2.203265571453308439e+03 1.700616584966338496e-02
2.202505125628800670e+03 -5.648753477105341626e-03
2.201744777685276858e+03 7.383179262486781573e-03
2.200984527611806698e+03 -3.483396574701870443e-03
2.200224375397458061e+03 -1.023212811003195409e-02
2.199464321031297004e+03 4.272120046250610891e-03
2.198704364502398676e+03 -1.053251196845159283e-02
2.197944505799836406e+03 -2.058289290022426166e-02
2.197184744912681708e+03 7.136398499570303054e-03
2.196425081830009731e+03 1.460492633314068936e-02
2.195665516540895624e+03 -1.007998048339544574e-02
2.194906049034425450e+03 -6.199722860341094766e-03
2.194146679299672542e+03 4.394165727351542067e-03
2.193387407325721142e+03 5.021964312322268163e-03
2.192628233101651858e+03 7.418503285671825508e-03
2.191869156616554392e+03 -9.017472184085058295e-03
2.191110177859509349e+03 3.185101222965261783e-03
2.190351296819606432e+03 -9.215419723234233654e-03
2.189592513485937161e+03 2.619253364199025744e-03
2.188833827847591238e+03 1.872122508179460253e-03
2.188075239893658363e+03 -7.329704407193511802e-03
2.187316749613233696e+03 -4.109422572507149055e-03
2.186558356995414215e+03 6.217542443316626845e-03
2.185800062029295077e+03 -5.677378216863459334e-04
2.185041864703973260e+03 -1.417793836668531336e-02
2.184283765008551200e+03 -1.395245621346132524e-02
2.183525762932131329e+03 -4.702326875690880648e-03
2.182767858463812445e+03 3.927312458352453725e-03
2.182010051592700620e+03 -4.396787383181128411e-03
2.181252342307900108e+03 7.079021187353321670e-03
2.180494730598524256e+03 -9.464193722932088410e-03
2.179737216453673682e+03 1.158500660274817788e-02
2.178979799862465370e+03 -4.677553064228039646e-03
2.178222480814009032e+03 -1.899158774886129187e-03
2.177465259297418015e+03 4.086841019520990638e-03
2.176708135301807488e+03 1.617767431176003637e-04
2.175951108816292617e+03 1.620152904035187125e-03
2.175194179829992208e+03 1.781352368860840462e-03
2.174437348332026886e+03 1.799084935461722681e-03
2.173680614311517274e+03 -2.271763885477262688e-03
2.172923977757583998e+03 1.566633851956475421e-03
2.172167438659354957e+03 3.862661214571133737e-03
2.171410997005952595e+03 -8.166252604462703128e-04
2.170654652786504812e+03 -2.054585661184438628e-03
2.169898405990139509e+03 -7.984530393627541252e-04
2.169142256605988223e+03 -5.360315510028257520e-03
2.168386204623182493e+03 -2.026976107195020867e-03
2.167630250030855677e+03 -8.877790786173097096e-03
2.166874392818139313e+03 -4.420171174345687709e-03
2.166118632974174034e+03 -2.333358910254600647e-03
2.165362970488093197e+03 8.531158117886992326e-03
2.164607405349041073e+03 1.590883276989943969e-04
2.163851937546152840e+03 1.432841644527300819e-05
2.163096567068576405e+03 -7.056553701673023201e-04
2.162341293905452403e+03 -3.839341427316406347e-04
2.161586118045925105e+03 -1.303384282486608691e-05
2.160831039479142419e+03 -1.691005655203770344e-03
2.160076058194252255e+03 -5.458002158738823294e-03
2.159321174180406160e+03 -4.121259839346486792e-03
2.158566387426755682e+03 -2.982111106463798678e-03
2.157811697922450549e+03 -3.068016108137775876e-04
2.157057105656645945e+03 -3.444395464106807941e-03
2.156302610618500694e+03 -3.641454568427323355e-05
2.155548212797169981e+03 -4.286927639907011332e-03
2.154793912181812630e+03 -2.033393590569691333e-03
2.154039708761589281e+03 -4.653617428006648869e-03
2.153285602525660579e+03 -5.688039769109078277e-03
2.152531593463194440e+03 -8.346019964239360109e-04
2.151777681563349688e+03 -1.991482530839687026e-03
2.151023866815296060e+03 -7.338847002411716565e-03
2.150270149208203293e+03 -7.941202792568004569e-04
2.149516528731235667e+03 6.857394482496221959e-04
2.148763005373572014e+03 -2.230364978371144388e-03
2.148009579124376614e+03 2.058304324225910826e-03
2.147256249972826481e+03 1.994178623984709919e-03
2.146503017908102265e+03 -3.172487835677718308e-03
2.145749882919371885e+03 3.206773435882295971e-03
2.144996844995821448e+03 -1.176342023851619173e-03
2.144243904126627967e+03 1.398810591392976805e-03
2.143491060300973913e+03 -3.865197678170435511e-03
2.142738313508041756e+03 -2.556833179740342077e-03
2.141985663737015784e+03 -5.790398468401041464e-03
2.141233110977082106e+03 4.282223511689588202e-03
2.140480655217426829e+03 -2.740401868551864926e-03
2.139728296447245157e+03 7.055518377994473385e-04
2.138976034655719559e+03 4.540443937347620439e-03
2.138223869832050696e+03 -1.166109787562058129e-03
2.137471801965426494e+03 6.791299038037449699e-03
2.136719831045042156e+03 2.275009217640822177e-04
2.135967957060096523e+03 -1.286510131108974412e-03
2.135216179999788437e+03 -1.056955333240956404e-02
2.134464499853316738e+03 4.123550719311823778e-03
2.133712916609882086e+03 2.477700639874435120e-04
2.132961430258686960e+03 -2.081622524899335734e-04
2.132210040788939295e+03 7.389469320638509956e-04
2.131458748189837934e+03 -2.773375895550911005e-03
2.130707552450596268e+03 -6.440790634063761622e-03
2.129956453560418595e+03 2.963301219130292253e-03
2.129205451508520127e+03 -3.574931037332102629e-03
2.128454546284110620e+03 -4.286742584379905538e-04
2.127703737876405285e+03 -8.994221812268667418e-03
2.126953026274613876e+03 1.519988581757846435e-03
2.126202411467957063e+03 -2.174676975063474359e-03
2.125451893445651876e+03 8.268127428169947746e-04
2.124701472196917166e+03 -2.764066994062515381e-03
2.123951147710973601e+03 -4.117349540292527317e-05
2.123200919977043668e+03 3.523348908425757292e-03
2.122450788984351675e+03 9.448520945582618681e-04
2.121700754722123747e+03 1.692931814141397694e-03
2.120950817179587830e+03 3.428538689631676056e-03
2.120200976345970048e+03 3.847576335603431884e-03
2.119451232210500166e+03 2.022456852569401529e-04
2.118701584762413404e+03 5.050747021030826999e-04
2.117952033990937707e+03 -2.965917505907427702e-03
2.117202579885311934e+03 -1.260444876247014939e-03
2.116453222434769486e+03 -3.982650634271825939e-03
2.115703961628549223e+03 -6.726834504093667962e-04
2.114954797455888183e+03 1.461945466209929254e-03
2.114205729906030683e+03 -4.702826324332427463e-03
2.113456758968213762e+03 1.143161650310832054e-03
2.112707884631687193e+03 2.959167735720784603e-03
2.111959106885691654e+03 1.014096936696583663e-04
2.111210425719475097e+03 -7.243884570480955791e-03
2.110461841122283658e+03 -1.701652023815923955e-03
2.109713353083370748e+03 -8.813188052961305004e-05
2.108964961591986139e+03 1.456572429520518767e-05
2.108216666637383241e+03 7.511311216273192613e-04
2.107468468208811828e+03 4.231110573501755366e-03
2.106720366295530766e+03 3.023716316643350072e-03
2.105972360886798924e+03 2.661779403780581204e-04
2.105224451971873350e+03 -1.828134138922962466e-03
2.104476639540012911e+03 1.020986182581578694e-04
2.103728923580481933e+03 1.192313506909738029e-04
2.102981304082541101e+03 -2.390754003581635999e-03
2.102233781035458378e+03 3.990842909752578480e-03
2.101486354428498089e+03 -1.058340165147478871e-03
2.100739024250926377e+03 4.024376339480671520e-03
2.099991790492014843e+03 5.561051816099636669e-03
2.099244653141035087e+03 1.038519294513114968e-03
2.098497612187256891e+03 -4.099267967399841737e-04
2.097750667619953674e+03 -2.115513201215314231e-03
2.097003819428404313e+03 4.180486291467268474e-03
2.096257067601884046e+03 1.721619315125468062e-04
2.095510412129668111e+03 -3.322381346541310523e-03
2.094763853001040843e+03 9.886023713704960875e-04
2.094017390205281117e+03 -7.978157994340509714e-04
2.093271023731673267e+03 7.466876178173281146e-04
2.092524753569497989e+03 -1.278024588400123547e-03
2.091778579708048710e+03 1.785065302507021778e-03
2.091032502136604307e+03 9.718364130197864595e-04
2.090286520844458209e+03 -1.572777029090607556e-03
2.089540635820902025e+03 -1.127693298096402088e-03
2.088794847055225546e+03 -1.372485336928020534e-04
2.088049154536722199e+03 1.286055013802853099e-03
2.087303558254687232e+03 -3.598550351720652008e-03
2.086558058198415893e+03 -3.082872944264296918e-03
2.085812654357207066e+03 -2.521632220041442746e-03
2.085067346720361456e+03 2.717046362254092046e-03
2.084322135277181587e+03 8.361477950036353812e-04
2.083577020016962706e+03 1.377613474553614502e-05
2.082832000929018250e+03 -3.357145615839090408e-03
2.082087078002647104e+03 6.156668288359506969e-03
2.081342251227157249e+03 3.646634852361658520e-04
2.080597520591860302e+03 -1.529206711524202155e-03
2.079852886086062426e+03 -1.740321093109555408e-03
2.079108347699075239e+03 7.730695790697422786e-04
2.078363905420215815e+03 -3.858355278445604951e-04
2.077619559238795773e+03 -7.259297431586638882e-04
2.076875309144134008e+03 -1.443622382509267190e-03
2.076131155125543955e+03 -1.850230923081617671e-03
2.075387097172346330e+03 -1.238348120266625444e-03
2.074643135273861844e+03 3.541106508239155216e-03
2.073899269419414850e+03 1.452622876085189405e-03
2.073155499598326060e+03 -4.363797172214632951e-04
2.072411825799921644e+03 2.332812925557821004e-03
2.071668248013525954e+03 -4.768505535908603712e-05
2.070924766228470617e+03 1.244488134902658680e-03
2.070181380434085440e+03 3.667160489286184089e-03
2.069438090619696595e+03 3.360646655077785538e-03
2.068694896774642984e+03 2.837292714096784248e-03
2.067951798888252597e+03 3.368106422209989786e-04
2.067208796949867974e+03 1.896175820127432490e-03
2.066465890948822562e+03 4.887160066898280086e-03
2.065723080874453444e+03 4.854794055501508721e-03
2.064980366716103163e+03 2.595088571655457949e-03
2.064237748463112439e+03 7.774023545400500501e-04
2.063495226104825633e+03 -3.834856569966186538e-04
2.062752799630587106e+03 -1.505772706502552373e-04
2.062010469029741216e+03 2.894539709715500571e-03
2.061268234291637782e+03 5.738181375022367295e-04
2.060526095405624801e+03 5.668286123263098324e-03
2.059784052361055728e+03 5.021826993468305519e-04
2.059042105147280381e+03 1.156411984077338698e-03
2.058300253753650395e+03 -1.544277906861220599e-03
2.057558498169524682e+03 2.292121709006113197e-03
2.056816838384260336e+03 -2.972110530568356965e-04
2.056075274387212630e+03 2.905881993338163376e-03
2.055333806167744115e+03 2.344873657478399771e-03
2.054592433715215520e+03 2.097090429881485682e-03
2.053851157018985759e+03 5.163331361451560259e-04
2.053109976068424658e+03 -5.251297390155230862e-04
2.052368890852894765e+03 -1.808096594844457413e-04
2.051627901361762270e+03 1.674803999631962158e-03
2.050887007584402454e+03 2.822772874036437278e-03
2.050146209510177869e+03 1.498461469940442223e-03
2.049405507128465615e+03 -1.028975292480667839e-03
2.048664900428635519e+03 3.258221774687801702e-03
2.047924389400066502e+03 2.725580649728524905e-03
2.047183974032130209e+03 2.298723012279087815e-03
2.046443654314209198e+03 3.510803541944297439e-03
2.045703430235678752e+03 1.318483545504430324e-03
2.044963301785919612e+03 -4.307088846129627667e-04
2.044223268954317973e+03 1.498032901083706835e-03
2.043483331730254577e+03 4.591706600144120033e-04
2.042743490103117438e+03 9.440236332021193161e-04
2.042003744062290934e+03 -8.017917883830405403e-04
2.041264093597163082e+03 2.156112966628414857e-03
2.040524538697127355e+03 1.952086012909848766e-03
2.039785079351573586e+03 2.028700880443792560e-03
2.039045715549891611e+03 9.557264535058477336e-04
2.038306447281480359e+03 1.921438674377642843e-03
2.037567274535731485e+03 1.093260929719673622e-03
2.036828197302047556e+03 2.928051379652283227e-03
2.036089215569822045e+03 7.887769013067931273e-04
2.035350329328457519e+03 2.265792786625987418e-03
2.034611538567358366e+03 1.598327132704167397e-03
2.033872843275925334e+03 2.413256942953064497e-03
2.033134243443562809e+03 1.031068918695691571e-03
2.032395739059680636e+03 2.375051143111951365e-04
2.031657330113683201e+03 3.055719389834279150e-03
2.030919016594980349e+03 1.513433660018834517e-03
2.030180798492985559e+03 3.548326184254723108e-03
2.029442675797108677e+03 1.514033538621158441e-03
2.028704648496765003e+03 3.560436386287695563e-03
2.027966716581371657e+03 1.239960092438361023e-03
2.027228880040342119e+03 1.223575226040446960e-03
2.026491138863097149e+03 4.237390934150106828e-03
2.025753493039057503e+03 1.225063347161985550e-03
2.025015942557640301e+03 7.805355025769442068e-04
2.024278487408273577e+03 1.621217189287070494e-03
2.023541127580379907e+03 2.217829121269819861e-03
2.022803863063383687e+03 1.902721418420189568e-03
2.022066693846716589e+03 1.434733590857407374e-03
2.021329619919804827e+03 2.209036075041207348e-03
2.020592641272076435e+03 4.052993187210245096e-03
2.019855757892966722e+03 1.397308141299982449e-04
2.019118969771909178e+03 2.417007303205161595e-03
2.018382276898340933e+03 9.172424308017710715e-04
2.017645679261691839e+03 2.461687624208600770e-03
2.016909176851406301e+03 1.879068289763438735e-03
2.016172769656921446e+03 2.320322195381110692e-03
2.015436457667678042e+03 1.458304301355146026e-03
2.014700240873120492e+03 9.063652695588867271e-04
2.013964119262687746e+03 7.247903609331257310e-04
2.013228092825831482e+03 1.529216650684291079e-03
2.012492161551996105e+03 1.928988312155818742e-03
2.011756325430631478e+03 1.354922323217573957e-03
2.011020584451185641e+03 2.061917063362976674e-03
2.010284938603110277e+03 1.349224902026733251e-03
2.009549387875860702e+03 1.597319499917811180e-03
2.008813932258886780e+03 1.931976458842250399e-03
2.008078571741651103e+03 1.578786452069484052e-03
2.007343306313607172e+03 7.845853457098527503e-04
2.006608135964213943e+03 2.021758225143066752e-03
2.005873060682935829e+03 2.173622937935070377e-03
2.005138080459229968e+03 1.751559860809284068e-03
2.004403195282562592e+03 1.611482564587881673e-03
2.003668405142398115e+03 8.675722224616965730e-04
2.002933710028202768e+03 9.800124858839306865e-04
2.002199109929446422e+03 1.900251145749742290e-03
2.001464604835595310e+03 1.408986644637712443e-03
2.000730194736122940e+03 3.196687295688474713e-03
1.999995879620502819e+03 7.114286028304518499e-04
1.999261659478206639e+03 2.077305319028485697e-03
1.998527534298711544e+03 1.354511449431881551e-03
1.997793504071494681e+03 1.920876693450632167e-03
1.997059568786036834e+03 2.883569342489739149e-03
1.996325728431811513e+03 2.545124122248605073e-04
1.995591982998306776e+03 2.574928935918098863e-03
1.994858332475001589e+03 1.967532588438455649e-03
1.994124776851384013e+03 1.797579713443122609e-03
1.993391316116934831e+03 2.283392795833656761e-03
1.992657950261149381e+03 1.914271328415002816e-03
1.991924679273510264e+03 1.520951939783609860e-03
1.991191503143511000e+03 2.237213692422288392e-03
1.990458421860645103e+03 1.267070756643283100e-03
1.989725435414402455e+03 1.457252331142947291e-03
1.988992543794282028e+03 1.456578835967710893e-03
1.988259746989775522e+03 2.235494619832537923e-03
1.987527044990383729e+03 3.806321415152791473e-04
1.986794437785609261e+03 4.004832169283561723e-04
1.986061925364949275e+03 2.205336237601223867e-03
1.985329507717908200e+03 1.842709505233413149e-03
1.984597184833988649e+03 2.164605645736778720e-03
1.983864956702698692e+03 1.648719776868846909e-03
1.983132823313544577e+03 6.803202519143690223e-04
1.982400784656030737e+03 9.410111270850187847e-04
1.981668840719672517e+03 1.333177415460343488e-03
1.980936991493981623e+03 1.862634277063614620e-03
1.980205236968469762e+03 9.752997824767581933e-04
1.979473577132646824e+03 1.727949312615449477e-03
1.978742011976039066e+03 2.319485119716171908e-03
1.978010541488154558e+03 1.625620752034131079e-03
1.977279165658517741e+03 2.032104161859082415e-03
1.976547884476649415e+03 1.848409536589862246e-03
1.975816697932066745e+03 8.712647802586222104e-04
1.975085606014299628e+03 8.139111660149892522e-04
1.974354608712868867e+03 1.302457519530218245e-03
1.973623706017302538e+03 1.984450126278927869e-03
1.972892897917128721e+03 1.929840719702439512e-03
1.972162184401877312e+03 9.640401638106354046e-04
1.971431565461080027e+03 1.494447049664021903e-03
1.970701041084268581e+03 7.243416712958121060e-04
1.969970611260974692e+03 1.290149376228547431e-03
1.969240275980740989e+03 1.067431468101208815e-03
1.968510035233097369e+03 1.067426986261182107e-03
1.967779889007584643e+03 1.931918803910088588e-03
1.967049837293743622e+03 1.763934278008932053e-03
1.966319880081116935e+03 2.376610747575843327e-04
1.965590017359245394e+03 1.755590770317646057e-03
1.964860249117677085e+03 1.748254160334589006e-03
1.964130575345954639e+03 1.793103618873019122e-03
1.963400996033624324e+03 1.419431952894693351e-03
1.962671511170241502e+03 1.052590630794986940e-03
1.961942120745350621e+03 1.597881740901937672e-03
1.961212824748507046e+03 1.481046584970362699e-03
1.960483623169262501e+03 1.284915559294419344e-03
1.959754515997175986e+03 1.537397033853889769e-03
1.959025503221799227e+03 1.669878515088914954e-03
1.958296584832693043e+03 1.079535243526655612e-03
1.957567760819416435e+03 8.796659415151844618e-04
1.956839031171528404e+03 1.441226522974086441e-03
1.956110395878595227e+03 2.268580465484519061e-03
1.955381854930179543e+03 1.117392334522346060e-03
1.954653408315847628e+03 7.436100896997226021e-04
1.953925056025163940e+03 1.811501375081470957e-03
1.953196798047700213e+03 1.701589143831939294e-03
1.952468634373024543e+03 1.937242235670925961e-03
1.951740564990708663e+03 1.338195362005965058e-03
1.951012589890327945e+03 1.426671693409751508e-03
1.950284709061454123e+03 1.342037784727885021e-03
1.949556922493662569e+03 1.344801007209017740e-03
1.948829230176534111e+03 1.845927154934005540e-03
1.948101632099647759e+03 1.009844728374015592e-03
1.947374128252580704e+03 2.095040306739367249e-03
1.946646718624917412e+03 7.247513061483935697e-04
1.945919403206240531e+03 7.936235272509360814e-04
1.945192181986138166e+03 1.320015356001074877e-03
1.944465054954191146e+03 1.071608599202696945e-03
1.943738022099991213e+03 1.364690613599754123e-03
1.943011083413128290e+03 1.031712458128450707e-03
1.942284238883190483e+03 1.560400381379930005e-03
1.941557488499776809e+03 1.638799148369444146e-03
1.940830832252473556e+03 1.138407966571172844e-03
1.940104270130877921e+03 7.640599481884821414e-04
1.939377802124592563e+03 1.486240911220180257e-03
1.938651428223209223e+03 9.003808900677036722e-04
1.937925148416330558e+03 1.575708725046815004e-03
1.937198962693561043e+03 1.163878622954456817e-03
1.936472871044499698e+03 1.117028780677780178e-03
1.935746873458750997e+03 1.299733921449561583e-03
1.935020969925924874e+03 1.413274088821834607e-03
1.934295160435623984e+03 -5.598295356201346941e-05
1.933569444977458261e+03 8.808222414204052234e-04
1.932843823541041274e+03 1.529835510656913245e-03
1.932118296115984776e+03 1.756384785002851074e-03
1.931392862691896880e+03 1.940414129288423615e-03
1.930667523258398433e+03 1.459092749053646741e-03
1.929942277805103004e+03 9.293693333187698141e-04
1.929217126321631440e+03 1.952944699842204014e-03
1.928492068797599131e+03 7.755348892059867614e-04
1.927767105222630562e+03 5.881191574435556003e-04
1.927042235586346578e+03 1.084090410613624926e-03
1.926317459878369846e+03 1.071542450895174910e-03
1.925592778088330306e+03 1.074448725046438236e-03
1.924868190205850624e+03 1.789443538097433301e-03
1.924143696220558923e+03 1.190471814323163392e-03
1.923419296122086962e+03 1.381429319794764878e-03
1.922694989900066503e+03 4.117598846706819657e-04
1.921970777544131124e+03 1.054407864473237179e-03
1.921246659043912587e+03 1.346269159520797594e-03
1.920522634389049927e+03 1.473967834505392595e-03
1.919798703569176723e+03 1.191756468145688860e-03
1.919074866573935651e+03 1.151232164477459727e-03
1.918351123392963927e+03 1.331149305162046244e-03
1.917627474015906046e+03 2.237119813755344879e-03
1.916903918432404680e+03 9.935920558343486024e-04
1.916180456632102505e+03 1.064753064673546997e-03
1.915457088604651290e+03 1.674153690225484679e-03
1.914733814339691889e+03 7.419171550475766978e-04
1.914010633826877893e+03 1.096758143846861050e-03
1.913287547055861069e+03 1.441400023861321789e-03
1.912564554016291368e+03 1.227840617248160794e-03
1.911841654697820559e+03 8.773052814956974017e-04
1.911118849090111325e+03 1.400169565549239103e-03
1.910396137182815437e+03 1.386024793216803462e-03
1.909673518965590119e+03 1.543311324757877393e-03
1.908950994428098056e+03 1.031564344609878833e-03
1.908228563559998292e+03 1.481573173841786370e-03
1.907506226350953511e+03 8.959173981831933210e-04
1.906783982790633672e+03 1.365826182357375834e-03
1.906061832868697820e+03 1.113546361744130291e-03
1.905339776574814096e+03 1.383934621070770192e-03
1.904617813898652457e+03 1.417916582150816887e-03
1.903895944829884684e+03 1.440064221873600019e-03
1.903174169358182553e+03 6.752957092173916473e-04
1.902452487473217843e+03 1.287014436134596273e-03
1.901730899164664152e+03 1.457725900510901734e-03
1.901009404422200532e+03 1.302691952841291464e-03
1.900288003235502401e+03 6.316939974498046208e-04
1.899566695594250632e+03 7.729804062146969053e-04
1.898845481488124278e+03 9.712553840204529937e-04
1.898124360906806032e+03 9.575981543923398846e-04
1.897403333839982224e+03 9.856532100347625489e-04
1.896682400277333727e+03 1.102337581768380323e-03
1.895961560208552328e+03 1.739175190278130631e-03
1.895240813623320719e+03 1.205380842024653815e-03
1.894520160511332506e+03 1.191442565520033818e-03
1.893799600862277657e+03 1.204582694361194459e-03
1.893079134665846141e+03 1.515911971200245654e-03
1.892358761911738839e+03 1.035956475178382089e-03
1.891638482589643900e+03 1.248881639708634018e-03
1.890918296689264025e+03 1.554262432428136316e-03
1.890198204200294640e+03 1.139529174226590856e-03
1.889478205112436626e+03 1.146049241920072629e-03
1.888758299415390866e+03 1.424027261326776860e-03
1.888038487098861879e+03 1.566504051435241079e-03
1.887318768152556004e+03 1.203640177276403154e-03
1.886599142566175942e+03 9.767224106240369064e-04
1.885879610329428033e+03 1.014107491690876151e-03
1.885160171432025891e+03 1.174041140371438014e-03
1.884440825863677674e+03 1.150257084243447303e-03
1.883721573614096997e+03 1.476214085018134675e-03
1.883002414672993837e+03 1.324914626599548242e-03
1.882283349030087265e+03 1.226165568150173156e-03
1.881564376675092717e+03 9.749390032294837083e-04
1.880845497597725625e+03 1.321132362889968544e-03
1.880126711787706881e+03 1.222815927960952580e-03
1.879408019234761014e+03 1.632466140913006692e-03
1.878689419928603456e+03 1.057791508701793779e-03
1.877970913858966014e+03 1.310815088098321287e-03
1.877252501015567759e+03 1.419191387550938158e-03
1.876534181388136858e+03 9.315966627619572159e-04
1.875815954966406935e+03 1.419190889641928563e-03
1.875097821740102518e+03 1.441700191668429361e-03
1.874379781698955412e+03 1.040901596581907031e-03
1.873661834832701061e+03 9.847646755959029580e-04
1.872943981131074906e+03 1.050284892288611341e-03
1.872226220583806935e+03 1.482659819172659063e-03
1.871508553180641684e+03 1.611863099355969903e-03
1.870790978911310958e+03 1.263655287811479323e-03
1.870073497765559296e+03 1.512678382883024270e-03
1.869356109733129415e+03 1.319397268129252022e-03
1.868638814803762216e+03 1.046334395214329038e-03
1.867921612967202236e+03 1.052078188114724446e-03
1.867204504213199471e+03 1.543385491559338572e-03
1.866487488531500276e+03 1.694598740174827530e-03
1.865770565911849189e+03 1.005658033654336682e-03
1.865053736344003482e+03 1.707147813607754741e-03
1.864336999817709511e+03 1.033943816831791717e-03
1.863620356322728185e+03 1.827706539976590473e-03
1.862903805848809498e+03 1.355959546334451968e-03
1.862187348385710720e+03 1.496873098033184996e-03
1.861470983923190943e+03 1.404519275204576482e-03
1.860754712451011073e+03 1.068293585139208678e-03
1.860038533958930202e+03 1.300178215556743169e-03
1.859322448436711056e+03 1.473871645948544732e-03
1.858606455874121821e+03 1.059656543149520552e-03
1.857890556260923404e+03 1.603476659503004888e-03
1.857174749586883991e+03 1.407462088812641218e-03
1.856459035841773584e+03 1.423440135947923917e-03
1.855743415015360370e+03 1.977742832970346126e-03
1.855027887097419807e+03 1.148220604838069746e-03
1.854312452077721900e+03 1.085795113423617579e-03
1.853597109946040291e+03 1.533253793719641057e-03
1.852881860692154078e+03 1.604257040407053780e-03
1.852166704305836902e+03 1.287654133502559323e-03
1.851451640776871500e+03 9.882562497431066940e-04
1.850736670095038789e+03 1.439901183927656467e-03
1.850021792250119688e+03 1.836347986447496930e-03
1.849307007231896932e+03 1.399617026196646984e-03
1.848592315030153259e+03 1.225576122391106937e-03
1.847877715634680499e+03 1.626593636971398115e-03
1.847163209035263208e+03 1.191781958415140917e-03
1.846448795221691398e+03 1.838924291371593547e-03
1.845734474183755083e+03 1.525903425539427375e-03
1.845020245911249731e+03 1.476000130752807985e-03
1.844306110393968993e+03 1.910415095215618753e-03
1.843592067621704700e+03 1.413828386816051198e-03
1.842878117584255961e+03 1.925670000205316002e-03
1.842164260271421881e+03 1.360140263208443672e-03
1.841450495672999750e+03 1.803016382781584158e-03
1.840736823778794133e+03 1.570791842257941544e-03
1.840023244578609592e+03 1.659140762825365946e-03
1.839309758062243418e+03 1.568639732421798485e-03
1.838596364219505631e+03 1.294530416465773659e-03
1.837883063040206252e+03 1.779116666867053840e-03
1.837169854514148028e+03 9.445831417468422697e-04
1.836456738631144617e+03 1.228036898885300019e-03
1.835743715381009679e+03 1.030862478177156302e-03
1.835030784753553235e+03 1.349863158544405660e-03
1.834317946738592582e+03 1.505989234004796772e-03
1.833605201325941380e+03 1.739895530678799498e-03
1.832892548505418745e+03 1.527299013759903130e-03
1.832179988266843793e+03 1.969766464310161030e-03
1.831467520600037460e+03 1.751503474484292959e-03
1.830755145494820681e+03 1.913047370983016627e-03
1.830042862941019848e+03 1.818464498987967153e-03
1.829330672928457716e+03 1.861296718234295954e-03
1.828618575446964314e+03 1.617778191996308663e-03
1.827906570486360579e+03 1.882051316646806685e-03
1.827194658036481997e+03 1.457787885263251045e-03
1.826482838087158598e+03 1.789373553864187288e-03
1.825771110628224051e+03 1.736453136112089480e-03
1.825059475649510205e+03 1.276509122306874588e-03
1.824347933140854366e+03 1.375358982758393897e-03
1.823636483092090202e+03 1.660390002147795049e-03
1.822925125493060477e+03 1.777562622967470904e-03
1.822213860333600678e+03 1.711954668900431045e-03
1.821502687603559025e+03 1.677845821573021061e-03
1.820791607292771005e+03 1.654099418890061547e-03
1.820080619391086657e+03 1.796786431585820770e-03
1.819369723888348744e+03 1.639374916534015649e-03
1.818658920774407306e+03 1.792248818538089714e-03
1.817948210039108744e+03 1.728655196377880052e-03
1.817237591672303097e+03 1.756978005132415078e-03
1.816527065663844041e+03 1.620783970210712757e-03
1.815816632003587074e+03 1.997141949600341523e-03
1.815106290681382234e+03 1.633425723295337233e-03
1.814396041687088655e+03 1.488328516129834534e-03
1.813685885010565471e+03 1.389962663994093878e-03
1.812975820641666360e+03 1.679561769100464076e-03
1.812265848570257731e+03 1.741234553137775308e-03
1.811555968786200538e+03 1.558682290388674297e-03
1.810846181279359371e+03 1.622548688552346565e-03
1.810136486039593365e+03 1.089033449886502719e-03
1.809426883056778024e+03 1.385470764435239475e-03
1.808717372320776121e+03 1.718205388202135794e-03
1.808007953821459523e+03 1.675211981767593238e-03
1.807298627548696459e+03 1.499532332873994896e-03
1.806589393492362433e+03 1.208805011649707536e-03
1.805880251642332951e+03 1.818006481944152170e-03
1.805171201988479879e+03 2.050237184599425916e-03
1.804462244520680542e+03 1.781420936547459515e-03
1.803753379228815902e+03 1.740738721255420543e-03
1.803044606102765101e+03 1.495772716997194720e-03
1.802335925132410921e+03 1.663989022748700542e-03
1.801627336307634323e+03 1.526263431565443463e-03
1.800918839618319907e+03 1.431251442105683797e-03
1.800210435054354093e+03 1.443234611601283343e-03
1.799502122605626937e+03 1.385988174328211262e-03
1.798793902262024858e+03 1.373649288086532284e-03
1.798085774013436094e+03 1.561488093428572152e-03
1.797377737849756159e+03 1.728895425235368443e-03
1.796669793760875109e+03 1.378537634891400729e-03
1.795961941736695735e+03 1.663661158716452830e-03
1.795254181767102637e+03 1.610809691154841848e-03
1.794546513842002241e+03 1.465443160050082213e-03
1.793838937951291882e+03 1.956886458801325186e-03
1.793131454084872530e+03 1.608128447010219106e-03
1.792424062232645156e+03 1.622917051067172389e-03
1.791716762384512549e+03 1.706819508450825975e-03
1.791009554530384776e+03 1.287041797831822145e-03
1.790302438660162807e+03 1.418457789541977074e-03
1.789595414763758527e+03 1.638303411782619963e-03
1.788888482831078363e+03 1.464742388139009862e-03
1.788181642852037839e+03 1.477788726480069956e-03
1.787474894816548840e+03 1.839672845408274514e-03
1.786768238714521431e+03 1.401960568783331904e-03
1.786061674535874772e+03 1.516672113821898897e-03
1.785355202270526206e+03 2.017340625445438341e-03
1.784648821908393074e+03 1.584654073092279635e-03
1.783942533439394538e+03 1.489175630522568319e-03
1.783236336853453395e+03 1.681041686375387388e-03
1.782530232140494263e+03 1.784275596239987601e-03
1.781824219290438123e+03 1.040569164486565947e-03
1.781118298293213229e+03 1.735567076201700908e-03
1.780412469138747838e+03 1.907127015120510961e-03
1.779706731816968386e+03 1.550107182434313320e-03
1.779001086317806767e+03 1.628774802180207827e-03
1.778295532631194874e+03 2.012023335203011118e-03
1.777590070747064601e+03 1.676089516340696943e-03
1.776884700655355118e+03 1.764452828098945440e-03
1.776179422345994681e+03 1.696280794273760792e-03
1.775474235808929734e+03 1.747020247136123802e-03
1.774769141034097629e+03 1.410797921071732866e-03
1.774064138011435716e+03 1.759271335905050271e-03
1.773359226730888622e+03 1.849791831933296493e-03
1.772654407182399154e+03 2.073545787300059770e-03
1.771949679355913759e+03 1.845490473305634246e-03
1.771245043241377061e+03 1.763850743648340573e-03
1.770540498828739146e+03 1.985051493488069248e-03
1.769836046107950096e+03 1.898640535674089337e-03
1.769131685068958177e+03 2.042865292252183437e-03
1.768427415701718928e+03 1.999259855211605284e-03
1.767723237996186072e+03 2.057588728908748416e-03
1.767019151942313329e+03 2.000275181082935682e-03
1.766315157530059878e+03 2.164730354877025895e-03
1.765611254749384898e+03 1.977851602183740461e-03
1.764907443590242110e+03 2.226669664004617480e-03
1.764203724042601607e+03 2.138607168036786143e-03
1.763500096096422567e+03 1.742028985556967049e-03
1.762796559741667807e+03 1.672161914114150393e-03
1.762093114968303780e+03 1.975962255490181906e-03
1.761389761766300580e+03 1.890815880334982546e-03
1.760686500125624661e+03 2.122969259895445167e-03
1.759983330036247935e+03 1.900995980328346871e-03
1.759280251488142312e+03 1.839846223171610982e-03
1.758577264471279705e+03 2.047160760447993763e-03
1.757874368975633843e+03 2.189015014749271567e-03
1.757171564991183914e+03 2.164506016842203916e-03
1.756468852507905467e+03 2.309194496248634723e-03
1.755766231515781328e+03 2.148819518592081333e-03
1.755063702004787046e+03 2.308914345573415822e-03
1.754361263964907266e+03 2.103010751711464552e-03
1.753658917386126632e+03 2.175330818018996783e-03
1.752956662258427968e+03 2.537257400096972707e-03
1.752254498571797740e+03 2.349159339571914393e-03
1.751552426316229685e+03 2.767773437047891215e-03
1.750850445481706629e+03 2.555765881868015451e-03
1.750148556058222312e+03 2.690909356246655882e-03
1.749446758035768653e+03 2.239452440483082150e-03
1.748745051404341211e+03 2.348192931904618825e-03
1.748043436153933726e+03 2.684900475302149682e-03
1.747341912274545393e+03 2.698974809128248595e-03
1.746640479756169952e+03 2.979626463641439019e-03
1.745939138588812057e+03 2.837543033425351559e-03
1.745237888762472721e+03 2.859961306392765600e-03
1.744536730267149323e+03 2.997171146448570581e-03
1.743835663092853792e+03 2.794929482781746688e-03
1.743134687229587144e+03 2.932021345445448221e-03
1.742433802667359487e+03 3.079134880951709882e-03
1.741733009396177295e+03 3.120053725100373643e-03
1.741032307406050677e+03 3.476349869904580767e-03
1.740331696686993382e+03 3.563727530424404526e-03
1.739631177229017339e+03 3.492359505708520634e-03
1.738930749022136297e+03 3.624775791475450936e-03
1.738230412056367641e+03 3.487423654602886131e-03
1.737530166321730576e+03 4.137920096053556394e-03
1.736830011808242489e+03 3.847809850188639320e-03
1.736129948505920765e+03 3.875088647773213598e-03
1.735429976404793706e+03 3.951997939862047192e-03
1.734730095494880516e+03 4.103621496578322737e-03
1.734030305766205856e+03 3.882827702467320143e-03
1.733330607208798028e+03 4.320987728164536572e-03
1.732630999812685332e+03 4.373947342970235103e-03
1.731931483567896066e+03 4.075335158630559451e-03
1.731232058464463989e+03 4.264334483953346848e-03
1.730532724492415582e+03 4.248909434924560274e-03
1.729833481641790058e+03 4.340989411100580619e-03
1.729134329902619356e+03 4.622728261105153551e-03
1.728435269264940871e+03 4.706123843869933557e-03
1.727736299718795635e+03 4.884744259125784957e-03
1.727037421254221044e+03 4.542439837267127703e-03
1.726338633861258131e+03 4.797036504424187497e-03
1.725639937529949748e+03 4.717006558166149735e-03
1.724941332250338746e+03 4.578087971909792879e-03
1.724242818012475254e+03 5.015174781613553241e-03
1.723544394806403943e+03 4.460706792967312519e-03
1.722846062622169484e+03 4.994902843273051063e-03
1.722147821449827461e+03 4.517625402339723109e-03
1.721449671279428003e+03 4.658008344258759460e-03
1.720751612101019418e+03 4.432874512977079927e-03
1.720053643904662749e+03 4.336297638989845653e-03
1.719355766680413581e+03 4.313593172432368845e-03
1.718657980418325678e+03 4.128917995077484131e-03
1.717960285108458265e+03 4.197893468854890960e-03
1.717262680740872383e+03 3.803014317475972121e-03
1.716565167305632713e+03 3.574428845188160498e-03
1.715867744792798476e+03 3.471535601352198491e-03
1.715170413192434353e+03 3.560909623741071936e-03
1.714473172494610480e+03 3.625682144458156671e-03
1.713776022689391539e+03 3.226317083610988172e-03
1.713078963766847664e+03 3.356082137064305901e-03
1.712381995717048994e+03 2.983423459711026429e-03
1.711685118530069303e+03 2.977679685213589431e-03
1.710988332195980547e+03 2.646981079586713595e-03
1.710291636704860139e+03 2.361391127839122112e-03
1.709595032046781853e+03 2.569986439714355871e-03
1.708898518211823102e+03 2.502586983103978653e-03
1.708202095190063119e+03 2.081956131964461318e-03
1.707505762971588410e+03 2.226547141483994387e-03
1.706809521546478209e+03 2.319764174964376521e-03
1.706113370904813564e+03 1.837538107416186728e-03
1.705417311036682804e+03 1.699412410917275004e-03
1.704721341932170617e+03 1.433315418961929062e-03
1.704025463581370786e+03 1.829227721450568016e-03
1.703329675974366182e+03 1.717810964344775862e-03
1.702633979101252407e+03 1.651856173362138821e-03
1.701938372952121426e+03 1.801513917132489557e-03
1.701242857517067023e+03 1.592049975663952085e-03
1.700547432786182981e+03 1.863346555388014324e-03
1.699852098749568540e+03 1.437573484395608626e-03
1.699156855397324762e+03 1.430491288799219879e-03
1.698461702719547247e+03 1.533362055124503839e-03
1.697766640706338876e+03 1.474256687361402349e-03
1.697071669347804345e+03 1.127285467876081200e-03
1.696376788634046534e+03 9.576343657503429488e-04
1.695681998555171958e+03 8.137972763001347911e-04
1.694987299101290773e+03 1.008284816619444291e-03
1.694292690262505857e+03 7.082696695296814568e-04
1.693598172028931003e+03 1.087366387699536738e-03
1.692903744390680004e+03 1.015087672087876692e-03
1.692209407337861194e+03 1.003419964433936978e-03
1.691515160860595643e+03 6.717885493589680242e-04
1.690821004948995324e+03 5.387041107569758404e-04
1.690126939593177667e+03 1.003902408745490239e-03
1.689432964783263742e+03 8.145055322266795935e-04
1.688739080509372798e+03 5.431178698541617609e-04
1.688045286761631360e+03 3.619817187432590173e-04
1.687351583530156859e+03 9.469245023678906975e-04
1.686657970805079458e+03 7.528795129245960524e-04
1.685964448576522045e+03 5.357332634230110944e-04
1.685271016834612965e+03 5.896424722662213860e-04
1.684577675569482381e+03 1.271943615383801956e-04
1.683884424771262275e+03 4.629612164657423727e-04
1.683191264430086449e+03 4.850955725663921967e-04
1.682498194536085066e+03 5.431491399514455469e-04
1.681805215079395566e+03 8.519944924448801362e-04
1.681112326050153570e+03 1.024587121509720506e-04
1.680419527438500154e+03 7.587816019503284886e-04
1.679726819234572758e+03 3.664794595249575406e-04
1.679034201428512461e+03 5.657572928188244832e-04
1.678341674010462157e+03 3.657557121346186870e-04
1.677649236970566562e+03 1.058810969530330702e-04
1.676956890298970393e+03 2.515385501490126526e-04
1.676264633985823821e+03 5.793909853013901132e-04
1.675572468021273380e+03 4.325224133464512137e-04
1.674880392395467425e+03 5.272462591591280768e-05
1.674188407098559765e+03 7.514911245406118373e-04
1.673496512120702391e+03 8.875327731411911635e-04
1.672804707452050934e+03 1.038338807953663370e-03
1.672112993082759203e+03 4.810532954865701116e-04
1.671421369002986467e+03 6.191501523321978062e-04
1.670729835202890172e+03 5.775355320057308159e-04
1.670038391672631406e+03 1.068131837741718168e-03
1.669347038402373073e+03 9.496614604344200562e-04
1.668655775382276261e+03 1.313545962660692210e-03
1.667964602602507512e+03 1.595705383697003637e-03
1.667273520053233369e+03 1.173507353226696873e-03
1.666582527724618558e+03 1.792858194676034446e-03
1.665891625606835078e+03 1.722466532347756343e-03
1.665200813690053110e+03 2.339994633132290707e-03
1.664510091964442836e+03 2.140014671329223961e-03
1.663819460420179894e+03 2.459887498563979608e-03
1.663128919047438103e+03 2.794810702506614081e-03
1.662438467836393102e+03 3.060846204983875239e-03
1.661748106777225985e+03 3.405473405839065919e-03
1.661057835860112391e+03 3.619312072543317237e-03
1.660367655075237053e+03 3.509388271080189983e-03
1.659677564412781066e+03 4.304819041894939434e-03
1.658987563862923707e+03 4.052295390146428214e-03
1.658297653415855166e+03 4.755920381913214881e-03
1.657607833061763813e+03 5.033217999595007014e-03
1.656918102790832563e+03 5.188621626233583251e-03
1.656228462593253425e+03 5.701967070025074774e-03
1.655538912459218409e+03 5.887110698059033406e-03
1.654849452378917704e+03 6.992146553480725092e-03
1.654160082342548776e+03 7.081260830275395990e-03
1.653470802340305454e+03 7.593607888678727443e-03
1.652781612362383385e+03 8.420556143627674905e-03
1.652092512398981853e+03 8.800203511071198748e-03
1.651403502440301963e+03 9.970497930459619115e-03
1.650714582476544820e+03 9.959666140261036124e-03
1.650025752497911526e+03 1.052073825290443521e-02
1.649337012494606824e+03 1.114412447209471232e-02
1.648648362456839095e+03 1.156055346385546911e-02
1.647959802374813080e+03 1.164245386688309708e-02
1.647271332238738978e+03 1.223964059020133700e-02
1.646582952038825169e+03 1.267563689233903133e-02
1.645894661765285491e+03 1.369822866002542126e-02
1.645206461408330142e+03 1.399631323169342988e-02
1.644518350958176597e+03 1.448995931078567341e-02
1.643830330405038694e+03 1.445420919566287564e-02
1.643142399739135726e+03 1.499992336617674005e-02
1.642454558950686987e+03 1.549099394661643085e-02
1.641766808029909953e+03 1.605889016244115008e-02
1.641079146967025736e+03 1.622896219191301975e-02
1.640391575752264544e+03 1.677868093378460240e-02
1.639704094375845671e+03 1.684776746372295200e-02
1.639016702827995687e+03 1.653704113615776100e-02
1.638329401098942981e+03 1.694636495194595804e-02
1.637642189178917761e+03 1.737382660485875183e-02
1.636955067058150235e+03 1.745516494535781504e-02
1.636268034726870610e+03 1.759575681522888846e-02
1.635581092175316371e+03 1.616004012156024502e-02
1.634894239393719545e+03 1.627132736351903641e-02
1.634207476372315796e+03 1.615834210257087802e-02
1.633520803101346246e+03 1.501631205045820226e-02
1.632834219571048379e+03 1.591361384618800862e-02
1.632147725771663318e+03 1.503617890987548299e-02
1.631461321693434002e+03 1.493229044286236915e-02
1.630775007326603372e+03 1.444773506551313286e-02
1.630088782661418009e+03 1.377045667971637036e-02
1.629402647688122670e+03 1.349513409746810194e-02
1.628716602396969392e+03 1.299349962949685085e-02
1.628030646778202936e+03 1.338268691805383215e-02
1.627344780822077155e+03 1.163566050737451646e-02
1.626659004518845904e+03 1.239049459099644812e-02
1.625973317858757582e+03 1.166203873958817500e-02
1.625287720832075138e+03 1.102035824089973338e-02
1.624602213429050607e+03 9.910526417602700047e-03
1.623916795639945121e+03 1.001728554072300013e-02
1.623231467455016173e+03 9.322059197686223889e-03
1.622546228864528530e+03 8.799494426012867063e-03
1.621861079858741505e+03 8.383006100719779877e-03
1.621176020427919866e+03 7.615792613406994170e-03
1.620491050562330202e+03 7.253841489405598100e-03
1.619806170252242737e+03 7.694177955848431616e-03
1.619121379487920422e+03 6.328679657393553905e-03
1.618436678259638938e+03 6.179461912932240897e-03
1.617752066557664875e+03 6.224076871364687263e-03
1.617067544372273915e+03 5.888877187700558916e-03
1.616383111693739920e+03 5.432827129775115449e-03
1.615698768512340393e+03 4.958170122136170560e-03
1.615014514818352836e+03 4.136381003108532267e-03
1.614330350602052931e+03 3.792351015988078711e-03
1.613646275853723637e+03 3.649853347771365303e-03
1.612962290563644274e+03 3.809272535913595450e-03
1.612278394722103258e+03 3.182233576202477682e-03
1.611594588319378090e+03 3.428574023756918079e-03
1.610910871345760825e+03 2.702531205245328749e-03
1.610227243791539877e+03 2.704529655893240549e-03
1.609543705646998205e+03 2.825554613635668840e-03
1.608860256902433321e+03 2.401629724931093196e-03
1.608176897548133638e+03 1.900143313352720478e-03
1.607493627574389393e+03 2.179802694314274258e-03
1.606810446971501733e+03 2.035184980019203588e-03
1.606127355729764531e+03 2.017289703253323865e-03
1.605444353839475298e+03 1.849799172875517782e-03
1.604761441290931543e+03 1.787504964707589726e-03
1.604078618074438054e+03 2.741734542000930260e-03
1.603395884180295980e+03 1.061375237440235044e-03
1.602713239598808286e+03 1.701956888586782625e-03
1.602030684320277942e+03 1.347121749352147560e-03
1.601348218335017009e+03 1.151501510558368890e-03
1.600665841633328455e+03 1.170172191919211999e-03
1.599983554205524342e+03 1.365938379855018018e-03
1.599301356041914914e+03 1.199179083229574578e-03
1.598619247132812234e+03 1.080562013671391682e-03
1.597937227468532001e+03 6.291026588829026463e-04
1.597255297039386278e+03 9.817158117810082744e-04
1.596573455835696222e+03 6.081043561991208079e-04
1.595891703847777535e+03 1.052870154842148673e-03
1.595210041065951373e+03 1.351669913347611955e-03
1.594528467480535255e+03 8.546760901707121114e-04
1.593846983081855797e+03 1.105502913122924239e-03
1.593165587860237792e+03 1.073094548400587442e-03
1.592484281806002400e+03 1.036141647005177704e-03
1.591803064909481691e+03 2.711367658368073826e-04
1.591121937160998641e+03 1.458642553678491738e-03
1.590440898550888960e+03 6.651273008079341747e-04
1.589759949069481081e+03 8.657002028837389521e-04
1.589079088707108895e+03 5.503157119274874540e-04
1.588398317454104472e+03 3.509081108488561716e-04
1.587717635300805341e+03 7.599088719195859053e-04
1.587037042237549031e+03 4.418801614201008283e-04
1.586356538254673069e+03 9.461037393800049260e-04
1.585676123342520441e+03 7.076720775516647530e-04
1.584995797491428675e+03 3.816313347176706326e-04
1.584315560691744395e+03 9.658015951411055237e-04
1.583635412933810585e+03 9.097912310171995826e-04
1.582955354207972050e+03 6.449127653604610783e-04
1.582275384504577232e+03 6.604583501352597049e-04
1.581595503813976393e+03 7.384573924758701434e-04
1.580915712126517974e+03 8.168631002624393849e-05
1.580236009432555875e+03 -1.041781027606317683e-04
1.579556395722442176e+03 1.071805660615695937e-03
1.578876870986530776e+03 -2.173058794470051226e-04
1.578197435215177393e+03 -1.131124389680737508e-05
1.577518088398743203e+03 2.570326112069869066e-04
1.576838830527582104e+03 7.187384091708975921e-04
1.576159661592058910e+03 5.101214459423884752e-04
1.575480581582536615e+03 7.635992868784645653e-04
1.574801590489372757e+03 8.999067855694342774e-04
1.574122688302937604e+03 1.097230762032706721e-03
1.573443875013595971e+03 1.212827896956711685e-03
1.572765150611714489e+03 3.384550463217496970e-04
1.572086515087665248e+03 9.862106018759119082e-04
1.571407968431814879e+03 1.016620204040381576e-03
1.570729510634537291e+03 7.748898731370695500e-04
1.570051141686210030e+03 1.293426169231844764e-03
1.569372861577201547e+03 1.566316558558250105e-03
1.568694670297894845e+03 2.397804419626642857e-04
1.568016567838662013e+03 6.299424462655644130e-04
1.567338554189886054e+03 4.568751093417515062e-04
1.566660629341948152e+03 1.562860381911295457e-03
1.565982793285229491e+03 9.217062854314936543e-04
1.565305046010113074e+03 1.298563625345071706e-03
1.564627387506985542e+03 1.459190295583882640e-03
1.563949817766233537e+03 1.129321054504303385e-03
1.563272336778243698e+03 1.781802716273493724e-03
1.562594944533408125e+03 4.045811016229643241e-04
1.561917641022115276e+03 1.080564162413499103e-03
1.561240426234762708e+03 1.264763591937228312e-03
1.560563300161735242e+03 7.639403576484118160e-04
1.559886262793437709e+03 1.562019616161989480e-03
1.559209314120264025e+03 1.621244926832135762e-03
1.558532454132609928e+03 1.922306655296786380e-03
1.557855682820878428e+03 1.429496091583541684e-03
1.557179000175468900e+03 2.224645226658883423e-03
1.556502406186782537e+03 1.155409454108640918e-03
1.555825900845229626e+03 1.052050465600971527e-03
1.555149484141209541e+03 1.630769576485838679e-03
1.554473156065132571e+03 1.743558732920356437e-03
1.553796916607403546e+03 2.459187539302821416e-03
1.553120765758438210e+03 1.291891205704087100e-03
1.552444703508643215e+03 2.670574180263707385e-03
1.551768729848434305e+03 2.501891582466238880e-03
1.551092844768223586e+03 1.756316508461498770e-03
1.550417048258428622e+03 2.218030302732606953e-03
1.549741340309466977e+03 2.602539308470188696e-03
1.549065720911756216e+03 2.753569692204298203e-03
1.548390190055715721e+03 1.761419215051059821e-03
1.547714747731770331e+03 2.010095855060986363e-03
1.547039393930337610e+03 1.482255298482986405e-03
1.546364128641846037e+03 1.981987462101729870e-03
1.545688951856722269e+03 2.955848375709977088e-03
1.545013863565391148e+03 2.685257216706721066e-03
1.544338863758284788e+03 1.716659656203832745e-03
1.543663952425828029e+03 2.304127870821495640e-03
1.542989129558460263e+03 2.860747749607492688e-03
1.542314395146606330e+03 2.364293077203661383e-03
1.541639749180707440e+03 2.339830123264953141e-03
1.540965191651197529e+03 1.679763568771885842e-03
1.540290722548512349e+03 2.793409122818710233e-03
1.539616341863091293e+03 2.711521765248123706e-03
1.538942049585379209e+03 2.456923228026306784e-03
1.538267845705811851e+03 1.706740821436031601e-03
1.537593730214839525e+03 3.160002747827982128e-03
1.536919703102899803e+03 2.914422987779870765e-03
1.536245764360442990e+03 2.119659689520872990e-03
1.535571913977913937e+03 2.731651475339457770e-03
1.534898151945768404e+03 3.249796701073274195e-03
1.534224478254449423e+03 2.799553409965317100e-03
1.533550892894414574e+03 2.414151214838324878e-03
1.532877395856112344e+03 2.340115824575268559e-03
1.532203987130002133e+03 3.081487493958558026e-03
1.531530666706537886e+03 3.531350192652958631e-03
1.530857434576177184e+03 3.454437746874264997e-03
1.530184290729383065e+03 2.555057733321658073e-03
1.529511235156611292e+03 3.241638019091433974e-03
1.528838267848326723e+03 3.161358277160245239e-03
1.528165388794992396e+03 2.261536409762991522e-03
1.527492597987074987e+03 2.999638134182145213e-03
1.526819895415037536e+03 3.135865074710982026e-03
1.526147281069352175e+03 3.180459739266687860e-03
1.525474754940487401e+03 3.420448016132191481e-03
1.524802317018911708e+03 2.602873142423164747e-03
1.524129967295099050e+03 2.889743345042908047e-03
1.523457705759523378e+03 3.237670939497454443e-03
1.522785532402660465e+03 3.997350940450205767e-03
1.522113447214986081e+03 3.429130745891177234e-03
1.521441450186975999e+03 3.185378870349881569e-03
1.520769541309115084e+03 4.361164868317712710e-03
1.520097720571879108e+03 2.451649467237302423e-03
1.519425987965756576e+03 3.732773047829485158e-03
1.518754343481226897e+03 2.261912111725278372e-03
1.518082787108776756e+03 3.742012401631033408e-03
1.517411318838892839e+03 3.896521257598894051e-03
1.516739938662060013e+03 4.040145941448278037e-03
1.516068646568775875e+03 3.677113117894302043e-03
1.515397442549523475e+03 4.036394408698301337e-03
1.514726326594802231e+03 3.812262978642452955e-03
1.514055298695102465e+03 3.816426993435130099e-03
1.513384358840919958e+03 4.683356172759981298e-03
1.512713507022752310e+03 3.557898249115381412e-03
1.512042743231095301e+03 4.087915517390767507e-03
1.511372067456453806e+03 3.932311114807808192e-03
1.510701479689327243e+03 3.122214478209289767e-03
1.510030979920216851e+03 3.440389856113068318e-03
1.509360568139627503e+03 4.128280508145070089e-03
1.508690244338065895e+03 2.937814666812527033e-03
1.508020008506035083e+03 3.103437703175714827e-03
1.507349860634049037e+03 3.955597962146058938e-03
1.506679800712618089e+03 3.750020938777398442e-03
1.506009828732247115e+03 3.869054806450538536e-03
1.505339944683453723e+03 3.409576354980984377e-03
1.504670148556753702e+03 4.052492861710966024e-03
1.504000440342659203e+03 4.010759293809719635e-03
1.503330820031687836e+03 3.662084624976857938e-03
1.502661287614360845e+03 4.303504206300334117e-03
1.501991843081195839e+03 5.126242320244910923e-03
1.501322486422715883e+03 4.444909427159995235e-03
1.500653217629442224e+03 4.146943534025149779e-03
1.499984036691901565e+03 4.071493577097459911e-03
1.499314943600620609e+03 4.539852809103839953e-03
1.498645938346122421e+03 4.382646265148418437e-03
1.497977020918939161e+03 4.916572548733332340e-03
1.497308191309599351e+03 4.882456042813326964e-03
1.496639449508636972e+03 4.874571838826924873e-03
1.495970795506582363e+03 4.551027044166024160e-03
1.495302229293971322e+03 5.057083652405976876e-03
1.494633750861339649e+03 5.101483592505780089e-03
1.493965360199224961e+03 4.304039572934664944e-03
1.493297057298168511e+03 5.636518115568851447e-03
1.492628842148706099e+03 6.327880240298436668e-03
1.491960714741384436e+03 2.647975053840214733e-03
1.491292675066742959e+03 5.480137569016656218e-03
1.490624723115324741e+03 3.594582531574738032e-03
1.489956858877681952e+03 3.233354906237271773e-03
1.489289082344357666e+03 4.368182002219532685e-03
1.488621393505900414e+03 4.193559914904668867e-03
1.487953792352866003e+03 5.042154604794036113e-03
1.487286278875799326e+03 5.293432081878983453e-03
1.486618853065259827e+03 4.332224537420587170e-03
1.485951514911797858e+03 3.886136942431432911e-03
1.485284264405971044e+03 4.421778415773363127e-03
1.484617101538337010e+03 4.837167933021275547e-03
1.483950026299457022e+03 4.365872733187644086e-03
1.483283038679888705e+03 4.785949464953784087e-03
1.482616138670195141e+03 4.973425921465173330e-03
1.481949326260941234e+03 4.198223924738691062e-03
1.481282601442688247e+03 5.004242125492175571e-03
1.480615964206004719e+03 4.258945652306381745e-03
1.479949414541461010e+03 4.651599049066562630e-03
1.479282952439622022e+03 5.427847734173843648e-03
1.478616577891058114e+03 4.126443378921283711e-03
1.477950290886346920e+03 5.073831052051148982e-03
1.477284091416056981e+03 4.976153251137686688e-03
1.476617979470764112e+03 4.994648642168753906e-03
1.475951955041045949e+03 5.763793392412028781e-03
1.475286018117480126e+03 6.732776260728808547e-03
1.474620168690646096e+03 7.618253892583346822e-03
1.473954406751123315e+03 6.418015587922347963e-03
1.473288732289493055e+03 7.079958570297422045e-03
1.472623145296340226e+03 6.570467413862419136e-03
1.471957645762255197e+03 7.054035309824313940e-03
1.471292233677815602e+03 4.986843414925769442e-03
1.470626909033615448e+03 6.789493612187037785e-03
1.469961671820241463e+03 6.641055680037695301e-03
1.469296522028284016e+03 6.629508229669593342e-03
1.468631459648335294e+03 7.240235658379730321e-03
1.467966484670994760e+03 6.878204891514187735e-03
1.467301597086850961e+03 9.000184391380028695e-03
1.466636796886501543e+03 7.038893011311858627e-03
1.465972084060545967e+03 8.000571046422514862e-03
1.465307458599583697e+03 8.293273342555234490e-03
1.464642920494214195e+03 8.484338488069172873e-03
1.463978469735044200e+03 8.373228543810423696e-03
1.463314106312671356e+03 8.733010265032276759e-03
1.462649830217704221e+03 8.591000181554011086e-03
1.461985641440747713e+03 6.918872969156338905e-03
1.461321539972414030e+03 9.385859052256695367e-03
1.460657525803309909e+03 1.009891887015202348e-02
1.459993598924045727e+03 8.102768056976425090e-03
1.459329759325231862e+03 9.865725142536084166e-03
1.458666006997487784e+03 8.879080664210526122e-03
1.458002341931427509e+03 8.369909883292161665e-03
1.457338764117663231e+03 1.111269395508551402e-02
1.456675273546818062e+03 1.067182824451939731e-02
1.456011870209509652e+03 8.559342597734841823e-03
1.455348554096359294e+03 1.113436041303885078e-02
1.454685325197990096e+03 7.635106665010471180e-03
1.454022183505025168e+03 1.075540000294663082e-02
1.453359129008089440e+03 9.067454959686518587e-03
1.452696161697809657e+03 1.131999068954612359e-02
1.452033281564818026e+03 1.044252633326267846e-02
1.451370488599737655e+03 1.250999395065570050e-02
1.450707782793204387e+03 8.375524689948218859e-03
1.450045164135850428e+03 7.389287905915872291e-03
1.449382632618307980e+03 1.227218063695824542e-02
1.448720188231214706e+03 9.940757851712596002e-03
1.448057830965204630e+03 5.934660136081884065e-03
1.447395560810919051e+03 7.942212726783378848e-03
1.446733377758997449e+03 1.000017833923978229e-02
1.446071281800079305e+03 9.377504772906330999e-03
1.445409272924805919e+03 9.046946472197415004e-03
1.444747351123825865e+03 1.115656939742342042e-02
1.444085516387782263e+03 1.119987092562132330e-02
1.443423768707321869e+03 1.138687250017955330e-02
1.442762108073093259e+03 1.081805011709880381e-02
1.442100534475746827e+03 1.004376321625025624e-02
1.441439047905931147e+03 7.831926407972967380e-03
1.440777648354303892e+03 1.059201111850067989e-02
1.440116335811515455e+03 6.069969279712478585e-03
1.439455110268223507e+03 7.200969336677898874e-03
1.438793971715085718e+03 7.545271402953324449e-03
1.438132920142754301e+03 1.026311455081573877e-02
1.437471955541897842e+03 6.850312775137952850e-03
1.436811077903170371e+03 6.341310143557577460e-03
1.436150287217240475e+03 6.278388158831115125e-03
1.435489583474769461e+03 7.418623199310662650e-03
1.434828966666422275e+03 9.707003669977917401e-03
1.434168436782869321e+03 5.358054491332704672e-03
1.433507993814775546e+03 4.386158517156699653e-03
1.432847637752813171e+03 6.085173999979064108e-03
1.432187368587650781e+03 9.066539752740299107e-03
1.431527186309964236e+03 6.757306365379236665e-03
1.430867090910427578e+03 6.204988177701092379e-03
1.430207082379713029e+03 7.026321228335928593e-03
1.429547160708503725e+03 8.462955310412028850e-03
1.428887325887471889e+03 9.226102392879728664e-03
1.428227577907302475e+03 9.370963182166651070e-03
1.427567916758673164e+03 9.282423312635793705e-03
1.426908342432268910e+03 9.808214597242735297e-03
1.426248854918776487e+03 1.629685316879160573e-03
1.425589454208875395e+03 8.865629594353796952e-03
1.424930140293257864e+03 4.235952809686212468e-03
1.424270913162610668e+03 2.723047059711847587e-03
1.423611772807624220e+03 4.540489387884104160e-03
1.422952719218990751e+03 9.171548139528891766e-03
1.422293752387398854e+03 2.770505439585054484e-03
1.421634872303551674e+03 3.733385851971831280e-03
1.420976078958135986e+03 3.093546782154908085e-03
1.420317372341853115e+03 4.042609858942622716e-03
1.419658752445404389e+03 7.665691442154445303e-04
1.419000219259483856e+03 4.535563951244339642e-03
1.418341772774796482e+03 4.813444329522329618e-03
1.417683412982045411e+03 2.297762468862038672e-03
1.417025139871931970e+03 5.355936934178954188e-03
1.416366953435168398e+03 1.899976643458389704e-03
1.415708853662456022e+03 2.851085237418428397e-03
1.415050840544505263e+03 9.039579230734445499e-04
1.414392914072026542e+03 4.649512078862363430e-03
1.413735074235732100e+03 4.985579896633798858e-03
1.413077321026334175e+03 6.055306511075750180e-03
1.412419654434546828e+03 7.351348305880558466e-03
1.411762074451085937e+03 3.923617814624992366e-03
1.411104581066669198e+03 3.629206010535047065e-03
1.410447174272016127e+03 -2.358617215010932967e-04
1.409789854057846242e+03 8.064832684730252610e-03
1.409132620414880876e+03 7.297780935325795353e-03
1.408475473333843183e+03 9.162458017813087871e-03
1.407818412805458138e+03 1.417925222190628744e-03
1.407161438820448893e+03 9.693018311205862589e-03
1.406504551369547698e+03 7.644867730997833948e-03
1.405847750443477707e+03 5.181747125869820211e-03
1.405191036032972988e+03 1.934968905937169484e-03
1.404534408128763971e+03 3.922973589071998383e-03
1.403877866721586543e+03 5.051896134835297605e-03
1.403221411802171133e+03 9.478483323772232336e-03
1.402565043361253629e+03 2.951811631830909138e-03
1.401908761389573556e+03 4.533366566485019095e-03
1.401252565877868619e+03 8.471159194526674957e-03
1.400596456816880163e+03 1.580011037472729436e-03
1.399940434197349532e+03 -5.621489407298758435e-03
1.399284498010016250e+03 9.193214383828848812e-03
1.398628648245630757e+03 -1.002141657327274655e-03
1.397972884894934396e+03 8.087341687209533047e-04
1.397317207948677606e+03 5.647076303434351435e-03
1.396661617397605369e+03 2.134018693999225388e-03
1.396006113232473581e+03 3.977845236810381019e-03
1.395350695444029043e+03 4.933207028291587172e-03
1.394695364023025832e+03 1.136661959763388650e-02
1.394040118960219843e+03 -1.514724390631752050e-03
1.393384960246366973e+03 7.338155310178801766e-03
1.392729887872223117e+03 3.477954952447044092e-03
1.392074901828547809e+03 2.646090437283152210e-03
1.391420002106100583e+03 2.237467004952013554e-03
1.390765188695644611e+03 1.889125557482196436e-03
1.390110461587941245e+03 7.818095304905497284e-03
1.389455820773759115e+03 2.708413031699376423e-03
1.388801266243857754e+03 4.549147169665960014e-03
1.388146797989009428e+03 2.167055890355868656e-03
1.387492415999979130e+03 1.299474611181096950e-03
1.386838120267540944e+03 -2.036163195528726579e-03
1.386183910782465318e+03 2.408817837998403037e-03
1.385529787535524520e+03 -5.329633304430288557e-03
1.384875750517494453e+03 3.833066810833709410e-04
1.384221799719149203e+03 2.933778219702825978e-03
1.383567935131266495e+03 8.670730048486233882e-03
1.382914156744625870e+03 -3.508694281382335103e-03
1.382260464550008692e+03 -5.198565526115417335e-03
1.381606858538194501e+03 -5.516018445671524127e-03
1.380953338699968299e+03 6.671074219127677736e-03
1.380299905026111446e+03 3.222988134687142497e-03
1.379646557507416219e+03 1.573255777899629226e-03
1.378993296134662160e+03 -1.008224926058226209e-02
1.378340120898641544e+03 -2.189648905485380563e-04
1.377687031790146648e+03 -6.140702226534188596e-03
1.377034028799966109e+03 -9.720169351677748412e-03
1.376381111918895840e+03 5.874214580834000686e-03
1.375728281137728118e+03 -4.553363926963495054e-03
1.375075536447260674e+03 2.330512473224849359e-03
1.374422877838287604e+03 3.545130422189710345e-03
1.373770305301610279e+03 -8.236057120679179944e-03
1.373117818828030067e+03 2.595316929922371167e-03
1.372465418408346522e+03 -1.409444743787533622e-02
1.371813104033362833e+03 -4.267724241440642302e-03
1.371160875693885828e+03 6.561304716800132712e-03
1.370508733380716876e+03 1.546722513136480036e-02
1.369856677084668263e+03 -1.196619097438460623e-03
1.369204706796546816e+03 7.401606385280714261e-03
1.368552822507161181e+03 1.268753156795614234e-02
1.367901024207325463e+03 -6.194141480790641037e-03
1.367249311887851945e+03 2.073672830168356990e-02
1.366597685539552913e+03 5.602063810938181197e-03
1.365946145153247926e+03 6.086440045142456215e-04
1.365294690719752907e+03 1.330626394281786244e-02
1.364643322229885598e+03 1.086303195823137661e-02
1.363992039674469197e+03 6.906017965886522211e-03
1.363340843044321446e+03 1.292853314644378318e-02
1.362689732330267361e+03 1.120538242585986111e-02
1.362038707523130142e+03 1.271023687597577778e-02
1.361387768613738444e+03 -2.377200296864031941e-03
1.360736915592917285e+03 -2.605785550911947791e-03
1.360086148451498957e+03 2.235806384756613627e-02
1.359435467180306659e+03 -1.008390301065174854e-02
1.358784871770178142e+03 -1.338328052529283614e-02
1.358134362211945700e+03 1.751463964348246027e-02
1.357483938496439805e+03 6.890386340984820321e-03
1.356833600614501847e+03 -9.519221521277151238e-03
1.356183348556962301e+03 -9.897125985301236106e-03
1.355533182314668011e+03 1.762892105224209138e-02
1.354883101878453090e+03 -6.381641286165127581e-03
1.354233107239162564e+03 -2.425102530725981986e-03
1.353583198387637822e+03 -1.294050846169511777e-02
1.352933375314722070e+03 -5.449841822664366724e-03
1.352283638011263974e+03 2.050808246251211928e-02
1.351633986468108560e+03 -1.517996215974708185e-02
1.350984420676108130e+03 2.077810458273155955e-02
1.350334940626107709e+03 1.924781022199427080e-02
1.349685546308961420e+03 -1.461601410559949105e-02
1.349036237715521565e+03 8.794567720568536792e-03
1.348387014836645903e+03 -1.125862105053133250e-02
1.347737877663184918e+03 1.226749905735345083e-03
1.347088826185998187e+03 -7.270557219400457412e-03
1.346439860395947107e+03 -1.945898507904267674e-02
1.345790980283885801e+03 7.669541607056338563e-03
1.345142185840682941e+03 -1.494276002693120577e-03
1.344493477057196287e+03 3.088581228375136475e-03
1.343844853924290874e+03 1.013852186046592350e-02
1.343196316432833555e+03 1.377766082442531854e-02
1.342547864573693005e+03 1.107777725467401497e-02
1.341899498337736077e+03 5.753417859927728237e-03
1.341251217715831444e+03 3.962898943871073082e-02
1.340603022698851419e+03 1.199038910738738258e-02
1.339954913277671949e+03 -1.839547066611903897e-02
1.339306889443163527e+03 -2.000156380229878295e-02
1.338658951186203922e+03 -2.149515724404404970e-02
1.338011098497669082e+03 -4.769648141203361967e-03
1.337363331368440413e+03 -5.393658167255449554e-02
1.336715649789395684e+03 2.774003241571752071e-02
1.336068053751414482e+03 6.326441833695350958e-02
1.335420543245381850e+03 -7.134342849823379316e-03
1.334773118262182834e+03 3.692805052042970326e-02
1.334125778792700658e+03 -3.641952301569155014e-03
1.333478524827824003e+03 2.115532960957593883e-02
1.332831356358441553e+03 -1.602889083588848740e-02
1.332184273375445628e+03 9.838985717022243407e-03
1.331537275869723089e+03 2.288858967720599005e-02
1.330890363832168077e+03 -8.730551713781561224e-03
1.330243537253676550e+03 -2.438739157579624880e-02
1.329596796125142646e+03 -3.045543975012306517e-02
1.328950140437464142e+03 -4.310622621314558200e-02
1.328303570181538817e+03 6.968271277286094967e-02
1.327657085348268083e+03 1.531836382337629400e-02
1.327010685928551538e+03 -7.264271106237826792e-02
1.326364371913292416e+03 -1.439969066279146162e-03
1.325718143293393950e+03 -2.178375654541988768e-02
1.325072000059764832e+03 9.093924986574469793e-02
1.324425942203310115e+03 6.081845883314700857e-02
1.323779969714936669e+03 3.045661068843149785e-02
1.323134082585556826e+03 1.081837464826264361e-02
1.322488280806082912e+03 4.662905731122745506e-02
1.321842564367421801e+03 5.194519539341427988e-02
1.321196933260493097e+03 -7.059893978145005689e-02
1.320551387476210948e+03 -3.349438844472715088e-02
1.319905927005493140e+03 1.140889135671923349e-01
1.319260551839255641e+03 -3.680574004882133932e-02
1.318615261968418054e+03 -2.175429196273690954e-02
1.317970057383903622e+03 -1.062678126615388963e-01
1.317324938076637409e+03 -7.618054946643379455e-02
1.316679904037537199e+03 7.963993117492160212e-02
1.316034955257533511e+03 1.691456874156787790e-02
1.315390091727551408e+03 1.056645877859075863e-02
1.314745313438519588e+03 1.938316285204323697e-02
1.314100620381366753e+03 -1.599140341902260398e-01
1.313456012547025239e+03 2.553259938972309018e-02
1.312811489926425565e+03 -1.325595736869571994e-01
1.312167052510505528e+03 1.131851264203641988e-01
1.311522700290195644e+03 -6.475652828678339634e-02
1.310878433256437347e+03 -7.336082073370610301e-02
1.310234251400166613e+03 -1.204488109249399717e-02
1.309590154712323056e+03 -1.233815870660438796e-02
1.308946143183846289e+03 -4.331631773981313438e-02
1.308302216805683202e+03 -1.539037667466006953e-01
1.307658375568771589e+03 1.214551507267389897e-03
1.307014619464063799e+03 -9.409073272725909654e-02
1.306370948482501262e+03 -1.053337879486411638e-01
1.305727362615032689e+03 -1.336492109175367593e-01
1.305083861852612245e+03 2.745728545522510902e-02
1.304440446186185000e+03 -5.208734244354201043e-02
1.303797115606705120e+03 -2.023674820436821009e-01
1.303153870105128590e+03 3.753927606132717587e-02
1.302510709672409575e+03 6.206828445709867276e-02
1.301867634299502242e+03 -8.051013083053467842e-03
1.301224643977368032e+03 1.141324983567928164e-01
1.300581738696964749e+03 3.042405965691032804e-02
1.299938918449253833e+03 1.365713360455168557e-01
1.299296183225196728e+03 -1.626638786656087188e-01
1.298653533015760331e+03 3.886649863665238291e-02
1.298010967811906085e+03 2.859755027995481425e-01
1.297368487604600887e+03 -2.924147602877572721e-02
1.296726092384815274e+03 3.376580499822908615e-02
1.296083782143514327e+03 5.285528892421342134e-02
1.295441556871674038e+03 6.237673113442688405e-02
1.294799416560263126e+03 -1.051389709521473592e-01
1.294157361200257583e+03 8.300672048365743960e-02
1.293515390782629765e+03 1.995529157259992581e-01
1.292873505298359305e+03 -4.162055204396392614e-03
1.292231704738420376e+03 -1.369529166202811954e-01
1.291589989093796248e+03 -6.621156276722175993e-02
1.290948358355462915e+03 6.799469467317911797e-02
1.290306812514405465e+03 -4.259919551195364140e-01
1.289665351561608986e+03 -3.395696033148125625e-01
1.289023975488056749e+03 2.742019137636282286e-02
1.288382684284735660e+03 1.505850156835394638e-01
1.287741477942630809e+03 1.616149017924330411e-01
1.287100356452734559e+03 6.313025985653060446e-02
1.286459319806035637e+03 2.731644466770107305e-01
1.285818367993528227e+03 3.388853768918553833e-01
1.285177501006204693e+03 7.288798423591724696e-02
1.284536718835059219e+03 -6.205019609650141987e-02
1.283896021471089625e+03 -6.651194183148030625e-02
1.283255408905290096e+03 -5.049979328732628198e-02
1.282614881128663910e+03 -6.471833921292792502e-02
1.281974438132208888e+03 -1.894329987194842690e-02
1.281334079906930128e+03 -1.363151014532824890e-01
1.280693806443827270e+03 6.224071966413847676e-03
1.280053617733905412e+03 1.941793415955047619e-01
1.279413513768175108e+03 -2.631751229818255489e-01
1.278773494537637816e+03 4.173314892660343056e-02
1.278133560033305912e+03 1.321108670839033494e-01
1.277493710246189949e+03 1.640199415093636648e-01
1.276853945167302300e+03 -2.251059026933595053e-01
1.276214264787653519e+03 1.533147032704018087e-01
1.275574669098259619e+03 1.258251827064808814e-01
1.274935158090138430e+03 -2.249528850704000382e-01
1.274295731754304143e+03 3.282200054679509926e-01
1.273656390081780046e+03 7.368378513692966369e-02
1.273017133063582150e+03 6.419362278454018855e-02
1.272377960690731925e+03 7.321150367333328912e-02
1.271738872954258113e+03 2.184116439334672088e-01
1.271099869845178546e+03 3.631788383602763126e-02
1.270460951354523786e+03 1.088948414453505403e-01
1.269822117473318940e+03 1.953025435123492137e-01
1.269183368192594571e+03 -3.937754603881799681e-02
1.268544703503377605e+03 1.326783218206799009e-01
1.267906123396702242e+03 1.077369653972081731e-01
1.267267627863600865e+03 -2.954359567160478317e-01
1.266629216895109494e+03 1.133265386112165402e-01
1.265990890482262330e+03 -2.496872321145045814e-01
1.265352648616093575e+03 -2.235096758366617864e-01
1.264714491287648343e+03 -6.396343427296459494e-02
1.264076418487962655e+03 1.015641939413377132e-01
1.263438430208077989e+03 2.742709627994238120e-01
1.262800526439037640e+03 1.259187668031820639e-01
1.262162707171886723e+03 -2.233507413387700313e-02
1.261524972397672173e+03 -2.151699166165632060e-01
1.260887322107435466e+03 -8.397284246492686677e-02
1.260249756292234451e+03 2.616756319239892936e-01
1.259612274943110606e+03 1.104447663143580255e-01
1.258974878051116320e+03 -3.246592907283417651e-01
1.258337565607307624e+03 3.426894206744530557e-03
1.257700337602738728e+03 3.157763430238956504e-02
1.257063194028463840e+03 -2.732603449483393399e-01
1.256426134875538992e+03 -2.611661586493895237e-01
1.255789160135023849e+03 1.433035144434866848e-01
1.255152269797978079e+03 8.074444353630068349e-02
1.254515463855463167e+03 -2.751211249401299130e-01
1.253878742298540601e+03 2.496209544020667331e-02
1.253242105118273685e+03 2.021204528586748039e-01
1.252605552305731180e+03 8.974477088869224906e-01
1.251969083851978212e+03 3.934178217115313347e-01
1.251332699748083542e+03 5.337078943827825578e-02
1.250696399985114112e+03 2.610695988951814428e-01
1.250060184554144143e+03 -1.396793982435482473e-01
1.249424053446246035e+03 2.711298212102538630e-01
1.248788006652490367e+03 -3.182126170528307152e-01
1.248152044163956816e+03 1.059299306086182030e-01
1.247516165971717783e+03 3.553256901271258927e-01
1.246880372066854761e+03 5.182026647987817425e-01
1.246244662440447428e+03 -8.718895770785954624e-02
1.245609037083571820e+03 -5.780983255939108334e-01
1.244973495987316710e+03 -1.867298824284004677e-01
1.244338039142763591e+03 -3.547055215492904701e-01
1.243702666540995779e+03 -6.170699194121279652e-01
1.243067378173100224e+03 -1.498577629425736080e-02
1.242432174030167516e+03 -2.868305602041520408e-01
1.241797054103284609e+03 -5.925758250160076956e-01
1.241162018383542090e+03 2.603279138735096199e-01
1.240527066862034189e+03 -4.900772430423273596e-01
1.239892199529853315e+03 2.126828848512425651e-01
1.239257416378093694e+03 -5.834032454532274148e-01
1.238622717397853194e+03 -7.057934350315704652e-02
1.237988102580229679e+03 -1.769171358897409785e-01
1.237353571916319197e+03 1.704590050782444632e-01
1.236719125397226890e+03 -1.536792558151733601e-01
1.236084763014052442e+03 5.732191267300282972e-02
1.235450484757899176e+03 -7.840828590977622081e-02
1.234816290619870415e+03 1.308232633125420707e-01
1.234182180591078577e+03 9.305907334804376652e-02
1.233548154662625166e+03 -2.991473068120398260e-01
1.232914212825618961e+03 2.117699994923410815e-03
1.232280355071176018e+03 -1.254555689451834766e-01
1.231646581390405117e+03 1.690536191752337880e-01
1.231012891774416858e+03 2.051148408002033408e-02
1.230379286214329113e+03 1.373412605836294431e-01
1.229745764701256121e+03 2.704997415061944355e-01
1.229112327226317575e+03 -6.565738942886889529e-02
1.228478973780633169e+03 2.615411172400030071e-01
1.227845704355320777e+03 3.221332917506347648e-01
1.227212518941501912e+03 -1.773605189540931604e-01
1.226579417530299907e+03 -3.005846417925395753e-01
1.225946400112839910e+03 4.937031957135312732e-02
1.225313466680247075e+03 -3.583574344342728146e-01
1.224680617223652007e+03 2.331550450006960873e-01
1.224047851734178039e+03 7.314510773564251167e-01
1.223415170202959416e+03 -1.684877984064914180e-03
1.222782572621128566e+03 -8.321902999745478535e-02
1.222150058979812457e+03 -3.430895255749022432e-02
1.221517629270152611e+03 3.999287967872174332e-01
1.220885283483279636e+03 9.858032900217386651e-02
1.220253021610333235e+03 2.059745964102515925e-01
1.219620843642451291e+03 7.737991198909167923e-02
1.218988749570773507e+03 1.840540934639839921e-01
1.218356739386443223e+03 8.486531582581827160e-02
1.217724813080598324e+03 -1.806553741227076570e-01
1.217092970644389425e+03 9.366078514844983216e-02
1.216461212068958048e+03 2.321040447612181257e-01
1.215829537345452991e+03 -2.961595727955725899e-01
1.215197946465019413e+03 2.603236818550168641e-01
1.214566439418807931e+03 7.054619368935131918e-02
1.213935016197974619e+03 -1.945347351463197483e-01
1.213303676793666455e+03 2.860702683686942582e-01
1.212672421197041331e+03 3.740564807143145071e-02
1.212041249399253502e+03 -2.057189720939531230e-02
1.211410161391457223e+03 -6.804640743843042294e-01
1.210779157164815842e+03 1.622482555378870483e-01
1.210148236710483616e+03 -3.819747541943835922e-01
1.209517400019623892e+03 3.857801600879217085e-01
1.208886647083400021e+03 1.195095763163529085e-01
1.208255977892973533e+03 -1.459964180817751866e-01
1.207625392439511415e+03 1.665196081952607932e-02
1.206994890714178837e+03 -1.004137530644438753e-01
1.206364472708146423e+03 1.441104675195710623e-02
1.205734138412581160e+03 -8.928116227502726210e-02
1.205103887818655494e+03 -9.393763132725625742e-02
1.204473720917540049e+03 8.505520842899695622e-02
1.203843637700409090e+03 -1.570257569182445176e-02
1.203213638158438698e+03 9.815967806930732398e-02
1.202583722282803137e+03 1.251361692768281908e-01
1.201953890064683947e+03 -2.231848371180527313e-01
1.201324141495255390e+03 2.856906125826660370e-01
1.200694476565702644e+03 -7.290515722794639608e-02
1.200064895267203610e+03 -1.592730128166797987e-01
1.199435397590945286e+03 -4.052580872562461245e-01
1.198805983528111028e+03 7.994033067843030194e-02
1.198176653069887834e+03 8.702647506950862699e-02
1.197547406207462700e+03 -2.837227643306806102e-01
1.196918242932024441e+03 2.369834928969433707e-01
1.196289163234763691e+03 1.694725846935374036e-01
1.195660167106871086e+03 -4.260400436916640388e-01
1.195031254539542715e+03 -2.571608803148819899e-01
1.194402425523969214e+03 2.045542184270983110e-01
1.193773680051352130e+03 -6.463709025068022085e-02
1.193145018112882099e+03 1.147777802566283395e-01
1.192516439699764305e+03 -3.499017245178028257e-01
1.191887944803194841e+03 -5.450101806602852123e-02
1.191259533414378893e+03 1.511934924005357561e-01
1.190631205524516190e+03 1.888199205418267523e-01
1.190002961124813737e+03 9.880284040209721952e-02
1.189374800206473083e+03 -1.992653339604760210e-01
1.188746722760708508e+03 -2.785875966644897339e-01
1.188118728778719742e+03 1.609792630183871087e-01
1.187490818251726523e+03 -9.157721879807895204e-02
1.186862991170932219e+03 -3.528205913862548782e-01
