# Supplementary material for: Elevated concentrations cause upright alpha-synuclein conformation at lipid interfaces
Source: Nat Commun. 2023 Sep 18;14:5731. doi: 10.1038/s41467-023-39843-1 (PMC10507035; doi:10.1038/s41467-023-39843-1)
Supplement: Supplementary file 3 — Source Data [file 41467_2023_39843_MOESM3_ESM.zip › Source Data file/FigureS3/A/aS-DPPG_50uM-reproduction-NoFiltration_t = 38.33 to 39.33 hr.txt]

2.303734463863343990e+03 -3.323961551514255652e-01
2.302961100516073202e+03 2.394235564215712597e-01
2.302187836495217198e+03 9.400454799786424342e-02
2.301414671789645581e+03 -5.015220926875019192e-02
2.300641606388224318e+03 -1.352912495648003477e-01
2.299868640279824831e+03 -4.176913104583168668e-02
2.299095773453316724e+03 8.289780143647892258e-03
2.298323005897578696e+03 1.503383333700693616e-02
2.297550337601480351e+03 -5.411120129358568814e-02
2.296777768553902206e+03 -8.376183563248604247e-02
2.296005298743721141e+03 -1.209081573884764615e-01
2.295232928159812218e+03 4.556529540223587527e-02
2.294460656791063229e+03 -9.378625511690140415e-02
2.293688484626352874e+03 1.858149766381141654e-01
2.292916411654567128e+03 8.133678286423852433e-02
2.292144437864588326e+03 -1.539733349769215887e-01
2.291372563245306083e+03 3.689141385901469755e-02
2.290600787785611828e+03 -2.172663655875023067e-02
2.289829111474389720e+03 1.305837433029247707e-01
2.289057534300536645e+03 -7.858695120503908504e-02
2.288286056252940398e+03 -1.048390819578277379e-02
2.287514677320499686e+03 -1.402071600835285980e-01
2.286743397492111399e+03 -5.869174329096202118e-03
2.285972216756672424e+03 9.106564485635340600e-02
2.285201135103079650e+03 4.969975959638495144e-02
2.284430152520235424e+03 2.990734777952552478e-02
2.283659268997043910e+03 -4.552124778514895359e-02
2.282888484522407452e+03 1.355693937305532393e-01
2.282117799085232036e+03 -6.341414883949822445e-02
2.281347212674421826e+03 -4.535748656099419102e-02
2.280576725278890081e+03 -4.594733646417942935e-02
2.279806336887540965e+03 2.696699978522073410e-02
2.279036047489289558e+03 3.826488650153402060e-02
2.278265857073050938e+03 1.985287889712363321e-02
2.277495765627734727e+03 1.106716323112394429e-02
2.276725773142261460e+03 6.741690251588996000e-03
2.275955879605542577e+03 6.990610924883215727e-02
2.275186085006502253e+03 1.131719059835359226e-01
2.274416389334062842e+03 -3.745891141893618881e-02
2.273646792577141241e+03 -3.084610900500327907e-02
2.272877294724663443e+03 -4.764495136025924393e-02
2.272107895765555440e+03 3.402302415858178553e-02
2.271338595688741407e+03 7.835736169915800964e-02
2.270569394483152792e+03 7.495575976360589754e-02
2.269800292137719225e+03 6.635460745550122996e-02
2.269031288641366700e+03 1.042485029619415887e-01
2.268262383983035761e+03 2.793518171224732699e-02
2.267493578151652400e+03 -1.497700592294671541e-02
2.266724871136160800e+03 -1.309894866467775643e-02
2.265956262925490591e+03 -2.034223274112374191e-01
2.265187753508585956e+03 4.161388891144942453e-02
2.264419342874387439e+03 -1.186133003542039349e-01
2.263651031011833766e+03 -2.101966136787121187e-01
2.262882817909867299e+03 6.850022677204872790e-03
2.262114703557437679e+03 -7.370166018448719158e-02
2.261346687943489087e+03 -1.340179250056068028e-01
2.260578771056969344e+03 -1.458851904667889665e-01
2.259810952886826271e+03 1.293435107700201259e-02
2.259043233422013145e+03 1.327475355588534078e-01
2.258275612651483243e+03 1.340630573695856219e-02
2.257508090564189843e+03 -7.783624982871999165e-02
2.256740667149086221e+03 -8.936133057588682704e-02
2.255973342395132931e+03 -1.453498355466267301e-02
2.255206116291286889e+03 -8.649452391445133434e-03
2.254438988826506829e+03 1.485094994997723968e-02
2.253671959989755123e+03 -9.095821144893967425e-02
2.252905029769999601e+03 -4.926432537383202553e-02
2.252138198156198996e+03 7.443177302240679138e-02
2.251371465137321138e+03 -8.708208768655055498e-02
2.250604830702335676e+03 -2.336366373323865014e-02
2.249838294840208619e+03 -1.091026718666214534e-01
2.249071857539915072e+03 -6.849579198392992396e-02
2.248305518790422866e+03 5.101255703565835652e-03
2.247539278580708924e+03 4.965811592861972719e-03
2.246773136899746532e+03 3.140716896549361481e-02
2.246007093736514435e+03 6.623496292675763730e-02
2.245241149079989555e+03 -2.599611919592361223e-02
2.244475302919152455e+03 -5.366059016901691958e-02
2.243709555242985516e+03 1.354780404370815698e-02
2.242943906040469301e+03 -7.592731042492766036e-02
2.242178355300591647e+03 2.033158928103033850e-02
2.241412903012336756e+03 -5.589126921239011975e-02
2.240647549164688826e+03 -4.166209409202238645e-02
2.239882293746642972e+03 -5.940044693495964874e-03
2.239117136747185214e+03 -3.669390968478908333e-02
2.238352078155308845e+03 3.504996643219461527e-02
2.237587117960008982e+03 6.585392505927291362e-02
2.236822256150277099e+03 -3.369872911808902832e-02
2.236057492715113767e+03 -7.127586385933278035e-02
2.235292827643517739e+03 -5.517561384654385420e-02
2.234528260924482311e+03 3.520596934684439711e-02
2.233763792547013509e+03 6.803051561068326758e-02
2.232999422500115543e+03 -5.612378399268358464e-02
2.232235150772790803e+03 4.355547657713470383e-02
2.231470977354043498e+03 -3.523908504853635881e-02
2.230706902232879656e+03 1.609413393095885129e-03
2.229942925398314401e+03 -4.218395998943653274e-02
2.229179046839351940e+03 1.088460524226411534e-02
2.228415266545003760e+03 -3.989571753217153322e-02
2.227651584504288621e+03 -4.620596590069715737e-02
2.226888000706219827e+03 -5.593203227271165145e-02
2.226124515139808864e+03 9.728042983450993497e-03
2.225361127794079948e+03 -9.109595143784361693e-02
2.224597838658048204e+03 -1.014730269101726812e-02
2.223834647720736029e+03 3.267695508750841082e-02
2.223071554971165824e+03 -1.285706220443031409e-03
2.222308560398359987e+03 -6.587800566150581183e-02
2.221545663991348192e+03 6.143445826460174758e-02
2.220782865739152840e+03 -4.755391446493401758e-02
2.220020165630805423e+03 5.268206921883040322e-02
2.219257563655333797e+03 -2.482754209694024074e-03
2.218495059801771276e+03 -2.206654038996880979e-02
2.217732654059149354e+03 -1.035765070489287924e-03
2.216970346416504981e+03 2.588512289755908954e-02
2.216208136862869651e+03 7.876243284497558977e-03
2.215446025387287591e+03 -1.137288691074356609e-02
2.214684011978793933e+03 1.117805500832439076e-02
2.213922096626429266e+03 1.223156463262448090e-02
2.213160279319235997e+03 -2.904442927876930633e-02
2.212398560046258353e+03 4.927350156909052203e-03
2.211636938796540562e+03 -4.258469880596321006e-02
2.210875415559132307e+03 -7.403589527543314071e-03
2.210113990323077815e+03 3.561181232193451601e-03
2.209352663077430407e+03 1.699008738526609427e-02
2.208591433811237948e+03 -4.932841924507236353e-02
2.207830302513557399e+03 -3.467762634212386008e-02
2.207069269173436624e+03 4.070671821576835742e-02
2.206308333779938039e+03 3.821639813581312328e-02
2.205547496322118604e+03 3.423783467670015596e-02
2.204786756789029823e+03 -1.828354252755053436e-02
2.204026115169743207e+03 3.846339564021606489e-04
2.203265571453308439e+03 -5.904157420663054545e-02
2.202505125628800670e+03 -1.802626899952156081e-02
2.201744777685276858e+03 -6.774884475246110982e-02
2.200984527611806698e+03 -1.219314237904874088e-02
2.200224375397458061e+03 -1.430008686916773956e-02
2.199464321031297004e+03 7.466373819842364243e-03
2.198704364502398676e+03 -1.465528992114951447e-02
2.197944505799836406e+03 2.833266958068278787e-02
2.197184744912681708e+03 -1.308403728678466391e-03
2.196425081830009731e+03 9.047675339725880922e-03
2.195665516540895624e+03 2.736512026645982962e-02
2.194906049034425450e+03 3.656484739802360467e-02
2.194146679299672542e+03 -1.858749964500398116e-02
2.193387407325721142e+03 -1.509847232911116013e-02
2.192628233101651858e+03 -5.969245770602380624e-02
2.191869156616554392e+03 2.171654349695771244e-02
2.191110177859509349e+03 3.973374522798067687e-02
2.190351296819606432e+03 -7.289161010834359182e-03
2.189592513485937161e+03 -4.302231302063629081e-02
2.188833827847591238e+03 1.175543203379798667e-02
2.188075239893658363e+03 -7.216057167005928731e-03
2.187316749613233696e+03 1.136570526536375856e-03
2.186558356995414215e+03 -4.460674219434123192e-03
2.185800062029295077e+03 -5.361546692824395964e-03
2.185041864703973260e+03 5.234358766898201260e-02
2.184283765008551200e+03 2.751882140349603753e-02
2.183525762932131329e+03 1.560152505021533687e-02
2.182767858463812445e+03 1.715733328991476264e-02
2.182010051592700620e+03 2.115231093929170053e-02
2.181252342307900108e+03 2.266722106902654271e-02
2.180494730598524256e+03 -1.208662471226332712e-02
2.179737216453673682e+03 -5.754555937282320073e-03
2.178979799862465370e+03 5.177906701069938345e-04
2.178222480814009032e+03 1.456551160333380800e-02
2.177465259297418015e+03 -9.297573719429675504e-03
2.176708135301807488e+03 1.449384772230951843e-02
2.175951108816292617e+03 -8.822811745120041904e-03
2.175194179829992208e+03 -2.915689684291850742e-02
2.174437348332026886e+03 -1.264816694067454322e-03
2.173680614311517274e+03 -1.467309720696934917e-02
2.172923977757583998e+03 4.045028461522758717e-02
2.172167438659354957e+03 3.550494121996905506e-02
2.171410997005952595e+03 3.705733804603180553e-02
2.170654652786504812e+03 -1.524428632957455267e-02
2.169898405990139509e+03 2.771770800480862634e-02
2.169142256605988223e+03 -1.066420860626783162e-03
2.168386204623182493e+03 -1.727761944071226977e-02
2.167630250030855677e+03 7.379403523305035247e-03
2.166874392818139313e+03 -7.638386090915099715e-03
2.166118632974174034e+03 2.466036385110341109e-02
2.165362970488093197e+03 -8.202150971847265923e-03
2.164607405349041073e+03 1.213791837314320658e-02
2.163851937546152840e+03 7.018199445097006266e-03
2.163096567068576405e+03 1.063678806549636473e-02
2.162341293905452403e+03 1.676599945435067185e-02
2.161586118045925105e+03 -1.613351452558267271e-02
2.160831039479142419e+03 -2.213414311474156196e-02
2.160076058194252255e+03 -1.404680163142622623e-03
2.159321174180406160e+03 -9.946786765011639969e-03
2.158566387426755682e+03 -4.008816569424482508e-03
2.157811697922450549e+03 2.012746178517197879e-02
2.157057105656645945e+03 1.878310077315765991e-03
2.156302610618500694e+03 -8.597558109984682756e-03
2.155548212797169981e+03 -2.015267231621186914e-02
2.154793912181812630e+03 3.715132807993743423e-03
2.154039708761589281e+03 1.302581051736226465e-02
2.153285602525660579e+03 1.111429908487624081e-02
2.152531593463194440e+03 -8.796978849200848966e-03
2.151777681563349688e+03 -8.137430137669035210e-03
2.151023866815296060e+03 1.069621656011090008e-02
2.150270149208203293e+03 -3.464023563011101817e-03
2.149516528731235667e+03 -3.084942877867420923e-03
2.148763005373572014e+03 -4.807102831983717760e-03
2.148009579124376614e+03 -8.372168796975240287e-03
2.147256249972826481e+03 -1.091992287954808918e-02
2.146503017908102265e+03 -9.781864632515723315e-03
2.145749882919371885e+03 5.037558060045530320e-03
2.144996844995821448e+03 1.068935680218315205e-02
2.144243904126627967e+03 1.692798080242702979e-02
2.143491060300973913e+03 -1.011707245328145530e-03
2.142738313508041756e+03 -3.231982341871250056e-03
2.141985663737015784e+03 -1.755590664068102519e-02
2.141233110977082106e+03 1.757149071666038939e-02
2.140480655217426829e+03 -3.804417642661167814e-03
2.139728296447245157e+03 9.288520959788481093e-03
2.138976034655719559e+03 -1.897731385817821512e-02
2.138223869832050696e+03 5.070960758766733913e-04
2.137471801965426494e+03 -1.942260276945410738e-03
2.136719831045042156e+03 9.445389230470219513e-03
2.135967957060096523e+03 -6.800976277471059393e-03
2.135216179999788437e+03 -1.249751127239729070e-03
2.134464499853316738e+03 4.840044230819981128e-03
2.133712916609882086e+03 -8.744686144102420747e-03
2.132961430258686960e+03 -1.097737412635351340e-03
2.132210040788939295e+03 1.776334534234246540e-03
2.131458748189837934e+03 -2.032934166869421189e-02
2.130707552450596268e+03 5.396925688206666467e-03
2.129956453560418595e+03 1.826208568002680435e-03
2.129205451508520127e+03 -4.936831811599162907e-03
2.128454546284110620e+03 3.151110277651520634e-03
2.127703737876405285e+03 -3.759274262877390377e-03
2.126953026274613876e+03 -2.828536794673510140e-03
2.126202411467957063e+03 -7.734161988366490027e-03
2.125451893445651876e+03 1.125451346960419782e-03
2.124701472196917166e+03 -1.348973315228049405e-02
2.123951147710973601e+03 4.153070689321044714e-03
2.123200919977043668e+03 -6.204674012935619890e-03
2.122450788984351675e+03 5.513389802903299018e-03
2.121700754722123747e+03 -3.645279058137008629e-04
2.120950817179587830e+03 -1.231256159430861542e-03
2.120200976345970048e+03 9.521262332111032206e-03
2.119451232210500166e+03 -3.703070662540843623e-04
2.118701584762413404e+03 4.884757948197091144e-03
2.117952033990937707e+03 8.056449170314370495e-03
2.117202579885311934e+03 4.353397483884047584e-03
2.116453222434769486e+03 7.854991724589624816e-03
2.115703961628549223e+03 1.480497628444899134e-02
2.114954797455888183e+03 -6.099690762989378985e-04
2.114205729906030683e+03 1.346425485642804842e-02
2.113456758968213762e+03 4.547094289858237028e-03
2.112707884631687193e+03 -4.983188130542051501e-03
2.111959106885691654e+03 1.026461031936729733e-03
2.111210425719475097e+03 7.906094155946926175e-04
2.110461841122283658e+03 1.025347987634936961e-03
2.109713353083370748e+03 -5.077961461569037091e-03
2.108964961591986139e+03 2.380665401529835114e-03
2.108216666637383241e+03 -5.103091595297022318e-03
2.107468468208811828e+03 -6.011870751797569398e-03
2.106720366295530766e+03 4.892040875221955734e-04
2.105972360886798924e+03 3.556936878976125517e-03
2.105224451971873350e+03 -1.788950775605282750e-06
2.104476639540012911e+03 -3.514982992826977577e-03
2.103728923580481933e+03 8.042612604672132876e-03
2.102981304082541101e+03 -9.528488056083376980e-04
2.102233781035458378e+03 -2.133314932742686344e-03
2.101486354428498089e+03 3.555404179536919475e-03
2.100739024250926377e+03 -4.934932554592500777e-03
2.099991790492014843e+03 -8.764627099620113035e-03
2.099244653141035087e+03 3.669778736064725939e-03
2.098497612187256891e+03 1.239720007178717401e-03
2.097750667619953674e+03 3.978294062273207699e-03
2.097003819428404313e+03 7.992891205663604434e-03
2.096257067601884046e+03 -8.782796731634925219e-03
2.095510412129668111e+03 -8.565065747937942661e-03
2.094763853001040843e+03 -3.860824283759748017e-03
2.094017390205281117e+03 -4.697453417806230457e-03
2.093271023731673267e+03 7.791360759724511378e-03
2.092524753569497989e+03 -9.739778600767950295e-03
2.091778579708048710e+03 4.755227968563065580e-04
2.091032502136604307e+03 7.541958287105639258e-03
2.090286520844458209e+03 7.480144814285308655e-03
2.089540635820902025e+03 -7.729187297133006777e-03
2.088794847055225546e+03 -4.766174587908073544e-03
2.088049154536722199e+03 -4.386780944563535740e-03
2.087303558254687232e+03 6.132438538861166230e-03
2.086558058198415893e+03 1.435508065397423857e-03
2.085812654357207066e+03 -3.304459320081907202e-03
2.085067346720361456e+03 5.421818707771995649e-03
2.084322135277181587e+03 -8.401256784660511220e-03
2.083577020016962706e+03 -5.234604130376296037e-04
2.082832000929018250e+03 -7.573490155949961708e-03
2.082087078002647104e+03 -1.426258365449316768e-03
2.081342251227157249e+03 -6.756101858623976206e-03
2.080597520591860302e+03 9.822785084680884377e-04
2.079852886086062426e+03 2.434248014127512495e-03
2.079108347699075239e+03 -8.444029917840238956e-04
2.078363905420215815e+03 4.688917946283318108e-03
2.077619559238795773e+03 -6.302994386203596144e-04
2.076875309144134008e+03 -7.964838397224104864e-04
2.076131155125543955e+03 -7.157294451854682819e-03
2.075387097172346330e+03 -2.993291440758514676e-03
2.074643135273861844e+03 8.370481967486001831e-03
2.073899269419414850e+03 1.771636098381071996e-03
2.073155499598326060e+03 -1.418735850741976393e-03
2.072411825799921644e+03 2.056786666508247149e-03
2.071668248013525954e+03 -5.257741974150464091e-03
2.070924766228470617e+03 8.995917290323887303e-03
2.070181380434085440e+03 7.354398966380338437e-04
2.069438090619696595e+03 -9.181185841882056817e-03
2.068694896774642984e+03 -3.446759354179524445e-03
2.067951798888252597e+03 6.968100041840502926e-03
2.067208796949867974e+03 2.392171977226966785e-04
2.066465890948822562e+03 -4.012200471405791627e-03
2.065723080874453444e+03 5.464356509002279852e-04
2.064980366716103163e+03 -8.099578588798523465e-03
2.064237748463112439e+03 9.098750040085885307e-05
2.063495226104825633e+03 2.340421889962040287e-04
2.062752799630587106e+03 9.472730207350381392e-04
2.062010469029741216e+03 -7.593618249674821945e-04
2.061268234291637782e+03 1.794052431847298996e-03
2.060526095405624801e+03 9.413842503799141467e-04
2.059784052361055728e+03 -1.955783251056850223e-03
2.059042105147280381e+03 -7.189765995512228947e-03
2.058300253753650395e+03 -4.119677142892025877e-03
2.057558498169524682e+03 -2.928315916444402481e-03
2.056816838384260336e+03 2.705992952727090308e-03
2.056075274387212630e+03 3.389240808962520630e-03
2.055333806167744115e+03 2.291391429308389013e-03
2.054592433715215520e+03 4.137211803236700257e-03
2.053851157018985759e+03 2.011449073664641016e-03
2.053109976068424658e+03 -5.258937145233552601e-03
2.052368890852894765e+03 1.080453344658532065e-03
2.051627901361762270e+03 -3.960803368343402374e-03
2.050887007584402454e+03 6.948573114120898050e-03
2.050146209510177869e+03 2.984486579119325581e-03
2.049405507128465615e+03 -5.144793100359014437e-03
2.048664900428635519e+03 1.261093158049684474e-03
2.047924389400066502e+03 1.940957079715920379e-03
2.047183974032130209e+03 -2.071793150913122869e-03
2.046443654314209198e+03 -2.386619232628565263e-03
2.045703430235678752e+03 3.826043633360083889e-03
2.044963301785919612e+03 -7.544957203114498999e-06
2.044223268954317973e+03 -3.468476858506335642e-04
2.043483331730254577e+03 1.124819265761372320e-03
2.042743490103117438e+03 -4.201142375314785918e-03
2.042003744062290934e+03 -2.678073101448972485e-03
2.041264093597163082e+03 -4.882102094600140364e-03
2.040524538697127355e+03 -1.358276009643495262e-03
2.039785079351573586e+03 -3.064752004895470111e-04
2.039045715549891611e+03 7.097153209368397978e-04
2.038306447281480359e+03 1.014822433521318313e-03
2.037567274535731485e+03 -6.889289888348420262e-04
2.036828197302047556e+03 3.729991190027599768e-03
2.036089215569822045e+03 1.534865202994741299e-03
2.035350329328457519e+03 1.726023120051557594e-03
2.034611538567358366e+03 2.872154757159444110e-03
2.033872843275925334e+03 3.700069144608914961e-03
2.033134243443562809e+03 1.600523466493267589e-03
2.032395739059680636e+03 8.433068100047379180e-04
2.031657330113683201e+03 1.754465561333919425e-03
2.030919016594980349e+03 4.736242035089145990e-04
2.030180798492985559e+03 -8.187452514808934642e-03
2.029442675797108677e+03 2.637821536173041992e-03
2.028704648496765003e+03 -3.323590459156125412e-03
2.027966716581371657e+03 1.827100673387205751e-05
2.027228880040342119e+03 1.602404961960683183e-03
2.026491138863097149e+03 8.876449768937472520e-04
2.025753493039057503e+03 5.073231506866516735e-03
2.025015942557640301e+03 -3.185557804415511517e-03
2.024278487408273577e+03 1.688082530411464137e-03
2.023541127580379907e+03 3.884910706733857300e-03
2.022803863063383687e+03 -3.057945876796221412e-03
2.022066693846716589e+03 -2.161798633261617175e-04
2.021329619919804827e+03 1.461477103432056628e-03
2.020592641272076435e+03 1.843965544453473823e-04
2.019855757892966722e+03 -6.649948087444139747e-03
2.019118969771909178e+03 -2.834179687899070210e-04
2.018382276898340933e+03 8.765724629615606308e-04
2.017645679261691839e+03 -1.656701088153523117e-03
2.016909176851406301e+03 6.394977013651147960e-04
2.016172769656921446e+03 -4.965764659535040629e-04
2.015436457667678042e+03 1.531439605183906785e-03
2.014700240873120492e+03 2.114511845860415039e-03
2.013964119262687746e+03 6.966582558336353740e-04
2.013228092825831482e+03 -1.283717611252979413e-03
2.012492161551996105e+03 9.025412526859937423e-04
2.011756325430631478e+03 -1.754299249851516609e-03
2.011020584451185641e+03 8.808892329691299242e-04
2.010284938603110277e+03 -3.840809018856686545e-04
2.009549387875860702e+03 7.927290482038377778e-04
2.008813932258886780e+03 -1.707350923681094830e-04
2.008078571741651103e+03 2.873572051540916085e-03
2.007343306313607172e+03 5.026271143685804264e-04
2.006608135964213943e+03 -5.586849884264084767e-04
2.005873060682935829e+03 -6.185724010358441402e-04
2.005138080459229968e+03 -3.324749631561499819e-03
2.004403195282562592e+03 2.723836934976477629e-03
2.003668405142398115e+03 8.061692174982649757e-04
2.002933710028202768e+03 1.053344347688317268e-03
2.002199109929446422e+03 1.484388107555307439e-03
2.001464604835595310e+03 2.253388206792569500e-04
2.000730194736122940e+03 1.214132505466428407e-03
1.999995879620502819e+03 7.755816533312409004e-04
1.999261659478206639e+03 1.194164628628721723e-03
1.998527534298711544e+03 9.954101989383882902e-05
1.997793504071494681e+03 6.958924169959675252e-04
1.997059568786036834e+03 6.315264375798675068e-04
1.996325728431811513e+03 8.016550189879640548e-04
1.995591982998306776e+03 6.243168670593485584e-04
1.994858332475001589e+03 -5.346243451268700448e-04
1.994124776851384013e+03 -3.024894030822252279e-04
1.993391316116934831e+03 -7.032769361519346923e-04
1.992657950261149381e+03 3.422598509039409369e-03
1.991924679273510264e+03 -6.796848565091191154e-05
1.991191503143511000e+03 5.896448652022232961e-04
1.990458421860645103e+03 9.621086733168657344e-04
1.989725435414402455e+03 -7.543306930655527525e-04
1.988992543794282028e+03 2.350175221905986996e-03
1.988259746989775522e+03 -2.439248187163672345e-03
1.987527044990383729e+03 -4.732427757161756674e-04
1.986794437785609261e+03 -3.143422927841875805e-04
1.986061925364949275e+03 -1.228402088683219805e-03
1.985329507717908200e+03 2.075465376253352989e-03
1.984597184833988649e+03 -2.255816408922816513e-03
1.983864956702698692e+03 6.944435054572362792e-04
1.983132823313544577e+03 1.674273484374504692e-03
1.982400784656030737e+03 -5.465700486781603726e-04
1.981668840719672517e+03 1.220308194449661260e-03
1.980936991493981623e+03 2.885507533195474689e-04
1.980205236968469762e+03 -1.680204766376911180e-03
1.979473577132646824e+03 -4.762496510955234500e-07
1.978742011976039066e+03 4.241071844469994595e-04
1.978010541488154558e+03 -3.639546689238651843e-03
1.977279165658517741e+03 -1.477968986791977852e-03
1.976547884476649415e+03 9.676804075744380174e-04
1.975816697932066745e+03 -9.993083914227160382e-04
1.975085606014299628e+03 3.188106121748195089e-04
1.974354608712868867e+03 -1.218268398404253596e-03
1.973623706017302538e+03 -1.145837639617548189e-03
1.972892897917128721e+03 9.299841619363096498e-04
1.972162184401877312e+03 1.185738526964018628e-03
1.971431565461080027e+03 -1.440275736458625829e-03
1.970701041084268581e+03 2.766715964630374162e-03
1.969970611260974692e+03 5.422074968087755976e-06
1.969240275980740989e+03 2.274332349943342102e-03
1.968510035233097369e+03 1.341688852957586783e-04
1.967779889007584643e+03 9.391393085137452260e-04
1.967049837293743622e+03 1.393998440670927725e-03
1.966319880081116935e+03 1.561013333613341363e-03
1.965590017359245394e+03 -1.480487695540735850e-03
1.964860249117677085e+03 8.365594310938080690e-04
1.964130575345954639e+03 3.795655416037496980e-04
1.963400996033624324e+03 -6.404592705439442505e-04
1.962671511170241502e+03 -1.802682319807102354e-03
1.961942120745350621e+03 2.048697279990241860e-03
1.961212824748507046e+03 1.288817072709760945e-04
1.960483623169262501e+03 7.593331239449633988e-04
1.959754515997175986e+03 1.278340948966038497e-04
1.959025503221799227e+03 1.328985896681191296e-03
1.958296584832693043e+03 9.690221035775388458e-04
1.957567760819416435e+03 1.298055841705452948e-03
1.956839031171528404e+03 1.657776477008661865e-03
1.956110395878595227e+03 1.689623314118928908e-03
1.955381854930179543e+03 8.762483944436729724e-04
1.954653408315847628e+03 -1.027162654287064282e-03
1.953925056025163940e+03 -8.346389101233291996e-04
1.953196798047700213e+03 -1.667857324882861302e-03
1.952468634373024543e+03 -1.907787184504610139e-03
1.951740564990708663e+03 -2.183034322728408163e-03
1.951012589890327945e+03 -2.379984682089096495e-03
1.950284709061454123e+03 -1.971169823516364956e-03
1.949556922493662569e+03 -2.169298376310763860e-03
1.948829230176534111e+03 1.613694249946329845e-03
1.948101632099647759e+03 5.336716868861063638e-04
1.947374128252580704e+03 2.917501885008180534e-04
1.946646718624917412e+03 -7.322039439123775775e-04
1.945919403206240531e+03 1.732649818693080538e-05
1.945192181986138166e+03 1.177310377430041446e-04
1.944465054954191146e+03 3.847946009333697861e-04
1.943738022099991213e+03 9.461852658186677449e-04
1.943011083413128290e+03 1.139238949544803562e-03
1.942284238883190483e+03 2.422292686696040677e-03
1.941557488499776809e+03 -1.032311073709639470e-03
1.940830832252473556e+03 5.066803139172187378e-04
1.940104270130877921e+03 -1.404459801932618176e-04
1.939377802124592563e+03 1.437042107344001663e-03
1.938651428223209223e+03 -9.356704609863291788e-04
1.937925148416330558e+03 -1.375060940121079615e-04
1.937198962693561043e+03 -8.608010108159584945e-04
1.936472871044499698e+03 -6.752451133039755670e-04
1.935746873458750997e+03 -2.745142311089446524e-04
1.935020969925924874e+03 1.222418509197209535e-04
1.934295160435623984e+03 -3.904332801055435847e-05
1.933569444977458261e+03 5.396010622654090960e-04
1.932843823541041274e+03 1.846861757056927336e-03
1.932118296115984776e+03 -7.057035187958465763e-04
1.931392862691896880e+03 5.635330901763592861e-04
1.930667523258398433e+03 1.437213656517650259e-03
1.929942277805103004e+03 4.126070460570470670e-04
1.929217126321631440e+03 3.810049524552733963e-04
1.928492068797599131e+03 1.295420559138063792e-03
1.927767105222630562e+03 -4.752942938436682764e-04
1.927042235586346578e+03 -3.242785045154759037e-03
1.926317459878369846e+03 8.240072187759011767e-05
1.925592778088330306e+03 -4.353334851177086324e-04
1.924868190205850624e+03 1.936651448794408925e-03
1.924143696220558923e+03 1.442773316621196117e-03
1.923419296122086962e+03 2.136173208348445592e-03
1.922694989900066503e+03 2.093947085889255860e-03
1.921970777544131124e+03 -1.985665504574030571e-04
1.921246659043912587e+03 3.841037517450513589e-04
1.920522634389049927e+03 1.118065017564532845e-03
1.919798703569176723e+03 -2.982788532933152779e-05
1.919074866573935651e+03 1.247006443381432203e-03
1.918351123392963927e+03 1.137611549175119403e-03
1.917627474015906046e+03 9.218039387326843696e-04
1.916903918432404680e+03 -2.710928260963508637e-05
1.916180456632102505e+03 1.108335161402469737e-03
1.915457088604651290e+03 2.257410523835465949e-03
1.914733814339691889e+03 2.192040912022485445e-03
1.914010633826877893e+03 -5.833755815425129476e-04
1.913287547055861069e+03 2.392100048777505016e-04
1.912564554016291368e+03 2.266644908650509386e-03
1.911841654697820559e+03 6.041205530364194849e-04
1.911118849090111325e+03 7.055769188646436292e-04
1.910396137182815437e+03 7.553773604846955895e-04
1.909673518965590119e+03 1.551333181355431549e-03
1.908950994428098056e+03 6.195354160144723793e-04
1.908228563559998292e+03 1.301317672725052607e-04
1.907506226350953511e+03 -4.783822822443569160e-04
1.906783982790633672e+03 9.148478274920009102e-04
1.906061832868697820e+03 1.054318391382726491e-04
1.905339776574814096e+03 1.783124527081264565e-03
1.904617813898652457e+03 8.526977894851002580e-04
1.903895944829884684e+03 -1.203977063327865503e-04
1.903174169358182553e+03 1.755392338918354903e-03
1.902452487473217843e+03 1.413245951334252733e-03
1.901730899164664152e+03 4.470657792320166567e-04
1.901009404422200532e+03 7.860680316002832723e-04
1.900288003235502401e+03 3.203124241922530521e-04
1.899566695594250632e+03 -4.203835314933459741e-05
1.898845481488124278e+03 1.085521211776201058e-03
1.898124360906806032e+03 2.218877827271394630e-04
1.897403333839982224e+03 1.213901804565469022e-03
1.896682400277333727e+03 3.598405518005709991e-04
1.895961560208552328e+03 1.251965864269172246e-04
1.895240813623320719e+03 1.705396263947724436e-03
1.894520160511332506e+03 1.987139338353243606e-03
1.893799600862277657e+03 2.533301163191381371e-03
1.893079134665846141e+03 1.286638561849677781e-03
1.892358761911738839e+03 8.301169641923057414e-04
1.891638482589643900e+03 1.332484673052422922e-03
1.890918296689264025e+03 -2.872743313889281947e-04
1.890198204200294640e+03 1.573650613254739530e-03
1.889478205112436626e+03 3.220980599715894400e-05
1.888758299415390866e+03 1.399491640080154130e-03
1.888038487098861879e+03 4.545648328342259204e-04
1.887318768152556004e+03 2.755920086558567524e-04
1.886599142566175942e+03 1.265502822866777918e-03
1.885879610329428033e+03 -4.712252033776518256e-04
1.885160171432025891e+03 4.240678053332696119e-04
1.884440825863677674e+03 5.522673359286497550e-04
1.883721573614096997e+03 1.001651964110048193e-03
1.883002414672993837e+03 7.609911057425124354e-04
1.882283349030087265e+03 5.448270488378327645e-04
1.881564376675092717e+03 2.514837847791246295e-03
1.880845497597725625e+03 7.295809596432560997e-04
1.880126711787706881e+03 1.082790216757263538e-03
1.879408019234761014e+03 7.509282065707723866e-05
1.878689419928603456e+03 1.653126994718795819e-03
1.877970913858966014e+03 9.013414352620596325e-04
1.877252501015567759e+03 -3.156665240821899545e-04
1.876534181388136858e+03 1.301658327748405480e-03
1.875815954966406935e+03 1.518864963211904746e-03
1.875097821740102518e+03 1.025088022592223185e-03
1.874379781698955412e+03 7.388654612211620733e-04
1.873661834832701061e+03 8.553131660352714842e-04
1.872943981131074906e+03 7.528150895926142465e-04
1.872226220583806935e+03 1.701885642644706534e-03
1.871508553180641684e+03 4.298636790454435732e-04
1.870790978911310958e+03 3.884519883058679146e-04
1.870073497765559296e+03 8.168121762972049013e-04
1.869356109733129415e+03 9.767595441488381887e-04
1.868638814803762216e+03 -5.910828860263343766e-04
1.867921612967202236e+03 1.324503199676014533e-03
1.867204504213199471e+03 8.293689468837564397e-04
1.866487488531500276e+03 5.205614254300984902e-04
1.865770565911849189e+03 2.226182351073943081e-03
1.865053736344003482e+03 2.476210955762838729e-04
1.864336999817709511e+03 6.612861230273426238e-04
1.863620356322728185e+03 2.123142328686337000e-03
1.862903805848809498e+03 9.887545102567969930e-04
1.862187348385710720e+03 5.106804791001512715e-04
1.861470983923190943e+03 9.616030083820270623e-04
1.860754712451011073e+03 4.489332487226820913e-04
1.860038533958930202e+03 8.777008572429366049e-04
1.859322448436711056e+03 5.592042383791943081e-04
1.858606455874121821e+03 3.562818572944949824e-05
1.857890556260923404e+03 -1.917397679580292829e-05
1.857174749586883991e+03 9.199280205298756294e-04
1.856459035841773584e+03 1.063502957681961968e-03
1.855743415015360370e+03 6.395068397448971801e-04
1.855027887097419807e+03 1.200317071067081047e-03
1.854312452077721900e+03 1.078659952897312584e-04
1.853597109946040291e+03 -5.490018124027568264e-05
1.852881860692154078e+03 9.703777089741062256e-04
1.852166704305836902e+03 1.091531034517449631e-03
1.851451640776871500e+03 1.442516590148214175e-04
1.850736670095038789e+03 8.015415359905032986e-04
1.850021792250119688e+03 8.179276142963410939e-04
1.849307007231896932e+03 3.201571976579319100e-04
1.848592315030153259e+03 7.176601925938797921e-05
1.847877715634680499e+03 9.448124948528148189e-04
1.847163209035263208e+03 1.723127129276325184e-03
1.846448795221691398e+03 3.613219311235475333e-05
1.845734474183755083e+03 1.791435347352646071e-03
1.845020245911249731e+03 1.132364554621933519e-03
1.844306110393968993e+03 1.040793807218031277e-03
1.843592067621704700e+03 7.985334926365171169e-04
1.842878117584255961e+03 7.789872513425961237e-04
1.842164260271421881e+03 7.569921864651544662e-04
1.841450495672999750e+03 2.876782037096162659e-04
1.840736823778794133e+03 5.538424612641690324e-04
1.840023244578609592e+03 1.367388237995593699e-03
1.839309758062243418e+03 -3.800459299822665131e-04
1.838596364219505631e+03 2.015543633812166661e-03
1.837883063040206252e+03 4.186030153179919684e-04
1.837169854514148028e+03 4.998673880604622127e-04
1.836456738631144617e+03 6.303554006469050614e-04
1.835743715381009679e+03 6.117576171723842614e-04
1.835030784753553235e+03 1.363224761642474903e-03
1.834317946738592582e+03 8.702683245443443034e-04
1.833605201325941380e+03 8.831144292149233164e-04
1.832892548505418745e+03 7.837197782027283816e-04
1.832179988266843793e+03 1.055908786837461656e-03
1.831467520600037460e+03 6.825326749956069517e-04
1.830755145494820681e+03 1.227077851870777723e-03
1.830042862941019848e+03 1.335813823474299097e-03
1.829330672928457716e+03 2.617849327598260152e-04
1.828618575446964314e+03 6.587302320702528293e-04
1.827906570486360579e+03 1.277301844532786152e-03
1.827194658036481997e+03 9.094164083915148552e-04
1.826482838087158598e+03 6.860744626979217026e-04
1.825771110628224051e+03 3.688549539589344728e-04
1.825059475649510205e+03 1.357072098848322288e-03
1.824347933140854366e+03 6.182650428578701429e-04
1.823636483092090202e+03 6.311855736902962592e-04
1.822925125493060477e+03 1.122311792375504155e-03
1.822213860333600678e+03 1.162573171373224934e-03
1.821502687603559025e+03 9.586940738579470545e-04
1.820791607292771005e+03 1.274193497380135629e-03
1.820080619391086657e+03 1.237095331912873393e-03
1.819369723888348744e+03 8.833842965976966772e-04
1.818658920774407306e+03 5.642822318702764945e-04
1.817948210039108744e+03 1.113960042080941373e-03
1.817237591672303097e+03 1.277897630217399811e-03
1.816527065663844041e+03 1.132603050831626273e-04
1.815816632003587074e+03 1.553680736471598541e-03
1.815106290681382234e+03 6.152492635465203318e-04
1.814396041687088655e+03 5.704357753745859308e-04
1.813685885010565471e+03 1.305717491903191649e-03
1.812975820641666360e+03 1.243350798587251069e-03
1.812265848570257731e+03 1.065313779097806042e-03
1.811555968786200538e+03 4.755645089552380236e-04
1.810846181279359371e+03 6.909377995999776761e-04
1.810136486039593365e+03 1.106881502843230531e-04
1.809426883056778024e+03 4.272693803393940175e-04
1.808717372320776121e+03 1.057073454265549392e-03
1.808007953821459523e+03 9.956726595541868369e-04
1.807298627548696459e+03 1.134209839167766047e-03
1.806589393492362433e+03 1.285770674528351242e-03
1.805880251642332951e+03 1.183454953274302611e-03
1.805171201988479879e+03 1.390465765489587316e-03
1.804462244520680542e+03 1.089127520636363051e-04
1.803753379228815902e+03 1.131005575214007099e-03
1.803044606102765101e+03 1.373859960998448468e-04
1.802335925132410921e+03 1.156330630610447876e-03
1.801627336307634323e+03 6.529128899312057260e-04
1.800918839618319907e+03 1.097846967678653331e-03
1.800210435054354093e+03 1.082191580393455010e-03
1.799502122605626937e+03 8.728389626559265651e-04
1.798793902262024858e+03 1.204712946840530820e-03
1.798085774013436094e+03 1.395483194483797219e-03
1.797377737849756159e+03 8.833712250089625082e-04
1.796669793760875109e+03 8.936695285249710062e-04
1.795961941736695735e+03 1.430915860948343919e-03
1.795254181767102637e+03 9.501967474794787523e-04
1.794546513842002241e+03 9.541428199029716338e-04
1.793838937951291882e+03 1.055040547688247763e-03
1.793131454084872530e+03 1.483767481174872284e-03
1.792424062232645156e+03 1.226230059900255357e-03
1.791716762384512549e+03 1.292057450868482624e-03
1.791009554530384776e+03 3.842078080689122015e-04
1.790302438660162807e+03 4.386188161912512977e-04
1.789595414763758527e+03 7.517492344307131385e-04
1.788888482831078363e+03 1.594960304828867527e-03
1.788181642852037839e+03 3.817576210526565515e-04
1.787474894816548840e+03 1.167876131944827660e-03
1.786768238714521431e+03 4.481563231634159592e-04
1.786061674535874772e+03 6.754332709270202077e-04
1.785355202270526206e+03 1.323921206019940946e-03
1.784648821908393074e+03 1.897876888568487182e-03
1.783942533439394538e+03 9.397564497539949305e-04
1.783236336853453395e+03 1.739820151161178188e-03
1.782530232140494263e+03 1.442650624934644580e-03
1.781824219290438123e+03 9.996343269529500697e-04
1.781118298293213229e+03 4.666824231298332564e-04
1.780412469138747838e+03 4.393304988694176553e-04
1.779706731816968386e+03 1.205167820895649894e-03
1.779001086317806767e+03 1.523129486987815978e-03
1.778295532631194874e+03 5.569563148686284019e-04
1.777590070747064601e+03 4.909556304719414231e-04
1.776884700655355118e+03 4.919775358081921899e-04
1.776179422345994681e+03 6.516198103968530138e-04
1.775474235808929734e+03 1.234190647093817575e-03
1.774769141034097629e+03 1.552302450764797863e-03
1.774064138011435716e+03 1.512820112430524966e-03
1.773359226730888622e+03 1.509772722006846391e-03
1.772654407182399154e+03 1.425565010678320589e-03
1.771949679355913759e+03 1.515138525754087693e-03
1.771245043241377061e+03 1.601693616239679898e-03
1.770540498828739146e+03 1.336186280245809255e-03
1.769836046107950096e+03 1.072811801754187467e-03
1.769131685068958177e+03 1.679610477981655125e-03
1.768427415701718928e+03 1.274093847410041891e-03
1.767723237996186072e+03 8.826620752926617403e-04
1.767019151942313329e+03 1.292178771948277599e-03
1.766315157530059878e+03 3.658848843100684996e-04
1.765611254749384898e+03 5.720960575865416745e-04
1.764907443590242110e+03 9.465584773605594058e-04
1.764203724042601607e+03 1.088233728553978296e-03
1.763500096096422567e+03 8.691982548618244157e-04
1.762796559741667807e+03 1.255738617256786649e-03
1.762093114968303780e+03 1.592707712329674476e-03
1.761389761766300580e+03 7.149297145115923605e-04
1.760686500125624661e+03 9.209994227589612297e-04
1.759983330036247935e+03 1.295429657940370873e-03
1.759280251488142312e+03 1.712340380438809925e-03
1.758577264471279705e+03 8.133843947740322612e-04
1.757874368975633843e+03 1.579549041923902905e-03
1.757171564991183914e+03 1.423818806744637112e-03
1.756468852507905467e+03 1.778789119569551113e-03
1.755766231515781328e+03 1.178344045240611827e-03
1.755063702004787046e+03 1.038197312265342525e-03
1.754361263964907266e+03 1.442582576200413099e-03
1.753658917386126632e+03 6.924205683375969428e-04
1.752956662258427968e+03 1.697117113877422839e-03
1.752254498571797740e+03 1.337358771514648688e-03
1.751552426316229685e+03 1.906719781528082563e-03
1.750850445481706629e+03 1.905038689101596055e-03
1.750148556058222312e+03 1.828834451170612474e-03
1.749446758035768653e+03 1.777510727702665428e-03
1.748745051404341211e+03 1.548917764579328367e-03
1.748043436153933726e+03 1.812073286695464660e-03
1.747341912274545393e+03 1.180789383046658859e-03
1.746640479756169952e+03 2.473710928160229288e-03
1.745939138588812057e+03 2.316410056668251338e-03
1.745237888762472721e+03 1.560781634822368518e-03
1.744536730267149323e+03 1.934067301254203692e-03
1.743835663092853792e+03 1.876568033170592257e-03
1.743134687229587144e+03 1.894528154043363709e-03
1.742433802667359487e+03 1.475923991105646199e-03
1.741733009396177295e+03 1.609266045112401049e-03
1.741032307406050677e+03 1.795202419322467890e-03
1.740331696686993382e+03 2.644007093526818102e-03
1.739631177229017339e+03 2.287448236805020123e-03
1.738930749022136297e+03 2.383663893696198049e-03
1.738230412056367641e+03 2.762938874693783489e-03
1.737530166321730576e+03 2.116151115476418067e-03
1.736830011808242489e+03 1.312419714339992539e-03
1.736129948505920765e+03 1.873271508085651380e-03
1.735429976404793706e+03 2.266938867765758581e-03
1.734730095494880516e+03 1.696216884036975741e-03
1.734030305766205856e+03 2.653613137552642866e-03
1.733330607208798028e+03 2.159531715714756248e-03
1.732630999812685332e+03 2.228866235568627892e-03
1.731931483567896066e+03 2.167571843685678692e-03
1.731232058464463989e+03 3.936379190774953393e-03
1.730532724492415582e+03 2.097283628559699215e-03
1.729833481641790058e+03 1.849022797137527723e-03
1.729134329902619356e+03 2.700799105213088497e-03
1.728435269264940871e+03 2.042033685634489244e-03
1.727736299718795635e+03 2.815099910942365970e-03
1.727037421254221044e+03 2.448889743653535119e-03
1.726338633861258131e+03 2.359753672433591472e-03
1.725639937529949748e+03 2.751702279983259201e-03
1.724941332250338746e+03 3.105121557751435064e-03
1.724242818012475254e+03 2.694826459399172341e-03
1.723544394806403943e+03 2.323749203361915368e-03
1.722846062622169484e+03 2.698296729581207282e-03
1.722147821449827461e+03 2.441076632987012555e-03
1.721449671279428003e+03 2.806517087701619530e-03
1.720751612101019418e+03 1.670426823602877116e-03
1.720053643904662749e+03 1.995738975192403331e-03
1.719355766680413581e+03 2.488598215566575293e-03
1.718657980418325678e+03 2.361844252906823184e-03
1.717960285108458265e+03 3.531488022407596773e-03
1.717262680740872383e+03 1.698836702948587152e-03
1.716565167305632713e+03 2.185766231412163314e-03
1.715867744792798476e+03 1.347840086603453030e-03
1.715170413192434353e+03 2.192923764782842792e-03
1.714473172494610480e+03 1.718813202659113474e-03
1.713776022689391539e+03 1.531429149930345649e-03
1.713078963766847664e+03 2.598390301322643387e-03
1.712381995717048994e+03 1.512942912811642655e-03
1.711685118530069303e+03 1.795610789262090581e-03
1.710988332195980547e+03 1.923434622676832529e-03
1.710291636704860139e+03 1.606277168300082993e-03
1.709595032046781853e+03 1.386430264265557048e-03
1.708898518211823102e+03 7.963294965546771761e-04
1.708202095190063119e+03 1.408157838215068477e-03
1.707505762971588410e+03 9.579608736132284126e-04
1.706809521546478209e+03 1.295618315855529131e-03
1.706113370904813564e+03 1.139819752923194743e-03
1.705417311036682804e+03 1.652642541253294311e-03
1.704721341932170617e+03 1.773231463207567251e-03
1.704025463581370786e+03 1.044662899684857885e-03
1.703329675974366182e+03 1.115873862439667723e-03
1.702633979101252407e+03 1.582195093990779134e-03
1.701938372952121426e+03 3.562197089287977314e-04
1.701242857517067023e+03 6.641993947365537479e-04
1.700547432786182981e+03 1.186885297297899777e-03
1.699852098749568540e+03 4.451689141697996103e-04
1.699156855397324762e+03 2.513288581572286988e-04
1.698461702719547247e+03 2.003946834762339053e-03
1.697766640706338876e+03 8.203653126048817421e-04
1.697071669347804345e+03 1.276092120270947436e-03
1.696376788634046534e+03 7.904328315063387017e-04
1.695681998555171958e+03 1.083970311042527310e-03
1.694987299101290773e+03 1.064047530853504884e-04
1.694292690262505857e+03 2.355727344894283982e-04
1.693598172028931003e+03 2.858903725216753065e-04
1.692903744390680004e+03 3.175247163112325153e-04
1.692209407337861194e+03 5.766904814411607377e-04
1.691515160860595643e+03 4.624412807175401008e-04
1.690821004948995324e+03 2.523461393611597372e-04
1.690126939593177667e+03 4.785154416554146008e-04
1.689432964783263742e+03 7.847789512660033329e-04
1.688739080509372798e+03 1.026361005460973844e-03
1.688045286761631360e+03 1.394997990926485649e-04
1.687351583530156859e+03 2.044513224345701711e-04
1.686657970805079458e+03 1.876504237687003952e-04
1.685964448576522045e+03 1.234424715648102598e-04
1.685271016834612965e+03 3.652451511674729523e-04
1.684577675569482381e+03 5.747862520338001702e-04
1.683884424771262275e+03 1.330112005650618909e-03
1.683191264430086449e+03 1.067987476339310069e-03
1.682498194536085066e+03 4.746706532473988355e-04
1.681805215079395566e+03 6.295747877127889176e-04
1.681112326050153570e+03 5.993908847270599838e-05
1.680419527438500154e+03 6.588521768295137323e-04
1.679726819234572758e+03 9.076935543481131469e-05
1.679034201428512461e+03 -6.930096447664281468e-04
1.678341674010462157e+03 5.293779651926820012e-04
1.677649236970566562e+03 9.177567739490976673e-04
1.676956890298970393e+03 -1.114657651979880393e-04
1.676264633985823821e+03 3.232757809465424434e-04
1.675572468021273380e+03 1.219635938539799454e-04
1.674880392395467425e+03 5.537807110550120983e-04
1.674188407098559765e+03 3.988803938455822351e-04
1.673496512120702391e+03 7.531894180900245437e-04
1.672804707452050934e+03 3.987798597777474086e-04
1.672112993082759203e+03 4.277340700533266730e-04
1.671421369002986467e+03 4.720616612043727401e-04
1.670729835202890172e+03 6.848673490297446957e-04
1.670038391672631406e+03 3.807726171328498473e-04
1.669347038402373073e+03 1.101118770612129986e-03
1.668655775382276261e+03 6.750071670037332541e-04
1.667964602602507512e+03 1.585259941967924772e-03
1.667273520053233369e+03 5.861517356117434269e-04
1.666582527724618558e+03 1.640673946101768371e-03
1.665891625606835078e+03 8.074233712962378259e-04
1.665200813690053110e+03 4.360441149519855538e-04
1.664510091964442836e+03 1.062049929924826835e-03
1.663819460420179894e+03 8.933199795683454411e-04
1.663128919047438103e+03 1.806087786924466185e-03
1.662438467836393102e+03 2.238413764703266716e-03
1.661748106777225985e+03 1.597414174219255033e-03
1.661057835860112391e+03 1.966299349721646085e-03
1.660367655075237053e+03 1.845088452760196675e-03
1.659677564412781066e+03 2.504369503787171481e-03
1.658987563862923707e+03 2.432228107696713781e-03
1.658297653415855166e+03 1.718763132719861248e-03
1.657607833061763813e+03 2.720852156751607954e-03
1.656918102790832563e+03 3.083399890366520651e-03
1.656228462593253425e+03 2.770038459900179412e-03
1.655538912459218409e+03 3.654832146054095253e-03
1.654849452378917704e+03 3.617434711434914553e-03
1.654160082342548776e+03 2.974954493982773663e-03
1.653470802340305454e+03 3.213902340553261624e-03
1.652781612362383385e+03 3.076128142054210864e-03
1.652092512398981853e+03 4.931068225024296328e-03
1.651403502440301963e+03 3.855378076680742502e-03
1.650714582476544820e+03 4.614869230780191574e-03
1.650025752497911526e+03 5.593485124073503678e-03
1.649337012494606824e+03 5.282565670917917060e-03
1.648648362456839095e+03 5.763838691876895480e-03
1.647959802374813080e+03 6.687275591178530945e-03
1.647271332238738978e+03 5.322765608259398713e-03
1.646582952038825169e+03 6.970511719918025782e-03
1.645894661765285491e+03 6.459658596395691579e-03
1.645206461408330142e+03 6.931279978686257295e-03
1.644518350958176597e+03 6.738339557375207060e-03
1.643830330405038694e+03 7.914815298277793482e-03
1.643142399739135726e+03 7.422945384062076650e-03
1.642454558950686987e+03 7.032501350754788091e-03
1.641766808029909953e+03 7.947916949851282012e-03
1.641079146967025736e+03 8.333972471319488901e-03
1.640391575752264544e+03 6.648294837026361322e-03
1.639704094375845671e+03 7.100693653183902734e-03
1.639016702827995687e+03 8.732235207492151582e-03
1.638329401098942981e+03 7.988947220263706295e-03
1.637642189178917761e+03 7.876982910921552852e-03
1.636955067058150235e+03 7.859429042705092308e-03
1.636268034726870610e+03 7.837046694546013006e-03
1.635581092175316371e+03 8.544647073709176616e-03
1.634894239393719545e+03 8.593674382972095807e-03
1.634207476372315796e+03 7.888564375724599689e-03
1.633520803101346246e+03 7.376285002860728801e-03
1.632834219571048379e+03 5.935545076035064933e-03
1.632147725771663318e+03 6.684628325699562557e-03
1.631461321693434002e+03 5.517908923987830880e-03
1.630775007326603372e+03 7.149865285746371049e-03
1.630088782661418009e+03 7.144200654371514296e-03
1.629402647688122670e+03 5.908805506273664965e-03
1.628716602396969392e+03 5.660286937473402342e-03
1.628030646778202936e+03 5.100474290050474764e-03
1.627344780822077155e+03 5.868964613438900323e-03
1.626659004518845904e+03 6.149873044853063249e-03
1.625973317858757582e+03 5.421143154975907770e-03
1.625287720832075138e+03 4.777644025700049889e-03
1.624602213429050607e+03 5.168931362178186620e-03
1.623916795639945121e+03 5.580470784097179247e-03
1.623231467455016173e+03 5.042404398463711142e-03
1.622546228864528530e+03 3.223289473418813975e-03
1.621861079858741505e+03 4.291523962990322245e-03
1.621176020427919866e+03 4.083153729373408848e-03
1.620491050562330202e+03 3.624415476826412744e-03
1.619806170252242737e+03 4.917550237609299123e-03
1.619121379487920422e+03 2.504872797961996828e-03
1.618436678259638938e+03 2.340945852810177603e-03
1.617752066557664875e+03 3.451078511044660801e-03
1.617067544372273915e+03 3.075187162043176679e-03
1.616383111693739920e+03 7.679598357357940702e-04
1.615698768512340393e+03 8.095063565719433970e-04
1.615014514818352836e+03 2.948075664973491290e-03
1.614330350602052931e+03 1.476808339086979876e-03
1.613646275853723637e+03 1.813727075418466181e-03
1.612962290563644274e+03 2.821771166016133394e-03
1.612278394722103258e+03 1.668979375604919902e-03
1.611594588319378090e+03 7.265264778786893274e-04
1.610910871345760825e+03 2.055958426170797961e-03
1.610227243791539877e+03 1.821627241083816897e-03
1.609543705646998205e+03 8.729673222830971200e-04
1.608860256902433321e+03 7.944870925204444018e-04
1.608176897548133638e+03 -2.801214219106140679e-04
1.607493627574389393e+03 1.111177472376225677e-03
1.606810446971501733e+03 1.260284783989836345e-03
1.606127355729764531e+03 2.048121409026383045e-03
1.605444353839475298e+03 8.653144897781395433e-04
1.604761441290931543e+03 -3.037940856648722486e-04
1.604078618074438054e+03 4.870280759389386495e-04
1.603395884180295980e+03 1.466993720109980312e-03
1.602713239598808286e+03 2.654906709667122114e-04
1.602030684320277942e+03 9.843340959961536379e-04
1.601348218335017009e+03 5.152274566756577306e-04
1.600665841633328455e+03 5.586482234917602768e-04
1.599983554205524342e+03 -6.041051108590229067e-05
1.599301356041914914e+03 4.586324450108347642e-04
1.598619247132812234e+03 5.232954044064565746e-04
1.597937227468532001e+03 9.574024801994017193e-04
1.597255297039386278e+03 7.494966898966801431e-04
1.596573455835696222e+03 -6.213783818403510175e-04
1.595891703847777535e+03 8.778924004663612611e-04
1.595210041065951373e+03 3.365205604254533690e-04
1.594528467480535255e+03 -4.333293942011662140e-04
1.593846983081855797e+03 9.401654667420886310e-04
1.593165587860237792e+03 -4.094168304103032495e-04
1.592484281806002400e+03 -1.734379379591559890e-05
1.591803064909481691e+03 1.772664700455630748e-03
1.591121937160998641e+03 6.098288051321708704e-04
1.590440898550888960e+03 8.616805395769075449e-04
1.589759949069481081e+03 9.694313305937697894e-04
1.589079088707108895e+03 1.518892692846700570e-03
1.588398317454104472e+03 4.905474901015356671e-04
1.587717635300805341e+03 7.017253914598019866e-05
1.587037042237549031e+03 -4.375577137337515561e-04
1.586356538254673069e+03 3.451284012664629754e-04
1.585676123342520441e+03 6.198309302225160199e-04
1.584995797491428675e+03 2.842409980402678914e-05
1.584315560691744395e+03 5.604836824704260588e-04
1.583635412933810585e+03 2.402199391328752379e-04
1.582955354207972050e+03 2.683196260806539244e-05
1.582275384504577232e+03 -7.749275669246139865e-05
1.581595503813976393e+03 1.327558170953509762e-03
1.580915712126517974e+03 8.578644028591821688e-04
1.580236009432555875e+03 1.050737228499496172e-03
1.579556395722442176e+03 1.789148179392616655e-04
1.578876870986530776e+03 8.864405502220209978e-04
1.578197435215177393e+03 -5.286345358330426982e-04
1.577518088398743203e+03 5.490308385736392864e-04
1.576838830527582104e+03 -5.756502029511243639e-04
1.576159661592058910e+03 -9.971478754925195581e-05
1.575480581582536615e+03 1.297926913075905927e-03
1.574801590489372757e+03 -2.958283239791839624e-04
1.574122688302937604e+03 -1.659291595938038304e-03
1.573443875013595971e+03 3.405892041097886695e-04
1.572765150611714489e+03 1.515270339131771045e-03
1.572086515087665248e+03 -1.520962403344263856e-03
1.571407968431814879e+03 3.460332635950466541e-04
1.570729510634537291e+03 1.232644636689058325e-04
1.570051141686210030e+03 3.246181410474438945e-04
1.569372861577201547e+03 -6.421614784308211444e-04
1.568694670297894845e+03 6.224997162471252940e-04
1.568016567838662013e+03 -9.732954206942011528e-06
1.567338554189886054e+03 3.645825964852874733e-05
1.566660629341948152e+03 1.226995382138644118e-03
1.565982793285229491e+03 5.642066710805822023e-04
1.565305046010113074e+03 -2.387676591391899516e-04
1.564627387506985542e+03 1.289243451743282568e-03
1.563949817766233537e+03 -3.341411827487824541e-04
1.563272336778243698e+03 1.568852311536965863e-05
1.562594944533408125e+03 7.868296460497939144e-04
1.561917641022115276e+03 1.378188055272443332e-03
1.561240426234762708e+03 7.709197833609419872e-04
1.560563300161735242e+03 1.077679047695245329e-03
1.559886262793437709e+03 1.790085734233859329e-03
1.559209314120264025e+03 1.607043485484996878e-03
1.558532454132609928e+03 -3.398390520918479082e-04
1.557855682820878428e+03 1.426145320114623151e-03
1.557179000175468900e+03 1.455849154932244930e-03
1.556502406186782537e+03 7.157476210292395115e-04
1.555825900845229626e+03 1.203556569821361477e-03
1.555149484141209541e+03 9.652328515803620035e-04
1.554473156065132571e+03 7.261685656894709779e-04
1.553796916607403546e+03 1.241385823902054885e-03
1.553120765758438210e+03 2.549282321960662061e-03
1.552444703508643215e+03 1.179300240154775503e-03
1.551768729848434305e+03 9.603816363145228343e-04
1.551092844768223586e+03 1.611206274987066547e-03
1.550417048258428622e+03 2.117515590749300541e-03
1.549741340309466977e+03 1.700693512549679648e-03
1.549065720911756216e+03 1.557789859862632881e-03
1.548390190055715721e+03 2.420361688595191497e-03
1.547714747731770331e+03 7.584214393080970697e-04
1.547039393930337610e+03 5.581251459932312035e-04
1.546364128641846037e+03 1.736128570569977093e-03
1.545688951856722269e+03 1.768973921323456619e-03
1.545013863565391148e+03 -6.957856830553350381e-04
1.544338863758284788e+03 5.161730068630538326e-04
1.543663952425828029e+03 2.461626721848627058e-03
1.542989129558460263e+03 7.797553734599037398e-05
1.542314395146606330e+03 1.381500267730235033e-03
1.541639749180707440e+03 6.549321804466305078e-04
1.540965191651197529e+03 2.181859055780238470e-03
1.540290722548512349e+03 1.257634418382201375e-03
1.539616341863091293e+03 1.887994087849339609e-03
1.538942049585379209e+03 1.235832184837836302e-03
1.538267845705811851e+03 3.616702262582890937e-04
1.537593730214839525e+03 -6.791782347797813450e-04
1.536919703102899803e+03 -5.954656459694976107e-04
1.536245764360442990e+03 1.203911850781170774e-03
1.535571913977913937e+03 -5.514596399353169565e-05
1.534898151945768404e+03 3.258184783557472718e-03
1.534224478254449423e+03 1.307125609006486427e-03
1.533550892894414574e+03 4.097320433884978942e-03
1.532877395856112344e+03 1.878478863866290399e-03
1.532203987130002133e+03 1.749153587345606432e-03
1.531530666706537886e+03 1.305692155775694651e-03
1.530857434576177184e+03 1.913754826951881687e-03
1.530184290729383065e+03 8.632156172127888752e-04
1.529511235156611292e+03 1.272837290049769763e-03
1.528838267848326723e+03 2.670785040218167511e-03
1.528165388794992396e+03 7.328854184152676712e-04
1.527492597987074987e+03 3.003035135282668133e-04
1.526819895415037536e+03 -2.859264773446931643e-04
1.526147281069352175e+03 1.428879592637058221e-03
1.525474754940487401e+03 2.181583747334066986e-03
1.524802317018911708e+03 1.805552275927446455e-03
1.524129967295099050e+03 -3.855167274985116547e-04
1.523457705759523378e+03 1.588785057905792468e-03
1.522785532402660465e+03 2.844167845951880362e-04
1.522113447214986081e+03 1.694190184602355469e-03
1.521441450186975999e+03 2.263891180604559166e-03
1.520769541309115084e+03 1.654521686519501130e-03
1.520097720571879108e+03 2.759752932719017338e-03
1.519425987965756576e+03 1.518773286748837303e-03
1.518754343481226897e+03 3.614782912831854354e-03
1.518082787108776756e+03 2.502812433042082754e-03
1.517411318838892839e+03 3.273117846105573492e-03
1.516739938662060013e+03 1.188763352254541958e-03
1.516068646568775875e+03 1.796691322969898438e-03
1.515397442549523475e+03 7.946769598219916269e-05
1.514726326594802231e+03 6.919335035759968102e-04
1.514055298695102465e+03 1.517730680101484148e-03
1.513384358840919958e+03 4.190815142267927118e-03
1.512713507022752310e+03 2.493902587797935857e-03
1.512042743231095301e+03 3.617764151056496180e-03
1.511372067456453806e+03 3.199185344265199037e-03
1.510701479689327243e+03 2.691551625497566429e-03
1.510030979920216851e+03 4.260802482366754344e-03
1.509360568139627503e+03 3.846210469118801719e-04
1.508690244338065895e+03 3.201176434352485207e-04
1.508020008506035083e+03 4.869927081836734027e-03
1.507349860634049037e+03 1.315065708489446500e-04
1.506679800712618089e+03 1.664824660153722564e-03
1.506009828732247115e+03 2.907128400287725526e-04
1.505339944683453723e+03 1.346807411192737624e-03
1.504670148556753702e+03 1.084397656277816995e-03
1.504000440342659203e+03 1.666312567193582595e-05
1.503330820031687836e+03 4.180502167248390487e-03
1.502661287614360845e+03 -2.573437101072289786e-04
1.501991843081195839e+03 3.237294243877981547e-03
1.501322486422715883e+03 3.844340168879230822e-03
1.500653217629442224e+03 2.804482618601045890e-03
1.499984036691901565e+03 2.246737129525248119e-03
1.499314943600620609e+03 1.888953792638544066e-03
1.498645938346122421e+03 4.292341338883585121e-03
1.497977020918939161e+03 2.923840319678877586e-03
1.497308191309599351e+03 2.024248314142527289e-03
1.496639449508636972e+03 2.841379234138028623e-03
1.495970795506582363e+03 5.797870108449293923e-03
1.495302229293971322e+03 4.778661271713077405e-03
1.494633750861339649e+03 -5.497834790806588020e-04
1.493965360199224961e+03 2.872778104409199913e-03
1.493297057298168511e+03 1.839621102750638561e-03
1.492628842148706099e+03 9.659149194162391146e-04
1.491960714741384436e+03 -4.354356820305225746e-04
1.491292675066742959e+03 2.572395740967295657e-03
1.490624723115324741e+03 4.812523929546126678e-03
1.489956858877681952e+03 2.187162641437952106e-03
1.489289082344357666e+03 2.900815244598213809e-03
1.488621393505900414e+03 2.779676719822701033e-03
1.487953792352866003e+03 2.506864510006426988e-03
1.487286278875799326e+03 1.727140917537680221e-03
1.486618853065259827e+03 5.688682195107629081e-04
1.485951514911797858e+03 5.873065513070803087e-03
1.485284264405971044e+03 5.585335654710065108e-03
1.484617101538337010e+03 -2.084969908107331838e-03
1.483950026299457022e+03 3.133478027882752402e-03
1.483283038679888705e+03 4.043411902284513824e-03
1.482616138670195141e+03 -2.814264615272882688e-04
1.481949326260941234e+03 2.792521620005468906e-03
1.481282601442688247e+03 7.938336921494353743e-03
1.480615964206004719e+03 2.993451518208819877e-03
1.479949414541461010e+03 6.442461534023367431e-04
1.479282952439622022e+03 -4.700247047129694415e-04
1.478616577891058114e+03 1.083398620785095811e-03
1.477950290886346920e+03 3.346914676705812792e-03
1.477284091416056981e+03 4.636047917248348367e-03
1.476617979470764112e+03 4.208409910666323361e-03
1.475951955041045949e+03 2.503176325405596318e-03
1.475286018117480126e+03 1.009835962923154350e-03
1.474620168690646096e+03 4.188229895806126236e-03
1.473954406751123315e+03 3.404237679417623352e-03
1.473288732289493055e+03 3.117009920860204075e-03
1.472623145296340226e+03 3.691101594673872662e-03
1.471957645762255197e+03 1.328017838427298421e-03
1.471292233677815602e+03 1.014838348927594395e-03
1.470626909033615448e+03 4.748447463810980332e-03
1.469961671820241463e+03 -1.152784482366411584e-03
1.469296522028284016e+03 5.233754836028394267e-03
1.468631459648335294e+03 7.199903119786192802e-03
1.467966484670994760e+03 9.000382317048123346e-03
1.467301597086850961e+03 -3.275411764084209523e-04
1.466636796886501543e+03 1.147935059567608239e-02
1.465972084060545967e+03 7.542688031676215987e-03
1.465307458599583697e+03 1.089303566413019411e-02
1.464642920494214195e+03 5.716578151651062305e-03
1.463978469735044200e+03 9.581687936587034464e-04
1.463314106312671356e+03 5.253601808318878082e-03
1.462649830217704221e+03 2.360556459395035667e-03
1.461985641440747713e+03 5.589460096899318518e-03
1.461321539972414030e+03 7.791082719608005518e-03
1.460657525803309909e+03 -3.819907594845847265e-04
1.459993598924045727e+03 8.318361879858477553e-03
1.459329759325231862e+03 3.639902091445644441e-03
1.458666006997487784e+03 1.436605278280149445e-03
1.458002341931427509e+03 1.950348088126945380e-03
1.457338764117663231e+03 2.024137366696835295e-03
1.456675273546818062e+03 4.535268949991149616e-04
1.456011870209509652e+03 3.754235979263145805e-04
1.455348554096359294e+03 9.995369976342916712e-03
1.454685325197990096e+03 -1.356509006837433714e-03
1.454022183505025168e+03 3.010684772977504503e-03
1.453359129008089440e+03 -5.769248001121777191e-04
1.452696161697809657e+03 5.448036237773177734e-03
1.452033281564818026e+03 -2.309257695759573542e-03
1.451370488599737655e+03 -3.776567516503453060e-03
1.450707782793204387e+03 1.051259739332968852e-02
1.450045164135850428e+03 5.996806017339148705e-03
1.449382632618307980e+03 1.355274468610712579e-03
1.448720188231214706e+03 1.916722116439480714e-03
1.448057830965204630e+03 7.909560671400969051e-03
1.447395560810919051e+03 -1.449507558247784694e-04
1.446733377758997449e+03 3.583274250422898138e-03
1.446071281800079305e+03 7.924177603545795937e-03
1.445409272924805919e+03 1.873205865446570710e-03
1.444747351123825865e+03 5.455796991259872532e-03
1.444085516387782263e+03 2.150418669199218903e-03
1.443423768707321869e+03 3.091860846650285131e-03
1.442762108073093259e+03 -3.419219587606351415e-03
1.442100534475746827e+03 -2.223804765620104873e-03
1.441439047905931147e+03 6.650483188574939954e-03
1.440777648354303892e+03 -3.410481720096483673e-03
1.440116335811515455e+03 3.077129649326362706e-03
1.439455110268223507e+03 -1.032457495381574599e-03
1.438793971715085718e+03 8.261750202852510827e-03
1.438132920142754301e+03 5.498493598896678040e-03
1.437471955541897842e+03 9.116589696654778599e-03
1.436811077903170371e+03 3.764630041452569388e-03
1.436150287217240475e+03 -4.878009232449838015e-03
1.435489583474769461e+03 2.407065467333476504e-03
1.434828966666422275e+03 8.587650064494019991e-03
1.434168436782869321e+03 2.966409144947728446e-03
1.433507993814775546e+03 6.360021256237800499e-03
1.432847637752813171e+03 1.062676219681222244e-02
1.432187368587650781e+03 6.531777146027995147e-03
1.431527186309964236e+03 2.174097385493569626e-03
1.430867090910427578e+03 -1.817086677043606383e-03
1.430207082379713029e+03 8.527519612218259493e-03
1.429547160708503725e+03 -8.194463176430917756e-04
1.428887325887471889e+03 6.681988836766122354e-03
1.428227577907302475e+03 6.781319912833654213e-03
1.427567916758673164e+03 1.116361867908809667e-04
1.426908342432268910e+03 -1.255299991456177398e-02
1.426248854918776487e+03 -3.621939922880641500e-03
1.425589454208875395e+03 1.037412774493385627e-02
1.424930140293257864e+03 1.015203194604119823e-03
1.424270913162610668e+03 6.253167360831228191e-03
1.423611772807624220e+03 -6.550911045706825017e-03
1.422952719218990751e+03 -1.600152853335225916e-03
1.422293752387398854e+03 5.576617854500210032e-03
1.421634872303551674e+03 1.235480851053136772e-03
1.420976078958135986e+03 7.312386303049873103e-03
1.420317372341853115e+03 2.751729541049626176e-03
1.419658752445404389e+03 -2.791976745352738563e-03
1.419000219259483856e+03 -3.476529091617258389e-03
1.418341772774796482e+03 7.444654187407801285e-03
1.417683412982045411e+03 -6.941897404596880997e-03
1.417025139871931970e+03 5.368725057817142106e-03
1.416366953435168398e+03 1.376817787962890697e-03
1.415708853662456022e+03 -3.646333844293036391e-03
1.415050840544505263e+03 1.747069275882916564e-02
1.414392914072026542e+03 -6.573432909610044984e-03
1.413735074235732100e+03 1.133007206441673589e-02
1.413077321026334175e+03 5.509178382796904409e-03
1.412419654434546828e+03 -1.515500101195877336e-03
1.411762074451085937e+03 1.051553437781224849e-02
1.411104581066669198e+03 1.856537897674731107e-03
1.410447174272016127e+03 7.762163058205769940e-03
1.409789854057846242e+03 -8.688236894033451660e-03
1.409132620414880876e+03 -5.377086955254418640e-03
1.408475473333843183e+03 3.343544087083059457e-03
1.407818412805458138e+03 -8.843635505443281711e-03
1.407161438820448893e+03 -3.034381965539758013e-03
1.406504551369547698e+03 -1.817419647199441956e-04
1.405847750443477707e+03 7.758758765442320352e-04
1.405191036032972988e+03 6.402604766590274006e-03
1.404534408128763971e+03 -1.002545523954531323e-02
1.403877866721586543e+03 -3.459354817746036238e-03
1.403221411802171133e+03 1.517959660863517010e-02
1.402565043361253629e+03 8.189104899216368902e-03
1.401908761389573556e+03 -5.263984943305813867e-03
1.401252565877868619e+03 3.865293253877255704e-03
1.400596456816880163e+03 1.128600779183504266e-02
1.399940434197349532e+03 1.255663567444018427e-02
1.399284498010016250e+03 7.692347810525099715e-03
1.398628648245630757e+03 -4.200410709160454226e-03
1.397972884894934396e+03 -5.535298466800878461e-03
1.397317207948677606e+03 -5.010175146131503991e-03
1.396661617397605369e+03 3.549885576829541183e-03
1.396006113232473581e+03 -1.342364633865263633e-02
1.395350695444029043e+03 -1.631737119927749100e-02
1.394695364023025832e+03 1.379022904812366411e-02
1.394040118960219843e+03 2.364690161054191705e-02
1.393384960246366973e+03 8.114340501351008719e-03
1.392729887872223117e+03 -6.333137783069208403e-03
1.392074901828547809e+03 8.004191124066504376e-03
1.391420002106100583e+03 1.328651412135778767e-02
1.390765188695644611e+03 2.440222150471669550e-03
1.390110461587941245e+03 -1.147140453798581490e-02
1.389455820773759115e+03 -1.426846996159894521e-02
1.388801266243857754e+03 6.932695423935339961e-03
1.388146797989009428e+03 3.197317915696263474e-02
1.387492415999979130e+03 1.613613535929401405e-02
1.386838120267540944e+03 -1.343813349400691144e-02
1.386183910782465318e+03 9.965265201877862578e-04
1.385529787535524520e+03 -2.611385383459249518e-02
1.384875750517494453e+03 9.045142066791311136e-03
1.384221799719149203e+03 1.064593446410803685e-03
1.383567935131266495e+03 1.264300362909800968e-02
1.382914156744625870e+03 -1.473881221828973222e-02
1.382260464550008692e+03 1.444200228648661807e-02
1.381606858538194501e+03 -1.812412542175100352e-02
1.380953338699968299e+03 -2.067044338175432188e-03
1.380299905026111446e+03 -1.971017711862567065e-02
1.379646557507416219e+03 2.639696069927528581e-03
1.378993296134662160e+03 -2.208876274294573408e-02
1.378340120898641544e+03 -7.713601863552807872e-03
1.377687031790146648e+03 -3.574861559083571116e-02
1.377034028799966109e+03 -3.853419793943953925e-02
1.376381111918895840e+03 -1.066328139350292484e-02
1.375728281137728118e+03 2.890327872439271001e-02
1.375075536447260674e+03 1.282777622057592812e-02
1.374422877838287604e+03 2.808347463159039216e-04
1.373770305301610279e+03 -2.287398853397087234e-02
1.373117818828030067e+03 2.435842392725587856e-03
1.372465418408346522e+03 7.701270963038730002e-03
1.371813104033362833e+03 1.906079910909574959e-02
1.371160875693885828e+03 -3.640409192327150739e-02
1.370508733380716876e+03 -2.482440067043057558e-02
1.369856677084668263e+03 -5.055469999707068798e-03
1.369204706796546816e+03 4.624498239913866354e-02
1.368552822507161181e+03 1.578237259807539067e-02
1.367901024207325463e+03 -5.315231466496672663e-02
1.367249311887851945e+03 2.451614844350473790e-02
1.366597685539552913e+03 -3.595495066710213683e-02
1.365946145153247926e+03 -3.277614224343260163e-02
1.365294690719752907e+03 -2.232421509995370992e-02
1.364643322229885598e+03 -2.483389469650923095e-02
1.363992039674469197e+03 -1.928798634577847185e-02
1.363340843044321446e+03 1.799446856410872805e-02
1.362689732330267361e+03 -2.108992922207647905e-02
1.362038707523130142e+03 7.172770028016989090e-03
1.361387768613738444e+03 -4.480813715899640420e-02
1.360736915592917285e+03 -2.213925873148407317e-02
1.360086148451498957e+03 -7.170621381737778133e-02
1.359435467180306659e+03 3.139243842938371082e-02
1.358784871770178142e+03 2.422248647612449540e-02
1.358134362211945700e+03 -2.610593632901477348e-02
1.357483938496439805e+03 1.377248513566329895e-04
1.356833600614501847e+03 -1.363840157746545531e-02
1.356183348556962301e+03 -6.932494684344539526e-02
1.355533182314668011e+03 -1.026117895644972425e-02
1.354883101878453090e+03 -2.668266540190813996e-02
1.354233107239162564e+03 -3.407390366978870627e-02
1.353583198387637822e+03 -2.645967196779881389e-02
1.352933375314722070e+03 -6.577486458708946271e-02
1.352283638011263974e+03 7.771361442403360020e-02
1.351633986468108560e+03 -6.765028677499358711e-02
1.350984420676108130e+03 3.381699913597626100e-03
1.350334940626107709e+03 3.288519396836057235e-02
1.349685546308961420e+03 -8.237399385140084518e-02
1.349036237715521565e+03 -5.976686863007828199e-02
1.348387014836645903e+03 9.726262330510647425e-02
1.347737877663184918e+03 -6.833383405469468930e-02
1.347088826185998187e+03 6.282537139276482552e-02
1.346439860395947107e+03 -1.358541427019235026e-01
1.345790980283885801e+03 -5.592063809234536220e-02
1.345142185840682941e+03 -3.399058738927284579e-02
1.344493477057196287e+03 -1.165572212117943207e-01
1.343844853924290874e+03 -8.949043718531536629e-02
1.343196316432833555e+03 2.831588827697731695e-02
1.342547864573693005e+03 1.768909186790001420e-01
1.341899498337736077e+03 1.772511076478761605e-01
1.341251217715831444e+03 -1.713735575461209151e-02
1.340603022698851419e+03 1.324486592793257533e-01
1.339954913277671949e+03 4.448775900813951509e-03
1.339306889443163527e+03 8.205917113774709171e-02
1.338658951186203922e+03 -2.198177544211976364e-01
1.338011098497669082e+03 9.729322907736941486e-03
1.337363331368440413e+03 -1.439105212777550824e-01
1.336715649789395684e+03 1.103320519315324905e-01
1.336068053751414482e+03 2.480088523774413856e-01
1.335420543245381850e+03 -9.532184057620742001e-02
1.334773118262182834e+03 -1.768517060528506379e-01
1.334125778792700658e+03 -1.915028756763652307e-01
1.333478524827824003e+03 9.579666729225607552e-03
1.332831356358441553e+03 1.956436353528789862e-02
1.332184273375445628e+03 1.116959340407503581e-01
1.331537275869723089e+03 -2.820930668153615040e-02
1.330890363832168077e+03 1.539886701663546742e-02
1.330243537253676550e+03 -9.030696883154207266e-02
1.329596796125142646e+03 -2.121048450249851669e-03
1.328950140437464142e+03 7.730270989415487237e-02
1.328303570181538817e+03 -8.782080858299498582e-02
1.327657085348268083e+03 -2.781847447996205203e-01
1.327010685928551538e+03 -9.575176962878220732e-02
1.326364371913292416e+03 -1.248787227696923907e-01
1.325718143293393950e+03 3.865800265688995596e-02
1.325072000059764832e+03 1.204643191075735822e-02
1.324425942203310115e+03 -4.008227228308839929e-01
1.323779969714936669e+03 1.350708146209135541e-01
1.323134082585556826e+03 -3.080017330061214989e-02
1.322488280806082912e+03 2.369852260052847659e-01
1.321842564367421801e+03 2.359844826068873205e-02
1.321196933260493097e+03 1.041512786050430989e-01
1.320551387476210948e+03 -1.266904523507668976e-03
1.319905927005493140e+03 1.601884287884307589e-01
1.319260551839255641e+03 -3.209527889886499286e-01
1.318615261968418054e+03 -1.675602101616084361e-01
1.317970057383903622e+03 7.146989492734415195e-02
1.317324938076637409e+03 -4.464048410502858416e-02
1.316679904037537199e+03 2.108203052873737493e-01
1.316034955257533511e+03 3.772800497417642673e-01
1.315390091727551408e+03 5.581594653229414726e-01
1.314745313438519588e+03 6.203828710645818978e-01
1.314100620381366753e+03 -8.700252451392732900e-02
1.313456012547025239e+03 -4.013007787442156582e-01
1.312811489926425565e+03 -6.027810607041763635e-01
1.312167052510505528e+03 1.195267593601953421e-01
1.311522700290195644e+03 -3.056898476283224642e-01
1.310878433256437347e+03 2.489059364057773782e-01
1.310234251400166613e+03 1.295856808215966605e-01
1.309590154712323056e+03 -1.614399357728624751e-01
1.308946143183846289e+03 -3.748884723368328120e-01
1.308302216805683202e+03 -2.203331136584940619e-01
1.307658375568771589e+03 1.285420131879690675e-01
1.307014619464063799e+03 5.427690839516090271e-02
1.306370948482501262e+03 4.802474762551298820e-02
1.305727362615032689e+03 -6.477276806204059767e-01
1.305083861852612245e+03 -9.016327104799551351e-02
1.304440446186185000e+03 4.682024324693942474e-01
1.303797115606705120e+03 -7.890794927369899903e-02
1.303153870105128590e+03 5.292348626713275911e-02
1.302510709672409575e+03 -1.453463247833370053e-01
1.301867634299502242e+03 4.927251922436165499e-02
1.301224643977368032e+03 4.005880457004553641e-01
1.300581738696964749e+03 1.776841831308060005e-01
1.299938918449253833e+03 -5.932119767228646312e-01
1.299296183225196728e+03 1.762563567869291359e-01
1.298653533015760331e+03 -4.437315267782198092e-01
1.298010967811906085e+03 3.208352849934938966e-01
1.297368487604600887e+03 -3.103038721704012848e-01
1.296726092384815274e+03 3.901340109992563754e-01
1.296083782143514327e+03 -2.806049120407138608e-01
1.295441556871674038e+03 -6.666721992835718258e-02
1.294799416560263126e+03 -3.253984045281544946e-01
1.294157361200257583e+03 -4.109128063075146997e-01
1.293515390782629765e+03 -1.213724213461551266e-01
1.292873505298359305e+03 4.611808668722909843e-01
1.292231704738420376e+03 -6.875116484506277326e-01
1.291589989093796248e+03 -7.199641126940714564e-02
1.290948358355462915e+03 3.566841528298752423e-02
1.290306812514405465e+03 1.871802114980453957e-01
1.289665351561608986e+03 3.492385582930998544e-01
1.289023975488056749e+03 -5.962104619078634204e-01
1.288382684284735660e+03 1.997726506673507541e-01
1.287741477942630809e+03 2.430662139357382678e-01
1.287100356452734559e+03 9.036724194543191979e-01
1.286459319806035637e+03 3.987089034280318911e-01
1.285818367993528227e+03 1.287060956362530817e+00
1.285177501006204693e+03 1.204221881240405079e+00
1.284536718835059219e+03 7.737099181587332453e-01
1.283896021471089625e+03 -6.791540296103051322e-01
1.283255408905290096e+03 2.402865680106767710e-01
1.282614881128663910e+03 8.596626887895342239e-01
1.281974438132208888e+03 -3.505952422542725766e-01
1.281334079906930128e+03 1.295789177604882991e-01
1.280693806443827270e+03 6.611751862552247561e-01
1.280053617733905412e+03 -1.109845466483897272e-02
1.279413513768175108e+03 4.865239620398730813e-01
1.278773494537637816e+03 -5.101018502145927558e-01
1.278133560033305912e+03 -5.951805513455825369e-02
1.277493710246189949e+03 -2.031875077195197221e+00
1.276853945167302300e+03 -1.091773852774460485e+00
1.276214264787653519e+03 8.654118301371322985e-01
1.275574669098259619e+03 5.139366430066578673e-01
1.274935158090138430e+03 -6.416222881596274075e-01
1.274295731754304143e+03 2.303214178885370500e-01
1.273656390081780046e+03 -9.148421923779645470e-02
1.273017133063582150e+03 -3.603759245330944716e-01
1.272377960690731925e+03 -4.337576704999514532e-01
1.271738872954258113e+03 6.928870198652858914e-01
1.271099869845178546e+03 5.516129100624700410e-01
1.270460951354523786e+03 -7.828839545581171011e-01
1.269822117473318940e+03 1.197956172146356524e+00
1.269183368192594571e+03 5.442952102262105935e-02
1.268544703503377605e+03 -9.940636265420635387e-02
1.267906123396702242e+03 -4.128406864132107001e-01
1.267267627863600865e+03 -1.080502005273951349e+00
1.266629216895109494e+03 -5.563127373383148777e-01
1.265990890482262330e+03 8.942661276719890973e-01
1.265352648616093575e+03 7.291617021773451057e-01
1.264714491287648343e+03 1.498821387825785278e-01
1.264076418487962655e+03 2.478230396695537685e-01
1.263438430208077989e+03 7.852827488193450112e-01
1.262800526439037640e+03 -5.016247564674513049e-01
1.262162707171886723e+03 1.426612452570171496e-01
1.261524972397672173e+03 1.512228870359872135e-01
1.260887322107435466e+03 -1.131181436905745352e+00
1.260249756292234451e+03 1.212136892911572089e-01
1.259612274943110606e+03 5.022460374663491045e-01
1.258974878051116320e+03 -3.760795536950770623e-01
1.258337565607307624e+03 1.122283577722386905e-01
1.257700337602738728e+03 -4.924529600587208011e-01
1.257063194028463840e+03 -8.446521302509500950e-01
1.256426134875538992e+03 -1.009859199095168858e+00
1.255789160135023849e+03 7.069731439087924285e-02
1.255152269797978079e+03 1.090455411085410053e-01
1.254515463855463167e+03 6.612579485638917509e-01
1.253878742298540601e+03 4.518176068254447508e-01
1.253242105118273685e+03 8.311387489696475672e-01
1.252605552305731180e+03 -7.741508582723514165e-01
1.251969083851978212e+03 -4.854307653048657301e-01
1.251332699748083542e+03 -1.078227974901073027e+00
1.250696399985114112e+03 1.571600523442431840e-01
1.250060184554144143e+03 -2.967071468238958953e+00
1.249424053446246035e+03 -1.621631793882236383e-01
1.248788006652490367e+03 -1.490475158692501356e-01
1.248152044163956816e+03 -8.856463284009772341e-01
1.247516165971717783e+03 -1.815371367536043612e-01
1.246880372066854761e+03 6.313953545539472412e-01
1.246244662440447428e+03 -2.157168454922041012e-01
1.245609037083571820e+03 -1.284432129164537306e+00
1.244973495987316710e+03 4.635755426844293502e-03
1.244338039142763591e+03 4.815947458400026693e-01
1.243702666540995779e+03 1.073645277591070757e+00
1.243067378173100224e+03 1.415987938919261113e+00
1.242432174030167516e+03 1.456333244761623513e+00
1.241797054103284609e+03 1.301243457800166592e+00
1.241162018383542090e+03 -1.292491388691253240e+00
1.240527066862034189e+03 -5.482195574112179726e-01
1.239892199529853315e+03 -1.457456428259959358e+00
1.239257416378093694e+03 2.139242517846058345e-01
1.238622717397853194e+03 -2.336878368783747995e-01
1.237988102580229679e+03 -1.695924591168179507e+00
1.237353571916319197e+03 -6.653037708489369928e-01
1.236719125397226890e+03 -7.065352708392842462e-01
1.236084763014052442e+03 1.089574423433527367e-01
1.235450484757899176e+03 2.675771563815216303e-01
1.234816290619870415e+03 1.293449384061536644e+00
1.234182180591078577e+03 7.708723131071488766e-01
1.233548154662625166e+03 -2.974836348521318619e-01
1.232914212825618961e+03 7.386322086440870738e-01
1.232280355071176018e+03 2.901792857826319127e-01
1.231646581390405117e+03 -5.838473643225343679e-01
1.231012891774416858e+03 -3.047697499290071277e-01
1.230379286214329113e+03 3.124776717986721408e-01
1.229745764701256121e+03 1.353329533328276046e-01
1.229112327226317575e+03 1.028590420779905035e+00
1.228478973780633169e+03 4.873851041291105135e-01
1.227845704355320777e+03 -1.275636733696666969e+00
1.227212518941501912e+03 -1.136057908756758161e+00
1.226579417530299907e+03 -3.002569655679206972e-01
1.225946400112839910e+03 4.634894280611621675e-01
1.225313466680247075e+03 1.009904308552971586e-01
1.224680617223652007e+03 -2.028371710388118532e-01
1.224047851734178039e+03 -7.836335977169545108e-01
1.223415170202959416e+03 4.565001723100313713e-01
1.222782572621128566e+03 -6.903195242220351302e-01
1.222150058979812457e+03 7.210763799750772307e-01
1.221517629270152611e+03 -1.449274622028417225e-01
1.220885283483279636e+03 -4.216495476321754365e-01
1.220253021610333235e+03 -2.444566698124913118e-01
1.219620843642451291e+03 -1.630878562376001650e-01
1.218988749570773507e+03 -1.188530313960683565e-01
1.218356739386443223e+03 -1.342971304947139233e+00
1.217724813080598324e+03 5.778567103680452011e-01
1.217092970644389425e+03 1.386310785949953717e+00
1.216461212068958048e+03 -7.938265516373690378e-01
1.215829537345452991e+03 6.489690841086063200e-01
1.215197946465019413e+03 4.344246349512131400e-01
1.214566439418807931e+03 9.288174946516513097e-01
1.213935016197974619e+03 2.785544957068313843e-01
1.213303676793666455e+03 6.437669816458951866e-01
1.212672421197041331e+03 1.285673132253313922e+00
1.212041249399253502e+03 2.134075395294460775e-01
1.211410161391457223e+03 -2.699033412335122839e-01
1.210779157164815842e+03 6.166202277226248141e-01
1.210148236710483616e+03 7.558759594331253551e-01
1.209517400019623892e+03 -3.014730499719961432e-01
1.208886647083400021e+03 -1.216010749933065460e+00
1.208255977892973533e+03 -1.135547499119802899e-02
1.207625392439511415e+03 3.278024485295378265e-01
1.206994890714178837e+03 -7.900838789186604982e-01
1.206364472708146423e+03 -6.379091485185728327e-01
1.205734138412581160e+03 3.601400202718125221e-01
1.205103887818655494e+03 2.766035559630353191e-01
1.204473720917540049e+03 -4.182326524627342224e-01
1.203843637700409090e+03 -4.382897857680572579e-02
1.203213638158438698e+03 -1.264067415717086362e+00
1.202583722282803137e+03 -1.585853428475264004e-01
1.201953890064683947e+03 -1.552110386754810278e+00
1.201324141495255390e+03 -2.706271515971315211e-01
1.200694476565702644e+03 -3.176521087973801505e-01
1.200064895267203610e+03 1.355286459255834686e+00
1.199435397590945286e+03 -7.815999851988786329e-01
1.198805983528111028e+03 -1.118312081463804564e+00
1.198176653069887834e+03 9.732288705551729313e-01
1.197547406207462700e+03 9.753935710113819102e-01
1.196918242932024441e+03 1.969103305932559389e-01
1.196289163234763691e+03 -6.398856813422345580e-01
1.195660167106871086e+03 4.945083310900848517e-01
1.195031254539542715e+03 -3.656644202499544360e-01
1.194402425523969214e+03 -3.046283180426446191e-01
1.193773680051352130e+03 -1.699040803035384073e+00
1.193145018112882099e+03 -4.802727699804815176e-01
1.192516439699764305e+03 1.150626384410581071e+00
1.191887944803194841e+03 4.225434922101403146e-01
1.191259533414378893e+03 -1.112086367542632626e-01
1.190631205524516190e+03 -9.070697253920612102e-02
1.190002961124813737e+03 -1.443970051607429195e+00
1.189374800206473083e+03 -1.126636123097651820e+00
1.188746722760708508e+03 -3.684408984046966817e-01
1.188118728778719742e+03 -2.263613616544427054e-01
1.187490818251726523e+03 2.323619548768808551e-01
1.186862991170932219e+03 -4.202586588842544546e-01
