# Supplementary material for: Elevated concentrations cause upright alpha-synuclein conformation at lipid interfaces
Source: Nat Commun. 2023 Sep 18;14:5731. doi: 10.1038/s41467-023-39843-1 (PMC10507035; doi:10.1038/s41467-023-39843-1)
Supplement: Supplementary file 3 — Source Data [file 41467_2023_39843_MOESM3_ESM.zip › Source Data file/FigureS3/A/aS-DPPG_50uM-reproduction-NoFiltration_t = 18.12 to 18.12 hr.txt]

2.303734463863343990e+03 1.247243089102168384e-01
2.302961100516073202e+03 6.730693705568045748e-02
2.302187836495217198e+03 4.161965906839766582e-02
2.301414671789645581e+03 -4.726727727563532350e-02
2.300641606388224318e+03 -1.363125774332428208e-01
2.299868640279824831e+03 -4.466989551586787732e-02
2.299095773453316724e+03 9.131694512402209474e-02
2.298323005897578696e+03 -6.107623313383728214e-02
2.297550337601480351e+03 3.605600073348645684e-02
2.296777768553902206e+03 8.979679971905539515e-02
2.296005298743721141e+03 -1.487182817995869911e-02
2.295232928159812218e+03 3.390810611021133347e-02
2.294460656791063229e+03 -1.401632445651360831e-02
2.293688484626352874e+03 -3.479412437671606378e-02
2.292916411654567128e+03 -1.381628054376702990e-02
2.292144437864588326e+03 5.071319427806142421e-02
2.291372563245306083e+03 -1.048847421124650403e-01
2.290600787785611828e+03 1.014865559051914522e-02
2.289829111474389720e+03 3.308900645723469175e-02
2.289057534300536645e+03 -9.798020576415999994e-02
2.288286056252940398e+03 4.881922359739775813e-02
2.287514677320499686e+03 9.086409871465696286e-02
2.286743397492111399e+03 -1.143221066535551195e-02
2.285972216756672424e+03 1.434650273016495337e-01
2.285201135103079650e+03 -4.988058028607708638e-02
2.284430152520235424e+03 -1.145728372218123362e-02
2.283659268997043910e+03 -4.983616143099744294e-02
2.282888484522407452e+03 6.458223374431239228e-02
2.282117799085232036e+03 4.486079703944172853e-02
2.281347212674421826e+03 7.542489446571565628e-03
2.280576725278890081e+03 -1.332938691448359303e-01
2.279806336887540965e+03 4.516732949084250465e-02
2.279036047489289558e+03 -1.067482497234247332e-02
2.278265857073050938e+03 6.781691707108733827e-03
2.277495765627734727e+03 2.518587620907342117e-02
2.276725773142261460e+03 4.241712301369655880e-02
2.275955879605542577e+03 -2.831207825870305644e-02
2.275186085006502253e+03 -4.660322231017283851e-02
2.274416389334062842e+03 6.776604843204585456e-03
2.273646792577141241e+03 -1.127195866161742437e-02
2.272877294724663443e+03 -1.095951115109702022e-02
2.272107895765555440e+03 6.884734298618225626e-03
2.271338595688741407e+03 5.955087727281468089e-03
2.270569394483152792e+03 6.940051975297442666e-02
2.269800292137719225e+03 -5.715226669442970142e-02
2.269031288641366700e+03 2.117487360131003679e-02
2.268262383983035761e+03 -9.282407266166288473e-02
2.267493578151652400e+03 -2.439517623583350309e-02
2.266724871136160800e+03 -1.003504090808942512e-02
2.265956262925490591e+03 -2.681912209692727603e-02
2.265187753508585956e+03 3.541865033421497111e-02
2.264419342874387439e+03 1.881072225393585692e-02
2.263651031011833766e+03 2.204147639360739402e-02
2.262882817909867299e+03 -1.029903832263754336e-02
2.262114703557437679e+03 -3.880781659170030179e-02
2.261346687943489087e+03 -3.891377723169732461e-02
2.260578771056969344e+03 5.480389129251049540e-02
2.259810952886826271e+03 1.032567721208665079e-01
2.259043233422013145e+03 -6.945811588557372629e-02
2.258275612651483243e+03 4.892024502664288690e-03
2.257508090564189843e+03 -6.426888294398595824e-02
2.256740667149086221e+03 2.066883667968516872e-02
2.255973342395132931e+03 -3.490599797812102972e-02
2.255206116291286889e+03 1.662309610058911036e-02
2.254438988826506829e+03 -6.552183492897821482e-02
2.253671959989755123e+03 4.611246538946478860e-03
2.252905029769999601e+03 4.910139777267980704e-02
2.252138198156198996e+03 1.655335933481054400e-02
2.251371465137321138e+03 -2.208898518722459195e-02
2.250604830702335676e+03 4.500255699864835063e-02
2.249838294840208619e+03 3.059897429602346022e-02
2.249071857539915072e+03 -4.765773244419777704e-02
2.248305518790422866e+03 -2.265991682144867861e-02
2.247539278580708924e+03 -2.132300252697289997e-02
2.246773136899746532e+03 -5.786823906954826485e-02
2.246007093736514435e+03 -3.425857371555987574e-02
2.245241149079989555e+03 2.519371106040256547e-02
2.244475302919152455e+03 2.765537625257008872e-02
2.243709555242985516e+03 -3.356180483182459595e-02
2.242943906040469301e+03 -8.402798446860464815e-03
2.242178355300591647e+03 1.675599564649182110e-02
2.241412903012336756e+03 -3.067724729606011516e-02
2.240647549164688826e+03 2.591538561711930269e-02
2.239882293746642972e+03 2.752254974111083968e-02
2.239117136747185214e+03 -7.900195564757199820e-03
2.238352078155308845e+03 -2.050660759574551156e-02
2.237587117960008982e+03 -8.068158283870424316e-03
2.236822256150277099e+03 3.719144557491072672e-02
2.236057492715113767e+03 3.963493370202413046e-02
2.235292827643517739e+03 3.666516560320841334e-02
2.234528260924482311e+03 2.400674872888801728e-02
2.233763792547013509e+03 2.473184906144422143e-02
2.232999422500115543e+03 4.539172452287668774e-02
2.232235150772790803e+03 3.326157532375751714e-03
2.231470977354043498e+03 2.492799907173541205e-02
2.230706902232879656e+03 2.497441060705871130e-02
2.229942925398314401e+03 2.577187578443360452e-02
2.229179046839351940e+03 -7.887742010664682349e-03
2.228415266545003760e+03 2.987680039711363041e-03
2.227651584504288621e+03 -5.782998895011458307e-02
2.226888000706219827e+03 2.499688513103133850e-02
2.226124515139808864e+03 -1.630500403112718905e-02
2.225361127794079948e+03 3.536375571912738630e-02
2.224597838658048204e+03 3.405251591632392494e-02
2.223834647720736029e+03 -7.043686262823225380e-03
2.223071554971165824e+03 1.273984464956711207e-02
2.222308560398359987e+03 1.208393183181370907e-02
2.221545663991348192e+03 -6.479448574513586509e-03
2.220782865739152840e+03 -1.558209097423412029e-02
2.220020165630805423e+03 -6.572467817153193441e-03
2.219257563655333797e+03 2.645702085209351070e-03
2.218495059801771276e+03 2.536567536576588271e-03
2.217732654059149354e+03 4.873384536534836747e-02
2.216970346416504981e+03 5.544470240498527297e-02
2.216208136862869651e+03 2.538364907261823379e-03
2.215446025387287591e+03 -1.449615350605483292e-02
2.214684011978793933e+03 -2.199746627488277650e-02
2.213922096626429266e+03 -5.777074212594538426e-03
2.213160279319235997e+03 -3.096041270041856655e-02
2.212398560046258353e+03 2.287779551732177508e-03
2.211636938796540562e+03 3.931315009860244375e-02
2.210875415559132307e+03 1.691077629604526011e-02
2.210113990323077815e+03 -2.740299160283275054e-02
2.209352663077430407e+03 2.392723162114306079e-02
2.208591433811237948e+03 -1.239092596643852351e-02
2.207830302513557399e+03 -2.825427934193610463e-02
2.207069269173436624e+03 -1.970918295721552083e-02
2.206308333779938039e+03 -5.097484768199690708e-03
2.205547496322118604e+03 3.530322034659726105e-02
2.204786756789029823e+03 1.527478697011404318e-02
2.204026115169743207e+03 1.557804599415197992e-02
2.203265571453308439e+03 8.385761690459944684e-03
2.202505125628800670e+03 1.509930176788519540e-02
2.201744777685276858e+03 1.365401411715617963e-02
2.200984527611806698e+03 1.290923961261948236e-02
2.200224375397458061e+03 1.523312556244679631e-03
2.199464321031297004e+03 7.415981384658253475e-03
2.198704364502398676e+03 1.538796372790616563e-03
2.197944505799836406e+03 -4.596183786856626943e-03
2.197184744912681708e+03 1.326321483046058111e-02
2.196425081830009731e+03 -1.009877952294726232e-02
2.195665516540895624e+03 -4.048673168348780257e-03
2.194906049034425450e+03 -9.454116712409411233e-03
2.194146679299672542e+03 1.380621836036185221e-03
2.193387407325721142e+03 -3.778902987363023155e-03
2.192628233101651858e+03 2.245355221389768591e-02
2.191869156616554392e+03 -3.756567355654662557e-03
2.191110177859509349e+03 1.147152498316584938e-02
2.190351296819606432e+03 2.118417895182856878e-02
2.189592513485937161e+03 -3.442658401356578097e-03
2.188833827847591238e+03 1.139985693608516586e-03
2.188075239893658363e+03 1.112913369954211459e-03
2.187316749613233696e+03 3.277277580998776141e-02
2.186558356995414215e+03 -2.119169281078049985e-02
2.185800062029295077e+03 1.368178157262641553e-02
2.185041864703973260e+03 9.544401513040841681e-03
2.184283765008551200e+03 1.408246942906492445e-02
2.183525762932131329e+03 9.688051110023921872e-03
2.182767858463812445e+03 5.223065566093265839e-03
2.182010051592700620e+03 1.817666657007596664e-02
2.181252342307900108e+03 -3.056149209623465479e-03
2.180494730598524256e+03 -7.112984945925940154e-03
2.179737216453673682e+03 4.733299161463604479e-03
2.178979799862465370e+03 4.718919530439442608e-03
2.178222480814009032e+03 -1.447955409912530557e-02
2.177465259297418015e+03 8.179856058314071560e-03
2.176708135301807488e+03 8.185016981174028780e-04
2.175951108816292617e+03 1.833280739134057064e-02
2.175194179829992208e+03 7.679639429163279823e-03
2.174437348332026886e+03 7.969363677829842309e-04
2.173680614311517274e+03 -6.898594846772282581e-03
2.172923977757583998e+03 2.483440564424489305e-03
2.172167438659354957e+03 -8.733737810153579736e-03
2.171410997005952595e+03 -4.052075488253320534e-02
2.170654652786504812e+03 -9.364676289240722248e-03
2.169898405990139509e+03 -2.534895140085605993e-03
2.169142256605988223e+03 -5.339105206500376066e-03
2.168386204623182493e+03 3.667278270763979324e-03
2.167630250030855677e+03 -5.506734840840302875e-03
2.166874392818139313e+03 -5.476986333633576155e-03
2.166118632974174034e+03 -5.272747045620497335e-03
2.165362970488093197e+03 6.117547128398486160e-04
2.164607405349041073e+03 6.463425965773482960e-03
2.163851937546152840e+03 3.567722620850827513e-03
2.163096567068576405e+03 1.478731410763858486e-02
2.162341293905452403e+03 1.499427519719323705e-02
2.161586118045925105e+03 -4.931800755019673591e-03
2.160831039479142419e+03 -7.720287394177736615e-03
2.160076058194252255e+03 -7.733893536540958728e-03
2.159321174180406160e+03 5.532592765429512546e-04
2.158566387426755682e+03 3.116528401410141157e-03
2.157811697922450549e+03 -4.727756135966652493e-03
2.157057105656645945e+03 8.287355529886861541e-03
2.156302610618500694e+03 8.418331638017906987e-03
2.155548212797169981e+03 3.176060033778400730e-03
2.154793912181812630e+03 -4.667910801040125665e-03
2.154039708761589281e+03 1.515873303996411424e-02
2.153285602525660579e+03 4.574594197777375935e-04
2.152531593463194440e+03 1.238818947845946906e-02
2.151777681563349688e+03 5.210202142765616752e-03
2.151023866815296060e+03 -1.908100981523228610e-03
2.150270149208203293e+03 4.274693027593067570e-04
2.149516528731235667e+03 2.700582440508859407e-03
2.148763005373572014e+03 4.268674875687233417e-04
2.148009579124376614e+03 -4.004598427652147907e-03
2.147256249972826481e+03 -4.081137720933167637e-03
2.146503017908102265e+03 -6.221190219835471581e-03
2.145749882919371885e+03 -6.321433384922664489e-03
2.144996844995821448e+03 3.895428800118716874e-04
2.144243904126627967e+03 -6.056877774966882774e-03
2.143491060300973913e+03 2.450216527722144481e-03
2.142738313508041756e+03 6.688276819650248659e-03
2.141985663737015784e+03 -7.996806680562854736e-03
2.141233110977082106e+03 -3.740445671288296879e-03
2.140480655217426829e+03 -1.192290543147570860e-02
2.139728296447245157e+03 -3.711075112499177819e-03
2.138976034655719559e+03 -3.667497603144892569e-03
2.138223869832050696e+03 -5.534326850700217737e-03
2.137471801965426494e+03 4.308309373151813018e-03
2.136719831045042156e+03 9.982925364113678576e-03
2.135967957060096523e+03 6.116985920521903625e-03
2.135216179999788437e+03 -1.623902067821548709e-03
2.134464499853316738e+03 2.202886442192375852e-03
2.133712916609882086e+03 9.698515134101999904e-03
2.132961430258686960e+03 -8.936337830714553496e-03
2.132210040788939295e+03 -8.898342482690196897e-03
2.131458748189837934e+03 5.847472485482599694e-03
2.130707552450596268e+03 5.849552104679598373e-03
2.129956453560418595e+03 -8.938995764829031632e-03
2.129205451508520127e+03 -6.987073496084128532e-03
2.128454546284110620e+03 3.934551022802559861e-03
2.127703737876405285e+03 -1.526141903318801877e-03
2.126953026274613876e+03 1.063608318530111056e-02
2.126202411467957063e+03 1.080928279349351387e-02
2.125451893445651876e+03 -3.269777966759991692e-03
2.124701472196917166e+03 -4.990195208761332227e-03
2.123951147710973601e+03 7.190716823742038764e-03
2.123200919977043668e+03 -6.538692905987437444e-03
2.122450788984351675e+03 1.969390905610853351e-03
2.121700754722123747e+03 5.253668235701931463e-03
2.120950817179587830e+03 -1.436629421130591151e-03
2.120200976345970048e+03 6.990902465540320063e-03
2.119451232210500166e+03 -4.765892295571341579e-03
2.118701584762413404e+03 -1.447711177783916024e-03
2.117952033990937707e+03 6.839529189532738036e-03
2.117202579885311934e+03 -4.637606938427427626e-03
2.116453222434769486e+03 6.785704506000605173e-03
2.115703961628549223e+03 1.845049247728247719e-03
2.114954797455888183e+03 2.231112206206606959e-04
2.114205729906030683e+03 3.436769859035132199e-03
2.113456758968213762e+03 2.142867668156682827e-04
2.112707884631687193e+03 -4.611653493351765970e-03
2.111959106885691654e+03 -2.975175338805354907e-03
2.111210425719475097e+03 3.390285586764618490e-03
2.110461841122283658e+03 9.735149863344685905e-03
2.109713353083370748e+03 9.525779205662238819e-03
2.108964961591986139e+03 4.909074477838633495e-03
2.108216666637383241e+03 1.962296108102411934e-04
2.107468468208811828e+03 4.824437228235980459e-03
2.106720366295530766e+03 4.793795203277238792e-03
2.105972360886798924e+03 -2.888381473810699637e-03
2.105224451971873350e+03 1.731201671553752415e-03
2.104476639540012911e+03 6.191739895245196475e-03
2.103728923580481933e+03 1.788948465204857061e-04
2.102981304082541101e+03 1.616865829364327314e-03
2.102233781035458378e+03 1.704288357230596867e-04
2.101486354428498089e+03 1.591317296218757501e-03
2.100739024250926377e+03 7.299787686703449602e-03
2.099991790492014843e+03 -2.710469748972485667e-03
2.099244653141035087e+03 1.587567621245305810e-04
2.098497612187256891e+03 1.629517937252567905e-04
2.097750667619953674e+03 1.580522999144158363e-04
2.097003819428404313e+03 7.307899258044394525e-03
2.096257067601884046e+03 -9.567659229083915959e-03
2.095510412129668111e+03 7.166255834063231522e-03
2.094763853001040843e+03 4.328623668832046363e-03
2.094017390205281117e+03 4.196136046143346572e-03
2.093271023731673267e+03 1.407064709611677874e-04
2.092524753569497989e+03 1.384436249523074902e-04
2.091778579708048710e+03 1.095759613341684355e-02
2.091032502136604307e+03 -6.646465996479317302e-03
2.090286520844458209e+03 6.806445681545857454e-03
2.089540635820902025e+03 6.535845651130656533e-03
2.088794847055225546e+03 2.661969790763497792e-03
2.088049154536722199e+03 -7.534681810292195858e-03
2.087303558254687232e+03 1.034105428927838827e-02
2.086558058198415893e+03 3.895071681503256555e-03
2.085812654357207066e+03 1.021492005919471396e-02
2.085067346720361456e+03 -1.150202104575860683e-03
2.084322135277181587e+03 -2.408700429685452747e-03
2.083577020016962706e+03 8.898869524828574920e-03
2.082832000929018250e+03 5.045748174840329787e-03
2.082087078002647104e+03 -4.675647527103465699e-03
2.081342251227157249e+03 2.486484804934432219e-03
2.080597520591860302e+03 6.052311511279261438e-03
2.079852886086062426e+03 2.472667830509941642e-03
2.079108347699075239e+03 -1.069784294287550331e-03
2.078363905420215815e+03 3.549860965312586544e-03
2.077619559238795773e+03 1.233344292742154019e-03
2.076875309144134008e+03 2.339773374090874016e-03
2.076131155125543955e+03 3.463511111922479378e-03
2.075387097172346330e+03 6.786756650697121744e-03
2.074643135273861844e+03 9.043883747594573877e-03
2.073899269419414850e+03 -3.236616773635573891e-03
2.073155499598326060e+03 8.012022203528960766e-05
2.072411825799921644e+03 -3.188174419682736696e-03
2.071668248013525954e+03 5.519900390912800721e-03
2.070924766228470617e+03 4.443754558440287349e-03
2.070181380434085440e+03 3.331103918984558345e-03
2.069438090619696595e+03 -9.958129548393213244e-04
2.068694896774642984e+03 1.129448808143640459e-03
2.067951798888252597e+03 -2.050779650480853179e-03
2.067208796949867974e+03 6.232074811050397622e-03
2.066465890948822562e+03 -9.537958669469343920e-04
2.065723080874453444e+03 -1.932750170898173223e-03
2.064980366716103163e+03 6.011170760498437370e-03
2.064237748463112439e+03 -4.882098802042916103e-03
2.063495226104825633e+03 3.906855116145133318e-03
2.062752799630587106e+03 3.889170488976472547e-03
2.062010469029741216e+03 2.919562393558007476e-03
2.061268234291637782e+03 2.882752612872229239e-03
2.060526095405624801e+03 7.556130505009335876e-03
2.059784052361055728e+03 2.816212483348280032e-03
2.059042105147280381e+03 -8.737401145536750511e-04
2.058300253753650395e+03 3.701157172368524026e-03
2.057558498169524682e+03 -1.791053280663349465e-03
2.056816838384260336e+03 1.818384256483252101e-03
2.056075274387212630e+03 5.387683856501094756e-03
2.055333806167744115e+03 1.793912213586736125e-03
2.054592433715215520e+03 1.759767411091256711e-03
2.053851157018985759e+03 3.750123686111942823e-05
2.053109976068424658e+03 2.534120259785134326e-03
2.052368890852894765e+03 -4.169641381338241339e-03
2.051627901361762270e+03 8.591695381354295686e-04
2.050887007584402454e+03 8.528825646928614923e-04
2.050146209510177869e+03 -7.794639307550662146e-04
2.049405507128465615e+03 3.011891176755381361e-05
2.048664900428635519e+03 2.851441317638435014e-05
2.047924389400066502e+03 2.363589806167760727e-03
2.047183974032130209e+03 3.120732054653531894e-03
2.046443654314209198e+03 -7.441434971456514216e-04
2.045703430235678752e+03 -1.500022901356825276e-03
2.044963301785919612e+03 2.306228359052710317e-03
2.044223268954317973e+03 4.577971763499806036e-03
2.043483331730254577e+03 2.271793755305984239e-03
2.042743490103117438e+03 -1.470768257915780215e-03
2.042003744062290934e+03 2.940376242073820812e-03
2.041264093597163082e+03 1.469523377990218692e-03
2.040524538697127355e+03 7.317377979545259051e-04
2.039785079351573586e+03 7.200195744344425235e-04
2.039045715549891611e+03 1.515966216086459347e-05
2.038306447281480359e+03 1.389726593677393252e-03
2.037567274535731485e+03 -2.015880139911570019e-03
2.036828197302047556e+03 6.802168533760492766e-04
2.036089215569822045e+03 -6.434513606903468014e-04
2.035350329328457519e+03 -1.281147885655809816e-03
2.034611538567358366e+03 -1.902586420761331540e-03
2.033872843275925334e+03 2.590540921587338678e-03
2.033134243443562809e+03 6.447445603510908781e-04
2.032395739059680636e+03 2.517156127185941894e-03
2.031657330113683201e+03 6.276979692169816060e-04
2.030919016594980349e+03 6.243205160575063381e-04
2.030180798492985559e+03 6.114624591649696177e-03
2.029442675797108677e+03 1.817854844362471476e-03
2.028704648496765003e+03 -1.195829649871447921e-03
2.027966716581371657e+03 2.371533384777191333e-03
2.027228880040342119e+03 4.677838722336606463e-03
2.026491138863097149e+03 2.885451443727055348e-03
2.025753493039057503e+03 3.419496233493531968e-03
2.025015942557640301e+03 4.493499860987636846e-03
2.024278487408273577e+03 -5.545700079980358252e-04
2.023541127580379907e+03 -5.485752012674300617e-04
2.022803863063383687e+03 1.080984634802416040e-03
2.022066693846716589e+03 4.804055982824912384e-03
2.021329619919804827e+03 3.180553862450532891e-03
2.020592641272076435e+03 -3.103758347005473136e-06
2.019855757892966722e+03 3.656570083278984015e-03
2.019118969771909178e+03 5.141757995071152484e-03
2.018382276898340933e+03 1.524305481841769496e-03
2.017645679261691839e+03 1.004459626672993960e-03
2.016909176851406301e+03 1.996793645711742934e-03
2.016172769656921446e+03 4.872127239258230926e-04
2.015436457667678042e+03 2.428789579816026563e-03
2.014700240873120492e+03 2.416443998826373930e-03
2.013964119262687746e+03 6.235844307033912119e-03
2.013228092825831482e+03 3.783083381574268728e-03
2.012492161551996105e+03 1.395731560597529433e-03
2.011756325430631478e+03 1.377415097974400834e-03
2.011020584451185641e+03 4.094228255350797901e-03
2.010284938603110277e+03 3.594180159037977870e-03
2.009549387875860702e+03 -1.002417922337459122e-05
2.008813932258886780e+03 2.646820932701355635e-03
2.008078571741651103e+03 1.748129186986099957e-03
2.007343306313607172e+03 -4.455915445489832269e-04
2.006608135964213943e+03 -8.708527391989624332e-04
2.005873060682935829e+03 1.686308015591451819e-03
2.005138080459229968e+03 4.181167174909307914e-03
2.004403195282562592e+03 1.645499318116463430e-03
2.003668405142398115e+03 1.222800514188823262e-03
2.002933710028202768e+03 2.025868813811329636e-03
2.002199109929446422e+03 3.896960335484664991e-04
2.001464604835595310e+03 -1.383523077538572488e-05
2.000730194736122940e+03 1.960043247951433545e-03
1.999995879620502819e+03 3.111134260308077819e-03
1.999261659478206639e+03 1.145877091031484224e-03
1.998527534298711544e+03 1.133880243429511445e-03
1.997793504071494681e+03 1.500710994609168181e-03
1.997059568786036834e+03 1.485966818726376865e-03
1.996325728431811513e+03 1.842355500052130076e-03
1.995591982998306776e+03 -7.544205316738845013e-04
1.994858332475001589e+03 2.180267369953996313e-03
1.994124776851384013e+03 2.522956655023610249e-03
1.993391316116934831e+03 1.414898777201012252e-03
1.992657950261149381e+03 -1.780591756220860009e-03
1.991924679273510264e+03 -1.409811703710334759e-03
1.991191503143511000e+03 3.289965743993163248e-04
1.990458421860645103e+03 2.033488429247059300e-03
1.989725435414402455e+03 -1.367819524961567642e-03
1.988992543794282028e+03 2.981691025125452789e-03
1.988259746989775522e+03 3.111318074229915578e-04
1.987527044990383729e+03 2.269910185650730015e-03
1.986794437785609261e+03 6.283729772782733689e-04
1.986061925364949275e+03 1.586581338369041005e-03
1.985329507717908200e+03 2.997602644093010841e-04
1.984597184833988649e+03 1.239219612143906265e-03
1.983864956702698692e+03 1.541237604167821013e-03
1.983132823313544577e+03 3.381760753942033518e-03
1.982400784656030737e+03 2.139658969684757415e-03
1.981668840719672517e+03 8.954558689386055018e-04
1.980936991493981623e+03 3.007980705406810163e-03
1.980205236968469762e+03 -3.186390525081006335e-04
1.979473577132646824e+03 8.740383460067097706e-04
1.978742011976039066e+03 2.744895240472221146e-04
1.978010541488154558e+03 1.146588364671229229e-03
1.977279165658517741e+03 1.134576840368952365e-03
1.976547884476649415e+03 2.659774737502470718e-04
1.975816697932066745e+03 5.460980586009069656e-04
1.975085606014299628e+03 1.661442646917183621e-03
1.974354608712868867e+03 -5.790796838260475754e-04
1.973623706017302538e+03 -2.105290481154269765e-05
1.972892897917128721e+03 -5.692621542856391272e-04
1.972162184401877312e+03 2.423380951592788227e-03
1.971431565461080027e+03 1.331257761159800306e-03
1.970701041084268581e+03 1.048584631964706235e-03
1.969970611260974692e+03 -2.184632559542471348e-05
1.969240275980740989e+03 5.064860679851875772e-04
1.968510035233097369e+03 7.643315324208480076e-04
1.967779889007584643e+03 -2.830372398995935519e-04
1.967049837293743622e+03 1.529119425323880073e-03
1.966319880081116935e+03 4.951895705710761091e-04
1.965590017359245394e+03 2.278624784039202846e-03
1.964860249117677085e+03 1.755808954369902529e-03
1.964130575345954639e+03 1.990409465318875287e-03
1.963400996033624324e+03 9.739603742732863599e-04
1.962671511170241502e+03 1.458364233159215864e-03
1.961942120745350621e+03 2.423317792504154234e-03
1.961212824748507046e+03 1.188291919855797608e-03
1.960483623169262501e+03 6.969786945892082058e-04
1.959754515997175986e+03 1.403899554854520521e-03
1.959025503221799227e+03 1.863204056472980404e-03
1.958296584832693043e+03 2.103133132966426475e-04
1.957567760819416435e+03 1.829592877761901685e-03
1.956839031171528404e+03 1.582724863450565584e-03
1.956110395878595227e+03 1.118861738556913184e-03
1.955381854930179543e+03 2.250378394243006657e-03
1.954653408315847628e+03 1.329380887575899945e-03
1.953925056025163940e+03 2.213931299087960273e-03
1.953196798047700213e+03 1.981973085203215677e-04
1.952468634373024543e+03 1.297666403909538465e-03
1.951740564990708663e+03 1.069199231889253737e-03
1.951012589890327945e+03 1.929094122430593562e-04
1.950284709061454123e+03 1.482635611033775169e-03
1.949556922493662569e+03 -2.377183682507945394e-04
1.948829230176534111e+03 1.033220720404163899e-03
1.948101632099647759e+03 1.235635532556236208e-03
1.947374128252580704e+03 8.094582813772397464e-04
1.946646718624917412e+03 -4.382148423433205589e-04
1.945919403206240531e+03 1.824852782458213528e-03
1.945192181986138166e+03 1.607962806163789910e-03
1.944465054954191146e+03 5.841016795722465222e-04
1.943738022099991213e+03 1.386008982495638003e-03
1.943011083413128290e+03 5.752326745014813177e-04
1.942284238883190483e+03 1.744556710155529731e-04
1.941557488499776809e+03 3.711758795043091264e-04
1.940830832252473556e+03 7.603360036604939112e-04
1.940104270130877921e+03 7.546876485304294252e-04
1.939377802124592563e+03 3.626709096890772086e-04
1.938651428223209223e+03 2.279734778840580411e-03
1.937925148416330558e+03 9.286628956303046413e-04
1.937198962693561043e+03 7.325164948118929615e-04
1.936472871044499698e+03 9.150890689899115549e-04
1.935746873458750997e+03 2.215741068744494710e-03
1.935020969925924874e+03 -2.103291018336243628e-04
1.934295160435623984e+03 -2.499002945684461016e-05
1.933569444977458261e+03 1.254995090104366962e-03
1.932843823541041274e+03 8.873694468786225880e-04
1.932118296115984776e+03 2.161959181083741074e-03
1.931392862691896880e+03 8.800084228020259693e-04
1.930667523258398433e+03 6.959781825817480975e-04
1.929942277805103004e+03 6.926375122593538209e-04
1.929217126321631440e+03 1.401621038306296533e-03
1.928492068797599131e+03 1.392233240597137798e-03
1.927767105222630562e+03 8.546752931558262729e-04
1.927042235586346578e+03 6.741715188083533677e-04
1.926317459878369846e+03 2.061170856899069252e-03
1.925592778088330306e+03 8.381156501242033405e-04
1.924868190205850624e+03 6.610852341315760555e-04
1.924143696220558923e+03 1.168504564846731351e-03
1.923419296122086962e+03 1.499600142743421705e-03
1.922694989900066503e+03 -2.580668488834678037e-05
1.921970777544131124e+03 1.146165083641023565e-03
1.921246659043912587e+03 -3.586858103119827407e-04
1.920522634389049927e+03 1.462386102102577459e-03
1.919798703569176723e+03 7.957114688775793936e-04
1.919074866573935651e+03 6.290556303603992956e-04
1.918351123392963927e+03 2.094685801805913974e-03
1.917627474015906046e+03 1.437347395286936056e-03
1.916903918432404680e+03 1.271289027654565803e-03
1.916180456632102505e+03 6.190636563842466435e-04
1.915457088604651290e+03 6.158500508469938592e-04
1.914733814339691889e+03 4.527267233873150305e-04
1.914010633826877893e+03 4.502063536666454815e-04
1.913287547055861069e+03 4.476788456299589792e-04
1.912564554016291368e+03 1.074554990521044227e-03
1.911841654697820559e+03 1.381886861745277705e-03
1.911118849090111325e+03 1.530375115317518823e-03
1.910396137182815437e+03 1.677391562995823870e-03
1.909673518965590119e+03 4.359738206282199810e-04
1.908950994428098056e+03 1.354188696940148264e-03
1.908228563559998292e+03 1.042030975186988449e-03
1.907506226350953511e+03 1.251540167606837034e-04
1.906783982790633672e+03 1.635999891074817842e-03
1.906061832868697820e+03 2.230014241791117725e-03
1.905339776574814096e+03 1.170752838973106429e-03
1.904617813898652457e+03 1.015998837448256953e-03
1.903895944829884684e+03 2.696603823185612665e-04
1.903174169358182553e+03 1.005186468746541292e-03
1.902452487473217843e+03 1.591219487548579687e-03
1.901730899164664152e+03 2.022503521294535030e-03
1.901009404422200532e+03 1.283702044794449463e-03
1.900288003235502401e+03 1.178053125818146000e-04
1.899566695594250632e+03 1.269477695842034359e-03
1.898845481488124278e+03 1.262836770895508273e-03
1.898124360906806032e+03 8.280698963925711351e-04
1.897403333839982224e+03 9.658846613533748123e-04
1.896682400277333727e+03 2.550431198604210582e-04
1.895961560208552328e+03 8.150819739104227376e-04
1.895240813623320719e+03 1.648963163408112814e-03
1.894520160511332506e+03 5.285724337435359277e-04
1.893799600862277657e+03 3.875524912877447445e-04
1.893079134665846141e+03 3.854218562478627552e-04
1.892358761911738839e+03 1.619705024907136179e-03
1.891638482589643900e+03 1.066790201392845078e-03
1.890918296689264025e+03 2.455205970648051427e-04
1.890198204200294640e+03 1.601165356808910856e-03
1.889478205112436626e+03 6.477550722520011156e-04
1.888758299415390866e+03 1.585308420630730884e-03
1.888038487098861879e+03 9.081521424673057088e-04
1.887318768152556004e+03 3.716735250473591503e-04
1.886599142566175942e+03 1.164044743530376087e-03
1.885879610329428033e+03 7.630975242639150653e-04
1.885160171432025891e+03 1.414753293928820667e-03
1.884440825863677674e+03 1.277875357117079979e-03
1.883721573614096997e+03 1.141371131719768955e-03
1.883002414672993837e+03 7.484003806919971085e-04
1.882283349030087265e+03 6.159097189023764185e-04
1.881564376675092717e+03 -7.964169202895813975e-04
1.880845497597725625e+03 9.925674000164066892e-04
1.880126711787706881e+03 1.749560885864643841e-03
1.879408019234761014e+03 1.741705863830398130e-03
1.878689419928603456e+03 6.012378338155928686e-04
1.877970913858966014e+03 1.850474764339411163e-03
1.877252501015567759e+03 1.094437638492425351e-03
1.876534181388136858e+03 1.213392298493848548e-03
1.875815954966406935e+03 7.136546552241145296e-04
1.875097821740102518e+03 9.563600840972349927e-04
1.874379781698955412e+03 3.396325147736496816e-04
1.873661834832701061e+03 1.191592648305700572e-03
1.872943981131074906e+03 1.307503105328771970e-03
1.872226220583806935e+03 5.766044946389198679e-04
1.871508553180641684e+03 5.740111119229646336e-04
1.870790978911310958e+03 1.050617000198244199e-03
1.870073497765559296e+03 9.265628859459179969e-04
1.869356109733129415e+03 1.164455972725701857e-03
1.868638814803762216e+03 1.278426184178807880e-03
1.867921612967202236e+03 1.156713525656990560e-03
1.867204504213199471e+03 1.150296912220364221e-03
1.866487488531500276e+03 1.499584151158852999e-03
1.865770565911849189e+03 1.142984567487732254e-03
1.865053736344003482e+03 1.720268784472603904e-03
1.864336999817709511e+03 1.019127938154277017e-03
1.863620356322728185e+03 1.244726825296158272e-03
1.862903805848809498e+03 1.354682274197739665e-03
1.862187348385710720e+03 8.907262007330272015e-04
1.861470983923190943e+03 6.583122298722165122e-04
1.860754712451011073e+03 6.555067771218860834e-04
1.860038533958930202e+03 8.798902678355239758e-04
1.859322448436711056e+03 1.102312854143358946e-03
1.858606455874121821e+03 7.600886014177303052e-04
1.857890556260923404e+03 1.430004689573555286e-03
1.857174749586883991e+03 1.424160235716952954e-03
1.856459035841773584e+03 1.307298454973333020e-03
1.855743415015360370e+03 8.607664432303702715e-04
1.855027887097419807e+03 1.521666363190873721e-03
1.854312452077721900e+03 2.177655577256731260e-03
1.853597109946040291e+03 1.840093718147691165e-03
1.852881860692154078e+03 8.476521696814528703e-04
1.852166704305836902e+03 1.062605132615113872e-03
1.851451640776871500e+03 6.248962059558139286e-04
1.850736670095038789e+03 1.706010979133562849e-03
1.850021792250119688e+03 1.485315237799417383e-03
1.849307007231896932e+03 1.371234177644832476e-03
1.848592315030153259e+03 6.149272890741391134e-04
1.847877715634680499e+03 1.359496313391318073e-03
1.847163209035263208e+03 2.523201364738829073e-03
1.846448795221691398e+03 1.136397941707681164e-03
1.845734474183755083e+03 1.553426831027107484e-03
1.845020245911249731e+03 1.651693744545222435e-03
1.844306110393968993e+03 1.854107422210752492e-03
1.843592067621704700e+03 1.638150120551026519e-03
1.842878117584255961e+03 1.942613180675429631e-03
1.842164260271421881e+03 1.521721570273241357e-03
1.841450495672999750e+03 2.808670257814452494e-04
1.840736823778794133e+03 1.615687141308247638e-03
1.840023244578609592e+03 8.951920704050777677e-04
1.839309758062243418e+03 1.200901454746276537e-03
1.838596364219505631e+03 1.298916219580051844e-03
1.837883063040206252e+03 1.497752415062180353e-03
1.837169854514148028e+03 1.492792323827977835e-03
1.836456738631144617e+03 1.790930430524258210e-03
1.835743715381009679e+03 1.280822611380887360e-03
1.835030784753553235e+03 9.752798974484085679e-04
1.834317946738592582e+03 1.371991016050283637e-03
1.833605201325941380e+03 9.684599459096070086e-04
1.832892548505418745e+03 1.760307294752014697e-03
1.832179988266843793e+03 2.150692929177989814e-03
1.831467520600037460e+03 7.611976653157295075e-04
1.830755145494820681e+03 1.746379668089557795e-03
1.830042862941019848e+03 8.579459186160444915e-04
1.829330672928457716e+03 7.583787560280175156e-04
1.828618575446964314e+03 1.834346702833692874e-03
1.827906570486360579e+03 1.733878007552800728e-03
1.827194658036481997e+03 1.922279269702301769e-03
1.826482838087158598e+03 8.468690867273560765e-04
1.825771110628224051e+03 1.425579587414498722e-03
1.825059475649510205e+03 1.613915126402504620e-03
1.824347933140854366e+03 1.126672053476826920e-03
1.823636483092090202e+03 1.121865801499054294e-03
1.822925125493060477e+03 1.212079977082596927e-03
1.822213860333600678e+03 1.871719505305192424e-03
1.821502687603559025e+03 1.390573589897083854e-03
1.820791607292771005e+03 1.195996212667414446e-03
1.820080619391086657e+03 2.128651260986219682e-03
1.819369723888348744e+03 1.465734236841777097e-03
1.818658920774407306e+03 1.273280237401932429e-03
1.817948210039108744e+03 1.452744717906333943e-03
1.817237591672303097e+03 6.179269613639303904e-04
1.816527065663844041e+03 1.260347608818789423e-03
1.815816632003587074e+03 1.348161291577643604e-03
1.815106290681382234e+03 1.892497401425392856e-03
1.814396041687088655e+03 1.521462343546915860e-03
1.813685885010565471e+03 1.787649193594502287e-03
1.812975820641666360e+03 8.763323509413296648e-04
1.812265848570257731e+03 1.414936027712576910e-03
1.811555968786200538e+03 1.496650052333067110e-03
1.810846181279359371e+03 1.133375729156369882e-03
1.810136486039593365e+03 1.932173102088212803e-03
1.809426883056778024e+03 1.570899123700428973e-03
1.808717372320776121e+03 1.654791310939933164e-03
1.808007953821459523e+03 1.119707611227098399e-03
1.807298627548696459e+03 1.204481559499101214e-03
1.806589393492362433e+03 2.167257169755255983e-03
1.805880251642332951e+03 7.595373618629300445e-04
1.805171201988479879e+03 1.192301528775994773e-03
1.804462244520680542e+03 2.154596949795323495e-03
1.803753379228815902e+03 1.365989368523486428e-03
1.803044606102765101e+03 1.189572392162920912e-03
1.802335925132410921e+03 1.969119450508182920e-03
1.801627336307634323e+03 1.011601091474160921e-03
1.800918839618319907e+03 1.788871573817851996e-03
1.800210435054354093e+03 7.485160195196126657e-04
1.799502122605626937e+03 2.041422848134227981e-03
1.798793902262024858e+03 1.004697220602795288e-03
1.798085774013436094e+03 1.521012894431110095e-03
1.797377737849756159e+03 2.292326601239517286e-03
1.796669793760875109e+03 4.852095705982499194e-04
1.795961941736695735e+03 2.114372920057511727e-03
1.795254181767102637e+03 1.427052906432350887e-03
1.794546513842002241e+03 1.428975009608799513e-03
1.793838937951291882e+03 1.770416237041448236e-03
1.793131454084872530e+03 2.451349392121629240e-03
1.792424062232645156e+03 2.192845587046222521e-03
1.791716762384512549e+03 1.505446916411120727e-03
1.791009554530384776e+03 1.672593665867790807e-03
1.790302438660162807e+03 2.773353528177845313e-03
1.789595414763758527e+03 2.365264241759528797e-03
1.788888482831078363e+03 1.958223491349738062e-03
1.788181642852037839e+03 1.996297325065165499e-03
1.787474894816548840e+03 1.654860130141135683e-03
1.786768238714521431e+03 1.314985626468882047e-03
1.786061674535874772e+03 1.478133306929853893e-03
1.785355202270526206e+03 1.561420383061348912e-03
1.784648821908393074e+03 1.555967625098560701e-03
1.783942533439394538e+03 2.132777718711221810e-03
1.783236336853453395e+03 7.989380686072618124e-04
1.782530232140494263e+03 1.046828219792260428e-03
1.781824219290438123e+03 2.121987429644322815e-03
1.781118298293213229e+03 1.622670573225251005e-03
1.780412469138747838e+03 1.043980031459820117e-03
1.779706731816968386e+03 8.765042206950793540e-04
1.779001086317806767e+03 1.206594356279208028e-03
1.778295532631194874e+03 1.616221874453507585e-03
1.777590070747064601e+03 1.783810463256476188e-03
1.776884700655355118e+03 1.617674714675351819e-03
1.776179422345994681e+03 1.533925826043880652e-03
1.775474235808929734e+03 1.615103392095232696e-03
1.774769141034097629e+03 1.449432989958977271e-03
1.774064138011435716e+03 1.365994011941899658e-03
1.773359226730888622e+03 1.527212272616273320e-03
1.772654407182399154e+03 1.523855099280542295e-03
1.771949679355913759e+03 1.682987536266065129e-03
1.771245043241377061e+03 1.434214684237167421e-03
1.770540498828739146e+03 9.432387605386432367e-04
1.769836046107950096e+03 2.317080979116974138e-03
1.769131685068958177e+03 1.665119108872555563e-03
1.768427415701718928e+03 1.983103894475822786e-03
1.767723237996186072e+03 1.816710025437656131e-03
1.767019151942313329e+03 2.533294660804315951e-03
1.766315157530059878e+03 2.614166089981383688e-03
1.765611254749384898e+03 2.373449225118665594e-03
1.764907443590242110e+03 2.373796858768434034e-03
1.764203724042601607e+03 1.411627135740205685e-03
1.763500096096422567e+03 2.052974711122123371e-03
1.762796559741667807e+03 1.973098012307506963e-03
1.762093114968303780e+03 1.251395318827670192e-03
1.761389761766300580e+03 1.730360074141047916e-03
1.760686500125624661e+03 1.808624614612089300e-03
1.759983330036247935e+03 2.450215882750371443e-03
1.759280251488142312e+03 2.601127859207178015e-03
1.758577264471279705e+03 1.160826481031818330e-03
1.757874368975633843e+03 1.637255555206576681e-03
1.757171564991183914e+03 2.351500688161895381e-03
1.756468852507905467e+03 2.271085047245070213e-03
1.755766231515781328e+03 1.635261099226030003e-03
1.755063702004787046e+03 2.031926929780152914e-03
1.754361263964907266e+03 2.030494743061420429e-03
1.753658917386126632e+03 2.187910444101100454e-03
1.752956662258427968e+03 2.268030975270880420e-03
1.752254498571797740e+03 2.819248829440688768e-03
1.751552426316229685e+03 2.739662970654022783e-03
1.750850445481706629e+03 1.946931317657126350e-03
1.750148556058222312e+03 2.421385428968236657e-03
1.749446758035768653e+03 2.578839834224696571e-03
1.748745051404341211e+03 2.182222184333046378e-03
1.748043436153933726e+03 2.254427995499515107e-03
1.747341912274545393e+03 2.253643632256012788e-03
1.746640479756169952e+03 2.497289798872486151e-03
1.745939138588812057e+03 2.187091181211341454e-03
1.745237888762472721e+03 2.829609740107727565e-03
1.744536730267149323e+03 2.358645982354984610e-03
1.743835663092853792e+03 2.686033196745511806e-03
1.743134687229587144e+03 3.254810664645794906e-03
1.742433802667359487e+03 3.586107548791819116e-03
1.741733009396177295e+03 2.870207672380930500e-03
1.741032307406050677e+03 3.121232439502201386e-03
1.740331696686993382e+03 3.130702572936043624e-03
1.739631177229017339e+03 2.976987643133696855e-03
1.738930749022136297e+03 3.702784817416905627e-03
1.738230412056367641e+03 4.031529844984958581e-03
1.737530166321730576e+03 3.628074804468646442e-03
1.736830011808242489e+03 3.386241327409837860e-03
1.736129948505920765e+03 2.811307413921863667e-03
1.735429976404793706e+03 3.626821166305139489e-03
1.734730095494880516e+03 3.140439668370378652e-03
1.734030305766205856e+03 3.142323215630045755e-03
1.733330607208798028e+03 4.367111574491151609e-03
1.732630999812685332e+03 3.808882829417810888e-03
1.731931483567896066e+03 3.492424155668104758e-03
1.731232058464463989e+03 3.010379278218611437e-03
1.730532724492415582e+03 4.507699805524886805e-03
1.729833481641790058e+03 3.610246456972034113e-03
1.729134329902619356e+03 4.204242337290616839e-03
1.728435269264940871e+03 4.302013302689442452e-03
1.727736299718795635e+03 4.231972703544491406e-03
1.727037421254221044e+03 3.658728128234954753e-03
1.726338633861258131e+03 5.187830484194710413e-03
1.725639937529949748e+03 4.443749952327251222e-03
1.724941332250338746e+03 5.222832487621514516e-03
1.724242818012475254e+03 4.218843529808178131e-03
1.723544394806403943e+03 4.403876961942650679e-03
1.722846062622169484e+03 5.025749512899163607e-03
1.722147821449827461e+03 3.928277374514716966e-03
1.721449671279428003e+03 4.207180408190307544e-03
1.720751612101019418e+03 3.617704684721256923e-03
1.720053643904662749e+03 4.335091302714588757e-03
1.719355766680413581e+03 4.796151380062120897e-03
1.718657980418325678e+03 4.818318975816894556e-03
1.717960285108458265e+03 3.066570642735033398e-03
1.717262680740872383e+03 3.527861847054615443e-03
1.716565167305632713e+03 3.096586841049221283e-03
1.715867744792798476e+03 2.932207783822996568e-03
1.715170413192434353e+03 3.489765664544316852e-03
1.714473172494610480e+03 3.507669727503453898e-03
1.713776022689391539e+03 2.967415264612709071e-03
1.713078963766847664e+03 3.522225876054247296e-03
1.712381995717048994e+03 2.889011874534681140e-03
1.711685118530069303e+03 2.803160480574649373e-03
1.710988332195980547e+03 3.097581743869509685e-03
1.710291636704860139e+03 2.466154701494738515e-03
1.709595032046781853e+03 2.107808733540930766e-03
1.708898518211823102e+03 2.591820549471087875e-03
1.708202095190063119e+03 2.703334299341374983e-03
1.707505762971588410e+03 2.529885801069664542e-03
1.706809521546478209e+03 2.161728137638461306e-03
1.706113370904813564e+03 2.756221201582601844e-03
1.705417311036682804e+03 1.023295911809289985e-03
1.704721341932170617e+03 1.813480369129352428e-03
1.704025463581370786e+03 2.910077822601319589e-03
1.703329675974366182e+03 1.043867147829549572e-03
1.702633979101252407e+03 2.250046566109638237e-03
1.701938372952121426e+03 1.359598594317968810e-03
1.701242857517067023e+03 1.065022456436503281e-03
1.700547432786182981e+03 1.174194291852243910e-03
1.699852098749568540e+03 1.376161901564472911e-03
1.699156855397324762e+03 7.677258729087222192e-04
1.698461702719547247e+03 1.585411300441017662e-03
1.697766640706338876e+03 9.717413255171657724e-04
1.697071669347804345e+03 9.716914401194226818e-04
1.696376788634046534e+03 1.789657129816861741e-03
1.695681998555171958e+03 1.585294761215562702e-03
1.694987299101290773e+03 9.718087600622197630e-04
1.694292690262505857e+03 1.172486914141662034e-03
1.693598172028931003e+03 1.478837490751274894e-03
1.692903744390680004e+03 7.642654436807536783e-04
1.692209407337861194e+03 4.583298070746230028e-04
1.691515160860595643e+03 1.529300491029184149e-04
1.690821004948995324e+03 3.566354256293797803e-04
1.690126939593177667e+03 7.636363918425982363e-04
1.689432964783263742e+03 7.629428637777454711e-04
1.688739080509372798e+03 -2.548434144676170595e-04
1.688045286761631360e+03 7.617488957066820277e-04
1.687351583530156859e+03 4.565297464801588339e-04
1.686657970805079458e+03 3.545637096846562157e-04
1.685964448576522045e+03 4.980504155059270048e-05
1.685271016834612965e+03 5.569532754366388885e-04
1.684577675569482381e+03 -1.532484593143093859e-04
1.683884424771262275e+03 2.519778169730296086e-04
1.683191264430086449e+03 3.523963592353859505e-04
1.682498194536085066e+03 4.890240429822985733e-05
1.681805215079395566e+03 5.500958253412000171e-04
1.681112326050153570e+03 -2.519310063741992886e-04
1.680419527438500154e+03 1.046556365672894227e-03
1.679726819234572758e+03 4.463418237941637993e-04
1.679034201428512461e+03 3.457252839117295356e-04
1.678341674010462157e+03 8.401328064114912389e-04
1.677649236970566562e+03 9.368889943247824285e-04
1.676956890298970393e+03 -2.486637180244024550e-04
1.676264633985823821e+03 1.455548145418071820e-04
1.675572468021273380e+03 5.374762800878435994e-04
1.674880392395467425e+03 1.126584396958980796e-03
1.674188407098559765e+03 1.443281643901636092e-04
1.673496512120702391e+03 6.335508458239324635e-04
1.672804707452050934e+03 9.259785144065810691e-04
1.672112993082759203e+03 1.118391931431105902e-03
1.671421369002986467e+03 8.226442808163179866e-04
1.670729835202890172e+03 4.342034487544859669e-04
1.670038391672631406e+03 9.219893524092052364e-04
1.669347038402373073e+03 1.022231340832352973e-03
1.668655775382276261e+03 1.808758552279385572e-03
1.667964602602507512e+03 1.813851820893236421e-03
1.667273520053233369e+03 1.621950582981169890e-03
1.666582527724618558e+03 1.330373240526266368e-03
1.665891625606835078e+03 1.929100598125576627e-03
1.665200813690053110e+03 1.039936680941783197e-03
1.664510091964442836e+03 2.937931545175325853e-03
1.663819460420179894e+03 2.946226217519540714e-03
1.663128919047438103e+03 2.353030153107293215e-03
1.662438467836393102e+03 2.058942776162275314e-03
1.661748106777225985e+03 2.165765360477018078e-03
1.661057835860112391e+03 3.488652311430510793e-03
1.660367655075237053e+03 3.295789824972690345e-03
1.659677564412781066e+03 4.324752840448606826e-03
1.658987563862923707e+03 4.134249853680380289e-03
1.658297653415855166e+03 4.453858093461235054e-03
1.657607833061763813e+03 4.878371341405765907e-03
1.656918102790832563e+03 4.480719546805220221e-03
1.656228462593253425e+03 5.737254402614624590e-03
1.655538912459218409e+03 5.754277230341393878e-03
1.654849452378917704e+03 4.523932665473851845e-03
1.654160082342548776e+03 5.134752626387399654e-03
1.653470802340305454e+03 5.644280127970171569e-03
1.652781612362383385e+03 5.948068148510962140e-03
1.652092512398981853e+03 6.356919280479697565e-03
1.651403502440301963e+03 7.723973553803016763e-03
1.650714582476544820e+03 8.138059011720160871e-03
1.650025752497911526e+03 9.085668185959631243e-03
1.649337012494606824e+03 9.820780893460128239e-03
1.648648362456839095e+03 9.105512406913644774e-03
1.647959802374813080e+03 9.317275830172642298e-03
1.647271332238738978e+03 1.050219092908905895e-02
1.646582952038825169e+03 1.030355323015838889e-02
1.645894661765285491e+03 1.056398463168696684e-02
1.645206461408330142e+03 1.082389914110387305e-02
1.644518350958176597e+03 1.194924465706309613e-02
1.643830330405038694e+03 1.179889450812784089e-02
1.643142399739135726e+03 1.229518474388871171e-02
1.642454558950686987e+03 1.258171461821224607e-02
1.641766808029909953e+03 1.286251214187547273e-02
1.641079146967025736e+03 1.453628551790182681e-02
1.640391575752264544e+03 1.359300714775932631e-02
1.639704094375845671e+03 1.374623622116567800e-02
1.639016702827995687e+03 1.466121892879965541e-02
1.638329401098942981e+03 1.570075053549408253e-02
1.637642189178917761e+03 1.397963361819710808e-02
1.636955067058150235e+03 1.546055826367214066e-02
1.636268034726870610e+03 1.539535423090667744e-02
1.635581092175316371e+03 1.608189672833788830e-02
1.634894239393719545e+03 1.502304246799389224e-02
1.634207476372315796e+03 1.451459271111310220e-02
1.633520803101346246e+03 1.434840633382041333e-02
1.632834219571048379e+03 1.315723155494765741e-02
1.632147725771663318e+03 1.275073697159446844e-02
1.631461321693434002e+03 1.166145763956167626e-02
1.630775007326603372e+03 1.182060520713160666e-02
1.630088782661418009e+03 1.216384779862248432e-02
1.629402647688122670e+03 1.193224489063211130e-02
1.628716602396969392e+03 1.158634224502872768e-02
1.628030646778202936e+03 1.135237064658856966e-02
1.627344780822077155e+03 1.064843878877194672e-02
1.626659004518845904e+03 1.115877075256260613e-02
1.625973317858757582e+03 1.038140484059420741e-02
1.625287720832075138e+03 9.360917210936313404e-03
1.624602213429050607e+03 1.093624627372163059e-02
1.623916795639945121e+03 8.720454222108174613e-03
1.623231467455016173e+03 8.874702229787412994e-03
1.622546228864528530e+03 8.669844154475633141e-03
1.621861079858741505e+03 8.704320784651931736e-03
1.621176020427919866e+03 7.169703500834348313e-03
1.620491050562330202e+03 6.472145922121049118e-03
1.619806170252242737e+03 5.994879346649496267e-03
1.619121379487920422e+03 6.611601027767524327e-03
1.618436678259638938e+03 5.159564101750643665e-03
1.617752066557664875e+03 5.775646736451096018e-03
1.617067544372273915e+03 4.915375526154702746e-03
1.616383111693739920e+03 4.552718486117119517e-03
1.615698768512340393e+03 3.834522474867820344e-03
1.615014514818352836e+03 4.335823283498432996e-03
1.614330350602052931e+03 4.718580278696394084e-03
1.613646275853723637e+03 4.116202325697281006e-03
1.612962290563644274e+03 3.140631152915259947e-03
1.612278394722103258e+03 2.777354018284450884e-03
1.611594588319378090e+03 2.910722600769129458e-03
1.610910871345760825e+03 3.540965090694457671e-03
1.610227243791539877e+03 3.291258441046876135e-03
1.609543705646998205e+03 3.796068396496039658e-03
1.608860256902433321e+03 3.050855004624178964e-03
1.608176897548133638e+03 2.178766218118200967e-03
1.607493627574389393e+03 1.925968183954155418e-03
1.606810446971501733e+03 3.695710817216531479e-03
1.606127355729764531e+03 2.065515599597141875e-03
1.605444353839475298e+03 1.438120703972418316e-03
1.604761441290931543e+03 1.695388042906763142e-03
1.604078618074438054e+03 5.550686942578663980e-04
1.603395884180295980e+03 1.958705281406460889e-03
1.602713239598808286e+03 2.090518172430764522e-03
1.602030684320277942e+03 1.455536351164581034e-03
1.601348218335017009e+03 2.094434105877134369e-03
1.600665841633328455e+03 1.325534899885448667e-03
1.599983554205524342e+03 2.096905803250803581e-03
1.599301356041914914e+03 3.000046355149439074e-03
1.598619247132812234e+03 3.036986573123908557e-04
1.597937227468532001e+03 5.603836150246699907e-04
1.597255297039386278e+03 9.468762889233428570e-04
1.596573455835696222e+03 4.591232771692486275e-05
1.595891703847777535e+03 -2.122014896893679905e-04
1.595210041065951373e+03 -3.418077605221562804e-04
1.594528467480535255e+03 8.191757918668436927e-04
1.593846983081855797e+03 9.479648296291797328e-04
1.593165587860237792e+03 1.588887780532762320e-03
1.592484281806002400e+03 1.590638227579211673e-03
1.591803064909481691e+03 5.605922372876603887e-04
1.591121937160998641e+03 9.478316054878786930e-04
1.590440898550888960e+03 -8.430594320266600859e-05
1.589759949069481081e+03 8.203618450076639130e-04
1.589079088707108895e+03 5.620459960845055171e-04
1.588398317454104472e+03 6.918393178807386327e-04
1.587717635300805341e+03 1.859026149339549575e-03
1.587037042237549031e+03 1.471124994902044299e-03
1.586356538254673069e+03 1.342795210436229132e-03
1.585676123342520441e+03 3.035857613695933902e-04
1.584995797491428675e+03 4.401659022058879991e-05
1.584315560691744395e+03 1.737941205552091090e-04
1.583635412933810585e+03 -4.758165605580565692e-04
1.582955354207972050e+03 3.033074746691964739e-04
1.582275384504577232e+03 3.034232477715535846e-04
1.581595503813976393e+03 1.343826680656572126e-03
1.580915712126517974e+03 -3.466757631953803305e-04
1.580236009432555875e+03 -8.689861422270872624e-05
1.579556395722442176e+03 1.086568131215149636e-03
1.578876870986530776e+03 6.974503423024220423e-04
1.578197435215177393e+03 3.057092977456211643e-04
1.577518088398743203e+03 1.228417327013384781e-03
1.576838830527582104e+03 7.038060727312501303e-04
1.576159661592058910e+03 3.081917363320770486e-04
1.575480581582536615e+03 4.315357227051518752e-05
1.574801590489372757e+03 -4.894402754611502579e-04
1.574122688302937604e+03 7.084313629512896089e-04
1.573443875013595971e+03 4.430518438658971061e-04
1.572765150611714489e+03 7.103480681252620195e-04
1.572086515087665248e+03 1.766911364570027132e-04
1.571407968431814879e+03 1.114540034988740439e-03
1.570729510634537291e+03 4.451123498676132911e-04
1.570051141686210030e+03 3.120400951891364946e-04
1.569372861577201547e+03 3.130136288148228094e-04
1.568694670297894845e+03 -2.287457334723889241e-04
1.568016567838662013e+03 -9.107312764371289573e-04
1.567338554189886054e+03 8.630427470272617266e-04
1.566660629341948152e+03 4.545015157619249264e-04
1.565982793285229491e+03 5.937720526645056838e-04
1.565305046010113074e+03 2.532145651811922981e-03
1.564627387506985542e+03 5.981163101867346867e-04
1.563949817766233537e+03 1.157361462487826011e-03
1.563272336778243698e+03 1.298303622427753002e-03
1.562594944533408125e+03 4.262861613767350723e-05
1.561917641022115276e+03 7.419222990897046113e-04
1.561240426234762708e+03 1.162159612276506037e-03
1.560563300161735242e+03 1.162626753819081095e-03
1.559886262793437709e+03 1.583614369900272203e-03
1.559209314120264025e+03 1.447089964762297105e-03
1.558532454132609928e+03 1.025152038434535380e-03
1.557855682820878428e+03 1.026537285652986183e-03
1.557179000175468900e+03 1.873532260769246059e-03
1.556502406186782537e+03 1.311578262136301040e-03
1.555825900845229626e+03 6.060516240851114176e-04
1.555149484141209541e+03 1.599744975722973070e-03
1.554473156065132571e+03 1.890318726726626566e-03
1.553796916607403546e+03 8.980530678873954687e-04
1.553120765758438210e+03 1.187912744127423261e-03
1.552444703508643215e+03 1.623947228163902202e-03
1.551768729848434305e+03 1.052139433273921194e-03
1.551092844768223586e+03 1.491378471563986662e-03
1.550417048258428622e+03 7.694631007957034507e-04
1.549741340309466977e+03 1.940775013614303747e-03
1.549065720911756216e+03 3.562018395963257537e-03
1.548390190055715721e+03 1.955979148198126565e-03
1.547714747731770331e+03 2.111610987951295301e-03
1.547039393930337610e+03 2.416340261616730777e-03
1.546364128641846037e+03 3.308078681157503118e-03
1.545688951856722269e+03 2.121812965368444735e-03
1.545013863565391148e+03 2.301658295376275351e-03
1.544338863758284788e+03 1.439788681181442421e-03
1.543663952425828029e+03 1.617586421179734602e-03
1.542989129558460263e+03 1.201347683444961177e-03
1.542314395146606330e+03 4.874981344371235974e-04
1.541639749180707440e+03 6.372941801645766718e-04
1.540965191651197529e+03 2.435335734849058183e-03
1.540290722548512349e+03 1.092462257886949199e-03
1.539616341863091293e+03 3.205922436393190619e-03
1.538942049585379209e+03 1.704363069021989701e-03
1.538267845705811851e+03 2.469966534997238873e-03
1.537593730214839525e+03 1.868940742085665628e-03
1.536919703102899803e+03 3.251865104239687245e-03
1.536245764360442990e+03 3.263916092022282542e-03
1.535571913977913937e+03 3.429162610968035201e-03
1.534898151945768404e+03 1.896580377906675928e-03
1.534224478254449423e+03 3.143617623565861732e-03
1.533550892894414574e+03 2.065043567842163395e-03
1.532877395856112344e+03 2.070187305304290338e-03
1.532203987130002133e+03 2.866243657331805830e-03
1.531530666706537886e+03 1.303031598474533237e-03
1.530857434576177184e+03 2.261881557032889307e-03
1.530184290729383065e+03 3.549728921072932159e-03
1.529511235156611292e+03 1.484131535348737424e-03
1.528838267848326723e+03 2.298850486225263029e-03
1.528165388794992396e+03 3.932677971004766050e-03
1.527492597987074987e+03 1.997555550830055864e-03
1.526819895415037536e+03 3.648620136123118408e-03
1.526147281069352175e+03 8.658252360475912754e-04
1.525474754940487401e+03 1.201920369731861215e-03
1.524802317018911708e+03 2.542034252181638726e-03
1.524129967295099050e+03 4.233363123296989342e-03
1.523457705759523378e+03 2.571983912042938043e-03
1.522785532402660465e+03 3.942382804573101203e-03
1.522113447214986081e+03 2.601115619404356129e-03
1.521441450186975999e+03 1.071411067785531723e-03
1.520769541309115084e+03 1.767706153021671037e-03
1.520097720571879108e+03 3.514116613367123873e-03
1.519425987965756576e+03 2.487177777185158815e-03
1.518754343481226897e+03 2.150273827273162155e-03
1.518082787108776756e+03 3.406949971620496561e-03
1.517411318838892839e+03 3.432584371474074834e-03
1.516739938662060013e+03 3.279827030214089393e-03
1.516068646568775875e+03 5.298879225532408983e-03
1.515397442549523475e+03 1.869781686160912424e-03
1.514726326594802231e+03 5.567803787774081720e-03
1.514055298695102465e+03 3.756563744143804826e-03
1.513384358840919958e+03 3.972680026455157644e-03
1.512713507022752310e+03 3.439844187744577324e-03
1.512042743231095301e+03 1.946928517614561786e-03
1.511372067456453806e+03 4.840459170629940813e-03
1.510701479689327243e+03 4.493192605435012907e-03
1.510030979920216851e+03 1.800798429188271450e-03
1.509360568139627503e+03 3.587173782550189503e-03
1.508690244338065895e+03 4.802863616686007045e-03
1.508020008506035083e+03 3.838064082687680026e-03
1.507349860634049037e+03 4.468919202192288970e-03
1.506679800712618089e+03 4.095245297388864364e-03
1.506009828732247115e+03 5.146303818542452210e-03
1.505339944683453723e+03 4.773523965786630359e-03
1.504670148556753702e+03 6.049881665818521853e-03
1.504000440342659203e+03 3.802686291338184480e-03
1.503330820031687836e+03 1.517050722327881792e-03
1.502661287614360845e+03 3.435766406472578072e-03
1.501991843081195839e+03 4.528017065897014040e-03
1.501322486422715883e+03 4.134043577560564918e-03
1.500653217629442224e+03 3.515968456575056366e-03
1.499984036691901565e+03 4.853789756447459205e-03
1.499314943600620609e+03 6.213018077628687172e-03
1.498645938346122421e+03 3.375686148329139907e-03
1.497977020918939161e+03 3.180254728250112104e-03
1.497308191309599351e+03 2.528142314985651427e-03
1.496639449508636972e+03 5.051620532229367071e-03
1.495970795506582363e+03 5.092973737613937582e-03
1.495302229293971322e+03 3.516407971463200288e-03
1.494633750861339649e+03 5.179191493407288641e-03
1.493965360199224961e+03 3.104581953156965602e-03
1.493297057298168511e+03 5.504027212925425433e-03
1.492628842148706099e+03 5.071450112877689750e-03
1.491960714741384436e+03 5.116437956815125115e-03
1.491292675066742959e+03 4.672375466252889908e-03
1.490624723115324741e+03 5.124080469344653027e-03
1.489956858877681952e+03 3.103817692174113633e-03
1.489289082344357666e+03 3.797048259559687895e-03
1.488621393505900414e+03 2.319183730906043423e-03
1.487953792352866003e+03 4.122834758717040284e-03
1.487286278875799326e+03 7.242203879747197842e-03
1.486618853065259827e+03 4.719136092345079143e-03
1.485951514911797858e+03 1.096514155179472826e-03
1.485284264405971044e+03 6.920570043718550501e-03
1.484617101538337010e+03 4.318452563526257310e-03
1.483950026299457022e+03 5.975824342225963953e-03
1.483283038679888705e+03 2.225570995853495219e-03
1.482616138670195141e+03 6.368609197645820619e-03
1.481949326260941234e+03 3.659128136408164051e-03
1.481282601442688247e+03 5.655801519548105290e-03
1.480615964206004719e+03 6.560461731500140045e-03
1.479949414541461010e+03 4.344067059921463692e-03
1.479282952439622022e+03 3.808611442621969833e-03
1.478616577891058114e+03 8.523196645529685506e-03
1.477950290886346920e+03 6.547066982000696728e-03
1.477284091416056981e+03 4.796253549304981163e-03
1.476617979470764112e+03 8.478276056694900378e-03
1.475951955041045949e+03 6.982932849503345994e-03
1.475286018117480126e+03 7.395174415593962040e-03
1.474620168690646096e+03 4.070192469510577372e-03
1.473954406751123315e+03 4.737707177808865577e-03
1.473288732289493055e+03 3.524041130741904174e-03
1.472623145296340226e+03 7.381222185169961612e-03
1.471957645762255197e+03 7.781265885861049329e-03
1.471292233677815602e+03 5.589280850909803845e-03
1.470626909033615448e+03 1.057921585707646481e-02
1.469961671820241463e+03 1.385058113418280185e-03
1.469296522028284016e+03 8.459613168937193603e-03
1.468631459648335294e+03 6.170263625229943823e-03
1.467966484670994760e+03 4.094735370863369049e-03
1.467301597086850961e+03 5.789825669432408124e-03
1.466636796886501543e+03 4.008238710725019541e-03
1.465972084060545967e+03 2.187922768689201831e-03
1.465307458599583697e+03 2.000406083846121164e-03
1.464642920494214195e+03 2.531489661389865666e-03
1.463978469735044200e+03 4.918704875751245265e-03
1.463314106312671356e+03 3.262244264869045614e-03
1.462649830217704221e+03 6.442880788139267179e-03
1.461985641440747713e+03 4.588471864323894790e-03
1.461321539972414030e+03 1.597908338568391736e-03
1.460657525803309909e+03 9.797294228615976638e-03
1.459993598924045727e+03 7.912984971171753770e-03
1.459329759325231862e+03 3.658868933826809732e-03
1.458666006997487784e+03 6.092443205495926169e-03
1.458002341931427509e+03 1.023719898885435374e-02
1.457338764117663231e+03 1.315925116109001140e-02
1.456675273546818062e+03 1.216124972413517615e-02
1.456011870209509652e+03 1.059046980016289767e-02
1.455348554096359294e+03 1.323063167933823635e-02
1.454685325197990096e+03 8.154619788415118017e-03
1.454022183505025168e+03 7.772478839318797822e-03
1.453359129008089440e+03 1.124295618793744699e-02
1.452696161697809657e+03 3.091899092427093706e-03
1.452033281564818026e+03 1.010939934432719851e-02
1.451370488599737655e+03 1.017898818776951514e-02
1.450707782793204387e+03 9.426484362347232679e-03
1.450045164135850428e+03 7.783142503820841655e-03
1.449382632618307980e+03 1.053091149807316822e-02
1.448720188231214706e+03 1.516177591326128317e-02
1.448057830965204630e+03 9.312763529627347131e-03
1.447395560810919051e+03 4.761672647304956811e-03
1.446733377758997449e+03 3.888068060300644852e-03
1.446071281800079305e+03 9.676258723426806388e-03
1.445409272924805919e+03 8.307700854601083804e-03
1.444747351123825865e+03 1.277511420045157782e-02
1.444085516387782263e+03 7.508534250967032614e-03
1.443423768707321869e+03 6.055087896181479516e-03
1.442762108073093259e+03 1.067213482208188152e-02
1.442100534475746827e+03 9.295302139493269444e-03
1.441439047905931147e+03 4.203227708820465348e-03
1.440777648354303892e+03 8.901370265171515417e-03
1.440116335811515455e+03 4.278638689667921269e-03
1.439455110268223507e+03 8.042159664723338985e-03
1.438793971715085718e+03 5.442233396933414402e-03
1.438132920142754301e+03 6.049158318855950983e-03
1.437471955541897842e+03 2.276457453461553423e-03
1.436811077903170371e+03 1.498587066973869168e-02
1.436150287217240475e+03 4.021615803183009770e-03
1.435489583474769461e+03 2.382509353227069658e-03
1.434828966666422275e+03 3.570313900489354830e-03
1.434168436782869321e+03 6.533207238962457212e-05
1.433507993814775546e+03 1.185140018176402375e-02
1.432847637752813171e+03 8.547349236542845299e-03
1.432187368587650781e+03 3.718860192436699436e-03
1.431527186309964236e+03 5.458524929899482257e-03
1.430867090910427578e+03 9.877288939179966129e-03
1.430207082379713029e+03 -4.834695065999084634e-03
1.429547160708503725e+03 8.135871949218784552e-03
1.428887325887471889e+03 -5.613387186805104435e-03
1.428227577907302475e+03 7.039827576391825999e-03
1.427567916758673164e+03 -1.226779025781963043e-03
1.426908342432268910e+03 1.051548340845335008e-02
1.426248854918776487e+03 3.418306291605129228e-03
1.425589454208875395e+03 2.742059642193191669e-03
1.424930140293257864e+03 2.766089269371242981e-03
1.424270913162610668e+03 6.283802304236483019e-03
1.423611772807624220e+03 4.967461429688131702e-03
1.422952719218990751e+03 4.631291518553557786e-03
1.422293752387398854e+03 4.269917640492276213e-03
1.421634872303551674e+03 -4.783678560347457212e-03
1.420976078958135986e+03 -5.273443080554883998e-03
1.420317372341853115e+03 -7.248572067160021469e-03
1.419658752445404389e+03 -9.300539810010097219e-03
1.419000219259483856e+03 -8.872929476267145399e-03
1.418341772774796482e+03 -3.089720034964412235e-03
1.417683412982045411e+03 -7.908727982842962342e-03
1.417025139871931970e+03 -1.871320779221115685e-03
1.416366953435168398e+03 -1.240223164050581212e-03
1.415708853662456022e+03 4.143945288588957859e-03
1.415050840544505263e+03 6.485584966616307796e-03
1.414392914072026542e+03 1.686302469092470146e-03
1.413735074235732100e+03 4.997371724388273775e-03
1.413077321026334175e+03 6.666697157261417884e-05
1.412419654434546828e+03 1.010700318783865591e-02
1.411762074451085937e+03 4.335631890201310616e-03
1.411104581066669198e+03 -1.689428748719846302e-03
1.410447174272016127e+03 3.595289799684400940e-03
1.409789854057846242e+03 -1.711376300475651435e-03
1.409132620414880876e+03 3.793467295587338913e-03
1.408475473333843183e+03 4.763663267553788598e-03
1.407818412805458138e+03 4.711585874150335355e-03
1.407161438820448893e+03 2.944550735784851221e-03
1.406504551369547698e+03 3.879181917592278411e-03
1.405847750443477707e+03 -7.711952039942872143e-03
1.405191036032972988e+03 9.846778924480938458e-03
1.404534408128763971e+03 -1.880036733863065012e-03
1.403877866721586543e+03 2.062294786278718022e-03
1.403221411802171133e+03 6.672220645654275515e-05
1.402565043361253629e+03 4.222927459727677385e-03
1.401908761389573556e+03 9.475297518400562641e-03
1.401252565877868619e+03 -4.282069661087259914e-03
1.400596456816880163e+03 7.644085977704025495e-03
1.399940434197349532e+03 3.381993395177522888e-03
1.399284498010016250e+03 -7.864258714542726042e-03
1.398628648245630757e+03 4.746288332720596283e-03
1.397972884894934396e+03 8.134014455918254713e-03
1.397317207948677606e+03 -4.774127121921082142e-03
1.396661617397605369e+03 -3.576846691652923581e-03
1.396006113232473581e+03 3.729087165283828144e-03
1.395350695444029043e+03 7.786307640278711251e-03
1.394695364023025832e+03 -6.362934332032301604e-03
1.394040118960219843e+03 -3.718566522116197471e-03
1.393384960246366973e+03 -5.171426381362956640e-03
1.392729887872223117e+03 1.406353639866070662e-03
1.392074901828547809e+03 -2.632354952174137657e-03
1.391420002106100583e+03 2.815041217353612870e-03
1.390765188695644611e+03 7.146313387289696464e-03
1.390110461587941245e+03 2.955389177292542299e-03
1.389455820773759115e+03 -5.794835374021792621e-03
1.388801266243857754e+03 3.105758262926359634e-03
1.388146797989009428e+03 -1.468858068379965938e-03
1.387492415999979130e+03 -1.436272973895274694e-03
1.386838120267540944e+03 -3.007087785886338512e-03
1.386183910782465318e+03 3.229185670519894684e-03
1.385529787535524520e+03 -9.522702462268276685e-03
1.384875750517494453e+03 -1.117079729109212230e-02
1.384221799719149203e+03 1.636602744863561651e-02
1.383567935131266495e+03 6.037962589683446159e-05
1.382914156744625870e+03 6.917687758121440246e-03
1.382260464550008692e+03 1.053225403608721439e-02
1.381606858538194501e+03 1.079190272608185862e-02
1.380953338699968299e+03 -1.815406268601653600e-03
1.380299905026111446e+03 -2.053680615057120601e-02
1.379646557507416219e+03 5.646392340110027811e-05
1.378993296134662160e+03 -3.734117393706393347e-03
1.378340120898641544e+03 -9.526737302130083504e-03
1.377687031790146648e+03 3.993258319137075671e-03
1.377034028799966109e+03 -7.971094235209606749e-03
1.376381111918895840e+03 5.201583267751186450e-05
1.375728281137728118e+03 8.385902115675906987e-03
1.375075536447260674e+03 2.113655298004952707e-02
1.374422877838287604e+03 4.469222966056731264e-03
1.373770305301610279e+03 -4.425849445506857896e-03
1.373117818828030067e+03 -1.600348146804432201e-02
1.372465418408346522e+03 -2.318322745315870570e-02
1.371813104033362833e+03 -3.358090000260129798e-02
1.371160875693885828e+03 -9.978318369355483608e-03
1.370508733380716876e+03 1.529199301506318012e-02
1.369856677084668263e+03 -7.457415528291163644e-03
1.369204706796546816e+03 -5.064178451830117500e-03
1.368552822507161181e+03 -2.401343437764218852e-02
1.367901024207325463e+03 -1.900191584650427756e-02
1.367249311887851945e+03 -2.708530305107712758e-03
1.366597685539552913e+03 1.720698557342660931e-02
1.365946145153247926e+03 -2.840612223027083952e-03
1.365294690719752907e+03 2.602757602274679768e-02
1.364643322229885598e+03 2.347891736195878432e-02
1.363992039674469197e+03 5.898298264241700305e-03
1.363340843044321446e+03 2.934560861655359856e-02
1.362689732330267361e+03 -6.274323396447846826e-03
1.362038707523130142e+03 -1.935433185426599714e-02
1.361387768613738444e+03 -3.207382675818284262e-02
1.360736915592917285e+03 6.726131304141120051e-03
1.360086148451498957e+03 -1.734638638303178174e-02
1.359435467180306659e+03 -1.437984731489890212e-06
1.358784871770178142e+03 -4.246206959334174191e-02
1.358134362211945700e+03 -1.120582855858121354e-02
1.357483938496439805e+03 3.633497365448393190e-03
1.356833600614501847e+03 7.980297082095242842e-03
1.356183348556962301e+03 -5.244498441279259876e-02
1.355533182314668011e+03 -2.435580251695558529e-02
1.354883101878453090e+03 1.617843358472537824e-02
1.354233107239162564e+03 1.177221505395869075e-02
1.353583198387637822e+03 2.992415599408650845e-02
1.352933375314722070e+03 4.278053486306331032e-02
1.352283638011263974e+03 -4.502975462625218028e-02
1.351633986468108560e+03 2.263231791856581271e-02
1.350984420676108130e+03 9.713766094506257401e-03
1.350334940626107709e+03 3.864734957983150671e-02
1.349685546308961420e+03 1.020143652121265239e-02
1.349036237715521565e+03 -1.039157051974591399e-02
1.348387014836645903e+03 -1.040495619355070490e-02
1.347737877663184918e+03 -9.863870489751304024e-05
1.347088826185998187e+03 5.709491003803951643e-03
1.346439860395947107e+03 -1.194522810697363005e-02
1.345790980283885801e+03 5.255466569740350341e-02
1.345142185840682941e+03 5.442021566840818392e-02
1.344493477057196287e+03 2.320161231460576498e-02
1.343844853924290874e+03 -2.681324695714600026e-02
1.343196316432833555e+03 -4.546579918847072632e-02
1.342547864573693005e+03 1.273340196890358940e-02
1.341899498337736077e+03 -2.631210489570907571e-02
1.341251217715831444e+03 1.319144886916309711e-02
1.340603022698851419e+03 4.893974303728510639e-02
1.339954913277671949e+03 -1.205133356923197702e-01
1.339306889443163527e+03 2.120818881588743335e-02
1.338658951186203922e+03 -2.310805107640390155e-02
1.338011098497669082e+03 -9.329402615466692028e-02
1.337363331368440413e+03 3.943631173825008079e-02
1.336715649789395684e+03 -4.036501040933342110e-02
1.336068053751414482e+03 2.358442779086032670e-02
1.335420543245381850e+03 5.756092011167501798e-02
1.334773118262182834e+03 8.488914242798430848e-03
1.334125778792700658e+03 8.642314968667318131e-03
1.333478524827824003e+03 -7.316526084912361449e-02
1.332831356358441553e+03 -3.732281647963577725e-02
1.332184273375445628e+03 -1.045270088024976250e-02
1.331537275869723089e+03 1.866517490170341992e-02
1.330890363832168077e+03 -6.093782971482281097e-02
1.330243537253676550e+03 -2.964491154674902748e-02
1.329596796125142646e+03 -8.285652212677897810e-02
1.328950140437464142e+03 -5.458811886742603869e-02
1.328303570181538817e+03 -1.147200995692115172e-02
1.327657085348268083e+03 6.345395005304586833e-02
1.327010685928551538e+03 -2.138621387056246353e-02
1.326364371913292416e+03 9.717610023595600610e-02
1.325718143293393950e+03 4.645477596776867446e-02
1.325072000059764832e+03 -2.405257843465299569e-02
1.324425942203310115e+03 -1.697865537214650611e-01
1.323779969714936669e+03 -1.634221043975048748e-01
1.323134082585556826e+03 -7.011351878201933785e-02
1.322488280806082912e+03 -1.317125142724606957e-01
1.321842564367421801e+03 -1.150418459967685464e-01
1.321196933260493097e+03 1.311328484312680731e-01
1.320551387476210948e+03 -5.055593433946219128e-02
1.319905927005493140e+03 -5.926500894944669584e-02
1.319260551839255641e+03 -2.787115974828763276e-02
1.318615261968418054e+03 -2.782568230771425080e-02
1.317970057383903622e+03 -2.970555265904255282e-02
1.317324938076637409e+03 8.901038843111296062e-02
1.316679904037537199e+03 -1.055857407802681669e-01
1.316034955257533511e+03 -1.661826190497840694e-02
1.315390091727551408e+03 1.460385618841030485e-02
1.314745313438519588e+03 -1.425455820065348322e-01
1.314100620381366753e+03 1.242525675501922333e-01
1.313456012547025239e+03 3.730092724937923709e-02
1.312811489926425565e+03 -1.967589162168355624e-02
1.312167052510505528e+03 -4.091688153759996671e-02
1.311522700290195644e+03 -1.145027167400447105e-01
1.310878433256437347e+03 5.597406067330520929e-02
1.310234251400166613e+03 -1.772072891205934420e-01
1.309590154712323056e+03 -2.535385232648604270e-01
1.308946143183846289e+03 1.334841882723062367e-01
1.308302216805683202e+03 -2.616477136007031579e-01
1.307658375568771589e+03 3.137138031085896506e-01
1.307014619464063799e+03 -1.869277367971977633e-01
1.306370948482501262e+03 -1.614593684775625371e-01
1.305727362615032689e+03 1.811228145054731842e-01
1.305083861852612245e+03 1.297293421753464293e-01
1.304440446186185000e+03 -2.228083835342411622e-03
1.303797115606705120e+03 -1.116016636391766320e-01
1.303153870105128590e+03 -1.345856733578080500e-01
1.302510709672409575e+03 2.512454686278004640e-02
1.301867634299502242e+03 -2.167257830055810408e-01
1.301224643977368032e+03 5.992230043371025994e-02
1.300581738696964749e+03 2.630467536054308386e-01
1.299938918449253833e+03 2.111847426335971001e-01
1.299296183225196728e+03 -6.904590918427100377e-02
1.298653533015760331e+03 -9.018744067945654030e-02
1.298010967811906085e+03 -3.359560339720183992e-03
1.297368487604600887e+03 1.786294531151953469e-01
1.296726092384815274e+03 -4.860003689999654042e-01
1.296083782143514327e+03 -5.926857812015713378e-01
1.295441556871674038e+03 2.511366709838835365e-01
1.294799416560263126e+03 7.094717809204809100e-02
1.294157361200257583e+03 -4.309949542627182772e-01
1.293515390782629765e+03 -7.094255517853099990e-02
1.292873505298359305e+03 3.038078064088134411e-01
1.292231704738420376e+03 3.690675564216253784e-02
1.291589989093796248e+03 4.000018433541280283e-02
1.290948358355462915e+03 -9.194812071760165295e-02
1.290306812514405465e+03 -2.132260310271022752e-01
1.289665351561608986e+03 2.130932170196771780e-01
1.289023975488056749e+03 -3.198391017795234048e-01
1.288382684284735660e+03 -5.397851363947930858e-01
1.287741477942630809e+03 2.043426693728257193e-01
1.287100356452734559e+03 2.643687269644376392e-01
1.286459319806035637e+03 4.015901696137674781e-02
1.285818367993528227e+03 -1.994522197286474063e-01
1.285177501006204693e+03 2.099387907878302040e-01
1.284536718835059219e+03 -4.892411718556272798e-02
1.283896021471089625e+03 4.343147598715999536e-01
1.283255408905290096e+03 -4.445935571304951983e-01
1.282614881128663910e+03 -3.211577750533880504e-01
1.281974438132208888e+03 3.091136481168449968e-01
1.281334079906930128e+03 -4.880181269025814922e-02
1.280693806443827270e+03 2.032580528542415887e-01
1.280053617733905412e+03 5.875506915723650581e-01
1.279413513768175108e+03 -5.973607072699829365e-03
1.278773494537637816e+03 -6.355010742972269089e-01
1.278133560033305912e+03 4.932722096167396209e-01
1.277493710246189949e+03 -7.147352110968390182e-01
1.276853945167302300e+03 -8.323563588469030661e-01
1.276214264787653519e+03 -6.478049031436729222e-02
1.275574669098259619e+03 1.173139611262218746e-01
1.274935158090138430e+03 -2.025838389232329506e-01
1.274295731754304143e+03 6.212027429053528227e-01
1.273656390081780046e+03 -6.897137150282048323e-02
1.273017133063582150e+03 -2.569126835717062685e-01
1.272377960690731925e+03 -2.585818792494556928e-01
1.271738872954258113e+03 -4.961425341417901591e-01
1.271099869845178546e+03 -5.594299394834636452e-01
1.270460951354523786e+03 -2.641326049196133230e-01
1.269822117473318940e+03 -1.840772251610973687e-01
1.269183368192594571e+03 2.829816101637986359e-01
1.268544703503377605e+03 2.876267375096853707e-01
1.267906123396702242e+03 -6.985726423096981774e-01
1.267267627863600865e+03 2.214078102407242288e-01
1.266629216895109494e+03 3.372543159669330604e-01
1.265990890482262330e+03 -4.175251882028364059e-01
1.265352648616093575e+03 5.780441655096067027e-02
1.264714491287648343e+03 -6.759951010255314807e-02
1.264076418487962655e+03 -4.508794735262787734e-01
1.263438430208077989e+03 1.071557776588475258e-01
1.262800526439037640e+03 4.418157565760729155e-01
1.262162707171886723e+03 4.512354469891305397e-01
1.261524972397672173e+03 -8.703479354096365153e-03
1.260887322107435466e+03 -1.764517541059174577e-01
1.260249756292234451e+03 2.771531134027134247e-01
1.259612274943110606e+03 -7.719665060137745893e-01
1.258974878051116320e+03 -9.414881155144931568e-03
1.258337565607307624e+03 -1.329771191248293682e+00
1.257700337602738728e+03 -6.847708124808704611e-02
1.257063194028463840e+03 2.959039938921249058e-01
1.256426134875538992e+03 5.529149345318802311e-01
1.255789160135023849e+03 -9.591583724703046654e-01
1.255152269797978079e+03 -5.240937764928338405e-01
1.254515463855463167e+03 -8.342254345173404362e-01
1.253878742298540601e+03 -1.341560946168509627e-01
1.253242105118273685e+03 -7.111840005715067137e-02
1.252605552305731180e+03 1.733613446748885623e-01
1.251969083851978212e+03 -2.637278686623695245e-01
1.251332699748083542e+03 2.277911594925182137e-01
1.250696399985114112e+03 -6.610476605121953231e-01
1.250060184554144143e+03 3.989528369761670690e-01
1.249424053446246035e+03 3.476473435048917371e-01
1.248788006652490367e+03 -5.501687265709854779e-01
1.248152044163956816e+03 -9.384094054287371867e-01
1.247516165971717783e+03 -4.188948451784598737e-01
1.246880372066854761e+03 -3.468014591871214081e-01
1.246244662440447428e+03 3.601062654870509916e-01
1.245609037083571820e+03 2.623308633905458986e-01
1.244973495987316710e+03 -7.373939865291966322e-01
1.244338039142763591e+03 -7.491239051325679910e-01
1.243702666540995779e+03 4.617540775043978418e-01
1.243067378173100224e+03 2.776624855927496416e-01
1.242432174030167516e+03 -2.201651178570908363e-01
1.241797054103284609e+03 1.877742338332527572e-01
1.241162018383542090e+03 -1.164524542043255360e-02
1.240527066862034189e+03 -2.475250661694905208e-01
1.239892199529853315e+03 -4.513921750739761096e-01
1.239257416378093694e+03 -7.544401980328678536e-02
1.238622717397853194e+03 -6.589570262257323785e-01
1.237988102580229679e+03 -1.191169985131085518e+00
1.237353571916319197e+03 3.517805960215097394e-01
1.236719125397226890e+03 1.233882560670893191e+00
1.236084763014052442e+03 5.566148571451163818e-01
1.235450484757899176e+03 6.805987014354385189e-02
1.234816290619870415e+03 4.018966550550058248e-01
1.234182180591078577e+03 3.416808103232265026e-01
1.233548154662625166e+03 3.259196184844163069e-01
1.232914212825618961e+03 -7.545014914590514321e-02
1.232280355071176018e+03 -1.307838229483504477e-02
1.231646581390405117e+03 -1.252881120238391044e-01
1.231012891774416858e+03 -3.767812023153749856e-01
1.230379286214329113e+03 -3.767832555325241750e-01
1.229745764701256121e+03 -9.865373952641791622e-01
1.229112327226317575e+03 2.784243318896813535e-01
1.228478973780633169e+03 1.052600868653132543e-01
1.227845704355320777e+03 -2.946135186603059952e-01
1.227212518941501912e+03 1.799544516072641986e-01
1.226579417530299907e+03 -1.387008347910208446e-02
1.225946400112839910e+03 2.732274744857054460e-01
1.225313466680247075e+03 -1.566319656920056244e-02
1.224680617223652007e+03 -3.397847841008927450e-01
1.224047851734178039e+03 -2.690440220644423897e-01
1.223415170202959416e+03 -7.386870998664520072e-02
1.222782572621128566e+03 -1.299964814267467739e-01
1.222150058979812457e+03 2.566068508200604614e-01
1.221517629270152611e+03 1.711599627030105097e-01
1.220885283483279636e+03 1.183549474192853390e+00
1.220253021610333235e+03 7.470069923951117019e-01
1.219620843642451291e+03 5.833305530689291141e-01
1.218988749570773507e+03 6.153522399844956192e-01
1.218356739386443223e+03 -1.052026271625773335e-01
1.217724813080598324e+03 2.841573329534412551e-01
1.217092970644389425e+03 3.410386615038130120e-01
1.216461212068958048e+03 -6.767617212846982477e-01
1.215829537345452991e+03 -2.764802765685782093e-01
1.215197946465019413e+03 3.218027948406377847e-01
1.214566439418807931e+03 -1.328180446328690659e-02
1.213935016197974619e+03 -3.373047122844335943e-01
1.213303676793666455e+03 -6.413819201668199410e-01
1.212672421197041331e+03 -2.069720040043274145e-01
1.212041249399253502e+03 -3.770813603250419699e-01
1.211410161391457223e+03 -1.339695463931376840e-01
1.210779157164815842e+03 -4.846107048341075085e-01
1.210148236710483616e+03 -1.914582576192836449e-01
1.209517400019623892e+03 4.016591038749660614e-01
1.208886647083400021e+03 -1.955590605009449867e-01
1.208255977892973533e+03 -1.360454157939106345e-01
1.207625392439511415e+03 1.817155619464982108e-01
1.206994890714178837e+03 -6.754334340508530987e-01
1.206364472708146423e+03 3.114571336681518088e-01
1.205734138412581160e+03 8.270665747797012468e-01
1.205103887818655494e+03 3.319280717208165643e-01
1.204473720917540049e+03 1.689401243212331205e-01
1.203843637700409090e+03 -1.386760427822614043e-02
1.203213638158438698e+03 1.879285659995108826e-01
1.202583722282803137e+03 -1.197913129043673974e+00
1.201953890064683947e+03 1.768021176026409735e-01
1.201324141495255390e+03 7.318290791931331141e-01
1.200694476565702644e+03 1.953626845751245955e-01
1.200064895267203610e+03 -1.049758153578361108e+00
1.199435397590945286e+03 9.859349889637027964e-01
1.198805983528111028e+03 5.066269959166921355e-01
1.198176653069887834e+03 1.545044019820055459e-01
1.197547406207462700e+03 3.702874573375104506e-01
1.196918242932024441e+03 4.593732708678328197e-02
1.196289163234763691e+03 5.716838795410031926e-01
1.195660167106871086e+03 -7.124077409572492081e-02
1.195031254539542715e+03 -8.846775331468520465e-01
1.194402425523969214e+03 -1.205106805372850642e+00
1.193773680051352130e+03 -1.232171106362836888e+00
1.193145018112882099e+03 -4.118674841655604602e-01
1.192516439699764305e+03 1.678417706212037008e-01
1.191887944803194841e+03 -1.809983158424064154e-01
1.191259533414378893e+03 3.295424130875530544e-01
1.190631205524516190e+03 1.708928616758733504e-02
1.190002961124813737e+03 -6.821068146911926089e-01
1.189374800206473083e+03 -3.757175218596429667e-01
1.188746722760708508e+03 -3.304967530009187970e-01
1.188118728778719742e+03 -1.395092937985561887e+00
1.187490818251726523e+03 -8.588494823898467079e-01
1.186862991170932219e+03 1.152726636856436226e-01
