# Supplementary material for: Elevated concentrations cause upright alpha-synuclein conformation at lipid interfaces
Source: Nat Commun. 2023 Sep 18;14:5731. doi: 10.1038/s41467-023-39843-1 (PMC10507035; doi:10.1038/s41467-023-39843-1)
Supplement: Supplementary file 3 — Source Data [file 41467_2023_39843_MOESM3_ESM.zip › Source Data file/FigureS3/A/aS-DPPG_50uM-reproduction-NoFiltration_t = 1.50 to 1.67 hr.txt]

2.303734463863343990e+03 3.200123012062978944e-02
2.302961100516073202e+03 5.115938490502380809e-02
2.302187836495217198e+03 -9.190412974155692805e-02
2.301414671789645581e+03 2.028970888076202239e-02
2.300641606388224318e+03 -1.330578186264874674e-01
2.299868640279824831e+03 4.346931350299781255e-02
2.299095773453316724e+03 -1.667307461397367699e-02
2.298323005897578696e+03 2.781139744496934421e-02
2.297550337601480351e+03 6.900294848139770787e-02
2.296777768553902206e+03 -2.745759453005306924e-02
2.296005298743721141e+03 -7.407605082200539870e-02
2.295232928159812218e+03 1.011435149388631716e-01
2.294460656791063229e+03 1.714607818416230556e-02
2.293688484626352874e+03 -3.897419866957064355e-03
2.292916411654567128e+03 8.441918661188715922e-02
2.292144437864588326e+03 -4.230163344284761789e-02
2.291372563245306083e+03 -4.045243216522475746e-03
2.290600787785611828e+03 -7.148583113864170890e-02
2.289829111474389720e+03 -7.151868711341868856e-02
2.289057534300536645e+03 -3.688783701394759279e-03
2.288286056252940398e+03 4.995391433438317597e-02
2.287514677320499686e+03 -3.642691553624267942e-03
2.286743397492111399e+03 5.647762555736343670e-02
2.285972216756672424e+03 -8.174789776486274251e-02
2.285201135103079650e+03 5.007154763636027447e-03
2.284430152520235424e+03 3.784534517197907927e-02
2.283659268997043910e+03 -1.440531023853075521e-01
2.282888484522407452e+03 2.822548922428520096e-02
2.282117799085232036e+03 2.928484905029381247e-02
2.281347212674421826e+03 5.190166530232143312e-03
2.280576725278890081e+03 2.294346312179312494e-02
2.279806336887540965e+03 1.445966543756144543e-02
2.279036047489289558e+03 1.201149024736998701e-02
2.278265857073050938e+03 -1.046074434072585824e-02
2.277495765627734727e+03 -3.391429658233333783e-02
2.276725773142261460e+03 7.614533401079219554e-02
2.275955879605542577e+03 -2.788853707507846572e-03
2.275186085006502253e+03 -2.836443898680826060e-03
2.274416389334062842e+03 -4.748933142237688615e-02
2.273646792577141241e+03 4.944225826876911395e-02
2.272877294724663443e+03 1.253522205259696015e-02
2.272107895765555440e+03 2.962294343407623556e-02
2.271338595688741407e+03 -3.013203879615603334e-02
2.270569394483152792e+03 -4.641452913521580681e-02
2.269800292137719225e+03 1.734436185016452470e-02
2.269031288641366700e+03 -2.166067187534583341e-02
2.268262383983035761e+03 3.361796657503576813e-02
2.267493578151652400e+03 -1.496342424313733266e-02
2.266724871136160800e+03 2.473346007876679395e-02
2.265956262925490591e+03 4.747674609082222497e-03
2.265187753508585956e+03 -2.427897818807952905e-03
2.264419342874387439e+03 -2.040027074920242045e-02
2.263651031011833766e+03 1.886657768088731077e-02
2.262882817909867299e+03 -2.543406891142335063e-03
2.262114703557437679e+03 2.418448082512926825e-02
2.261346687943489087e+03 -8.578984657813901876e-03
2.260578771056969344e+03 -9.739453405299178246e-03
2.259810952886826271e+03 -8.499641735985717303e-03
2.259043233422013145e+03 -2.475897624860844831e-03
2.258275612651483243e+03 -2.038027572402121429e-02
2.257508090564189843e+03 3.421117825953703950e-02
2.256740667149086221e+03 -2.374943805194578567e-03
2.255973342395132931e+03 3.018742247758007813e-02
2.255206116291286889e+03 3.716204634880100610e-03
2.254438988826506829e+03 1.062926794098436288e-02
2.253671959989755123e+03 -4.391076781893077374e-02
2.252905029769999601e+03 4.419321724043835664e-02
2.252138198156198996e+03 3.682029330585288168e-03
2.251371465137321138e+03 -4.470035081898839080e-02
2.250604830702335676e+03 -2.020575223911257046e-02
2.249838294840208619e+03 -5.110412720824469845e-02
2.249071857539915072e+03 -2.684452997709144140e-02
2.248305518790422866e+03 -2.314711833817151981e-02
2.247539278580708924e+03 -5.294747294439718782e-02
2.246773136899746532e+03 -1.971741898735324822e-03
2.246007093736514435e+03 2.231217560765429153e-02
2.245241149079989555e+03 -6.762912988326043665e-03
2.244475302919152455e+03 1.953543068163617405e-02
2.243709555242985516e+03 3.278283185121394494e-02
2.242943906040469301e+03 -6.689250115870387647e-02
2.242178355300591647e+03 5.500006525536988572e-02
2.241412903012336756e+03 -1.231697709103561980e-02
2.240647549164688826e+03 2.524135336675805211e-02
2.239882293746642972e+03 1.483629275111449097e-02
2.239117136747185214e+03 3.771132634601892519e-02
2.238352078155308845e+03 2.421087853504026027e-02
2.237587117960008982e+03 -1.807345134076474447e-03
2.236822256150277099e+03 8.937365414362066426e-04
2.236057492715113767e+03 -3.089444050646929923e-02
2.235292827643517739e+03 9.246368305084285560e-03
2.234528260924482311e+03 1.908013791070909196e-02
2.233763792547013509e+03 2.991798393038776899e-02
2.232999422500115543e+03 1.491872286050517984e-02
2.232235150772790803e+03 3.589976490026726592e-03
2.231470977354043498e+03 -2.795462992210052955e-02
2.230706902232879656e+03 -1.675207282252605574e-03
2.229942925398314401e+03 -7.346384275518756668e-02
2.229179046839351940e+03 -6.092444667285264182e-02
2.228415266545003760e+03 -1.564953238675557403e-03
2.227651584504288621e+03 -1.663855501782728324e-03
2.226888000706219827e+03 3.567226840458924408e-03
2.226124515139808864e+03 -3.017319961171603324e-02
2.225361127794079948e+03 1.367455937022655360e-02
2.224597838658048204e+03 8.714286272622034230e-03
2.223834647720736029e+03 3.396892424933517507e-02
2.223071554971165824e+03 3.350323746799924955e-03
2.222308560398359987e+03 3.432357160177392646e-02
2.221545663991348192e+03 -2.880539477810201490e-02
2.220782865739152840e+03 -6.092437071143505176e-03
2.220020165630805423e+03 3.203176578569216261e-03
2.219257563655333797e+03 -1.022639716088067328e-02
2.218495059801771276e+03 -1.451287640216269211e-03
2.217732654059149354e+03 -6.443789497564436641e-02
2.216970346416504981e+03 7.607173050790998203e-03
2.216208136862869651e+03 7.343516771346658006e-03
2.215446025387287591e+03 1.177124351010497456e-02
2.214684011978793933e+03 2.614195381093668835e-02
2.213922096626429266e+03 1.843017432053048466e-02
2.213160279319235997e+03 -1.310073796526169641e-02
2.212398560046258353e+03 6.813195965979550010e-03
2.211636938796540562e+03 -2.759487066893494961e-02
2.210875415559132307e+03 2.047191409644312163e-02
2.210113990323077815e+03 2.481754575177523743e-03
2.209352663077430407e+03 -1.937494175935072782e-02
2.208591433811237948e+03 -1.898250322498237427e-02
2.207830302513557399e+03 -1.186424082334910316e-03
2.207069269173436624e+03 -1.218697938869964595e-02
2.206308333779938039e+03 2.500058657928320646e-03
2.205547496322118604e+03 3.626126366367477677e-02
2.204786756789029823e+03 -1.051600914090843573e-03
2.204026115169743207e+03 2.594228110230963405e-02
2.203265571453308439e+03 4.094327297280161981e-02
2.202505125628800670e+03 -9.904637595529570092e-04
2.201744777685276858e+03 1.039115553755870155e-02
2.200984527611806698e+03 1.310102415137125859e-02
2.200224375397458061e+03 -2.583091393855707976e-02
2.199464321031297004e+03 -8.449880506011930165e-04
2.198704364502398676e+03 -8.394388059256600518e-04
2.197944505799836406e+03 -2.725879763276271156e-02
2.197184744912681708e+03 -3.709572992132417410e-03
2.196425081830009731e+03 -8.344335848369456750e-04
2.195665516540895624e+03 1.725917983227741315e-02
2.194906049034425450e+03 -6.049900102269394758e-03
2.194146679299672542e+03 -8.469412028895173528e-03
2.193387407325721142e+03 1.129975582547649085e-02
2.192628233101651858e+03 -7.304052867923728877e-04
2.191869156616554392e+03 1.660097168629657465e-03
2.191110177859509349e+03 4.061101814596693171e-03
2.190351296819606432e+03 6.342435210675153104e-03
2.189592513485937161e+03 5.637901678858060761e-03
2.188833827847591238e+03 -6.016789951356332072e-04
2.188075239893658363e+03 -1.772736824939489392e-02
2.187316749613233696e+03 1.435595193531714019e-02
2.186558356995414215e+03 -5.916477694359052308e-04
2.185800062029295077e+03 5.451044008542714654e-03
2.185041864703973260e+03 -1.053313375371215527e-02
2.184283765008551200e+03 1.949712806613319513e-02
2.183525762932131329e+03 -5.529031165905385356e-04
2.182767858463812445e+03 5.317784619548265000e-03
2.182010051592700620e+03 1.151797805990424292e-02
2.181252342307900108e+03 8.587587525911394987e-03
2.180494730598524256e+03 -7.802727493034100278e-03
2.179737216453673682e+03 -1.974161083204297937e-02
2.178979799862465370e+03 -3.916936413524841308e-03
2.178222480814009032e+03 6.607490162089455291e-03
2.177465259297418015e+03 4.482489392031926978e-03
2.176708135301807488e+03 9.542770595377099083e-03
2.175951108816292617e+03 7.452352213446070475e-03
2.175194179829992208e+03 -9.650101337410213823e-03
2.174437348332026886e+03 -1.004066565098749204e-02
2.173680614311517274e+03 1.112712074657173315e-03
2.172923977757583998e+03 7.300107858047015508e-03
2.172167438659354957e+03 -1.455512513792415336e-02
2.171410997005952595e+03 -6.620519691337941812e-03
2.170654652786504812e+03 -3.429458060156834621e-03
2.169898405990139509e+03 1.036736132248767400e-03
2.169142256605988223e+03 -4.369264339170291986e-03
2.168386204623182493e+03 1.174233310364130971e-02
2.167630250030855677e+03 9.957088723988784945e-04
2.166874392818139313e+03 2.390837577277629168e-03
2.166118632974174034e+03 9.872395423360234845e-03
2.165362970488093197e+03 9.513420548675650132e-04
2.164607405349041073e+03 -1.349595375230291938e-02
2.163851937546152840e+03 9.649502536366592106e-04
2.163096567068576405e+03 -3.340726142791073262e-04
2.162341293905452403e+03 7.308597852606039599e-03
2.161586118045925105e+03 5.716339889257609358e-03
2.160831039479142419e+03 -5.145226664668045569e-03
2.160076058194252255e+03 4.562058272018196942e-03
2.159321174180406160e+03 4.446574526897377304e-03
2.158566387426755682e+03 -1.428596475158788910e-03
2.157811697922450549e+03 -2.602847732108538870e-03
2.157057105656645945e+03 8.727273011659791857e-03
2.156302610618500694e+03 3.168824074829056786e-03
2.155548212797169981e+03 1.599204823247400362e-02
2.154793912181812630e+03 3.077428591752241933e-03
2.154039708761589281e+03 -1.333505029979312889e-03
2.153285602525660579e+03 -5.451000381381151602e-03
2.152531593463194440e+03 4.896416775974174462e-03
2.151777681563349688e+03 -5.320942720150847322e-03
2.151023866815296060e+03 -4.296953113260501729e-03
2.150270149208203293e+03 3.686952000895853121e-03
2.149516528731235667e+03 2.720789362289238039e-03
2.148763005373572014e+03 -6.157610324706435344e-03
2.148009579124376614e+03 -5.051670839209959629e-03
2.147256249972826481e+03 2.695924550557103963e-03
2.146503017908102265e+03 6.400798351911918087e-03
2.145749882919371885e+03 -3.121965680922487215e-03
2.144996844995821448e+03 -2.244462638876097878e-04
2.144243904126627967e+03 -3.050193681451213688e-03
2.143491060300973913e+03 9.585126605303804712e-03
2.142738313508041756e+03 2.508013493905991535e-03
2.141985663737015784e+03 6.964928532713615845e-03
2.141233110977082106e+03 -2.017023683495918884e-03
2.140480655217426829e+03 6.754490816186439761e-04
2.139728296447245157e+03 -5.448273050913463554e-03
2.138976034655719559e+03 9.166763652919539263e-03
2.138223869832050696e+03 1.488354745190767492e-03
2.137471801965426494e+03 -1.907868570042407005e-03
2.136719831045042156e+03 3.900191494896786647e-03
2.135967957060096523e+03 -1.024620923339605470e-03
2.135216179999788437e+03 -5.198324235329260246e-03
2.134464499853316738e+03 -1.013850288473843505e-03
2.133712916609882086e+03 -1.935188037101892751e-04
2.132961430258686960e+03 3.866917658931363563e-03
2.132210040788939295e+03 -1.845202800825436126e-04
2.131458748189837934e+03 -4.204959995825408546e-03
2.130707552450596268e+03 3.831394203360069788e-03
2.129956453560418595e+03 1.418618227127009003e-03
2.129205451508520127e+03 7.719577461278383582e-03
2.128454546284110620e+03 1.382920562577275719e-03
2.127703737876405285e+03 -2.482754499277815483e-03
2.126953026274613876e+03 -1.735263489896375546e-04
2.126202411467957063e+03 1.362647896313174973e-03
2.125451893445651876e+03 3.696341628970671242e-03
2.124701472196917166e+03 1.344625651896089527e-03
2.123951147710973601e+03 -1.685242392826916602e-03
2.123200919977043668e+03 7.324026352193942387e-03
2.122450788984351675e+03 -1.682464261152142714e-03
2.121700754722123747e+03 -1.620767141490851758e-04
2.120950817179587830e+03 7.251635718455681431e-03
2.120200976345970048e+03 -2.390776671675201841e-03
2.119451232210500166e+03 -1.640109811005948217e-03
2.118701584762413404e+03 2.058425546462536258e-03
2.117952033990937707e+03 2.773956211624345383e-03
2.117202579885311934e+03 -1.589108063027729837e-03
2.116453222434769486e+03 4.168257728744793542e-03
2.115703961628549223e+03 -5.200689483882912564e-03
2.114954797455888183e+03 -2.338941720910451758e-03
2.114205729906030683e+03 4.158341809835208736e-03
2.113456758968213762e+03 3.417373397332322885e-03
2.112707884631687193e+03 3.404029876764360155e-03
2.111959106885691654e+03 -3.002713480033859621e-03
2.111210425719475097e+03 3.377254659256480676e-03
2.110461841122283658e+03 4.829895108943240561e-03
2.109713353083370748e+03 -4.961668444662213975e-03
2.108964961591986139e+03 2.641982004105610134e-03
2.108216666637383241e+03 -4.274426129794716214e-03
2.107468468208811828e+03 2.603065930204730410e-03
2.106720366295530766e+03 -2.903484111814347290e-03
2.105972360886798924e+03 -2.221586470957570905e-03
2.105224451971873350e+03 2.644539073630169240e-03
2.104476639540012911e+03 1.207226627591343956e-03
2.103728923580481933e+03 1.203506342750495541e-03
2.102981304082541101e+03 3.142910668434299292e-03
2.102233781035458378e+03 -1.461409719640361943e-03
2.101486354428498089e+03 -4.614204598985660773e-03
2.100739024250926377e+03 5.142203640417489143e-04
2.099991790492014843e+03 5.058339592678256537e-03
2.099244653141035087e+03 1.805943359684195797e-03
2.098497612187256891e+03 1.841771577699219051e-03
2.097750667619953674e+03 5.114674241957210821e-03
2.097003819428404313e+03 5.819154351239212188e-03
2.096257067601884046e+03 1.138106732030761369e-03
2.095510412129668111e+03 1.140673554495372395e-03
2.094763853001040843e+03 1.767751821942440456e-03
2.094017390205281117e+03 7.999435502776777729e-03
2.093271023731673267e+03 1.118245800405704739e-03
2.092524753569497989e+03 -2.610995333420894696e-03
2.091778579708048710e+03 5.015525892544040040e-04
2.091032502136604307e+03 3.657790574802389887e-03
2.090286520844458209e+03 2.964956124260855006e-03
2.089540635820902025e+03 1.661341372365190104e-03
2.088794847055225546e+03 3.425113196108972840e-03
2.088049154536722199e+03 6.403082497290144004e-03
2.087303558254687232e+03 -7.048594395756752930e-04
2.086558058198415893e+03 4.596641389422919527e-03
2.085812654357207066e+03 2.251024866169974194e-03
2.085067346720361456e+03 -1.291571002301576069e-03
2.084322135277181587e+03 4.795747544009399646e-04
2.083577020016962706e+03 4.028621212142007545e-03
2.082832000929018250e+03 6.289767903950041483e-03
2.082087078002647104e+03 -5.158280751091889535e-03
2.081342251227157249e+03 2.144534902127247494e-03
2.080597520591860302e+03 -6.670315242766761132e-04
2.079852886086062426e+03 -4.605205567348367307e-03
2.079108347699075239e+03 9.899414898435765497e-04
2.078363905420215815e+03 4.453624356108902777e-04
2.077619559238795773e+03 2.606527911990567242e-03
2.076875309144134008e+03 4.152364604164047318e-03
2.076131155125543955e+03 2.042085722651096856e-03
2.075387097172346330e+03 9.666095355933895187e-04
2.074643135273861844e+03 9.628242455328571035e-04
2.073899269419414850e+03 -9.395807037137766764e-05
2.073155499598326060e+03 -6.143908038163277668e-04
2.072411825799921644e+03 9.512812914778884851e-04
2.071668248013525954e+03 4.252624436339686809e-04
2.070924766228470617e+03 3.047472631122866496e-03
2.070181380434085440e+03 -3.236535111233353277e-03
2.069438090619696595e+03 -1.615560282812248272e-03
2.068694896774642984e+03 -1.098262300946650435e-03
2.067951798888252597e+03 3.978340287288353178e-03
2.067208796949867974e+03 1.417613165530868602e-03
2.066465890948822562e+03 -5.007276505910722778e-03
2.065723080874453444e+03 1.343467327555508640e-03
2.064980366716103163e+03 1.333866167109428033e-03
2.064237748463112439e+03 8.699733378124464324e-04
2.063495226104825633e+03 -7.770592126483399377e-05
2.062752799630587106e+03 7.817785565645107848e-03
2.062010469029741216e+03 -4.246853227659387088e-03
2.061268234291637782e+03 -7.507671063279873795e-05
2.060526095405624801e+03 2.636513646918565643e-03
2.059784052361055728e+03 1.720043718979324954e-03
2.059042105147280381e+03 1.710590057470458411e-03
2.058300253753650395e+03 4.352776700943511608e-03
2.057558498169524682e+03 8.136944353472072913e-04
2.056816838384260336e+03 -9.383078099473461577e-04
2.056075274387212630e+03 4.270807898658316760e-03
2.055333806167744115e+03 2.929635692021783939e-03
2.054592433715215520e+03 1.197033466859019016e-03
2.053851157018985759e+03 1.164666226317739254e-03
2.053109976068424658e+03 4.843459781713304810e-03
2.052368890852894765e+03 4.901299433859918064e-03
2.051627901361762270e+03 2.733697452215748998e-03
2.050887007584402454e+03 -4.085103851813601944e-03
2.050146209510177869e+03 2.697357217968234227e-03
2.049405507128465615e+03 1.503599877940203604e-03
2.048664900428635519e+03 3.236269750703708891e-04
2.047924389400066502e+03 1.080674441135999475e-03
2.047183974032130209e+03 6.960027854340362051e-04
2.046443654314209198e+03 -2.313386253065110709e-03
2.045703430235678752e+03 1.427201274804833090e-03
2.044963301785919612e+03 1.791329338915243017e-03
2.044223268954317973e+03 3.989043917849452101e-03
2.043483331730254577e+03 7.871150366091027653e-03
2.042743490103117438e+03 2.121234858528615874e-03
2.042003744062290934e+03 2.095245853611741975e-03
2.041264093597163082e+03 5.647699547441901655e-03
2.040524538697127355e+03 -7.527992815145319143e-04
2.039785079351573586e+03 2.716171706034392272e-03
2.039045715549891611e+03 3.364802041291424343e-03
2.038306447281480359e+03 1.296634264632079338e-03
2.037567274535731485e+03 6.162235950946841952e-04
2.036828197302047556e+03 -1.681487762653126371e-03
2.036089215569822045e+03 5.988899214371306082e-04
2.035350329328457519e+03 5.851299232173213724e-04
2.034611538567358366e+03 3.645785277169287433e-03
2.033872843275925334e+03 4.383534550858831334e-03
2.033134243443562809e+03 1.202105773958971318e-03
2.032395739059680636e+03 -1.884077138643333637e-03
2.031657330113683201e+03 2.683820684004000097e-03
2.030919016594980349e+03 2.054978164179604647e-03
2.030180798492985559e+03 2.028209798680863200e-03
2.029442675797108677e+03 -3.942339477897612975e-05
2.028704648496765003e+03 -3.266481431363822165e-04
2.027966716581371657e+03 4.225662333902965861e-03
2.027228880040342119e+03 3.613652229935886487e-03
2.026491138863097149e+03 2.459315600645540362e-03
2.025753493039057503e+03 2.704010916569838871e-03
2.025015942557640301e+03 1.045436876409991302e-03
2.024278487408273577e+03 -1.901983958524873508e-03
2.023541127580379907e+03 7.571697431628579946e-04
2.022803863063383687e+03 3.357950340285094544e-03
2.022066693846716589e+03 1.770463273059693244e-03
2.021329619919804827e+03 2.771776228710774812e-03
2.020592641272076435e+03 1.228418851934260985e-03
2.019855757892966722e+03 2.712650165230833400e-03
2.019118969771909178e+03 3.421186438014545746e-03
2.018382276898340933e+03 2.895119247801881696e-03
2.017645679261691839e+03 9.347479622185603503e-04
2.016909176851406301e+03 9.263341788071333908e-04
2.016172769656921446e+03 1.147345052067757359e-03
2.015436457667678042e+03 1.812744822527567138e-03
2.014700240873120492e+03 3.646889291127792393e-03
2.013964119262687746e+03 1.996187780073973152e-04
2.013228092825831482e+03 8.683947446149317597e-04
2.012492161551996105e+03 1.077079061855965112e-03
2.011756325430631478e+03 2.370478756939367170e-03
2.011020584451185641e+03 1.894470659816940167e-04
2.010284938603110277e+03 1.459686255194045119e-03
2.009549387875860702e+03 1.851959201829229192e-04
2.008813932258886780e+03 2.485130747779331836e-03
2.008078571741651103e+03 2.058338981419570446e-03
2.007343306313607172e+03 1.210693706881347826e-03
2.006608135964213943e+03 7.899886096687832714e-04
2.005873060682935829e+03 1.582565075909600841e-03
2.005138080459229968e+03 2.354472946590141155e-03
2.004403195282562592e+03 7.608177077887456939e-04
2.003668405142398115e+03 1.332170378958815425e-03
2.002933710028202768e+03 2.465308823128837049e-03
2.002199109929446422e+03 2.057576960734417565e-03
2.001464604835595310e+03 2.034729442944058046e-03
2.000730194736122940e+03 7.187879223451794277e-04
1.999995879620502819e+03 8.931314435152073322e-04
1.999261659478206639e+03 1.786672832126361956e-03
1.998527534298711544e+03 3.382780677593167284e-04
1.997793504071494681e+03 1.040728769863180896e-03
1.997059568786036834e+03 -1.931988070486209685e-04
1.996325728431811513e+03 1.550272447840475966e-04
1.995591982998306776e+03 6.707119273703467978e-04
1.994858332475001589e+03 3.560439160727144579e-03
1.994124776851384013e+03 1.998999589084090103e-03
1.993391316116934831e+03 2.456584401840841356e-03
1.992657950261149381e+03 -1.787507839869384191e-04
1.991924679273510264e+03 4.661489645488589117e-04
1.991191503143511000e+03 2.073399644260222070e-03
1.990458421860645103e+03 1.890412339949537439e-03
1.989725435414402455e+03 1.241223773689547390e-03
1.988992543794282028e+03 -9.462212622936631541e-04
1.988259746989775522e+03 1.979858270242974404e-03
1.987527044990383729e+03 1.200617519037449482e-03
1.986794437785609261e+03 1.337374781008020957e-03
1.986061925364949275e+03 -1.621516060139534016e-04
1.985329507717908200e+03 -1.779010082004398420e-03
1.984597184833988649e+03 1.150185438548979432e-03
1.983864956702698692e+03 2.749951392013384364e-04
1.983132823313544577e+03 1.414839315846699690e-03
1.982400784656030737e+03 1.832989513074971327e-03
1.981668840719672517e+03 9.699630500643802774e-04
1.980936991493981623e+03 5.453217549686629768e-04
1.980205236968469762e+03 8.116785580513538557e-04
1.979473577132646824e+03 1.638336869790789092e-03
1.978742011976039066e+03 1.347180711278596473e-03
1.978010541488154558e+03 2.004709252287372769e-03
1.977279165658517741e+03 3.879504907376391887e-04
1.976547884476649415e+03 1.965327854928030065e-03
1.975816697932066745e+03 -1.182970085901123005e-03
1.975085606014299628e+03 1.019717208665974970e-03
1.974354608712868867e+03 1.393366173934497063e-03
1.973623706017302538e+03 1.630590392420216235e-03
1.972892897917128721e+03 9.957882987843861763e-04
1.972162184401877312e+03 -6.326704754448598048e-04
1.971431565461080027e+03 1.844809628372826634e-03
1.970701041084268581e+03 1.216167685383623106e-03
1.969970611260974692e+03 9.640997727141218006e-04
1.969240275980740989e+03 5.942544412330016393e-04
1.968510035233097369e+03 1.188198066648371186e-03
1.967779889007584643e+03 7.046905966179639125e-04
1.967049837293743622e+03 1.053257475392779547e-03
1.966319880081116935e+03 1.055790104507501204e-03
1.965590017359245394e+03 9.269428555754583975e-04
1.964860249117677085e+03 4.545311167879455142e-04
1.964130575345954639e+03 3.355150259126369336e-04
1.963400996033624324e+03 1.012573434877189066e-03
1.962671511170241502e+03 1.564444230248518940e-03
1.961942120745350621e+03 8.817233051671765232e-04
1.961212824748507046e+03 2.123622245792314701e-04
1.960483623169262501e+03 -7.308999056648395878e-06
1.959754515997175986e+03 1.287617793031379729e-03
1.959025503221799227e+03 1.168584121656764813e-03
1.958296584832693043e+03 1.263425858904423157e-03
1.957567760819416435e+03 1.357175428248607544e-03
1.956839031171528404e+03 7.200334540743420601e-04
1.956110395878595227e+03 -2.129079790301766713e-04
1.955381854930179543e+03 9.183860764956067093e-04
1.954653408315847628e+03 1.114820441165003707e-03
1.953925056025163940e+03 6.003987492017526456e-04
1.953196798047700213e+03 1.197753600885452692e-03
1.952468634373024543e+03 1.088705661582510488e-03
1.951740564990708663e+03 8.834143101168819446e-04
1.951012589890327945e+03 5.824049715612697117e-04
1.950284709061454123e+03 5.778160120608407009e-04
1.949556922493662569e+03 6.703480901682339630e-04
1.948829230176534111e+03 6.652254858145376613e-04
1.948101632099647759e+03 -5.417465323229674577e-06
1.947374128252580704e+03 4.661994150345895272e-04
1.946646718624917412e+03 3.695381452863766639e-04
1.945919403206240531e+03 4.597091566854669955e-04
1.945192181986138166e+03 8.733886092041543878e-05
1.944465054954191146e+03 1.004927575405773887e-03
1.943738022099991213e+03 -3.694849783638506566e-04
1.943011083413128290e+03 3.569626668123554968e-04
1.942284238883190483e+03 3.545298109978644793e-04
1.941557488499776809e+03 4.410664550137630450e-04
1.940830832252473556e+03 1.056026609939511498e-03
1.940104270130877921e+03 8.334496567404091479e-05
1.939377802124592563e+03 1.698321950358734882e-04
1.938651428223209223e+03 1.291210773009016273e-03
1.937925148416330558e+03 6.822086705717367132e-04
1.937198962693561043e+03 4.214463245756791760e-04
1.936472871044499698e+03 1.009243777058529664e-03
1.935746873458750997e+03 8.344966094004823342e-04
1.935020969925924874e+03 -3.608717951132461834e-06
1.934295160435623984e+03 8.224977087121867515e-04
1.933569444977458261e+03 -3.100520893905992035e-06
1.932843823541041274e+03 6.521450836368260055e-04
1.932118296115984776e+03 7.854050999630339774e-05
1.931392862691896880e+03 -1.660447573381727631e-04
1.930667523258398433e+03 7.253774635073107976e-04
1.929942277805103004e+03 3.186229258921854718e-04
1.929217126321631440e+03 1.117057066400677784e-03
1.928492068797599131e+03 -8.255899455637139971e-05
1.927767105222630562e+03 1.261019484479718004e-03
1.927042235586346578e+03 -1.601196687807917489e-04
1.926317459878369846e+03 8.561462490106268005e-04
1.925592778088330306e+03 9.285276371659683791e-04
1.924868190205850624e+03 4.603916520128854047e-04
1.924143696220558923e+03 8.411206181394455510e-04
1.923419296122086962e+03 1.141361593127953678e-03
1.922694989900066503e+03 4.526384955844903277e-04
1.921970777544131124e+03 1.354857112611860918e-03
1.921246659043912587e+03 5.226351275038277266e-04
1.920522634389049927e+03 1.468744709520947763e-04
1.919798703569176723e+03 6.646472987978434364e-04
1.919074866573935651e+03 2.578315184821253214e-03
1.918351123392963927e+03 7.132310818929679002e-05
1.917627474015906046e+03 6.545486152918135068e-04
1.916903918432404680e+03 2.159761862290806255e-04
1.916180456632102505e+03 1.514899418262486818e-03
1.915457088604651290e+03 4.295146378669741191e-04
1.914733814339691889e+03 1.356747109673688478e-03
1.914010633826877893e+03 4.960923117889159267e-04
1.913287547055861069e+03 7.057613324319253652e-04
1.912564554016291368e+03 5.618401757061320181e-04
1.911841654697820559e+03 1.119282716204450219e-03
1.911118849090111325e+03 7.654220168303789732e-04
1.910396137182815437e+03 1.038718723059664333e-03
1.909673518965590119e+03 1.034338338927364136e-03
1.908950994428098056e+03 4.796640257817181034e-04
1.908228563559998292e+03 7.504236246287439727e-04
1.907506226350953511e+03 1.154648825542587288e-03
1.906783982790633672e+03 8.107417364367324733e-04
1.906061832868697820e+03 8.073488598466572498e-04
1.905339776574814096e+03 1.473656126024599231e-03
1.904617813898652457e+03 1.399335995714064617e-03
1.903895944829884684e+03 3.973627688446414435e-04
1.903174169358182553e+03 9.896814742826019751e-04
1.902452487473217843e+03 1.183194728829545152e-03
1.901730899164664152e+03 1.308357988950981012e-03
1.901009404422200532e+03 6.509445778033306606e-04
1.900288003235502401e+03 5.828658063860511513e-04
1.899566695594250632e+03 1.932105163434249412e-04
1.898845481488124278e+03 1.412023170376800873e-03
1.898124360906806032e+03 8.302718470727182224e-04
1.897403333839982224e+03 -1.276920062076213546e-04
1.896682400277333727e+03 3.795936353505566263e-04
1.895961560208552328e+03 1.256160999366278731e-04
1.895240813623320719e+03 3.135544153726719271e-04
1.894520160511332506e+03 1.244198077345506481e-04
1.893799600862277657e+03 1.429619657326056462e-03
1.893079134665846141e+03 1.051786489237420408e-03
1.892358761911738839e+03 8.628520993798680485e-04
1.891638482589643900e+03 8.592713147939540263e-04
1.890918296689264025e+03 9.167895405793160049e-04
1.890198204200294640e+03 7.301321070017556362e-04
1.889478205112436626e+03 6.082763266011801165e-05
1.888758299415390866e+03 1.025201007251954569e-03
1.888038487098861879e+03 7.203919193186235272e-04
1.887318768152556004e+03 1.375217351941272542e-03
1.886599142566175942e+03 1.309414752098441315e-03
1.885879610329428033e+03 1.422278539079177258e-03
1.885160171432025891e+03 8.849678739931824724e-04
1.884440825863677674e+03 1.116374626071245900e-03
1.883721573614096997e+03 4.096324203052698065e-04
1.883002414672993837e+03 7.573027037089026265e-04
1.882283349030087265e+03 8.702467713263631072e-04
1.881564376675092717e+03 9.823445502716190818e-04
1.880845497597725625e+03 4.606833972909065334e-04
1.880126711787706881e+03 9.164051483929939838e-04
1.879408019234761014e+03 6.279534903246535970e-04
1.878689419928603456e+03 8.522434632341243776e-04
1.877970913858966014e+03 7.357425196108424758e-04
1.877252501015567759e+03 6.203332234188233029e-04
1.876534181388136858e+03 6.736953293140196097e-04
1.875815954966406935e+03 7.823846543320899308e-04
1.875097821740102518e+03 5.568699303814500338e-04
1.874379781698955412e+03 7.207249282546823819e-04
1.873661834832701061e+03 9.385001925989080573e-04
1.872943981131074906e+03 1.154433280777611729e-03
1.872226220583806935e+03 7.671756628179311147e-04
1.871508553180641684e+03 3.279362381195787685e-04
1.870790978911310958e+03 1.195325809534324895e-03
1.870073497765559296e+03 1.082368332843253612e-03
1.869356109733129415e+03 8.633583290524509193e-04
1.868638814803762216e+03 1.236249404389516910e-03
1.867921612967202236e+03 9.106867703274350474e-04
1.867204504213199471e+03 1.120287346927379812e-03
1.866487488531500276e+03 7.426223324446420927e-04
1.865770565911849189e+03 1.478739830625632693e-03
1.865053736344003482e+03 6.320694665028119344e-04
1.864336999817709511e+03 1.103077473897825546e-03
1.863620356322728185e+03 7.836150307246941490e-04
1.862903805848809498e+03 7.281594740369104523e-04
1.862187348385710720e+03 8.301609910867330071e-04
1.861470983923190943e+03 1.962410163128806839e-03
1.860754712451011073e+03 7.211199207118420456e-04
1.860038533958930202e+03 1.487111338036408706e-03
1.859322448436711056e+03 1.379291355028698651e-03
1.858606455874121821e+03 4.589743957984350562e-04
1.857890556260923404e+03 6.600670535016944698e-04
1.857174749586883991e+03 1.010893068113131359e-03
1.856459035841773584e+03 1.107814186333492623e-03
1.855743415015360370e+03 1.560686926617323167e-03
1.855027887097419807e+03 -4.848558970091395524e-05
1.854312452077721900e+03 7.509202695118097608e-04
1.853597109946040291e+03 6.986057700563309131e-04
1.852881860692154078e+03 1.539382759624560466e-03
1.852166704305836902e+03 4.962170077328751814e-04
1.851451640776871500e+03 5.442678171994449121e-04
1.850736670095038789e+03 9.846131148768849824e-04
1.850021792250119688e+03 9.323056146401988977e-04
1.849307007231896932e+03 1.026867785925315597e-03
1.848592315030153259e+03 1.071788193716384898e-03
1.847877715634680499e+03 1.019405111951016737e-03
1.847163209035263208e+03 7.745127750162972193e-04
1.846448795221691398e+03 1.204978402735276764e-03
1.845734474183755083e+03 1.392761211880427438e-03
1.845020245911249731e+03 8.623104799507857413e-04
1.844306110393968993e+03 9.069068895614985394e-04
1.843592067621704700e+03 9.514002943465588776e-04
1.842878117584255961e+03 1.326478913748961770e-03
1.842164260271421881e+03 9.451731164658182163e-04
1.841450495672999750e+03 1.602085207662128866e-03
1.840736823778794133e+03 6.119151582974231146e-04
1.840023244578609592e+03 1.361769302668701387e-03
1.839309758062243418e+03 1.075656031629939474e-03
1.838596364219505631e+03 8.393895277775955625e-04
1.837883063040206252e+03 1.670531047841531357e-03
1.837169854514148028e+03 1.434195584320868905e-03
1.836456738631144617e+03 8.305900281571532325e-04
1.835743715381009679e+03 9.651819990763162117e-04
1.835030784753553235e+03 9.618534521092435242e-04
1.834317946738592582e+03 1.596091511761915833e-03
1.833605201325941380e+03 1.045957307088085132e-03
1.832892548505418745e+03 1.404152373746752388e-03
1.832179988266843793e+03 9.035937706903631513e-04
1.831467520600037460e+03 1.080243398776702026e-03
1.830755145494820681e+03 6.312667104182418222e-04
1.830042862941019848e+03 1.170251805142109207e-03
1.829330672928457716e+03 7.659868455763573815e-04
1.828618575446964314e+03 1.210636111666334343e-03
1.827906570486360579e+03 9.416971022540493235e-04
1.827194658036481997e+03 1.783770520534699606e-03
1.826482838087158598e+03 1.512920133590901425e-03
1.825771110628224051e+03 1.463120208881461435e-03
1.825059475649510205e+03 5.317154094317921680e-04
1.824347933140854366e+03 1.188632588699028991e-03
1.823636483092090202e+03 8.780436872302995865e-04
1.822925125493060477e+03 1.397608247776437225e-03
1.822213860333600678e+03 1.174862428012929394e-03
1.821502687603559025e+03 1.473182551414939281e-03
1.820791607292771005e+03 1.122921206582508727e-03
1.820080619391086657e+03 1.161333481985066945e-03
1.819369723888348744e+03 1.541714850914885880e-03
1.818658920774407306e+03 1.110180796899235944e-03
1.817948210039108744e+03 1.614473629216316803e-03
1.817237591672303097e+03 1.228901283974203652e-03
1.816527065663844041e+03 1.098125529112817505e-03
1.815816632003587074e+03 9.263847949291918477e-04
1.815106290681382234e+03 1.508507931161110968e-03
1.814396041687088655e+03 1.586353848752111977e-03
1.813685885010565471e+03 7.908729493019631823e-04
1.812975820641666360e+03 9.118761980167209083e-04
1.812265848570257731e+03 1.032065535537715281e-03
1.811555968786200538e+03 1.190719097903962086e-03
1.810846181279359371e+03 1.187391001035107427e-03
1.810136486039593365e+03 9.400620808417798572e-04
1.809426883056778024e+03 1.384810565991292670e-03
1.808717372320776121e+03 1.502924549767684385e-03
1.808007953821459523e+03 1.256701341086226796e-03
1.807298627548696459e+03 4.872822686990288077e-04
1.806589393492362433e+03 1.854535695416919400e-03
1.805880251642332951e+03 1.127337962112845079e-03
1.805171201988479879e+03 1.281942759677916167e-03
1.804462244520680542e+03 1.487805657252423957e-03
1.803753379228815902e+03 1.525381480103840063e-03
1.803044606102765101e+03 1.282514919084514447e-03
1.802335925132410921e+03 1.399743147248155026e-03
1.801627336307634323e+03 8.794109397497702546e-04
1.800918839618319907e+03 1.195695042712837481e-03
1.800210435054354093e+03 7.172706892014298627e-04
1.799502122605626937e+03 9.140765835036451358e-04
1.798793902262024858e+03 1.506520127350323987e-03
1.798085774013436094e+03 1.190907787191856568e-03
1.797377737849756159e+03 1.464616626927622844e-03
1.796669793760875109e+03 8.710939148067649296e-04
1.795961941736695735e+03 1.579729991891461313e-03
1.795254181767102637e+03 1.419816153569282684e-03
1.794546513842002241e+03 1.304085826974529187e-03
1.793838937951291882e+03 1.419728315119458614e-03
1.793131454084872530e+03 9.849390921131445827e-04
1.792424062232645156e+03 1.492809832131531322e-03
1.791716762384512549e+03 1.333152824345619318e-03
1.791009554530384776e+03 1.408620314409141918e-03
1.790302438660162807e+03 1.522326778385840219e-03
1.789595414763758527e+03 1.714159159951130721e-03
1.788888482831078363e+03 1.051117748285251320e-03
1.788181642852037839e+03 1.087678435764663411e-03
1.787474894816548840e+03 7.764004473743514384e-04
1.786768238714521431e+03 8.131955923193319924e-04
1.786061674535874772e+03 8.881623281300300493e-04
1.785355202270526206e+03 1.579192590883050267e-03
1.784648821908393074e+03 9.607453569257975567e-04
1.783942533439394538e+03 1.377004264295356032e-03
1.783236336853453395e+03 1.295432873586132259e-03
1.782530232140494263e+03 1.220071130838319001e-03
1.781824219290438123e+03 8.783454210312749422e-04
1.781118298293213229e+03 8.016906433678964777e-04
1.780412469138747838e+03 1.106941755066839089e-03
1.779706731816968386e+03 1.445078140642543866e-03
1.779001086317806767e+03 1.028378310930164142e-03
1.778295532631194874e+03 1.064533820323468327e-03
1.777590070747064601e+03 1.408518007852531655e-03
1.776884700655355118e+03 1.255057057691135684e-03
1.776179422345994681e+03 1.517916192611281755e-03
1.775474235808929734e+03 1.515991865363666528e-03
1.774769141034097629e+03 1.249601714248492956e-03
1.774064138011435716e+03 1.549207382681777687e-03
1.773359226730888622e+03 1.095034399419547288e-03
1.772654407182399154e+03 1.393598176699090922e-03
1.771949679355913759e+03 8.281617224449328712e-04
1.771245043241377061e+03 1.498809922519490087e-03
1.770540498828739146e+03 1.159648169917768326e-03
1.769836046107950096e+03 1.305209639071041195e-03
1.769131685068958177e+03 1.599058098065639149e-03
1.768427415701718928e+03 1.114293262042875387e-03
1.767723237996186072e+03 1.480042216570848918e-03
1.767019151942313329e+03 1.366400760592577888e-03
1.766315157530059878e+03 1.182464554872106419e-03
1.765611254749384898e+03 1.145564558902763437e-03
1.764907443590242110e+03 1.440360521716358170e-03
1.764203724042601607e+03 1.256259593437369145e-03
1.763500096096422567e+03 1.145624122833831249e-03
1.762796559741667807e+03 6.304542076268740457e-04
1.762093114968303780e+03 1.293339561122121111e-03
1.761389761766300580e+03 9.599710594609005060e-04
1.760686500125624661e+03 1.436302167943089968e-03
1.759983330036247935e+03 1.767292346712946716e-03
1.759280251488142312e+03 1.543926515997048627e-03
1.758577264471279705e+03 1.609618247189734987e-03
1.757874368975633843e+03 1.500433291472670454e-03
1.757171564991183914e+03 1.354906601161930037e-03
1.756468852507905467e+03 1.209122511147785531e-03
1.755766231515781328e+03 1.063691539159585323e-03
1.755063702004787046e+03 1.867847651632141212e-03
1.754361263964907266e+03 1.539235477109862594e-03
1.753658917386126632e+03 1.940918602682743365e-03
1.752956662258427968e+03 1.794541873142384107e-03
1.752254498571797740e+03 1.483577882977493451e-03
1.751552426316229685e+03 1.757618698011724229e-03
1.750850445481706629e+03 2.031377150359179977e-03
1.750148556058222312e+03 1.647962336806671306e-03
1.749446758035768653e+03 1.793828201904143927e-03
1.748745051404341211e+03 1.647427471921506783e-03
1.748043436153933726e+03 1.640476858471978053e-03
1.747341912274545393e+03 1.676534405096096348e-03
1.746640479756169952e+03 1.900001560175840513e-03
1.745939138588812057e+03 1.832400033940927630e-03
1.745237888762472721e+03 2.167904942799729791e-03
1.744536730267149323e+03 1.916211443381954111e-03
1.743835663092853792e+03 1.996076755686153250e-03
1.743134687229587144e+03 2.445613559377515789e-03
1.742433802667359487e+03 1.525546491918150331e-03
1.741733009396177295e+03 2.720151379935191460e-03
1.741032307406050677e+03 2.392153838389963517e-03
1.740331696686993382e+03 2.474401133837839453e-03
1.739631177229017339e+03 2.669137331864520485e-03
1.738930749022136297e+03 2.630041254271812436e-03
1.738230412056367641e+03 2.556841524392738235e-03
1.737530166321730576e+03 2.822054847558086270e-03
1.736830011808242489e+03 2.410441965886933515e-03
1.736129948505920765e+03 2.963774266342212790e-03
1.735429976404793706e+03 3.113919064635741786e-03
1.734730095494880516e+03 3.039614515727948139e-03
1.734030305766205856e+03 2.964893158659919967e-03
1.733330607208798028e+03 3.189780971466225738e-03
1.732630999812685332e+03 2.752337783256599002e-03
1.731931483567896066e+03 2.423549691936678629e-03
1.731232058464463989e+03 2.700086339455575607e-03
1.730532724492415582e+03 3.093253072181049567e-03
1.729833481641790058e+03 3.718454580317842768e-03
1.729134329902619356e+03 3.464957896384662957e-03
1.728435269264940871e+03 2.940162860492934356e-03
1.727736299718795635e+03 2.565380117842689951e-03
1.727037421254221044e+03 3.044084619668372890e-03
1.726338633861258131e+03 2.158104616220392520e-03
1.725639937529949748e+03 2.756483155297318518e-03
1.724941332250338746e+03 2.966326000030305651e-03
1.724242818012475254e+03 2.900653767826189347e-03
1.723544394806403943e+03 2.714843883970379304e-03
1.722846062622169484e+03 2.807925178895607707e-03
1.722147821449827461e+03 2.780933921292828674e-03
1.721449671279428003e+03 2.430959289284684646e-03
1.720751612101019418e+03 2.604990491312193356e-03
1.720053643904662749e+03 2.576789560168630568e-03
1.719355766680413581e+03 2.302823987530479982e-03
1.718657980418325678e+03 2.230951378027156134e-03
1.717960285108458265e+03 2.159499974621257017e-03
1.717262680740872383e+03 2.295263510033558000e-03
1.716565167305632713e+03 1.888451449072368893e-03
1.715867744792798476e+03 1.645971694130319825e-03
1.715170413192434353e+03 1.992152682792248594e-03
1.714473172494610480e+03 1.323357820012557471e-03
1.713776022689391539e+03 1.371700061402704104e-03
1.713078963766847664e+03 1.506537129803312697e-03
1.712381995717048994e+03 1.126314248471828403e-03
1.711685118530069303e+03 1.261124170407631768e-03
1.710988332195980547e+03 1.268016100745560613e-03
1.710291636704860139e+03 1.143841108116338840e-03
1.709595032046781853e+03 1.677375105753789886e-03
1.708898518211823102e+03 1.156403504197096258e-03
1.708202095190063119e+03 1.118394966760842806e-03
1.707505762971588410e+03 1.392800559975449284e-03
1.706809521546478209e+03 1.130513229464599756e-03
1.706113370904813564e+03 1.227705407107264942e-03
1.705417311036682804e+03 1.325287380230799616e-03
1.704721341932170617e+03 1.013271551493736579e-03
1.704025463581370786e+03 1.248891599319540413e-03
1.703329675974366182e+03 8.401500671429187319e-04
1.702633979101252407e+03 1.031088680116480161e-03
1.701938372952121426e+03 1.036811834702576918e-03
1.701242857517067023e+03 8.079435157939691536e-04
1.700547432786182981e+03 1.505626528451222540e-04
1.699852098749568540e+03 5.269657720368583868e-04
1.699156855397324762e+03 1.003168314990343516e-03
1.698461702719547247e+03 1.097335588798249153e-03
1.697766640706338876e+03 6.233350710692401545e-04
1.697071669347804345e+03 3.867598534474555845e-04
1.696376788634046534e+03 4.812601584274538375e-04
1.695681998555171958e+03 8.913955963201001913e-06
1.694987299101290773e+03 1.188284793866705184e-03
1.694292690262505857e+03 5.748306991210928559e-04
1.693598172028931003e+03 1.186438799652485016e-03
1.692903744390680004e+03 -3.809232953875329406e-05
1.692209407337861194e+03 8.569197829800892247e-04
1.691515160860595643e+03 9.041312302343610025e-06
1.690821004948995324e+03 9.064446146666287497e-04
1.690126939593177667e+03 5.753902800084560428e-04
1.689432964783263742e+03 1.033738249529106852e-04
1.688739080509372798e+03 8.104558313558630220e-04
1.688045286761631360e+03 3.859293475314620747e-04
1.687351583530156859e+03 1.975703298932706266e-04
1.686657970805079458e+03 4.325799436700165793e-04
1.685964448576522045e+03 2.443552525369371365e-04
1.685271016834612965e+03 2.442783987332095442e-04
1.684577675569482381e+03 7.135356784619179991e-04
1.683884424771262275e+03 4.783049160184495489e-04
1.683191264430086449e+03 2.437239436232310373e-04
1.682498194536085066e+03 6.634949783985311794e-04
1.681805215079395566e+03 4.287597536118773487e-04
1.681112326050153570e+03 5.209692809104232106e-04
1.680419527438500154e+03 1.948531349487259536e-04
1.679726819234572758e+03 8.884911769880650878e-04
1.679034201428512461e+03 1.941644231392337548e-04
1.678341674010462157e+03 5.538555534061302633e-05
1.677649236970566562e+03 -1.743524684743178376e-04
1.676956890298970393e+03 6.967687545932862471e-04
1.676264633985823821e+03 4.226514919808876860e-04
1.675572468021273380e+03 3.748388942549157280e-04
1.674880392395467425e+03 1.925312636185811917e-04
1.674188407098559765e+03 4.662683802804436792e-04
1.673496512120702391e+03 9.209773837240951572e-04
1.672804707452050934e+03 7.372011047308852510e-04
1.672112993082759203e+03 8.273018810486139612e-04
1.671421369002986467e+03 6.430915906363112756e-04
1.670729835202890172e+03 1.552035304742114576e-03
1.670038391672631406e+03 1.556678054434438001e-03
1.669347038402373073e+03 1.150472308020833272e-03
1.668655775382276261e+03 2.114846077320284810e-03
1.667964602602507512e+03 9.276393823786576679e-04
1.667273520053233369e+03 1.345167241981400823e-03
1.666582527724618558e+03 1.303075484299172707e-03
1.665891625606835078e+03 2.882321216740936151e-03
1.665200813690053110e+03 1.914896453891817927e-03
1.664510091964442836e+03 1.967932004645360847e-03
1.663819460420179894e+03 1.926632540383655962e-03
1.663128919047438103e+03 2.307726904737562174e-03
1.662438467836393102e+03 3.068440562505964954e-03
1.661748106777225985e+03 2.416733438304099514e-03
1.661057835860112391e+03 2.850684798818861783e-03
1.660367655075237053e+03 3.286859203017015573e-03
1.659677564412781066e+03 2.773205207550016177e-03
1.658987563862923707e+03 2.782028992513807010e-03
1.658297653415855166e+03 3.126278955274216197e-03
1.657607833061763813e+03 3.472434444417245129e-03
1.656918102790832563e+03 3.772683079876648464e-03
1.656228462593253425e+03 4.559884893559702952e-03
1.655538912459218409e+03 5.059448798106307849e-03
1.654849452378917704e+03 4.687348756769466572e-03
1.654160082342548776e+03 5.093110758812864625e-03
1.653470802340305454e+03 5.010727803444484096e-03
1.652781612362383385e+03 5.372159566645006573e-03
1.652092512398981853e+03 6.720080822721319694e-03
1.651403502440301963e+03 5.556199087518368801e-03
1.650714582476544820e+03 5.221104012744467657e-03
1.650025752497911526e+03 6.355587787909090618e-03
1.649337012494606824e+03 7.040672594119420750e-03
1.648648362456839095e+03 7.136684812521991439e-03
1.647959802374813080e+03 8.178729604644812551e-03
1.647271332238738978e+03 8.424497742651365292e-03
1.646582952038825169e+03 9.125898788761138344e-03
1.645894661765285491e+03 9.075322955416006976e-03
1.645206461408330142e+03 8.082275689503433391e-03
1.644518350958176597e+03 9.064093307828738691e-03
1.643830330405038694e+03 8.882210958516045807e-03
1.643142399739135726e+03 9.411917399893500805e-03
1.642454558950686987e+03 1.025244462262536911e-02
1.641766808029909953e+03 9.560363421887244431e-03
1.641079146967025736e+03 1.045533010967289456e-02
1.640391575752264544e+03 1.052977975198403013e-02
1.639704094375845671e+03 1.025035809937602412e-02
1.639016702827995687e+03 1.042728942641225724e-02
1.638329401098942981e+03 9.163713989271491528e-03
1.637642189178917761e+03 1.017281618780144746e-02
1.636955067058150235e+03 9.158865105371526150e-03
1.636268034726870610e+03 9.546255839277307392e-03
1.635581092175316371e+03 9.489927878117605103e-03
1.634894239393719545e+03 8.741142209280627906e-03
1.634207476372315796e+03 7.774431079611741728e-03
1.633520803101346246e+03 8.384259411124861394e-03
1.632834219571048379e+03 7.621695783059680845e-03
1.632147725771663318e+03 7.224655179350625463e-03
1.631461321693434002e+03 6.985805006345425366e-03
1.630775007326603372e+03 8.294544126192744671e-03
1.630088782661418009e+03 7.199169841960322697e-03
1.629402647688122670e+03 7.331937323197604273e-03
1.628716602396969392e+03 6.929440759632789215e-03
1.628030646778202936e+03 7.607337133332250229e-03
1.627344780822077155e+03 5.783253261025588648e-03
1.626659004518845904e+03 6.024296850537791403e-03
1.625973317858757582e+03 4.841656553783385206e-03
1.625287720832075138e+03 4.640229759103104215e-03
1.624602213429050607e+03 4.270978595639005060e-03
1.623916795639945121e+03 3.732120732378121052e-03
1.623231467455016173e+03 4.192361610665143803e-03
1.622546228864528530e+03 4.544394544048062021e-03
1.621861079858741505e+03 4.000429110693542664e-03
1.621176020427919866e+03 4.016073973016953680e-03
1.620491050562330202e+03 3.354264359852180636e-03
1.619806170252242737e+03 3.748282612722563141e-03
1.619121379487920422e+03 3.182170761875703375e-03
1.618436678259638938e+03 2.276539914862299365e-03
1.617752066557664875e+03 3.010628038295801862e-03
1.617067544372273915e+03 2.048912732221921072e-03
1.616383111693739920e+03 1.877816416459367026e-03
1.615698768512340393e+03 3.016577514923264938e-03
1.615014514818352836e+03 1.833056220436182771e-03
1.614330350602052931e+03 2.408784034463450074e-03
1.613646275853723637e+03 2.244790845421438998e-03
1.612962290563644274e+03 1.621530365559006176e-03
1.612278394722103258e+03 1.165915169882737442e-03
1.611594588319378090e+03 1.112271390032749116e-03
1.610910871345760825e+03 8.827884815244106415e-04
1.610227243791539877e+03 5.929407982544916125e-04
1.609543705646998205e+03 9.984927327046548909e-04
1.608860256902433321e+03 1.462833299623261720e-03
1.608176897548133638e+03 1.465706752200951479e-03
1.607493627574389393e+03 8.868747459480539296e-04
1.606810446971501733e+03 7.140876533358469797e-04
1.606127355729764531e+03 1.940081707354954308e-03
1.605444353839475298e+03 1.710114422760344519e-03
1.604761441290931543e+03 8.940188605417961377e-04
1.604078618074438054e+03 1.481770635490714180e-03
1.603395884180295980e+03 1.837896587512897160e-03
1.602713239598808286e+03 1.075785781264573544e-03
1.602030684320277942e+03 9.010156083971642641e-04
1.601348218335017009e+03 1.662585820774554937e-03
1.600665841633328455e+03 6.609359704767524268e-04
1.599983554205524342e+03 1.248737523752608321e-03
1.599301356041914914e+03 1.191553991449679009e-03
1.598619247132812234e+03 9.578273833115876195e-04
1.597937227468532001e+03 3.698670246436243413e-04
1.597255297039386278e+03 1.018385970736093195e-03
1.596573455835696222e+03 1.019788190123468823e-03
1.595891703847777535e+03 8.435747838234970318e-04
1.595210041065951373e+03 4.898321173883567886e-04
1.594528467480535255e+03 1.317037991771927673e-03
1.593846983081855797e+03 3.713048342679047399e-04
1.593165587860237792e+03 -2.782533586589240192e-04
1.592484281806002400e+03 5.481943480421690900e-04
1.591803064909481691e+03 1.374724202851987723e-03
1.591121937160998641e+03 2.531632554278539864e-04
1.590440898550888960e+03 9.615801239494009469e-04
1.589759949069481081e+03 3.712685571619026709e-04
1.589079088707108895e+03 -1.010199942989721664e-04
1.588398317454104472e+03 1.256443392398957394e-03
1.587717635300805341e+03 4.891169745041064765e-04
1.587037042237549031e+03 3.711984650471928586e-04
1.586356538254673069e+03 6.071030006288775970e-04
1.585676123342520441e+03 -1.044191041143060616e-03
1.584995797491428675e+03 9.609014611763216397e-04
1.584315560691744395e+03 9.019160426704598329e-04
1.583635412933810585e+03 -6.305459783427234998e-04
1.582955354207972050e+03 8.423985517897920883e-04
1.582275384504577232e+03 7.249505897552186492e-04
1.581595503813976393e+03 6.074855848149179026e-04
1.580915712126517974e+03 3.716614605580974284e-04
1.580236009432555875e+03 -3.957788921389771182e-04
1.579556395722442176e+03 1.361223197918179134e-04
1.578876870986530776e+03 1.776729296464561996e-05
1.578197435215177393e+03 9.111986544296302778e-04
1.577518088398743203e+03 4.363808321407991854e-04
1.576838830527582104e+03 8.569365492877997975e-04
1.576159661592058910e+03 8.592798170691047684e-04
1.575480581582536615e+03 8.619102414895507070e-04
1.574801590489372757e+03 5.003521360368343813e-04
1.574122688302937604e+03 1.866374645543807716e-05
1.573443875013595971e+03 6.201002614380017293e-04
1.572765150611714489e+03 7.839212841886084959e-05
1.572086515087665248e+03 3.801706730247358642e-04
1.571407968431814879e+03 9.819236802725078098e-04
1.570729510634537291e+03 1.765444994175271749e-03
1.570051141686210030e+03 -1.025526041390097099e-04
1.569372861577201547e+03 5.649289978922917167e-04
1.568694670297894845e+03 1.541277151319490543e-03
1.568016567838662013e+03 1.119203475164046602e-03
1.567338554189886054e+03 9.400289011265079188e-04
1.566660629341948152e+03 -4.235554545064442600e-05
1.565982793285229491e+03 1.502579930867012793e-03
1.565305046010113074e+03 4.539611530851654880e-04
1.564627387506985542e+03 1.514583097006309787e-03
1.563949817766233537e+03 1.081909883488469271e-03
1.563272336778243698e+03 -8.549480206847725940e-04
1.562594944533408125e+03 1.644192692424303708e-03
1.561917641022115276e+03 8.943064722388097826e-04
1.561240426234762708e+03 1.019112618508487451e-03
1.560563300161735242e+03 3.945533390869431097e-04
1.559886262793437709e+03 8.938076486277801106e-04
1.559209314120264025e+03 8.955393667154152963e-04
1.558532454132609928e+03 4.566250791577203087e-04
1.557855682820878428e+03 7.691488553377782414e-04
1.557179000175468900e+03 8.940560241721075187e-04
1.556502406186782537e+03 3.948007818797398820e-04
1.555825900845229626e+03 2.022360362785485311e-05
1.555149484141209541e+03 1.771949775030980025e-03
1.554473156065132571e+03 3.966767807762590706e-04
1.553796916607403546e+03 1.154661427516679578e-03
1.553120765758438210e+03 1.285017815828810167e-03
1.552444703508643215e+03 1.163240905990693772e-03
1.551768729848434305e+03 -5.524950393516626229e-04
1.551092844768223586e+03 1.300576227991282223e-03
1.550417048258428622e+03 1.819153156008197899e-03
1.549741340309466977e+03 7.299154053142124570e-04
1.549065720911756216e+03 1.509841778599402880e-03
1.548390190055715721e+03 8.658777285843603008e-04
1.547714747731770331e+03 1.325798893229713279e-03
1.547039393930337610e+03 9.377891479826236214e-04
1.546364128641846037e+03 1.198120841611492304e-03
1.545688951856722269e+03 1.261769935622018054e-03
1.545013863565391148e+03 1.978167528347723504e-03
1.544338863758284788e+03 6.726929122547349853e-04
1.543663952425828029e+03 8.673136343058074045e-04
1.542989129558460263e+03 7.366747057694144696e-04
1.542314395146606330e+03 -4.359960523636088013e-05
1.541639749180707440e+03 1.449243780212469516e-03
1.540965191651197529e+03 1.322737947940313095e-03
1.540290722548512349e+03 1.327300789356150763e-03
1.539616341863091293e+03 1.526148146322585082e-03
1.538942049585379209e+03 1.661891135230133491e-03
1.538267845705811851e+03 1.469844052296306706e-03
1.537593730214839525e+03 1.275814185382238754e-03
1.536919703102899803e+03 1.411523967007271597e-03
1.536245764360442990e+03 2.252550346851144784e-05
1.535571913977913937e+03 8.874638916587093349e-04
1.534898151945768404e+03 1.290772429210367044e-03
1.534224478254449423e+03 3.575225522712873328e-04
1.533550892894414574e+03 1.297590532428799775e-03
1.532877395856112344e+03 1.837141599442385954e-03
1.532203987130002133e+03 1.509031789466716914e-03
1.531530666706537886e+03 2.195071790641376416e-03
1.530857434576177184e+03 9.789276443783953563e-04
1.530184290729383065e+03 6.412852132572831538e-04
1.529511235156611292e+03 1.403340371389871430e-03
1.528838267848326723e+03 7.175378250176259100e-04
1.528165388794992396e+03 1.070612114516200208e-03
1.527492597987074987e+03 9.352851609594711214e-04
1.526819895415037536e+03 2.138862352109762843e-03
1.526147281069352175e+03 1.513202914474271431e-03
1.525474754940487401e+03 4.526606394047045503e-04
1.524802317018911708e+03 1.171041311557395603e-03
1.524129967295099050e+03 1.898863063047380884e-03
1.523457705759523378e+03 9.672678609556839774e-04
1.522785532402660465e+03 8.273007113903451748e-04
1.522113447214986081e+03 1.711854072945686667e-03
1.521441450186975999e+03 1.795147027325851626e-03
1.520769541309115084e+03 9.897925746672794466e-04
1.520097720571879108e+03 1.816025081407697615e-03
1.519425987965756576e+03 2.515065071995181440e-04
1.518754343481226897e+03 3.043934385004522930e-03
1.518082787108776756e+03 7.862474451047672891e-04
1.517411318838892839e+03 1.631655491180197294e-03
1.516739938662060013e+03 1.411722531105876963e-03
1.516068646568775875e+03 6.462534895845694531e-04
1.515397442549523475e+03 1.835328283291884474e-04
1.514726326594802231e+03 1.673174931467264360e-03
1.514055298695102465e+03 9.746132524836923069e-04
1.513384358840919958e+03 1.535553609163633213e-03
1.512713507022752310e+03 1.146830272641569635e-03
1.512042743231095301e+03 2.039574128688295424e-03
1.511372067456453806e+03 2.376541606431678555e-03
1.510701479689327243e+03 1.739831482691911457e-03
1.510030979920216851e+03 9.323120188669499139e-04
1.509360568139627503e+03 1.103889059492992606e-03
1.508690244338065895e+03 1.526818581205032117e-03
1.508020008506035083e+03 1.620400228305005899e-03
1.507349860634049037e+03 2.220083765341853994e-03
1.506679800712618089e+03 1.132753217244504302e-03
1.506009828732247115e+03 6.287888112731443912e-04
1.505339944683453723e+03 2.523591553656763607e-03
1.504670148556753702e+03 2.280149276967324921e-03
1.504000440342659203e+03 1.426451705913991345e-03
1.503330820031687836e+03 1.260300847943091399e-03
1.502661287614360845e+03 3.860745600297668407e-04
1.501991843081195839e+03 -4.111595128746917431e-04
1.501322486422715883e+03 1.467051079149092911e-03
1.500653217629442224e+03 2.559817743450334970e-03
1.499984036691901565e+03 2.032439857504842341e-03
1.499314943600620609e+03 9.487396978910108076e-04
1.498645938346122421e+03 6.803509532663511942e-04
1.497977020918939161e+03 1.519468227563036070e-03
1.497308191309599351e+03 -5.787702695748350192e-05
1.496639449508636972e+03 8.842456157307804644e-04
1.495970795506582363e+03 1.838728829745631121e-03
1.495302229293971322e+03 2.236001611429043294e-03
1.494633750861339649e+03 5.193573867463556655e-04
1.493965360199224961e+03 3.335351023325611695e-03
1.493297057298168511e+03 2.873728936447836248e-03
1.492628842148706099e+03 1.023546950935248692e-03
1.491960714741384436e+03 2.124451077068424849e-03
1.491292675066742959e+03 1.539392105062016049e-03
1.490624723115324741e+03 1.350989236262064089e-03
1.489956858877681952e+03 1.463515152308333131e-03
1.489289082344357666e+03 3.011940174357849616e-03
1.488621393505900414e+03 3.242887913491165376e-03
1.487953792352866003e+03 2.333577523327664931e-03
1.487286278875799326e+03 1.615670747948759825e-03
1.486618853065259827e+03 3.538329292024077876e-03
1.485951514911797858e+03 2.178177030854128605e-03
1.485284264405971044e+03 1.764953491439536729e-03
1.484617101538337010e+03 -1.369329179411752674e-03
1.483950026299457022e+03 1.576592375093684118e-03
1.483283038679888705e+03 7.074624996153094751e-04
1.482616138670195141e+03 -1.792965640016265831e-04
1.481949326260941234e+03 8.314588620796603503e-04
1.481282601442688247e+03 4.467006944466859358e-05
1.480615964206004719e+03 9.619772974555096954e-04
1.479949414541461010e+03 -1.273254584070779402e-04
1.479282952439622022e+03 3.776429333529034670e-03
1.478616577891058114e+03 2.283704413748918922e-03
1.477950290886346920e+03 9.984215682749906368e-04
1.477284091416056981e+03 1.366607107602714000e-03
1.476617979470764112e+03 1.695416251702317942e-04
1.475951955041045949e+03 5.380961223199426467e-04
1.475286018117480126e+03 3.871674492504928629e-03
1.474620168690646096e+03 1.292907319315223175e-03
1.473954406751123315e+03 1.433722576742514111e-03
1.473288732289493055e+03 -8.369881814132777275e-04
1.472623145296340226e+03 -4.609228916694683531e-04
1.471957645762255197e+03 2.382783257622847397e-03
1.471292233677815602e+03 1.622417866991951018e-03
1.470626909033615448e+03 1.374148416294197414e-03
1.469961671820241463e+03 9.888024820317027445e-04
1.469296522028284016e+03 3.290167532036523436e-03
1.468631459648335294e+03 1.144184050201408048e-03
1.467966484670994760e+03 1.296284822279306905e-03
1.467301597086850961e+03 2.979253562158458955e-03
1.466636796886501543e+03 2.025921384934680457e-03
1.465972084060545967e+03 1.478619269298231745e-03
1.465307458599583697e+03 2.217070269694641858e-03
1.464642920494214195e+03 1.947519022886199649e-03
1.463978469735044200e+03 1.677935932501514130e-03
1.463314106312671356e+03 3.333288855715847362e-03
1.462649830217704221e+03 1.865585491326730502e-03
1.461985641440747713e+03 1.128116595815555935e-03
1.461321539972414030e+03 2.526367643497119155e-03
1.460657525803309909e+03 2.556407624028658732e-03
1.459993598924045727e+03 2.585624227395051048e-03
1.459329759325231862e+03 2.256305398023916893e-04
1.458666006997487784e+03 4.261424889794995265e-03
1.458002341931427509e+03 3.825295236016740263e-03
1.457338764117663231e+03 3.044894616980202418e-03
1.456675273546818062e+03 1.745561091794984882e-03
1.456011870209509652e+03 1.767147859962687594e-03
1.455348554096359294e+03 9.277275527539050829e-04
1.454685325197990096e+03 2.305943876355793024e-03
1.454022183505025168e+03 -4.458736474648066004e-04
1.453359129008089440e+03 7.294477203162768513e-05
1.452696161697809657e+03 3.041757495970079210e-03
1.452033281564818026e+03 5.694637427957331688e-03
1.451370488599737655e+03 5.199412072750774633e-03
1.450707782793204387e+03 4.218069025995809310e-03
1.450045164135850428e+03 1.352504812283769793e-03
1.449382632618307980e+03 1.910550896857599480e-03
1.448720188231214706e+03 2.482177446786026052e-03
1.448057830965204630e+03 8.283491200224884013e-03
1.447395560810919051e+03 1.588142131764693843e-03
1.446733377758997449e+03 4.648787520594122209e-03
1.446071281800079305e+03 -3.024238033400414760e-04
1.445409272924805919e+03 1.438671285425845159e-03
1.444747351123825865e+03 2.431581415666235306e-03
1.444085516387782263e+03 4.229432721336322254e-03
1.443423768707321869e+03 2.476064940169209021e-03
1.442762108073093259e+03 -5.160175976423729983e-04
1.442100534475746827e+03 2.526909246357825125e-03
1.441439047905931147e+03 -1.173476998455122845e-04
1.440777648354303892e+03 -3.640922467988476526e-03
1.440116335811515455e+03 2.184254784640992427e-03
1.439455110268223507e+03 3.474220996555216906e-03
1.438793971715085718e+03 9.324801822983962033e-05
1.438132920142754301e+03 2.256286689113900200e-03
1.437471955541897842e+03 -1.876511886530297501e-03
1.436811077903170371e+03 1.838902983348958582e-03
1.436150287217240475e+03 3.451743077645633585e-03
1.435489583474769461e+03 4.461864997028938858e-03
1.434828966666422275e+03 1.948524652614884532e-03
1.434168436782869321e+03 3.546455847948561634e-03
1.433507993814775546e+03 1.503828886093232882e-03
1.432847637752813171e+03 3.217092320855733864e-03
1.432187368587650781e+03 2.263124202208312633e-03
1.431527186309964236e+03 4.839738027652097305e-03
1.430867090910427578e+03 1.303798961542209246e-03
1.430207082379713029e+03 2.286231306960635409e-03
1.429547160708503725e+03 2.799118374325528652e-03
1.428887325887471889e+03 -1.373711621051666590e-03
1.428227577907302475e+03 1.614163924537016228e-03
1.427567916758673164e+03 2.898907356832328922e-03
1.426908342432268910e+03 6.277595552153762562e-04
1.426248854918776487e+03 5.579060190757663407e-03
1.425589454208875395e+03 -6.682494370454767317e-04
1.424930140293257864e+03 1.195275202047650973e-04
1.424270913162610668e+03 3.351381635944192337e-03
1.423611772807624220e+03 1.254003583160781012e-04
1.422952719218990751e+03 4.821598149038047385e-03
1.422293752387398854e+03 -7.088292638197583699e-04
1.421634872303551674e+03 1.826355944782885382e-03
1.420976078958135986e+03 1.558543007649472760e-03
1.420317372341853115e+03 3.036710073823762832e-03
1.419658752445404389e+03 3.963531982153869690e-03
1.419000219259483856e+03 7.101180488566912960e-04
1.418341772774796482e+03 -1.939129157284409394e-03
1.417683412982045411e+03 -3.447213463173841048e-03
1.417025139871931970e+03 1.044170347914287304e-03
1.416366953435168398e+03 3.499097455542111469e-03
1.415708853662456022e+03 1.991665075329392565e-03
1.415050840544505263e+03 -4.828356062410146723e-04
1.414392914072026542e+03 1.409270335706364410e-03
1.413735074235732100e+03 -2.089565356509295868e-03
1.413077321026334175e+03 -2.436555341326491781e-03
1.412419654434546828e+03 2.394585152652330302e-03
1.411762074451085937e+03 4.459157851148351503e-03
1.411104581066669198e+03 -5.184730081413158357e-04
1.410447174272016127e+03 -1.874465267956359430e-03
1.409789854057846242e+03 -4.672320039862988550e-03
1.409132620414880876e+03 -1.623994033908235726e-03
1.408475473333843183e+03 6.625156945708156851e-03
1.407818412805458138e+03 5.266490099291886752e-04
1.407161438820448893e+03 5.346831976972941589e-03
1.406504551369547698e+03 -4.958032723497794898e-03
1.405847750443477707e+03 -6.529897161072793776e-03
1.405191036032972988e+03 2.048703644207566441e-03
1.404534408128763971e+03 7.572848729195712572e-03
1.403877866721586543e+03 -5.888119995770726544e-04
1.403221411802171133e+03 -5.212969525349353019e-03
1.402565043361253629e+03 -7.382353027739941773e-03
1.401908761389573556e+03 1.823346783526302861e-04
1.401252565877868619e+03 3.107167538593602098e-03
1.400596456816880163e+03 -4.361131788434262184e-03
1.399940434197349532e+03 5.215413704434991582e-03
1.399284498010016250e+03 1.072247046865087896e-03
1.398628648245630757e+03 3.750760202843889373e-03
1.397972884894934396e+03 -6.703122686188097605e-04
1.397317207948677606e+03 1.606844879903983076e-03
1.396661617397605369e+03 -6.999927448137555682e-04
1.396006113232473581e+03 -1.276668214458354968e-02
1.395350695444029043e+03 -2.215915710065079810e-03
1.394695364023025832e+03 -7.456824985085479252e-04
1.394040118960219843e+03 2.126189199098708123e-03
1.393384960246366973e+03 7.336269569976815392e-04
1.392729887872223117e+03 4.306289519407320576e-03
1.392074901828547809e+03 1.110865636035730103e-02
1.391420002106100583e+03 9.721068599135870500e-03
1.390765188695644611e+03 7.951341996923661252e-04
1.390110461587941245e+03 3.554849698104843147e-03
1.389455820773759115e+03 5.305418787151928821e-03
1.388801266243857754e+03 1.424694717636703105e-03
1.388146797989009428e+03 7.872512489480914047e-03
1.387492415999979130e+03 6.495296795559433664e-03
1.386838120267540944e+03 -6.684482557785033710e-03
1.386183910782465318e+03 5.074415618148396707e-03
1.385529787535524520e+03 8.683670413453446063e-03
1.384875750517494453e+03 -8.090352465669118157e-03
1.384221799719149203e+03 6.489723883467347215e-03
1.383567935131266495e+03 -2.240756403506541979e-03
1.382914156744625870e+03 2.921001803094288012e-03
1.382260464550008692e+03 6.874144729223537892e-03
1.381606858538194501e+03 3.657827295615064325e-03
1.380953338699968299e+03 -2.150073927070575083e-02
1.380299905026111446e+03 -3.618637702051115228e-04
1.379646557507416219e+03 5.983075256041955892e-03
1.378993296134662160e+03 6.026895294495619726e-03
1.378340120898641544e+03 -3.597268913596628290e-04
1.377687031790146648e+03 3.683781190790420259e-04
1.377034028799966109e+03 -8.641074146278801896e-03
1.376381111918895840e+03 -4.297582602379345501e-03
1.375728281137728118e+03 4.300782487288139048e-03
1.375075536447260674e+03 2.762399139128055448e-03
1.374422877838287604e+03 -4.280574413826863933e-04
1.373770305301610279e+03 1.295515672491061136e-02
1.373117818828030067e+03 -7.158159653358158250e-03
1.372465418408346522e+03 -1.162543344559590318e-02
1.371813104033362833e+03 4.943390853294489518e-03
1.371160875693885828e+03 -1.371111811641398349e-03
1.370508733380716876e+03 3.269089923196934894e-03
1.369856677084668263e+03 -4.979552158488019520e-03
1.369204706796546816e+03 1.083346836412709888e-02
1.368552822507161181e+03 -2.426350898011245521e-03
1.367901024207325463e+03 -3.464565186618624379e-03
1.367249311887851945e+03 1.525184886283890984e-02
1.366597685539552913e+03 1.556231829337330515e-03
1.365946145153247926e+03 1.191019069702036956e-02
1.365294690719752907e+03 3.119922917191249312e-02
1.364643322229885598e+03 -9.085260881631652616e-03
1.363992039674469197e+03 3.758522148081095381e-03
1.363340843044321446e+03 1.578039101141372885e-02
1.362689732330267361e+03 2.904533967168432089e-03
1.362038707523130142e+03 5.275407742705139763e-03
1.361387768613738444e+03 -1.926637410068476886e-02
1.360736915592917285e+03 4.260279143857906119e-03
1.360086148451498957e+03 1.904421942755119695e-02
1.359435467180306659e+03 -4.882809082911550129e-03
1.358784871770178142e+03 4.562086464972846603e-03
1.358134362211945700e+03 -1.009697734848611847e-02
1.357483938496439805e+03 6.717788446290212830e-04
1.356833600614501847e+03 -1.080100313974767523e-02
1.356183348556962301e+03 2.299378373406139875e-02
1.355533182314668011e+03 1.677555073366312349e-02
1.354883101878453090e+03 -1.515326589594256923e-02
1.354233107239162564e+03 5.000541578139378225e-03
1.353583198387637822e+03 -1.278705758912529813e-02
1.352933375314722070e+03 9.719016052697447561e-03
1.352283638011263974e+03 8.626866418356485267e-04
1.351633986468108560e+03 1.868377253008721844e-02
1.350984420676108130e+03 -3.545836389797887844e-02
1.350334940626107709e+03 -2.705541404491940832e-02
1.349685546308961420e+03 -1.367220471017068645e-02
1.349036237715521565e+03 -2.725217165602796324e-02
1.348387014836645903e+03 -2.496979443225081502e-02
1.347737877663184918e+03 2.451176781634421820e-02
1.347088826185998187e+03 -2.996604622802025511e-02
1.346439860395947107e+03 -1.793984132946195575e-02
1.345790980283885801e+03 -1.016711185680396409e-03
1.345142185840682941e+03 2.716298848949719527e-02
1.344493477057196287e+03 -1.543715585343424963e-02
1.343844853924290874e+03 2.502299881362468961e-02
1.343196316432833555e+03 4.661900983455777303e-02
1.342547864573693005e+03 -1.913168768478831772e-02
1.341899498337736077e+03 1.202741097661176031e-03
1.341251217715831444e+03 -2.660811731042944314e-02
1.340603022698851419e+03 3.023805298568052469e-02
1.339954913277671949e+03 -2.578413003497521602e-02
1.339306889443163527e+03 -1.871127536806908853e-02
1.338658951186203922e+03 7.381096523099517359e-02
1.338011098497669082e+03 -9.472882771629220766e-03
1.337363331368440413e+03 -6.142155185789835437e-02
1.336715649789395684e+03 3.616718865376785524e-02
1.336068053751414482e+03 3.445150282345339765e-02
1.335420543245381850e+03 -2.420622094419272105e-02
1.334773118262182834e+03 -3.758049345040449796e-02
1.334125778792700658e+03 4.757719137132683344e-03
1.333478524827824003e+03 1.761597397856647096e-03
1.332831356358441553e+03 -2.973707802509744508e-02
1.332184273375445628e+03 -4.705666489844895217e-02
1.331537275869723089e+03 -2.137745126857755473e-02
1.330890363832168077e+03 2.944062577240880857e-02
1.330243537253676550e+03 7.670888768831890525e-02
1.329596796125142646e+03 -1.594573494419036092e-02
1.328950140437464142e+03 4.698110491742563816e-02
1.328303570181538817e+03 -3.457774337823554117e-02
1.327657085348268083e+03 -3.121038334959887889e-02
1.327010685928551538e+03 -8.672531194787225228e-03
1.326364371913292416e+03 2.792830814412248369e-02
1.325718143293393950e+03 -1.847344584206296603e-02
1.325072000059764832e+03 -5.777062793539674418e-02
1.324425942203310115e+03 1.012698409637881880e-01
1.323779969714936669e+03 -3.692903632415925341e-02
1.323134082585556826e+03 -3.135465207118283415e-02
1.322488280806082912e+03 -4.286380049421109617e-02
1.321842564367421801e+03 1.173957585555295419e-01
1.321196933260493097e+03 -2.497280989609065513e-02
1.320551387476210948e+03 2.400006809089496457e-03
1.319905927005493140e+03 -2.331710878192901071e-03
1.319260551839255641e+03 -3.419077360633065304e-02
1.318615261968418054e+03 -1.066945785276241648e-01
1.317970057383903622e+03 9.399284588481122971e-02
1.317324938076637409e+03 -3.762485486438565951e-02
1.316679904037537199e+03 -3.367749346908011088e-02
1.316034955257533511e+03 8.128921042117390194e-02
1.315390091727551408e+03 1.371754513580729015e-02
1.314745313438519588e+03 -8.856292454015375626e-03
1.314100620381366753e+03 1.537222644081401302e-01
1.313456012547025239e+03 7.265328407858130666e-02
1.312811489926425565e+03 2.322301252083325968e-02
1.312167052510505528e+03 -7.442417839939141633e-02
1.311522700290195644e+03 -1.014542794473288247e-02
1.310878433256437347e+03 1.193973122856476082e-01
1.310234251400166613e+03 4.342159513634836869e-03
1.309590154712323056e+03 8.614777742949070172e-02
1.308946143183846289e+03 -3.608820744252942692e-03
1.308302216805683202e+03 -6.394449530057595699e-02
1.307658375568771589e+03 -2.008118876416217086e-02
1.307014619464063799e+03 1.299015120181251925e-01
1.306370948482501262e+03 3.550639590930622091e-01
1.305727362615032689e+03 1.336899499066338329e-02
1.305083861852612245e+03 2.360810427057367239e-02
1.304440446186185000e+03 6.189256046327988592e-02
1.303797115606705120e+03 6.605901302945865750e-02
1.303153870105128590e+03 -1.358868970795383546e-01
1.302510709672409575e+03 7.163861569775839544e-02
1.301867634299502242e+03 -2.209988034592653139e-01
1.301224643977368032e+03 8.784089689437081516e-02
1.300581738696964749e+03 9.664859625496659279e-02
1.299938918449253833e+03 -1.736193311069506029e-01
1.299296183225196728e+03 1.588965658584139129e-01
1.298653533015760331e+03 -6.209859708625639629e-02
1.298010967811906085e+03 -1.484907588699951875e-01
1.297368487604600887e+03 1.919411197081367093e-01
1.296726092384815274e+03 -1.026649885303582282e-01
1.296083782143514327e+03 1.652775682752899988e-01
1.295441556871674038e+03 -1.093583845056152470e-01
1.294799416560263126e+03 -2.655774550616141760e-01
1.294157361200257583e+03 1.378590414484851534e-01
1.293515390782629765e+03 -5.200328878849787284e-02
1.292873505298359305e+03 -1.242365828779399689e-01
1.292231704738420376e+03 -1.511728017701793325e-01
1.291589989093796248e+03 -6.399823983366046409e-01
1.290948358355462915e+03 -5.127856786457902355e-02
1.290306812514405465e+03 8.298789954342852132e-03
1.289665351561608986e+03 8.013971428384630835e-02
1.289023975488056749e+03 5.086793284918526836e-02
1.288382684284735660e+03 -8.070807772745669517e-02
1.287741477942630809e+03 -7.730910082181340071e-02
1.287100356452734559e+03 6.571451575438078674e-01
1.286459319806035637e+03 -2.402771321268007687e-01
1.285818367993528227e+03 -3.011256135025031089e-01
1.285177501006204693e+03 1.467064127708799792e-01
1.284536718835059219e+03 3.558352226432857091e-01
1.283896021471089625e+03 1.073531049790108355e-01
1.283255408905290096e+03 -1.169521380821408607e-01
1.282614881128663910e+03 2.263906754131810861e-01
1.281974438132208888e+03 -2.050018989675331249e-01
1.281334079906930128e+03 -4.753976624668809770e-01
1.280693806443827270e+03 -4.560567173262908280e-02
1.280053617733905412e+03 -7.029644985102653787e-03
1.279413513768175108e+03 3.052829813615051124e-01
1.278773494537637816e+03 -3.916103288125367121e-01
1.278133560033305912e+03 2.454107214260066172e-01
1.277493710246189949e+03 2.825313394252453314e-01
1.276853945167302300e+03 3.898215246414251101e-01
1.276214264787653519e+03 2.879066304080720728e-01
1.275574669098259619e+03 -3.569337669213716313e-01
1.274935158090138430e+03 -1.064337603653317393e-01
1.274295731754304143e+03 -9.384639269470317069e-02
1.273656390081780046e+03 4.217647319050152888e-01
1.273017133063582150e+03 1.288597804262090196e-01
1.272377960690731925e+03 2.001650663966527133e-01
1.271738872954258113e+03 2.541802173522482722e-01
1.271099869845178546e+03 -3.364728952500843917e-01
1.270460951354523786e+03 1.539691221653013420e-01
1.269822117473318940e+03 -4.359165316288041714e-01
1.269183368192594571e+03 5.302139497438040916e-01
1.268544703503377605e+03 3.584054034498961316e-01
1.267906123396702242e+03 -2.835486750480765705e-01
1.267267627863600865e+03 1.238226908892555850e-01
1.266629216895109494e+03 -3.748047332940152576e-01
1.265990890482262330e+03 -1.060708233792399119e-01
1.265352648616093575e+03 -1.687576175505028087e-01
1.264714491287648343e+03 8.261794845873579596e-02
1.264076418487962655e+03 -1.101646228236708158e-01
1.263438430208077989e+03 4.893758120092669417e-01
1.262800526439037640e+03 -1.352637253923195115e-01
1.262162707171886723e+03 3.042844262069676620e-01
1.261524972397672173e+03 2.347867923321574346e-01
1.260887322107435466e+03 4.462061924491360632e-01
1.260249756292234451e+03 1.193936399551567967e-01
1.259612274943110606e+03 -9.967730620459180901e-02
1.258974878051116320e+03 -3.047302622778316761e-02
1.258337565607307624e+03 -6.113157653267148328e-01
1.257700337602738728e+03 4.678389102884227824e-01
1.257063194028463840e+03 -2.248651415266966769e-01
1.256426134875538992e+03 -8.939872978850560425e-01
1.255789160135023849e+03 -3.430874632323508422e-01
1.255152269797978079e+03 8.425916872329589080e-02
1.254515463855463167e+03 -3.912199488796584690e-02
1.253878742298540601e+03 2.071175429094663789e-01
1.253242105118273685e+03 -2.339257606786144250e-01
1.252605552305731180e+03 -3.684966184736674921e-01
1.251969083851978212e+03 3.293713299166825537e-01
1.251332699748083542e+03 1.579255464362866457e-01
1.250696399985114112e+03 3.432210626195447145e-01
1.250060184554144143e+03 8.197467345191969401e-02
1.249424053446246035e+03 -2.080290513410623932e-01
1.248788006652490367e+03 -1.419910834746410666e-01
1.248152044163956816e+03 1.622772744628941943e-01
1.247516165971717783e+03 -4.652135892787662846e-02
1.246880372066854761e+03 -4.145602806776669258e-01
1.246244662440447428e+03 -3.898559765598854643e-01
1.245609037083571820e+03 -2.961550627408415792e-01
1.244973495987316710e+03 -6.949467550071398991e-03
1.244338039142763591e+03 -3.733832024024447138e-01
1.243702666540995779e+03 -5.612149615527206592e-01
1.243067378173100224e+03 -3.151787895267924022e-02
1.242432174030167516e+03 2.771612304870585963e-01
1.241797054103284609e+03 1.466169059765461656e-02
1.241162018383542090e+03 1.477084012815326752e-01
1.240527066862034189e+03 -5.420477045480943667e-01
1.239892199529853315e+03 3.930167377483506641e-02
1.239257416378093694e+03 -4.669997438475158580e-01
1.238622717397853194e+03 3.461874836185906412e-01
1.237988102580229679e+03 1.076929798001687588e-01
1.237353571916319197e+03 1.179290186938428409e-01
1.236719125397226890e+03 -6.048170514051223745e-02
1.236084763014052442e+03 3.137428744863851593e-01
1.235450484757899176e+03 3.898719045217470536e-02
1.234816290619870415e+03 -2.781200217157024646e-02
1.234182180591078577e+03 -3.657338548643894738e-01
1.233548154662625166e+03 -1.401358750470630687e-01
1.232914212825618961e+03 4.273459630107435958e-02
1.232280355071176018e+03 -1.095382633203006301e-02
1.231646581390405117e+03 2.903541987368039035e-01
1.231012891774416858e+03 1.762697468599721817e-01
1.230379286214329113e+03 3.144523510097026880e-02
1.229745764701256121e+03 4.937984463106015465e-01
1.229112327226317575e+03 -1.073895102699761739e-01
1.228478973780633169e+03 -1.707205028752773468e-01
1.227845704355320777e+03 2.797313238083372622e-01
1.227212518941501912e+03 -2.774521887495320915e-01
1.226579417530299907e+03 -4.666367971073381860e-01
1.225946400112839910e+03 -1.516404367811186593e-01
1.225313466680247075e+03 5.529908624170318809e-01
1.224680617223652007e+03 6.990759683140630454e-01
1.224047851734178039e+03 -4.624537133971956537e-01
1.223415170202959416e+03 6.599272525777040432e-02
1.222782572621128566e+03 1.913300974910706054e-01
1.222150058979812457e+03 -9.235128400784424485e-02
1.221517629270152611e+03 -4.574429830469830538e-01
1.220885283483279636e+03 -8.204847089852231046e-03
1.220253021610333235e+03 8.129712567343767571e-01
1.219620843642451291e+03 8.233436859231930971e-02
1.218988749570773507e+03 1.120377997267893305e-01
1.218356739386443223e+03 2.859100171519214362e-01
1.217724813080598324e+03 -1.274322610872019590e-01
1.217092970644389425e+03 -2.047573178550271544e-01
1.216461212068958048e+03 1.725062976018729710e-01
1.215829537345452991e+03 -3.929957659972200257e-01
1.215197946465019413e+03 -7.385248745830100443e-03
1.214566439418807931e+03 6.609830370130602706e-01
1.213935016197974619e+03 -1.339978115334162778e-01
1.213303676793666455e+03 -5.395412129630339226e-01
1.212672421197041331e+03 -7.419816732585418628e-03
1.212041249399253502e+03 1.481248768780298042e-01
1.211410161391457223e+03 4.418416340612042470e-01
1.210779157164815842e+03 -1.350016200286937029e-01
1.210148236710483616e+03 8.737787671393025535e-02
1.209517400019623892e+03 -8.831630970567494465e-03
1.208886647083400021e+03 1.811446324275783060e-01
1.208255977892973533e+03 6.368370358497930928e-02
1.207625392439511415e+03 7.857900196673943682e-01
1.206994890714178837e+03 1.588617544487161415e-01
1.206364472708146423e+03 4.107505093548241004e-01
1.205734138412581160e+03 1.367149386306402425e-01
1.205103887818655494e+03 2.438845739341212737e-01
1.204473720917540049e+03 -3.431827059209137665e-01
1.203843637700409090e+03 2.220356821687636262e-01
1.203213638158438698e+03 2.589087768343231177e-01
1.202583722282803137e+03 8.365368525202860894e-01
1.201953890064683947e+03 1.011024684297720799e-01
1.201324141495255390e+03 -4.922442021351040031e-01
1.200694476565702644e+03 -7.413841163153543634e-03
1.200064895267203610e+03 4.499299578322869531e-01
1.199435397590945286e+03 8.941969977330362085e-02
1.198805983528111028e+03 -6.135924516053177513e-02
1.198176653069887834e+03 4.025206256678193206e-01
1.197547406207462700e+03 7.272752590863282851e-01
1.196918242932024441e+03 3.151020857886965842e-01
1.196289163234763691e+03 2.276507483078435701e-01
1.195660167106871086e+03 -1.772762602952083766e-01
1.195031254539542715e+03 1.586026707791647339e-01
1.194402425523969214e+03 -3.657885004507695215e-02
1.193773680051352130e+03 4.108111127938589013e-01
1.193145018112882099e+03 2.778780724605429686e-01
1.192516439699764305e+03 4.234374641151530949e-01
1.191887944803194841e+03 -4.936637555020600976e-02
1.191259533414378893e+03 2.130821358725791814e-01
1.190631205524516190e+03 2.301674909473810648e-01
1.190002961124813737e+03 8.197908242237675336e-02
1.189374800206473083e+03 2.314803180344211786e-01
1.188746722760708508e+03 -3.158644775955977979e-02
1.188118728778719742e+03 2.663100219242208189e-01
1.187490818251726523e+03 4.759629831049910775e-01
1.186862991170932219e+03 -9.717149092569492275e-02
