# Supplementary material for: Elevated concentrations cause upright alpha-synuclein conformation at lipid interfaces
Source: Nat Commun. 2023 Sep 18;14:5731. doi: 10.1038/s41467-023-39843-1 (PMC10507035; doi:10.1038/s41467-023-39843-1)
Supplement: Supplementary file 3 — Source Data [file 41467_2023_39843_MOESM3_ESM.zip › Source Data file/FigureS3/C/aS-DPPG_50uM-reproduction-NoFiltration_t = 18.12 to 18.12 hr_NormedToMaxOfAmideISSP.txt]

2.303734463863343990e+03 7.755572058266007041e+00
2.302961100516073202e+03 4.185261116437776430e+00
2.302187836495217198e+03 2.587981988160620528e+00
2.301414671789645581e+03 -2.939160602389997656e+00
2.300641606388224318e+03 -8.476150527260047696e+00
2.299868640279824831e+03 -2.777650936979039198e+00
2.299095773453316724e+03 5.678244716191506392e+00
2.298323005897578696e+03 -3.797825229546147874e+00
2.297550337601480351e+03 2.242024143206455822e+00
2.296777768553902206e+03 5.583719460206741481e+00
2.296005298743721141e+03 -9.247558563010214172e-01
2.295232928159812218e+03 2.108464361076384019e+00
2.294460656791063229e+03 -8.715591632805017586e-01
2.293688484626352874e+03 -2.163558500870446544e+00
2.292916411654567128e+03 -8.591200887033045852e-01
2.292144437864588326e+03 3.153433648700142200e+00
2.291372563245306083e+03 -6.521913670024243714e+00
2.290600787785611828e+03 6.310608606655341291e-01
2.289829111474389720e+03 2.057531335773882919e+00
2.289057534300536645e+03 -6.092577723839577075e+00
2.288286056252940398e+03 3.035663294079825381e+00
2.287514677320499686e+03 5.650085947545320231e+00
2.286743397492111399e+03 -7.108745229790481845e-01
2.285972216756672424e+03 8.920902162544670944e+00
2.285201135103079650e+03 -3.101660278553000971e+00
2.284430152520235424e+03 -7.124336087790172911e-01
2.283659268997043910e+03 -3.098898237742144790e+00
2.282888484522407452e+03 4.015834377950713296e+00
2.282117799085232036e+03 2.789521522072242909e+00
2.281347212674421826e+03 4.690049671368026751e-01
2.280576725278890081e+03 -8.288442053601736248e+00
2.279806336887540965e+03 2.808582237147016158e+00
2.279036047489289558e+03 -6.637789778572809052e-01
2.278265857073050938e+03 4.216972550979465328e-01
2.277495765627734727e+03 1.566101103279280649e+00
2.276725773142261460e+03 2.637569667945535379e+00
2.275955879605542577e+03 -1.760493723903498342e+00
2.275186085006502253e+03 -2.897868522439480898e+00
2.274416389334062842e+03 4.213809451508004900e-01
2.273646792577141241e+03 -7.009097777474917468e-01
2.272877294724663443e+03 -6.814812541225488962e-01
2.272107895765555440e+03 4.281046206749136163e-01
2.271338595688741407e+03 3.702975978441657157e-01
2.270569394483152792e+03 4.315443689591903720e+00
2.269800292137719225e+03 -3.553826246982532133e+00
2.269031288641366700e+03 1.316690062062009225e+00
2.268262383983035761e+03 -5.771960498794753924e+00
2.267493578151652400e+03 -1.516934018911264115e+00
2.266724871136160800e+03 -6.239961042907764543e-01
2.265956262925490591e+03 -1.667659141826805635e+00
2.265187753508585956e+03 2.202392599114494587e+00
2.264419342874387439e+03 1.169683064858233257e+00
2.263651031011833766e+03 1.370576914274554303e+00
2.262882817909867299e+03 -6.404119176122815560e-01
2.262114703557437679e+03 -2.413136786490930774e+00
2.261346687943489087e+03 -2.419725601341998988e+00
2.260578771056969344e+03 3.407800225202331390e+00
2.259810952886826271e+03 6.420683695780603273e+00
2.259043233422013145e+03 -4.319025116184316282e+00
2.258275612651483243e+03 3.041944980310723468e-01
2.257508090564189843e+03 -3.996349686211940977e+00
2.256740667149086221e+03 1.285223815873947295e+00
2.255973342395132931e+03 -2.170514993832364237e+00
2.255206116291286889e+03 1.033652707848669028e+00
2.254438988826506829e+03 -4.074260395760549436e+00
2.253671959989755123e+03 2.867352412990569199e-01
2.252905029769999601e+03 3.053209369648438365e+00
2.252138198156198996e+03 1.029316355802850858e+00
2.251371465137321138e+03 -1.373531092778479401e+00
2.250604830702335676e+03 2.798336400167861004e+00
2.249838294840208619e+03 1.902696853046260905e+00
2.249071857539915072e+03 -2.963439776367930101e+00
2.248305518790422866e+03 -1.409032603817164775e+00
2.247539278580708924e+03 -1.325900973446724418e+00
2.246773136899746532e+03 -3.598346640765247351e+00
2.246007093736514435e+03 -2.130257039593649981e+00
2.245241149079989555e+03 1.566588287811148561e+00
2.244475302919152455e+03 1.719658863611441380e+00
2.243709555242985516e+03 -2.086930751935832440e+00
2.242943906040469301e+03 -5.225004605367167265e-01
2.242178355300591647e+03 1.041916630204825500e+00
2.241412903012336756e+03 -1.907564002820872462e+00
2.240647549164688826e+03 1.611463253053592615e+00
2.239882293746642972e+03 1.711399482662601113e+00
2.239117136747185214e+03 -4.912477488327776642e-01
2.238352078155308845e+03 -1.275136132394809163e+00
2.237587117960008982e+03 -5.016919596090636535e-01
2.236822256150277099e+03 2.312628056451558223e+00
2.236057492715113767e+03 2.464568351081590336e+00
2.235292827643517739e+03 2.279903062590917795e+00
2.234528260924482311e+03 1.492780928420324837e+00
2.233763792547013509e+03 1.537868914296922629e+00
2.232999422500115543e+03 2.822535506206304223e+00
2.232235150772790803e+03 2.068261964718834389e-01
2.231470977354043498e+03 1.550065859321793749e+00
2.230706902232879656e+03 1.552951808417680990e+00
2.229942925398314401e+03 1.602539564815200990e+00
2.229179046839351940e+03 -4.904733654187508063e-01
2.228415266545003760e+03 1.857790837847364263e-01
2.227651584504288621e+03 -3.595968182547300884e+00
2.226888000706219827e+03 1.554349312975276121e+00
2.226124515139808864e+03 -1.013873195839901431e+00
2.225361127794079948e+03 2.198979157527666484e+00
2.224597838658048204e+03 2.117444011210445787e+00
2.223834647720736029e+03 -4.379885272121885609e-01
2.223071554971165824e+03 7.921854532940911797e-01
2.222308560398359987e+03 7.513996660929074256e-01
2.221545663991348192e+03 -4.029032572442875493e-01
2.220782865739152840e+03 -9.689212185262289223e-01
2.220020165630805423e+03 -4.086873537480101293e-01
2.219257563655333797e+03 1.645143063596076483e-01
2.218495059801771276e+03 1.577281324103335380e-01
2.217732654059149354e+03 3.030354328757411064e+00
2.216970346416504981e+03 3.447646962393822623e+00
2.216208136862869651e+03 1.578398960110826976e-01
2.215446025387287591e+03 -9.013957589039345297e-01
2.214684011978793933e+03 -1.367840289393294606e+00
2.213922096626429266e+03 -3.592284113113824451e-01
2.213160279319235997e+03 -1.925171714718405314e+00
2.212398560046258353e+03 1.422580675885627421e-01
2.211636938796540562e+03 2.444559293141635337e+00
2.210875415559132307e+03 1.051541157222257494e+00
2.210113990323077815e+03 -1.703965151980237236e+00
2.209352663077430407e+03 1.487836417888501739e+00
2.208591433811237948e+03 -7.704890894246627653e-01
2.207830302513557399e+03 -1.756899687842745417e+00
2.207069269173436624e+03 -1.225550896772393594e+00
2.206308333779938039e+03 -3.169703707409972093e-01
2.205547496322118604e+03 2.195214963940758768e+00
2.204786756789029823e+03 9.498125269762714984e-01
2.204026115169743207e+03 9.686696947072124253e-01
2.203265571453308439e+03 5.214410857199079929e-01
2.202505125628800670e+03 9.389005552609187566e-01
2.201744777685276858e+03 8.490300831926410607e-01
2.200984527611806698e+03 8.027187234620235534e-01
2.200224375397458061e+03 9.472219489884253774e-02
2.199464321031297004e+03 4.611384782486858680e-01
2.198704364502398676e+03 9.568500524438175447e-02
2.197944505799836406e+03 -2.857986134656428923e-01
2.197184744912681708e+03 8.247295113572945535e-01
2.196425081830009731e+03 -6.279594809953117363e-01
2.195665516540895624e+03 -2.517534614691697703e-01
2.194906049034425450e+03 -5.878732385932018412e-01
2.194146679299672542e+03 8.584944048318587928e-02
2.193387407325721142e+03 -2.349786876012095738e-01
2.192628233101651858e+03 1.396200497565210252e+00
2.191869156616554392e+03 -2.335898196035061103e-01
2.191110177859509349e+03 7.133191548825139616e-01
2.190351296819606432e+03 1.317268684762783915e+00
2.189592513485937161e+03 -2.140704208907320272e-01
2.188833827847591238e+03 7.088627124434578042e-02
2.188075239893658363e+03 6.920286759416557909e-02
2.187316749613233696e+03 2.037867570200155409e+00
2.186558356995414215e+03 -1.317735909436518638e+00
2.185800062029295077e+03 8.507567113347872523e-01
2.185041864703973260e+03 5.934873027895188891e-01
2.184283765008551200e+03 8.756721714454380745e-01
2.183525762932131329e+03 6.024196818123213060e-01
2.182767858463812445e+03 3.247792007574398232e-01
2.182010051592700620e+03 1.130256391837592522e+00
2.181252342307900108e+03 -1.900366145392681783e-01
2.180494730598524256e+03 -4.422976385237046837e-01
2.179737216453673682e+03 2.943246833020053410e-01
2.178979799862465370e+03 2.934305331114482884e-01
2.178222480814009032e+03 -9.003635792294887308e-01
2.177465259297418015e+03 5.086375193480976442e-01
2.176708135301807488e+03 5.089584344084999157e-02
2.175951108816292617e+03 1.139965496671568435e+00
2.175194179829992208e+03 4.775331889571829969e-01
2.174437348332026886e+03 4.955487410752387745e-02
2.173680614311517274e+03 -4.289664933997665575e-01
2.172923977757583998e+03 1.544246059016423089e-01
2.172167438659354957e+03 -5.430788393737084885e-01
2.171410997005952595e+03 -2.519650235729448351e+00
2.170654652786504812e+03 -5.823116792398771446e-01
2.169898405990139509e+03 -1.576241399199430626e-01
2.169142256605988223e+03 -3.319947451902452440e-01
2.168386204623182493e+03 2.280376707246150325e-01
2.167630250030855677e+03 -3.424182441824099588e-01
2.166874392818139313e+03 -3.405684308358096768e-01
2.166118632974174034e+03 -3.278684806083474457e-01
2.165362970488093197e+03 3.803996028415457253e-02
2.164607405349041073e+03 4.019069438733733901e-01
2.163851937546152840e+03 2.218471291737714179e-01
2.163096567068576405e+03 9.195006259169591356e-01
2.162341293905452403e+03 9.323698224458714101e-01
2.161586118045925105e+03 -3.066678538190930059e-01
2.160831039479142419e+03 -4.800607493377213597e-01
2.160076058194252255e+03 -4.809068026729133027e-01
2.159321174180406160e+03 3.440261344099131147e-02
2.158566387426755682e+03 1.937910965389120221e-01
2.157811697922450549e+03 -2.939800084424046833e-01
2.157057105656645945e+03 5.153220213933922267e-01
2.156302610618500694e+03 5.234663410805254768e-01
2.155548212797169981e+03 1.974928758360865177e-01
2.154793912181812630e+03 -2.902587225805776106e-01
2.154039708761589281e+03 9.425960939826787399e-01
2.153285602525660579e+03 2.844561356818372036e-02
2.152531593463194440e+03 7.703189298952689557e-01
2.151777681563349688e+03 3.239793309693829171e-01
2.151023866815296060e+03 -1.186490010323823646e-01
2.150270149208203293e+03 2.658077650791424926e-02
2.149516528731235667e+03 1.679268612482859024e-01
2.148763005373572014e+03 2.654335460422032819e-02
2.148009579124376614e+03 -2.490128182825381842e-01
2.147256249972826481e+03 -2.537721631890472729e-01
2.146503017908102265e+03 -3.868443085368855061e-01
2.145749882919371885e+03 -3.930776009638014545e-01
2.144996844995821448e+03 2.422244630668836038e-02
2.144243904126627967e+03 -3.766270780917319594e-01
2.143491060300973913e+03 1.523586781529706891e-01
2.142738313508041756e+03 4.158885567188629895e-01
2.141985663737015784e+03 -4.972551941881142024e-01
2.141233110977082106e+03 -2.325873455397373946e-01
2.140480655217426829e+03 -7.413867675487788578e-01
2.139728296447245157e+03 -2.307610336758286473e-01
2.138976034655719559e+03 -2.280513091893197064e-01
2.138223869832050696e+03 -3.441339628147336849e-01
2.137471801965426494e+03 2.678980872672902525e-01
2.136719831045042156e+03 6.207554701257830265e-01
2.135967957060096523e+03 3.803647059704823863e-01
2.135216179999788437e+03 -1.009770237462147835e-01
2.134464499853316738e+03 1.369792680182227995e-01
2.133712916609882086e+03 6.030703528279882653e-01
2.132961430258686960e+03 -5.556768571314006921e-01
2.132210040788939295e+03 -5.533142410379019438e-01
2.131458748189837934e+03 3.636058970070847884e-01
2.130707552450596268e+03 3.637352113057727987e-01
2.129956453560418595e+03 -5.558421320463797777e-01
2.129205451508520127e+03 -4.344682480003876357e-01
2.128454546284110620e+03 2.446571501649735803e-01
2.127703737876405285e+03 -9.489812856648863204e-02
2.126953026274613876e+03 6.613699469018031740e-01
2.126202411467957063e+03 6.721397964486670595e-01
2.125451893445651876e+03 -2.033204181070458194e-01
2.124701472196917166e+03 -3.102989213932779711e-01
2.123951147710973601e+03 4.471311403878925894e-01
2.123200919977043668e+03 -4.065871716776799927e-01
2.122450788984351675e+03 1.224601139329910271e-01
2.121700754722123747e+03 3.266821273913822488e-01
2.120950817179587830e+03 -8.933208845938603315e-02
2.120200976345970048e+03 4.347063399071366963e-01
2.119451232210500166e+03 -2.963513804421694653e-01
2.118701584762413404e+03 -9.002117114910371254e-02
2.117952033990937707e+03 4.252936892375893119e-01
2.117202579885311934e+03 -2.883743762796030508e-01
2.116453222434769486e+03 4.219467778351992937e-01
2.115703961628549223e+03 1.147283357737951953e-01
2.114954797455888183e+03 1.387343945739414643e-02
2.114205729906030683e+03 2.137042612006831710e-01
2.113456758968213762e+03 1.332471974142663586e-02
2.112707884631687193e+03 -2.867605464239537105e-01
2.111959106885691654e+03 -1.850015199738724025e-01
2.111210425719475097e+03 2.108137891963079713e-01
2.110461841122283658e+03 6.053483633053302615e-01
2.109713353083370748e+03 5.923293356856891290e-01
2.108964961591986139e+03 3.052546948139742700e-01
2.108216666637383241e+03 1.220189472206131484e-02
2.107468468208811828e+03 2.999918050546143689e-01
2.106720366295530766e+03 2.980864312373116554e-01
2.105972360886798924e+03 -1.796045281599829291e-01
2.105224451971873350e+03 1.076490976654018855e-01
2.104476639540012911e+03 3.850130366982608687e-01
2.103728923580481933e+03 1.112398926211578820e-02
2.102981304082541101e+03 1.005394983363653988e-01
2.102233781035458378e+03 1.059755814889342361e-02
2.101486354428498089e+03 9.895084660099200125e-02
2.100739024250926377e+03 4.539133542525803922e-01
2.099991790492014843e+03 -1.685416710950749242e-01
2.099244653141035087e+03 9.871768536156901377e-03
2.098497612187256891e+03 1.013262281669298666e-02
2.097750667619953674e+03 9.827963864232014402e-03
2.097003819428404313e+03 4.544177457107503315e-01
2.096257067601884046e+03 -5.949335075771725601e-01
2.095510412129668111e+03 4.456101139758957830e-01
2.094763853001040843e+03 2.691612651139951851e-01
2.094017390205281117e+03 2.609229568518084408e-01
2.093271023731673267e+03 8.749370384478909884e-03
2.092524753569497989e+03 8.608662727472697965e-03
2.091778579708048710e+03 6.813621750292973012e-01
2.091032502136604307e+03 -4.132886878179977685e-01
2.090286520844458209e+03 4.232364998061596273e-01
2.089540635820902025e+03 4.064101244733061558e-01
2.088794847055225546e+03 1.655258602719942018e-01
2.088049154536722199e+03 -4.685194748835405099e-01
2.087303558254687232e+03 6.430245426869599656e-01
2.086558058198415893e+03 2.422022568171176005e-01
2.085812654357207066e+03 6.351812993050139911e-01
2.085067346720361456e+03 -7.152154525088394443e-02
2.084322135277181587e+03 -1.497771357678901738e-01
2.083577020016962706e+03 5.533470134245974670e-01
2.082832000929018250e+03 3.137533003771392215e-01
2.082087078002647104e+03 -2.907398055146389049e-01
2.081342251227157249e+03 1.546139020127520747e-01
2.080597520591860302e+03 3.763431399615004280e-01
2.079852886086062426e+03 1.537547387773518792e-01
2.079108347699075239e+03 -6.652102748567492729e-02
2.078363905420215815e+03 2.207364607097234699e-01
2.077619559238795773e+03 7.669146951857237771e-02
2.076875309144134008e+03 1.454911328940424464e-01
2.076131155125543955e+03 2.153670783011204792e-01
2.075387097172346330e+03 4.220122020021548348e-01
2.074643135273861844e+03 5.623642472257863734e-01
2.073899269419414850e+03 -2.012583980801428696e-01
2.073155499598326060e+03 4.982013215773850590e-03
2.072411825799921644e+03 -1.982461691887909550e-01
2.071668248013525954e+03 3.432369007311302789e-01
2.070924766228470617e+03 2.763203018590433824e-01
2.070181380434085440e+03 2.071337712991792035e-01
2.069438090619696595e+03 -6.192136236546032929e-02
2.068694896774642984e+03 7.023106958232359920e-02
2.067951798888252597e+03 -1.275210060805313517e-01
2.067208796949867974e+03 3.875211311405120096e-01
2.066465890948822562e+03 -5.930866756943240642e-02
2.065723080874453444e+03 -1.201817300251951520e-01
2.064980366716103163e+03 3.737849373144003229e-01
2.064237748463112439e+03 -3.035773008938787987e-01
2.063495226104825633e+03 2.429349710510744220e-01
2.062752799630587106e+03 2.418353105155420235e-01
2.062010469029741216e+03 1.815434113821568496e-01
2.061268234291637782e+03 1.792545159049886705e-01
2.060526095405624801e+03 4.698531916135668673e-01
2.059784052361055728e+03 1.751169361998100582e-01
2.059042105147280381e+03 -5.433066318689006025e-02
2.058300253753650395e+03 2.301443190992962795e-01
2.057558498169524682e+03 -1.113707736667240850e-01
2.056816838384260336e+03 1.130702607534520288e-01
2.056075274387212630e+03 3.350154492042884957e-01
2.055333806167744115e+03 1.115485470333661550e-01
2.054592433715215520e+03 1.094253644839276313e-01
2.053851157018985759e+03 2.331891411479999811e-03
2.053109976068424658e+03 1.575759565300381693e-01
2.052368890852894765e+03 -2.592754730224651749e-01
2.051627901361762270e+03 5.342463968329606849e-02
2.050887007584402454e+03 5.303370486082019386e-02
2.050146209510177869e+03 -4.846840791991742503e-02
2.049405507128465615e+03 1.872845739301466769e-03
2.048664900428635519e+03 1.773075257108145796e-03
2.047924389400066502e+03 1.469720796056899481e-01
2.047183974032130209e+03 1.940524869280185194e-01
2.046443654314209198e+03 -4.627212260568724922e-02
2.045703430235678752e+03 -9.327400409888449151e-02
2.044963301785919612e+03 1.434052461603554929e-01
2.044223268954317973e+03 2.846661585279905426e-01
2.043483331730254577e+03 1.412640432706460392e-01
2.042743490103117438e+03 -9.145490005069746575e-02
2.042003744062290934e+03 1.828376522834267437e-01
2.041264093597163082e+03 9.137749127568849106e-02
2.040524538697127355e+03 4.550071489174108141e-02
2.039785079351573586e+03 4.477205559750281616e-02
2.039045715549891611e+03 9.426538683183913669e-04
2.038306447281480359e+03 8.641558997382180196e-02
2.037567274535731485e+03 -1.253508944849391071e-01
2.036828197302047556e+03 4.229705394000199403e-02
2.036089215569822045e+03 -4.001091236685545838e-02
2.035350329328457519e+03 -7.966397914981637740e-02
2.034611538567358366e+03 -1.183060961589677829e-01
2.033872843275925334e+03 1.610842903264358139e-01
2.033134243443562809e+03 4.009132574610974747e-02
2.032395739059680636e+03 1.565210975861114906e-01
2.031657330113683201e+03 3.903133938865033931e-02
2.030919016594980349e+03 3.882132354185510725e-02
2.030180798492985559e+03 3.802178744796392285e-01
2.029442675797108677e+03 1.130373409971742876e-01
2.028704648496765003e+03 -7.435874449835747080e-02
2.027966716581371657e+03 1.474660249868608719e-01
2.027228880040342119e+03 2.908760578031690525e-01
2.026491138863097149e+03 1.794223338496264142e-01
2.025753493039057503e+03 2.126301574532587502e-01
2.025015942557640301e+03 2.794135503351197758e-01
2.024278487408273577e+03 -3.448411697737299719e-02
2.023541127580379907e+03 -3.411134958358403441e-02
2.022803863063383687e+03 6.721748392387164039e-02
2.022066693846716589e+03 2.987244641584901883e-01
2.021329619919804827e+03 1.977723098324641882e-01
2.020592641272076435e+03 -1.929970325910839205e-04
2.019855757892966722e+03 2.273718172083362965e-01
2.019118969771909178e+03 3.197233561393829637e-01
2.018382276898340933e+03 9.478393672033677553e-02
2.017645679261691839e+03 6.245902729265988967e-02
2.016909176851406301e+03 1.241640634461478460e-01
2.016172769656921446e+03 3.029572519684859203e-02
2.015436457667678042e+03 1.510263136770589876e-01
2.014700240873120492e+03 1.502586442162858471e-01
2.013964119262687746e+03 3.877555248844335445e-01
2.013228092825831482e+03 2.352386317036909424e-01
2.012492161551996105e+03 8.678898914567165224e-02
2.011756325430631478e+03 8.565003999480108599e-02
2.011020584451185641e+03 2.545861551353183483e-01
2.010284938603110277e+03 2.234923044061511710e-01
2.009549387875860702e+03 -6.233207060527256324e-04
2.008813932258886780e+03 1.645838782211177798e-01
2.008078571741651103e+03 1.087016796909113237e-01
2.007343306313607172e+03 -2.770764867329405037e-02
2.006608135964213943e+03 -5.415112122094616065e-02
2.005873060682935829e+03 1.048575329189877642e-01
2.005138080459229968e+03 2.599921666914872809e-01
2.004403195282562592e+03 1.023199779175879981e-01
2.003668405142398115e+03 7.603583923245373077e-02
2.002933710028202768e+03 1.259720074088990227e-01
2.002199109929446422e+03 2.423196965702333061e-02
2.001464604835595310e+03 -8.602984467004245973e-04
2.000730194736122940e+03 1.218788605014260590e-01
1.999995879620502819e+03 1.934556795670719920e-01
1.999261659478206639e+03 7.125260846951814164e-02
1.998527534298711544e+03 7.050662385062470006e-02
1.997793504071494681e+03 9.331679092085994054e-02
1.997059568786036834e+03 9.239997270396325957e-02
1.996325728431811513e+03 1.145608339099527945e-01
1.995591982998306776e+03 -4.691116628951615825e-02
1.994858332475001589e+03 1.355727752008349940e-01
1.994124776851384013e+03 1.568817843841710524e-01
1.993391316116934831e+03 8.798083964236762256e-02
1.992657950261149381e+03 -1.107202580826975313e-01
1.991924679273510264e+03 -8.766451666277072508e-02
1.991191503143511000e+03 2.045757288190962545e-02
1.990458421860645103e+03 1.264458082027011265e-01
1.989725435414402455e+03 -8.505337076013767816e-02
1.988992543794282028e+03 1.854066765564673092e-01
1.988259746989775522e+03 1.934671094328983126e-02
1.987527044990383729e+03 1.411469196696757966e-01
1.986794437785609261e+03 3.907331255093923067e-02
1.986061925364949275e+03 9.865635659588138651e-02
1.985329507717908200e+03 1.863960883924182382e-02
1.984597184833988649e+03 7.705680698473078849e-02
1.983864956702698692e+03 9.583680521042074740e-02
1.983132823313544577e+03 2.102837004283852618e-01
1.982400784656030737e+03 1.330476750242070294e-01
1.981668840719672517e+03 5.568098614641169702e-02
1.980936991493981623e+03 1.870414140955433124e-01
1.980205236968469762e+03 -1.981352435540934681e-02
1.979473577132646824e+03 5.434920773160842322e-02
1.978742011976039066e+03 1.706823073695930976e-02
1.978010541488154558e+03 7.129683668785333217e-02
1.977279165658517741e+03 7.054993944649054494e-02
1.976547884476649415e+03 1.653893680846541675e-02
1.975816697932066745e+03 3.395731659180650786e-02
1.975085606014299628e+03 1.033113615255069895e-01
1.974354608712868867e+03 -3.600817077786926113e-02
1.973623706017302538e+03 -1.309105832923637908e-03
1.972892897917128721e+03 -3.539769990454814247e-02
1.972162184401877312e+03 1.506899958711059306e-01
1.971431565461080027e+03 8.277989739941513103e-02
1.970701041084268581e+03 6.520279601827044802e-02
1.969970611260974692e+03 -1.358442101977270665e-03
1.969240275980740989e+03 3.149417488129426651e-02
1.968510035233097369e+03 4.752744936323465008e-02
1.967779889007584643e+03 -1.759974241103376760e-02
1.967049837293743622e+03 9.508327600620769537e-02
1.966319880081116935e+03 3.079173924170917204e-02
1.965590017359245394e+03 1.416888083868889092e-01
1.964860249117677085e+03 1.091792208363080718e-01
1.964130575345954639e+03 1.237670841283029372e-01
1.963400996033624324e+03 6.056253131865173972e-02
1.962671511170241502e+03 9.068359645597240393e-02
1.961942120745350621e+03 1.506860685303387792e-01
1.961212824748507046e+03 7.389003548082173634e-02
1.960483623169262501e+03 4.333933405759676089e-02
1.959754515997175986e+03 8.729688907781077423e-02
1.959025503221799227e+03 1.158572330084567115e-01
1.958296584832693043e+03 1.307764356713284060e-02
1.957567760819416435e+03 1.137672321037840328e-01
1.956839031171528404e+03 9.841655435217713799e-02
1.956110395878595227e+03 6.957274738528623770e-02
1.955381854930179543e+03 1.399323992845705744e-01
1.954653408315847628e+03 8.266319017167916838e-02
1.953925056025163940e+03 1.376660562175352764e-01
1.953196798047700213e+03 1.232424955018386441e-02
1.952468634373024543e+03 8.069112902726967296e-02
1.951740564990708663e+03 6.648464729942080154e-02
1.951012589890327945e+03 1.199543906429481957e-02
1.950284709061454123e+03 9.219283247984207119e-02
1.949556922493662569e+03 -1.478173702184713834e-02
1.948829230176534111e+03 6.424744157096388963e-02
1.948101632099647759e+03 7.683394275122563954e-02
1.947374128252580704e+03 5.033350823294956145e-02
1.946646718624917412e+03 -2.724895264195689032e-02
1.945919403206240531e+03 1.134724848246689011e-01
1.945192181986138166e+03 9.998589304024076141e-02
1.944465054954191146e+03 3.632044711137846077e-02
1.943738022099991213e+03 8.618442251611735383e-02
1.943011083413128290e+03 3.576895712107543840e-02
1.942284238883190483e+03 1.084795369367998023e-02
1.941557488499776809e+03 2.308035462323673737e-02
1.940830832252473556e+03 4.727900051246485685e-02
1.940104270130877921e+03 4.692777607510657117e-02
1.939377802124592563e+03 2.255150097127631148e-02
1.938651428223209223e+03 1.417578297728689374e-01
1.937925148416330558e+03 5.774585618336355863e-02
1.937198962693561043e+03 4.554913560171833936e-02
1.936472871044499698e+03 5.690181229540134528e-02
1.935746873458750997e+03 1.377785908076464838e-01
1.935020969925924874e+03 -1.307862532551920531e-02
1.934295160435623984e+03 -1.553923015362342931e-03
1.933569444977458261e+03 7.803775333869306108e-02
1.932843823541041274e+03 5.517815851378961300e-02
1.932118296115984776e+03 1.344343405261492486e-01
1.931392862691896880e+03 5.472043737548471648e-02
1.930667523258398433e+03 4.327712050005680378e-02
1.929942277805103004e+03 4.306939187333905933e-02
1.929217126321631440e+03 8.715520699971303353e-02
1.928492068797599131e+03 8.657145759081300018e-02
1.927767105222630562e+03 5.314517980020379978e-02
1.927042235586346578e+03 4.192114463839309579e-02
1.926317459878369846e+03 1.281671491688591014e-01
1.925592778088330306e+03 5.211547271332497150e-02
1.924868190205850624e+03 4.110741694831795967e-02
1.924143696220558923e+03 7.265962371140656517e-02
1.923419296122086962e+03 9.324771624114326640e-02
1.922694989900066503e+03 -1.604704054769413813e-03
1.921970777544131124e+03 7.127051634533677904e-02
1.921246659043912587e+03 -2.230370063749650619e-02
1.920522634389049927e+03 9.093368318462764777e-02
1.919798703569176723e+03 4.947870778671630693e-02
1.919074866573935651e+03 3.911576109377330052e-02
1.918351123392963927e+03 1.302511660900589618e-01
1.917627474015906046e+03 8.937673332736853493e-02
1.916903918432404680e+03 7.905093840171409370e-02
1.916180456632102505e+03 3.849444296538700322e-02
1.915457088604651290e+03 3.829461544556528318e-02
1.914733814339691889e+03 2.815132636622183146e-02
1.914010633826877893e+03 2.799460544186541458e-02
1.913287547055861069e+03 2.783744064474090799e-02
1.912564554016291368e+03 6.681767758324005935e-02
1.911841654697820559e+03 8.592810195766627246e-02
1.911118849090111325e+03 9.516135696984341641e-02
1.910396137182815437e+03 1.043030925599773562e-01
1.909673518965590119e+03 2.710960205707521609e-02
1.908950994428098056e+03 8.420578242825886572e-02
1.908228563559998292e+03 6.479527836731019397e-02
1.907506226350953511e+03 7.782292031520758775e-03
1.906783982790633672e+03 1.017292872047875218e-01
1.906061832868697820e+03 1.386661212580486691e-01
1.905339776574814096e+03 7.279942526369569122e-02
1.904617813898652457e+03 6.317655526651697051e-02
1.903895944829884684e+03 1.676794639797636946e-02
1.903174169358182553e+03 6.250422358298717007e-02
1.902452487473217843e+03 9.894476468964596982e-02
1.901730899164664152e+03 1.257627477317824205e-01
1.901009404422200532e+03 7.982280115830117651e-02
1.900288003235502401e+03 7.325336965647218437e-03
1.899566695594250632e+03 7.893830667405601909e-02
1.898845481488124278e+03 7.852536253825491419e-02
1.898124360906806032e+03 5.149081046723986976e-02
1.897403333839982224e+03 6.006036959877940340e-02
1.896682400277333727e+03 1.585901987612008124e-02
1.895961560208552328e+03 5.068319910761321517e-02
1.895240813623320719e+03 1.025353657757593351e-01
1.894520160511332506e+03 3.286754309347970915e-02
1.893799600862277657e+03 2.409868051228304664e-02
1.893079134665846141e+03 2.396619396073545322e-02
1.892358761911738839e+03 1.007160443987341475e-01
1.891638482589643900e+03 6.633484963953632796e-02
1.890918296689264025e+03 1.526689302961221212e-02
1.890198204200294640e+03 9.956321594750074111e-02
1.889478205112436626e+03 4.027852455429543899e-02
1.888758299415390866e+03 9.857720438144967900e-02
1.888038487098861879e+03 5.647046227246640959e-02
1.887318768152556004e+03 2.311129907907154626e-02
1.886599142566175942e+03 7.238230435090498016e-02
1.885879610329428033e+03 4.745071661349882508e-02
1.885160171432025891e+03 8.797179324226636621e-02
1.884440825863677674e+03 7.946048769641317344e-02
1.883721573614096997e+03 7.097242016910607076e-02
1.883002414672993837e+03 4.653682294658949281e-02
1.882283349030087265e+03 3.829832570788013757e-02
1.881564376675092717e+03 -4.952257396891600327e-02
1.880845497597725625e+03 6.171954818410225335e-02
1.880126711787706881e+03 1.087907051897519656e-01
1.879408019234761014e+03 1.083022664087464615e-01
1.878689419928603456e+03 3.738600265702194531e-02
1.877970913858966014e+03 1.150657037287580731e-01
1.877252501015567759e+03 6.805401483295923926e-02
1.876534181388136858e+03 7.545082019807598794e-02
1.875815954966406935e+03 4.437627397311814936e-02
1.875097821740102518e+03 5.946811500238240872e-02
1.874379781698955412e+03 2.111893394857981485e-02
1.873661834832701061e+03 7.409528045320654122e-02
1.872943981131074906e+03 8.130279204099243040e-02
1.872226220583806935e+03 3.585425925680059411e-02
1.871508553180641684e+03 3.569299825881237093e-02
1.870790978911310958e+03 6.532917217077718885e-02
1.870073497765559296e+03 5.761527396909736642e-02
1.869356109733129415e+03 7.240787528959911901e-02
1.868638814803762216e+03 7.949473907055346067e-02
1.867921612967202236e+03 7.192643661358347207e-02
1.867204504213199471e+03 7.152744055329167405e-02
1.866487488531500276e+03 9.324672185690870141e-02
1.865770565911849189e+03 7.107274638032469449e-02
1.865053736344003482e+03 1.069692719417430771e-01
1.864336999817709511e+03 6.337112813058133620e-02
1.863620356322728185e+03 7.739925497113948893e-02
1.862903805848809498e+03 8.423647391110626603e-02
1.862187348385710720e+03 5.538688724219201220e-02
1.861470983923190943e+03 4.093498677380544293e-02
1.860754712451011073e+03 4.076053889631180843e-02
1.860038533958930202e+03 5.471309029643689481e-02
1.859322448436711056e+03 6.854370928778412420e-02
1.858606455874121821e+03 4.726361661546919779e-02
1.857890556260923404e+03 8.892015125639664286e-02
1.857174749586883991e+03 8.855673306292548286e-02
1.856459035841773584e+03 8.129006652988537973e-02
1.855743415015360370e+03 5.352393798883280096e-02
1.855027887097419807e+03 9.461983178324652466e-02
1.854312452077721900e+03 1.354103694385431211e-01
1.853597109946040291e+03 1.144201924207897958e-01
1.852881860692154078e+03 5.270846990254614284e-02
1.852166704305836902e+03 6.607461486447048504e-02
1.851451640776871500e+03 3.885712092993889172e-02
1.850736670095038789e+03 1.060826970818313508e-01
1.850021792250119688e+03 9.235945628118263917e-02
1.849307007231896932e+03 8.526569973730664664e-02
1.848592315030153259e+03 3.823723653134623868e-02
1.847877715634680499e+03 8.453581914848087853e-02
1.847163209035263208e+03 1.568970008551727191e-01
1.846448795221691398e+03 7.066317866009150239e-02
1.845734474183755083e+03 9.659475230243309840e-02
1.845020245911249731e+03 1.027051580075610815e-01
1.844306110393968993e+03 1.152915886434982690e-01
1.843592067621704700e+03 1.018629921720890369e-01
1.842878117584255961e+03 1.207950289378710851e-01
1.842164260271421881e+03 9.462326465458628655e-02
1.841450495672999750e+03 1.746479476432215988e-02
1.840736823778794133e+03 1.004662054856531594e-01
1.840023244578609592e+03 5.566458269985411628e-02
1.839309758062243418e+03 7.467411804915832785e-02
1.838596364219505631e+03 8.076884471538940680e-02
1.837883063040206252e+03 9.313282135576662901e-02
1.837169854514148028e+03 9.282439435129131999e-02
1.836456738631144617e+03 1.113631346337688038e-01
1.835743715381009679e+03 7.964375303591843258e-02
1.835030784753553235e+03 6.064458153930743500e-02
1.834317946738592582e+03 8.531276125114646558e-02
1.833605201325941380e+03 6.022050522206656709e-02
1.832892548505418745e+03 1.094589353785725833e-01
1.832179988266843793e+03 1.337337856042973283e-01
1.831467520600037460e+03 4.733258011627596712e-02
1.830755145494820681e+03 1.085928915966898750e-01
1.830042862941019848e+03 5.334855291691179696e-02
1.829330672928457716e+03 4.715729548814222294e-02
1.828618575446964314e+03 1.140628331234955078e-01
1.827906570486360579e+03 1.078155168412154169e-01
1.827194658036481997e+03 1.195306313785149538e-01
1.826482838087158598e+03 5.265977645752999148e-02
1.825771110628224051e+03 8.864499079281405736e-02
1.825059475649510205e+03 1.003560185508856617e-01
1.824347933140854366e+03 7.005840620102475602e-02
1.823636483092090202e+03 6.975954518612323407e-02
1.822925125493060477e+03 7.536921779548505507e-02
1.822213860333600678e+03 1.163867382637172460e-01
1.821502687603559025e+03 8.646825765562565769e-02
1.820791607292771005e+03 7.436910165950456897e-02
1.820080619391086657e+03 1.323631967636831053e-01
1.819369723888348744e+03 9.114187596162141858e-02
1.818658920774407306e+03 7.917475524875663973e-02
1.817948210039108744e+03 9.033416533178294239e-02
1.817237591672303097e+03 3.842376131386804339e-02
1.816527065663844041e+03 7.837058215887759971e-02
1.815816632003587074e+03 8.383098799546762070e-02
1.815106290681382234e+03 1.176787435831885276e-01
1.814396041687088655e+03 9.460714549086421399e-02
1.813685885010565471e+03 1.111591016776328489e-01
1.812975820641666360e+03 5.449185290421282302e-02
1.812265848570257731e+03 8.798315594324891686e-02
1.811555968786200538e+03 9.306427454516742748e-02
1.810846181279359371e+03 7.047525228533833841e-02
1.810136486039593365e+03 1.201458468940130170e-01
1.809426883056778024e+03 9.768120951382244788e-02
1.808717372320776121e+03 1.028977700139080964e-01
1.808007953821459523e+03 6.962534520284931194e-02
1.807298627548696459e+03 7.489673512059594196e-02
1.806589393492362433e+03 1.347637785744721928e-01
1.805880251642332951e+03 4.722933959180015961e-02
1.805171201988479879e+03 7.413935986014895396e-02
1.804462244520680542e+03 1.339765443213368767e-01
1.803753379228815902e+03 8.493956848488390388e-02
1.803044606102765101e+03 7.396965745133637915e-02
1.802335925132410921e+03 1.224432343877945861e-01
1.801627336307634323e+03 6.290309585756884148e-02
1.800918839618319907e+03 1.112351113824580073e-01
1.800210435054354093e+03 4.654401356779350879e-02
1.799502122605626937e+03 1.269391840165867702e-01
1.798793902262024858e+03 6.247380129188490755e-02
1.798085774013436094e+03 9.457919797177501142e-02
1.797377737849756159e+03 1.425408109480153229e-01
1.796669793760875109e+03 3.017116567744542246e-02
1.795961941736695735e+03 1.314753449654839645e-01
1.795254181767102637e+03 8.873660430350500949e-02
1.794546513842002241e+03 8.885612398510212007e-02
1.793838937951291882e+03 1.100875267978683320e-01
1.793131454084872530e+03 1.524291216098975221e-01
1.792424062232645156e+03 1.363549103746085067e-01
1.791716762384512549e+03 9.361127868445857925e-02
1.791009554530384776e+03 1.040047510640032813e-01
1.790302438660162807e+03 1.724518926483915859e-01
1.789595414763758527e+03 1.470761988908745876e-01
1.788888482831078363e+03 1.217657049058868263e-01
1.788181642852037839e+03 1.241332013746545698e-01
1.787474894816548840e+03 1.029020493102103390e-01
1.786768238714521431e+03 8.176806807568585966e-02
1.786061674535874772e+03 9.191287146653773221e-02
1.785355202270526206e+03 9.709180511711483497e-02
1.784648821908393074e+03 9.675274324805184512e-02
1.783942533439394538e+03 1.326197870026771808e-01
1.783236336853453395e+03 4.967934330777377255e-02
1.782530232140494263e+03 6.509357928829662132e-02
1.781824219290438123e+03 1.319488282688180414e-01
1.781118298293213229e+03 1.009004472940026598e-01
1.780412469138747838e+03 6.491647403880068667e-02
1.779706731816968386e+03 5.450254006112304622e-02
1.779001086317806767e+03 7.502811245846827126e-02
1.778295532631194874e+03 1.004994561123853797e-01
1.777590070747064601e+03 1.109204028224622385e-01
1.776884700655355118e+03 1.005897962163162934e-01
1.776179422345994681e+03 9.538214627015680069e-02
1.775474235808929734e+03 1.004299069555185803e-01
1.774769141034097629e+03 9.012823639172694301e-02
1.774064138011435716e+03 8.493985722062767640e-02
1.773359226730888622e+03 9.496468597047851012e-02
1.772654407182399154e+03 9.475593115800572119e-02
1.771949679355913759e+03 1.046510598031931832e-01
1.771245043241377061e+03 8.918193596591997285e-02
1.770540498828739146e+03 5.865220853436793613e-02
1.769836046107950096e+03 1.440800807428422869e-01
1.769131685068958177e+03 1.035399702535367839e-01
1.768427415701718928e+03 1.233128111674413468e-01
1.767723237996186072e+03 1.129661541873001745e-01
1.767019151942313329e+03 1.575246193653514204e-01
1.766315157530059878e+03 1.625533439333039232e-01
1.765611254749384898e+03 1.475851552346069961e-01
1.764907443590242110e+03 1.476067716928917972e-01
1.764203724042601607e+03 8.777740334899548913e-02
1.763500096096422567e+03 1.276574987267875827e-01
1.762796559741667807e+03 1.226906282037437540e-01
1.762093114968303780e+03 7.781391336897396094e-02
1.761389761766300580e+03 1.075967656907025616e-01
1.760686500125624661e+03 1.124633894349734431e-01
1.759983330036247935e+03 1.523586380475164537e-01
1.759280251488142312e+03 1.617426043175450856e-01
1.758577264471279705e+03 7.218218725321917661e-02
1.757874368975633843e+03 1.018073665602870631e-01
1.757171564991183914e+03 1.462203574543740892e-01
1.756468852507905467e+03 1.412199745844154308e-01
1.755766231515781328e+03 1.016833478568817534e-01
1.755063702004787046e+03 1.263487114800145028e-01
1.754361263964907266e+03 1.262596556464318232e-01
1.753658917386126632e+03 1.360480346976601640e-01
1.752956662258427968e+03 1.410300671359483449e-01
1.752254498571797740e+03 1.753057414224588606e-01
1.751552426316229685e+03 1.703569558326081257e-01
1.750850445481706629e+03 1.210635381227415375e-01
1.750148556058222312e+03 1.505659108419417080e-01
1.749446758035768653e+03 1.603566965879420492e-01
1.748745051404341211e+03 1.356943289212742820e-01
1.748043436153933726e+03 1.401842104561578650e-01
1.747341912274545393e+03 1.401354374005443215e-01
1.746640479756169952e+03 1.552857751207925019e-01
1.745939138588812057e+03 1.359970915220137522e-01
1.745237888762472721e+03 1.759500006688686224e-01
1.744536730267149323e+03 1.466646641374594606e-01
1.743835663092853792e+03 1.670221642458663835e-01
1.743134687229587144e+03 2.023897255172953380e-01
1.742433802667359487e+03 2.229903356158694783e-01
1.741733009396177295e+03 1.784744499274977525e-01
1.741032307406050677e+03 1.940836017185884610e-01
1.740331696686993382e+03 1.946724709044696799e-01
1.739631177229017339e+03 1.851142121742363200e-01
1.738930749022136297e+03 2.302455288680117784e-01
1.738230412056367641e+03 2.506874601352839793e-01
1.737530166321730576e+03 2.255999317590207387e-01
1.736830011808242489e+03 2.105623101933583874e-01
1.736129948505920765e+03 1.748119305459823469e-01
1.735429976404793706e+03 2.255219783817118406e-01
1.734730095494880516e+03 1.952779402467256231e-01
1.734030305766205856e+03 1.953950624550997439e-01
1.733330607208798028e+03 2.715545092884392164e-01
1.732630999812685332e+03 2.368428857465664228e-01
1.731931483567896066e+03 2.171649410926827506e-01
1.731232058464463989e+03 1.871905614786112948e-01
1.730532724492415582e+03 2.802965273108535271e-01
1.729833481641790058e+03 2.244913344462922677e-01
1.729134329902619356e+03 2.614270199784536342e-01
1.728435269264940871e+03 2.675065867764758742e-01
1.727736299718795635e+03 2.631513418493316436e-01
1.727037421254221044e+03 2.275060081556123104e-01
1.726338633861258131e+03 3.225882227593988572e-01
1.725639937529949748e+03 2.763200154430121014e-01
1.724941332250338746e+03 3.247647075371631331e-01
1.724242818012475254e+03 2.623349472437638275e-01
1.723544394806403943e+03 2.738406443179419725e-01
1.722846062622169484e+03 3.125097491792306337e-01
1.722147821449827461e+03 2.442670439235382351e-01
1.721449671279428003e+03 2.616097142805823839e-01
1.720751612101019418e+03 2.249550998761548071e-01
1.720053643904662749e+03 2.695634337133710479e-01
1.719355766680413581e+03 2.982329423625031395e-01
1.718657980418325678e+03 2.996113615955847687e-01
1.717960285108458265e+03 1.906846371753795344e-01
1.717262680740872383e+03 2.193685176971802708e-01
1.716565167305632713e+03 1.925510960154799278e-01
1.715867744792798476e+03 1.823297234993529747e-01
1.715170413192434353e+03 2.169996315419067123e-01
1.714473172494610480e+03 2.181129369723282529e-01
1.713776022689391539e+03 1.845189852129712205e-01
1.713078963766847664e+03 2.190180633263076326e-01
1.712381995717048994e+03 1.796437275613116669e-01
1.711685118530069303e+03 1.743053402174386535e-01
1.710988332195980547e+03 1.926129607841135516e-01
1.710291636704860139e+03 1.533497412123739634e-01
1.709595032046781853e+03 1.310671725572496726e-01
1.708898518211823102e+03 1.611638597892526281e-01
1.708202095190063119e+03 1.680979765637863610e-01
1.707505762971588410e+03 1.573126506036913175e-01
1.706809521546478209e+03 1.344199738473188244e-01
1.706113370904813564e+03 1.713865751124908077e-01
1.705417311036682804e+03 6.363029990151233828e-02
1.704721341932170617e+03 1.127653286029266094e-01
1.704025463581370786e+03 1.809536444462720162e-01
1.703329675974366182e+03 6.490945474050661967e-02
1.702633979101252407e+03 1.399117656404815779e-01
1.701938372952121426e+03 8.454217915242684400e-02
1.701242857517067023e+03 6.622492821756706394e-02
1.700547432786182981e+03 7.301342072314130627e-02
1.699852098749568540e+03 8.557211408648955631e-02
1.699156855397324762e+03 4.773851529315652903e-02
1.698461702719547247e+03 9.858360162501023094e-02
1.697766640706338876e+03 6.042454705015370964e-02
1.697071669347804345e+03 6.042144509031739663e-02
1.696376788634046534e+03 1.112839586056605656e-01
1.695681998555171958e+03 9.857635501551983981e-02
1.694987299101290773e+03 6.042874024615497303e-02
1.694292690262505857e+03 7.290725304034718912e-02
1.693598172028931003e+03 9.195665882777478983e-02
1.692903744390680004e+03 4.752333985170061059e-02
1.692209407337861194e+03 2.849973574740103169e-02
1.691515160860595643e+03 9.509453498320294060e-03
1.690821004948995324e+03 2.217620419119798250e-02
1.690126939593177667e+03 4.748422432641266622e-02
1.689432964783263742e+03 4.744109955844728888e-02
1.688739080509372798e+03 -1.584660185129517854e-02
1.688045286761631360e+03 4.736685657012119216e-02
1.687351583530156859e+03 2.838780488346927255e-02
1.686657970805079458e+03 2.204738133033027139e-02
1.685964448576522045e+03 3.096963150051281182e-03
1.685271016834612965e+03 3.463231264600973719e-02
1.684577675569482381e+03 -9.529252792941424535e-03
1.683884424771262275e+03 1.566841407015254900e-02
1.683191264430086449e+03 2.191261175147510981e-02
1.682498194536085066e+03 3.040835613131316530e-03
1.681805215079395566e+03 3.420590460401830984e-02
1.681112326050153570e+03 -1.566550330660139087e-02
1.680419527438500154e+03 6.507667493155572247e-02
1.679726819234572758e+03 2.775430232726625382e-02
1.679034201428512461e+03 2.149779281336432549e-02
1.678341674010462157e+03 5.224090296084878821e-02
1.677649236970566562e+03 5.825736914936728572e-02
1.676956890298970393e+03 -1.546233769715934375e-02
1.676264633985823821e+03 9.050848727645740763e-03
1.675572468021273380e+03 3.342119957409982189e-02
1.674880392395467425e+03 7.005295556797278000e-02
1.674188407098559765e+03 8.974573511334838632e-03
1.673496512120702391e+03 3.939528132322559634e-02
1.672804707452050934e+03 5.757893674164164810e-02
1.672112993082759203e+03 6.954353397011864280e-02
1.671421369002986467e+03 5.115343635845749637e-02
1.670729835202890172e+03 2.699951728886411037e-02
1.670038391672631406e+03 5.733088378714489702e-02
1.669347038402373073e+03 6.356410304706661130e-02
1.668655775382276261e+03 1.124717179095034575e-01
1.667964602602507512e+03 1.127884261125151055e-01
1.667273520053233369e+03 1.008556770622169863e-01
1.666582527724618558e+03 8.272489638501517861e-02
1.665891625606835078e+03 1.199547933128006644e-01
1.665200813690053110e+03 6.466505154888305129e-02
1.664510091964442836e+03 1.826856368253130802e-01
1.663819460420179894e+03 1.832014138188065577e-01
1.663128919047438103e+03 1.463154622154128059e-01
1.662438467836393102e+03 1.280286032762674719e-01
1.661748106777225985e+03 1.346710153075865724e-01
1.661057835860112391e+03 2.169304013302834622e-01
1.660367655075237053e+03 2.049378801920288262e-01
1.659677564412781066e+03 2.689205703471510001e-01
1.658987563862923707e+03 2.570747669580183414e-01
1.658297653415855166e+03 2.769485570450839762e-01
1.657607833061763813e+03 3.033455209800964836e-01
1.656918102790832563e+03 2.786188484166640666e-01
1.656228462593253425e+03 3.567523470353479165e-01
1.655538912459218409e+03 3.578108557432650438e-01
1.654849452378917704e+03 2.813059144635742248e-01
1.654160082342548776e+03 3.192877502651449984e-01
1.653470802340305454e+03 3.509710467189105509e-01
1.652781612362383385e+03 3.698611083622915796e-01
1.652092512398981853e+03 3.952841749865349530e-01
1.651403502440301963e+03 4.802899610835464350e-01
1.650714582476544820e+03 5.060385070984878553e-01
1.650025752497911526e+03 5.649624754740395494e-01
1.649337012494606824e+03 6.106730480463130606e-01
1.648648362456839095e+03 5.661964232657229479e-01
1.647959802374813080e+03 5.793642371645555400e-01
1.647271332238738978e+03 6.530442961111149192e-01
1.646582952038825169e+03 6.406926623277284794e-01
1.645894661765285491e+03 6.568867348260098993e-01
1.645206461408330142e+03 6.730486660837148305e-01
1.644518350958176597e+03 7.430245859002034825e-01
1.643830330405038694e+03 7.336755550318281305e-01
1.643142399739135726e+03 7.645357355282218492e-01
1.642454558950686987e+03 7.823526559551911008e-01
1.641766808029909953e+03 7.998131289582564030e-01
1.641079146967025736e+03 9.038912364290623280e-01
1.640391575752264544e+03 8.452365649013966475e-01
1.639704094375845671e+03 8.547646122452368100e-01
1.639016702827995687e+03 9.116598108085809393e-01
1.638329401098942981e+03 9.762996741440213011e-01
1.637642189178917761e+03 8.692776638444403847e-01
1.636955067058150235e+03 9.613641055429184012e-01
1.636268034726870610e+03 9.573096066323162345e-01
1.635581092175316371e+03 1.000000000000000000e+00
1.634894239393719545e+03 9.341586208249808010e-01
1.634207476372315796e+03 9.025423403905434849e-01
1.633520803101346246e+03 8.922085856040292695e-01
1.632834219571048379e+03 8.181392889909134825e-01
1.632147725771663318e+03 7.928627566129318183e-01
1.631461321693434002e+03 7.251294941481024603e-01
1.630775007326603372e+03 7.350255636390534697e-01
1.630088782661418009e+03 7.563689783673703815e-01
1.629402647688122670e+03 7.419675111833244907e-01
1.628716602396969392e+03 7.204586897149046765e-01
1.628030646778202936e+03 7.059099332844597230e-01
1.627344780822077155e+03 6.621382395776952423e-01
1.626659004518845904e+03 6.938715588752507601e-01
1.625973317858757582e+03 6.455336093721549817e-01
1.625287720832075138e+03 5.820779332851612198e-01
1.624602213429050607e+03 6.800346040309340756e-01
1.623916795639945121e+03 5.422528430208032324e-01
1.623231467455016173e+03 5.518442494503346119e-01
1.622546228864528530e+03 5.391058219643030114e-01
1.621861079858741505e+03 5.412496381296902914e-01
1.621176020427919866e+03 4.458244958258327784e-01
1.620491050562330202e+03 4.024491657576987902e-01
1.619806170252242737e+03 3.727719091794643447e-01
1.619121379487920422e+03 4.111207240945174979e-01
1.618436678259638938e+03 3.208305704798478653e-01
1.617752066557664875e+03 3.591396483894736535e-01
1.617067544372273915e+03 3.056465048362937420e-01
1.616383111693739920e+03 2.830958663038036227e-01
1.615698768512340393e+03 2.384372030017462840e-01
1.615014514818352836e+03 2.696089495375433298e-01
1.614330350602052931e+03 2.934094378545404891e-01
1.613646275853723637e+03 2.559525406256419333e-01
1.612962290563644274e+03 1.952898470850865653e-01
1.612278394722103258e+03 1.727006500042049808e-01
1.611594588319378090e+03 1.809937378617877402e-01
1.610910871345760825e+03 2.201832999247488043e-01
1.610227243791539877e+03 2.046561109453808591e-01
1.609543705646998205e+03 2.360460622662122199e-01
1.608860256902433321e+03 1.897074117661924353e-01
1.608176897548133638e+03 1.354794309976509181e-01
1.607493627574389393e+03 1.197600144117583754e-01
1.606810446971501733e+03 2.298056553680216385e-01
1.606127355729764531e+03 1.284373127429365713e-01
1.605444353839475298e+03 8.942481899155015068e-02
1.604761441290931543e+03 1.054221446354224045e-01
1.604078618074438054e+03 3.451512614676729290e-02
1.603395884180295980e+03 1.217956634403098148e-01
1.602713239598808286e+03 1.299920157270420262e-01
1.602030684320277942e+03 9.050775388948882616e-02
1.601348218335017009e+03 1.302355152042815323e-01
1.600665841633328455e+03 8.242404004185187316e-02
1.599983554205524342e+03 1.303892095983832933e-01
1.599301356041914914e+03 1.865480425491765348e-01
1.598619247132812234e+03 1.888450488413122644e-02
1.597937227468532001e+03 3.484561706189909930e-02
1.597255297039386278e+03 5.887839630600620600e-02
1.596573455835696222e+03 2.854907508268151803e-03
1.595891703847777535e+03 -1.319505362296277164e-02
1.595210041065951373e+03 -2.125419447072168441e-02
1.594528467480535255e+03 5.093775974965534387e-02
1.593846983081855797e+03 5.894608363942371171e-02
1.593165587860237792e+03 9.879977513678379897e-02
1.592484281806002400e+03 9.890862094496293000e-02
1.591803064909481691e+03 3.485858955304951823e-02
1.591121937160998641e+03 5.893779953316737041e-02
1.590440898550888960e+03 -5.242288557549970064e-03
1.589759949069481081e+03 5.101151057400495764e-02
1.589079088707108895e+03 3.494898677555396960e-02
1.588398317454104472e+03 4.301975877395416287e-02
1.587717635300805341e+03 1.155974435567517500e-01
1.587037042237549031e+03 9.147708257010361832e-02
1.586356538254673069e+03 8.349731584024486231e-02
1.585676123342520441e+03 1.887748482022305954e-02
1.584995797491428675e+03 2.737027290010339911e-03
1.584315560691744395e+03 1.080681734816557604e-02
1.583635412933810585e+03 -2.958709215683625465e-02
1.582955354207972050e+03 1.886018047452939911e-02
1.582275384504577232e+03 1.886737944516780202e-02
1.581595503813976393e+03 8.356145443271109641e-02
1.580915712126517974e+03 -2.155689525007976545e-02
1.580236009432555875e+03 -5.403505301062205834e-03
1.579556395722442176e+03 6.756467533462699737e-02
1.578876870986530776e+03 4.336866192365516903e-02
1.578197435215177393e+03 1.900952996464224526e-02
1.577518088398743203e+03 7.638510231500195147e-02
1.576838830527582104e+03 4.376387217380114242e-02
1.576159661592058910e+03 1.916389226583036301e-02
1.575480581582536615e+03 2.683363349453322857e-03
1.574801590489372757e+03 -3.043423818278277043e-02
1.574122688302937604e+03 4.405148067534619266e-02
1.573443875013595971e+03 2.754972571644462992e-02
1.572765150611714489e+03 4.417066469986458133e-02
1.572086515087665248e+03 1.098695877990905727e-02
1.571407968431814879e+03 6.930401642393406447e-02
1.570729510634537291e+03 2.767785152377464503e-02
1.570051141686210030e+03 1.940318983887585197e-02
1.569372861577201547e+03 1.946372583423333982e-02
1.568694670297894845e+03 -1.422380315807627270e-02
1.568016567838662013e+03 -5.663083725891179115e-02
1.567338554189886054e+03 5.366548247424666324e-02
1.566660629341948152e+03 2.826168600878081749e-02
1.565982793285229491e+03 3.692176754363934998e-02
1.565305046010113074e+03 1.574531720098682475e-01
1.564627387506985542e+03 3.719190094864834734e-02
1.563949817766233537e+03 7.196672644019912191e-02
1.563272336778243698e+03 8.073075237077066701e-02
1.562594944533408125e+03 2.650720674170086149e-03
1.561917641022115276e+03 4.613400469002915116e-02
1.561240426234762708e+03 7.226508364704681275e-02
1.560563300161735242e+03 7.229413131166413653e-02
1.559886262793437709e+03 9.847186539320250398e-02
1.559209314120264025e+03 8.998254305491104610e-02
1.558532454132609928e+03 6.374571704767363622e-02
1.557855682820878428e+03 6.383185410239118618e-02
1.557179000175468900e+03 1.164994585164756957e-01
1.556502406186782537e+03 8.155619230069863224e-02
1.555825900845229626e+03 3.768533241587036786e-02
1.555149484141209541e+03 9.947489420847135944e-02
1.554473156065132571e+03 1.175432698430215889e-01
1.553796916607403546e+03 5.584248444432163283e-02
1.553120765758438210e+03 7.386645768183573713e-02
1.552444703508643215e+03 1.009798318939797018e-01
1.551768729848434305e+03 6.542383967806159051e-02
1.551092844768223586e+03 9.273647858564038060e-02
1.550417048258428622e+03 4.784653911126251352e-02
1.549741340309466977e+03 1.206807285482978387e-01
1.549065720911756216e+03 2.214924306587934821e-01
1.548390190055715721e+03 1.216261477883699149e-01
1.547714747731770331e+03 1.313036032764983707e-01
1.547039393930337610e+03 1.502521936581585615e-01
1.546364128641846037e+03 2.057020224068683567e-01
1.545688951856722269e+03 1.319379797800592224e-01
1.545013863565391148e+03 1.431210717402833787e-01
1.544338863758284788e+03 8.952853668338714432e-02
1.543663952425828029e+03 1.005843059748908752e-01
1.542989129558460263e+03 7.470186531717169787e-02
1.542314395146606330e+03 3.031347251335744439e-02
1.541639749180707440e+03 3.962804829119449812e-02
1.540965191651197529e+03 1.514333648566313917e-01
1.540290722548512349e+03 6.793118226918612446e-02
1.539616341863091293e+03 1.993497713950642958e-01
1.538942049585379209e+03 1.059802271966299725e-01
1.538267845705811851e+03 1.535867675760480555e-01
1.537593730214839525e+03 1.162139499871559095e-01
1.536919703102899803e+03 2.022065655047753374e-01
1.536245764360442990e+03 2.029559166532229064e-01
1.535571913977913937e+03 2.132312294311349832e-01
1.534898151945768404e+03 1.179326300836588681e-01
1.534224478254449423e+03 1.954755509669762747e-01
1.533550892894414574e+03 1.284079609965006752e-01
1.532877395856112344e+03 1.287278074393063410e-01
1.532203987130002133e+03 1.782279606534969141e-01
1.531530666706537886e+03 8.102474605364570759e-02
1.530857434576177184e+03 1.406476857326929009e-01
1.530184290729383065e+03 2.207282499717809765e-01
1.529511235156611292e+03 9.228585162678921983e-02
1.528838267848326723e+03 1.429464773377422393e-01
1.528165388794992396e+03 2.445406805824713037e-01
1.527492597987074987e+03 1.242114400169083283e-01
1.526819895415037536e+03 2.268774758199939012e-01
1.526147281069352175e+03 5.383850242751041931e-02
1.525474754940487401e+03 7.473747593553184410e-02
1.524802317018911708e+03 1.580680621896000393e-01
1.524129967295099050e+03 2.632378005411131761e-01
1.523457705759523378e+03 1.599303835542513208e-01
1.522785532402660465e+03 2.451441438264078676e-01
1.522113447214986081e+03 1.617418432255527394e-01
1.521441450186975999e+03 6.662218305988744371e-02
1.520769541309115084e+03 1.099190091120780810e-01
1.520097720571879108e+03 2.185138154242032837e-01
1.519425987965756576e+03 1.546569922192390645e-01
1.518754343481226897e+03 1.337077251269850331e-01
1.518082787108776756e+03 2.118500093099786319e-01
1.517411318838892839e+03 2.134440003849497891e-01
1.516739938662060013e+03 2.039452861573666786e-01
1.516068646568775875e+03 3.294934245035451292e-01
1.515397442549523475e+03 1.162662413362083452e-01
1.514726326594802231e+03 3.462156163435039513e-01
1.514055298695102465e+03 2.335895950335490634e-01
1.513384358840919958e+03 2.470280771953287935e-01
1.512713507022752310e+03 2.138954282477907309e-01
1.512042743231095301e+03 1.210633640112787068e-01
1.511372067456453806e+03 3.009880769909791809e-01
1.510701479689327243e+03 2.793944446563672024e-01
1.510030979920216851e+03 1.119767437640043356e-01
1.509360568139627503e+03 2.230566358649247738e-01
1.508690244338065895e+03 2.986503207810610738e-01
1.508020008506035083e+03 2.386574262676760261e-01
1.507349860634049037e+03 2.778850826916213768e-01
1.506679800712618089e+03 2.546493965585936436e-01
1.506009828732247115e+03 3.200060232618057721e-01
1.505339944683453723e+03 2.968259308228991533e-01
1.504670148556753702e+03 3.761920479913313797e-01
1.504000440342659203e+03 2.364575743505102912e-01
1.503330820031687836e+03 9.433282329531993138e-02
1.502661287614360845e+03 2.136418647943696125e-01
1.501991843081195839e+03 2.815598895071997898e-01
1.501322486422715883e+03 2.570619403540859715e-01
1.500653217629442224e+03 2.186289662201084116e-01
1.499984036691901565e+03 3.018169957461922515e-01
1.499314943600620609e+03 3.863361506780936261e-01
1.498645938346122421e+03 2.099059710028387260e-01
1.497977020918939161e+03 1.977537091533606017e-01
1.497308191309599351e+03 1.572042376401295571e-01
1.496639449508636972e+03 3.141184536602522615e-01
1.495970795506582363e+03 3.166898671000427101e-01
1.495302229293971322e+03 2.186562960118343946e-01
1.494633750861339649e+03 3.220510354528668406e-01
1.493965360199224961e+03 1.930482458382154487e-01
1.493297057298168511e+03 3.422498792214469510e-01
1.492628842148706099e+03 3.153514910925459547e-01
1.491960714741384436e+03 3.181489126092606479e-01
1.491292675066742959e+03 2.905363431428895638e-01
1.490624723115324741e+03 3.186241371837388869e-01
1.489956858877681952e+03 1.930007227757457589e-01
1.489289082344357666e+03 2.361069918369090304e-01
1.488621393505900414e+03 1.442108334658941671e-01
1.487953792352866003e+03 2.563649567188302503e-01
1.487286278875799326e+03 4.503326940898532138e-01
1.486618853065259827e+03 2.934439993032348926e-01
1.485951514911797858e+03 6.818313621224210419e-02
1.485284264405971044e+03 4.303329489440025912e-01
1.484617101538337010e+03 2.685288082914198959e-01
1.483950026299457022e+03 3.715870362291266438e-01
1.483283038679888705e+03 1.383898325831069143e-01
1.482616138670195141e+03 3.960110741429960224e-01
1.481949326260941234e+03 2.275308813518507056e-01
1.481282601442688247e+03 3.516874666644280167e-01
1.480615964206004719e+03 4.079407946912107508e-01
1.479949414541461010e+03 2.701215617351148124e-01
1.479282952439622022e+03 2.368260104488061346e-01
1.478616577891058114e+03 5.299870276191347429e-01
1.477950290886346920e+03 4.071078861278917826e-01
1.477284091416056981e+03 2.982392954217588654e-01
1.476617979470764112e+03 5.271937881403840898e-01
1.475951955041045949e+03 4.342107754739358283e-01
1.475286018117480126e+03 4.598446651235444937e-01
1.474620168690646096e+03 2.530915686293704892e-01
1.473954406751123315e+03 2.945987813402978772e-01
1.473288732289493055e+03 2.191309389850885081e-01
1.472623145296340226e+03 4.589770914374496913e-01
1.471957645762255197e+03 4.838524968357551526e-01
1.471292233677815602e+03 3.475510970705923963e-01
1.470626909033615448e+03 6.578338386189760412e-01
1.469961671820241463e+03 8.612529584135876493e-02
1.469296522028284016e+03 5.260332976787819304e-01
1.468631459648335294e+03 3.836776052887673760e-01
1.467966484670994760e+03 2.546176884501466509e-01
1.467301597086850961e+03 3.600213188305185774e-01
1.466636796886501543e+03 2.492391773454251669e-01
1.465972084060545967e+03 1.360488010617470211e-01
1.465307458599583697e+03 1.243886910628650144e-01
1.464642920494214195e+03 1.574123813970979557e-01
1.463978469735044200e+03 3.058535295208059668e-01
1.463314106312671356e+03 2.028519595652327201e-01
1.462649830217704221e+03 4.006294093896446973e-01
1.461985641440747713e+03 2.853190728577776891e-01
1.461321539972414030e+03 9.936068895111853372e-02
1.460657525803309909e+03 6.092126068284083873e-01
1.459993598924045727e+03 4.920430161218666276e-01
1.459329759325231862e+03 2.275147636895044623e-01
1.458666006997487784e+03 3.788385977358280088e-01
1.458002341931427509e+03 6.365666414717985333e-01
1.457338764117663231e+03 8.182648715746391188e-01
1.456675273546818062e+03 7.562074256269694095e-01
1.456011870209509652e+03 6.585336281572711226e-01
1.455348554096359294e+03 8.227034349763332477e-01
1.454685325197990096e+03 5.070682846785027342e-01
1.454022183505025168e+03 4.833061031677267083e-01
1.453359129008089440e+03 6.991063540487888472e-01
1.452696161697809657e+03 1.922596037430623905e-01
1.452033281564818026e+03 6.286198397551850947e-01
1.451370488599737655e+03 6.329469937357037335e-01
1.450707782793204387e+03 5.861550115377147652e-01
1.450045164135850428e+03 4.839691881683443886e-01
1.449382632618307980e+03 6.548301904909427096e-01
1.448720188231214706e+03 9.427853050781466182e-01
1.448057830965204630e+03 5.790836545553323944e-01
1.447395560810919051e+03 2.960889954550211534e-01
1.446733377758997449e+03 2.417667596042626932e-01
1.446071281800079305e+03 6.016864109303901031e-01
1.445409272924805919e+03 5.165871286788016326e-01
1.444747351123825865e+03 7.943785746329639075e-01
1.444085516387782263e+03 4.668935746699737765e-01
1.443423768707321869e+03 3.765157803502006684e-01
1.442762108073093259e+03 6.636116996869235729e-01
1.442100534475746827e+03 5.779978752825859489e-01
1.441439047905931147e+03 2.613639286349827007e-01
1.440777648354303892e+03 5.535025137604834278e-01
1.440116335811515455e+03 2.660531131336353883e-01
1.439455110268223507e+03 5.000753207519521570e-01
1.438793971715085718e+03 3.384074334555116637e-01
1.438132920142754301e+03 3.761470690330163125e-01
1.437471955541897842e+03 1.415540400436853252e-01
1.436811077903170371e+03 9.318472144726628326e-01
1.436150287217240475e+03 2.500709879635357735e-01
1.435489583474769461e+03 1.481485295841288019e-01
1.434828966666422275e+03 2.220082593987877939e-01
1.434168436782869321e+03 4.062460634665251286e-03
1.433507993814775546e+03 7.369404481301442544e-01
1.432847637752813171e+03 5.314888772716449550e-01
1.432187368587650781e+03 2.312451233369569592e-01
1.431527186309964236e+03 3.394204689973554512e-01
1.430867090910427578e+03 6.141868155250126415e-01
1.430207082379713029e+03 -3.006296550505684340e-01
1.429547160708503725e+03 5.059025117903273028e-01
1.428887325887471889e+03 -3.490500705003137250e-01
1.428227577907302475e+03 4.377485874528068144e-01
1.427567916758673164e+03 -7.628322992649601286e-02
1.426908342432268910e+03 6.538708453415218447e-01
1.426248854918776487e+03 2.125561648198956710e-01
1.425589454208875395e+03 1.705059849912735903e-01
1.424930140293257864e+03 1.720001885410146203e-01
1.424270913162610668e+03 3.907376356399431261e-01
1.423611772807624220e+03 3.088852959076011651e-01
1.422952719218990751e+03 2.879816726090999590e-01
1.422293752387398854e+03 2.655108232953803382e-01
1.421634872303551674e+03 -2.974573609789536444e-01
1.420976078958135986e+03 -3.279117612577723828e-01
1.420317372341853115e+03 -4.507286789366904967e-01
1.419658752445404389e+03 -5.783235626443010702e-01
1.419000219259483856e+03 -5.517340165872455238e-01
1.418341772774796482e+03 -1.921241062019768409e-01
1.417683412982045411e+03 -4.917783092654116617e-01
1.417025139871931970e+03 -1.163619447899863629e-01
1.416366953435168398e+03 -7.711920956843265618e-02
1.415708853662456022e+03 2.576776457771251527e-01
1.415050840544505263e+03 4.032848286600465015e-01
1.414392914072026542e+03 1.048571880281409102e-01
1.413735074235732100e+03 3.107451694788222474e-01
1.413077321026334175e+03 4.145466961937419037e-03
1.412419654434546828e+03 6.284708426232534784e-01
1.411762074451085937e+03 2.695970483731250367e-01
1.411104581066669198e+03 -1.050515854726828402e-01
1.410447174272016127e+03 2.235613037701669747e-01
1.409789854057846242e+03 -1.064163219914251585e-01
1.409132620414880876e+03 2.358843213377235237e-01
1.408475473333843183e+03 2.962127756460308792e-01
1.407818412805458138e+03 2.929745137492430485e-01
1.407161438820448893e+03 1.830972294826556379e-01
1.406504551369547698e+03 2.412142039661762938e-01
1.405847750443477707e+03 -4.795424426742930235e-01
1.405191036032972988e+03 6.122896503327212026e-01
1.404534408128763971e+03 -1.169039178413734531e-01
1.403877866721586543e+03 1.282370370308839880e-01
1.403221411802171133e+03 4.148901562026054146e-03
1.402565043361253629e+03 2.625888930306624069e-01
1.401908761389573556e+03 5.891902975414681221e-01
1.401252565877868619e+03 -2.662664568378822483e-01
1.400596456816880163e+03 4.753224141922508528e-01
1.399940434197349532e+03 2.102981664605591550e-01
1.399284498010016250e+03 -4.890131336737865153e-01
1.398628648245630757e+03 2.951323723125997001e-01
1.397972884894934396e+03 5.057870096619461187e-01
1.397317207948677606e+03 -2.968634361087892914e-01
1.396661617397605369e+03 -2.224144795899706817e-01
1.396006113232473581e+03 2.318810540993469227e-01
1.395350695444029043e+03 4.841660017974415142e-01
1.394695364023025832e+03 -3.956582012381775759e-01
1.394040118960219843e+03 -2.312268624113047732e-01
1.393384960246366973e+03 -3.215681874296825726e-01
1.392729887872223117e+03 8.744948830494209124e-02
1.392074901828547809e+03 -1.636843586699365249e-01
1.391420002106100583e+03 1.750441048656426468e-01
1.390765188695644611e+03 4.443700583338026089e-01
1.390110461587941245e+03 1.837711824181071374e-01
1.389455820773759115e+03 -3.603328308787557832e-01
1.388801266243857754e+03 1.931213908029708604e-01
1.388146797989009428e+03 -9.133612117976688816e-02
1.387492415999979130e+03 -8.930992395719218602e-02
1.386838120267540944e+03 -1.869858908239071804e-01
1.386183910782465318e+03 2.007963193066493734e-01
1.385529787535524520e+03 -5.921380184893449972e-01
1.384875750517494453e+03 -6.946193897270883655e-01
1.384221799719149203e+03 1.017667736903014708e+00
1.383567935131266495e+03 3.754508993360192864e-03
1.382914156744625870e+03 4.301537234679409516e-01
1.382260464550008692e+03 6.549136718138690583e-01
1.381606858538194501e+03 6.710590739626789425e-01
1.380953338699968299e+03 -1.128850843447296026e-01
1.380299905026111446e+03 -1.277013930476454728e+00
1.379646557507416219e+03 3.511023877028464878e-03
1.378993296134662160e+03 -2.321938423548330632e-01
1.378340120898641544e+03 -5.923889117720195774e-01
1.377687031790146648e+03 2.483076708296827195e-01
1.377034028799966109e+03 -4.956563501097325242e-01
1.376381111918895840e+03 3.234433944962153331e-03
1.375728281137728118e+03 5.214498176013728781e-01
1.375075536447260674e+03 1.314307219919204961e+00
1.374422877838287604e+03 2.779039712511969795e-01
1.373770305301610279e+03 -2.752069311394143569e-01
1.373117818828030067e+03 -9.951240042379211337e-01
1.372465418408346522e+03 -1.441572959009715049e+00
1.371813104033362833e+03 -2.088118122499098117e+00
1.371160875693885828e+03 -6.204689992675244126e-01
1.370508733380716876e+03 9.508824284462155108e-01
1.369856677084668263e+03 -4.637149245679747511e-01
1.369204706796546816e+03 -3.148993267010933850e-01
1.368552822507161181e+03 -1.493196653559411891e+00
1.367901024207325463e+03 -1.181571811303888442e+00
1.367249311887851945e+03 -1.684210731396511840e-01
1.366597685539552913e+03 1.069959959580277786e+00
1.365946145153247926e+03 -1.766341539814544892e-01
1.365294690719752907e+03 1.618439445446981484e+00
1.364643322229885598e+03 1.459959466136019568e+00
1.363992039674469197e+03 3.667663313524652247e-01
1.363340843044321446e+03 1.824760419263465439e+00
1.362689732330267361e+03 -3.901482208495886117e-01
1.362038707523130142e+03 -1.203485644834527246e+00
1.361387768613738444e+03 -1.994405715941801605e+00
1.360736915592917285e+03 4.182424136755593658e-01
1.360086148451498957e+03 -1.078628141695857190e+00
1.359435467180306659e+03 -8.941636398870907263e-05
1.358784871770178142e+03 -2.640364523577582112e+00
1.358134362211945700e+03 -6.967976941945808189e-01
1.357483938496439805e+03 2.259371159277383245e-01
1.356833600614501847e+03 4.962285989583039569e-01
1.356183348556962301e+03 -3.261119338018093394e+00
1.355533182314668011e+03 -1.514485693347244144e+00
1.354883101878453090e+03 1.006002827776986130e+00
1.354233107239162564e+03 7.320165806819842746e-01
1.353583198387637822e+03 1.860735490320441832e+00
1.352933375314722070e+03 2.660167241820412087e+00
1.352283638011263974e+03 -2.800027595433149941e+00
1.351633986468108560e+03 1.407316456564817742e+00
1.350984420676108130e+03 6.040186837781169604e-01
1.350334940626107709e+03 2.403158671683985226e+00
1.349685546308961420e+03 6.343428697211265233e-01
1.349036237715521565e+03 -6.461657287871362954e-01
1.348387014836645903e+03 -6.469980730081511533e-01
1.347737877663184918e+03 -6.133524332593301431e-03
1.347088826185998187e+03 3.550259711432710019e-01
1.346439860395947107e+03 -7.427748299070320304e-01
1.345790980283885801e+03 3.267939508950893579e+00
1.345142185840682941e+03 3.383942614959987605e+00
1.344493477057196287e+03 1.442716161317106005e+00
1.343844853924290874e+03 -1.667293815529757417e+00
1.343196316432833555e+03 -2.827141596323989869e+00
1.342547864573693005e+03 7.917848363287943725e-01
1.341899498337736077e+03 -1.636131940167514731e+00
1.341251217715831444e+03 8.202669804438218470e-01
1.340603022698851419e+03 3.043157400149725689e+00
1.339954913277671949e+03 -7.493726500554091174e+00
1.339306889443163527e+03 1.318761659407780673e+00
1.338658951186203922e+03 -1.436898362597070822e+00
1.338011098497669082e+03 -5.801183015326397907e+00
1.337363331368440413e+03 2.452217695737307412e+00
1.336715649789395684e+03 -2.509965776499875734e+00
1.336068053751414482e+03 1.466520286086792080e+00
1.335420543245381850e+03 3.579237019365197003e+00
1.334773118262182834e+03 5.278552888503584839e-01
1.334125778792700658e+03 5.373940098395674214e-01
1.333478524827824003e+03 -4.549541766438482959e+00
1.332831356358441553e+03 -2.320796925269970945e+00
1.332184273375445628e+03 -6.499669197496507067e-01
1.331537275869723089e+03 1.160632680149819684e+00
1.330890363832168077e+03 -3.789219066893045440e+00
1.330243537253676550e+03 -1.843371590274657690e+00
1.329596796125142646e+03 -5.152161061995728986e+00
1.328950140437464142e+03 -3.394383124674366758e+00
1.328303570181538817e+03 -7.133493113847907408e-01
1.327657085348268083e+03 3.945675757339850875e+00
1.327010685928551538e+03 -1.329831563516873372e+00
1.326364371913292416e+03 6.042577059005865614e+00
1.325718143293393950e+03 2.888637873535823353e+00
1.325072000059764832e+03 -1.495630698353508370e+00
1.324425942203310115e+03 -1.055761994928647951e+01
1.323779969714936669e+03 -1.016186754324438724e+01
1.323134082585556826e+03 -4.359779195601499069e+00
1.322488280806082912e+03 -8.190110687651056764e+00
1.321842564367421801e+03 -7.153499860128654575e+00
1.321196933260493097e+03 8.154066068599922446e+00
1.320551387476210948e+03 -3.143654955225377634e+00
1.319905927005493140e+03 -3.685200194390995332e+00
1.319260551839255641e+03 -1.733076652530413320e+00
1.318615261968418054e+03 -1.730248787052751869e+00
1.317970057383903622e+03 -1.847142358941930018e+00
1.317324938076637409e+03 5.534819053667213495e+00
1.316679904037537199e+03 -6.565502972930778114e+00
1.316034955257533511e+03 -1.033352109250607942e+00
1.315390091727551408e+03 9.080928969452259913e-01
1.314745313438519588e+03 -8.863729472615966998e+00
1.314100620381366753e+03 7.726238369087830016e+00
1.313456012547025239e+03 2.319435815282368196e+00
1.312811489926425565e+03 -1.223480784266739674e+00
1.312167052510505528e+03 -2.544282072493376123e+00
1.311522700290195644e+03 -7.119975875624150241e+00
1.310878433256437347e+03 3.480563370032926152e+00
1.310234251400166613e+03 -1.101905404033199076e+01
1.309590154712323056e+03 -1.576546147184868651e+01
1.308946143183846289e+03 8.300276424303479672e+00
1.308302216805683202e+03 -1.626970487502597251e+01
1.307658375568771589e+03 1.950726387614434643e+01
1.307014619464063799e+03 -1.162348819637752406e+01
1.306370948482501262e+03 -1.003982124776707430e+01
1.305727362615032689e+03 1.126252814360615240e+01
1.305083861852612245e+03 8.066793635526245509e+00
1.304440446186185000e+03 -1.385460852647006635e-01
1.303797115606705120e+03 -6.939583403898091696e+00
1.303153870105128590e+03 -8.368768661513341200e+00
1.302510709672409575e+03 1.562287539038110795e+00
1.301867634299502242e+03 -1.347638196330964000e+01
1.301224643977368032e+03 3.726071709447135838e+00
1.300581738696964749e+03 1.635669958891829623e+01
1.299938918449253833e+03 1.313183054219399004e+01
1.299296183225196728e+03 -4.293393394487187820e+00
1.298653533015760331e+03 -5.608010187040772365e+00
1.298010967811906085e+03 -2.089032404865719117e-01
1.297368487604600887e+03 1.110748664368877847e+01
1.296726092384815274e+03 -3.022033888226534870e+01
1.296083782143514327e+03 -3.685422131564870085e+01
1.295441556871674038e+03 1.561611016574655331e+01
1.294799416560263126e+03 4.411617565422625731e+00
1.294157361200257583e+03 -2.680000758264183247e+01
1.293515390782629765e+03 -4.411330104708558686e+00
1.292873505298359305e+03 1.889129196268709521e+01
1.292231704738420376e+03 2.294925546756508616e+00
1.291589989093796248e+03 2.487280263709723549e+00
1.290948358355462915e+03 -5.717492300244659376e+00
1.290306812514405465e+03 -1.325876136559047680e+01
1.289665351561608986e+03 1.325050276216398792e+01
1.289023975488056749e+03 -1.988814548323366438e+01
1.288382684284735660e+03 -3.356476823058056880e+01
1.287741477942630809e+03 1.270637865823088930e+01
1.287100356452734559e+03 1.643890216622233780e+01
1.286459319806035637e+03 2.497156749589903857e+00
1.285818367993528227e+03 -1.240228208760928830e+01
1.285177501006204693e+03 1.305435511334290233e+01
1.284536718835059219e+03 -3.042185757812609914e+00
1.283896021471089625e+03 2.700643880558532217e+01
1.283255408905290096e+03 -2.764559209903875825e+01
1.282614881128663910e+03 -1.997014285556730329e+01
1.281974438132208888e+03 1.922121832632815241e+01
1.281334079906930128e+03 -3.034580653926507221e+00
1.280693806443827270e+03 1.263893533752650278e+01
1.280053617733905412e+03 3.653491260996862167e+01
1.279413513768175108e+03 -3.714491625962094701e-01
1.278773494537637816e+03 -3.951654988415709369e+01
1.278133560033305912e+03 3.067251443963978019e+01
1.277493710246189949e+03 -4.444346479587852627e+01
1.276853945167302300e+03 -5.175735007551746492e+01
1.276214264787653519e+03 -4.028162312485049412e+00
1.275574669098259619e+03 7.294783886996556888e+00
1.274935158090138430e+03 -1.259701155562454566e+01
1.274295731754304143e+03 3.862745504457395640e+01
1.273656390081780046e+03 -4.288758513247142190e+00
1.273017133063582150e+03 -1.597527256340359259e+01
1.272377960690731925e+03 -1.607906602172173649e+01
1.271738872954258113e+03 -3.085099615566726428e+01
1.271099869845178546e+03 -3.478631587639117839e+01
1.270460951354523786e+03 -1.642421969133688364e+01
1.269822117473318940e+03 -1.144623847986382970e+01
1.269183368192594571e+03 1.759628325837692486e+01
1.268544703503377605e+03 1.788512526652771584e+01
1.267906123396702242e+03 -4.343844846850335983e+01
1.267267627863600865e+03 1.376751847004351426e+01
1.266629216895109494e+03 2.097105345619199923e+01
1.265990890482262330e+03 -2.596243436056369092e+01
1.265352648616093575e+03 3.594378046782478631e+00
1.264714491287648343e+03 -4.203453811728323330e+00
1.264076418487962655e+03 -2.803646119252741187e+01
1.263438430208077989e+03 6.663130566559880563e+00
1.262800526439037640e+03 2.747286368264944656e+01
1.262162707171886723e+03 2.805859623473449815e+01
1.261524972397672173e+03 -5.411973165304547750e-01
1.260887322107435466e+03 -1.097207357357245527e+01
1.260249756292234451e+03 1.723385730455178688e+01
1.259612274943110606e+03 -4.800220515366781626e+01
1.258974878051116320e+03 -5.854335041559484143e-01
1.258337565607307624e+03 -8.268745992536474887e+01
1.257700337602738728e+03 -4.258022695011072223e+00
1.257063194028463840e+03 1.839981930556194101e+01
1.256426134875538992e+03 3.438120166246245901e+01
1.255789160135023849e+03 -5.964211738657499495e+01
1.255152269797978079e+03 -3.258905248218196249e+01
1.254515463855463167e+03 -5.187357241558161292e+01
1.253878742298540601e+03 -8.342056716509979708e+00
1.253242105118273685e+03 -4.422264441720548334e+00
1.252605552305731180e+03 1.077990659953740327e+01
1.251969083851978212e+03 -1.639905249470076498e+01
1.251332699748083542e+03 1.416444610610685828e+01
1.250696399985114112e+03 -4.110508055603690991e+01
1.250060184554144143e+03 2.480757361618750068e+01
1.249424053446246035e+03 2.161730978487772603e+01
1.248788006652490367e+03 -3.421043772787906789e+01
1.248152044163956816e+03 -5.835191092697214543e+01
1.247516165971717783e+03 -2.604760198716646613e+01
1.246880372066854761e+03 -2.156471124304778186e+01
1.246244662440447428e+03 2.239202698351546061e+01
1.245609037083571820e+03 1.631218430400022612e+01
1.244973495987316710e+03 -4.585242642615877884e+01
1.244338039142763591e+03 -4.658181294079184909e+01
1.243702666540995779e+03 2.871266277259084987e+01
1.243067378173100224e+03 1.726553094346644812e+01
1.242432174030167516e+03 -1.369024572015427665e+01
1.241797054103284609e+03 1.167612483808430568e+01
1.241162018383542090e+03 -7.241213904770624765e-01
1.240527066862034189e+03 -1.539153436629940153e+01
1.239892199529853315e+03 -2.806834185662805226e+01
1.239257416378093694e+03 -4.691238917754457560e+00
1.238622717397853194e+03 -4.097508132013962978e+01
1.237988102580229679e+03 -7.406899853001334577e+01
1.237353571916319197e+03 2.187432253570175078e+01
1.236719125397226890e+03 7.672493994422127628e+01
1.236084763014052442e+03 3.461126921455142025e+01
1.235450484757899176e+03 4.232079790912700368e+00
1.234816290619870415e+03 2.499062528780105197e+01
1.234182180591078577e+03 2.124630048899339130e+01
1.233548154662625166e+03 2.026624247064799178e+01
1.232914212825618961e+03 -4.691620050821152965e+00
1.232280355071176018e+03 -8.132363063735912334e-01
1.231646581390405117e+03 -7.790630305632363140e+00
1.231012891774416858e+03 -2.342890323698257049e+01
1.230379286214329113e+03 -2.342903090955651635e+01
1.229745764701256121e+03 -6.134459211678700541e+01
1.229112327226317575e+03 1.731290385661227660e+01
1.228478973780633169e+03 6.545253252362615015e+00
1.227845704355320777e+03 -1.831957533598433940e+01
1.227212518941501912e+03 1.118987732896995269e+01
1.226579417530299907e+03 -8.624656477653925846e-01
1.225946400112839910e+03 1.698975432445426037e+01
1.225313466680247075e+03 -9.739645039257380787e-01
1.224680617223652007e+03 -2.112840231725642326e+01
1.224047851734178039e+03 -1.672962005721378986e+01
1.223415170202959416e+03 -4.593283443767005814e+00
1.222782572621128566e+03 -8.083404813667293354e+00
1.222150058979812457e+03 1.595625535686309249e+01
1.221517629270152611e+03 1.064302088207106678e+01
1.220885283483279636e+03 7.359514205232535744e+01
1.220253021610333235e+03 4.645017966561193390e+01
1.219620843642451291e+03 3.627249713903728434e+01
1.218988749570773507e+03 3.826366070988282786e+01
1.218356739386443223e+03 -6.541680309213771416e+00
1.217724813080598324e+03 1.766939172372174127e+01
1.217092970644389425e+03 2.120637057088354993e+01
1.216461212068958048e+03 -4.208220788361222020e+01
1.215829537345452991e+03 -1.719201915290207694e+01
1.215197946465019413e+03 2.001025129539537062e+01
1.214566439418807931e+03 -8.258854467012624045e-01
1.213935016197974619e+03 -2.097418718589763387e+01
1.213303676793666455e+03 -3.988223099559156992e+01
1.212672421197041331e+03 -1.286987520816635566e+01
1.212041249399253502e+03 -2.344756757830607086e+01
1.211410161391457223e+03 -8.330456827089937732e+00
1.210779157164815842e+03 -3.013392717416072131e+01
1.210148236710483616e+03 -1.190520377375109717e+01
1.209517400019623892e+03 2.497585394682973714e+01
1.208886647083400021e+03 -1.216019875045899568e+01
1.208255977892973533e+03 -8.459537956998889996e+00
1.207625392439511415e+03 1.129938619903568053e+01
1.206994890714178837e+03 -4.199961269871064218e+01
1.206364472708146423e+03 1.936694028878655871e+01
1.205734138412581160e+03 5.142842220360290639e+01
1.205103887818655494e+03 2.063985842763973011e+01
1.204473720917540049e+03 1.050498751329151048e+01
1.203843637700409090e+03 -8.623114867906130909e-01
1.203213638158438698e+03 1.168572147763902791e+01
1.202583722282803137e+03 -7.448829881694445021e+01
1.201953890064683947e+03 1.099385977843634521e+01
1.201324141495255390e+03 4.550639091616464071e+01
1.200694476565702644e+03 1.214798775761793515e+01
1.200064895267203610e+03 -6.527576761070625366e+01
1.199435397590945286e+03 6.130713345686321247e+01
1.198805983528111028e+03 3.150293802247625408e+01
1.198176653069887834e+03 9.607349468284642313e+00
1.197547406207462700e+03 2.302511100478760397e+01
1.196918242932024441e+03 2.856462012085749791e+00
1.196289163234763691e+03 3.554828694637988917e+01
1.195660167106871086e+03 -4.429873869926775676e+00
1.195031254539542715e+03 -5.501077068776115908e+01
1.194402425523969214e+03 -7.493561398447072008e+01
1.193773680051352130e+03 -7.661851877158431989e+01
1.193145018112882099e+03 -2.561062859207454778e+01
1.192516439699764305e+03 1.043668999101641681e+01
1.191887944803194841e+03 -1.125478660259455133e+01
1.191259533414378893e+03 2.049151407040606188e+01
1.190631205524516190e+03 1.062641208078045185e+00
1.190002961124813737e+03 -4.241457498537801030e+01
1.189374800206473083e+03 -2.336276175667709865e+01
1.188746722760708508e+03 -2.055085656771759517e+01
1.188118728778719742e+03 -8.674927849320599194e+01
1.187490818251726523e+03 -5.340473806652850897e+01
1.186862991170932219e+03 7.167852501037506485e+00
