# Supplementary material for: Elevated concentrations cause upright alpha-synuclein conformation at lipid interfaces
Source: Nat Commun. 2023 Sep 18;14:5731. doi: 10.1038/s41467-023-39843-1 (PMC10507035; doi:10.1038/s41467-023-39843-1)
Supplement: Supplementary file 3 — Source Data [file 41467_2023_39843_MOESM3_ESM.zip › Source Data file/FigureS3/C/aS-DPPG_50uM-reproduction-NoFiltration_t = 21.53 to 26.38 hr_NormedToMaxOfAmideISSP.txt]

2.303734463863343990e+03 1.770115930103008717e+00
2.302961100516073202e+03 -5.930638529861921582e-02
2.302187836495217198e+03 1.495441297224230803e+00
2.301414671789645581e+03 -2.806927259258444884e+00
2.300641606388224318e+03 -1.009637061509981670e+00
2.299868640279824831e+03 -6.597415104988180179e-01
2.299095773453316724e+03 -3.255866101191742246e+00
2.298323005897578696e+03 -6.218703259465718780e-01
2.297550337601480351e+03 3.587824858556515117e+00
2.296777768553902206e+03 6.099399027501328341e+00
2.296005298743721141e+03 4.139319027743609603e+00
2.295232928159812218e+03 1.893542627803042722e+00
2.294460656791063229e+03 -2.121983751820096575e+00
2.293688484626352874e+03 8.669084444119514732e-01
2.292916411654567128e+03 3.049457419400255720e+00
2.292144437864588326e+03 3.955925072519089536e+00
2.291372563245306083e+03 4.316652863291868591e+00
2.290600787785611828e+03 1.283509290929876409e-02
2.289829111474389720e+03 1.295201321426974195e+00
2.289057534300536645e+03 4.611907571377032333e+00
2.288286056252940398e+03 8.222645191902530071e-01
2.287514677320499686e+03 8.315751538991227321e-01
2.286743397492111399e+03 2.917364336747899412e+00
2.285972216756672424e+03 -8.772222026046312404e-01
2.285201135103079650e+03 -7.796651836304478778e+00
2.284430152520235424e+03 4.044365692934666967e+00
2.283659268997043910e+03 8.877283109696633145e-01
2.282888484522407452e+03 -7.200171265941212262e+00
2.282117799085232036e+03 3.290408048812089259e+00
2.281347212674421826e+03 -5.561155119106296674e+00
2.280576725278890081e+03 -4.764481584638575740e+00
2.279806336887540965e+03 -9.505014589503280042e-01
2.279036047489289558e+03 -2.022554183468474598e+00
2.278265857073050938e+03 2.264023606268793731e+00
2.277495765627734727e+03 2.660929684413591456e+00
2.276725773142261460e+03 -7.851129336639812717e-01
2.275955879605542577e+03 -1.062118285863420164e+00
2.275186085006502253e+03 8.875791384135706119e-01
2.274416389334062842e+03 3.227711441957110683e+00
2.273646792577141241e+03 -7.107003165243795939e-01
2.272877294724663443e+03 -6.176024550124959989e-01
2.272107895765555440e+03 3.226608902037289006e-01
2.271338595688741407e+03 -3.951546009742282206e-01
2.270569394483152792e+03 1.848853121734305160e+00
2.269800292137719225e+03 -2.673324259747555054e+00
2.269031288641366700e+03 -9.641218119018380994e-01
2.268262383983035761e+03 -1.267279739003495109e+00
2.267493578151652400e+03 -2.927496759769675272e+00
2.266724871136160800e+03 -1.505516865584772157e+00
2.265956262925490591e+03 2.151761704258059016e+00
2.265187753508585956e+03 2.192184254625253459e+00
2.264419342874387439e+03 1.417516491539768220e+00
2.263651031011833766e+03 1.654754758119715508e+00
2.262882817909867299e+03 -9.000039943576093604e-01
2.262114703557437679e+03 -7.823582936973966229e-01
2.261346687943489087e+03 3.742609577601124227e-01
2.260578771056969344e+03 2.841015937244407291e-02
2.259810952886826271e+03 -2.081812733247458524e+00
2.259043233422013145e+03 -2.314516061657395429e+00
2.258275612651483243e+03 -5.073341813523096766e-01
2.257508090564189843e+03 -4.565788641229232558e-01
2.256740667149086221e+03 6.052823200251125080e-01
2.255973342395132931e+03 3.116736677511146691e+00
2.255206116291286889e+03 -2.605030340498322161e+00
2.254438988826506829e+03 -1.588346365851538877e+00
2.253671959989755123e+03 -1.427231525527039580e+00
2.252905029769999601e+03 5.925742957610871109e-01
2.252138198156198996e+03 1.533319609167656417e+00
2.251371465137321138e+03 1.325945976585661823e-01
2.250604830702335676e+03 2.357405810924232625e+00
2.249838294840208619e+03 1.152001935085231299e+00
2.249071857539915072e+03 -4.460218324553255620e+00
2.248305518790422866e+03 1.371396847563744803e+00
2.247539278580708924e+03 2.125151045786770165e+00
2.246773136899746532e+03 1.059440975640557836e+00
2.246007093736514435e+03 -3.335213378484462865e+00
2.245241149079989555e+03 -3.592557732788975722e-01
2.244475302919152455e+03 1.118251178579681815e+00
2.243709555242985516e+03 -5.933100573897613916e-01
2.242943906040469301e+03 2.288583145598809043e+00
2.242178355300591647e+03 2.259224186310581750e+00
2.241412903012336756e+03 6.436031199759693067e-01
2.240647549164688826e+03 8.906599825405664417e-01
2.239882293746642972e+03 1.009856264900869105e-01
2.239117136747185214e+03 -3.172166316933134333e-01
2.238352078155308845e+03 -6.745081449181743460e-01
2.237587117960008982e+03 -1.252832165653482210e+00
2.236822256150277099e+03 -1.446538376509212576e+00
2.236057492715113767e+03 7.290481540868304355e-01
2.235292827643517739e+03 -6.567536894427407068e-01
2.234528260924482311e+03 -1.770502093402974930e+00
2.233763792547013509e+03 6.678279314611174078e-01
2.232999422500115543e+03 4.754902678768627156e-02
2.232235150772790803e+03 6.512604711209322161e-01
2.231470977354043498e+03 9.184935064804284899e-01
2.230706902232879656e+03 -2.909058263838896430e+00
2.229942925398314401e+03 9.062106432906074094e-01
2.229179046839351940e+03 -1.724786466443833710e+00
2.228415266545003760e+03 8.005030232524744660e-01
2.227651584504288621e+03 1.872576233691457315e+00
2.226888000706219827e+03 7.111345532346142750e-01
2.226124515139808864e+03 -2.912305252009866341e-01
2.225361127794079948e+03 2.349439027432563165e+00
2.224597838658048204e+03 1.273496806525323377e+00
2.223834647720736029e+03 -4.666228382544575504e-01
2.223071554971165824e+03 -1.076485394459291367e+00
2.222308560398359987e+03 -3.088942910594605351e-01
2.221545663991348192e+03 -2.537103116947932779e+00
2.220782865739152840e+03 -7.050439054895558666e-01
2.220020165630805423e+03 4.833243628137084413e-01
2.219257563655333797e+03 -3.074064276916003147e-01
2.218495059801771276e+03 9.254722530578435519e-04
2.217732654059149354e+03 -1.809850605447290706e+00
2.216970346416504981e+03 2.972589007660312310e-01
2.216208136862869651e+03 -2.247075926960510339e-01
2.215446025387287591e+03 -6.487710481440376320e-01
2.214684011978793933e+03 -6.017942041337794867e-01
2.213922096626429266e+03 -4.789210187484002623e-01
2.213160279319235997e+03 1.080625218476530147e+00
2.212398560046258353e+03 -3.157056568259915874e+00
2.211636938796540562e+03 1.718012001831955779e-02
2.210875415559132307e+03 1.898374261471182101e-02
2.210113990323077815e+03 -5.229128309775854522e-01
2.209352663077430407e+03 5.010722845846076190e-01
2.208591433811237948e+03 7.396966177054538072e-01
2.207830302513557399e+03 2.202626977031141298e+00
2.207069269173436624e+03 -4.049513091700675527e-01
2.206308333779938039e+03 -4.026030700075035607e-01
2.205547496322118604e+03 1.288788979720682515e-01
2.204786756789029823e+03 -3.434624508855485536e-02
2.204026115169743207e+03 7.970766306356953379e-01
2.203265571453308439e+03 8.227251621431991291e-02
2.202505125628800670e+03 -3.533893664759448217e-01
2.201744777685276858e+03 1.482292349389827457e+00
2.200984527611806698e+03 -2.904973998304860583e-01
2.200224375397458061e+03 -3.261047931466302674e-01
2.199464321031297004e+03 5.165370177996295720e-01
2.198704364502398676e+03 1.115279365492131802e+00
2.197944505799836406e+03 -6.155856364394747260e-01
2.197184744912681708e+03 5.749139264629774537e-01
2.196425081830009731e+03 3.034410518634997334e-01
2.195665516540895624e+03 1.453231470880982645e-01
2.194906049034425450e+03 3.419433286358485313e-01
2.194146679299672542e+03 -3.492803357482555243e-02
2.193387407325721142e+03 1.068366902205487579e+00
2.192628233101651858e+03 1.247023476576427203e+00
2.191869156616554392e+03 1.530056839287325721e+00
2.191110177859509349e+03 -1.134693961103293791e+00
2.190351296819606432e+03 9.252639768891717242e-01
2.189592513485937161e+03 -5.528552371226101991e-01
2.188833827847591238e+03 3.052277287867075084e-01
2.188075239893658363e+03 -7.578896099531269304e-01
2.187316749613233696e+03 -1.601356509901629421e-01
2.186558356995414215e+03 2.037623710406247790e-01
2.185800062029295077e+03 1.256966999810974928e+00
2.185041864703973260e+03 2.497610931828979017e-02
2.184283765008551200e+03 -3.538552977505589059e-01
2.183525762932131329e+03 -7.984923196669585239e-04
2.182767858463812445e+03 -9.774999490194730134e-01
2.182010051592700620e+03 2.262707305538337599e-01
2.181252342307900108e+03 4.369106559942180779e-01
2.180494730598524256e+03 -2.399268750847300402e-01
2.179737216453673682e+03 9.517010013755050624e-01
2.178979799862465370e+03 -7.584515319290655588e-01
2.178222480814009032e+03 4.343669510139973322e-02
2.177465259297418015e+03 -1.316737293098510231e-01
2.176708135301807488e+03 -1.249385290980921381e-01
2.175951108816292617e+03 2.410708835335064748e-01
2.175194179829992208e+03 -2.964748353096954142e-03
2.174437348332026886e+03 -3.832001010995759738e-01
2.173680614311517274e+03 3.198043768070035764e-01
2.172923977757583998e+03 -3.864634585871586370e-01
2.172167438659354957e+03 9.357827830041702544e-02
2.171410997005952595e+03 -2.370151574146354967e-01
2.170654652786504812e+03 -7.810354569707006478e-01
2.169898405990139509e+03 -2.173750452253884469e-01
2.169142256605988223e+03 3.089704727679706275e-01
2.168386204623182493e+03 -7.242668632241829052e-02
2.167630250030855677e+03 -3.348446140200544430e-01
2.166874392818139313e+03 -2.496532095381618840e-02
2.166118632974174034e+03 8.961704872960761861e-03
2.165362970488093197e+03 1.283744527842705652e-01
2.164607405349041073e+03 2.759264054573832836e-01
2.163851937546152840e+03 5.716412165599170647e-01
2.163096567068576405e+03 5.747267861153490531e-02
2.162341293905452403e+03 7.304870923652216630e-02
2.161586118045925105e+03 -9.725534534212595950e-02
2.160831039479142419e+03 -9.672439160883117282e-01
2.160076058194252255e+03 2.067277299237874622e-01
2.159321174180406160e+03 1.666656802811990190e-01
2.158566387426755682e+03 -6.080268226478584281e-02
2.157811697922450549e+03 4.129207845436154434e-02
2.157057105656645945e+03 -3.004378850006211299e-01
2.156302610618500694e+03 4.716202873668901563e-01
2.155548212797169981e+03 -1.752240568131124832e-01
2.154793912181812630e+03 3.482666685596253475e-01
2.154039708761589281e+03 1.160923971865138182e-01
2.153285602525660579e+03 -4.013880933968697051e-01
2.152531593463194440e+03 4.568455158926712500e-01
2.151777681563349688e+03 1.248479728716866827e-01
2.151023866815296060e+03 8.222288256097028125e-02
2.150270149208203293e+03 -5.839889141438862202e-02
2.149516528731235667e+03 2.960084826205013897e-01
2.148763005373572014e+03 -3.950079826151461915e-01
2.148009579124376614e+03 -1.151887056056363906e-01
2.147256249972826481e+03 4.492896659066535348e-01
2.146503017908102265e+03 -3.831788348644483144e-01
2.145749882919371885e+03 1.527459845856226350e-01
2.144996844995821448e+03 1.659131592745531070e-01
2.144243904126627967e+03 9.957790910566331755e-02
2.143491060300973913e+03 -8.613661331682513633e-02
2.142738313508041756e+03 2.901208067583296857e-01
2.141985663737015784e+03 -1.814941032271170651e-01
2.141233110977082106e+03 5.761157006358717803e-02
2.140480655217426829e+03 -6.658866086104405779e-01
2.139728296447245157e+03 1.170266688400017907e-02
2.138976034655719559e+03 -3.406676450121245425e-01
2.138223869832050696e+03 2.515996542325278917e-01
2.137471801965426494e+03 2.204021729104118366e-01
2.136719831045042156e+03 4.813949212883272127e-02
2.135967957060096523e+03 -2.973952053755222757e-01
2.135216179999788437e+03 -2.601069745999884941e-01
2.134464499853316738e+03 1.279979769481924545e-01
2.133712916609882086e+03 1.455468881658490143e-01
2.132961430258686960e+03 1.545777015569502547e-02
2.132210040788939295e+03 -2.560300075610584813e-01
2.131458748189837934e+03 4.308691595858669954e-02
2.130707552450596268e+03 -2.026653644932085163e-01
2.129956453560418595e+03 -4.868072741540488174e-04
2.129205451508520127e+03 2.062014025103425241e-01
2.128454546284110620e+03 2.458202313411276541e-01
2.127703737876405285e+03 -4.358355841507698392e-01
2.126953026274613876e+03 -1.510702647357658676e-02
2.126202411467957063e+03 5.510982209064407833e-01
2.125451893445651876e+03 1.379720392859976920e-02
2.124701472196917166e+03 6.049256219722703998e-01
2.123951147710973601e+03 -2.275271410845813858e-01
2.123200919977043668e+03 -4.271788157426666122e-02
2.122450788984351675e+03 2.017550705619597373e-01
2.121700754722123747e+03 4.685876922190463367e-01
2.120950817179587830e+03 3.557419903393707061e-01
2.120200976345970048e+03 5.090471043314706012e-01
2.119451232210500166e+03 2.309860284354086635e-01
2.118701584762413404e+03 2.911432598894974078e-01
2.117952033990937707e+03 -1.082330761832585170e-01
2.117202579885311934e+03 2.718892370509317091e-01
2.116453222434769486e+03 1.533864984328873193e-01
2.115703961628549223e+03 -4.797756773163969202e-01
2.114954797455888183e+03 9.877676202896304436e-02
2.114205729906030683e+03 -2.557210403687543709e-01
2.113456758968213762e+03 -8.597939246401285762e-02
2.112707884631687193e+03 1.202026637369821294e-01
2.111959106885691654e+03 -2.159159134194648944e-01
2.111210425719475097e+03 -2.231117825930937493e-01
2.110461841122283658e+03 -1.570346677542808767e-01
2.109713353083370748e+03 1.832461820885177006e-01
2.108964961591986139e+03 -1.900099878160621883e-02
2.108216666637383241e+03 5.156663783382180871e-02
2.107468468208811828e+03 3.021104762546275926e-02
2.106720366295530766e+03 2.800803816790496947e-01
2.105972360886798924e+03 -4.461159984389233973e-02
2.105224451971873350e+03 -1.198755420065317767e-01
2.104476639540012911e+03 5.018005191354663747e-02
2.103728923580481933e+03 1.505465112286141494e-01
2.102981304082541101e+03 2.289718863785127623e-01
2.102233781035458378e+03 3.732577871618321108e-01
2.101486354428498089e+03 -3.643578347973678438e-02
2.100739024250926377e+03 1.190412620044119379e-01
2.099991790492014843e+03 4.636489561966230522e-01
2.099244653141035087e+03 2.520151863117384150e-01
2.098497612187256891e+03 1.365317948092529265e-01
2.097750667619953674e+03 -2.848412025394903707e-02
2.097003819428404313e+03 2.793140890121041942e-01
2.096257067601884046e+03 -1.141851816226311378e-01
2.095510412129668111e+03 1.872821001932409579e-01
2.094763853001040843e+03 -1.998511174694772921e-02
2.094017390205281117e+03 -2.282821767748108854e-01
2.093271023731673267e+03 3.139470404831644634e-01
2.092524753569497989e+03 -2.497435140296670394e-02
2.091778579708048710e+03 1.766697998983876305e-01
2.091032502136604307e+03 -8.731010323973587006e-02
2.090286520844458209e+03 1.974488809225903585e-01
2.089540635820902025e+03 1.625893829246640720e-01
2.088794847055225546e+03 3.195559276710704388e-01
2.088049154536722199e+03 2.255198462327691333e-01
2.087303558254687232e+03 2.164490597563182434e-02
2.086558058198415893e+03 -7.290596531326640206e-02
2.085812654357207066e+03 1.011334597825735981e-01
2.085067346720361456e+03 1.834108328402974109e-01
2.084322135277181587e+03 2.248147306135058476e-01
2.083577020016962706e+03 1.829312167003261658e-01
2.082832000929018250e+03 -2.640636588665841722e-01
2.082087078002647104e+03 2.024448702105907105e-01
2.081342251227157249e+03 -4.023455574320635580e-02
2.080597520591860302e+03 9.714500732676073502e-03
2.079852886086062426e+03 1.658113360556285332e-01
2.079108347699075239e+03 -2.054477396702863168e-01
2.078363905420215815e+03 5.826621019916618932e-02
2.077619559238795773e+03 1.462644539059598514e-01
2.076875309144134008e+03 2.989004536184597383e-01
2.076131155125543955e+03 2.106702483561988248e-01
2.075387097172346330e+03 8.029028577706651126e-02
2.074643135273861844e+03 4.769824549313190776e-01
2.073899269419414850e+03 -6.674733653635597785e-02
2.073155499598326060e+03 -4.882540516298380928e-02
2.072411825799921644e+03 8.450142197914911613e-02
2.071668248013525954e+03 1.478288254622687481e-01
2.070924766228470617e+03 6.420518334563846130e-02
2.070181380434085440e+03 7.032060034840892371e-02
2.069438090619696595e+03 -6.601460901642740471e-03
2.068694896774642984e+03 3.948567730206822834e-01
2.067951798888252597e+03 2.936582212512310330e-01
2.067208796949867974e+03 2.287926132332523121e-01
2.066465890948822562e+03 4.110329405608239561e-01
2.065723080874453444e+03 1.721308228463763745e-01
2.064980366716103163e+03 -7.469337537794086546e-02
2.064237748463112439e+03 2.614592681574206545e-01
2.063495226104825633e+03 1.913684991012570558e-01
2.062752799630587106e+03 1.490524973961622479e-02
2.062010469029741216e+03 2.617387084052067436e-01
2.061268234291637782e+03 -4.471939985415705927e-03
2.060526095405624801e+03 2.633863102851983773e-01
2.059784052361055728e+03 -1.023131306650363302e-02
2.059042105147280381e+03 -2.801612880577520892e-01
2.058300253753650395e+03 3.480206445543539140e-02
2.057558498169524682e+03 2.819082511909086208e-01
2.056816838384260336e+03 2.257353033175590051e-01
2.056075274387212630e+03 4.471751846929451768e-02
2.055333806167744115e+03 -8.732211369913557390e-04
2.054592433715215520e+03 2.645943820043223371e-01
2.053851157018985759e+03 1.128748165494372208e-01
2.053109976068424658e+03 3.328592776905638789e-02
2.052368890852894765e+03 3.040764931927415760e-02
2.051627901361762270e+03 7.088514332004333673e-02
2.050887007584402454e+03 1.600883186969953575e-01
2.050146209510177869e+03 6.974281931659014055e-02
2.049405507128465615e+03 1.125324523531644055e-01
2.048664900428635519e+03 1.229820433587250073e-01
2.047924389400066502e+03 2.596159697984490866e-01
2.047183974032130209e+03 1.083997724143128394e-01
2.046443654314209198e+03 2.925711516274068780e-01
2.045703430235678752e+03 1.088970870965743493e-01
2.044963301785919612e+03 -1.379209114470632269e-01
2.044223268954317973e+03 3.222025388774376053e-01
2.043483331730254577e+03 2.012121008026025171e-01
2.042743490103117438e+03 1.872983226646634802e-01
2.042003744062290934e+03 8.162059851285034806e-02
2.041264093597163082e+03 8.077088832762510662e-02
2.040524538697127355e+03 7.050237632600181437e-02
2.039785079351573586e+03 2.547853880226992607e-02
2.039045715549891611e+03 6.338934442542507042e-02
2.038306447281480359e+03 1.428833407369173303e-01
2.037567274535731485e+03 1.344006335589183476e-01
2.036828197302047556e+03 1.191785361355606615e-01
2.036089215569822045e+03 1.861846009513467848e-01
2.035350329328457519e+03 2.688567627960103956e-01
2.034611538567358366e+03 8.237403678077108438e-02
2.033872843275925334e+03 1.880765648889717589e-01
2.033134243443562809e+03 1.544286271386549336e-01
2.032395739059680636e+03 1.905816425780354206e-01
2.031657330113683201e+03 5.824086212873320206e-02
2.030919016594980349e+03 1.147248488158392754e-01
2.030180798492985559e+03 2.144903495243181968e-01
2.029442675797108677e+03 5.534164389077559504e-02
2.028704648496765003e+03 1.460978203359064864e-01
2.027966716581371657e+03 1.752559738841435177e-01
2.027228880040342119e+03 1.150435318344893154e-01
2.026491138863097149e+03 7.899195808246883832e-03
2.025753493039057503e+03 -5.678479147982953140e-02
2.025015942557640301e+03 1.228091330986296192e-01
2.024278487408273577e+03 1.821602830401110040e-01
2.023541127580379907e+03 1.915156651106155461e-01
2.022803863063383687e+03 1.203604698323711558e-01
2.022066693846716589e+03 1.707495810536359682e-01
2.021329619919804827e+03 7.591126346882330622e-02
2.020592641272076435e+03 1.474270928181776741e-01
2.019855757892966722e+03 5.252678598739766308e-02
2.019118969771909178e+03 1.556861412919255394e-01
2.018382276898340933e+03 6.890003733296846955e-02
2.017645679261691839e+03 1.194089832230208759e-01
2.016909176851406301e+03 1.071192630984200284e-01
2.016172769656921446e+03 1.270525468562488658e-01
2.015436457667678042e+03 1.254814060129279818e-01
2.014700240873120492e+03 1.358348317194175980e-01
2.013964119262687746e+03 1.197686864884993374e-01
2.013228092825831482e+03 1.107459547673178835e-01
2.012492161551996105e+03 1.703125443263691641e-01
2.011756325430631478e+03 2.164996965537235585e-01
2.011020584451185641e+03 4.256917516493913430e-03
2.010284938603110277e+03 1.619836040805502919e-01
2.009549387875860702e+03 1.104259328593049233e-01
2.008813932258886780e+03 2.108078232541424901e-01
2.008078571741651103e+03 3.685665293560271005e-02
2.007343306313607172e+03 8.733935191652592023e-02
2.006608135964213943e+03 1.123234672515667325e-02
2.005873060682935829e+03 9.854922680543783120e-02
2.005138080459229968e+03 4.814128373660291060e-02
2.004403195282562592e+03 1.608070584371845413e-01
2.003668405142398115e+03 1.471506109174793575e-01
2.002933710028202768e+03 3.932176046553612081e-02
2.002199109929446422e+03 4.803789618655762185e-03
2.001464604835595310e+03 5.639001633343931896e-02
2.000730194736122940e+03 1.765119742020266613e-01
1.999995879620502819e+03 1.127027446574243447e-01
1.999261659478206639e+03 1.564972364044971143e-01
1.998527534298711544e+03 1.394444281725182033e-01
1.997793504071494681e+03 1.794013912509346831e-01
1.997059568786036834e+03 1.165609600051241701e-01
1.996325728431811513e+03 1.106620716060073006e-01
1.995591982998306776e+03 1.519870013424891586e-01
1.994858332475001589e+03 1.998217966645647881e-01
1.994124776851384013e+03 1.772446155913636745e-01
1.993391316116934831e+03 3.801962293392079084e-02
1.992657950261149381e+03 1.231290376768156697e-01
1.991924679273510264e+03 5.184992755344916548e-02
1.991191503143511000e+03 1.476120234424505573e-01
1.990458421860645103e+03 4.211588868691887311e-02
1.989725435414402455e+03 1.083517284018564314e-01
1.988992543794282028e+03 1.225710008247460486e-01
1.988259746989775522e+03 1.205199186100588543e-01
1.987527044990383729e+03 7.925466446065544679e-02
1.986794437785609261e+03 2.203993430083336924e-02
1.986061925364949275e+03 1.661890315137631025e-01
1.985329507717908200e+03 9.709860142966690588e-02
1.984597184833988649e+03 7.640555788442354723e-02
1.983864956702698692e+03 1.935937187634560741e-02
1.983132823313544577e+03 4.198342917724413870e-02
1.982400784656030737e+03 7.090192739487313767e-02
1.981668840719672517e+03 1.492533012612604626e-01
1.980936991493981623e+03 1.106944633669454253e-01
1.980205236968469762e+03 1.379538268906727871e-01
1.979473577132646824e+03 1.195244048546058868e-01
1.978742011976039066e+03 8.623175282266239139e-02
1.978010541488154558e+03 1.885057176340843854e-01
1.977279165658517741e+03 7.751055774890171224e-02
1.976547884476649415e+03 6.872961789010978428e-02
1.975816697932066745e+03 6.750751375835374601e-02
1.975085606014299628e+03 1.166020570779689181e-01
1.974354608712868867e+03 7.955546962698448188e-02
1.973623706017302538e+03 5.564199293354662318e-02
1.972892897917128721e+03 7.080474618990051372e-02
1.972162184401877312e+03 1.344512591678738989e-01
1.971431565461080027e+03 4.963277494678110940e-02
1.970701041084268581e+03 -2.772827165175429601e-03
1.969970611260974692e+03 1.157107669987775950e-01
1.969240275980740989e+03 7.042708112276993559e-02
1.968510035233097369e+03 7.922639648206893093e-02
1.967779889007584643e+03 1.026220303526915456e-01
1.967049837293743622e+03 1.134105376975515639e-01
1.966319880081116935e+03 -2.811730614237985607e-02
1.965590017359245394e+03 9.796675373854617230e-02
1.964860249117677085e+03 1.403390659299434406e-01
1.964130575345954639e+03 6.981444753537768833e-02
1.963400996033624324e+03 9.027071896387085792e-02
1.962671511170241502e+03 1.123172080140920487e-01
1.961942120745350621e+03 9.762441691201170779e-02
1.961212824748507046e+03 1.292884487243083358e-01
1.960483623169262501e+03 1.088353717747372745e-01
1.959754515997175986e+03 5.989252442599861392e-02
1.959025503221799227e+03 9.822546998783840411e-02
1.958296584832693043e+03 1.184351214370549382e-01
1.957567760819416435e+03 3.551526247469530967e-02
1.956839031171528404e+03 6.921984867270664088e-02
1.956110395878595227e+03 9.528237707586954819e-02
1.955381854930179543e+03 5.535520422175956717e-02
1.954653408315847628e+03 8.361838807670912699e-02
1.953925056025163940e+03 1.056185202059384681e-01
1.953196798047700213e+03 1.109354541779656034e-01
1.952468634373024543e+03 1.104950971209750638e-01
1.951740564990708663e+03 5.797336072151504371e-02
1.951012589890327945e+03 2.378592995556316064e-02
1.950284709061454123e+03 8.836439264141988936e-02
1.949556922493662569e+03 8.902873365597788191e-02
1.948829230176534111e+03 1.010927964873803986e-01
1.948101632099647759e+03 6.134929852298647013e-02
1.947374128252580704e+03 1.066138480550506556e-01
1.946646718624917412e+03 4.335430118585644615e-02
1.945919403206240531e+03 7.157159024277484627e-02
1.945192181986138166e+03 7.697350605950328828e-02
1.944465054954191146e+03 9.539212741825404962e-02
1.943738022099991213e+03 2.563097019648843608e-02
1.943011083413128290e+03 9.890878182755827308e-02
1.942284238883190483e+03 9.921942815243563196e-02
1.941557488499776809e+03 7.991751851635919834e-02
1.940830832252473556e+03 3.891792450216689098e-02
1.940104270130877921e+03 5.394551823683215591e-02
1.939377802124592563e+03 1.197256996477484153e-01
1.938651428223209223e+03 1.108211435654308206e-02
1.937925148416330558e+03 1.179480608077126125e-01
1.937198962693561043e+03 1.152738301014585021e-01
1.936472871044499698e+03 3.871554995718693576e-02
1.935746873458750997e+03 5.376973065878680458e-02
1.935020969925924874e+03 8.183210538218410601e-02
1.934295160435623984e+03 2.972944599762928491e-02
1.933569444977458261e+03 2.710155780405212531e-02
1.932843823541041274e+03 9.277939114822242317e-02
1.932118296115984776e+03 8.388195335124314089e-02
1.931392862691896880e+03 6.736195881262818652e-02
1.930667523258398433e+03 6.190859338445532656e-02
1.929942277805103004e+03 2.684251905032004892e-02
1.929217126321631440e+03 1.389167678472449652e-01
1.928492068797599131e+03 2.776005700736124474e-02
1.927767105222630562e+03 6.147878727645187530e-02
1.927042235586346578e+03 7.662924556824549094e-02
1.926317459878369846e+03 5.341538863797109377e-02
1.925592778088330306e+03 7.511200296316575264e-02
1.924868190205850624e+03 7.989681438921399093e-02
1.924143696220558923e+03 6.949798785930477729e-02
1.923419296122086962e+03 5.848796718286179697e-02
1.922694989900066503e+03 8.244138982665390192e-02
1.921970777544131124e+03 5.807079493660949332e-02
1.921246659043912587e+03 6.201605278506068519e-02
1.920522634389049927e+03 9.063814986599619261e-02
1.919798703569176723e+03 7.567027169700785150e-02
1.919074866573935651e+03 8.035800334764303665e-02
1.918351123392963927e+03 4.315233119687000851e-02
1.917627474015906046e+03 1.261104175433790386e-01
1.916903918432404680e+03 9.043161276949225613e-02
1.916180456632102505e+03 4.451782210190081968e-02
1.915457088604651290e+03 6.704228424812333498e-02
1.914733814339691889e+03 6.112506300499631617e-02
1.914010633826877893e+03 2.166796601963962010e-02
1.913287547055861069e+03 9.552839602617362036e-02
1.912564554016291368e+03 7.192787032183810270e-02
1.911841654697820559e+03 6.065121839827831984e-02
1.911118849090111325e+03 7.094694700351282524e-02
1.910396137182815437e+03 1.000375488479231939e-01
1.909673518965590119e+03 1.005251993805788141e-01
1.908950994428098056e+03 5.895144846237167918e-02
1.908228563559998292e+03 9.685671847108751065e-02
1.907506226350953511e+03 9.902348448598362329e-02
1.906783982790633672e+03 7.093080027421738709e-02
1.906061832868697820e+03 8.170155230144515723e-02
1.905339776574814096e+03 7.236707371170753023e-02
1.904617813898652457e+03 4.943114365901413176e-02
1.903895944829884684e+03 7.397804787964142037e-02
1.903174169358182553e+03 7.125140916277314385e-02
1.902452487473217843e+03 9.936628403898513373e-02
1.901730899164664152e+03 1.152142648082149362e-01
1.901009404422200532e+03 8.384834578054480014e-02
1.900288003235502401e+03 7.823207921072178328e-02
1.899566695594250632e+03 3.971663380927165782e-02
1.898845481488124278e+03 6.669168689532438410e-02
1.898124360906806032e+03 8.485346402438476154e-02
1.897403333839982224e+03 4.025386864939618087e-02
1.896682400277333727e+03 6.813985068371890275e-02
1.895961560208552328e+03 8.290601750809262205e-02
1.895240813623320719e+03 6.972472925014512601e-02
1.894520160511332506e+03 6.394836756406448164e-02
1.893799600862277657e+03 6.322622728816001958e-02
1.893079134665846141e+03 8.529697427925346520e-02
1.892358761911738839e+03 6.168852981751118958e-02
1.891638482589643900e+03 9.002072981835214371e-02
1.890918296689264025e+03 1.036300412422073297e-01
1.890198204200294640e+03 8.925138619299820275e-02
1.889478205112436626e+03 7.937436064960856630e-02
1.888758299415390866e+03 7.362974996861509913e-02
1.888038487098861879e+03 3.780678532253853308e-02
1.887318768152556004e+03 6.306374818477994415e-02
1.886599142566175942e+03 5.156958646769847082e-02
1.885879610329428033e+03 1.063382377852411659e-01
1.885160171432025891e+03 7.244183388514034705e-02
1.884440825863677674e+03 6.324518324533545677e-02
1.883721573614096997e+03 9.726410574272748022e-02
1.883002414672993837e+03 7.915968887607283122e-02
1.882283349030087265e+03 7.905035868695638179e-02
1.881564376675092717e+03 8.211876761035079297e-02
1.880845497597725625e+03 1.093849842790399901e-01
1.880126711787706881e+03 7.276209682415191171e-02
1.879408019234761014e+03 8.992439825805259579e-02
1.878689419928603456e+03 4.419700677475971173e-02
1.877970913858966014e+03 8.588543415122502911e-02
1.877252501015567759e+03 9.818376970187320252e-02
1.876534181388136858e+03 7.654063463980662063e-02
1.875815954966406935e+03 8.865524566721476318e-02
1.875097821740102518e+03 8.954598682928301134e-02
1.874379781698955412e+03 7.900309347654155268e-02
1.873661834832701061e+03 8.061459643041403444e-02
1.872943981131074906e+03 7.291775779488848808e-02
1.872226220583806935e+03 7.844373059510906243e-02
1.871508553180641684e+03 6.778476786645894203e-02
1.870790978911310958e+03 9.744483878702171753e-02
1.870073497765559296e+03 6.617237397016416389e-02
1.869356109733129415e+03 6.382080029817636946e-02
1.868638814803762216e+03 8.207375223416885079e-02
1.867921612967202236e+03 9.539114414507250672e-02
1.867204504213199471e+03 7.326641411416222327e-02
1.866487488531500276e+03 9.453051334264803152e-02
1.865770565911849189e+03 6.281311598815554620e-02
1.865053736344003482e+03 9.080926153388758915e-02
1.864336999817709511e+03 7.023824530050583326e-02
1.863620356322728185e+03 1.187587878282812814e-01
1.862903805848809498e+03 1.054503837274135131e-01
1.862187348385710720e+03 6.124406951478184036e-02
1.861470983923190943e+03 8.759543318644805177e-02
1.860754712451011073e+03 1.087176713412761481e-01
1.860038533958930202e+03 1.060957458529062647e-01
1.859322448436711056e+03 7.845781033905140089e-02
1.858606455874121821e+03 7.017803061696123446e-02
1.857890556260923404e+03 8.936556676505448549e-02
1.857174749586883991e+03 6.365423272835810109e-02
1.856459035841773584e+03 1.059019449520537809e-01
1.855743415015360370e+03 1.153031118812034156e-01
1.855027887097419807e+03 6.480849920751902138e-02
1.854312452077721900e+03 1.024477399690524454e-01
1.853597109946040291e+03 8.851582447784356322e-02
1.852881860692154078e+03 1.160125753979630858e-01
1.852166704305836902e+03 7.163415861478091007e-02
1.851451640776871500e+03 6.011578204248075458e-02
1.850736670095038789e+03 7.676230087514915312e-02
1.850021792250119688e+03 1.183895286737919605e-01
1.849307007231896932e+03 9.657398205903973409e-02
1.848592315030153259e+03 7.492651553305079704e-02
1.847877715634680499e+03 8.817051369439314612e-02
1.847163209035263208e+03 1.093171309081004960e-01
1.846448795221691398e+03 9.429863091388840379e-02
1.845734474183755083e+03 8.854876208942953630e-02
1.845020245911249731e+03 9.453165827108168939e-02
1.844306110393968993e+03 1.057012076080127844e-01
1.843592067621704700e+03 9.179587652812262744e-02
1.842878117584255961e+03 1.128575914010378489e-01
1.842164260271421881e+03 1.030533361764873757e-01
1.841450495672999750e+03 1.017955311711526978e-01
1.840736823778794133e+03 8.109586210752978142e-02
1.840023244578609592e+03 9.585017212900374950e-02
1.839309758062243418e+03 9.749614821429075651e-02
1.838596364219505631e+03 8.138276636140227838e-02
1.837883063040206252e+03 9.816901528114353737e-02
1.837169854514148028e+03 7.948176429075981542e-02
1.836456738631144617e+03 1.073173579372402597e-01
1.835743715381009679e+03 6.433153984286042737e-02
1.835030784753553235e+03 9.732516367812582558e-02
1.834317946738592582e+03 9.294335862100548684e-02
1.833605201325941380e+03 9.466344728394857078e-02
1.832892548505418745e+03 9.732705120544003774e-02
1.832179988266843793e+03 1.190630028005415231e-01
1.831467520600037460e+03 1.042506077077580695e-01
1.830755145494820681e+03 9.811814340118409083e-02
1.830042862941019848e+03 9.930423337569181663e-02
1.829330672928457716e+03 8.667782496298669093e-02
1.828618575446964314e+03 9.186447315805888747e-02
1.827906570486360579e+03 9.768345782399809329e-02
1.827194658036481997e+03 9.713044193341069388e-02
1.826482838087158598e+03 7.978460852291119343e-02
1.825771110628224051e+03 8.600587782201093989e-02
1.825059475649510205e+03 7.089257189041239804e-02
1.824347933140854366e+03 9.233206862142492866e-02
1.823636483092090202e+03 1.141730805923450720e-01
1.822925125493060477e+03 1.195523154874718885e-01
1.822213860333600678e+03 1.017590902773358452e-01
1.821502687603559025e+03 8.706977450248909456e-02
1.820791607292771005e+03 1.039586736413356111e-01
1.820080619391086657e+03 1.044514206592738886e-01
1.819369723888348744e+03 9.931713243151309156e-02
1.818658920774407306e+03 1.141969145940881086e-01
1.817948210039108744e+03 9.665296820579416526e-02
1.817237591672303097e+03 1.021293637233561813e-01
1.816527065663844041e+03 1.024109238108824177e-01
1.815816632003587074e+03 9.910040029344954760e-02
1.815106290681382234e+03 8.438590015462420213e-02
1.814396041687088655e+03 1.104765520920061722e-01
1.813685885010565471e+03 1.062838197607245266e-01
1.812975820641666360e+03 8.468509489442735405e-02
1.812265848570257731e+03 8.691376189230116955e-02
1.811555968786200538e+03 8.056549786698219418e-02
1.810846181279359371e+03 9.673534183244143769e-02
1.810136486039593365e+03 8.810249240753627309e-02
1.809426883056778024e+03 9.726972718709613053e-02
1.808717372320776121e+03 9.342837815294285919e-02
1.808007953821459523e+03 9.895024916473051102e-02
1.807298627548696459e+03 9.033308152271045388e-02
1.806589393492362433e+03 9.053261308415627706e-02
1.805880251642332951e+03 8.210308503889132692e-02
1.805171201988479879e+03 1.075541558588001684e-01
1.804462244520680542e+03 9.916019516599443306e-02
1.803753379228815902e+03 1.020083907856751959e-01
1.803044606102765101e+03 1.103578586242398019e-01
1.802335925132410921e+03 1.019991541314396871e-01
1.801627336307634323e+03 1.148757271556538756e-01
1.800918839618319907e+03 1.038339230875537228e-01
1.800210435054354093e+03 9.410143170535457957e-02
1.799502122605626937e+03 1.012417848510078072e-01
1.798793902262024858e+03 8.874768000840771442e-02
1.798085774013436094e+03 6.548100730263733960e-02
1.797377737849756159e+03 1.205860223350027072e-01
1.796669793760875109e+03 1.104715686254468116e-01
1.795961941736695735e+03 1.040583081914498720e-01
1.795254181767102637e+03 1.014807904802121213e-01
1.794546513842002241e+03 1.117855027398940299e-01
1.793838937951291882e+03 1.173651097552983191e-01
1.793131454084872530e+03 1.179935547053864997e-01
1.792424062232645156e+03 1.100391725809197752e-01
1.791716762384512549e+03 9.423585489435072626e-02
1.791009554530384776e+03 6.973190421338586187e-02
1.790302438660162807e+03 6.658199856966276475e-02
1.789595414763758527e+03 7.130929995967170976e-02
1.788888482831078363e+03 9.175537588538558442e-02
1.788181642852037839e+03 9.816226616644838088e-02
1.787474894816548840e+03 1.180608832913376260e-01
1.786768238714521431e+03 9.539662279136634782e-02
1.786061674535874772e+03 9.074145547835868464e-02
1.785355202270526206e+03 1.070876217710819700e-01
1.784648821908393074e+03 8.610153692978797513e-02
1.783942533439394538e+03 8.030017083451304605e-02
1.783236336853453395e+03 1.105518245112156461e-01
1.782530232140494263e+03 1.076986075147412791e-01
1.781824219290438123e+03 9.580949631313073755e-02
1.781118298293213229e+03 1.055771131479870117e-01
1.780412469138747838e+03 1.114815851257055374e-01
1.779706731816968386e+03 8.336431478296252306e-02
1.779001086317806767e+03 1.142984935219205772e-01
1.778295532631194874e+03 1.242920877098891153e-01
1.777590070747064601e+03 9.809704220861956148e-02
1.776884700655355118e+03 1.166641957750073622e-01
1.776179422345994681e+03 1.201490968255550795e-01
1.775474235808929734e+03 1.133487315298726122e-01
1.774769141034097629e+03 1.199935004162171331e-01
1.774064138011435716e+03 1.265428988965657253e-01
1.773359226730888622e+03 1.201333857151874046e-01
1.772654407182399154e+03 1.172082633931576384e-01
1.771949679355913759e+03 1.362073058918188695e-01
1.771245043241377061e+03 1.279874265274232037e-01
1.770540498828739146e+03 1.129077514211656724e-01
1.769836046107950096e+03 1.232717908777826721e-01
1.769131685068958177e+03 1.210238041079808452e-01
1.768427415701718928e+03 1.157780384813894975e-01
1.767723237996186072e+03 1.068606454542396222e-01
1.767019151942313329e+03 1.221548615394017906e-01
1.766315157530059878e+03 1.292464207291708356e-01
1.765611254749384898e+03 9.671410630372137551e-02
1.764907443590242110e+03 1.300698441971487873e-01
1.764203724042601607e+03 1.144827985456590008e-01
1.763500096096422567e+03 1.290410599071258602e-01
1.762796559741667807e+03 1.138629468232398578e-01
1.762093114968303780e+03 1.488106247020891948e-01
1.761389761766300580e+03 1.065271026926686154e-01
1.760686500125624661e+03 1.383761124108046636e-01
1.759983330036247935e+03 9.876650033262296402e-02
1.759280251488142312e+03 1.318951784695182039e-01
1.758577264471279705e+03 1.298745532524842039e-01
1.757874368975633843e+03 1.408398564777950668e-01
1.757171564991183914e+03 1.277313716515706410e-01
1.756468852507905467e+03 1.380644141730217045e-01
1.755766231515781328e+03 1.312178767086495390e-01
1.755063702004787046e+03 1.263607057148147805e-01
1.754361263964907266e+03 1.549052861093564715e-01
1.753658917386126632e+03 1.440535070365830672e-01
1.752956662258427968e+03 1.380605597371329096e-01
1.752254498571797740e+03 1.392048138386794698e-01
1.751552426316229685e+03 1.618271178359342033e-01
1.750850445481706629e+03 1.805356608960795306e-01
1.750148556058222312e+03 1.480546374968106371e-01
1.749446758035768653e+03 1.636639252609128903e-01
1.748745051404341211e+03 1.519465734672456603e-01
1.748043436153933726e+03 1.443896398716547347e-01
1.747341912274545393e+03 1.740173090784246090e-01
1.746640479756169952e+03 1.887211733355640131e-01
1.745939138588812057e+03 1.587491662292601635e-01
1.745237888762472721e+03 1.761659938857557117e-01
1.744536730267149323e+03 1.723651179865427208e-01
1.743835663092853792e+03 1.709199061166755407e-01
1.743134687229587144e+03 1.796287118476253830e-01
1.742433802667359487e+03 1.931432716866668120e-01
1.741733009396177295e+03 1.700795651696020150e-01
1.741032307406050677e+03 2.188802133018922513e-01
1.740331696686993382e+03 2.086390519682886913e-01
1.739631177229017339e+03 1.862489777412511538e-01
1.738930749022136297e+03 2.115251335279393352e-01
1.738230412056367641e+03 2.096103965365827548e-01
1.737530166321730576e+03 2.228177941094953429e-01
1.736830011808242489e+03 2.096957649255366540e-01
1.736129948505920765e+03 2.371947496866632921e-01
1.735429976404793706e+03 2.156844184316334678e-01
1.734730095494880516e+03 2.191202525963826531e-01
1.734030305766205856e+03 2.033241606435437776e-01
1.733330607208798028e+03 2.330684075824134838e-01
1.732630999812685332e+03 2.304800156385893306e-01
1.731931483567896066e+03 2.285321680944294442e-01
1.731232058464463989e+03 2.190436044147376915e-01
1.730532724492415582e+03 2.669815651189108574e-01
1.729833481641790058e+03 2.290745171189150498e-01
1.729134329902619356e+03 2.514938574217160383e-01
1.728435269264940871e+03 2.554062161415912580e-01
1.727736299718795635e+03 2.717547452714436096e-01
1.727037421254221044e+03 2.476266403169761487e-01
1.726338633861258131e+03 2.373256381347884914e-01
1.725639937529949748e+03 2.544880588233619512e-01
1.724941332250338746e+03 2.515702266686872801e-01
1.724242818012475254e+03 2.438300433933849043e-01
1.723544394806403943e+03 2.643620375928250610e-01
1.722846062622169484e+03 2.411481144482837402e-01
1.722147821449827461e+03 2.449036973401946538e-01
1.721449671279428003e+03 2.313054827553734094e-01
1.720751612101019418e+03 2.273859277600120410e-01
1.720053643904662749e+03 2.155355266462853081e-01
1.719355766680413581e+03 2.263733756631941263e-01
1.718657980418325678e+03 1.981473369391300310e-01
1.717960285108458265e+03 2.184889631543951993e-01
1.717262680740872383e+03 1.940301683681952827e-01
1.716565167305632713e+03 1.812118067478729888e-01
1.715867744792798476e+03 1.992308244794580852e-01
1.715170413192434353e+03 1.630347520024901797e-01
1.714473172494610480e+03 1.752750436538288714e-01
1.713776022689391539e+03 1.833016439549491616e-01
1.713078963766847664e+03 1.577939513812364747e-01
1.712381995717048994e+03 1.411704716474479482e-01
1.711685118530069303e+03 1.514638754448534297e-01
1.710988332195980547e+03 1.201771236728617909e-01
1.710291636704860139e+03 1.116321216944773098e-01
1.709595032046781853e+03 9.998799490629912967e-02
1.708898518211823102e+03 1.260842846772342873e-01
1.708202095190063119e+03 1.133717787659752618e-01
1.707505762971588410e+03 1.295633104654559109e-01
1.706809521546478209e+03 1.365848234991980936e-01
1.706113370904813564e+03 9.949751084916468036e-02
1.705417311036682804e+03 7.615040858248628419e-02
1.704721341932170617e+03 1.071227729501133125e-01
1.704025463581370786e+03 1.291344557322509634e-01
1.703329675974366182e+03 8.371593204952081091e-02
1.702633979101252407e+03 8.473836587123709241e-02
1.701938372952121426e+03 6.344169460572314512e-02
1.701242857517067023e+03 9.006305145685933322e-02
1.700547432786182981e+03 9.670000338521003713e-02
1.699852098749568540e+03 7.875950668973891178e-02
1.699156855397324762e+03 5.764028932180815384e-02
1.698461702719547247e+03 8.924149190157350253e-02
1.697766640706338876e+03 6.477185364074927731e-02
1.697071669347804345e+03 7.589239361683197682e-02
1.696376788634046534e+03 4.792217930270936677e-02
1.695681998555171958e+03 5.482010986925112822e-02
1.694987299101290773e+03 7.301912165893660600e-02
1.694292690262505857e+03 5.340594593919788247e-02
1.693598172028931003e+03 4.678897868599415921e-02
1.692903744390680004e+03 4.752903530017797695e-02
1.692209407337861194e+03 5.248461904370087250e-02
1.691515160860595643e+03 3.018529608362669620e-02
1.690821004948995324e+03 4.810066107179403194e-02
1.690126939593177667e+03 5.754206019217606577e-02
1.689432964783263742e+03 4.380794079173735978e-02
1.688739080509372798e+03 4.899140681082924526e-02
1.688045286761631360e+03 3.257910306751890528e-02
1.687351583530156859e+03 4.460649190391245689e-02
1.686657970805079458e+03 6.046927073078101067e-02
1.685964448576522045e+03 6.567877948799122345e-02
1.685271016834612965e+03 4.912878166374973210e-02
1.684577675569482381e+03 1.417129326839087523e-02
1.683884424771262275e+03 9.162116618618595248e-03
1.683191264430086449e+03 1.683150834409683633e-02
1.682498194536085066e+03 1.118737400233018806e-02
1.681805215079395566e+03 4.974176185027052999e-02
1.681112326050153570e+03 3.377525423722747139e-02
1.680419527438500154e+03 3.612920210655384823e-02
1.679726819234572758e+03 3.179291988646271855e-02
1.679034201428512461e+03 5.646270639947045117e-03
1.678341674010462157e+03 2.117473098790905242e-02
1.677649236970566562e+03 1.122840192444740127e-02
1.676956890298970393e+03 3.551037887610004190e-02
1.676264633985823821e+03 4.044213548217175797e-02
1.675572468021273380e+03 4.885412420659578092e-02
1.674880392395467425e+03 3.721898825523804050e-02
1.674188407098559765e+03 6.270837907447314452e-02
1.673496512120702391e+03 5.958635736932910154e-02
1.672804707452050934e+03 6.956842579790813164e-02
1.672112993082759203e+03 4.006443051427314994e-02
1.671421369002986467e+03 8.479986217688498251e-02
1.670729835202890172e+03 5.368513495144766612e-02
1.670038391672631406e+03 8.903703133965938654e-02
1.669347038402373073e+03 7.842812174159499716e-02
1.668655775382276261e+03 9.490221791924934036e-02
1.667964602602507512e+03 9.415788649855137693e-02
1.667273520053233369e+03 9.851804326970571568e-02
1.666582527724618558e+03 1.337002914836373790e-01
1.665891625606835078e+03 9.452392905268852674e-02
1.665200813690053110e+03 1.238691038682132733e-01
1.664510091964442836e+03 1.226601434005722829e-01
1.663819460420179894e+03 1.797608293270574753e-01
1.663128919047438103e+03 1.757246463808883052e-01
1.662438467836393102e+03 1.941635260836945542e-01
1.661748106777225985e+03 2.039629329259454726e-01
1.661057835860112391e+03 2.185966736946844402e-01
1.660367655075237053e+03 2.370623769447658680e-01
1.659677564412781066e+03 2.674010779385728176e-01
1.658987563862923707e+03 2.597790182922631308e-01
1.658297653415855166e+03 2.330047652262301483e-01
1.657607833061763813e+03 2.983873971045829521e-01
1.656918102790832563e+03 3.131418209483779469e-01
1.656228462593253425e+03 3.264548920446395108e-01
1.655538912459218409e+03 3.971022076162309400e-01
1.654849452378917704e+03 4.279585684052603645e-01
1.654160082342548776e+03 4.352119888873657305e-01
1.653470802340305454e+03 4.522580697513189363e-01
1.652781612362383385e+03 4.861716397658237265e-01
1.652092512398981853e+03 5.501769238988960531e-01
1.651403502440301963e+03 5.910743312335219324e-01
1.650714582476544820e+03 6.394164423322507007e-01
1.650025752497911526e+03 6.412155244028628909e-01
1.649337012494606824e+03 6.470949863541081148e-01
1.648648362456839095e+03 7.303033963980380960e-01
1.647959802374813080e+03 7.071430186769417370e-01
1.647271332238738978e+03 7.350526197412154961e-01
1.646582952038825169e+03 7.728598310590270026e-01
1.645894661765285491e+03 7.850225163846231702e-01
1.645206461408330142e+03 8.391932445542577002e-01
1.644518350958176597e+03 8.695687063531728489e-01
1.643830330405038694e+03 8.953191028236250348e-01
1.643142399739135726e+03 8.871594998170367896e-01
1.642454558950686987e+03 8.832211464804043954e-01
1.641766808029909953e+03 9.156551684439486749e-01
1.641079146967025736e+03 9.495878976726782605e-01
1.640391575752264544e+03 9.872756290298665416e-01
1.639704094375845671e+03 9.699212469252533886e-01
1.639016702827995687e+03 9.764516088705869068e-01
1.638329401098942981e+03 9.846732981264655349e-01
1.637642189178917761e+03 9.818766226798211205e-01
1.636955067058150235e+03 1.000000000000000000e+00
1.636268034726870610e+03 9.480783829593554257e-01
1.635581092175316371e+03 9.161035509792641029e-01
1.634894239393719545e+03 9.170573749689285847e-01
1.634207476372315796e+03 8.770532340654304537e-01
1.633520803101346246e+03 8.279259759833448307e-01
1.632834219571048379e+03 8.429770470765893808e-01
1.632147725771663318e+03 8.051947983054583702e-01
1.631461321693434002e+03 8.385055681674224992e-01
1.630775007326603372e+03 7.689587676842080111e-01
1.630088782661418009e+03 7.622508491437971490e-01
1.629402647688122670e+03 7.471599355631076689e-01
1.628716602396969392e+03 7.338869714642043407e-01
1.628030646778202936e+03 7.031085343790272058e-01
1.627344780822077155e+03 6.127134583265179124e-01
1.626659004518845904e+03 6.414381827771346023e-01
1.625973317858757582e+03 5.992690450173311367e-01
1.625287720832075138e+03 5.723455800785128833e-01
1.624602213429050607e+03 5.187486662183934394e-01
1.623916795639945121e+03 5.400805406049669077e-01
1.623231467455016173e+03 5.085661753246113470e-01
1.622546228864528530e+03 4.310715506357419846e-01
1.621861079858741505e+03 4.483037680809756065e-01
1.621176020427919866e+03 4.081297397794808601e-01
1.620491050562330202e+03 3.923128529547267318e-01
1.619806170252242737e+03 3.822646711499367855e-01
1.619121379487920422e+03 3.686597954582783720e-01
1.618436678259638938e+03 3.329160741604919593e-01
1.617752066557664875e+03 2.998792124957603833e-01
1.617067544372273915e+03 2.772282441679434495e-01
1.616383111693739920e+03 2.744867466494251840e-01
1.615698768512340393e+03 2.859583460679687161e-01
1.615014514818352836e+03 2.233035187924380383e-01
1.614330350602052931e+03 1.982425556117254073e-01
1.613646275853723637e+03 2.110263021498750835e-01
1.612962290563644274e+03 1.852842434446652642e-01
1.612278394722103258e+03 1.659110085693601688e-01
1.611594588319378090e+03 1.323689748173185465e-01
1.610910871345760825e+03 1.054998199507517220e-01
1.610227243791539877e+03 1.681071923983190608e-01
1.609543705646998205e+03 1.406423301393570635e-01
1.608860256902433321e+03 1.578189958037628793e-01
1.608176897548133638e+03 1.156782659605266328e-01
1.607493627574389393e+03 9.312308183610219781e-02
1.606810446971501733e+03 1.039488574331383641e-01
1.606127355729764531e+03 1.285247048028493322e-01
1.605444353839475298e+03 6.877330418196293815e-02
1.604761441290931543e+03 6.057875049731867301e-02
1.604078618074438054e+03 1.548608342629087253e-01
1.603395884180295980e+03 2.376666294666804694e-02
1.602713239598808286e+03 6.891118324694971153e-02
1.602030684320277942e+03 6.381320073065480103e-02
1.601348218335017009e+03 8.217608702681365729e-02
1.600665841633328455e+03 6.286556027943231151e-02
1.599983554205524342e+03 8.474350687996419496e-02
1.599301356041914914e+03 5.457818062574666673e-02
1.598619247132812234e+03 9.397211379349733329e-02
1.597937227468532001e+03 6.588027044678601563e-02
1.597255297039386278e+03 4.472866038357668078e-02
1.596573455835696222e+03 2.466321606097592045e-02
1.595891703847777535e+03 4.033456815635139137e-02
1.595210041065951373e+03 2.992173906987490722e-02
1.594528467480535255e+03 5.638984390229057064e-02
1.593846983081855797e+03 8.504082793413093866e-02
1.593165587860237792e+03 1.028607909208337917e-01
1.592484281806002400e+03 4.464234753446277848e-02
1.591803064909481691e+03 3.893065320282610570e-02
1.591121937160998641e+03 3.090167665147953296e-02
1.590440898550888960e+03 5.853170152485790562e-02
1.589759949069481081e+03 7.158457158080061555e-02
1.589079088707108895e+03 2.847848452258561550e-02
1.588398317454104472e+03 5.181551416584351949e-02
1.587717635300805341e+03 2.834081353509204648e-02
1.587037042237549031e+03 6.666457442819493512e-03
1.586356538254673069e+03 3.464928571017555220e-02
1.585676123342520441e+03 9.350309687407738768e-02
1.584995797491428675e+03 3.694244472184175787e-02
1.584315560691744395e+03 4.727403585576459011e-02
1.583635412933810585e+03 9.426379318558417153e-02
1.582955354207972050e+03 2.189932028346728773e-02
1.582275384504577232e+03 8.668745124874329896e-03
1.581595503813976393e+03 4.784471825509389875e-02
1.580915712126517974e+03 3.467789973297032841e-02
1.580236009432555875e+03 2.094265280096758650e-02
1.579556395722442176e+03 4.673015813868562629e-02
1.578876870986530776e+03 3.069334426453243156e-02
1.578197435215177393e+03 7.415034874081610078e-03
1.577518088398743203e+03 4.886024467167944529e-02
1.576838830527582104e+03 2.058888235299306119e-02
1.576159661592058910e+03 5.607956570869324087e-02
1.575480581582536615e+03 1.711319245520268040e-02
1.574801590489372757e+03 4.592703528723683648e-02
1.574122688302937604e+03 7.299914819767698571e-02
1.573443875013595971e+03 6.387606612885490809e-02
1.572765150611714489e+03 -2.984339274729902480e-04
1.572086515087665248e+03 6.784447165685221492e-02
1.571407968431814879e+03 2.966569506622035446e-02
1.570729510634537291e+03 5.103370127442434512e-02
1.570051141686210030e+03 6.414428465844806970e-02
1.569372861577201547e+03 5.184175581096071156e-02
1.568694670297894845e+03 9.940886800448522909e-03
1.568016567838662013e+03 3.663047025904507537e-02
1.567338554189886054e+03 -1.120559042777176037e-03
1.566660629341948152e+03 8.188902619506349678e-02
1.565982793285229491e+03 9.448585410893733938e-02
1.565305046010113074e+03 3.099852920670841810e-02
1.564627387506985542e+03 4.100508113691788553e-02
1.563949817766233537e+03 5.894853875170180668e-02
1.563272336778243698e+03 1.084166307930690132e-01
1.562594944533408125e+03 -4.469867703031826962e-03
1.561917641022115276e+03 6.185493817288239410e-02
1.561240426234762708e+03 4.873421075535389752e-02
1.560563300161735242e+03 8.097530110067820142e-02
1.559886262793437709e+03 6.488529294124281699e-02
1.559209314120264025e+03 5.515219199315551935e-02
1.558532454132609928e+03 5.906007302984973145e-02
1.557855682820878428e+03 6.657070826148692166e-02
1.557179000175468900e+03 1.008350143840353874e-01
1.556502406186782537e+03 7.910958303777702871e-02
1.555825900845229626e+03 1.162505524764090442e-01
1.555149484141209541e+03 1.402541652087986590e-01
1.554473156065132571e+03 1.164554423971713576e-01
1.553796916607403546e+03 1.160455780190789293e-01
1.553120765758438210e+03 8.824351266319374609e-02
1.552444703508643215e+03 1.515635377415092688e-01
1.551768729848434305e+03 1.104873967227552739e-01
1.551092844768223586e+03 1.098030784682052508e-01
1.550417048258428622e+03 1.049210665531135761e-01
1.549741340309466977e+03 1.462058414856832467e-01
1.549065720911756216e+03 1.348257302485406373e-01
1.548390190055715721e+03 1.195481619019462816e-01
1.547714747731770331e+03 1.543119143810202654e-01
1.547039393930337610e+03 1.310016954003394296e-01
1.546364128641846037e+03 1.192977287159286970e-01
1.545688951856722269e+03 1.273361944941499846e-01
1.545013863565391148e+03 1.084218022585804048e-01
1.544338863758284788e+03 1.157554723871085517e-01
1.543663952425828029e+03 1.069408495026765854e-01
1.542989129558460263e+03 1.452127739172485998e-01
1.542314395146606330e+03 1.952193760261342614e-01
1.541639749180707440e+03 9.891869739416413176e-02
1.540965191651197529e+03 1.230449180852090929e-01
1.540290722548512349e+03 9.812751645294542913e-02
1.539616341863091293e+03 1.374589368027324399e-01
1.538942049585379209e+03 1.209830926213269070e-01
1.538267845705811851e+03 7.121732254581805699e-02
1.537593730214839525e+03 1.820959166960862130e-01
1.536919703102899803e+03 1.599460277622240245e-01
1.536245764360442990e+03 1.334691815639362233e-01
1.535571913977913937e+03 1.596887277659746196e-01
1.534898151945768404e+03 1.855164864567766525e-01
1.534224478254449423e+03 7.954834558615532514e-02
1.533550892894414574e+03 8.793911261711119531e-02
1.532877395856112344e+03 1.494662509752637536e-01
1.532203987130002133e+03 1.801726360170763652e-01
1.531530666706537886e+03 1.809139533445560666e-01
1.530857434576177184e+03 1.423672772728311053e-01
1.530184290729383065e+03 1.460194067294717513e-01
1.529511235156611292e+03 1.451964610547589463e-01
1.528838267848326723e+03 1.618230432563336207e-01
1.528165388794992396e+03 1.593887454516491886e-01
1.527492597987074987e+03 1.537912187067478897e-01
1.526819895415037536e+03 1.687540229442376361e-01
1.526147281069352175e+03 1.310217993913299073e-01
1.525474754940487401e+03 1.712923096822975000e-01
1.524802317018911708e+03 1.704607450357032705e-01
1.524129967295099050e+03 1.863988999170250460e-01
1.523457705759523378e+03 1.250156583816494082e-01
1.522785532402660465e+03 1.907236441542586869e-01
1.522113447214986081e+03 1.973945791870617417e-01
1.521441450186975999e+03 1.879179903779662208e-01
1.520769541309115084e+03 2.148035512089968013e-01
1.520097720571879108e+03 2.134988942956014824e-01
1.519425987965756576e+03 1.713611830534728653e-01
1.518754343481226897e+03 1.669861326950540792e-01
1.518082787108776756e+03 2.010103933284339839e-01
1.517411318838892839e+03 1.942920024684633706e-01
1.516739938662060013e+03 2.169636654376271290e-01
1.516068646568775875e+03 1.915581091344911169e-01
1.515397442549523475e+03 1.753371478762097424e-01
1.514726326594802231e+03 2.074206961065723220e-01
1.514055298695102465e+03 2.140922233191864810e-01
1.513384358840919958e+03 2.083706823145972387e-01
1.512713507022752310e+03 2.110626238221545159e-01
1.512042743231095301e+03 2.112586288768587284e-01
1.511372067456453806e+03 2.344151970344882374e-01
1.510701479689327243e+03 1.315917908018195692e-01
1.510030979920216851e+03 2.100706082190149371e-01
1.509360568139627503e+03 1.816255297725141715e-01
1.508690244338065895e+03 2.113137588058284222e-01
1.508020008506035083e+03 1.198174597600704799e-01
1.507349860634049037e+03 2.352937044661319033e-01
1.506679800712618089e+03 2.590749811844615946e-01
1.506009828732247115e+03 1.871925106252249615e-01
1.505339944683453723e+03 1.786450908230511059e-01
1.504670148556753702e+03 2.206615029121599958e-01
1.504000440342659203e+03 2.175695116622531344e-01
1.503330820031687836e+03 2.071150921958858360e-01
1.502661287614360845e+03 1.871378680367729030e-01
1.501991843081195839e+03 2.973354985621782798e-01
1.501322486422715883e+03 2.397200491466972005e-01
1.500653217629442224e+03 2.590449839393165199e-01
1.499984036691901565e+03 2.038743421688349322e-01
1.499314943600620609e+03 2.810655672084184098e-01
1.498645938346122421e+03 2.360849121303364995e-01
1.497977020918939161e+03 2.555990858857624670e-01
1.497308191309599351e+03 2.427568225613524477e-01
1.496639449508636972e+03 2.060030381782277098e-01
1.495970795506582363e+03 1.979333633559916539e-01
1.495302229293971322e+03 3.011907210747497010e-01
1.494633750861339649e+03 2.640045597086919660e-01
1.493965360199224961e+03 1.533567918922848494e-01
1.493297057298168511e+03 2.558664685664805427e-01
1.492628842148706099e+03 2.984786376290465282e-01
1.491960714741384436e+03 1.634240311725631001e-01
1.491292675066742959e+03 3.105907279110086128e-01
1.490624723115324741e+03 2.697125106572412778e-01
1.489956858877681952e+03 2.052949419450813551e-01
1.489289082344357666e+03 1.979538331977038490e-01
1.488621393505900414e+03 2.379171227373752806e-01
1.487953792352866003e+03 2.715409549874877593e-01
1.487286278875799326e+03 2.425279471267222653e-01
1.486618853065259827e+03 2.843019167588374252e-01
1.485951514911797858e+03 3.079629531914261364e-01
1.485284264405971044e+03 2.037828067580264302e-01
1.484617101538337010e+03 2.902355169738838336e-01
1.483950026299457022e+03 1.798160865577777545e-01
1.483283038679888705e+03 2.866859590035314986e-01
1.482616138670195141e+03 2.524409604816746922e-01
1.481949326260941234e+03 2.441492800004828045e-01
1.481282601442688247e+03 3.269010658073073228e-01
1.480615964206004719e+03 2.018175067522769983e-01
1.479949414541461010e+03 1.947343569785703332e-01
1.479282952439622022e+03 2.606552651552907496e-01
1.478616577891058114e+03 2.359711899787604872e-01
1.477950290886346920e+03 2.423598284224585120e-01
1.477284091416056981e+03 2.234102197937793410e-01
1.476617979470764112e+03 2.043606650447928608e-01
1.475951955041045949e+03 3.193969136829483135e-01
1.475286018117480126e+03 4.136893976414269258e-01
1.474620168690646096e+03 3.665021054565788527e-01
1.473954406751123315e+03 2.582734362852585619e-01
1.473288732289493055e+03 3.143410255701074574e-01
1.472623145296340226e+03 3.256454122959701603e-01
1.471957645762255197e+03 3.534583794729475037e-01
1.471292233677815602e+03 3.392895936875047203e-01
1.470626909033615448e+03 2.425402189553841070e-01
1.469961671820241463e+03 3.496493642461974694e-01
1.469296522028284016e+03 3.071024101448885935e-01
1.468631459648335294e+03 3.716665708611714969e-01
1.467966484670994760e+03 4.276806621049170642e-01
1.467301597086850961e+03 6.138791554999607492e-01
1.466636796886501543e+03 4.190633470066225663e-01
1.465972084060545967e+03 4.905061022817302496e-01
1.465307458599583697e+03 3.927706747077933103e-01
1.464642920494214195e+03 4.922442990526926243e-01
1.463978469735044200e+03 3.575123597756097449e-01
1.463314106312671356e+03 4.296410639757345939e-01
1.462649830217704221e+03 5.315154134339841185e-01
1.461985641440747713e+03 4.823927604322914564e-01
1.461321539972414030e+03 3.242135941587242498e-01
1.460657525803309909e+03 4.605461687571242857e-01
1.459993598924045727e+03 5.690199103227104871e-01
1.459329759325231862e+03 6.218124632774645333e-01
1.458666006997487784e+03 4.789641418326299749e-01
1.458002341931427509e+03 5.959252979363659497e-01
1.457338764117663231e+03 4.209765842932071678e-01
1.456675273546818062e+03 4.637674294800936403e-01
1.456011870209509652e+03 5.116922041292369938e-01
1.455348554096359294e+03 5.922646550789613107e-01
1.454685325197990096e+03 5.531658232461444946e-01
1.454022183505025168e+03 6.759291372752399552e-01
1.453359129008089440e+03 4.482462858607906275e-01
1.452696161697809657e+03 5.711471990620468064e-01
1.452033281564818026e+03 6.491748384061641897e-01
1.451370488599737655e+03 6.075903559667328313e-01
1.450707782793204387e+03 5.056641811251721963e-01
1.450045164135850428e+03 5.581143720370228545e-01
1.449382632618307980e+03 6.210484826715695350e-01
1.448720188231214706e+03 4.843402930089577563e-01
1.448057830965204630e+03 2.548806176334245666e-01
1.447395560810919051e+03 3.822580994254522468e-01
1.446733377758997449e+03 5.289139635584857446e-01
1.446071281800079305e+03 5.335321693308804347e-01
1.445409272924805919e+03 6.408902015427915266e-01
1.444747351123825865e+03 6.107731675252642267e-01
1.444085516387782263e+03 5.186822584933273861e-01
1.443423768707321869e+03 4.004505908154621374e-01
1.442762108073093259e+03 5.370161736263188157e-01
1.442100534475746827e+03 5.895892946357859099e-01
1.441439047905931147e+03 4.456629053817353636e-01
1.440777648354303892e+03 4.998477558686889033e-01
1.440116335811515455e+03 5.695570842240574860e-01
1.439455110268223507e+03 3.071092546383192290e-01
1.438793971715085718e+03 3.989443127406497869e-01
1.438132920142754301e+03 5.815025317636287605e-01
1.437471955541897842e+03 4.068151369924756233e-01
1.436811077903170371e+03 5.075316499295819961e-01
1.436150287217240475e+03 1.323308416661991005e-01
1.435489583474769461e+03 4.517894239503553178e-01
1.434828966666422275e+03 5.763423680470687316e-01
1.434168436782869321e+03 2.457747366842227277e-01
1.433507993814775546e+03 1.971425445537618448e-01
1.432847637752813171e+03 4.003853422813534735e-01
1.432187368587650781e+03 2.598064572378482873e-01
1.431527186309964236e+03 2.332999510713685831e-01
1.430867090910427578e+03 4.672106964845176291e-01
1.430207082379713029e+03 4.064367058443786873e-01
1.429547160708503725e+03 2.043127989030432134e-01
1.428887325887471889e+03 3.378627738422620985e-01
1.428227577907302475e+03 3.447407567278122920e-01
1.427567916758673164e+03 5.899449870536993545e-01
1.426908342432268910e+03 4.957773944602740235e-01
1.426248854918776487e+03 6.283404282653129447e-02
1.425589454208875395e+03 4.802626849322469416e-01
1.424930140293257864e+03 4.002386399903534731e-01
1.424270913162610668e+03 3.998944067777675526e-01
1.423611772807624220e+03 1.823357624793534859e-01
1.422952719218990751e+03 3.651935389238005203e-01
1.422293752387398854e+03 2.239001359852457740e-02
1.421634872303551674e+03 3.220303366155147229e-01
1.420976078958135986e+03 -9.061216590470735216e-03
1.420317372341853115e+03 4.721795882277678991e-01
1.419658752445404389e+03 3.750179308979884607e-01
1.419000219259483856e+03 1.944321432477450484e-01
1.418341772774796482e+03 1.584706725232469249e-01
1.417683412982045411e+03 -8.595825584431289468e-02
1.417025139871931970e+03 3.388980326117653208e-01
1.416366953435168398e+03 3.134610052388234896e-02
1.415708853662456022e+03 -4.119952639694338115e-02
1.415050840544505263e+03 2.438179946720071822e-01
1.414392914072026542e+03 3.076929105775771389e-01
1.413735074235732100e+03 2.156089446287332012e-02
1.413077321026334175e+03 4.528702667674540105e-01
1.412419654434546828e+03 1.314477727819226838e-01
1.411762074451085937e+03 -1.149032110811458798e-02
1.411104581066669198e+03 1.932048938248535075e-01
1.410447174272016127e+03 1.974260478560862786e-01
1.409789854057846242e+03 2.064534148259631330e-01
1.409132620414880876e+03 6.590705819476219141e-01
1.408475473333843183e+03 4.762245708483691109e-01
1.407818412805458138e+03 -1.002536414497582351e-01
1.407161438820448893e+03 4.808863481224965319e-01
1.406504551369547698e+03 2.046410811163925092e-01
1.405847750443477707e+03 8.002812800456918230e-02
1.405191036032972988e+03 3.034145840285539797e-01
1.404534408128763971e+03 2.788509029322848720e-01
1.403877866721586543e+03 2.214788202608049539e-01
1.403221411802171133e+03 3.355691455376407228e-01
1.402565043361253629e+03 2.701921332392799857e-01
1.401908761389573556e+03 8.122618833780870240e-01
1.401252565877868619e+03 2.671196611583047109e-01
1.400596456816880163e+03 5.974238465076905369e-01
1.399940434197349532e+03 -6.889148324569728532e-02
1.399284498010016250e+03 5.421154764708097096e-01
1.398628648245630757e+03 5.900079313530746106e-01
1.397972884894934396e+03 1.649120487343527786e-01
1.397317207948677606e+03 1.643576876353672889e-01
1.396661617397605369e+03 -5.296554596720441932e-01
1.396006113232473581e+03 -3.474021874886473182e-01
1.395350695444029043e+03 4.204933658537953756e-01
1.394695364023025832e+03 6.049731953293833175e-01
1.394040118960219843e+03 1.076255171287785750e-01
1.393384960246366973e+03 1.082768586515352599e-01
1.392729887872223117e+03 4.276027971172094988e-01
1.392074901828547809e+03 1.645666600731250928e-01
1.391420002106100583e+03 7.563554857990334446e-02
1.390765188695644611e+03 6.506003049114754688e-01
1.390110461587941245e+03 2.853885290482956472e-01
1.389455820773759115e+03 4.640317824841713734e-01
1.388801266243857754e+03 -5.550573502002983384e-01
1.388146797989009428e+03 9.821512214777430860e-02
1.387492415999979130e+03 -3.400312668894565626e-01
1.386838120267540944e+03 -4.748478318225365924e-01
1.386183910782465318e+03 -5.828996936308968868e-01
1.385529787535524520e+03 -4.150007908548914992e-01
1.384875750517494453e+03 -1.763496506734929525e-02
1.384221799719149203e+03 4.959951412248682634e-01
1.383567935131266495e+03 -3.088740322009229655e-01
1.382914156744625870e+03 -4.321491712744204849e-01
1.382260464550008692e+03 2.059897139776500075e-01
1.381606858538194501e+03 -1.505505451398312933e-01
1.380953338699968299e+03 -3.000561453960013392e-01
1.380299905026111446e+03 2.067885436217305195e-02
1.379646557507416219e+03 5.274842334249771336e-02
1.378993296134662160e+03 2.215767792787889101e-01
1.378340120898641544e+03 5.215392015077627841e-01
1.377687031790146648e+03 2.560150249152787216e-01
1.377034028799966109e+03 -6.319768706864663521e-01
1.376381111918895840e+03 -3.065513453382185394e-01
1.375728281137728118e+03 -3.910695229382599725e-01
1.375075536447260674e+03 -1.707794472642144845e-01
1.374422877838287604e+03 3.265336791973642572e-01
1.373770305301610279e+03 -4.059927448927355131e-01
1.373117818828030067e+03 4.578037315741882440e-01
1.372465418408346522e+03 4.071211430404693132e-01
1.371813104033362833e+03 1.140073345776470237e+00
1.371160875693885828e+03 3.641373989959763580e-01
1.370508733380716876e+03 -1.597095246809806524e-01
1.369856677084668263e+03 -1.190325274786210974e+00
1.369204706796546816e+03 -7.882616536405770979e-01
1.368552822507161181e+03 -1.517842067048134291e+00
1.367901024207325463e+03 -1.591598845848094079e+00
1.367249311887851945e+03 7.659209959118444822e-01
1.366597685539552913e+03 -8.150503032246828039e-02
1.365946145153247926e+03 1.175533514248208400e+00
1.365294690719752907e+03 -4.009982678222107633e-01
1.364643322229885598e+03 -8.371436227416630960e-01
1.363992039674469197e+03 9.191069223818580936e-01
1.363340843044321446e+03 -2.418210703841011944e-01
1.362689732330267361e+03 9.380869971825646081e-01
1.362038707523130142e+03 3.164536959537491145e-01
1.361387768613738444e+03 -1.102327401065897661e+00
1.360736915592917285e+03 4.336547297329088058e-01
1.360086148451498957e+03 1.113084149812418211e+00
1.359435467180306659e+03 1.272163189280090811e-01
1.358784871770178142e+03 -1.776110734928187246e-02
1.358134362211945700e+03 6.061340194781960067e-01
1.357483938496439805e+03 -1.354860583769892934e-01
1.356833600614501847e+03 1.395425199267430472e+00
1.356183348556962301e+03 -1.062897023215787273e+00
1.355533182314668011e+03 2.532684480079767653e-01
1.354883101878453090e+03 1.397919458089464106e-01
1.354233107239162564e+03 -2.234899481587665715e+00
1.353583198387637822e+03 -4.641746798840595267e-01
1.352933375314722070e+03 -1.362693530321060553e+00
1.352283638011263974e+03 -2.743904629598582431e-02
1.351633986468108560e+03 5.209271300934286142e-01
1.350984420676108130e+03 -1.108090157883257376e+00
1.350334940626107709e+03 -6.527128690889922868e-01
1.349685546308961420e+03 1.230362990757618347e+00
1.349036237715521565e+03 -2.009799753965586966e+00
1.348387014836645903e+03 1.828375606531896125e+00
1.347737877663184918e+03 -1.782539049386909991e+00
1.347088826185998187e+03 -1.794266232861198296e-02
1.346439860395947107e+03 -5.669771750643557429e-01
1.345790980283885801e+03 1.812241016345987443e+00
1.345142185840682941e+03 -5.371224528358511385e-01
1.344493477057196287e+03 -5.651683361084868240e-01
1.343844853924290874e+03 3.654175512083953858e+00
1.343196316432833555e+03 -1.561618661896670313e+00
1.342547864573693005e+03 4.460232706498987176e-01
1.341899498337736077e+03 -1.055326226017251345e-01
1.341251217715831444e+03 1.426071849367352318e+00
1.340603022698851419e+03 -3.719723796592360188e+00
1.339954913277671949e+03 -1.678085454243521069e+00
1.339306889443163527e+03 8.770282451757893671e-02
1.338658951186203922e+03 2.889746527643429763e-01
1.338011098497669082e+03 2.577620506197215278e+00
1.337363331368440413e+03 1.364764208598966633e+00
1.336715649789395684e+03 2.353731895672734609e-01
1.336068053751414482e+03 2.358951312450410231e+00
1.335420543245381850e+03 3.515069865546942562e-01
1.334773118262182834e+03 3.575111990598819567e+00
1.334125778792700658e+03 1.732057145474857895e+00
1.333478524827824003e+03 2.338603971188142783e+00
1.332831356358441553e+03 -1.743238067689691473e+00
1.332184273375445628e+03 1.565226906715586175e+00
1.331537275869723089e+03 -1.759038612803629276e+00
1.330890363832168077e+03 2.538336035871251006e+00
1.330243537253676550e+03 -2.158841696839299551e-01
1.329596796125142646e+03 -1.979866426296305271e+00
1.328950140437464142e+03 -5.713975932402211910e+00
1.328303570181538817e+03 1.906249525137093892e+00
1.327657085348268083e+03 -6.841041732705666512e+00
1.327010685928551538e+03 -6.387607576715391922e+00
1.326364371913292416e+03 1.508894390702818056e+00
1.325718143293393950e+03 -2.460821901943441858e+00
1.325072000059764832e+03 1.370761108767793723e-01
1.324425942203310115e+03 2.562961808285374676e+00
1.323779969714936669e+03 -4.493576625657414780e+00
1.323134082585556826e+03 -5.992171004934262690e+00
1.322488280806082912e+03 4.465515512162995471e+00
1.321842564367421801e+03 -1.042430466661445621e-01
1.321196933260493097e+03 4.762580369880351050e+00
1.320551387476210948e+03 -2.922537098004146738e+00
1.319905927005493140e+03 -1.459993099456520005e+00
1.319260551839255641e+03 -6.785553132471009441e+00
1.318615261968418054e+03 -1.541112862528061012e+00
1.317970057383903622e+03 -7.856461037516830004e+00
1.317324938076637409e+03 1.097839636377303973e+00
1.316679904037537199e+03 8.729804067077715501e+00
1.316034955257533511e+03 7.948252940352977802e-01
1.315390091727551408e+03 3.740377017123770909e+00
1.314745313438519588e+03 -1.345707800447764591e+01
1.314100620381366753e+03 -2.795131253090056056e+00
1.313456012547025239e+03 4.995086512686449431e+00
1.312811489926425565e+03 -1.375140903082213661e+01
1.312167052510505528e+03 1.752998291105491901e+01
1.311522700290195644e+03 8.947298610121398710e+00
1.310878433256437347e+03 1.546508182173387702e+00
1.310234251400166613e+03 4.749035337776920329e+00
1.309590154712323056e+03 4.312804446918122814e+00
1.308946143183846289e+03 -8.163989656725600952e+00
1.308302216805683202e+03 9.147666084660983188e+00
1.307658375568771589e+03 3.098553602979620791e+00
1.307014619464063799e+03 6.179208615868621912e+00
1.306370948482501262e+03 -2.584470076250024118e+00
1.305727362615032689e+03 2.607813273379225638e+00
1.305083861852612245e+03 4.572678828881894475e+00
1.304440446186185000e+03 -3.663525773272200414e+00
1.303797115606705120e+03 9.900405512088477522e+00
1.303153870105128590e+03 1.203248037280713234e+01
1.302510709672409575e+03 -1.492297193560542690e+00
1.301867634299502242e+03 5.395869558297438751e+00
1.301224643977368032e+03 1.661225632621461656e+01
1.300581738696964749e+03 -6.614131286649284347e-02
1.299938918449253833e+03 7.911287937853715313e+00
1.299296183225196728e+03 -1.501533046982711461e+01
1.298653533015760331e+03 4.084031363765130429e+00
1.298010967811906085e+03 1.926892108685636984e+01
1.297368487604600887e+03 -3.272029152298041588e-01
1.296726092384815274e+03 -1.241855107084967491e+00
1.296083782143514327e+03 -1.122359838623817829e+01
1.295441556871674038e+03 -7.367817654733140209e+00
1.294799416560263126e+03 1.337853692042620324e+01
1.294157361200257583e+03 4.370843453680199886e+00
1.293515390782629765e+03 2.341720100980182462e+00
1.292873505298359305e+03 3.210374903323089057e+00
1.292231704738420376e+03 -2.430555953373256983e+01
1.291589989093796248e+03 -4.410725613440442672e+00
1.290948358355462915e+03 4.929629533487241311e+00
1.290306812514405465e+03 -2.479429682033787685e+01
1.289665351561608986e+03 -5.256577406346424119e+00
1.289023975488056749e+03 3.716838632252867924e+00
1.288382684284735660e+03 3.830991703766694734e+00
1.287741477942630809e+03 8.019120807878598045e-01
1.287100356452734559e+03 -1.446578840792881060e+01
1.286459319806035637e+03 -4.746855268702501185e-01
1.285818367993528227e+03 9.232979402243652878e-01
1.285177501006204693e+03 2.067960896092789991e+00
1.284536718835059219e+03 -3.864057273618799471e+00
1.283896021471089625e+03 -1.220938084796299883e+01
1.283255408905290096e+03 -1.116939162980427369e+01
1.282614881128663910e+03 -1.582645420985000406e+01
1.281974438132208888e+03 -1.972606809658060101e+01
1.281334079906930128e+03 -2.236524029116371182e+01
1.280693806443827270e+03 8.603992331156144147e+00
1.280053617733905412e+03 -7.973167796626156267e+00
1.279413513768175108e+03 7.229065591570187799e+00
1.278773494537637816e+03 1.341373031247089465e+01
1.278133560033305912e+03 2.700739707040208160e+00
1.277493710246189949e+03 -2.605729388272994740e+01
1.276853945167302300e+03 -5.426199976271599112e+00
1.276214264787653519e+03 1.777169967478753110e+00
1.275574669098259619e+03 3.106686510383844535e+01
1.274935158090138430e+03 6.475574607047649422e+00
1.274295731754304143e+03 7.081387101609615264e+00
1.273656390081780046e+03 1.162457148968696785e+00
1.273017133063582150e+03 -6.487716643329643595e+00
1.272377960690731925e+03 5.441049741484542679e+00
1.271738872954258113e+03 6.047258698637306695e-01
1.271099869845178546e+03 -4.317490872429680770e+00
1.270460951354523786e+03 1.370150498441924292e+01
1.269822117473318940e+03 -5.140025330538328774e+00
1.269183368192594571e+03 2.060649680002900297e+01
1.268544703503377605e+03 4.642860288254781587e+00
1.267906123396702242e+03 1.498526964909969728e+00
1.267267627863600865e+03 1.234985526992970151e+01
1.266629216895109494e+03 -7.556448614275698139e-01
1.265990890482262330e+03 -2.828555549180420670e+01
1.265352648616093575e+03 -5.278440962947164472e+00
1.264714491287648343e+03 -9.686522088664167640e+00
1.264076418487962655e+03 3.530935484073076225e+01
1.263438430208077989e+03 3.011416459601889883e+01
1.262800526439037640e+03 -1.719476396054947998e+01
1.262162707171886723e+03 2.384412429598325289e+01
1.261524972397672173e+03 7.256957704051377078e+00
1.260887322107435466e+03 -1.180651809774493088e+01
1.260249756292234451e+03 2.608976558938407742e+00
1.259612274943110606e+03 -1.588313573379098953e+00
1.258974878051116320e+03 -1.341433941302959809e+01
1.258337565607307624e+03 -7.893493142161484677e+00
1.257700337602738728e+03 -6.557082099499029759e+00
1.257063194028463840e+03 -2.122087535737373187e+01
1.256426134875538992e+03 -2.846599242138324115e+01
1.255789160135023849e+03 1.735085752176985130e+00
1.255152269797978079e+03 1.438045670296713219e+01
1.254515463855463167e+03 -1.155142795833121028e+01
1.253878742298540601e+03 -5.184342545771472466e+00
1.253242105118273685e+03 4.081165187782919368e+00
1.252605552305731180e+03 1.876099187121929290e+01
1.251969083851978212e+03 3.463943510482501154e+01
1.251332699748083542e+03 2.520386039617342533e+01
1.250696399985114112e+03 -1.377431632162599839e-01
1.250060184554144143e+03 -2.801381657745472431e+00
1.249424053446246035e+03 4.483157095232885858e+00
1.248788006652490367e+03 -1.438275200682892274e+00
1.248152044163956816e+03 1.500588110225152860e+01
1.247516165971717783e+03 7.136456109004841508e+00
1.246880372066854761e+03 2.846690982812529214e+01
1.246244662440447428e+03 5.726506943146905670e-02
1.245609037083571820e+03 2.379738085190123087e+01
1.244973495987316710e+03 -1.705842991792775321e+00
1.244338039142763591e+03 -5.989839769027196503e+00
1.243702666540995779e+03 -1.787502625387967115e+01
1.243067378173100224e+03 7.530074530877264305e-01
1.242432174030167516e+03 -3.861790887875467604e+01
1.241797054103284609e+03 -1.798459519775151705e+01
1.241162018383542090e+03 5.651575578807278788e+00
1.240527066862034189e+03 -2.704632049915808523e+01
1.239892199529853315e+03 4.324716868948544679e+00
1.239257416378093694e+03 -1.310330364687911198e+00
1.238622717397853194e+03 1.383911890532159283e+01
1.237988102580229679e+03 -3.610482025425822883e+01
1.237353571916319197e+03 -1.322527007257936837e+01
1.236719125397226890e+03 -2.240150486631013038e+01
1.236084763014052442e+03 5.223111807690186126e+00
1.235450484757899176e+03 -1.891273532405638136e+01
1.234816290619870415e+03 -9.814167638981034614e+00
1.234182180591078577e+03 3.525373574687183265e+01
1.233548154662625166e+03 -1.635761530611924996e+01
1.232914212825618961e+03 9.224937717769600809e+00
1.232280355071176018e+03 -9.990694258811883444e+00
1.231646581390405117e+03 -2.693872870559559818e+00
1.231012891774416858e+03 -5.155053404483669333e+00
1.230379286214329113e+03 2.682240006213103811e+01
1.229745764701256121e+03 1.389277364811529480e+01
1.229112327226317575e+03 -6.835391116808270162e+00
1.228478973780633169e+03 8.629395876504165841e+00
1.227845704355320777e+03 8.529191833680458856e+00
1.227212518941501912e+03 -3.262643633203285276e+01
1.226579417530299907e+03 1.178885009048790700e+01
1.225946400112839910e+03 -8.573607246274409732e+00
1.225313466680247075e+03 6.034638459583849812e-01
1.224680617223652007e+03 -7.534394461641848117e+00
1.224047851734178039e+03 1.434515400453858902e+01
1.223415170202959416e+03 -3.391882013949121255e+00
1.222782572621128566e+03 -1.261789837306623951e+01
1.222150058979812457e+03 -6.475815322972612087e+00
1.221517629270152611e+03 2.081611325860227524e+01
1.220885283483279636e+03 2.759441491861309004e+01
1.220253021610333235e+03 -1.820609293464475797e+01
1.219620843642451291e+03 2.360653667332081440e+01
1.218988749570773507e+03 2.273109073629669652e+01
1.218356739386443223e+03 -2.047952631008771363e+01
1.217724813080598324e+03 1.368396746056838964e+01
1.217092970644389425e+03 1.962728436326176273e-01
1.216461212068958048e+03 2.991041361828257905e+01
1.215829537345452991e+03 -2.200065269623539166e+01
1.215197946465019413e+03 -4.116718059006086783e+00
1.214566439418807931e+03 -2.399626761491461480e+01
1.213935016197974619e+03 -3.947290606751395980e+00
1.213303676793666455e+03 6.057415797599301488e-01
1.212672421197041331e+03 -3.152208773392621399e+00
1.212041249399253502e+03 -1.296535975256995066e+01
1.211410161391457223e+03 -2.347768080348451392e+01
1.210779157164815842e+03 1.003662976401206164e+00
1.210148236710483616e+03 -2.097377684408252208e+01
1.209517400019623892e+03 1.451182164911667449e+01
1.208886647083400021e+03 -3.085934392652014324e+01
1.208255977892973533e+03 1.650221972669302417e+01
1.207625392439511415e+03 -3.441221969582203855e+01
1.206994890714178837e+03 -4.192749566396626903e+01
1.206364472708146423e+03 -3.828180928847561226e+00
1.205734138412581160e+03 -3.235481013297032860e+01
1.205103887818655494e+03 -7.536551808405971720e+00
1.204473720917540049e+03 2.625540314727655478e+00
1.203843637700409090e+03 8.762510779743012179e+00
1.203213638158438698e+03 -5.133271604865370819e+00
1.202583722282803137e+03 -9.134200023551100500e+00
1.201953890064683947e+03 -8.458449085833043668e+00
1.201324141495255390e+03 1.239017122442252594e+00
1.200694476565702644e+03 -1.107852485532921705e+01
1.200064895267203610e+03 1.279019820069100177e+01
1.199435397590945286e+03 2.746865021596593692e+01
1.198805983528111028e+03 -1.258119417146666308e+01
1.198176653069887834e+03 -6.931256103452594353e+00
1.197547406207462700e+03 -1.215072300159102170e+01
1.196918242932024441e+03 -5.287919609029395396e+00
1.196289163234763691e+03 1.537803126724448788e+01
1.195660167106871086e+03 -3.573250096287467148e+00
1.195031254539542715e+03 -3.101118818545041478e+01
1.194402425523969214e+03 1.853808515924749045e+01
1.193773680051352130e+03 -1.218633177378160859e+01
1.193145018112882099e+03 -1.534004628048666596e+01
1.192516439699764305e+03 -1.455455749957703837e+01
1.191887944803194841e+03 1.007358090974631892e+01
1.191259533414378893e+03 -1.111004863190526848e+01
1.190631205524516190e+03 -1.694965520038713436e+01
1.190002961124813737e+03 1.088096588958677913e+01
1.189374800206473083e+03 -1.422051184894883802e+00
1.188746722760708508e+03 1.061609541071958063e+01
1.188118728778719742e+03 -8.657303993864220004e+00
1.187490818251726523e+03 -1.058391355369155384e+01
1.186862991170932219e+03 -2.311516171349767745e+01
