# Supplementary material for: Elevated concentrations cause upright alpha-synuclein conformation at lipid interfaces
Source: Nat Commun. 2023 Sep 18;14:5731. doi: 10.1038/s41467-023-39843-1 (PMC10507035; doi:10.1038/s41467-023-39843-1)
Supplement: Supplementary file 3 — Source Data [file 41467_2023_39843_MOESM3_ESM.zip › Source Data file/FigureS3/C/aS-DPPG_50uM-reproduction-NoFiltration_t = 13.28 to 13.68 hr_NormedToMaxOfAmideISSP.txt]

2.303734463863343990e+03 3.513388948844374804e-01
2.302961100516073202e+03 -1.050297808518330100e+01
2.302187836495217198e+03 4.145171410171484716e+00
2.301414671789645581e+03 -5.776584585698360641e+00
2.300641606388224318e+03 4.345444429463611868e+00
2.299868640279824831e+03 -8.367848760130044417e-01
2.299095773453316724e+03 -6.384090226309774962e+00
2.298323005897578696e+03 -7.074012613920408477e-01
2.297550337601480351e+03 3.053441300542716341e-01
2.296777768553902206e+03 -1.877662161660033524e+00
2.296005298743721141e+03 6.641787310855178816e+00
2.295232928159812218e+03 2.266492253955933567e+00
2.294460656791063229e+03 2.243473417965511807e+00
2.293688484626352874e+03 -1.585398201040975286e+00
2.292916411654567128e+03 4.058900506165086242e+00
2.292144437864588326e+03 2.889697795800697744e+00
2.291372563245306083e+03 -1.667134817999642138e+00
2.290600787785611828e+03 -7.806336709741547031e-01
2.289829111474389720e+03 8.885381273853068862e+00
2.289057534300536645e+03 2.220439697697401960e-01
2.288286056252940398e+03 2.141688708928988494e-01
2.287514677320499686e+03 -2.395810145466085839e+00
2.286743397492111399e+03 -1.387272118773558160e+00
2.285972216756672424e+03 -7.200610136918607296e+00
2.285201135103079650e+03 1.759563816436763961e+00
2.284430152520235424e+03 -4.488040972927372252e+00
2.283659268997043910e+03 4.206158557785109053e+00
2.282888484522407452e+03 -3.686790759557806219e+00
2.282117799085232036e+03 9.608753233033059393e-01
2.281347212674421826e+03 -3.844450929570738307e+00
2.280576725278890081e+03 2.696023386995201498e+00
2.279806336887540965e+03 -4.636915254077320192e+00
2.279036047489289558e+03 -4.116425185449298141e+00
2.278265857073050938e+03 -4.960403938945281865e+00
2.277495765627734727e+03 -5.864227709113155607e-01
2.276725773142261460e+03 -5.877601237076000018e-01
2.275955879605542577e+03 -2.730509933356447760e+00
2.275186085006502253e+03 6.005414446261879036e+00
2.274416389334062842e+03 -4.261896387714070755e+00
2.273646792577141241e+03 2.353722252070634902e+00
2.272877294724663443e+03 8.706214634331810309e-01
2.272107895765555440e+03 1.689470762101695778e+00
2.271338595688741407e+03 -2.514605083131415952e+00
2.270569394483152792e+03 2.133401724640751507e+00
2.269800292137719225e+03 -2.446212124547752609e+00
2.269031288641366700e+03 2.009212569931706938e+00
2.268262383983035761e+03 1.489144106373986753e+00
2.267493578151652400e+03 1.340271068336261528e+00
2.266724871136160800e+03 1.422971020933208042e+00
2.265956262925490591e+03 8.359002136476442857e+00
2.265187753508585956e+03 1.359269648603473879e+00
2.264419342874387439e+03 9.527478511579579035e-02
2.263651031011833766e+03 -1.903574859319560053e+00
2.262882817909867299e+03 -5.587472058254195906e-01
2.262114703557437679e+03 -5.129933265606917425e-01
2.261346687943489087e+03 -2.327601683050164016e+00
2.260578771056969344e+03 -5.702410293616871906e-01
2.259810952886826271e+03 3.602481569203085598e+00
2.259043233422013145e+03 -1.798637285772958894e+00
2.258275612651483243e+03 -2.796722716662596753e+00
2.257508090564189843e+03 -6.224031138030416521e+00
2.256740667149086221e+03 -5.401971095843066673e-01
2.255973342395132931e+03 -5.252342943873792080e+00
2.255206116291286889e+03 2.676874128795996732e+00
2.254438988826506829e+03 -2.287092460302053709e+00
2.253671959989755123e+03 6.371176995869278770e-01
2.252905029769999601e+03 -6.686556043209499478e+00
2.252138198156198996e+03 6.759755129067364365e-02
2.251371465137321138e+03 -1.603516992874916669e+00
2.250604830702335676e+03 -1.615509065330177574e+00
2.249838294840208619e+03 1.728061921195777506e+00
2.249071857539915072e+03 -1.591255181887393233e+00
2.248305518790422866e+03 6.605960711477607550e-01
2.247539278580708924e+03 -5.444148493954715562e+00
2.246773136899746532e+03 5.273350171013407639e+00
2.246007093736514435e+03 -2.121340307247317813e+00
2.245241149079989555e+03 2.332280896882702237e+00
2.244475302919152455e+03 5.462289810934999046e-02
2.243709555242985516e+03 5.822327010777492706e-01
2.242943906040469301e+03 1.646271711442135688e+00
2.242178355300591647e+03 -1.000897707111680690e+00
2.241412903012336756e+03 4.802268815658071455e-02
2.240647549164688826e+03 1.951154319163106443e+00
2.239882293746642972e+03 2.054718063363527136e+00
2.239117136747185214e+03 2.040376348103744242e+00
2.238352078155308845e+03 -1.513529532084951335e+00
2.237587117960008982e+03 1.038936977318279276e+00
2.236822256150277099e+03 5.173387623787966128e-01
2.236057492715113767e+03 3.988191188540497062e-02
2.235292827643517739e+03 -1.394694364703255474e+00
2.234528260924482311e+03 -3.098800549809750837e+00
2.233763792547013509e+03 1.410576077832936148e+00
2.232999422500115543e+03 -4.298071791984648948e-01
2.232235150772790803e+03 3.251138419503700749e+00
2.231470977354043498e+03 2.920360925823138262e-02
2.230706902232879656e+03 3.691210631664832764e+00
2.229942925398314401e+03 1.467220338916839895e+00
2.229179046839351940e+03 -4.932942522954745002e+00
2.228415266545003760e+03 1.276578323437852047e+00
2.227651584504288621e+03 -4.155677703454713767e-01
2.226888000706219827e+03 -2.765007032828493028e+00
2.226124515139808864e+03 -8.073991728324327877e-01
2.225361127794079948e+03 9.322169434872463745e-01
2.224597838658048204e+03 4.644608248251432259e-01
2.223834647720736029e+03 1.731999629009484121e-02
2.223071554971165824e+03 2.134940283830273788e+00
2.222308560398359987e+03 1.998984237104862727e+00
2.221545663991348192e+03 -1.966839132420694636e+00
2.220782865739152840e+03 4.070853571387429981e-01
2.220020165630805423e+03 -2.001952189616903688e+00
2.219257563655333797e+03 -4.633044390751992481e+00
2.218495059801771276e+03 -1.132455250542110603e+00
2.217732654059149354e+03 -7.978880856737354810e-01
2.216970346416504981e+03 -1.907277770783186499e+00
2.216208136862869651e+03 -1.508513928324926701e+00
2.215446025387287591e+03 -3.680748434147976145e+00
2.214684011978793933e+03 3.489613905967677288e-01
2.213922096626429266e+03 2.577945516963908203e-03
2.213160279319235997e+03 3.555547799211421500e-01
2.212398560046258353e+03 3.495515755860750806e-01
2.211636938796540562e+03 6.444469334054371279e-01
2.210875415559132307e+03 -3.174768356398979252e-01
2.210113990323077815e+03 -2.524447980528026214e+00
2.209352663077430407e+03 -3.149665931216253600e+00
2.208591433811237948e+03 -2.479811104173055725e+00
2.207830302513557399e+03 1.639181472349665603e+00
2.207069269173436624e+03 -1.885749541933708251e+00
2.206308333779938039e+03 -6.147484542414817232e-01
2.205547496322118604e+03 8.634207103783240189e-01
2.204786756789029823e+03 2.329954343306631426e+00
2.204026115169743207e+03 -3.017926062655260089e-01
2.203265571453308439e+03 -2.906338873071603324e-01
2.202505125628800670e+03 1.135050894596220106e+00
2.201744777685276858e+03 -8.570552580156527364e-03
2.200984527611806698e+03 -1.229115282219619187e+00
2.200224375397458061e+03 2.364644599233409750e-01
2.199464321031297004e+03 -3.013429534213334815e+00
2.198704364502398676e+03 2.393482351699977861e-01
2.197944505799836406e+03 -1.330543987591761290e+00
2.197184744912681708e+03 -2.632881657818593735e-01
2.196425081830009731e+03 -1.252239142181312825e+00
2.195665516540895624e+03 -2.437357333653638325e-01
2.194906049034425450e+03 4.513824448816446400e-01
2.194146679299672542e+03 -2.428343646505190245e-01
2.193387407325721142e+03 -4.432490421151126792e-01
2.192628233101651858e+03 -1.134537570804762030e+00
2.191869156616554392e+03 -6.497376311667997228e-01
2.191110177859509349e+03 2.012412993835098196e-01
2.190351296819606432e+03 -1.702964015076475102e+00
2.189592513485937161e+03 -1.416258429569904921e-02
2.188833827847591238e+03 3.735130149083644713e-01
2.188075239893658363e+03 -7.825052835537914531e-01
2.187316749613233696e+03 -5.908969363483713710e-01
2.186558356995414215e+03 -1.331301618863839797e+00
2.185800062029295077e+03 1.778616748363333944e+00
2.185041864703973260e+03 8.841229188090669044e-01
2.184283765008551200e+03 1.677737532946732002e-01
2.183525762932131329e+03 5.252638143969415863e-01
2.182767858463812445e+03 -9.074172642677988954e-01
2.182010051592700620e+03 -5.621261164698102553e-01
2.181252342307900108e+03 6.549875722242946008e-01
2.180494730598524256e+03 -5.226305478722499398e-01
2.179737216453673682e+03 -9.840987171609855144e-01
2.178979799862465370e+03 -1.456408033432136317e+00
2.178222480814009032e+03 -8.267997625686004382e-01
2.177465259297418015e+03 2.898532941169887911e-01
2.176708135301807488e+03 -1.678707527227900898e-01
2.175951108816292617e+03 -1.735542725563020069e-02
2.175194179829992208e+03 -1.614297457835648653e-01
2.174437348332026886e+03 -1.657326355979242549e-01
2.173680614311517274e+03 -5.885531485923750639e-01
2.172923977757583998e+03 -8.794034425279161349e-01
2.172167438659354957e+03 -3.072866395003991946e-01
2.171410997005952595e+03 7.011111732304114996e-01
2.170654652786504812e+03 -1.591817466091288436e-01
2.169898405990139509e+03 1.164886260542728341e-01
2.169142256605988223e+03 1.106842928043126673e+00
2.168386204623182493e+03 1.113375680865215100e+00
2.167630250030855677e+03 -2.756371498889966243e-01
2.166874392818139313e+03 2.377645376351058548e-01
2.166118632974174034e+03 -1.886227530401773586e-02
2.165362970488093197e+03 2.228198060154408799e-01
2.164607405349041073e+03 -3.858316747347688702e-01
2.163851937546152840e+03 2.259939276934145869e-01
2.163096567068576405e+03 9.942857846954931966e-02
2.162341293905452403e+03 -4.986508091900095918e-01
2.161586118045925105e+03 -1.324492643583378426e-01
2.160831039479142419e+03 -3.617389277275952497e-01
2.160076058194252255e+03 2.103299305738180747e-01
2.159321174180406160e+03 -1.375073999877675535e+00
2.158566387426755682e+03 -1.255492045534985779e-01
2.157811697922450549e+03 -4.545451803889715148e-01
2.157057105656645945e+03 7.321065697573211351e-01
2.156302610618500694e+03 -1.112056001050641063e+00
2.155548212797169981e+03 -6.808801328907109207e-01
2.154793912181812630e+03 -7.693551877381917814e-01
2.154039708761589281e+03 4.877391421862458665e-01
2.153285602525660579e+03 9.619847277967351618e-01
2.152531593463194440e+03 1.778395168959329975e-01
2.151777681563349688e+03 6.659510364825156348e-01
2.151023866815296060e+03 -2.133404144699174720e-01
2.150270149208203293e+03 7.603968251828720215e-02
2.149516528731235667e+03 -2.075701699685981727e-01
2.148763005373572014e+03 -3.012202022561114023e-01
2.148009579124376614e+03 -2.017454726228372075e-01
2.147256249972826481e+03 -2.982372878337435362e-01
2.146503017908102265e+03 -1.855002155599272048e-02
2.145749882919371885e+03 -1.975633575009013224e-02
2.144996844995821448e+03 -1.073342909966053110e-01
2.144243904126627967e+03 -8.216233697912177503e-01
2.143491060300973913e+03 6.686199937056241938e-02
2.142738313508041756e+03 -1.934313480688785170e-01
2.141985663737015784e+03 1.529087688520885946e-01
2.141233110977082106e+03 1.170515351984656505e+00
2.140480655217426829e+03 2.343915127476538518e-01
2.139728296447245157e+03 5.656727931852533198e-01
2.138976034655719559e+03 -1.013532881639916811e-01
2.138223869832050696e+03 -2.612920696200699000e-01
2.137471801965426494e+03 6.164062854608548525e-02
2.136719831045042156e+03 -3.367896669253369613e-01
2.135967957060096523e+03 5.987061906810801915e-02
2.135216179999788437e+03 -1.958502596284676656e-02
2.134464499853316738e+03 -1.758906174956806623e-01
2.133712916609882086e+03 -4.087100054455062859e-01
2.132961430258686960e+03 -6.328883979689310380e-01
2.132210040788939295e+03 5.130937391826687621e-01
2.131458748189837934e+03 5.159305769566993050e-01
2.130707552450596268e+03 5.921089570946701519e-01
2.129956453560418595e+03 -5.545822294452004142e-01
2.129205451508520127e+03 -1.716379610496564234e-01
2.128454546284110620e+03 -1.705534312097152505e-01
2.127703737876405285e+03 -1.688012616324592041e-01
2.126953026274613876e+03 -5.925513710320923222e-01
2.126202411467957063e+03 3.437258928038288697e-01
2.125451893445651876e+03 -9.378252226297528749e-02
2.124701472196917166e+03 -1.645877881518169050e-01
2.123951147710973601e+03 -5.946223142377075055e-01
2.123200919977043668e+03 4.742832605747213659e-01
2.122450788984351675e+03 2.641485096613302441e-01
2.121700754722123747e+03 2.564113853681061483e-01
2.120950817179587830e+03 7.477337944376831746e-01
2.120200976345970048e+03 -5.815608553420773541e-01
2.119451232210500166e+03 -9.009087678012815681e-02
2.118701584762413404e+03 8.191085148860407505e-01
2.117952033990937707e+03 5.293942912172745485e-01
2.117202579885311934e+03 -1.552975343263169328e-01
2.116453222434769486e+03 -2.254028675454276820e-01
2.115703961628549223e+03 -2.234948783117153004e-01
2.114954797455888183e+03 -2.948900793091813743e-01
2.114205729906030683e+03 -4.242814995685081914e-01
2.113456758968213762e+03 -1.549229535978900729e-01
2.112707884631687193e+03 -8.853555915384699049e-02
2.111959106885691654e+03 5.101635449070248685e-01
2.111210425719475097e+03 4.530395778762888459e-02
2.110461841122283658e+03 2.434940907733026960e-01
2.109713353083370748e+03 2.376394487199444405e-01
2.108964961591986139e+03 -2.164590869984454879e-02
2.108216666637383241e+03 -8.629039036841547328e-02
2.107468468208811828e+03 4.263770634671552179e-02
2.106720366295530766e+03 2.989825960597791155e-01
2.105972360886798924e+03 -2.178314729314849429e-02
2.105224451971873350e+03 7.534594730441577237e-01
2.104476639540012911e+03 -7.119648035857466528e-01
2.103728923580481933e+03 -5.235770775350589989e-01
2.102981304082541101e+03 -2.033017171661137545e-01
2.102233781035458378e+03 2.230228919413530797e-01
2.101486354428498089e+03 -1.407071352163232758e-01
2.100739024250926377e+03 -1.411959544978526049e-01
2.099991790492014843e+03 1.586609741413683439e-01
2.099244653141035087e+03 5.125703515937076737e-01
2.098497612187256891e+03 -2.220822643989588119e-02
2.097750667619953674e+03 -3.233944867490729513e-01
2.097003819428404313e+03 2.185629444972520263e-01
2.096257067601884046e+03 5.024899746529298827e-01
2.095510412129668111e+03 -1.397488817375892589e-01
2.094763853001040843e+03 1.528853434442672410e-01
2.094017390205281117e+03 -4.209072101809965272e-01
2.093271023731673267e+03 -3.648536421355946802e-01
2.092524753569497989e+03 2.627514131734681180e-01
2.091778579708048710e+03 3.764755722787442305e-01
2.091032502136604307e+03 -4.234373809338968786e-01
2.090286520844458209e+03 -1.346497297285605410e-01
2.089540635820902025e+03 -2.093134652671137241e-02
2.088794847055225546e+03 3.220720435265427006e-02
2.088049154536722199e+03 -3.985300052918953062e-01
2.087303558254687232e+03 8.585913782556099660e-02
2.086558058198415893e+03 -2.195197862953478934e-02
2.085812654357207066e+03 -7.524403554168952735e-02
2.085067346720361456e+03 1.920141194548153629e-01
2.084322135277181587e+03 -1.821790626199304430e-01
2.083577020016962706e+03 -2.351866911068647981e-01
2.082832000929018250e+03 4.489741742761843568e-01
2.082087078002647104e+03 -2.237904253183796988e-01
2.081342251227157249e+03 2.820251916709110573e-01
2.080597520591860302e+03 -2.155596247242966626e-02
2.079852886086062426e+03 -2.232716444388272159e-01
2.079108347699075239e+03 7.714506213378879984e-02
2.078363905420215815e+03 -1.191569184965082240e-01
2.077619559238795773e+03 2.697128401560766053e-01
2.076875309144134008e+03 -2.118096880796756787e-01
2.076131155125543955e+03 -3.557926018391032175e-01
2.075387097172346330e+03 3.587199694689651164e-01
2.074643135273861844e+03 -6.873070966230766798e-02
2.073899269419414850e+03 -3.031097531579085569e-01
2.073155499598326060e+03 -2.107176883639843429e-02
2.072411825799921644e+03 -1.600963669342098661e-01
2.071668248013525954e+03 1.177117531837328507e-01
2.070924766228470617e+03 -4.397394929779562256e-01
2.070181380434085440e+03 -2.994761656194337984e-01
2.069438090619696595e+03 -2.935268767159038839e-01
2.068694896774642984e+03 2.405708439884736427e-02
2.067951798888252597e+03 2.949799359822923295e-01
2.067208796949867974e+03 1.553116169521729095e-01
2.066465890948822562e+03 -6.410325214383003067e-02
2.065723080874453444e+03 -6.253096015766491933e-02
2.064980366716103163e+03 1.484937626854861414e-01
2.064237748463112439e+03 4.432232917124382943e-01
2.063495226104825633e+03 2.265143013219033663e-01
2.062752799630587106e+03 -2.657409075318186709e-01
2.062010469029741216e+03 -1.423667512763277521e-01
2.061268234291637782e+03 -1.972296395880072592e-02
2.060526095405624801e+03 1.003075417353872234e-01
2.059784052361055728e+03 1.994541641092546780e-02
2.059042105147280381e+03 5.918850098632029433e-02
2.058300253753650395e+03 3.319349360193649123e-01
2.057558498169524682e+03 5.682737849466210633e-01
2.056816838384260336e+03 9.496600413769974713e-02
2.056075274387212630e+03 -5.747664981551487556e-02
2.055333806167744115e+03 -1.912902541837482873e-02
2.054592433715215520e+03 5.490442073565844627e-02
2.053851157018985759e+03 -5.490089145448971003e-02
2.053109976068424658e+03 -8.989519613200100401e-02
2.052368890852894765e+03 -1.270832584933804243e-01
2.051627901361762270e+03 5.211432598085074391e-02
2.050887007584402454e+03 -8.881810330824602140e-02
2.050146209510177869e+03 2.937789494130290113e-01
2.049405507128465615e+03 1.625460758730091701e-02
2.048664900428635519e+03 1.837184099657451219e-01
2.047924389400066502e+03 -1.178626904492567212e-01
2.047183974032130209e+03 2.140217104372113543e-01
2.046443654314209198e+03 1.522838012748005745e-02
2.045703430235678752e+03 3.083955939715964933e-01
2.044963301785919612e+03 3.727861834980633060e-01
2.044223268954317973e+03 1.769177339217937461e-01
2.043483331730254577e+03 5.579569220737593538e-01
2.042743490103117438e+03 -4.948087226270514449e-02
2.042003744062290934e+03 3.584076276001812444e-01
2.041264093597163082e+03 2.005925321705906150e-01
2.040524538697127355e+03 1.974497412883429170e-01
2.039785079351573586e+03 -1.980929706273506785e-01
2.039045715549891611e+03 4.279073682076927482e-02
2.038306447281480359e+03 1.306899031189512617e-01
2.037567274535731485e+03 2.155718892406556231e-01
2.036828197302047556e+03 6.959412090507534343e-02
2.036089215569822045e+03 1.244427595452086005e-01
2.035350329328457519e+03 2.882548859933498631e-01
2.034611538567358366e+03 1.145294788181937078e-02
2.033872843275925334e+03 2.329836282567658845e-01
2.033134243443562809e+03 1.140060596116438014e-02
2.032395739059680636e+03 -4.264345885030910999e-02
2.031657330113683201e+03 -1.485236548476839835e-01
2.030919016594980349e+03 -9.482886312167179699e-02
2.030180798492985559e+03 -1.197642032707321724e-01
2.029442675797108677e+03 -4.111362853259635519e-02
2.028704648496765003e+03 1.126266166799476803e-01
2.027966716581371657e+03 3.539577874391123397e-02
2.027228880040342119e+03 -6.478013822161993174e-02
2.026491138863097149e+03 2.556946692338185056e-01
2.025753493039057503e+03 9.569466211654187662e-03
2.025015942557640301e+03 -1.502798742848959479e-01
2.024278487408273577e+03 -3.533180680295346932e-01
2.023541127580379907e+03 -7.153570520889248607e-01
2.022803863063383687e+03 1.704994274170948121e-01
2.022066693846716589e+03 -1.736584731655195502e-01
2.021329619919804827e+03 3.116699913531358057e-02
2.020592641272076435e+03 1.205144020719113029e-01
2.019855757892966722e+03 8.334227084335453159e-03
2.019118969771909178e+03 9.579564687257453859e-02
2.018382276898340933e+03 7.313954599389420330e-02
2.017645679261691839e+03 -1.210175645785618315e-01
2.016909176851406301e+03 1.143167899112165903e-01
2.016172769656921446e+03 1.754987099841225084e-01
2.015436457667678042e+03 4.885823417451384820e-02
2.014700240873120492e+03 -5.439269197262976835e-02
2.013964119262687746e+03 1.294584638247722186e-01
2.013228092825831482e+03 1.075823738324260259e-01
2.012492161551996105e+03 6.651008832535769411e-02
2.011756325430631478e+03 4.611626897977583878e-02
2.011020584451185641e+03 2.610728122003766818e-02
2.010284938603110277e+03 1.211075166100621520e-01
2.009549387875860702e+03 1.951813435389732621e-01
2.008813932258886780e+03 6.280867441032550458e-02
2.008078571741651103e+03 2.116791607561892552e-01
2.007343306313607172e+03 2.458243859783308324e-02
2.006608135964213943e+03 -3.037410242811957803e-02
2.005873060682935829e+03 1.679999236610626168e-01
2.005138080459229968e+03 1.125163928502995320e-01
2.004403195282562592e+03 9.356360908268425425e-02
2.003668405142398115e+03 2.149695675298727016e-01
2.002933710028202768e+03 -2.901463780442185836e-02
2.002199109929446422e+03 3.959404988757635885e-02
2.001464604835595310e+03 -9.597996733011621151e-02
2.000730194736122940e+03 -1.147153061571922449e-02
1.999995879620502819e+03 1.208299461686846016e-01
1.999261659478206639e+03 -1.093772567517167088e-01
1.998527534298711544e+03 1.182376716093529734e-01
1.997793504071494681e+03 8.498273886261509258e-02
1.997059568786036834e+03 -4.281819284848637636e-02
1.996325728431811513e+03 1.146259432487629765e-01
1.995591982998306776e+03 -4.216564720228644508e-02
1.994858332475001589e+03 2.209071852090974675e-01
1.994124776851384013e+03 1.976261027475646054e-02
1.993391316116934831e+03 -1.071171865164068961e-02
1.992657950261149381e+03 2.272066835569060694e-01
1.991924679273510264e+03 1.509251856511664713e-01
1.991191503143511000e+03 9.183333133309125318e-02
1.990458421860645103e+03 -2.489188428253304164e-02
1.989725435414402455e+03 2.178115534184103808e-01
1.988992543794282028e+03 1.025193942438252653e-01
1.988259746989775522e+03 7.331778571027007529e-02
1.987527044990383729e+03 7.277527243170468785e-02
1.986794437785609261e+03 3.091600412976827292e-02
1.986061925364949275e+03 1.660984918456715476e-01
1.985329507717908200e+03 8.410736574040394986e-02
1.984597184833988649e+03 5.655977983648367152e-02
1.983864956702698692e+03 3.381832851231562648e-03
1.983132823313544577e+03 6.852244183129717336e-02
1.982400784656030737e+03 1.332125553854402178e-01
1.981668840719672517e+03 3.158289195174802423e-03
1.980936991493981623e+03 1.562079417268954218e-01
1.980205236968469762e+03 1.539777521537917249e-01
1.979473577132646824e+03 1.035363959896738878e-01
1.978742011976039066e+03 1.543993109366934013e-02
1.978010541488154558e+03 1.517482062541731201e-02
1.977279165658517741e+03 8.793931013161064569e-02
1.976547884476649415e+03 8.729454403406229634e-02
1.975816697932066745e+03 5.051105638538967713e-02
1.975085606014299628e+03 -9.136725474774452446e-03
1.974354608712868867e+03 1.081279106165659171e-01
1.973623706017302538e+03 9.515536146428750508e-02
1.972892897917128721e+03 1.063800213358224028e-01
1.972162184401877312e+03 2.454037146354540958e-03
1.971431565461080027e+03 3.664999649065311949e-02
1.970701041084268581e+03 1.036632859756533298e-01
1.969970611260974692e+03 4.711388589292583168e-02
1.969240275980740989e+03 6.899396780861458134e-02
1.968510035233097369e+03 2.403975232695457123e-03
1.967779889007584643e+03 1.336834323112313372e-01
1.967049837293743622e+03 3.483347099873177616e-02
1.966319880081116935e+03 7.834381910839045837e-02
1.965590017359245394e+03 4.512520336351596301e-02
1.964860249117677085e+03 8.740675320434684870e-02
1.964130575345954639e+03 6.537641913479148859e-02
1.963400996033624324e+03 2.040733758007754525e-03
1.962671511170241502e+03 8.482436948672712751e-02
1.961942120745350621e+03 1.867142201928187195e-01
1.961212824748507046e+03 1.135610665654215173e-01
1.960483623169262501e+03 1.024765976513448279e-01
1.959754515997175986e+03 1.313563109334789369e-01
1.959025503221799227e+03 3.140190503894912943e-02
1.958296584832693043e+03 5.058209602340198868e-02
1.957567760819416435e+03 -5.646667601045517182e-02
1.956839031171528404e+03 1.553628074767047507e-01
1.956110395878595227e+03 1.736409617227089308e-01
1.955381854930179543e+03 4.923221868742153062e-02
1.954653408315847628e+03 7.702707658202580243e-02
1.953925056025163940e+03 1.795412423500973298e-01
1.953196798047700213e+03 8.516281613986341481e-02
1.952468634373024543e+03 5.673911279162961036e-02
1.951740564990708663e+03 3.803680858515803148e-02
1.951012589890327945e+03 1.919967281557657668e-01
1.950284709061454123e+03 3.737814023099248623e-02
1.949556922493662569e+03 4.600912504502126937e-02
1.948829230176534111e+03 9.879862026757238458e-02
1.948101632099647759e+03 1.068268215223874412e-01
1.947374128252580704e+03 3.617034172273872472e-02
1.946646718624917412e+03 1.399916198424742131e-01
1.945919403206240531e+03 1.389196360581715362e-01
1.945192181986138166e+03 4.381616701523644020e-02
1.944465054954191146e+03 3.510055985909983634e-02
1.943738022099991213e+03 7.705489272710300264e-02
1.943011083413128290e+03 7.647753876620509705e-02
1.942284238883190483e+03 6.765611277556268788e-02
1.941557488499776809e+03 8.376694117116563476e-02
1.940830832252473556e+03 1.158542572066833254e-01
1.940104270130877921e+03 9.878392117126508221e-02
1.939377802124592563e+03 1.142655291613913354e-01
1.938651428223209223e+03 4.101448571826545736e-02
1.937925148416330558e+03 8.051508932857452672e-02
1.937198962693561043e+03 9.579853021061064677e-02
1.936472871044499698e+03 9.506288376595314893e-02
1.935746873458750997e+03 2.271253994135556953e-01
1.935020969925924874e+03 3.169644302071772390e-02
1.934295160435623984e+03 1.161260958752207972e-01
1.933569444977458261e+03 3.891232327820458303e-02
1.932843823541041274e+03 7.699212209019401509e-02
1.932118296115984776e+03 3.108884124694435633e-02
1.931392862691896880e+03 4.606882192622374639e-02
1.930667523258398433e+03 -6.873245311722334626e-03
1.929942277805103004e+03 9.062864819469930444e-02
1.929217126321631440e+03 5.272223949457100628e-02
1.928492068797599131e+03 8.197686354548705534e-02
1.927767105222630562e+03 4.469886973160244054e-02
1.927042235586346578e+03 -1.411395960125194637e-02
1.926317459878369846e+03 6.595637722531737246e-02
1.925592778088330306e+03 -1.395407639991217905e-02
1.924868190205850624e+03 7.220266925117810319e-02
1.924143696220558923e+03 9.323063410891108127e-02
1.923419296122086962e+03 -6.631652749070375205e-03
1.922694989900066503e+03 1.061089485931420856e-01
1.921970777544131124e+03 4.937850141491807038e-02
1.921246659043912587e+03 1.118063296793024575e-01
1.920522634389049927e+03 6.953176601311809868e-02
1.919798703569176723e+03 8.975460807114539474e-02
1.919074866573935651e+03 1.304301867635496992e-01
1.918351123392963927e+03 -3.379367666466136927e-02
1.917627474015906046e+03 3.422106461808872152e-02
1.916903918432404680e+03 6.799716043579635827e-02
1.916180456632102505e+03 1.012914086455896229e-01
1.915457088604651290e+03 7.393159512926375521e-02
1.914733814339691889e+03 -2.642082808422681686e-02
1.914010633826877893e+03 1.129092686486114078e-01
1.913287547055861069e+03 -1.298069490882203768e-02
1.912564554016291368e+03 -3.925587782615408416e-02
1.911841654697820559e+03 4.583657472191800253e-02
1.911118849090111325e+03 7.812980208840698826e-02
1.910396137182815437e+03 2.601932372681753716e-02
1.909673518965590119e+03 9.027005483171617051e-02
1.908950994428098056e+03 8.336262733586938256e-02
1.908228563559998292e+03 7.020834095367697869e-02
1.907506226350953511e+03 1.078805892750398648e-01
1.906783982790633672e+03 5.047258048909718936e-02
1.906061832868697820e+03 6.916232930744992125e-02
1.905339776574814096e+03 6.875003770522944424e-02
1.904617813898652457e+03 1.305513828449612335e-01
1.903895944829884684e+03 2.472436635791921272e-02
1.903174169358182553e+03 6.768040765643566770e-02
1.902452487473217843e+03 6.141359726507598232e-02
1.901730899164664152e+03 7.330336974007913009e-02
1.901009404422200532e+03 8.498448447687841079e-02
1.900288003235502401e+03 6.646696999274402662e-02
1.899566695594250632e+03 4.805054928495767347e-02
1.898845481488124278e+03 1.436115934918713866e-01
1.898124360906806032e+03 1.188985018895396956e-01
1.897403333839982224e+03 -2.970316023693263946e-02
1.896682400277333727e+03 1.118152000731783696e-01
1.895961560208552328e+03 5.849921456094026029e-02
1.895240813623320719e+03 5.692139727647475833e-03
1.894520160511332506e+03 9.851964093665546707e-02
1.893799600862277657e+03 7.497958166947575609e-02
1.893079134665846141e+03 4.007078640277975112e-02
1.892358761911738839e+03 8.007762478725126420e-02
1.891638482589643900e+03 1.111900257016108784e-02
1.890918296689264025e+03 4.535862001271242366e-02
1.890198204200294640e+03 9.043658309011240459e-02
1.889478205112436626e+03 4.482932212662381344e-02
1.888758299415390866e+03 9.509205033064287160e-02
1.888038487098861879e+03 1.057819088542373415e-01
1.887318768152556004e+03 4.410915971842770122e-02
1.886599142566175942e+03 9.931283884186259403e-02
1.885879610329428033e+03 5.173988827167049290e-03
1.885160171432025891e+03 8.192706603473176585e-02
1.884440825863677674e+03 3.241508461682751641e-02
1.883721573614096997e+03 9.741718869728893671e-02
1.883002414672993837e+03 1.186373413934091597e-01
1.882283349030087265e+03 5.006710480328429962e-03
1.881564376675092717e+03 5.322798000477622221e-02
1.880845497597725625e+03 6.897612927395974092e-02
1.880126711787706881e+03 9.513736454013298205e-02
1.879408019234761014e+03 1.000698536360388885e-01
1.878689419928603456e+03 6.799977087857239644e-02
1.877970913858966014e+03 5.716965235974658111e-02
1.877252501015567759e+03 6.735681221613978864e-02
1.876534181388136858e+03 4.107385714948055822e-02
1.875815954966406935e+03 8.226747074290644002e-02
1.875097821740102518e+03 8.706950909797396554e-02
1.874379781698955412e+03 1.327849437581544167e-01
1.873661834832701061e+03 4.605416021410391886e-03
1.872943981131074906e+03 7.064182490660576852e-02
1.872226220583806935e+03 9.057285736718952152e-02
1.871508553180641684e+03 8.018623874225883075e-02
1.870790978911310958e+03 9.983555071995577068e-02
1.870073497765559296e+03 3.442896481149260168e-02
1.869356109733129415e+03 9.422272332668453487e-02
1.868638814803762216e+03 1.038201719116502580e-01
1.867921612967202236e+03 7.380511691168670230e-02
1.867204504213199471e+03 1.276883440714244866e-01
1.866487488531500276e+03 1.075685694151407024e-01
1.865770565911849189e+03 7.771398284337530105e-02
1.865053736344003482e+03 8.224666084271782529e-02
1.864336999817709511e+03 3.346610654389402945e-02
1.863620356322728185e+03 5.261408228680827109e-02
1.862903805848809498e+03 1.246692503322634898e-01
1.862187348385710720e+03 1.530960927454310394e-01
1.861470983923190943e+03 1.845823353666616734e-02
1.860754712451011073e+03 9.943817442829232245e-02
1.860038533958930202e+03 9.433498765793640883e-02
1.859322448436711056e+03 6.080942366318235065e-02
1.858606455874121821e+03 5.584976188963401006e-02
1.857890556260923404e+03 8.850977157960797370e-02
1.857174749586883991e+03 1.021779517882775712e-01
1.856459035841773584e+03 6.917171734398203098e-02
1.855743415015360370e+03 1.109418775921589828e-01
1.855027887097419807e+03 1.383625939928789517e-01
1.854312452077721900e+03 5.471074647991104600e-02
1.853597109946040291e+03 1.373722937112943077e-01
1.852881860692154078e+03 1.368667470626395155e-01
1.852166704305836902e+03 8.151494038502168915e-02
1.851451640776871500e+03 8.590713159037580149e-02
1.850736670095038789e+03 7.641706219133048705e-02
1.850021792250119688e+03 1.215060665951102903e-01
1.849307007231896932e+03 9.392659758155832983e-02
1.848592315030153259e+03 1.070305905835449156e-01
1.847877715634680499e+03 1.066169405796604380e-01
1.847163209035263208e+03 1.239716866305736048e-01
1.846448795221691398e+03 7.905741603778633497e-02
1.845734474183755083e+03 1.141386667935358201e-01
1.845020245911249731e+03 1.136917438437788919e-01
1.844306110393968993e+03 7.812007863328747359e-02
1.843592067621704700e+03 1.521018564875099843e-01
1.842878117584255961e+03 6.010767354648562794e-02
1.842164260271421881e+03 6.420287726547964369e-02
1.841450495672999750e+03 2.507805940194906755e-02
1.840736823778794133e+03 8.102826469712953728e-02
1.840023244578609592e+03 4.654275621404586893e-02
1.839309758062243418e+03 8.077354178438941879e-02
1.838596364219505631e+03 1.019429896461933882e-01
1.837883063040206252e+03 1.186314697949153313e-01
1.837169854514148028e+03 8.841691540602075738e-02
1.836456738631144617e+03 1.305565894714749708e-01
1.835743715381009679e+03 9.200197053232735123e-02
1.835030784753553235e+03 6.220702721933865642e-02
1.834317946738592582e+03 8.299529007144061665e-02
1.833605201325941380e+03 7.849683080748613706e-02
1.832892548505418745e+03 1.074288561597168123e-01
1.832179988266843793e+03 1.112249604506291706e-01
1.831467520600037460e+03 9.842183173202516400e-02
1.830755145494820681e+03 9.006546751786520533e-02
1.830042862941019848e+03 8.585187787100129198e-02
1.829330672928457716e+03 1.435996180063210670e-01
1.828618575446964314e+03 4.013348327967571072e-02
1.827906570486360579e+03 9.767173961586540776e-02
1.827194658036481997e+03 9.732408430092336082e-02
1.826482838087158598e+03 1.338105853383374788e-01
1.825771110628224051e+03 9.665951184749022040e-02
1.825059475649510205e+03 1.207055731993288278e-01
1.824347933140854366e+03 5.153504533162647089e-02
1.823636483092090202e+03 6.735392638249163011e-02
1.822925125493060477e+03 9.516008022884635265e-02
1.822213860333600678e+03 6.679613665684226709e-02
1.821502687603559025e+03 3.071422781608025912e-02
1.820791607292771005e+03 5.038290329140624607e-02
1.820080619391086657e+03 1.408384692307534936e-01
1.819369723888348744e+03 7.349098297449259409e-02
1.818658920774407306e+03 4.581351091836183276e-02
1.817948210039108744e+03 1.312398769642675322e-01
1.817237591672303097e+03 9.207871245398363547e-02
1.816527065663844041e+03 6.462731886585881824e-02
1.815816632003587074e+03 8.373596244899378371e-02
1.815106290681382234e+03 1.065015672001675129e-01
1.814396041687088655e+03 1.100006908775876813e-01
1.813685885010565471e+03 1.400277210563678765e-01
1.812975820641666360e+03 8.631068697754924746e-02
1.812265848570257731e+03 1.125239468784299118e-01
1.811555968786200538e+03 9.687965684803688526e-02
1.810846181279359371e+03 1.265012702079790219e-01
1.810136486039593365e+03 1.074484169827706059e-01
1.809426883056778024e+03 6.978035799545748152e-02
1.808717372320776121e+03 9.190862133816291024e-02
1.808007953821459523e+03 6.195214536104583919e-02
1.807298627548696459e+03 9.138011320924173397e-02
1.806589393492362433e+03 4.310858932237068147e-02
1.805880251642332951e+03 1.055651616010288701e-01
1.805171201988479879e+03 1.638146273497135541e-01
1.804462244520680542e+03 7.231009307824814991e-02
1.803753379228815902e+03 9.782485016370279229e-02
1.803044606102765101e+03 1.159469516114954996e-01
1.802335925132410921e+03 1.047695935591146515e-01
1.801627336307634323e+03 1.118586516055084940e-01
1.800918839618319907e+03 1.116563861877693520e-01
1.800210435054354093e+03 8.234659448715099528e-02
1.799502122605626937e+03 7.862361457898230099e-02
1.798793902262024858e+03 9.659716848351893037e-02
1.798085774013436094e+03 9.297702537693869340e-02
1.797377737849756159e+03 1.181111612034344283e-01
1.796669793760875109e+03 1.250333578026300019e-01
1.795961941736695735e+03 7.090964072197429580e-02
1.795254181767102637e+03 9.965132357015922537e-02
1.794546513842002241e+03 9.979484320070594605e-02
1.793838937951291882e+03 8.884501981280135130e-02
1.793131454084872530e+03 1.462200594828533540e-01
1.792424062232645156e+03 1.244969590945701893e-01
1.791716762384512549e+03 1.206195938521491262e-01
1.791009554530384776e+03 1.454513662664995988e-01
1.790302438660162807e+03 4.866581548430452819e-02
1.789595414763758527e+03 1.199175237810851807e-01
1.788888482831078363e+03 1.374175751477461627e-01
1.788181642852037839e+03 7.677996170668618947e-02
1.787474894816548840e+03 1.226845571952304009e-01
1.786768238714521431e+03 9.410536468206256999e-02
1.786061674535874772e+03 6.204780641512717271e-02
1.785355202270526206e+03 8.317572140693330063e-02
1.784648821908393074e+03 9.341479899561938582e-02
1.783942533439394538e+03 1.070563897070948844e-01
1.783236336853453395e+03 1.066641445557915818e-01
1.782530232140494263e+03 8.572646388492352609e-02
1.781824219290438123e+03 8.914878636026025982e-02
1.781118298293213229e+03 6.115957016091946169e-02
1.780412469138747838e+03 1.029550894109933640e-01
1.779706731816968386e+03 8.185424530342906568e-02
1.779001086317806767e+03 1.096495320346431018e-01
1.778295532631194874e+03 7.477205429620403798e-02
1.777590070747064601e+03 1.131407354125101850e-01
1.776884700655355118e+03 6.097985925942811525e-02
1.776179422345994681e+03 1.024921958944452621e-01
1.775474235808929734e+03 8.511624590800760670e-02
1.774769141034097629e+03 1.126825340781083679e-01
1.774064138011435716e+03 7.457750974908765318e-02
1.773359226730888622e+03 1.192365898495171272e-01
1.772654407182399154e+03 7.764152796466500250e-02
1.771949679355913759e+03 5.343302607274754562e-02
1.771245043241377061e+03 1.286212608149108205e-01
1.770540498828739146e+03 1.078248615548347417e-01
1.769836046107950096e+03 7.344052777753218297e-02
1.769131685068958177e+03 1.106446443206700603e-01
1.768427415701718928e+03 1.340643119398610972e-01
1.767723237996186072e+03 1.235487672802170478e-01
1.767019151942313329e+03 1.434450208490007372e-01
1.766315157530059878e+03 1.468220944872242473e-01
1.765611254749384898e+03 1.198698080649826941e-01
1.764907443590242110e+03 9.290223708043073014e-02
1.764203724042601607e+03 8.277484457039023524e-02
1.763500096096422567e+03 1.603360687623454073e-01
1.762796559741667807e+03 7.939502979330972932e-02
1.762093114968303780e+03 1.367365844914361916e-01
1.761389761766300580e+03 1.062266567771665837e-01
1.760686500125624661e+03 1.263113782303832977e-01
1.759983330036247935e+03 1.028234906377159807e-01
1.759280251488142312e+03 1.259538236197521588e-01
1.758577264471279705e+03 1.054086438567968242e-01
1.757874368975633843e+03 1.455444863730833427e-01
1.757171564991183914e+03 1.086950955494039445e-01
1.756468852507905467e+03 1.253951438657526507e-01
1.755766231515781328e+03 1.520823496413441778e-01
1.755063702004787046e+03 1.320455284145622965e-01
1.754361263964907266e+03 1.386466845909891388e-01
1.753658917386126632e+03 1.553228401178726181e-01
1.752956662258427968e+03 1.686717269984851220e-01
1.752254498571797740e+03 1.051004870414133929e-01
1.751552426316229685e+03 1.284514317094009872e-01
1.750850445481706629e+03 1.284124370449773178e-01
1.750148556058222312e+03 1.717582532782230831e-01
1.749446758035768653e+03 1.149888836030739797e-01
1.748745051404341211e+03 1.782917589566107852e-01
1.748043436153933726e+03 1.710194822266154491e-01
1.747341912274545393e+03 1.709490522865398654e-01
1.746640479756169952e+03 2.247540487890040684e-01
1.745939138588812057e+03 1.719339715228724308e-01
1.745237888762472721e+03 1.188512684118805951e-01
1.744536730267149323e+03 2.131863988752085715e-01
1.743835663092853792e+03 1.700520155215870244e-01
1.743134687229587144e+03 1.502710497406271051e-01
1.742433802667359487e+03 1.642579583466141635e-01
1.741733009396177295e+03 2.055019081217335508e-01
1.741032307406050677e+03 1.685414174018717293e-01
1.740331696686993382e+03 2.510957525347555785e-01
1.739631177229017339e+03 2.107240645513703270e-01
1.738930749022136297e+03 1.624335235605827987e-01
1.738230412056367641e+03 1.865790197441645204e-01
1.737530166321730576e+03 1.970674965991263128e-01
1.736830011808242489e+03 2.932781528606221988e-01
1.736129948505920765e+03 2.206931984404498504e-01
1.735429976404793706e+03 2.242414345401534947e-01
1.734730095494880516e+03 2.414948173800209874e-01
1.734030305766205856e+03 2.621659311752841948e-01
1.733330607208798028e+03 2.691235635824715811e-01
1.732630999812685332e+03 2.907124869800560285e-01
1.731931483567896066e+03 2.847823098063029801e-01
1.731232058464463989e+03 2.476990179809927251e-01
1.730532724492415582e+03 2.590773501916317501e-01
1.729833481641790058e+03 2.529385964070958726e-01
1.729134329902619356e+03 2.363570373263828017e-01
1.728435269264940871e+03 2.829435443638547154e-01
1.727736299718795635e+03 3.157312635230385411e-01
1.727037421254221044e+03 2.956607244236695853e-01
1.726338633861258131e+03 3.322964882380400886e-01
1.725639937529949748e+03 2.727954877092227393e-01
1.724941332250338746e+03 3.239972306755458109e-01
1.724242818012475254e+03 2.928220511649051172e-01
1.723544394806403943e+03 3.011329219340986851e-01
1.722846062622169484e+03 2.844665007509286636e-01
1.722147821449827461e+03 2.784686096935256039e-01
1.721449671279428003e+03 2.395443901783512186e-01
1.720751612101019418e+03 2.848515753240565829e-01
1.720053643904662749e+03 2.676592301664394435e-01
1.719355766680413581e+03 2.541422816559842368e-01
1.718657980418325678e+03 2.142538518437570316e-01
1.717960285108458265e+03 2.904032576899145401e-01
1.717262680740872383e+03 2.729991949604261281e-01
1.716565167305632713e+03 2.742684013690995237e-01
1.715867744792798476e+03 2.376271557565313164e-01
1.715170413192434353e+03 2.157882903201957525e-01
1.714473172494610480e+03 2.053672009872064275e-01
1.713776022689391539e+03 1.634511885165298994e-01
1.713078963766847664e+03 1.909790561519117413e-01
1.712381995717048994e+03 1.450052348733428254e-01
1.711685118530069303e+03 1.376212925855901104e-01
1.710988332195980547e+03 1.775810191599594690e-01
1.710291636704860139e+03 1.628858425479221828e-01
1.709595032046781853e+03 1.440867980905341794e-01
1.708898518211823102e+03 1.728642880064170384e-01
1.708202095190063119e+03 2.180496635874294986e-01
1.707505762971588410e+03 1.104319764820192451e-01
1.706809521546478209e+03 1.720010583838796625e-01
1.706113370904813564e+03 1.894678962346632578e-01
1.705417311036682804e+03 1.823640776241371442e-01
1.704721341932170617e+03 9.663982168584139831e-02
1.704025463581370786e+03 5.556644197144249009e-02
1.703329675974366182e+03 6.852712251890070994e-02
1.702633979101252407e+03 7.736749697756606370e-02
1.701938372952121426e+03 3.538131127515679875e-02
1.701242857517067023e+03 8.692190150815390370e-02
1.700547432786182981e+03 8.320626273869143052e-02
1.699852098749568540e+03 1.001950619923298313e-01
1.699156855397324762e+03 1.307498674744878020e-01
1.698461702719547247e+03 4.449994645881707317e-02
1.697766640706338876e+03 1.220555402513912868e-01
1.697071669347804345e+03 1.048071533203737693e-01
1.696376788634046534e+03 1.090893443242843541e-01
1.695681998555171958e+03 1.004725072384503454e-01
1.694987299101290773e+03 5.737162650294236332e-02
1.694292690262505857e+03 9.156609083055550213e-02
1.693598172028931003e+03 2.280947361662693032e-02
1.692903744390680004e+03 1.848601777383353587e-02
1.692209407337861194e+03 4.857346538885009418e-02
1.691515160860595643e+03 6.587845769949135510e-02
1.690821004948995324e+03 5.592997089464460739e-03
1.690126939593177667e+03 3.565875179465517741e-02
1.689432964783263742e+03 6.997808166834348920e-02
1.688739080509372798e+03 1.256702334419795191e-03
1.688045286761631360e+03 3.123827240248670464e-02
1.687351583530156859e+03 2.700083912453672338e-02
1.686657970805079458e+03 5.261998635696632509e-02
1.685964448576522045e+03 -1.160648512667409801e-02
1.685271016834612965e+03 6.539259847212863797e-02
1.684577675569482381e+03 1.210460278967626785e-03
1.683884424771262275e+03 3.534844312029582214e-02
1.683191264430086449e+03 5.456294643141267227e-03
1.682498194536085066e+03 3.517600708172275575e-02
1.681805215079395566e+03 6.467957719161009089e-02
1.681112326050153570e+03 6.031131663725278202e-02
1.680419527438500154e+03 -3.082757756797750107e-03
1.679726819234572758e+03 5.999493691454869243e-02
1.679034201428512461e+03 -3.093895947477200582e-03
1.678341674010462157e+03 3.038333302066081876e-02
1.677649236970566562e+03 -4.900076716568093488e-02
1.676956890298970393e+03 -1.973670619455260983e-02
1.676264633985823821e+03 9.418519719345465335e-03
1.675572468021273380e+03 4.665792173026795525e-02
1.674880392395467425e+03 5.084077016123365877e-02
1.674188407098559765e+03 2.171611194572909895e-02
1.673496512120702391e+03 1.250989119652696491e-01
1.672804707452050934e+03 8.360866331604178969e-02
1.672112993082759203e+03 9.266798831596086833e-03
1.671421369002986467e+03 9.944067041703827381e-02
1.670729835202890172e+03 2.975284195382079527e-02
1.670038391672631406e+03 2.980814062613056439e-02
1.669347038402373073e+03 2.573747458788646150e-02
1.668655775382276261e+03 7.966675202205743267e-02
1.667964602602507512e+03 1.089487967921688866e-01
1.667273520053233369e+03 1.426193793453884862e-01
1.666582527724618558e+03 7.616382780229180582e-02
1.665891625606835078e+03 1.266732049592980969e-01
1.665200813690053110e+03 1.523193580818993365e-01
1.664510091964442836e+03 1.105566600757060258e-01
1.663819460420179894e+03 1.743147599756584842e-01
1.663128919047438103e+03 1.366600728788857633e-01
1.662438467836393102e+03 2.222711595210691005e-01
1.661748106777225985e+03 2.313891872691914431e-01
1.661057835860112391e+03 2.321270134023458720e-01
1.660367655075237053e+03 2.113807493393602965e-01
1.659677564412781066e+03 1.732367667350171725e-01
1.658987563862923707e+03 2.516143566079085403e-01
1.658297653415855166e+03 2.826655650926153673e-01
1.657607833061763813e+03 2.704755453391419207e-01
1.656918102790832563e+03 2.582501692249820069e-01
1.656228462593253425e+03 3.071826668184185483e-01
1.655538912459218409e+03 3.476932739724044596e-01
1.654849452378917704e+03 3.620266686310533721e-01
1.654160082342548776e+03 3.675589915980103095e-01
1.653470802340305454e+03 4.307380455348343018e-01
1.652781612362383385e+03 5.121713677418581190e-01
1.652092512398981853e+03 4.780212617383143847e-01
1.651403502440301963e+03 5.199578256241748075e-01
1.650714582476544820e+03 5.257792389707366398e-01
1.650025752497911526e+03 5.001055181334063127e-01
1.649337012494606824e+03 5.268799881151243758e-01
1.648648362456839095e+03 5.916017889103766247e-01
1.647959802374813080e+03 5.693169153321629983e-01
1.647271332238738978e+03 5.881840925496171213e-01
1.646582952038825169e+03 6.525238734586831235e-01
1.645894661765285491e+03 6.492243792889088594e-01
1.645206461408330142e+03 6.436456926092217756e-01
1.644518350958176597e+03 7.113483769790116540e-01
1.643830330405038694e+03 7.250200316783064203e-01
1.643142399739135726e+03 8.394429985073849076e-01
1.642454558950686987e+03 7.527518722751572744e-01
1.641766808029909953e+03 8.538654579460007721e-01
1.641079146967025736e+03 8.589975196584305195e-01
1.640391575752264544e+03 1.000000000000000000e+00
1.639704094375845671e+03 8.592353485960853021e-01
1.639016702827995687e+03 8.845651188829922740e-01
1.638329401098942981e+03 9.247414095332895378e-01
1.637642189178917761e+03 9.040124421041230152e-01
1.636955067058150235e+03 9.017258527086319253e-01
1.636268034726870610e+03 9.090073093330923726e-01
1.635581092175316371e+03 9.096600092464827148e-01
1.634894239393719545e+03 8.893558574817712614e-01
1.634207476372315796e+03 8.023123999288914732e-01
1.633520803101346246e+03 9.102800097876401209e-01
1.632834219571048379e+03 7.941115080799012738e-01
1.632147725771663318e+03 9.408031166211344720e-01
1.631461321693434002e+03 8.095634065667046686e-01
1.630775007326603372e+03 6.773129252666615363e-01
1.630088782661418009e+03 8.351426136463050431e-01
1.629402647688122670e+03 7.261743813107289780e-01
1.628716602396969392e+03 8.659557335293142089e-01
1.628030646778202936e+03 6.926068319522317163e-01
1.627344780822077155e+03 6.458611603873605223e-01
1.626659004518845904e+03 6.781012485247671639e-01
1.625973317858757582e+03 7.056040329288169044e-01
1.625287720832075138e+03 5.438056242548205965e-01
1.624602213429050607e+03 5.559529444174106105e-01
1.623916795639945121e+03 5.328839321941221119e-01
1.623231467455016173e+03 4.896131861894705284e-01
1.622546228864528530e+03 5.219214949181857355e-01
1.621861079858741505e+03 4.121453306523568672e-01
1.621176020427919866e+03 4.290429076120669261e-01
1.620491050562330202e+03 4.308662875494261857e-01
1.619806170252242737e+03 3.132263738156573774e-01
1.619121379487920422e+03 4.162068571994820276e-01
1.618436678259638938e+03 3.651997266082503413e-01
1.617752066557664875e+03 3.552037260530049867e-01
1.617067544372273915e+03 2.006244880993572066e-01
1.616383111693739920e+03 1.646968318425524880e-01
1.615698768512340393e+03 3.044114468022939834e-01
1.615014514818352836e+03 2.174025661724521552e-01
1.614330350602052931e+03 2.492018418366305776e-01
1.613646275853723637e+03 2.031661548510995119e-01
1.612962290563644274e+03 1.568356686796930910e-01
1.612278394722103258e+03 1.678325154794250984e-01
1.611594588319378090e+03 1.158294194077550410e-01
1.610910871345760825e+03 1.318209124464277404e-01
1.610227243791539877e+03 2.685192663030229743e-01
1.609543705646998205e+03 1.425255818655355444e-01
1.608860256902433321e+03 4.234661623995826518e-02
1.608176897548133638e+03 1.270791617509214322e-01
1.607493627574389393e+03 1.481017771404265770e-01
1.606810446971501733e+03 1.115643243494449099e-01
1.606127355729764531e+03 1.012059552058792999e-01
1.605444353839475298e+03 2.146761513702417218e-02
1.604761441290931543e+03 9.097583222581578921e-02
1.604078618074438054e+03 5.449368095937695729e-03
1.603395884180295980e+03 4.308210511457728070e-02
1.602713239598808286e+03 -6.449825486091045890e-02
1.602030684320277942e+03 3.242120654755418357e-02
1.601348218335017009e+03 -1.066127038019456380e-02
1.600665841633328455e+03 2.156491744081117518e-02
1.599983554205524342e+03 1.239925836090274569e-01
1.599301356041914914e+03 4.860485042300710656e-02
1.598619247132812234e+03 -2.166128671113043760e-02
1.597937227468532001e+03 5.415416709993593584e-03
1.597255297039386278e+03 1.085905062514055421e-02
1.596573455835696222e+03 -3.086413937722481000e-05
1.595891703847777535e+03 1.626678600279263948e-02
1.595210041065951373e+03 2.708826467916233827e-02
1.594528467480535255e+03 1.029404411251753776e-01
1.593846983081855797e+03 1.192105438882214985e-01
1.593165587860237792e+03 -1.088937690988983457e-02
1.592484281806002400e+03 2.154814588624784019e-02
1.591803064909481691e+03 1.354012635393780917e-01
1.591121937160998641e+03 1.245410650903083921e-01
1.590440898550888960e+03 2.153429267784509951e-02
1.589759949069481081e+03 2.156583494940794363e-02
1.589079088707108895e+03 2.699650502303648641e-02
1.588398317454104472e+03 -1.033837888579823144e-01
1.587717635300805341e+03 5.319681773218476808e-03
1.587037042237549031e+03 2.701063732694757025e-02
1.586356538254673069e+03 7.607543092196646095e-02
1.585676123342520441e+03 3.246434272481253658e-02
1.584995797491428675e+03 1.606775739176111162e-02
1.584315560691744395e+03 5.229583946849234756e-03
1.583635412933810585e+03 2.151869856708405956e-02
1.582955354207972050e+03 2.155168128553381149e-02
1.582275384504577232e+03 1.067486827942152813e-02
1.581595503813976393e+03 1.607432706132680758e-02
1.580915712126517974e+03 -2.206982440381377239e-02
1.580236009432555875e+03 -7.119761544579908397e-02
1.579556395722442176e+03 -6.594673894717827112e-02
1.578876870986530776e+03 2.716774399067486273e-02
1.578197435215177393e+03 7.669757097230936460e-02
1.577518088398743203e+03 -5.861837616352015383e-03
1.576838830527582104e+03 8.823174081955706405e-02
1.576159661592058910e+03 4.958903210804180978e-02
1.575480581582536615e+03 -4.495956183551200191e-02
1.574801590489372757e+03 7.213097578706591240e-02
1.574122688302937604e+03 8.873460844246811030e-02
1.573443875013595971e+03 7.771634879472674728e-02
1.572765150611714489e+03 2.195900273402558167e-02
1.572086515087665248e+03 -1.166678925533316293e-02
1.571407968431814879e+03 1.067947448839576263e-02
1.570729510634537291e+03 6.119058464154538551e-02
1.570051141686210030e+03 -6.806916919708988489e-02
1.569372861577201547e+03 -5.491164415222564649e-04
1.568694670297894845e+03 1.652930827755149865e-02
1.568016567838662013e+03 1.647071992249846822e-02
1.567338554189886054e+03 -4.617121400902447076e-02
1.566660629341948152e+03 5.107282298909895241e-02
1.565982793285229491e+03 7.423316661084047863e-02
1.565305046010113074e+03 5.718278786937845692e-02
1.564627387506985542e+03 1.211107601516912546e-01
1.563949817766233537e+03 5.174700857501325982e-03
1.563272336778243698e+03 6.918664620506581597e-02
1.562594944533408125e+03 1.625676680136703689e-01
1.561917641022115276e+03 1.219235593591774663e-01
1.561240426234762708e+03 4.604463704919064398e-02
1.560563300161735242e+03 5.770891576121900401e-02
1.559886262793437709e+03 1.395642049763586023e-01
1.559209314120264025e+03 1.749792327913128887e-01
1.558532454132609928e+03 8.693319640364988166e-02
1.557855682820878428e+03 4.602604053194087746e-02
1.557179000175468900e+03 8.134888288192181072e-02
1.556502406186782537e+03 9.895612540665339740e-02
1.555825900845229626e+03 7.553746806400264691e-02
1.555149484141209541e+03 6.993434146662357020e-02
1.554473156065132571e+03 1.470398159605325328e-01
1.553796916607403546e+03 1.831197762588774869e-01
1.553120765758438210e+03 1.360910493866299420e-01
1.552444703508643215e+03 1.365632637994798337e-01
1.551768729848434305e+03 1.250523266422085555e-01
1.551092844768223586e+03 2.280816734901756904e-01
1.550417048258428622e+03 1.745313149967589461e-01
1.549741340309466977e+03 1.570126869884180265e-01
1.549065720911756216e+03 1.452766161328026551e-01
1.548390190055715721e+03 1.949105201173012281e-01
1.547714747731770331e+03 1.034333191498930243e-01
1.547039393930337610e+03 1.840310318286338120e-01
1.546364128641846037e+03 1.900994262337495910e-01
1.545688951856722269e+03 2.209867840727689214e-01
1.545013863565391148e+03 1.470663038334220352e-01
1.544338863758284788e+03 8.527966348310017652e-02
1.543663952425828029e+03 1.776890034067396817e-01
1.542989129558460263e+03 2.578802105284738189e-01
1.542314395146606330e+03 2.207947568781863379e-01
1.541639749180707440e+03 2.087991011063434210e-01
1.540965191651197529e+03 2.960014130184995262e-01
1.540290722548512349e+03 1.355713349684220526e-01
1.539616341863091293e+03 2.293239284497814445e-01
1.538942049585379209e+03 2.676200207589103375e-01
1.538267845705811851e+03 9.926760564011553878e-02
1.537593730214839525e+03 1.687736435586450201e-01
1.536919703102899803e+03 1.757387387482700902e-01
1.536245764360442990e+03 1.824488391536272236e-01
1.535571913977913937e+03 1.641014868426337314e-01
1.534898151945768404e+03 2.731446976277223659e-01
1.534224478254449423e+03 2.611669554494089329e-01
1.533550892894414574e+03 2.235365112053711856e-01
1.532877395856112344e+03 2.175497811252457836e-01
1.532203987130002133e+03 2.315815868291282165e-01
1.531530666706537886e+03 1.939189831480640780e-01
1.530857434576177184e+03 1.294826370582873587e-01
1.530184290729383065e+03 3.077165028434583061e-01
1.529511235156611292e+03 1.772158471659102397e-01
1.528838267848326723e+03 2.378549418900707257e-01
1.528165388794992396e+03 2.658933122822867978e-01
1.527492597987074987e+03 2.539151587968130341e-01
1.526819895415037536e+03 2.418901805998177612e-01
1.526147281069352175e+03 1.616838125727271813e-01
1.525474754940487401e+03 1.693058910290318186e-01
1.524802317018911708e+03 2.320039359223994013e-01
1.524129967295099050e+03 2.058097779180272646e-01
1.523457705759523378e+03 1.791926053089754056e-01
1.522785532402660465e+03 1.520914072286631280e-01
1.522113447214986081e+03 2.022727927161840078e-01
1.521441450186975999e+03 2.459095654889277838e-01
1.520769541309115084e+03 4.820465345010206404e-01
1.520097720571879108e+03 1.556113942370830339e-01
1.519425987965756576e+03 3.219817203806822348e-01
1.518754343481226897e+03 2.731443314485412777e-01
1.518082787108776756e+03 2.389526350993574078e-01
1.517411318838892839e+03 1.746496908984922214e-01
1.516739938662060013e+03 1.608806206163471697e-01
1.516068646568775875e+03 1.769255999993642192e-01
1.515397442549523475e+03 2.910402797054504886e-01
1.514726326594802231e+03 1.872351394826928250e-01
1.514055298695102465e+03 2.344565913306417837e-01
1.513384358840919958e+03 3.127899505362485844e-01
1.512713507022752310e+03 2.998470441378457418e-01
1.512042743231095301e+03 1.851951643444395834e-01
1.511372067456453806e+03 3.281223513880132669e-01
1.510701479689327243e+03 3.542635223698604729e-01
1.510030979920216851e+03 3.812002890205780647e-01
1.509360568139627503e+03 2.795541461346097156e-01
1.508690244338065895e+03 3.059390091034100978e-01
1.508020008506035083e+03 4.142576519171042304e-01
1.507349860634049037e+03 2.770567632956033588e-01
1.506679800712618089e+03 3.866877780812729148e-01
1.506009828732247115e+03 1.727748646478902694e-01
1.505339944683453723e+03 3.755753694792506869e-01
1.504670148556753702e+03 2.597108180263723587e-01
1.504000440342659203e+03 3.129305764521526090e-01
1.503330820031687836e+03 1.517634261714149169e-01
1.502661287614360845e+03 3.174072317237068841e-01
1.501991843081195839e+03 2.413938921902695767e-01
1.501322486422715883e+03 4.978868963829161665e-01
1.500653217629442224e+03 3.248374379577536053e-01
1.499984036691901565e+03 2.645819298065062997e-01
1.499314943600620609e+03 4.104713766887677640e-01
1.498645938346122421e+03 5.040121747581756129e-01
1.497977020918939161e+03 4.532139143677146875e-01
1.497308191309599351e+03 2.637540982556696445e-01
1.496639449508636972e+03 5.993107490934764803e-01
1.495970795506582363e+03 2.397933138763909400e-01
1.495302229293971322e+03 4.208901002974492211e-01
1.494633750861339649e+03 1.391611840467107397e-01
1.493965360199224961e+03 3.797357816828080268e-01
1.493297057298168511e+03 4.792928418852917538e-01
1.492628842148706099e+03 3.470488638563343775e-01
1.491960714741384436e+03 3.795229327121003582e-01
1.491292675066742959e+03 2.637843619549807284e-01
1.490624723115324741e+03 4.356592869844558291e-01
1.489956858877681952e+03 3.386484856589193626e-01
1.489289082344357666e+03 2.505913399208233305e-01
1.488621393505900414e+03 4.469373124717953560e-01
1.487953792352866003e+03 1.620291969687167322e-01
1.487286278875799326e+03 4.134500148791645513e-01
1.486618853065259827e+03 4.802371250104858214e-01
1.485951514911797858e+03 3.254085184729902380e-01
1.485284264405971044e+03 2.424256061183807098e-01
1.484617101538337010e+03 3.527914313770380006e-01
1.483950026299457022e+03 3.126069704000843386e-01
1.483283038679888705e+03 6.564656021910545425e-01
1.482616138670195141e+03 3.628024786584137518e-01
1.481949326260941234e+03 2.206319180388693901e-01
1.481282601442688247e+03 3.244235869112930826e-01
1.480615964206004719e+03 3.506662357895004023e-01
1.479949414541461010e+03 4.933626748808325746e-01
1.479282952439622022e+03 3.460839570788520891e-01
1.478616577891058114e+03 2.667307600410496193e-01
1.477950290886346920e+03 5.560877593746723635e-01
1.477284091416056981e+03 4.148487630938879067e-01
1.476617979470764112e+03 3.110404064944018998e-01
1.475951955041045949e+03 4.584748636603736549e-01
1.475286018117480126e+03 6.127332679004678928e-01
1.474620168690646096e+03 5.685704788301747525e-01
1.473954406751123315e+03 7.007716335992242307e-01
1.473288732289493055e+03 6.317509398855618574e-01
1.472623145296340226e+03 6.122986047016301114e-01
1.471957645762255197e+03 3.061260249876244788e-01
1.471292233677815602e+03 5.861133896213798211e-01
1.470626909033615448e+03 3.265362694831436263e-01
1.469961671820241463e+03 6.516338996637741632e-01
1.469296522028284016e+03 6.045822974249857040e-01
1.468631459648335294e+03 6.655967135723301897e-01
1.467966484670994760e+03 4.242609064888362425e-01
1.467301597086850961e+03 4.422600960920307633e-01
1.466636796886501543e+03 6.311261285719884651e-01
1.465972084060545967e+03 6.521589063814231535e-01
1.465307458599583697e+03 6.460199040763946465e-01
1.464642920494214195e+03 6.822432671104630142e-01
1.463978469735044200e+03 4.385632243928100360e-01
1.463314106312671356e+03 4.585102104158350622e-01
1.462649830217704221e+03 4.478759685781523170e-01
1.461985641440747713e+03 6.341359010132531226e-01
1.461321539972414030e+03 6.284316419911354368e-01
1.460657525803309909e+03 8.564861935013928784e-01
1.459993598924045727e+03 6.586446021299093845e-01
1.459329759325231862e+03 5.233524673046252573e-01
1.458666006997487784e+03 4.791565612737237467e-01
1.458002341931427509e+03 5.177102459032435489e-01
1.457338764117663231e+03 6.876762041422391780e-01
1.456675273546818062e+03 5.643887640923936910e-01
1.456011870209509652e+03 6.729951434346593819e-01
1.455348554096359294e+03 7.807550892270173071e-01
1.454685325197990096e+03 7.321608972986189956e-01
1.454022183505025168e+03 6.675836129985220913e-01
1.453359129008089440e+03 4.668596993472213796e-01
1.452696161697809657e+03 6.336628632966618824e-01
1.452033281564818026e+03 5.027884288478952080e-01
1.451370488599737655e+03 4.764799658792346904e-01
1.450707782793204387e+03 4.901762713305873875e-01
1.450045164135850428e+03 4.118295007519750528e-01
1.449382632618307980e+03 3.588080704524045372e-01
1.448720188231214706e+03 9.901005668792266512e-01
1.448057830965204630e+03 3.461257415552886907e-01
1.447395560810919051e+03 4.644367411541471813e-01
1.446733377758997449e+03 6.452452594943133279e-01
1.446071281800079305e+03 4.749567212181379228e-01
1.445409272924805919e+03 5.181023481687194732e-01
1.444747351123825865e+03 1.014794208014600629e+00
1.444085516387782263e+03 5.088456099338718452e-01
1.443423768707321869e+03 5.927636055327338838e-01
1.442762108073093259e+03 8.837970907395790165e-01
1.442100534475746827e+03 8.557425266906939498e-01
1.441439047905931147e+03 6.753281904943890801e-01
1.440777648354303892e+03 3.035338101395055332e-01
1.440116335811515455e+03 5.185314693399633024e-01
1.439455110268223507e+03 9.302871038667630543e-01
1.438793971715085718e+03 8.965188136838712074e-01
1.438132920142754301e+03 1.016696639336785779e+00
1.437471955541897842e+03 4.110325699189756321e-01
1.436811077903170371e+03 6.094647457244224409e-01
1.436150287217240475e+03 4.199422956849166444e-01
1.435489583474769461e+03 4.300435688221845298e-01
1.434828966666422275e+03 -2.232743940612897937e-01
1.434168436782869321e+03 6.883191197139204576e-01
1.433507993814775546e+03 5.323077934227183894e-01
1.432847637752813171e+03 3.547060514145874283e-02
1.432187368587650781e+03 -8.576413736869416271e-02
1.431527186309964236e+03 1.794442204994819157e-01
1.430867090910427578e+03 3.542629267069524190e-01
1.430207082379713029e+03 3.580703914018185108e-02
1.429547160708503725e+03 -6.305350089603289909e-02
1.428887325887471889e+03 5.167683820221580238e-01
1.428227577907302475e+03 8.761938268774537020e-02
1.427567916758673164e+03 6.359545330429107468e-02
1.426908342432268910e+03 1.173073355891426361e-01
1.426248854918776487e+03 1.990527122126636572e-01
1.425589454208875395e+03 6.816585747142900331e-01
1.424930140293257864e+03 -6.893061094781320619e-02
1.424270913162610668e+03 -1.255670312885477924e-01
1.423611772807624220e+03 4.597077868849360205e-01
1.422952719218990751e+03 3.526960036131997489e-01
1.422293752387398854e+03 -7.303374513383878441e-02
1.421634872303551674e+03 6.772413672295070075e-01
1.420976078958135986e+03 2.469931600181484721e-01
1.420317372341853115e+03 2.511755227858081252e-01
1.419658752445404389e+03 1.641117879782841571e-01
1.419000219259483856e+03 7.556397159837764388e-01
1.418341772774796482e+03 1.646457881284907332e-01
1.417683412982045411e+03 4.439210410561830744e-01
1.417025139871931970e+03 6.004037377170544643e-01
1.416366953435168398e+03 1.696945240911258979e-01
1.415708853662456022e+03 7.702666941573756976e-01
1.415050840544505263e+03 7.498241013112806330e-01
1.414392914072026542e+03 2.729672240429053542e-01
1.413735074235732100e+03 1.766626277982581428e-01
1.413077321026334175e+03 2.783822192521523964e-01
1.412419654434546828e+03 4.776263163172625448e-01
1.411762074451085937e+03 2.595284354334431720e-01
1.411104581066669198e+03 1.017033962309959183e-01
1.410447174272016127e+03 7.837781931094612853e-01
1.409789854057846242e+03 6.522563610865973471e-01
1.409132620414880876e+03 1.633541836397254532e-01
1.408475473333843183e+03 1.402219460883437525e-02
1.407818412805458138e+03 -2.433903974635971135e-01
1.407161438820448893e+03 -2.256573450452338189e-02
1.406504551369547698e+03 1.659277889019006302e-01
1.405847750443477707e+03 3.244402823028022520e-01
1.405191036032972988e+03 1.712248544456889121e-01
1.404534408128763971e+03 -6.280747882003208382e-02
1.403877866721586543e+03 7.288560742029153161e-01
1.403221411802171133e+03 -3.477347459443543842e-01
1.402565043361253629e+03 5.560795262980761100e-02
1.401908761389573556e+03 7.202771481642464835e-01
1.401252565877868619e+03 -1.135914165328789360e-01
1.400596456816880163e+03 6.184119460520354217e-01
1.399940434197349532e+03 1.584353500997594602e-02
1.399284498010016250e+03 3.295781795121174862e-01
1.398628648245630757e+03 4.789834107178469469e-01
1.397972884894934396e+03 2.461819762497064745e-01
1.397317207948677606e+03 2.093788760268213422e-01
1.396661617397605369e+03 -4.160887653072319337e-01
1.396006113232473581e+03 -2.739451831810387206e-01
1.395350695444029043e+03 -9.014550261366146566e-01
1.394695364023025832e+03 -5.426672738597054790e-01
1.394040118960219843e+03 7.145011245364980557e-01
1.393384960246366973e+03 3.296308364832733484e-01
1.392729887872223117e+03 -6.196223996197325334e-01
1.392074901828547809e+03 3.918527072734191985e-01
1.391420002106100583e+03 2.898349921895252979e-01
1.390765188695644611e+03 -1.328548521889690859e+00
1.390110461587941245e+03 1.900016529812361687e-01
1.389455820773759115e+03 1.344800291222731370e-01
1.388801266243857754e+03 -6.992619614419363083e-01
1.388146797989009428e+03 -8.924478950038480241e-01
1.387492415999979130e+03 3.757550137656375799e-01
1.386838120267540944e+03 -2.225527767895044140e-01
1.386183910782465318e+03 3.938914734156261366e-01
1.385529787535524520e+03 6.469441799950730321e-01
1.384875750517494453e+03 -9.259101391099380240e-01
1.384221799719149203e+03 -2.359012790298187778e-01
1.383567935131266495e+03 1.552446885669816479e-01
1.382914156744625870e+03 -4.639368442916171065e-02
1.382260464550008692e+03 2.263429730439068532e-01
1.381606858538194501e+03 -4.609808396167677097e-02
1.380953338699968299e+03 2.064906178784489676e-02
1.380299905026111446e+03 -1.381623923846580615e+00
1.379646557507416219e+03 3.906784846833136760e-01
1.378993296134662160e+03 -2.033655666956080410e-01
1.378340120898641544e+03 -1.298812722767773709e-01
1.377687031790146648e+03 -9.076184052892379839e-01
1.377034028799966109e+03 -5.599970327963445238e-02
1.376381111918895840e+03 -1.125433521988597141e+00
1.375728281137728118e+03 -8.792203939787432976e-01
1.375075536447260674e+03 -8.898785760511480625e-01
1.374422877838287604e+03 -3.239726979896708214e-01
1.373770305301610279e+03 2.020085449366290087e-01
1.373117818828030067e+03 -6.819964089747329594e-02
1.372465418408346522e+03 1.753779374849478767e+00
1.371813104033362833e+03 1.255020550559431403e+00
1.371160875693885828e+03 -1.050780393057656026e+00
1.370508733380716876e+03 2.015783267143925084e+00
1.369856677084668263e+03 -1.712424438654438774e-01
1.369204706796546816e+03 -3.714935342998264556e-01
1.368552822507161181e+03 -2.472513974762807987e+00
1.367901024207325463e+03 2.411673388711969845e-01
1.367249311887851945e+03 -1.676700257690966200e+00
1.366597685539552913e+03 -5.285025994667688076e-01
1.365946145153247926e+03 2.698210917672872355e+00
1.365294690719752907e+03 1.162677810832727809e+00
1.364643322229885598e+03 -1.344395429841899636e+00
1.363992039674469197e+03 2.642183131832883877e-02
1.363340843044321446e+03 8.305361773233318479e-01
1.362689732330267361e+03 -3.421643365087462807e-01
1.362038707523130142e+03 1.603066596142139533e+00
1.361387768613738444e+03 -5.980478834328005755e-01
1.360736915592917285e+03 -6.192291815882450257e-01
1.360086148451498957e+03 -2.664155854522840094e+00
1.359435467180306659e+03 -9.718975705391609543e-02
1.358784871770178142e+03 2.110405185228947822e+00
1.358134362211945700e+03 -3.450811605058386355e+00
1.357483938496439805e+03 -1.176285647710550442e-01
1.356833600614501847e+03 9.696894168663203750e-01
1.356183348556962301e+03 -1.066179696695527257e+00
1.355533182314668011e+03 -2.320589634903008402e+00
1.354883101878453090e+03 2.391825605700904411e+00
1.354233107239162564e+03 2.633439684662164826e+00
1.353583198387637822e+03 1.889426404235864665e-01
1.352933375314722070e+03 -3.415411503282831163e+00
1.352283638011263974e+03 -3.809272454392338858e+00
1.351633986468108560e+03 5.649126584525285821e-01
1.350984420676108130e+03 -1.473285972109609432e+00
1.350334940626107709e+03 -1.458041613724467611e+00
1.349685546308961420e+03 -2.150793923194616930e+00
1.349036237715521565e+03 -1.375373691288008349e+00
1.348387014836645903e+03 3.250928904948591214e-02
1.347737877663184918e+03 3.433511858216950596e+00
1.347088826185998187e+03 2.531415754335117008e+00
1.346439860395947107e+03 -2.710567870041500349e+00
1.345790980283885801e+03 5.052637940496202962e-01
1.345142185840682941e+03 2.799502297587079247e-01
1.344493477057196287e+03 9.333719119097213524e-01
1.343844853924290874e+03 3.129801245033988488e-01
1.343196316432833555e+03 -2.680159308147491704e+00
1.342547864573693005e+03 -4.479402153773475725e-01
1.341899498337736077e+03 2.049839100118881152e+00
1.341251217715831444e+03 -9.797282504453181939e-01
1.340603022698851419e+03 -2.906791156960511380e+00
1.339954913277671949e+03 1.407379672224877698e+00
1.339306889443163527e+03 -4.633159585142139214e+00
1.338658951186203922e+03 -8.031303967467910976e-01
1.338011098497669082e+03 -6.833045282245571173e+00
1.337363331368440413e+03 -6.315655421298481009e+00
1.336715649789395684e+03 -8.623332042069941084e-01
1.336068053751414482e+03 -6.659799030351643445e+00
1.335420543245381850e+03 -3.446713703981137744e+00
1.334773118262182834e+03 -1.650164412367843392e+00
1.334125778792700658e+03 3.487419678533241196e+00
1.333478524827824003e+03 4.262936161234840426e+00
1.332831356358441553e+03 2.542096819770154337e+00
1.332184273375445628e+03 -4.181593034145025811e+00
1.331537275869723089e+03 1.529256118249669116e+00
1.330890363832168077e+03 -3.439574062946505473e-01
1.330243537253676550e+03 2.286307172895335693e+00
1.329596796125142646e+03 -5.858324882073781659e+00
1.328950140437464142e+03 -7.697480012919698522e-01
1.328303570181538817e+03 1.081180705847612344e+01
1.327657085348268083e+03 -5.259334534847853959e+00
1.327010685928551538e+03 3.091031947284354417e-02
1.326364371913292416e+03 -5.352292654634740465e+00
1.325718143293393950e+03 -7.213410824254459897e+00
1.325072000059764832e+03 2.274810761434075346e+00
1.324425942203310115e+03 2.529775030138222469e+00
1.323779969714936669e+03 4.859449880779624920e+00
1.323134082585556826e+03 -4.648194991016554867e-01
1.322488280806082912e+03 -2.455720052841784184e+00
1.321842564367421801e+03 -6.533429595100296083e+00
1.321196933260493097e+03 5.585213740560623918e-01
1.320551387476210948e+03 5.546083730114141630e-02
1.319905927005493140e+03 8.451980456535110875e+00
1.319260551839255641e+03 -2.005051136194276218e+00
1.318615261968418054e+03 4.222970449522090775e+00
1.317970057383903622e+03 -6.627013718239468609e+00
1.317324938076637409e+03 -3.426295014160936070e+00
1.316679904037537199e+03 4.659870423284449004e+00
1.316034955257533511e+03 1.092113958089809600e+01
1.315390091727551408e+03 4.823086440047589463e+00
1.314745313438519588e+03 1.025496936527699710e+01
1.314100620381366753e+03 -1.955245923872307889e+00
1.313456012547025239e+03 -5.192386121344275018e+00
1.312811489926425565e+03 -2.196777182657900696e+01
1.312167052510505528e+03 -8.426684305412958764e+00
1.311522700290195644e+03 -1.329791399598546242e+01
1.310878433256437347e+03 8.930088195490977654e+00
1.310234251400166613e+03 9.065232550893653762e-01
1.309590154712323056e+03 -8.853454418568478701e+00
1.308946143183846289e+03 -1.927542116249211190e+01
1.308302216805683202e+03 2.607260298721374436e+00
1.307658375568771589e+03 -2.595488081182963480e+00
1.307014619464063799e+03 -3.455916879715605905e+00
1.306370948482501262e+03 2.079780186271925402e+01
1.305727362615032689e+03 -4.428860473042298906e+00
1.305083861852612245e+03 1.725873963617357632e+01
1.304440446186185000e+03 8.352785646648806406e+00
1.303797115606705120e+03 -1.273761539571898638e+01
1.303153870105128590e+03 1.437774136573779238e+01
1.302510709672409575e+03 2.314264789787587517e+01
1.301867634299502242e+03 -2.057760435539369936e+01
1.301224643977368032e+03 -1.174506240233130150e+01
1.300581738696964749e+03 -8.173997658423184376e+00
1.299938918449253833e+03 -1.634192644803809813e+01
1.299296183225196728e+03 -2.360601332334942271e+01
1.298653533015760331e+03 5.896912113662316379e+00
1.298010967811906085e+03 -4.346023404876154217e+01
1.297368487604600887e+03 -1.408094713420639899e+01
1.296726092384815274e+03 2.396593073590126721e+01
1.296083782143514327e+03 -2.488987765850789913e+01
1.295441556871674038e+03 -9.916037948365454824e+00
1.294799416560263126e+03 1.607025005995576805e+01
1.294157361200257583e+03 -5.181127799809173240e+01
1.293515390782629765e+03 1.813488462727218220e+01
1.292873505298359305e+03 -1.474985151887658574e+01
1.292231704738420376e+03 1.903399211738648233e+01
1.291589989093796248e+03 1.625152619855301950e+01
1.290948358355462915e+03 -1.173284248331292901e+01
1.290306812514405465e+03 -5.093129321336258641e+01
1.289665351561608986e+03 -5.272739517446350277e+00
1.289023975488056749e+03 -6.089874550619474469e+00
1.288382684284735660e+03 6.398865115374851698e+00
1.287741477942630809e+03 2.387398648439119953e+01
1.287100356452734559e+03 -4.500635686844483274e+01
1.286459319806035637e+03 -2.123875618432044732e+01
1.285818367993528227e+03 -1.562950922616406402e+01
1.285177501006204693e+03 3.313967081652064994e+00
1.284536718835059219e+03 -1.197240903066255946e+01
1.283896021471089625e+03 -1.699012643122764032e+01
1.283255408905290096e+03 -8.595835569293072354e+00
1.282614881128663910e+03 -5.329478382158667898e-03
1.281974438132208888e+03 -1.439954822331343820e+01
1.281334079906930128e+03 -1.960250701820686103e+01
1.280693806443827270e+03 -6.666545772374445067e-02
1.280053617733905412e+03 3.727380195104935456e+00
1.279413513768175108e+03 9.680915743811151220e-02
1.278773494537637816e+03 -2.029705373181423056e+01
1.278133560033305912e+03 -9.913896702383730997e+00
1.277493710246189949e+03 7.147102388073403745e+01
1.276853945167302300e+03 2.090043446520664361e+01
1.276214264787653519e+03 -1.171399930361931041e+01
1.275574669098259619e+03 2.686941100229025281e+01
1.274935158090138430e+03 -3.591491107546479356e+01
1.274295731754304143e+03 -5.185725912945997607e+01
1.273656390081780046e+03 -6.135047673166167925e+01
1.273017133063582150e+03 9.873045660691088798e+00
1.272377960690731925e+03 -2.240705161879211538e+00
1.271738872954258113e+03 2.189354250439612670e+01
1.271099869845178546e+03 1.083165215504307888e+01
1.270460951354523786e+03 1.994437788334022077e+00
1.269822117473318940e+03 -2.305518658831714873e+01
1.269183368192594571e+03 9.508218270733099331e+00
1.268544703503377605e+03 2.109260097085778085e+01
1.267906123396702242e+03 -2.566064693541880359e+01
1.267267627863600865e+03 -5.492657711582442204e+01
1.266629216895109494e+03 -3.826581872789375893e+01
1.265990890482262330e+03 -3.246606777757325801e+01
1.265352648616093575e+03 -2.454014945846487805e+01
1.264714491287648343e+03 6.856974090117526011e+00
1.264076418487962655e+03 -5.855888880455552226e+01
1.263438430208077989e+03 1.629183621751101185e+01
1.262800526439037640e+03 6.404351914509359744e+01
1.262162707171886723e+03 1.610055910360418707e+01
1.261524972397672173e+03 -2.819486358796436321e+01
1.260887322107435466e+03 -4.329210818936399363e+01
1.260249756292234451e+03 -6.765588280861287274e+01
1.259612274943110606e+03 -1.802421858765190521e+01
1.258974878051116320e+03 -5.504459374253808335e+01
1.258337565607307624e+03 -7.694554883212725294e+00
1.257700337602738728e+03 -2.894200667761760926e+01
1.257063194028463840e+03 -1.503060509635582243e+01
1.256426134875538992e+03 -1.775590790688373843e+01
1.255789160135023849e+03 2.102279471772710018e+00
1.255152269797978079e+03 -1.550476893812924750e+01
1.254515463855463167e+03 -5.919107693851145768e+01
1.253878742298540601e+03 -4.084787459859050074e+01
1.253242105118273685e+03 -2.396987979244764588e-01
1.252605552305731180e+03 -2.877556365377933911e+00
1.251969083851978212e+03 2.546601409180179232e+01
1.251332699748083542e+03 -5.099996160310741544e+00
1.250696399985114112e+03 -1.854349457853204797e+01
1.250060184554144143e+03 -2.960108867970369317e+00
1.249424053446246035e+03 4.581144387635422532e+00
1.248788006652490367e+03 3.998547849331958304e+01
1.248152044163956816e+03 2.699524731818858925e+01
1.247516165971717783e+03 -2.887421672183814891e+01
1.246880372066854761e+03 -2.152298701155456229e+01
1.246244662440447428e+03 4.573643064809805026e+01
1.245609037083571820e+03 3.628446963503900236e+01
1.244973495987316710e+03 1.975280951000501162e+01
1.244338039142763591e+03 3.739459557858550198e+01
1.243702666540995779e+03 -5.259703341452429726e+01
1.243067378173100224e+03 -4.947571193909586995e+00
1.242432174030167516e+03 5.421667093604820309e+01
1.241797054103284609e+03 -2.846395323415326217e+01
1.241162018383542090e+03 -1.092429904607800850e+01
1.240527066862034189e+03 -4.994448099168236155e+01
1.239892199529853315e+03 1.921444642682999415e+00
1.239257416378093694e+03 -2.439884451306798852e+01
1.238622717397853194e+03 4.378040849355203079e+01
1.237988102580229679e+03 -3.929089539080567306e+01
1.237353571916319197e+03 -4.220240384112942422e+01
1.236719125397226890e+03 -6.549418813189927846e+01
1.236084763014052442e+03 -9.817979963810367749e+00
1.235450484757899176e+03 4.452034252603400688e+00
1.234816290619870415e+03 1.614879372059627372e+01
1.234182180591078577e+03 -2.226069502282427948e+01
1.233548154662625166e+03 -4.689895949552363441e-01
1.232914212825618961e+03 4.591774399908263149e+01
1.232280355071176018e+03 4.341373012227175820e+01
1.231646581390405117e+03 -2.596009846448254610e+00
1.231012891774416858e+03 2.248479169090926533e+01
1.230379286214329113e+03 -3.116600399885108885e+01
1.229745764701256121e+03 2.872718622084746087e+01
1.229112327226317575e+03 -8.270630893177202125e+00
1.228478973780633169e+03 -3.981799263937756450e+01
1.227845704355320777e+03 2.512443538895186990e+01
1.227212518941501912e+03 -3.716940907448669229e-01
1.226579417530299907e+03 3.745090606143615020e+01
1.225946400112839910e+03 -4.487868932205501693e+01
1.225313466680247075e+03 -3.083521647419468081e+01
1.224680617223652007e+03 1.255787618713645415e+01
1.224047851734178039e+03 4.239767912209228662e+00
1.223415170202959416e+03 9.349793535852215953e+00
1.222782572621128566e+03 1.853388325608757103e+00
1.222150058979812457e+03 3.240361079631544783e+01
1.221517629270152611e+03 -2.041667885323218457e+01
1.220885283483279636e+03 3.253235208958792413e+01
1.220253021610333235e+03 -6.815116050368823508e+00
1.219620843642451291e+03 4.942428707522657305e+01
1.218988749570773507e+03 6.881118836893014290e+00
1.218356739386443223e+03 -4.010340203464119924e+01
1.217724813080598324e+03 -2.906772601785217791e+00
1.217092970644389425e+03 -3.611144045254650337e+01
1.216461212068958048e+03 4.590685926926131977e+00
1.215829537345452991e+03 -3.552510440065136521e+01
1.215197946465019413e+03 -4.902360822066992085e+01
1.214566439418807931e+03 6.931314841515029457e+01
1.213935016197974619e+03 -2.000279116131569168e+01
1.213303676793666455e+03 -4.828431842259271889e+01
1.212672421197041331e+03 -4.126502760603031561e+01
1.212041249399253502e+03 -1.898824203827192747e+01
1.211410161391457223e+03 -6.442838614684005449e+01
1.210779157164815842e+03 1.245562836823331487e+01
1.210148236710483616e+03 -4.129860131490310238e+01
1.209517400019623892e+03 2.137312802587214478e+01
1.208886647083400021e+03 2.781332959208038247e+01
1.208255977892973533e+03 -7.925379795616226630e+00
1.207625392439511415e+03 -6.014633216064768639e+00
1.206994890714178837e+03 3.633321135938889057e+01
1.206364472708146423e+03 -2.176443028403486579e+01
1.205734138412581160e+03 2.214357929967891891e+01
1.205103887818655494e+03 -3.537641700298972580e+01
1.204473720917540049e+03 -2.270221756160009363e+01
1.203843637700409090e+03 -1.235481287754413771e+01
1.203213638158438698e+03 7.440579615405720659e+00
1.202583722282803137e+03 -1.259136916466130742e+02
1.201953890064683947e+03 2.377731296816105200e+01
1.201324141495255390e+03 6.998355452400365095e+01
1.200694476565702644e+03 -1.997532592857501044e+01
1.200064895267203610e+03 -4.002891530473276305e+01
1.199435397590945286e+03 -5.028958064519761706e+01
1.198805983528111028e+03 -1.658770262577955279e+01
1.198176653069887834e+03 -1.661460645077855958e+01
1.197547406207462700e+03 5.164086944199257090e+01
1.196918242932024441e+03 8.118955999652369826e+01
1.196289163234763691e+03 -5.873156060426862268e+01
1.195660167106871086e+03 5.786225278623112445e+01
1.195031254539542715e+03 -2.101226575470476021e+01
1.194402425523969214e+03 7.531065893535526357e+00
1.193773680051352130e+03 -3.837485048039830104e+01
1.193145018112882099e+03 5.364313379782536195e+00
1.192516439699764305e+03 6.028042593308112629e+01
1.191887944803194841e+03 -2.924533082168000675e+00
1.191259533414378893e+03 8.429498209131461195e+00
1.190631205524516190e+03 -4.226071004896819971e+01
1.190002961124813737e+03 1.347324799533934936e+01
1.189374800206473083e+03 -7.568885897925849982e-01
1.188746722760708508e+03 -3.569917143003132054e+01
1.188118728778719742e+03 -7.531253221010183552e+01
1.187490818251726523e+03 -3.148262302566022441e+01
1.186862991170932219e+03 1.989102020604829324e+00
