# Supplementary material for: Elevated concentrations cause upright alpha-synuclein conformation at lipid interfaces
Source: Nat Commun. 2023 Sep 18;14:5731. doi: 10.1038/s41467-023-39843-1 (PMC10507035; doi:10.1038/s41467-023-39843-1)
Supplement: Supplementary file 3 — Source Data [file 41467_2023_39843_MOESM3_ESM.zip › Source Data file/FigureS3/C/aS-DPPG_50uM-reproduction-NoFiltration_t = 0.30 to 0.97 hr_NormedToMaxOfAmideISSP.txt]

2.303734463863343990e+03 1.698020863501371602e+00
2.302961100516073202e+03 8.756640797483225214e+00
2.302187836495217198e+03 -2.393828198917963501e+00
2.301414671789645581e+03 -3.375155354471159441e+00
2.300641606388224318e+03 -6.499160591915051910e+00
2.299868640279824831e+03 -5.650858119433610049e+00
2.299095773453316724e+03 -4.807040911543012385e+00
2.298323005897578696e+03 -3.932581341239750117e+00
2.297550337601480351e+03 2.124422724397104112e+00
2.296777768553902206e+03 8.027257826374082361e-01
2.296005298743721141e+03 -2.325469568458891967e+00
2.295232928159812218e+03 3.587140885054639572e+00
2.294460656791063229e+03 1.109391905044566418e+00
2.293688484626352874e+03 -1.666338077802447692e+00
2.292916411654567128e+03 7.958537604096461493e+00
2.292144437864588326e+03 1.652661280225971696e+00
2.291372563245306083e+03 -3.150589047015043498e+00
2.290600787785611828e+03 -4.513230613955617088e+00
2.289829111474389720e+03 -1.277682887528904132e+00
2.289057534300536645e+03 9.841037165357671146e-01
2.288286056252940398e+03 1.516515192882821328e+00
2.287514677320499686e+03 6.524548802023846239e-01
2.286743397492111399e+03 2.328403510501214857e+00
2.285972216756672424e+03 -2.620594444829855263e+00
2.285201135103079650e+03 -3.813157109981000215e+00
2.284430152520235424e+03 1.399862404123984883e+00
2.283659268997043910e+03 -5.349338997724006006e+00
2.282888484522407452e+03 5.312020818011476964e-01
2.282117799085232036e+03 2.464776990587479233e+00
2.281347212674421826e+03 3.951942569530174865e+00
2.280576725278890081e+03 2.076543277720261482e+00
2.279806336887540965e+03 2.426211216425435691e+00
2.279036047489289558e+03 -7.467444561715186335e-01
2.278265857073050938e+03 2.314818459424437425e+00
2.277495765627734727e+03 -5.173442280365040391e-01
2.276725773142261460e+03 5.469366168884189916e-01
2.275955879605542577e+03 5.189845720917432015e-01
2.275186085006502253e+03 5.143023871056585650e-01
2.274416389334062842e+03 -2.758578361678540425e+00
2.273646792577141241e+03 2.018967696297774506e+00
2.272877294724663443e+03 2.652243797191751740e-01
2.272107895765555440e+03 -3.575980182335849467e+00
2.271338595688741407e+03 -2.304301772417514105e-01
2.270569394483152792e+03 -9.871393783283303192e-01
2.269800292137719225e+03 1.113137502132826029e+00
2.269031288641366700e+03 1.732114187965177576e+00
2.268262383983035761e+03 2.943375859632159752e+00
2.267493578151652400e+03 -2.167252612350299146e-01
2.266724871136160800e+03 -9.162713464850542611e-01
2.265956262925490591e+03 -1.252631263033959996e+00
2.265187753508585956e+03 8.793285384232292544e-04
2.264419342874387439e+03 -1.845482448279422538e+00
2.263651031011833766e+03 1.447728930013564286e+00
2.262882817909867299e+03 -9.445855080879586030e-01
2.262114703557437679e+03 2.021128240286855338e+00
2.261346687943489087e+03 2.978084743609364704e+00
2.260578771056969344e+03 1.689088100201800335e+00
2.259810952886826271e+03 -2.206945199682779635e-01
2.259043233422013145e+03 9.395005585556662764e-01
2.258275612651483243e+03 -1.235499219381797520e+00
2.257508090564189843e+03 -4.149593787760016417e-01
2.256740667149086221e+03 -1.815376888147500534e+00
2.255973342395132931e+03 7.154236210938448304e-01
2.255206116291286889e+03 5.722924655370309477e-01
2.254438988826506829e+03 1.304977015668429940e+00
2.253671959989755123e+03 1.402967718963863408e+00
2.252905029769999601e+03 2.241894360926943719e+00
2.252138198156198996e+03 -7.955399081837882108e-03
2.251371465137321138e+03 3.997324870136793606e-01
2.250604830702335676e+03 -6.229701486220006190e-01
2.249838294840208619e+03 1.025280172007146273e+00
2.249071857539915072e+03 3.757211923727353575e+00
2.248305518790422866e+03 -1.424855899970837614e+00
2.247539278580708924e+03 -1.521524671220322533e+00
2.246773136899746532e+03 -3.962584379683162239e-01
2.246007093736514435e+03 3.713561510522227938e+00
2.245241149079989555e+03 -1.205921870525256567e+00
2.244475302919152455e+03 2.516863582047286219e+00
2.243709555242985516e+03 2.342919375742724242e+00
2.242943906040469301e+03 1.873716008092700391e-01
2.242178355300591647e+03 2.494456234826166963e+00
2.241412903012336756e+03 -1.897134338906472650e-01
2.240647549164688826e+03 7.216509480972482793e-01
2.239882293746642972e+03 3.197890402695970025e+00
2.239117136747185214e+03 -5.918489585399870911e-01
2.238352078155308845e+03 2.054678468296724070e+00
2.237587117960008982e+03 1.261010433958329013e+00
2.236822256150277099e+03 6.280426087213778485e-01
2.236057492715113767e+03 -1.667999815824903684e-02
2.235292827643517739e+03 1.116386326880955515e+00
2.234528260924482311e+03 3.701660090237314904e+00
2.233763792547013509e+03 5.221249918203559881e-01
2.232999422500115543e+03 2.272032723156057088e+00
2.232235150772790803e+03 -2.001097308845578016e-01
2.231470977354043498e+03 -9.086482480617196211e-01
2.230706902232879656e+03 4.986424874606644186e-01
2.229942925398314401e+03 -3.204343673260036329e+00
2.229179046839351940e+03 1.388938367699528609e+00
2.228415266545003760e+03 9.575481488496059290e-01
2.227651584504288621e+03 -1.874560738608752400e-02
2.226888000706219827e+03 1.058767234816855529e+00
2.226124515139808864e+03 1.441370601952300268e+00
2.225361127794079948e+03 2.579125375986128788e+00
2.224597838658048204e+03 1.563915639691058901e-01
2.223834647720736029e+03 3.254809126827596932e-01
2.223071554971165824e+03 1.478795676007861604e-01
2.222308560398359987e+03 -1.867476645644087357e-02
2.221545663991348192e+03 -3.293918061419461307e-01
2.220782865739152840e+03 -1.977057248967074160e-02
2.220020165630805423e+03 -1.941992016516196351e+00
2.219257563655333797e+03 1.029074729804813737e+00
2.218495059801771276e+03 -3.312776306508301016e-01
2.217732654059149354e+03 -2.002342091175013383e+00
2.216970346416504981e+03 1.209867229660894772e+00
2.216208136862869651e+03 1.164640727525923403e+00
2.215446025387287591e+03 1.024353941446506155e+00
2.214684011978793933e+03 1.308661788008379068e+00
2.213922096626429266e+03 7.822603862508259454e-01
2.213160279319235997e+03 -1.539208953918612399e-01
2.212398560046258353e+03 2.539284840730420267e-01
2.211636938796540562e+03 -1.175624028840907220e+00
2.210875415559132307e+03 4.698739092636273762e-01
2.210113990323077815e+03 -3.851906057524611127e-01
2.209352663077430407e+03 -2.678901041461024257e-01
2.208591433811237948e+03 -1.949019025985696679e-02
2.207830302513557399e+03 1.029524580449169946e+00
2.207069269173436624e+03 2.306817993527404687e-01
2.206308333779938039e+03 1.025087535617539708e-01
2.205547496322118604e+03 1.942390485419708934e+00
2.204786756789029823e+03 -9.600743040285502072e-01
2.204026115169743207e+03 7.822857416457641433e-01
2.203265571453308439e+03 1.842283522629883707e+00
2.202505125628800670e+03 -4.654392676160133413e-01
2.201744777685276858e+03 -1.535945780750839172e-02
2.200984527611806698e+03 3.619904341719296648e-01
2.200224375397458061e+03 -7.725979994728787714e-01
2.199464321031297004e+03 9.394644686368970321e-01
2.198704364502398676e+03 2.683988266779142040e-01
2.197944505799836406e+03 2.785251885642627268e-01
2.197184744912681708e+03 -6.014866876912107196e-01
2.196425081830009731e+03 -3.049793368203947419e-01
2.195665516540895624e+03 8.564567685439546940e-01
2.194906049034425450e+03 -1.449987849697461195e+00
2.194146679299672542e+03 -3.658206801851331402e-01
2.193387407325721142e+03 3.092966520506173489e-01
2.192628233101651858e+03 -1.021451366441371855e-01
2.191869156616554392e+03 -1.047923373323068397e+00
2.191110177859509349e+03 -2.576367433141956709e-01
2.190351296819606432e+03 -7.296450784524417532e-01
2.189592513485937161e+03 8.995326662262572714e-01
2.188833827847591238e+03 1.970265709852844216e-01
2.188075239893658363e+03 -6.680775600626318589e-01
2.187316749613233696e+03 1.507118857179730487e+00
2.186558356995414215e+03 -1.136014726298983257e+00
2.185800062029295077e+03 1.142754484287532568e+00
2.185041864703973260e+03 1.199365908872141173e-01
2.184283765008551200e+03 4.612730515751473082e-01
2.183525762932131329e+03 1.164254907845397591e-01
2.182767858463812445e+03 9.124829573420387696e-01
2.182010051592700620e+03 1.209700542791305178e-01
2.181252342307900108e+03 7.861387610526104908e-01
2.180494730598524256e+03 8.484358124877893204e-01
2.179737216453673682e+03 -5.475981507501305190e-01
2.178979799862465370e+03 -1.883634908753349102e-01
2.178222480814009032e+03 4.661981449602575212e-01
2.177465259297418015e+03 -6.935054854832027604e-02
2.176708135301807488e+03 -7.011451208538836688e-02
2.175951108816292617e+03 6.269450517082862939e-01
2.175194179829992208e+03 9.079717322974198424e-02
2.174437348332026886e+03 -1.417808974004290505e-02
2.173680614311517274e+03 -1.169527456490081496e-01
2.172923977757583998e+03 1.430175462183329860e-01
2.172167438659354957e+03 -1.209552018186836192e-01
2.171410997005952595e+03 4.046703701454284485e-01
2.170654652786504812e+03 -6.448846606851767194e-02
2.169898405990139509e+03 -3.953531287404361549e-01
2.169142256605988223e+03 -2.379177628498692076e-01
2.168386204623182493e+03 3.064552018585364190e-01
2.167630250030855677e+03 5.395099844851328763e-01
2.166874392818139313e+03 2.669183734850583689e-01
2.166118632974174034e+03 3.325880503004814415e-01
2.165362970488093197e+03 5.138711737188651485e-01
2.164607405349041073e+03 -4.577827928762672749e-01
2.163851937546152840e+03 -2.342542368327669988e-01
2.163096567068576405e+03 2.437768996070069638e-01
2.162341293905452403e+03 5.904681942043726872e-01
2.161586118045925105e+03 -2.154680905756149734e-01
2.160831039479142419e+03 -9.245760427034654949e-02
2.160076058194252255e+03 -9.508799931980885245e-02
2.159321174180406160e+03 8.316519783772698959e-01
2.158566387426755682e+03 6.529676823812202713e-02
2.157811697922450549e+03 1.050587337569973273e-01
2.157057105656645945e+03 6.409133188277781057e-02
2.156302610618500694e+03 6.605793058113781924e-02
2.155548212797169981e+03 1.088174464710882638e+00
2.154793912181812630e+03 4.044877879717684310e-01
2.154039708761589281e+03 -2.625625745136475064e-01
2.153285602525660579e+03 3.040594487676790414e-01
2.152531593463194440e+03 9.344755601116061516e-02
2.151777681563349688e+03 -2.166353906340390822e-01
2.151023866815296060e+03 1.943310942585369516e-01
2.150270149208203293e+03 -7.628627129374483673e-02
2.149516528731235667e+03 2.571927928433093147e-01
2.148763005373572014e+03 -7.699086117269059171e-02
2.148009579124376614e+03 -1.734440212365571943e-01
2.147256249972826481e+03 5.506547327542522102e-02
2.146503017908102265e+03 -1.076981908347150220e-02
2.145749882919371885e+03 2.098110090044144269e-02
2.144996844995821448e+03 -3.497310442816670140e-01
2.144243904126627967e+03 4.967953917769223349e-01
2.143491060300973913e+03 3.507819546994099258e-01
2.142738313508041756e+03 2.357658122342073947e-01
2.141985663737015784e+03 8.093195980104499199e-02
2.141233110977082106e+03 -1.017920811225119238e-01
2.140480655217426829e+03 2.600752915331266402e-01
2.139728296447245157e+03 1.952701619110562281e-01
2.138976034655719559e+03 3.634830742163792094e-01
2.138223869832050696e+03 5.321742474579015392e-01
2.137471801965426494e+03 1.619480737332015530e-01
2.136719831045042156e+03 -3.133450637907823078e-01
2.135967957060096523e+03 -1.040723550053516445e-02
2.135216179999788437e+03 -2.074584215340314897e-01
2.134464499853316738e+03 -2.318870439077072576e-01
2.133712916609882086e+03 2.103616453168648537e-01
2.132961430258686960e+03 6.202753021281288692e-01
2.132210040788939295e+03 -1.186546504243303352e-01
2.131458748189837934e+03 -1.026753836435387833e-02
2.130707552450596268e+03 7.084379568283294404e-02
2.129956453560418595e+03 4.492194240782471648e-01
2.129205451508520127e+03 3.104434669313544393e-01
2.128454546284110620e+03 2.268739230896594239e-01
2.127703737876405285e+03 3.530898996360239406e-01
2.126953026274613876e+03 2.440503516701623410e-01
2.126202411467957063e+03 -3.480474585151521194e-01
2.125451893445651876e+03 5.383512213857515327e-01
2.124701472196917166e+03 2.452589880425837809e-01
2.123951147710973601e+03 4.079754336712786145e-02
2.123200919977043668e+03 2.184205634524518935e-01
2.122450788984351675e+03 -2.144605551756988415e-01
2.121700754722123747e+03 -3.288062714752735261e-01
2.120950817179587830e+03 -9.740416288081385141e-03
2.120200976345970048e+03 1.647803087163347557e-01
2.119451232210500166e+03 8.960308882679714204e-02
2.118701584762413404e+03 6.499342346250659708e-02
2.117952033990937707e+03 2.378413037981305100e-01
2.117202579885311934e+03 8.677114475198957622e-02
2.116453222434769486e+03 1.605420515270152004e-01
2.115703961628549223e+03 1.845821840346476006e-01
2.114954797455888183e+03 -1.084702224055136693e-01
2.114205729906030683e+03 -1.012773848261469371e-02
2.113456758968213762e+03 8.737793341566393868e-02
2.112707884631687193e+03 1.104043472694752753e-01
2.111959106885691654e+03 6.158266264954410929e-02
2.111210425719475097e+03 6.172758050192679591e-02
2.110461841122283658e+03 1.823148971689616538e-01
2.109713353083370748e+03 -1.032084267863248167e-01
2.108964961591986139e+03 2.959884735968686398e-01
2.108216666637383241e+03 8.256671344799459966e-02
2.107468468208811828e+03 1.527136920320814051e-01
2.106720366295530766e+03 -2.201894928977402022e-01
2.105972360886798924e+03 -1.040407900657382145e-01
2.105224451971873350e+03 3.674617318932818510e-02
2.104476639540012911e+03 1.037786154532989030e-01
2.103728923580481933e+03 3.529653565070148824e-01
2.102981304082541101e+03 5.682663011466590475e-02
2.102233781035458378e+03 2.814074939481088222e-01
2.101486354428498089e+03 -3.111582457187818396e-02
2.100739024250926377e+03 -1.026654695533157045e-02
2.099991790492014843e+03 2.316112895127244720e-01
2.099244653141035087e+03 1.210693565477947709e-01
2.098497612187256891e+03 -3.260081894240281913e-02
2.097750667619953674e+03 2.562591529591434769e-01
2.097003819428404313e+03 2.584858199822684943e-01
2.096257067601884046e+03 -2.453926850766713630e-01
2.095510412129668111e+03 1.826587258030578087e-01
2.094763853001040843e+03 3.528249047603291277e-01
2.094017390205281117e+03 6.248946372717045783e-01
2.093271023731673267e+03 1.788588545558710829e-01
2.092524753569497989e+03 7.412897097344109398e-02
2.091778579708048710e+03 1.798541840665620339e-01
2.091032502136604307e+03 -1.806931043234021594e-01
2.090286520844458209e+03 1.988828918008089530e-01
2.089540635820902025e+03 5.045939775470980465e-02
2.088794847055225546e+03 2.898781172641787252e-01
2.088049154536722199e+03 -5.006135830761600236e-02
2.087303558254687232e+03 1.504659197064368015e-01
2.086558058198415893e+03 2.294677184240272450e-01
2.085812654357207066e+03 1.704834631579388582e-01
2.085067346720361456e+03 8.994622016087676364e-02
2.084322135277181587e+03 4.305177028425891672e-01
2.083577020016962706e+03 6.112928920490955376e-01
2.082832000929018250e+03 3.451259795406083075e-01
2.082087078002647104e+03 -2.761759565296022512e-01
2.081342251227157249e+03 1.049205901914287142e-01
2.080597520591860302e+03 1.619058711811668383e-01
2.079852886086062426e+03 6.634262938013353594e-02
2.079108347699075239e+03 2.738963972198380642e-02
2.078363905420215815e+03 1.379370893451118130e-01
2.077619559238795773e+03 1.372607246999178465e-01
2.076875309144134008e+03 2.666008890161437536e-02
2.076131155125543955e+03 3.530294964411734848e-01
2.075387097172346330e+03 3.327248472213513719e-01
2.074643135273861844e+03 1.697790049229050136e-01
2.073899269419414850e+03 7.965144018974899820e-02
2.073155499598326060e+03 -8.026502101689744761e-02
2.072411825799921644e+03 2.207485770718191909e-01
2.071668248013525954e+03 -1.494653213606078335e-01
2.070924766228470617e+03 -1.335954787813422029e-01
2.070181380434085440e+03 -9.633446231146494676e-03
2.069438090619696595e+03 7.707545859817262202e-02
2.068694896774642984e+03 -1.807776192522907721e-01
2.067951798888252597e+03 -6.113321369880964085e-02
2.067208796949867974e+03 1.438996839714023201e-01
2.066465890948822562e+03 -1.930245545372315241e-01
2.065723080874453444e+03 3.935888698269554009e-01
2.064980366716103163e+03 2.788087663769499014e-01
2.064237748463112439e+03 -1.218067284944665957e-01
2.063495226104825633e+03 1.013150967579572459e-01
2.062752799630587106e+03 3.381455186555715198e-01
2.062010469029741216e+03 -3.706966616134726999e-01
2.061268234291637782e+03 -1.012728198334040680e-01
2.060526095405624801e+03 2.980675681150712353e-01
2.059784052361055728e+03 9.793890961939422102e-02
2.059042105147280381e+03 2.486923693143284764e-01
2.058300253753650395e+03 3.519534871502776330e-01
2.057558498169524682e+03 -8.570983145694472879e-03
2.056816838384260336e+03 1.536770730369100835e-01
2.056075274387212630e+03 5.074261073116402843e-01
2.055333806167744115e+03 9.339726804487515077e-02
2.054592433715215520e+03 -2.265477675024039558e-02
2.053851157018985759e+03 1.448815173622217400e-01
2.053109976068424658e+03 2.558986323860827361e-01
2.052368890852894765e+03 2.449075879172678272e-01
2.051627901361762270e+03 1.276889212821655240e-01
2.050887007584402454e+03 2.105833248329704310e-01
2.050146209510177869e+03 1.660478569959100981e-01
2.049405507128465615e+03 -1.406523837314071768e-01
2.048664900428635519e+03 -5.968520665554107735e-02
2.047924389400066502e+03 1.341121482883541050e-01
2.047183974032130209e+03 2.864746907208827187e-01
2.046443654314209198e+03 5.035087973753961735e-03
2.045703430235678752e+03 8.049285588504677402e-02
2.044963301785919612e+03 1.177621116176478799e-01
2.044223268954317973e+03 2.420490440931383214e-01
2.043483331730254577e+03 1.392824624452476123e-01
2.042743490103117438e+03 2.140414120338840487e-01
2.042003744062290934e+03 3.086737944356799379e-01
2.041264093597163082e+03 1.015226356060163759e-01
2.040524538697127355e+03 -4.316995775849042510e-02
2.039785079351573586e+03 4.481343067161040229e-03
2.039045715549891611e+03 -6.517520774655484461e-02
2.038306447281480359e+03 2.669711510297872459e-01
2.037567274535731485e+03 1.394557111934634774e-01
2.036828197302047556e+03 8.186265318329549734e-02
2.036089215569822045e+03 5.877598789945596286e-02
2.035350329328457519e+03 1.001159301729821482e-01
2.034611538567358366e+03 1.394488482851438393e-01
2.033872843275925334e+03 2.510063321733447816e-01
2.033134243443562809e+03 1.413242676442721946e-01
2.032395739059680636e+03 -6.699278632159197736e-03
2.031657330113683201e+03 2.711050985723675866e-01
2.030919016594980349e+03 7.477853871523477969e-02
2.030180798492985559e+03 2.041863255193017146e-01
2.029442675797108677e+03 1.619553965210090152e-01
2.028704648496765003e+03 6.205349658795971529e-02
2.027966716581371657e+03 2.155671853190813947e-01
2.027228880040342119e+03 1.843467665961800173e-01
2.026491138863097149e+03 2.197307412743733923e-01
2.025753493039057503e+03 2.448940741216547035e-01
2.025015942557640301e+03 6.731066315333684991e-02
2.024278487408273577e+03 1.201344357187102141e-02
2.023541127580379907e+03 1.731060120130642199e-01
2.022803863063383687e+03 9.157966654486585090e-02
2.022066693846716589e+03 5.540600789525632064e-02
2.021329619919804827e+03 2.364367303384676267e-01
2.020592641272076435e+03 7.976118803494192111e-02
2.019855757892966722e+03 2.481546752253025179e-01
2.019118969771909178e+03 1.616730045257614157e-01
2.018382276898340933e+03 2.012070615526727335e-01
2.017645679261691839e+03 -5.594160254208505739e-03
2.016909176851406301e+03 1.160542986549972233e-01
2.016172769656921446e+03 1.461843971659556596e-01
2.015436457667678042e+03 1.741672622406147952e-01
2.014700240873120492e+03 1.816051693989017002e-01
2.013964119262687746e+03 7.922575615848366504e-02
2.013228092825831482e+03 1.540322558135314990e-01
2.012492161551996105e+03 3.966862040314896032e-02
2.011756325430631478e+03 7.613467772723724047e-02
2.011020584451185641e+03 1.331138930135595533e-01
2.010284938603110277e+03 1.746353629101612681e-01
2.009549387875860702e+03 2.152228534453227982e-01
2.008813932258886780e+03 5.177194071613599319e-02
2.008078571741651103e+03 7.974206337145586798e-02
2.007343306313607172e+03 -6.770707174867980627e-02
2.006608135964213943e+03 2.431369634672826963e-01
2.005873060682935829e+03 1.719778854300345605e-01
2.005138080459229968e+03 4.904188383500104192e-02
2.004403195282562592e+03 6.816873863866837469e-02
2.003668405142398115e+03 1.263143755013076408e-01
2.002933710028202768e+03 1.185658606903067513e-01
2.002199109929446422e+03 1.810326582956932329e-01
2.001464604835595310e+03 1.157158042406574855e-01
2.000730194736122940e+03 1.142206264966426493e-01
1.999995879620502819e+03 1.439736627344713193e-01
1.999261659478206639e+03 8.733088023292404078e-02
1.998527534298711544e+03 8.028200969635057582e-02
1.997793504071494681e+03 4.350307813818250768e-02
1.997059568786036834e+03 1.554036647533511284e-01
1.996325728431811513e+03 5.414101050775836643e-02
1.995591982998306776e+03 8.305453694354814065e-02
1.994858332475001589e+03 2.324361046098339934e-01
1.994124776851384013e+03 1.835474887888318418e-01
1.993391316116934831e+03 2.638414847430942123e-01
1.992657950261149381e+03 5.096959319389414433e-02
1.991924679273510264e+03 -1.496642900235255376e-02
1.991191503143511000e+03 6.663368472258643371e-02
1.990458421860645103e+03 2.433966007714962743e-01
1.989725435414402455e+03 4.385301748875124889e-02
1.988992543794282028e+03 1.176073844672263780e-02
1.988259746989775522e+03 1.103734962821170673e-01
1.987527044990383729e+03 1.298570917411069892e-01
1.986794437785609261e+03 1.486955530245386570e-01
1.986061925364949275e+03 1.168975460900086721e-01
1.985329507717908200e+03 5.584362427897011927e-02
1.984597184833988649e+03 8.488625558561337103e-02
1.983864956702698692e+03 9.863745143837349127e-02
1.983132823313544577e+03 5.428796506833393626e-02
1.982400784656030737e+03 1.694162697596332534e-01
1.981668840719672517e+03 1.150588328614181866e-01
1.980936991493981623e+03 1.898031104340861808e-01
1.980205236968469762e+03 1.915015677411769091e-01
1.979473577132646824e+03 2.894378217927420782e-02
1.978742011976039066e+03 1.619758834242213674e-01
1.978010541488154558e+03 4.652535429486081425e-02
1.977279165658517741e+03 9.542592918981443462e-02
1.976547884476649415e+03 9.470053694650888698e-02
1.975816697932066745e+03 4.053606111175374338e-02
1.975085606014299628e+03 1.186569280794025905e-01
1.974354608712868867e+03 7.864837622743843515e-02
1.973623706017302538e+03 1.204134355255073174e-01
1.972892897917128721e+03 8.603776768462637059e-02
1.972162184401877312e+03 5.983379087182515155e-02
1.971431565461080027e+03 1.305170470083807377e-01
1.970701041084268581e+03 1.127995753239545151e-01
1.969970611260974692e+03 1.160998289729859023e-01
1.969240275980740989e+03 5.794168772778700294e-02
1.968510035233097369e+03 4.133799206944383658e-02
1.967779889007584643e+03 8.117717564995484414e-02
1.967049837293743622e+03 1.204043714230935563e-01
1.966319880081116935e+03 1.786349215819640623e-01
1.965590017359245394e+03 7.592964894834638989e-02
1.964860249117677085e+03 2.025567373890830095e-02
1.964130575345954639e+03 8.202824245297486716e-02
1.963400996033624324e+03 7.356825986517151472e-02
1.962671511170241502e+03 1.587932700832671296e-02
1.961942120745350621e+03 9.096050186322292286e-02
1.961212824748507046e+03 5.642520144369944646e-02
1.960483623169262501e+03 3.006590728535169302e-02
1.959754515997175986e+03 6.999154935439659553e-02
1.959025503221799227e+03 1.090936359434868108e-01
1.958296584832693043e+03 -1.371120589515844625e-02
1.957567760819416435e+03 7.511866051421517421e-02
1.956839031171528404e+03 -9.943423255725933330e-03
1.956110395878595227e+03 7.502496969428159267e-03
1.955381854930179543e+03 8.047984489355765325e-02
1.954653408315847628e+03 1.556254736952200346e-01
1.953925056025163940e+03 7.908509419922862826e-02
1.953196798047700213e+03 1.748585826187766534e-02
1.952468634373024543e+03 7.118205192807479376e-02
1.951740564990708663e+03 8.066929568118200167e-02
1.951012589890327945e+03 7.341747440382770384e-02
1.950284709061454123e+03 4.651137571447845620e-02
1.949556922493662569e+03 6.894346767293396683e-02
1.948829230176534111e+03 5.871149151229657082e-02
1.948101632099647759e+03 1.328393073275983306e-02
1.947374128252580704e+03 9.611763301908407553e-02
1.946646718624917412e+03 8.911486198902232592e-02
1.945919403206240531e+03 3.183867384809537654e-02
1.945192181986138166e+03 1.064535822398916670e-01
1.944465054954191146e+03 1.907295171003903916e-02
1.943738022099991213e+03 -2.727909699364506127e-03
1.943011083413128290e+03 5.839688636828428703e-02
1.942284238883190483e+03 5.496916963781330046e-02
1.941557488499776809e+03 9.071493058597600301e-02
1.940830832252473556e+03 1.198669861317494673e-01
1.940104270130877921e+03 -5.581255609256901250e-03
1.939377802124592563e+03 2.383282028241692774e-02
1.938651428223209223e+03 1.790691661669260859e-02
1.937925148416330558e+03 1.770039334983254317e-02
1.937198962693561043e+03 6.930160980244570723e-02
1.936472871044499698e+03 1.087659975140427560e-01
1.935746873458750997e+03 3.143218454642374149e-02
1.935020969925924874e+03 1.717341760947796794e-02
1.934295160435623984e+03 7.851164622055337161e-02
1.933569444977458261e+03 7.235136727677125845e-02
1.932843823541041274e+03 8.608229224924379697e-02
1.932118296115984776e+03 4.726522158959930997e-02
1.931392862691896880e+03 2.772172250387625395e-02
1.930667523258398433e+03 9.054427204889319014e-02
1.929942277805103004e+03 3.287935947447548357e-02
1.929217126321631440e+03 1.138164432962127520e-01
1.928492068797599131e+03 5.662250836635160378e-02
1.927767105222630562e+03 9.632809046055616775e-02
1.927042235586346578e+03 5.064229436663535838e-02
1.926317459878369846e+03 8.472117695485396893e-02
1.925592778088330306e+03 4.225101643701580090e-02
1.924868190205850624e+03 6.805361015698604965e-02
1.924143696220558923e+03 6.762055551091507299e-02
1.923419296122086962e+03 7.231316422037407932e-02
1.922694989900066503e+03 1.104272619197837618e-01
1.921970777544131124e+03 1.021219214286136212e-01
1.921246659043912587e+03 6.610306584312404532e-02
1.920522634389049927e+03 9.594474173658484872e-02
1.919798703569176723e+03 4.022284824721010510e-02
1.919074866573935651e+03 1.348122567024803153e-01
1.918351123392963927e+03 6.711692884790729230e-02
1.917627474015906046e+03 4.450870237674877522e-02
1.916903918432404680e+03 2.226913265784637164e-02
1.916180456632102505e+03 7.339403024331246639e-02
1.915457088604651290e+03 6.081264102637399388e-02
1.914733814339691889e+03 7.028010551594091049e-02
1.914010633826877893e+03 3.137038558424582596e-02
1.913287547055861069e+03 1.339996581940988418e-01
1.912564554016291368e+03 7.386681120414155532e-02
1.911841654697820559e+03 5.222926164118625592e-02
1.911118849090111325e+03 2.830940200369734538e-02
1.910396137182815437e+03 4.696065526130353135e-02
1.909673518965590119e+03 5.380971539491778005e-02
1.908950994428098056e+03 9.516641398265793250e-02
1.908228563559998292e+03 7.400431517628770772e-02
1.907506226350953511e+03 5.292482829373049147e-02
1.906783982790633672e+03 8.238739049879631460e-02
1.906061832868697820e+03 5.240067507972791250e-02
1.905339776574814096e+03 9.294257336033376338e-02
1.904617813898652457e+03 6.095251429988454012e-02
1.903895944829884684e+03 1.009814159376157539e-01
1.903174169358182553e+03 6.927119302963054281e-02
1.902452487473217843e+03 7.558657867301032951e-02
1.901730899164664152e+03 7.528954961359483888e-02
1.901009404422200532e+03 6.610026199909867228e-02
1.900288003235502401e+03 7.452569105230304192e-02
1.899566695594250632e+03 5.450120527340737014e-02
1.898845481488124278e+03 8.032869704908818242e-02
1.898124360906806032e+03 2.162198637366075787e-02
1.897403333839982224e+03 -1.230934896798389939e-05
1.896682400277333727e+03 3.637931124571168462e-02
1.895961560208552328e+03 5.539035032773902828e-02
1.895240813623320719e+03 5.934852059460730272e-02
1.894520160511332506e+03 1.034313130406970260e-01
1.893799600862277657e+03 6.094831440532930827e-02
1.893079134665846141e+03 6.065245784141169022e-02
1.892358761911738839e+03 9.165303369163449454e-02
1.891638482589643900e+03 9.746736363730283681e-02
1.890918296689264025e+03 5.159558872183599154e-02
1.890198204200294640e+03 7.808836880841824035e-02
1.889478205112436626e+03 6.752428007675646826e-02
1.888758299415390866e+03 3.264331772205014692e-02
1.888038487098861879e+03 4.257846319713191885e-02
1.887318768152556004e+03 9.291786227027183653e-02
1.886599142566175942e+03 5.026480158511772989e-02
1.885879610329428033e+03 4.398984194273479476e-02
1.885160171432025891e+03 7.570448669650585438e-02
1.884440825863677674e+03 9.926670876936000143e-02
1.883721573614096997e+03 4.141996774290616912e-02
1.883002414672993837e+03 6.092951345974407379e-02
1.882283349030087265e+03 7.251607836998787138e-02
1.881564376675092717e+03 8.584979757400541811e-02
1.880845497597725625e+03 4.659085013835654460e-02
1.880126711787706881e+03 5.220563365918334808e-02
1.879408019234761014e+03 4.038763779596713649e-02
1.878689419928603456e+03 4.599721763495564358e-02
1.877970913858966014e+03 4.773639988777188953e-02
1.877252501015567759e+03 7.220094827168045681e-02
1.876534181388136858e+03 6.816821062885293492e-02
1.875815954966406935e+03 5.467096340597409065e-02
1.875097821740102518e+03 6.194881245178099349e-02
1.874379781698955412e+03 1.066222323211362261e-01
1.873661834832701061e+03 7.261523457789610669e-02
1.872943981131074906e+03 5.381810161134954057e-02
1.872226220583806935e+03 8.126876496829006646e-02
1.871508553180641684e+03 6.072907610638726000e-02
1.870790978911310958e+03 4.392254438686594986e-02
1.870073497765559296e+03 7.484853609814400011e-02
1.869356109733129415e+03 9.101852390421762140e-02
1.868638814803762216e+03 1.052080981421325556e-01
1.867921612967202236e+03 6.142557908262745447e-02
1.867204504213199471e+03 7.194437953085823512e-02
1.866487488531500276e+03 4.643917009167661952e-02
1.865770565911849189e+03 8.910346872287272513e-02
1.865053736344003482e+03 7.627039985592651283e-02
1.864336999817709511e+03 9.921665270067035747e-02
1.863620356322728185e+03 6.157717062491257359e-02
1.862903805848809498e+03 6.129179296993363807e-02
1.862187348385710720e+03 5.590780853124315691e-02
1.861470983923190943e+03 1.237712849361237294e-01
1.860754712451011073e+03 5.195562828274375572e-02
1.860038533958930202e+03 7.606472542307896045e-02
1.859322448436711056e+03 9.302047492562487419e-02
1.858606455874121821e+03 6.001960886368395282e-02
1.857890556260923404e+03 5.977114006179156530e-02
1.857174749586883991e+03 7.492993395114859456e-02
1.856459035841773584e+03 7.979149334380501724e-02
1.855743415015360370e+03 1.019079010108798755e-01
1.855027887097419807e+03 7.433061965754397815e-02
1.854312452077721900e+03 7.754769686646344196e-02
1.853597109946040291e+03 7.051271704238511184e-02
1.852881860692154078e+03 8.874559658809151597e-02
1.852166704305836902e+03 4.828364480000638115e-02
1.851451640776871500e+03 7.646364242290455693e-02
1.850736670095038789e+03 1.061900821256939742e-01
1.850021792250119688e+03 8.096021813966559899e-02
1.849307007231896932e+03 7.075876488625071348e-02
1.848592315030153259e+03 9.519256926712144073e-02
1.847877715634680499e+03 7.357037049398224005e-02
1.847163209035263208e+03 6.670964402319247422e-02
1.846448795221691398e+03 9.421608579898310687e-02
1.845734474183755083e+03 1.165730399590032551e-01
1.845020245911249731e+03 8.544644723272541709e-02
1.844306110393968993e+03 7.870509457093467776e-02
1.843592067621704700e+03 6.564530690749245667e-02
1.842878117584255961e+03 7.341620507173662880e-02
1.842164260271421881e+03 7.633255425480346690e-02
1.841450495672999750e+03 1.080244505014287537e-01
1.840736823778794133e+03 7.909251282456805643e-02
1.840023244578609592e+03 1.012905089327734293e-01
1.839309758062243418e+03 6.922448148620502506e-02
1.838596364219505631e+03 1.004539743364144672e-01
1.837883063040206252e+03 7.657812729229930560e-02
1.837169854514148028e+03 1.028931799258805124e-01
1.836456738631144617e+03 9.938749211559620711e-02
1.835743715381009679e+03 7.268276474106831475e-02
1.835030784753553235e+03 8.170143642717321575e-02
1.834317946738592582e+03 8.909933982276754816e-02
1.833605201325941380e+03 6.729712479647800838e-02
1.832892548505418745e+03 1.190402415988255358e-01
1.832179988266843793e+03 9.879583832659587228e-02
1.831467520600037460e+03 1.030107829920165335e-01
1.830755145494820681e+03 8.785217134975786824e-02
1.830042862941019848e+03 1.288611007830420263e-01
1.829330672928457716e+03 1.076342653185769632e-01
1.828618575446964314e+03 8.600100594399190390e-02
1.827906570486360579e+03 1.313756087945797957e-01
1.827194658036481997e+03 1.398410157972809764e-01
1.826482838087158598e+03 9.595364465132451282e-02
1.825771110628224051e+03 1.179825713885862826e-01
1.825059475649510205e+03 7.878016231013952597e-02
1.824347933140854366e+03 9.930562395032926926e-02
1.823636483092090202e+03 9.744581835568270900e-02
1.822925125493060477e+03 7.786929710390529114e-02
1.822213860333600678e+03 9.815772748223129673e-02
1.821502687603559025e+03 1.270481412226128759e-01
1.820791607292771005e+03 8.863793243338831396e-02
1.820080619391086657e+03 1.187712217785365648e-01
1.819369723888348744e+03 1.053321831781041523e-01
1.818658920774407306e+03 8.184937067332953564e-02
1.817948210039108744e+03 8.582527638604472986e-02
1.817237591672303097e+03 1.098695462196323108e-01
1.816527065663844041e+03 8.950434689762773455e-02
1.815816632003587074e+03 7.782148339734736020e-02
1.815106290681382234e+03 1.143240579146237307e-01
1.814396041687088655e+03 1.026367484806020025e-01
1.813685885010565471e+03 1.034911377730717147e-01
1.812975820641666360e+03 8.493921522475129937e-02
1.812265848570257731e+03 8.886638543667865764e-02
1.811555968786200538e+03 7.865228540776329769e-02
1.810846181279359371e+03 9.780860188144861744e-02
1.810136486039593365e+03 9.344032980850240644e-02
1.809426883056778024e+03 1.028190983579692630e-01
1.808717372320776121e+03 9.570522618853395669e-02
1.808007953821459523e+03 1.159872688173090860e-01
1.807298627548696459e+03 1.075141982365699633e-01
1.806589393492362433e+03 1.413290099056932758e-01
1.805880251642332951e+03 1.273930786078250887e-01
1.805171201988479879e+03 1.051843342814377524e-01
1.804462244520680542e+03 1.164983239876984517e-01
1.803753379228815902e+03 1.325570503723607074e-01
1.803044606102765101e+03 1.309153874222797609e-01
1.802335925132410921e+03 1.171432523340028287e-01
1.801627336307634323e+03 9.267160599353205241e-02
1.800918839618319907e+03 9.652751354493818714e-02
1.800210435054354093e+03 8.556086253598027547e-02
1.799502122605626937e+03 9.481356030389107015e-02
1.798793902262024858e+03 8.668436293574641183e-02
1.798085774013436094e+03 1.027714967979321686e-01
1.797377737849756159e+03 8.921224669246384520e-02
1.796669793760875109e+03 1.077653054150549544e-01
1.795961941736695735e+03 1.303802364462114671e-01
1.795254181767102637e+03 1.021548684643525801e-01
1.794546513842002241e+03 1.089938246836366226e-01
1.793838937951291882e+03 9.017239878015276267e-02
1.793131454084872530e+03 9.795840451063672627e-02
1.792424062232645156e+03 9.116626204463944283e-02
1.791716762384512549e+03 9.889945481891389278e-02
1.791009554530384776e+03 1.079065809650447960e-01
1.790302438660162807e+03 1.063807407214305001e-01
1.789595414763758527e+03 1.167345759223272911e-01
1.788888482831078363e+03 1.033330384548571679e-01
1.788181642852037839e+03 1.005169597262915993e-01
1.787474894816548840e+03 1.042054598348797073e-01
1.786768238714521431e+03 7.526877583296866236e-02
1.786061674535874772e+03 1.154462827572482336e-01
1.785355202270526206e+03 1.140732978865037495e-01
1.784648821908393074e+03 1.032198614891143562e-01
1.783942533439394538e+03 1.041495021358911227e-01
1.783236336853453395e+03 1.114394292632151645e-01
1.782530232140494263e+03 1.012307280626141420e-01
1.781824219290438123e+03 8.969004354831341952e-02
1.781118298293213229e+03 1.075769524762256041e-01
1.780412469138747838e+03 9.358171481563083705e-02
1.779706731816968386e+03 1.074378040675226659e-01
1.779001086317806767e+03 8.689280932650900180e-02
1.778295532631194874e+03 1.085641116978879467e-01
1.777590070747064601e+03 9.210231856864202482e-02
1.776884700655355118e+03 1.086561582631808270e-01
1.776179422345994681e+03 1.251366908528521726e-01
1.775474235808929734e+03 1.185571067134272988e-01
1.774769141034097629e+03 1.362736182645587768e-01
1.774064138011435716e+03 1.194883841727502893e-01
1.773359226730888622e+03 1.065000251448643132e-01
1.772654407182399154e+03 1.088633078711668811e-01
1.771949679355913759e+03 1.085804993829714016e-01
1.771245043241377061e+03 1.095826832780159299e-01
1.770540498828739146e+03 9.669743804021908862e-02
1.769836046107950096e+03 1.052626967212691306e-01
1.769131685068958177e+03 1.238431011152447414e-01
1.768427415701718928e+03 1.172946469405816844e-01
1.767723237996186072e+03 1.219774728436325006e-01
1.767019151942313329e+03 6.813027541585293945e-02
1.766315157530059878e+03 7.030815689604008600e-02
1.765611254749384898e+03 6.127912895638279456e-02
1.764907443590242110e+03 7.344087338904145557e-02
1.764203724042601607e+03 5.939875291007614549e-02
1.763500096096422567e+03 1.004865405470398987e-01
1.762796559741667807e+03 9.053582589894454413e-02
1.762093114968303780e+03 9.429080851698239119e-02
1.761389761766300580e+03 1.102575569546127704e-01
1.760686500125624661e+03 1.163646851703126345e-01
1.759983330036247935e+03 1.412695042093930486e-01
1.759280251488142312e+03 7.525512201500433873e-02
1.758577264471279705e+03 1.143984627413497934e-01
1.757874368975633843e+03 1.094417568677475971e-01
1.757171564991183914e+03 1.206103384626841524e-01
1.756468852507905467e+03 1.058043743368118489e-01
1.755766231515781328e+03 1.145001341405009060e-01
1.755063702004787046e+03 1.256678850545251136e-01
1.754361263964907266e+03 1.467207684284793090e-01
1.753658917386126632e+03 1.627848732386584230e-01
1.752956662258427968e+03 1.689394980295315374e-01
1.752254498571797740e+03 1.392142676692012804e-01
1.751552426316229685e+03 1.651763427409721208e-01
1.750850445481706629e+03 1.800135969540947734e-01
1.750148556058222312e+03 1.305463970226942438e-01
1.749446758035768653e+03 1.305067695161685748e-01
1.748745051404341211e+03 1.675903768149752393e-01
1.748043436153933726e+03 1.656206416098807699e-01
1.747341912274545393e+03 1.815770272185799061e-01
1.746640479756169952e+03 1.648491231467907048e-01
1.745939138588812057e+03 1.876109538738507942e-01
1.745237888762472721e+03 2.005364002686492175e-01
1.744536730267149323e+03 1.637648615952551345e-01
1.743835663092853792e+03 1.979559251062399661e-01
1.743134687229587144e+03 2.210624205370356476e-01
1.742433802667359487e+03 1.940575137218563673e-01
1.741733009396177295e+03 2.047241405437178752e-01
1.741032307406050677e+03 2.217095816217054816e-01
1.740331696686993382e+03 2.604179829731151363e-01
1.739631177229017339e+03 2.471458386109837702e-01
1.738930749022136297e+03 2.813144916554684016e-01
1.738230412056367641e+03 2.789338976167223261e-01
1.737530166321730576e+03 2.741153890344725230e-01
1.736830011808242489e+03 2.813756775307800773e-01
1.736129948505920765e+03 3.027132373357597772e-01
1.735429976404793706e+03 2.959155951350287972e-01
1.734730095494880516e+03 3.379992181485030334e-01
1.734030305766205856e+03 3.152027163427232326e-01
1.733330607208798028e+03 3.012864438031042091e-01
1.732630999812685332e+03 3.114951776836322739e-01
1.731931483567896066e+03 3.191871374950278062e-01
1.731232058464463989e+03 2.884894471667233118e-01
1.730532724492415582e+03 2.782140138123523343e-01
1.729833481641790058e+03 2.806576655021071343e-01
1.729134329902619356e+03 3.104711162577089012e-01
1.728435269264940871e+03 3.288399508398008875e-01
1.727736299718795635e+03 3.224465110636078324e-01
1.727037421254221044e+03 2.856179777937545294e-01
1.726338633861258131e+03 2.895666329581084719e-01
1.725639937529949748e+03 3.041381593256458626e-01
1.724941332250338746e+03 2.761038756788587456e-01
1.724242818012475254e+03 2.653343793720190913e-01
1.723544394806403943e+03 2.718952400283246584e-01
1.722846062622169484e+03 2.786619890745267170e-01
1.722147821449827461e+03 2.813281224360111299e-01
1.721449671279428003e+03 2.717448548507398476e-01
1.720751612101019418e+03 2.744260174251486051e-01
1.720053643904662749e+03 2.453312904158178043e-01
1.719355766680413581e+03 2.493789612654513099e-01
1.718657980418325678e+03 2.825765741881055559e-01
1.717960285108458265e+03 2.237286507577621597e-01
1.717262680740872383e+03 2.685230444531889749e-01
1.716565167305632713e+03 1.862463111987048836e-01
1.715867744792798476e+03 1.801014075936729908e-01
1.715170413192434353e+03 1.967465525885047362e-01
1.714473172494610480e+03 1.991737800220497456e-01
1.713776022689391539e+03 1.451993118827204221e-01
1.713078963766847664e+03 1.589415964872143150e-01
1.712381995717048994e+03 1.407307510513979842e-01
1.711685118530069303e+03 1.692378709012732074e-01
1.710988332195980547e+03 1.568626768109358527e-01
1.710291636704860139e+03 1.191727475448339513e-01
1.709595032046781853e+03 1.645454553507514073e-01
1.708898518211823102e+03 1.160205262438069457e-01
1.708202095190063119e+03 1.407350965621926575e-01
1.707505762971588410e+03 1.430115717439861545e-01
1.706809521546478209e+03 1.665993701874794453e-01
1.706113370904813564e+03 1.201107300104048980e-01
1.705417311036682804e+03 8.998820272690701005e-02
1.704721341932170617e+03 1.137110940663658143e-01
1.704025463581370786e+03 1.455236171621851204e-01
1.703329675974366182e+03 1.588095448178163116e-01
1.702633979101252407e+03 1.172770563958471929e-01
1.701938372952121426e+03 1.242534481818363956e-01
1.701242857517067023e+03 9.467081305379454470e-02
1.700547432786182981e+03 5.515483027674436545e-02
1.699852098749568540e+03 7.250246032238200078e-02
1.699156855397324762e+03 6.809035712825839415e-02
1.698461702719547247e+03 8.564469419938676442e-02
1.697766640706338876e+03 7.752966247824849555e-02
1.697071669347804345e+03 4.072682889137847068e-02
1.696376788634046534e+03 7.748477071752545020e-02
1.695681998555171958e+03 6.304031821473880803e-02
1.694987299101290773e+03 8.056504078774033573e-02
1.694292690262505857e+03 4.697073992515863466e-02
1.693598172028931003e+03 6.771581985289878980e-02
1.692903744390680004e+03 7.054901335603378128e-03
1.692209407337861194e+03 2.620112763018504418e-02
1.691515160860595643e+03 1.828496886916445782e-02
1.690821004948995324e+03 6.629616718930329833e-02
1.690126939593177667e+03 2.148706143430905227e-02
1.689432964783263742e+03 4.216687626009067713e-02
1.688739080509372798e+03 4.696167852650542929e-02
1.688045286761631360e+03 4.530658864593531399e-02
1.687351583530156859e+03 4.689058623100773870e-02
1.686657970805079458e+03 5.484368636447327361e-02
1.685964448576522045e+03 2.452748903665102898e-02
1.685271016834612965e+03 3.087400047033299344e-02
1.684577675569482381e+03 2.451053763898655355e-02
1.683884424771262275e+03 1.655466546541093514e-02
1.683191264430086449e+03 5.143750884946695495e-02
1.682498194536085066e+03 1.332453071060835971e-02
1.681805215079395566e+03 2.591200031876153206e-02
1.681112326050153570e+03 3.053161913643270137e-02
1.680419527438500154e+03 3.049348016720328930e-02
1.679726819234572758e+03 5.547106728314953744e-02
1.679034201428512461e+03 1.937074233587432817e-02
1.678341674010462157e+03 3.334738162789931126e-02
1.677649236970566562e+03 -7.173091497379541562e-03
1.676956890298970393e+03 2.857316722224947578e-02
1.676264633985823821e+03 3.946610975136355393e-02
1.675572468021273380e+03 3.925328384711487123e-02
1.674880392395467425e+03 3.623520119983367205e-02
1.674188407098559765e+03 3.464129824566555133e-02
1.673496512120702391e+03 2.838290054477937696e-02
1.672804707452050934e+03 8.685225933855166003e-02
1.672112993082759203e+03 4.523573137041105030e-02
1.671421369002986467e+03 4.809073858609092672e-02
1.670729835202890172e+03 6.977750708392246870e-02
1.670038391672631406e+03 7.616804587151557171e-02
1.669347038402373073e+03 9.333973239460230387e-02
1.668655775382276261e+03 1.184180909008871879e-01
1.667964602602507512e+03 1.311845770551800239e-01
1.667273520053233369e+03 7.545749855698265229e-02
1.666582527724618558e+03 1.132469920283186299e-01
1.665891625606835078e+03 1.466045263952967803e-01
1.665200813690053110e+03 1.375620833763864237e-01
1.664510091964442836e+03 1.537715959272109856e-01
1.663819460420179894e+03 1.747998889555162916e-01
1.663128919047438103e+03 2.055629333565200112e-01
1.662438467836393102e+03 2.174167350538927512e-01
1.661748106777225985e+03 1.796877572213773366e-01
1.661057835860112391e+03 2.716695901490527310e-01
1.660367655075237053e+03 2.563888225748321426e-01
1.659677564412781066e+03 2.620404084430275615e-01
1.658987563862923707e+03 2.645271719235952057e-01
1.658297653415855166e+03 2.620697223459149683e-01
1.657607833061763813e+03 2.856840864171023009e-01
1.656918102790832563e+03 3.846526405630363299e-01
1.656228462593253425e+03 4.236716038241404858e-01
1.655538912459218409e+03 3.821988345466923453e-01
1.654849452378917704e+03 4.037936972392973667e-01
1.654160082342548776e+03 4.370063030920152136e-01
1.653470802340305454e+03 4.561293628544051959e-01
1.652781612362383385e+03 5.105394359329131770e-01
1.652092512398981853e+03 5.717821743566633419e-01
1.651403502440301963e+03 5.968668934080454402e-01
1.650714582476544820e+03 5.842115175059325871e-01
1.650025752497911526e+03 6.806635135110910007e-01
1.649337012494606824e+03 7.482515983105544333e-01
1.648648362456839095e+03 7.585544112906893455e-01
1.647959802374813080e+03 7.651433477818234685e-01
1.647271332238738978e+03 7.701525040033234681e-01
1.646582952038825169e+03 8.366358273536578238e-01
1.645894661765285491e+03 7.890880992803885885e-01
1.645206461408330142e+03 8.093288188236505976e-01
1.644518350958176597e+03 8.534214095348534590e-01
1.643830330405038694e+03 8.768493390589399139e-01
1.643142399739135726e+03 8.913959174311669731e-01
1.642454558950686987e+03 9.252101153320305693e-01
1.641766808029909953e+03 9.293611637631351563e-01
1.641079146967025736e+03 9.043389025048801377e-01
1.640391575752264544e+03 9.788611310144572641e-01
1.639704094375845671e+03 1.000000000000000000e+00
1.639016702827995687e+03 9.471938529617844882e-01
1.638329401098942981e+03 9.320346166473953975e-01
1.637642189178917761e+03 9.306977691820161880e-01
1.636955067058150235e+03 8.534772913281504225e-01
1.636268034726870610e+03 8.510104247354576268e-01
1.635581092175316371e+03 8.565398541306847857e-01
1.634894239393719545e+03 8.554408696626273345e-01
1.634207476372315796e+03 8.298724668942155658e-01
1.633520803101346246e+03 8.295594595932000992e-01
1.632834219571048379e+03 7.573446555258407376e-01
1.632147725771663318e+03 6.774003125284775439e-01
1.631461321693434002e+03 7.239587495563944985e-01
1.630775007326603372e+03 7.601300799647879858e-01
1.630088782661418009e+03 7.092116227069511503e-01
1.629402647688122670e+03 6.789543615637625429e-01
1.628716602396969392e+03 7.145563735197261179e-01
1.628030646778202936e+03 6.732158471379904308e-01
1.627344780822077155e+03 5.630651343797600239e-01
1.626659004518845904e+03 6.115099078705219515e-01
1.625973317858757582e+03 5.507221420614832885e-01
1.625287720832075138e+03 5.230125288206445289e-01
1.624602213429050607e+03 4.594191645312885042e-01
1.623916795639945121e+03 5.118954959131420956e-01
1.623231467455016173e+03 4.195768226861555372e-01
1.622546228864528530e+03 3.738310267390497765e-01
1.621861079858741505e+03 3.943040796797493419e-01
1.621176020427919866e+03 3.785662066205050524e-01
1.620491050562330202e+03 3.552872796809479206e-01
1.619806170252242737e+03 3.646076175870819336e-01
1.619121379487920422e+03 3.224418484260110906e-01
1.618436678259638938e+03 2.666639474854093361e-01
1.617752066557664875e+03 2.378878184709382893e-01
1.617067544372273915e+03 2.607303309134879621e-01
1.616383111693739920e+03 2.586168671521707485e-01
1.615698768512340393e+03 3.208214658132479413e-01
1.615014514818352836e+03 2.428706259493143838e-01
1.614330350602052931e+03 2.417295555777523308e-01
1.613646275853723637e+03 2.424515845793068225e-01
1.612962290563644274e+03 2.102748949956237678e-01
1.612278394722103258e+03 2.400782186502614657e-01
1.611594588319378090e+03 2.291385275148006551e-01
1.610910871345760825e+03 1.120293829019543552e-01
1.610227243791539877e+03 1.001457235256842798e-01
1.609543705646998205e+03 1.373581120056085458e-01
1.608860256902433321e+03 1.748682293258523313e-01
1.608176897548133638e+03 1.516258692970356703e-01
1.607493627574389393e+03 8.299055189818108080e-02
1.606810446971501733e+03 1.244978868961818530e-01
1.606127355729764531e+03 1.129392032699952086e-01
1.605444353839475298e+03 1.804264236337188854e-01
1.604761441290931543e+03 7.377133616251221881e-02
1.604078618074438054e+03 1.452779055935418673e-01
1.603395884180295980e+03 1.198060676905566835e-01
1.602713239598808286e+03 8.610562262735746430e-02
1.602030684320277942e+03 9.020444862196545788e-02
1.601348218335017009e+03 6.409449395311063447e-02
1.600665841633328455e+03 1.134500555819216855e-01
1.599983554205524342e+03 1.036607818853677032e-01
1.599301356041914914e+03 7.794185385923364795e-02
1.598619247132812234e+03 5.816757302982063227e-02
1.597937227468532001e+03 5.615479994751691045e-02
1.597255297039386278e+03 5.622050832629490319e-02
1.596573455835696222e+03 9.423149412758023702e-02
1.595891703847777535e+03 5.636005187170572278e-02
1.595210041065951373e+03 5.439020990063602595e-02
1.594528467480535255e+03 5.435295432290624534e-02
1.593846983081855797e+03 7.028146430118531462e-02
1.593165587860237792e+03 6.821860026693331303e-02
1.592484281806002400e+03 9.022709223357827657e-02
1.591803064909481691e+03 9.023517886436452362e-02
1.591121937160998641e+03 2.828478715774375776e-02
1.590440898550888960e+03 3.628237798398925573e-02
1.589759949069481081e+03 6.218849653015694895e-02
1.589079088707108895e+03 -5.690238539656196706e-03
1.588398317454104472e+03 7.420025140438384070e-02
1.587717635300805341e+03 9.407167998273532894e-02
1.587037042237549031e+03 1.224374949379694252e-02
1.586356538254673069e+03 4.425911553718034352e-02
1.585676123342520441e+03 5.207925976034648990e-02
1.584995797491428675e+03 4.021654231786669920e-02
1.584315560691744395e+03 5.416950546531040106e-02
1.583635412933810585e+03 -1.172904488288310787e-02
1.582955354207972050e+03 6.002014646821901556e-02
1.582275384504577232e+03 6.209622212573880085e-02
1.581595503813976393e+03 8.237341615370354087e-03
1.580915712126517974e+03 6.219918067042796289e-02
1.580236009432555875e+03 2.016746970094953836e-02
1.579556395722442176e+03 2.028995570110758359e-02
1.578876870986530776e+03 3.640620341373546065e-02
1.578197435215177393e+03 1.030494148025252049e-01
1.577518088398743203e+03 7.497302930547443400e-02
1.576838830527582104e+03 1.039312017813297066e-02
1.576159661592058910e+03 9.168710452544620582e-02
1.575480581582536615e+03 2.061663333475695359e-02
1.574801590489372757e+03 7.152952380197385995e-02
1.574122688302937604e+03 9.578287823942172041e-02
1.573443875013595971e+03 7.955849185133907764e-02
1.572765150611714489e+03 5.506269217706851599e-02
1.572086515087665248e+03 2.263322407597558733e-02
1.571407968431814879e+03 1.508715001161609892e-01
1.570729510634537291e+03 9.595776890228856215e-02
1.570051141686210030e+03 5.951738226260593068e-02
1.569372861577201547e+03 6.179463213498177787e-02
1.568694670297894845e+03 7.845658731918336848e-02
1.568016567838662013e+03 9.946742586307409650e-02
1.567338554189886054e+03 7.073427260575403108e-02
1.566660629341948152e+03 1.063208387783603215e-01
1.565982793285229491e+03 1.005407323279084997e-01
1.565305046010113074e+03 8.825678348202141421e-02
1.564627387506985542e+03 1.665352025338424080e-01
1.563949817766233537e+03 1.438418260728855647e-01
1.563272336778243698e+03 8.460981726093970423e-02
1.562594944533408125e+03 1.205288432600312154e-01
1.561917641022115276e+03 1.204805931965695076e-01
1.561240426234762708e+03 9.303450176471717015e-02
1.560563300161735242e+03 4.022137741459596433e-02
1.559886262793437709e+03 1.014240978897715251e-01
1.559209314120264025e+03 1.079457926017085845e-01
1.558532454132609928e+03 8.869436389702876899e-02
1.557855682820878428e+03 1.498364336534052377e-01
1.557179000175468900e+03 6.346949544239491314e-02
1.556502406186782537e+03 1.329350662663059124e-01
1.555825900845229626e+03 1.137955608938794327e-01
1.555149484141209541e+03 1.037523515709802974e-01
1.554473156065132571e+03 1.379940380435384084e-01
1.553796916607403546e+03 1.001803347084404272e-01
1.553120765758438210e+03 1.902741712352775394e-01
1.552444703508643215e+03 1.394885551268623403e-01
1.551768729848434305e+03 7.108713934712848626e-02
1.551092844768223586e+03 1.384331694512689614e-01
1.550417048258428622e+03 1.476518496140248882e-01
1.549741340309466977e+03 9.590297714348072766e-02
1.549065720911756216e+03 1.399958248593824728e-01
1.548390190055715721e+03 1.141155384344725160e-01
1.547714747731770331e+03 1.212763339774547422e-01
1.547039393930337610e+03 1.040234256304786997e-01
1.546364128641846037e+03 1.214465759445056969e-01
1.545688951856722269e+03 9.060304510862954297e-02
1.545013863565391148e+03 1.674862132108652091e-01
1.544338863758284788e+03 1.385927231384032066e-01
1.543663952425828029e+03 1.361113844272279494e-01
1.542989129558460263e+03 1.623611159818380001e-01
1.542314395146606330e+03 1.664058748873749605e-01
1.541639749180707440e+03 1.818620244797497509e-01
1.540965191651197529e+03 1.538283295689649721e-01
1.540290722548512349e+03 1.365588115508249156e-01
1.539616341863091293e+03 2.339660371067616151e-01
1.538942049585379209e+03 1.572357202894745509e-01
1.538267845705811851e+03 1.688406692825511757e-01
1.537593730214839525e+03 1.046555459928428244e-01
1.536919703102899803e+03 1.362138560104310114e-01
1.536245764360442990e+03 1.140552194727708635e-01
1.535571913977913937e+03 2.109478791261903685e-01
1.534898151945768404e+03 1.462854749207850025e-01
1.534224478254449423e+03 1.330931954570293008e-01
1.533550892894414574e+03 1.018267758308686599e-01
1.532877395856112344e+03 1.428034348949045740e-01
1.532203987130002133e+03 2.026769543917165961e-01
1.531530666706537886e+03 1.213784787359563494e-01
1.530857434576177184e+03 1.656377907441017039e-01
1.530184290729383065e+03 1.317893932442729121e-01
1.529511235156611292e+03 2.070401117074187058e-01
1.528838267848326723e+03 2.150698894180787246e-01
1.528165388794992396e+03 9.651782690148834332e-02
1.527492597987074987e+03 1.158034730312970662e-01
1.526819895415037536e+03 1.783839882569371871e-01
1.526147281069352175e+03 1.458561872688596273e-01
1.525474754940487401e+03 1.394040668355194246e-01
1.524802317018911708e+03 1.666647780851426841e-01
1.524129967295099050e+03 2.114636545869872652e-01
1.523457705759523378e+03 8.800104855895779510e-02
1.522785532402660465e+03 1.842267838178437145e-01
1.522113447214986081e+03 2.248718815490939604e-01
1.521441450186975999e+03 1.615782921667039407e-01
1.520769541309115084e+03 1.899305911311187089e-01
1.520097720571879108e+03 1.482738499956303135e-01
1.519425987965756576e+03 1.035816692289675683e-01
1.518754343481226897e+03 2.467753665613848513e-01
1.518082787108776756e+03 1.637504914016720270e-01
1.517411318838892839e+03 1.544710738794022320e-01
1.516739938662060013e+03 1.813582168189271093e-01
1.516068646568775875e+03 2.005991683610132970e-01
1.515397442549523475e+03 1.310393538529739943e-01
1.514726326594802231e+03 1.689153294865530508e-01
1.514055298695102465e+03 1.753407958373958964e-01
1.513384358840919958e+03 2.665563461778227561e-01
1.512713507022752310e+03 2.437682439899724607e-01
1.512042743231095301e+03 2.166432723910435287e-01
1.511372067456453806e+03 1.744193704824071323e-01
1.510701479689327243e+03 1.754424402858188459e-01
1.510030979920216851e+03 1.740108554293587628e-01
1.509360568139627503e+03 1.027030834579977653e-01
1.508690244338065895e+03 2.042468497335915012e-01
1.508020008506035083e+03 1.914870861208036734e-01
1.507349860634049037e+03 1.787762822054531631e-01
1.506679800712618089e+03 1.968031646488212494e-01
1.506009828732247115e+03 1.433650243767115862e-01
1.505339944683453723e+03 2.024927377602573353e-01
1.504670148556753702e+03 1.512528042519047100e-01
1.504000440342659203e+03 2.345400671496140343e-01
1.503330820031687836e+03 2.095563052978388630e-01
1.502661287614360845e+03 2.110490132694876064e-01
1.501991843081195839e+03 1.822455522546939655e-01
1.501322486422715883e+03 1.444613459902599484e-01
1.500653217629442224e+03 1.912767199727078982e-01
1.499984036691901565e+03 2.382938715234478866e-01
1.499314943600620609e+03 1.567876273474088922e-01
1.498645938346122421e+03 1.641144489182455313e-01
1.497977020918939161e+03 2.183862395505006271e-01
1.497308191309599351e+03 2.483932158551223901e-01
1.496639449508636972e+03 1.234771361888147428e-01
1.495970795506582363e+03 3.095748260418270115e-01
1.495302229293971322e+03 1.607121193178284169e-01
1.494633750861339649e+03 1.034190177251039094e-01
1.493965360199224961e+03 1.890639094231870432e-01
1.493297057298168511e+03 2.235921022311565809e-01
1.492628842148706099e+03 1.556131635825264703e-01
1.491960714741384436e+03 1.701880360101663270e-01
1.491292675066742959e+03 1.780092097743241342e-01
1.490624723115324741e+03 2.678927417486319795e-01
1.489956858877681952e+03 1.706707771078645741e-01
1.489289082344357666e+03 2.894800891869421244e-01
1.488621393505900414e+03 2.745459427336965907e-01
1.487953792352866003e+03 2.031052499088081276e-01
1.487286278875799326e+03 1.481124804492214286e-01
1.486618853065259827e+03 1.567301641267403178e-01
1.485951514911797858e+03 2.298217613505886825e-01
1.485284264405971044e+03 1.518702238424727013e-01
1.484617101538337010e+03 7.956215900965438181e-02
1.483950026299457022e+03 1.507616500240666624e-01
1.483283038679888705e+03 2.410009371433340652e-01
1.482616138670195141e+03 4.798176126070052144e-02
1.481949326260941234e+03 2.341639933672841067e-01
1.481282601442688247e+03 1.827790376232197589e-01
1.480615964206004719e+03 2.226303316596497106e-01
1.479949414541461010e+03 2.441807324518731892e-01
1.479282952439622022e+03 3.325996017057445964e-01
1.478616577891058114e+03 1.619505806457325892e-01
1.477950290886346920e+03 2.069381264613377180e-01
1.477284091416056981e+03 2.531185910583921839e-01
1.476617979470764112e+03 2.148342868387937976e-01
1.475951955041045949e+03 1.061108857030989144e-01
1.475286018117480126e+03 3.767784076396639703e-01
1.474620168690646096e+03 2.419123309184738335e-01
1.473954406751123315e+03 2.021630849250410089e-01
1.473288732289493055e+03 1.614601381593572804e-01
1.472623145296340226e+03 1.543814445654232703e-01
1.471957645762255197e+03 1.864435860581157289e-01
1.471292233677815602e+03 3.247041925897810599e-01
1.470626909033615448e+03 2.346534977183532267e-01
1.469961671820241463e+03 2.682676753266292069e-01
1.469296522028284016e+03 3.078991195332768660e-01
1.468631459648335294e+03 3.105080634789259553e-01
1.467966484670994760e+03 2.629465024192702560e-01
1.467301597086850961e+03 2.657726699669364367e-01
1.466636796886501543e+03 2.919077582502979662e-01
1.465972084060545967e+03 1.712782009665515803e-01
1.465307458599583697e+03 3.425137721280996916e-01
1.464642920494214195e+03 4.386018751876167854e-01
1.463978469735044200e+03 3.598622026534524232e-01
1.463314106312671356e+03 4.140346190964080408e-01
1.462649830217704221e+03 3.070402506732823888e-01
1.461985641440747713e+03 2.134765872925276087e-01
1.461321539972414030e+03 2.787461075464159332e-01
1.460657525803309909e+03 3.864462038305927494e-01
1.459993598924045727e+03 3.589312000754431020e-01
1.459329759325231862e+03 4.011405872125500816e-01
1.458666006997487784e+03 5.361490235409575034e-01
1.458002341931427509e+03 2.683407144651899223e-01
1.457338764117663231e+03 3.487565635748915982e-01
1.456675273546818062e+03 4.381673804261936866e-01
1.456011870209509652e+03 4.836452074839662219e-01
1.455348554096359294e+03 4.634779009355005086e-01
1.454685325197990096e+03 3.795350537475530861e-01
1.454022183505025168e+03 9.160561353662063921e-02
1.453359129008089440e+03 2.842942026778592091e-01
1.452696161697809657e+03 4.095146151029712134e-01
1.452033281564818026e+03 5.538020792941297232e-01
1.451370488599737655e+03 2.903685444001097848e-01
1.450707782793204387e+03 3.317276357040288559e-01
1.450045164135850428e+03 2.923270652047392781e-01
1.449382632618307980e+03 4.609258632131362776e-01
1.448720188231214706e+03 3.962692770764827954e-01
1.448057830965204630e+03 6.135279091230061432e-01
1.447395560810919051e+03 2.266008482547714198e-01
1.446733377758997449e+03 3.827907401836335710e-01
1.446071281800079305e+03 1.272012300762483394e-01
1.445409272924805919e+03 1.675744311958501098e-01
1.444747351123825865e+03 3.661690042409285750e-01
1.444085516387782263e+03 2.107969648860551770e-01
1.443423768707321869e+03 2.860363747180366678e-01
1.442762108073093259e+03 1.603673032989607339e-01
1.442100534475746827e+03 5.282662022219732773e-02
1.441439047905931147e+03 -1.121313550653241509e-01
1.440777648354303892e+03 2.695254906599089395e-01
1.440116335811515455e+03 3.924369329939415008e-01
1.439455110268223507e+03 1.549769989794458624e-01
1.438793971715085718e+03 5.006049210530356675e-01
1.438132920142754301e+03 2.233558705187658755e-01
1.437471955541897842e+03 2.481543260628783776e-01
1.436811077903170371e+03 2.988673573455717936e-01
1.436150287217240475e+03 3.809488559981873412e-01
1.435489583474769461e+03 3.687277957953322138e-01
1.434828966666422275e+03 2.692099859133468831e-01
1.434168436782869321e+03 3.758396511490906255e-01
1.433507993814775546e+03 -2.544665171518886368e-02
1.432847637752813171e+03 1.991680259306979339e-01
1.432187368587650781e+03 2.230209935061236437e-01
1.431527186309964236e+03 2.524852690131009214e-01
1.430867090910427578e+03 1.181996807327955895e-01
1.430207082379713029e+03 1.841311346724653908e-01
1.429547160708503725e+03 4.741845913947454472e-01
1.428887325887471889e+03 2.887403511529343381e-01
1.428227577907302475e+03 2.417781352998197020e-01
1.427567916758673164e+03 1.940744547644014106e-01
1.426908342432268910e+03 1.953690972782352320e-01
1.426248854918776487e+03 4.777672123731079856e-01
1.425589454208875395e+03 -4.701629155259166859e-02
1.424930140293257864e+03 1.478328918426538852e-01
1.424270913162610668e+03 4.272000613085347176e-02
1.423611772807624220e+03 4.357830767820117246e-01
1.422952719218990751e+03 2.662964323650867660e-01
1.422293752387398854e+03 1.842333566503720765e-01
1.421634872303551674e+03 5.191689513742517859e-01
1.420976078958135986e+03 2.558623786741491268e-01
1.420317372341853115e+03 2.804219458927338371e-01
1.419658752445404389e+03 3.825003748322831076e-01
1.419000219259483856e+03 3.265094628730277893e-01
1.418341772774796482e+03 1.856316441679657925e-01
1.417683412982045411e+03 2.269014472748634437e-01
1.417025139871931970e+03 1.990392049725214219e-01
1.416366953435168398e+03 -7.474795819110467698e-02
1.415708853662456022e+03 1.210035489137146342e-01
1.415050840544505263e+03 -9.759561695390209235e-02
1.414392914072026542e+03 1.448178076383387636e-01
1.413735074235732100e+03 1.040210734391994740e-01
1.413077321026334175e+03 8.322091392369659890e-02
1.412419654434546828e+03 1.143632347434303254e-01
1.411762074451085937e+03 2.073998195786499465e-01
1.411104581066669198e+03 2.355962157293655934e-01
1.410447174272016127e+03 5.274398623561004501e-02
1.409789854057846242e+03 2.151711856851911131e-01
1.409132620414880876e+03 1.054890891182550250e-01
1.408475473333843183e+03 4.896640365842558351e-01
1.407818412805458138e+03 1.874580368434131394e-01
1.407161438820448893e+03 3.316194588419008604e-01
1.406504551369547698e+03 -4.182910300665834691e-02
1.405847750443477707e+03 -1.799001603209367944e-02
1.405191036032972988e+03 -9.135457517257229709e-02
1.404534408128763971e+03 -2.395658300312120681e-01
1.403877866721586543e+03 -2.677280340441603457e-01
1.403221411802171133e+03 -2.493005390733370463e-01
1.402565043361253629e+03 6.241339908955371996e-02
1.401908761389573556e+03 -7.196699043252216543e-02
1.401252565877868619e+03 2.475652459216152457e-01
1.400596456816880163e+03 -2.696094209844808187e-01
1.399940434197349532e+03 2.755048078266443268e-01
1.399284498010016250e+03 -5.006258651297923468e-01
1.398628648245630757e+03 3.357753808198655210e-01
1.397972884894934396e+03 1.863639137948375213e-01
1.397317207948677606e+03 5.642564819128878528e-02
1.396661617397605369e+03 -7.387256057301068435e-03
1.396006113232473581e+03 -4.111654272779390329e-01
1.395350695444029043e+03 2.885014897814819901e-01
1.394695364023025832e+03 -3.172329816569932071e-01
1.394040118960219843e+03 -5.410821037600296868e-02
1.393384960246366973e+03 2.432821034730046073e-01
1.392729887872223117e+03 4.349937126716150737e-01
1.392074901828547809e+03 -4.119584692117880115e-02
1.391420002106100583e+03 1.091764694134106893e-02
1.390765188695644611e+03 -1.313639859632496909e-01
1.390110461587941245e+03 -2.263124681571764552e-01
1.389455820773759115e+03 -4.566626495362539062e-01
1.388801266243857754e+03 2.618038721901577714e-01
1.388146797989009428e+03 4.230965218198919353e-01
1.387492415999979130e+03 -1.768019661642033225e-01
1.386838120267540944e+03 5.073049044981323141e-02
1.386183910782465318e+03 -5.077263594839719341e-01
1.385529787535524520e+03 4.744721494013611762e-01
1.384875750517494453e+03 1.113995707352237047e-01
1.384221799719149203e+03 -1.530883928710874697e-01
1.383567935131266495e+03 9.318644248979944811e-01
1.382914156744625870e+03 -5.350072257752984395e-02
1.382260464550008692e+03 3.663376382053278313e-01
1.381606858538194501e+03 2.362267610721272282e-01
1.380953338699968299e+03 -8.611378960679479944e-01
1.380299905026111446e+03 -2.688142977931791133e-01
1.379646557507416219e+03 1.564272825435275571e-01
1.378993296134662160e+03 6.793948284217260492e-01
1.378340120898641544e+03 2.542498572638823839e-01
1.377687031790146648e+03 -6.303269184531042901e-01
1.377034028799966109e+03 -2.890808001062511456e-01
1.376381111918895840e+03 3.016149438897989810e-01
1.375728281137728118e+03 5.624981414909546729e-01
1.375075536447260674e+03 -4.599810346846960329e-01
1.374422877838287604e+03 1.236150405739977615e-01
1.373770305301610279e+03 -4.042954242184469416e-01
1.373117818828030067e+03 1.256646587253231973e+00
1.372465418408346522e+03 -1.306126725582426318e-01
1.371813104033362833e+03 -9.754376016118001536e-01
1.371160875693885828e+03 1.386250109694523169e-01
1.370508733380716876e+03 -1.082290416624851342e-01
1.369856677084668263e+03 1.101043687258103226e-01
1.369204706796546816e+03 1.452201686171256390e-01
1.368552822507161181e+03 4.103927453831942018e-01
1.367901024207325463e+03 -5.519884257171496778e-01
1.367249311887851945e+03 8.481541885691835925e-02
1.366597685539552913e+03 8.577484498017805548e-01
1.365946145153247926e+03 7.482303496233053686e-01
1.365294690719752907e+03 -2.608467408493974626e-01
1.364643322229885598e+03 5.414388973528370952e-02
1.363992039674469197e+03 4.824349994748901027e-01
1.363340843044321446e+03 1.549266344846154997e+00
1.362689732330267361e+03 8.394167538136166895e-01
1.362038707523130142e+03 -5.623873774793741731e-01
1.361387768613738444e+03 -1.038253441606846739e+00
1.360736915592917285e+03 1.237956796862822229e+00
1.360086148451498957e+03 -1.445975657120127100e-01
1.359435467180306659e+03 -2.234339200531850977e+00
1.358784871770178142e+03 -8.459536484095022679e-01
1.358134362211945700e+03 -1.117778565974340971e-01
1.357483938496439805e+03 5.509937852514584788e-01
1.356833600614501847e+03 -8.871254685054562605e-01
1.356183348556962301e+03 4.254950073878061567e-01
1.355533182314668011e+03 -7.042076682835182733e-02
1.354883101878453090e+03 4.554789900149570636e-01
1.354233107239162564e+03 5.948792266643578852e-01
1.353583198387637822e+03 7.519191446451461980e-02
1.352933375314722070e+03 -2.742369922451870501e-01
1.352283638011263974e+03 -8.879477112119650295e-01
1.351633986468108560e+03 -1.320434920454055527e+00
1.350984420676108130e+03 -5.560853446838603942e-01
1.350334940626107709e+03 -9.654518223153449874e-01
1.349685546308961420e+03 -2.236570829528162552e+00
1.349036237715521565e+03 2.778799451145299443e-02
1.348387014836645903e+03 3.362584340542847938e-01
1.347737877663184918e+03 -3.403582789963456590e-02
1.347088826185998187e+03 8.600161757184255906e-01
1.346439860395947107e+03 1.736144420467695904e+00
1.345790980283885801e+03 1.820715578870462925e-01
1.345142185840682941e+03 -9.781842361266706032e-01
1.344493477057196287e+03 -6.583001588918862002e-01
1.343844853924290874e+03 -2.808540388288361944e-01
1.343196316432833555e+03 2.021450191429993826e+00
1.342547864573693005e+03 4.899530409203808889e-01
1.341899498337736077e+03 -1.636598445116057787e+00
1.341251217715831444e+03 3.703465395425960260e-02
1.340603022698851419e+03 6.792683757329013305e-01
1.339954913277671949e+03 -1.441535093878208107e+00
1.339306889443163527e+03 -1.221086516142964040e+00
1.338658951186203922e+03 2.633012378926280483e+00
1.338011098497669082e+03 -1.419958120723846529e+00
1.337363331368440413e+03 1.218253371808888375e+00
1.336715649789395684e+03 2.712297991242067496e+00
1.336068053751414482e+03 3.169443783691407557e+00
1.335420543245381850e+03 1.938863768157714773e+00
1.334773118262182834e+03 6.409235271948208190e-01
1.334125778792700658e+03 -3.139042927959348805e+00
1.333478524827824003e+03 2.826014581929312541e+00
1.332831356358441553e+03 7.846967304945718924e-01
1.332184273375445628e+03 -5.392170414461208150e-01
1.331537275869723089e+03 -1.496983870650188786e+00
1.330890363832168077e+03 -1.306629463178985651e+00
1.330243537253676550e+03 2.108842095057211985e+00
1.329596796125142646e+03 -3.291961898607369541e+00
1.328950140437464142e+03 -6.873882713334765748e-01
1.328303570181538817e+03 1.394547930164957705e+00
1.327657085348268083e+03 -1.318522820937886308e+00
1.327010685928551538e+03 1.234122160190787243e+00
1.326364371913292416e+03 4.250132023033652118e+00
1.325718143293393950e+03 -1.601443617343187409e+00
1.325072000059764832e+03 -2.257459065436030476e-01
1.324425942203310115e+03 2.178834747079890999e+00
1.323779969714936669e+03 -3.847389410384828290e-01
1.323134082585556826e+03 -5.135165006702108847e+00
1.322488280806082912e+03 -2.499714478489610148e+00
1.321842564367421801e+03 2.569517703198497038e+00
1.321196933260493097e+03 1.121916529268539797e+00
1.320551387476210948e+03 2.839746384577237048e+00
1.319905927005493140e+03 3.307481185357566300e+00
1.319260551839255641e+03 7.565729556311084458e+00
1.318615261968418054e+03 -2.801469040540130351e+00
1.317970057383903622e+03 -7.711970393147474789e-01
1.317324938076637409e+03 1.235513523436181371e+00
1.316679904037537199e+03 -4.606707330361777819e-01
1.316034955257533511e+03 -1.769492953571028426e+00
1.315390091727551408e+03 -8.185226508072729334e-02
1.314745313438519588e+03 -1.345916915364739674e+00
1.314100620381366753e+03 8.123974859565246120e+00
1.313456012547025239e+03 8.833131266440027218e+00
1.312811489926425565e+03 2.906075912937502448e+00
1.312167052510505528e+03 -5.407718962936924001e+00
1.311522700290195644e+03 1.730784505907579263e+00
1.310878433256437347e+03 4.406570479717460742e+00
1.310234251400166613e+03 -1.178178745810754879e+00
1.309590154712323056e+03 -8.950177571041595392e-01
1.308946143183846289e+03 2.591097798396730045e+00
1.308302216805683202e+03 4.884243086174410386e+00
1.307658375568771589e+03 4.750249252477767747e+00
1.307014619464063799e+03 1.006945301240512514e+01
1.306370948482501262e+03 1.574008383771674069e+01
1.305727362615032689e+03 3.570269178917232722e+00
1.305083861852612245e+03 -9.651590863894545791e+00
1.304440446186185000e+03 2.323707614819555900e+00
1.303797115606705120e+03 6.514868880341689206e+00
1.303153870105128590e+03 -3.361250391597655707e+00
1.302510709672409575e+03 1.528685771876602395e+01
1.301867634299502242e+03 -1.177199433672029727e+00
1.301224643977368032e+03 4.980686438695648199e+00
1.300581738696964749e+03 6.965829633692043110e+00
1.299938918449253833e+03 9.555417587983698613e-02
1.299296183225196728e+03 -8.295347090454210814e+00
1.298653533015760331e+03 5.110617871199097273e+00
1.298010967811906085e+03 7.297599150055685158e+00
1.297368487604600887e+03 1.985509559720488326e+01
1.296726092384815274e+03 2.179447840329059360e+00
1.296083782143514327e+03 -7.464306631751677301e+00
1.295441556871674038e+03 -1.270789292054070074e+01
1.294799416560263126e+03 -1.453361628049357357e+01
1.294157361200257583e+03 6.916134152455820860e+00
1.293515390782629765e+03 1.285731028857675984e+00
1.292873505298359305e+03 -1.455349183085961329e+01
1.292231704738420376e+03 -1.330744202931150477e+00
1.291589989093796248e+03 -2.856520520063630553e+00
1.290948358355462915e+03 7.661311121518188827e+00
1.290306812514405465e+03 1.489041139557082793e+01
1.289665351561608986e+03 3.710878418489516051e+00
1.289023975488056749e+03 -9.259649145411204429e+00
1.288382684284735660e+03 5.157927132881406251e+00
1.287741477942630809e+03 -2.744658193114717815e+00
1.287100356452734559e+03 2.505940772197192246e+01
1.286459319806035637e+03 -7.647565740674538759e+00
1.285818367993528227e+03 -1.304198893492642597e+01
1.285177501006204693e+03 1.044529716220712423e+01
1.284536718835059219e+03 6.512726243867633436e+00
1.283896021471089625e+03 -1.076734686458003187e+00
1.283255408905290096e+03 -9.282648485183855769e+00
1.282614881128663910e+03 -1.425354554811637309e+00
1.281974438132208888e+03 2.832405771095503955e+00
1.281334079906930128e+03 1.989251970690856242e+00
1.280693806443827270e+03 1.476559447326597496e-01
1.280053617733905412e+03 -8.455942608418602902e+00
1.279413513768175108e+03 1.934322432682321846e+01
1.278773494537637816e+03 1.013069499938108287e+01
1.278133560033305912e+03 -2.809151127328511244e+00
1.277493710246189949e+03 -8.010389507741052739e+00
1.276853945167302300e+03 2.110898539312325628e+00
1.276214264787653519e+03 1.062692795390093892e+01
1.275574669098259619e+03 -2.466643675300820249e+01
1.274935158090138430e+03 2.450832807044264428e+01
1.274295731754304143e+03 -1.833150400632596799e+01
1.273656390081780046e+03 5.048126325496975930e+00
1.273017133063582150e+03 1.481579226165367968e+00
1.272377960690731925e+03 6.534392649382179563e+00
1.271738872954258113e+03 8.254995560603051175e+00
1.271099869845178546e+03 4.741635871719924289e+00
1.270460951354523786e+03 -1.469912921716568732e+01
1.269822117473318940e+03 -1.992978854822569801e+01
1.269183368192594571e+03 2.808211621511950185e+01
1.268544703503377605e+03 -4.379745301393956680e+00
1.267906123396702242e+03 1.245368824415550790e+01
1.267267627863600865e+03 2.166396507405319838e+01
1.266629216895109494e+03 -2.057626991282121409e+01
1.265990890482262330e+03 -1.749348817079833296e+01
1.265352648616093575e+03 1.961084997859692081e+01
1.264714491287648343e+03 1.406922186997180724e+01
1.264076418487962655e+03 9.515472108381851868e+00
1.263438430208077989e+03 1.051673214138310186e+01
1.262800526439037640e+03 2.296296117394820424e+00
1.262162707171886723e+03 -3.590065017961877825e+00
1.261524972397672173e+03 2.614566114579843514e+01
1.260887322107435466e+03 3.314811538414652148e+01
1.260249756292234451e+03 -2.686658876537834750e+00
1.259612274943110606e+03 -6.656624294449280832e+00
1.258974878051116320e+03 1.464210533926609870e+01
1.258337565607307624e+03 3.157152057865180339e+01
1.257700337602738728e+03 1.384345617255029737e+01
1.257063194028463840e+03 2.269425471925880444e+01
1.256426134875538992e+03 -1.518664653600801095e+01
1.255789160135023849e+03 -1.113842898534430148e+01
1.255152269797978079e+03 -1.602188866633754927e+01
1.254515463855463167e+03 1.050844416484555666e+01
1.253878742298540601e+03 3.401541226036350452e+01
1.253242105118273685e+03 7.706274107278983543e+00
1.252605552305731180e+03 -6.282462571012053409e+00
1.251969083851978212e+03 4.592877777421211505e+01
1.251332699748083542e+03 1.538248131513520534e+01
1.250696399985114112e+03 2.628401693069996625e+01
1.250060184554144143e+03 -7.409753236055362180e+00
1.249424053446246035e+03 -5.664157894328642584e+00
1.248788006652490367e+03 2.851702967886691198e+01
1.248152044163956816e+03 2.000603620070158684e+01
1.247516165971717783e+03 2.452324672551124962e+01
1.246880372066854761e+03 -4.226260573376515595e+01
1.246244662440447428e+03 -1.172825964902558304e+01
1.245609037083571820e+03 -1.635482537489106036e+01
1.244973495987316710e+03 4.805128234551326871e-01
1.244338039142763591e+03 -9.506832708319466363e+00
1.243702666540995779e+03 -2.533372422359135712e+01
1.243067378173100224e+03 6.325417257227387680e+00
1.242432174030167516e+03 1.077528579752006266e+01
1.241797054103284609e+03 3.969017258398416015e+00
1.241162018383542090e+03 2.125420403177439255e+01
1.240527066862034189e+03 1.891016520683688995e+01
1.239892199529853315e+03 4.188265549242615293e+00
1.239257416378093694e+03 -3.550598291719590094e+01
1.238622717397853194e+03 1.622311495944680937e+00
1.237988102580229679e+03 -3.266275251967585547e+01
1.237353571916319197e+03 -1.042859018760321810e+01
1.236719125397226890e+03 1.372962613318559022e+01
1.236084763014052442e+03 3.120230418341504386e+00
1.235450484757899176e+03 2.014952436627824284e+01
1.234816290619870415e+03 -1.203972971656411373e+00
1.234182180591078577e+03 -1.189651188205125720e+01
1.233548154662625166e+03 1.599364502966417767e+01
1.232914212825618961e+03 1.159266646086342689e+01
1.232280355071176018e+03 -1.414405888939393385e+01
1.231646581390405117e+03 4.217700981924009795e+01
1.231012891774416858e+03 -1.062019122910604629e+01
1.230379286214329113e+03 -4.324476568804892906e+01
1.229745764701256121e+03 3.399129470746306936e+01
1.229112327226317575e+03 -4.618204909335532626e+00
1.228478973780633169e+03 -1.534493203633470060e+01
1.227845704355320777e+03 3.534327195351220752e+01
1.227212518941501912e+03 6.000542758394192155e+00
1.226579417530299907e+03 6.108970610952726865e+00
1.225946400112839910e+03 -2.675666557875079565e+00
1.225313466680247075e+03 2.748292078048699949e+01
1.224680617223652007e+03 5.267221265080044645e+01
1.224047851734178039e+03 -7.793347966485119294e+00
1.223415170202959416e+03 1.266024481021157477e+01
1.222782572621128566e+03 -1.357475621857990866e+01
1.222150058979812457e+03 -1.751547134054976418e+00
1.221517629270152611e+03 -6.211718548794407546e+00
1.220885283483279636e+03 -2.573840334454921930e+01
1.220253021610333235e+03 -1.496082241014834402e+01
1.219620843642451291e+03 -2.552480914903942733e+01
1.218988749570773507e+03 -1.685181597906259299e+01
1.218356739386443223e+03 -7.438148011385266933e+00
1.217724813080598324e+03 -1.972479545124078015e+01
1.217092970644389425e+03 -3.021629419781861969e+01
1.216461212068958048e+03 1.744102833230520133e+01
1.215829537345452991e+03 -1.750109353667514966e+01
1.215197946465019413e+03 -1.385801792835904100e+00
1.214566439418807931e+03 2.262062293532751411e+01
1.213935016197974619e+03 -2.097475787697601568e+00
1.213303676793666455e+03 -1.501024559761237853e+01
1.212672421197041331e+03 9.863357407763169604e+00
1.212041249399253502e+03 2.097956902437478632e+01
1.211410161391457223e+03 3.742662169155855878e+01
1.210779157164815842e+03 2.102716478442656012e+01
1.210148236710483616e+03 8.290877820831372702e+00
1.209517400019623892e+03 1.207483952193850385e+01
1.208886647083400021e+03 1.695317464525518858e+01
1.208255977892973533e+03 -8.216487085288441961e+00
1.207625392439511415e+03 1.010408411383649074e+01
1.206994890714178837e+03 1.455313110542235400e+01
1.206364472708146423e+03 -1.049334415338058868e+01
1.205734138412581160e+03 -1.041616621726669933e+01
1.205103887818655494e+03 9.332132323677504004e+00
1.204473720917540049e+03 -8.039612368746603011e+00
1.203843637700409090e+03 7.028702989051999417e+00
1.203213638158438698e+03 2.551753257918556983e+01
1.202583722282803137e+03 7.881857309134407075e+00
1.201953890064683947e+03 1.662212936548367281e+01
1.201324141495255390e+03 4.210385783081998312e+01
1.200694476565702644e+03 3.331223550119219112e+01
1.200064895267203610e+03 4.904067937063837235e+01
1.199435397590945286e+03 1.524260049223299518e+01
1.198805983528111028e+03 9.240534832080268046e+00
1.198176653069887834e+03 7.931475641026426437e+00
1.197547406207462700e+03 6.242864840362739365e+00
1.196918242932024441e+03 -3.756501462704752825e+00
1.196289163234763691e+03 4.154188594584195471e+01
1.195660167106871086e+03 -1.418607052581324357e+00
1.195031254539542715e+03 -2.976893277026657003e+01
1.194402425523969214e+03 1.891457685742760964e+00
1.193773680051352130e+03 6.773941699439967579e+01
1.193145018112882099e+03 1.216283903524760390e+01
1.192516439699764305e+03 1.553095724385173604e+01
1.191887944803194841e+03 1.653471648357605961e+00
1.191259533414378893e+03 1.669616352807854298e+01
1.190631205524516190e+03 1.672201738839075347e+01
1.190002961124813737e+03 -2.834893977496600925e+01
1.189374800206473083e+03 -5.035877237305154352e+00
1.188746722760708508e+03 -3.737174637113701431e-02
1.188118728778719742e+03 1.723146164493391419e+00
1.187490818251726523e+03 1.624865031847476970e+01
1.186862991170932219e+03 1.356009439713878706e+01
