# Supplementary material for: Elevated concentrations cause upright alpha-synuclein conformation at lipid interfaces
Source: Nat Commun. 2023 Sep 18;14:5731. doi: 10.1038/s41467-023-39843-1 (PMC10507035; doi:10.1038/s41467-023-39843-1)
Supplement: Supplementary file 3 — Source Data [file 41467_2023_39843_MOESM3_ESM.zip › Source Data file/FigureS3/C/aS-DPPG_50uM-reproduction-NoFiltration_t = 6.28 to 6.28 hr_NormedToMaxOfAmideISSP.txt]

2.303734463863343990e+03 1.929844470183580851e+00
2.302961100516073202e+03 -3.486209285554032977e+00
2.302187836495217198e+03 1.081190623061907452e+01
2.301414671789645581e+03 -5.901636100183261568e+00
2.300641606388224318e+03 1.678129552308796679e+00
2.299868640279824831e+03 -3.105517716597706812e+00
2.299095773453316724e+03 -5.932617754559461609e-01
2.298323005897578696e+03 -4.894277683662967782e+00
2.297550337601480351e+03 -5.551649163714284185e+00
2.296777768553902206e+03 1.601400903331446912e+01
2.296005298743721141e+03 -2.932274336046218011e+00
2.295232928159812218e+03 -9.222866531903584075e+00
2.294460656791063229e+03 -2.715221561200417799e+00
2.293688484626352874e+03 9.699106133381803829e+00
2.292916411654567128e+03 -4.578831179748297231e+00
2.292144437864588326e+03 -6.382713216932694777e+00
2.291372563245306083e+03 -6.901658895670636618e+00
2.290600787785611828e+03 -5.659837620995967766e-01
2.289829111474389720e+03 -2.531474895204815390e+00
2.289057534300536645e+03 3.422560644833594790e+00
2.288286056252940398e+03 3.220059980651126086e+00
2.287514677320499686e+03 -4.763625880783445288e-01
2.286743397492111399e+03 1.314318129463675433e+00
2.285972216756672424e+03 9.575926877297517237e+00
2.285201135103079650e+03 4.643282113893615559e+00
2.284430152520235424e+03 -3.806019713414571903e+00
2.283659268997043910e+03 -1.118521819327088274e+01
2.282888484522407452e+03 -6.957269109852195044e+00
2.282117799085232036e+03 -2.093555554404900487e+00
2.281347212674421826e+03 -3.901313768151505545e+00
2.280576725278890081e+03 -2.262186395430911823e+00
2.279806336887540965e+03 -4.057049481246740363e+00
2.279036047489289558e+03 -1.921153574768233785e+00
2.278265857073050938e+03 4.343646330609685968e+00
2.277495765627734727e+03 -3.626287677532687770e+00
2.276725773142261460e+03 2.843559984039116362e+00
2.275955879605542577e+03 4.274206757077619656e+00
2.275186085006502253e+03 -3.558700610674165876e+00
2.274416389334062842e+03 2.726598917449203796e+00
2.273646792577141241e+03 5.846832564800268806e+00
2.272877294724663443e+03 -3.571388179211312242e+00
2.272107895765555440e+03 -3.789073185965978752e+00
2.271338595688741407e+03 -3.223574429263409424e+00
2.270569394483152792e+03 -1.863152990038575485e+00
2.269800292137719225e+03 2.399922436238912216e+00
2.269031288641366700e+03 9.074022780209716643e+00
2.268262383983035761e+03 5.596706800865730358e+00
2.267493578151652400e+03 7.563933457946754757e+00
2.266724871136160800e+03 1.049128884054395305e+00
2.265956262925490591e+03 -3.887669799197738252e-01
2.265187753508585956e+03 2.390234741313911115e+00
2.264419342874387439e+03 9.292302923337799614e-01
2.263651031011833766e+03 -1.851178061134084674e+00
2.262882817909867299e+03 6.841479472134431639e+00
2.262114703557437679e+03 3.728442848765108231e+00
2.261346687943489087e+03 -5.577312797135628664e+00
2.260578771056969344e+03 1.094993856228574369e+00
2.259810952886826271e+03 -1.618868623722620192e+00
2.259043233422013145e+03 3.874582357908813446e+00
2.258275612651483243e+03 2.181911729463211103e+00
2.257508090564189843e+03 2.175988352991480745e+00
2.256740667149086221e+03 2.405238984237543676e+00
2.255973342395132931e+03 -3.663722866299395697e+00
2.255206116291286889e+03 5.510022729878229164e+00
2.254438988826506829e+03 4.922101160305589751e+00
2.253671959989755123e+03 -1.546340411410215276e+00
2.252905029769999601e+03 -3.075423976314457075e+00
2.252138198156198996e+03 8.518887322859609590e-01
2.251371465137321138e+03 -1.566758360961538088e+00
2.250604830702335676e+03 -1.563344182216964029e+00
2.249838294840208619e+03 3.396186885468846839e+00
2.249071857539915072e+03 -6.564059401680220063e+00
2.248305518790422866e+03 -3.615756417367211317e-01
2.247539278580708924e+03 -6.664373515876309106e+00
2.246773136899746532e+03 5.480383029330144318e+00
2.246007093736514435e+03 -2.789465534694492543e+00
2.245241149079989555e+03 -4.358084008470223480e+00
2.244475302919152455e+03 -2.903556908815305704e-01
2.243709555242985516e+03 -2.671849946764379258e+00
2.242943906040469301e+03 2.069000198685713610e+00
2.242178355300591647e+03 -7.303338682869455312e+00
2.241412903012336756e+03 2.931332105414837574e+00
2.240647549164688826e+03 1.882565115432749847e+00
2.239882293746642972e+03 -3.017665503200637755e-01
2.239117136747185214e+03 -1.440168565689118330e+00
2.238352078155308845e+03 -5.008833699994718280e+00
2.237587117960008982e+03 -2.955363201459470512e-01
2.236822256150277099e+03 -2.470141017101929570e+00
2.236057492715113767e+03 -2.637877604145717925e+00
2.235292827643517739e+03 -1.400344275176913511e+00
2.234528260924482311e+03 7.553339308244353401e-01
2.233763792547013509e+03 -3.447001483646972897e+00
2.232999422500115543e+03 1.416890682391181988e-01
2.232235150772790803e+03 -5.014840204483420605e-01
2.231470977354043498e+03 -3.230508707600736162e+00
2.230706902232879656e+03 5.478378649733389949e+00
2.229942925398314401e+03 -2.990884626692789650e-01
2.229179046839351940e+03 -4.965518847777323330e+00
2.228415266545003760e+03 -2.174247037328748799e+00
2.227651584504288621e+03 -3.316139863703447599e+00
2.226888000706219827e+03 -1.350530882967630353e+00
2.226124515139808864e+03 -2.600431992855053998e-01
2.225361127794079948e+03 -2.819458741687656533e-01
2.224597838658048204e+03 -2.347195859507973381e+00
2.223834647720736029e+03 -1.285990309441669144e+00
2.223071554971165824e+03 2.674336004605857298e+00
2.222308560398359987e+03 -1.147207824220366712e+00
2.221545663991348192e+03 -2.504255610652257880e-01
2.220782865739152840e+03 -2.085002718678917066e+00
2.220020165630805423e+03 -2.576013035470719470e-01
2.219257563655333797e+03 2.407072214525687315e+00
2.218495059801771276e+03 -2.479516238696660713e-01
2.217732654059149354e+03 -2.161624028977601419e+00
2.216970346416504981e+03 -2.475152537160686395e-01
2.216208136862869651e+03 6.283414912152168741e-01
2.215446025387287591e+03 -2.400527554223750304e-01
2.214684011978793933e+03 -3.362928843587229100e+00
2.213922096626429266e+03 -2.196812539175670709e-01
2.213160279319235997e+03 -1.820174461851985726e+00
2.212398560046258353e+03 -2.244524136670335568e-01
2.211636938796540562e+03 -1.705414934771036561e+00
2.210875415559132307e+03 -9.242858222499299448e-01
2.210113990323077815e+03 1.238315679891371035e+00
2.209352663077430407e+03 5.225346673172701628e-01
2.208591433811237948e+03 -3.764180849431356002e+00
2.207830302513557399e+03 2.077718220052823916e+00
2.207069269173436624e+03 1.253559329982113280e+00
2.206308333779938039e+03 5.106161636146324678e-01
2.205547496322118604e+03 -2.878944806625654440e+00
2.204786756789029823e+03 1.851937143588737289e+00
2.204026115169743207e+03 2.506030778093116140e+00
2.203265571453308439e+03 3.694062494233649740e+00
2.202505125628800670e+03 1.780723859287214772e+00
2.201744777685276858e+03 4.082171295324012461e-01
2.200984527611806698e+03 -1.586202772564568042e-01
2.200224375397458061e+03 9.581016100230654864e-01
2.199464321031297004e+03 -7.293658526470049308e-01
2.198704364502398676e+03 -1.296007766339837053e+00
2.197944505799836406e+03 -4.913982794462716797e+00
2.197184744912681708e+03 -1.638221387326668776e-01
2.196425081830009731e+03 -7.263595100004723859e-01
2.195665516540895624e+03 -6.695925506666192684e-01
2.194906049034425450e+03 -1.737897859139848400e+00
2.194146679299672542e+03 -1.186687970397937608e+00
2.193387407325721142e+03 8.305683005583390788e-01
2.192628233101651858e+03 8.641029574241815281e-01
2.191869156616554392e+03 -1.562734543939971354e+00
2.191110177859509349e+03 8.253021494508315792e-01
2.190351296819606432e+03 8.109856765086576047e-01
2.189592513485937161e+03 3.021336381263646231e-01
2.188833827847591238e+03 2.017394433056648229e+00
2.188075239893658363e+03 -5.575596697132180202e-01
2.187316749613233696e+03 2.036189174350424569e+00
2.186558356995414215e+03 -5.423183128326231062e-01
2.185800062029295077e+03 -5.229859702575874181e-01
2.185041864703973260e+03 1.094166926137359219e+00
2.184283765008551200e+03 -1.189304473177827254e-01
2.183525762932131329e+03 -5.154794340604882397e-01
2.182767858463812445e+03 -9.116982721033266568e-01
2.182010051592700620e+03 1.104689667746996840e+00
2.181252342307900108e+03 -1.087601584621134682e-01
2.180494730598524256e+03 -1.600296369063534119e+00
2.179737216453673682e+03 9.669535904397259518e-01
2.178979799862465370e+03 9.536400863154064211e-01
2.178222480814009032e+03 -1.550628193254105280e+00
2.177465259297418015e+03 -4.363865721333902714e-01
2.176708135301807488e+03 -9.965512719785113438e-02
2.175951108816292617e+03 2.278501458906133925e-01
2.175194179829992208e+03 -9.323159151117542398e-02
2.174437348332026886e+03 -9.670565740718400916e-02
2.173680614311517274e+03 1.165943267700062513e+00
2.172923977757583998e+03 2.226586012061249065e-01
2.172167438659354957e+03 -1.057028848399182097e+00
2.171410997005952595e+03 -7.285219959684056112e-01
2.170654652786504812e+03 -1.020452913279504381e+00
2.169898405990139509e+03 -3.796392131975400153e-01
2.169142256605988223e+03 -1.179753294560285548e+00
2.168386204623182493e+03 7.459028137339145381e-01
2.167630250030855677e+03 -3.640760925160764772e-01
2.166874392818139313e+03 -9.317162140386797686e-01
2.166118632974174034e+03 -3.432007713877497923e-01
2.165362970488093197e+03 1.860336090292024902e-01
2.164607405349041073e+03 -8.074736291605211225e-02
2.163851937546152840e+03 -1.158661028970061624e+00
2.163096567068576405e+03 -3.369056486271643780e-01
2.162341293905452403e+03 -6.029704205187693677e-01
2.161586118045925105e+03 -7.492465149449246964e-02
2.160831039479142419e+03 -5.734635120496054395e-01
2.160076058194252255e+03 -3.270327469116331431e-01
2.159321174180406160e+03 -1.548130118732977900e+00
2.158566387426755682e+03 -5.394898516072109684e-01
2.157811697922450549e+03 8.778063941313334340e-01
2.157057105656645945e+03 1.623573671311551725e-01
2.156302610618500694e+03 6.424518937138352648e-01
2.155548212797169981e+03 6.470221111653085000e-01
2.154793912181812630e+03 3.933361925804208514e-01
2.154039708761589281e+03 -2.866082059064083976e-01
2.153285602525660579e+03 1.003784499549467357e+00
2.152531593463194440e+03 -7.055660246888785236e-01
2.151777681563349688e+03 5.671088887992233873e-01
2.151023866815296060e+03 -9.030660923205331425e-01
2.150270149208203293e+03 1.410473016314251482e-01
2.149516528731235667e+03 1.419664502133856643e-01
2.148763005373572014e+03 1.569934228257870545e+00
2.148009579124376614e+03 -8.563865706573091652e-01
2.147256249972826481e+03 1.151888229167536748e+00
2.146503017908102265e+03 1.361637644235123845e-01
2.145749882919371885e+03 -4.602082164063587832e-01
2.144996844995821448e+03 3.220028465106973825e-01
2.144243904126627967e+03 3.279404859053211552e-01
2.143491060300973913e+03 1.277812257127289020e-01
2.142738313508041756e+03 1.302833884079543092e-01
2.141985663737015784e+03 6.869146017851612829e-01
2.141233110977082106e+03 6.837509176327988270e-01
2.140480655217426829e+03 -5.706730693479124261e-02
2.139728296447245157e+03 -4.181669227116982523e-01
2.138976034655719559e+03 -2.322625131554441891e-01
2.138223869832050696e+03 1.206380592508260602e-01
2.137471801965426494e+03 6.513946051218888478e-01
2.136719831045042156e+03 -3.937851865878815305e-01
2.135967957060096523e+03 -5.689661019779864715e-01
2.135216179999788437e+03 2.918480438128360221e-01
2.134464499853316738e+03 -3.920503769171992392e-01
2.133712916609882086e+03 -7.282395552394229643e-01
2.132961430258686960e+03 -3.870066016538084019e-01
2.132210040788939295e+03 6.103290658087556775e-01
2.131458748189837934e+03 7.785772670180113320e-01
2.130707552450596268e+03 -5.222939787454976973e-02
2.129956453560418595e+03 1.135276331261724780e-01
2.129205451508520127e+03 -5.143680066172773291e-02
2.128454546284110620e+03 -5.109465012528843081e-02
2.127703737876405285e+03 -5.301252006880967649e-01
2.126953026274613876e+03 2.620799109655514436e-01
2.126202411467957063e+03 -2.089659357551932051e-01
2.125451893445651876e+03 2.689574360096795846e-01
2.124701472196917166e+03 -3.630846203640505920e-01
2.123951147710973601e+03 -3.616470552545870132e-01
2.123200919977043668e+03 1.052768246197074570e-01
2.122450788984351675e+03 1.062485629750186539e-01
2.121700754722123747e+03 1.025113296070695318e-01
2.120950817179587830e+03 4.094822120126536680e-01
2.120200976345970048e+03 -8.134979817350570519e-01
2.119451232210500166e+03 2.552627868644622988e-01
2.118701584762413404e+03 -6.594387652395431454e-01
2.117952033990937707e+03 -1.989854789080157393e-01
2.117202579885311934e+03 1.001894202092390440e-01
2.116453222434769486e+03 2.494635420742243315e-01
2.115703961628549223e+03 -4.750803202067856862e-02
2.114954797455888183e+03 4.003227993280705221e-01
2.114205729906030683e+03 -6.377934635484507897e-01
2.113456758968213762e+03 -7.805706030890968705e-01
2.112707884631687193e+03 3.920952167964658619e-01
2.111959106885691654e+03 -6.316275574221420497e-01
2.111210425719475097e+03 9.825714278477119812e-02
2.110461841122283658e+03 9.879346892886581299e-02
2.109713353083370748e+03 2.372739754862296380e-01
2.108964961591986139e+03 3.837638014289002641e-01
2.108216666637383241e+03 9.576367457970580421e-02
2.107468468208811828e+03 -1.869227948269287509e-01
2.106720366295530766e+03 -1.872820080934567144e-01
2.105972360886798924e+03 3.794850190804377466e-01
2.105224451971873350e+03 -4.644088546602438694e-02
2.104476639540012911e+03 -3.211376691293921781e-01
2.103728923580481933e+03 9.289582563634656009e-02
2.102981304082541101e+03 -9.816658744525353919e-01
2.102233781035458378e+03 -1.797122272865034898e-01
2.101486354428498089e+03 -5.678621073500262906e-01
2.100739024250926377e+03 2.206339615811054589e-01
2.099991790492014843e+03 2.220630224785050122e-01
2.099244653141035087e+03 8.853087220976908756e-02
2.098497612187256891e+03 -5.837305812046483799e-01
2.097750667619953674e+03 -8.465887478512685860e-01
2.097003819428404313e+03 -4.421956675688858834e-02
2.096257067601884046e+03 -4.299844310190052976e-01
2.095510412129668111e+03 -1.721729708400550063e-01
2.094763853001040843e+03 -4.255809356453122555e-02
2.094017390205281117e+03 -5.501922831216347065e-01
2.093271023731673267e+03 3.377773652876918664e-01
2.092524753569497989e+03 8.480465557013519562e-02
2.091778579708048710e+03 -4.197733308648891187e-02
2.091032502136604307e+03 -4.240600853874862408e-02
2.090286520844458209e+03 2.093212630538557051e-01
2.089540635820902025e+03 -2.806506074283526275e-01
2.088794847055225546e+03 1.997301256123638069e-01
2.088049154536722199e+03 2.006312490278790439e-01
2.087303558254687232e+03 -4.009226106026109737e-01
2.086558058198415893e+03 1.988366952397634391e-01
2.085812654357207066e+03 9.180560949133554915e-01
2.085067346720361456e+03 -4.000738285255241861e-02
2.084322135277181587e+03 7.968677652948244483e-02
2.083577020016962706e+03 7.960900966751939534e-02
2.082832000929018250e+03 3.136545265476178290e-01
2.082087078002647104e+03 -2.654853406721144893e-01
2.081342251227157249e+03 -2.656407514338521292e-01
2.080597520591860302e+03 7.553229781866817316e-02
2.079852886086062426e+03 -3.792426431365857331e-01
2.079108347699075239e+03 -4.790012820155658546e-01
2.078363905420215815e+03 -3.705113188005028368e-02
2.077619559238795773e+03 -1.461546745374483480e-01
2.076875309144134008e+03 -2.510538260013214229e-01
2.076131155125543955e+03 1.793588250530402384e-01
2.075387097172346330e+03 7.141010213165948084e-01
2.074643135273861844e+03 7.073085160927608528e-02
2.073899269419414850e+03 -2.481866612967712493e-01
2.073155499598326060e+03 -2.464311523013925365e-01
2.072411825799921644e+03 3.845105264327030037e-01
2.071668248013525954e+03 1.731206492160386190e-01
2.070924766228470617e+03 -3.582549846369596780e-02
2.070181380434085440e+03 2.801911725407120746e-01
2.069438090619696595e+03 6.768317640467545748e-02
2.068694896774642984e+03 -4.425342859341258595e-01
2.067951798888252597e+03 -2.396117876534392399e-01
2.067208796949867974e+03 6.612116854705456237e-02
2.066465890948822562e+03 1.639789377557563099e-01
2.065723080874453444e+03 -3.278517132402565537e-02
2.064980366716103163e+03 6.331903630657960136e-01
2.064237748463112439e+03 2.539547121892011261e-01
2.063495226104825633e+03 -3.116344120427281816e-01
2.062752799630587106e+03 -1.252828905503337587e-01
2.062010469029741216e+03 5.259983133445030878e-01
2.061268234291637782e+03 3.341935239985467376e-01
2.060526095405624801e+03 4.230149505557235234e-01
2.059784052361055728e+03 3.287520735307933317e-01
2.059042105147280381e+03 -2.995208017339576201e-01
2.058300253753650395e+03 -1.195468868279931235e-01
2.057558498169524682e+03 -3.077436467450415589e-02
2.056816838384260336e+03 1.437865714066822731e-01
2.056075274387212630e+03 5.687027355529224171e-02
2.055333806167744115e+03 2.276475114525875199e-01
2.054592433715215520e+03 -2.927223297861796664e-02
2.053851157018985759e+03 -1.110152893494282533e-01
2.053109976068424658e+03 -1.102512384366407666e-01
2.052368890852894765e+03 3.848613034102813524e-01
2.051627901361762270e+03 -5.093059591881805570e-01
2.050887007584402454e+03 4.549115015207239598e-01
2.050146209510177869e+03 4.466584397055612388e-01
2.049405507128465615e+03 2.078939037099858667e-01
2.048664900428635519e+03 -2.679142950416806349e-02
2.047924389400066502e+03 -1.027018585434688741e-01
2.047183974032130209e+03 2.000907254689603121e-01
2.046443654314209198e+03 -1.017383776637514337e-01
2.045703430235678752e+03 -2.608942432603994499e-02
2.044963301785919612e+03 1.221944014248823041e-01
2.044223268954317973e+03 1.955168009190233758e-01
2.043483331730254577e+03 -2.550939535252120388e-02
2.042743490103117438e+03 -2.560625390567220980e-02
2.042003744062290934e+03 1.896440010614882377e-01
2.041264093597163082e+03 -3.101862484924361452e-01
2.040524538697127355e+03 2.559859401856474093e-01
2.039785079351573586e+03 -5.085620974561881891e-01
2.039045715549891611e+03 -2.414149251989365988e-02
2.038306447281480359e+03 1.108271570796273420e-01
2.037567274535731485e+03 1.755980507045114825e-01
2.036828197302047556e+03 4.224539330514055085e-02
2.036089215569822045e+03 1.059613672748392910e-01
2.035350329328457519e+03 2.299251922436181539e-01
2.034611538567358366e+03 1.016236587330319185e-01
2.033872843275925334e+03 2.939447524504322784e-01
2.033134243443562809e+03 4.012984023464290922e-02
2.032395739059680636e+03 2.239381283971124126e-01
2.031657330113683201e+03 -1.430398692865216537e-01
2.030919016594980349e+03 3.392533196676041363e-01
2.030180798492985559e+03 2.161834098695169237e-01
2.029442675797108677e+03 -1.382921575043178086e-01
2.028704648496765003e+03 3.722228333442118703e-02
2.027966716581371657e+03 -2.051199790269080461e-02
2.027228880040342119e+03 9.275320634777216300e-02
2.026491138863097149e+03 -7.583103960891872386e-02
2.025753493039057503e+03 -7.493954234567251627e-02
2.025015942557640301e+03 -1.955512762998780005e-02
2.024278487408273577e+03 -1.932286838487022596e-02
2.023541127580379907e+03 3.393085839172097634e-02
2.022803863063383687e+03 1.908870526435738069e-01
2.022066693846716589e+03 3.309029517459453201e-02
2.021329619919804827e+03 3.276116882693346638e-02
2.020592641272076435e+03 1.339062494897674815e-01
2.019855757892966722e+03 -1.691125057604467297e-01
2.019118969771909178e+03 8.132006022393924172e-02
2.018382276898340933e+03 3.260541594002011045e-01
2.017645679261691839e+03 7.956656894023188265e-02
2.016909176851406301e+03 3.067048310118789672e-02
2.016172769656921446e+03 2.674346729244825860e-01
2.015436457667678042e+03 7.612105914652293748e-02
2.014700240873120492e+03 1.686839196906813332e-01
2.013964119262687746e+03 -2.000927112870991287e-01
2.013228092825831482e+03 7.397572304341694382e-02
2.012492161551996105e+03 -6.094748464436778451e-02
2.011756325430631478e+03 2.042144207448600979e-01
2.011020584451185641e+03 2.755745220350917790e-02
2.010284938603110277e+03 2.418083707001816851e-01
2.009549387875860702e+03 -1.554250106139740996e-02
2.008813932258886780e+03 -5.778852597119248785e-02
2.008078571741651103e+03 -5.750788284896073133e-02
2.007343306313607172e+03 3.171620626557761224e-01
2.006608135964213943e+03 -5.617556169139772265e-02
2.005873060682935829e+03 2.689761109740087530e-01
2.005138080459229968e+03 -9.483908206965495358e-02
2.004403195282562592e+03 2.497897792050279495e-02
2.003668405142398115e+03 2.596702477399076003e-01
2.002933710028202768e+03 -1.430877884207201571e-02
2.002199109929446422e+03 -5.242842765047701914e-02
2.001464604835595310e+03 6.171224808642369886e-02
2.000730194736122940e+03 -1.261415682594867471e-01
1.999995879620502819e+03 -8.774196336088353754e-02
1.999261659478206639e+03 2.304188001404997369e-02
1.998527534298711544e+03 -1.221357736520606169e-01
1.997793504071494681e+03 1.658774972080165055e-01
1.997059568786036834e+03 1.641407596015773129e-01
1.996325728431811513e+03 2.203419610419880478e-02
1.995591982998306776e+03 9.168463775976028185e-02
1.994858332475001589e+03 2.169531955473367676e-02
1.994124776851384013e+03 1.921549659901179985e-01
1.993391316116934831e+03 2.103088342045344658e-02
1.992657950261149381e+03 2.073456150449702259e-02
1.991924679273510264e+03 2.046904651724229182e-02
1.991191503143511000e+03 8.572913434592888127e-02
1.990458421860645103e+03 1.814559212325824733e-01
1.989725435414402455e+03 1.793422692238309801e-01
1.988992543794282028e+03 1.771651069970865688e-01
1.988259746989775522e+03 1.128110825415376550e-01
1.987527044990383729e+03 1.925062752575454339e-02
1.986794437785609261e+03 -1.639917249721556947e-01
1.986061925364949275e+03 -1.137719528541329857e-02
1.985329507717908200e+03 1.383334921774118098e-01
1.984597184833988649e+03 1.071607649999546663e-01
1.983864956702698692e+03 1.823667415526694646e-02
1.983132823313544577e+03 4.710408686569201447e-02
1.982400784656030737e+03 2.203110648048596243e-01
1.981668840719672517e+03 7.491582597201096316e-02
1.980936991493981623e+03 7.439021684792633538e-02
1.980205236968469762e+03 4.532506788899298006e-02
1.979473577132646824e+03 2.412248851805873229e-01
1.978742011976039066e+03 7.247145546049729714e-02
1.978010541488154558e+03 1.264054613440237507e-01
1.977279165658517741e+03 1.521237284791708000e-01
1.976547884476649415e+03 -9.072268663599200589e-02
1.975816697932066745e+03 -6.316795236657524182e-02
1.975085606014299628e+03 2.261258124988534957e-01
1.974354608712868867e+03 9.416950094089822365e-02
1.973623706017302538e+03 -9.820772577761902739e-03
1.972892897917128721e+03 1.183018307078173570e-01
1.972162184401877312e+03 9.184161692208900329e-02
1.971431565461080027e+03 1.921166192586358790e-01
1.970701041084268581e+03 4.040745487144641046e-02
1.969970611260974692e+03 -9.518325679063728215e-03
1.969240275980740989e+03 1.629340419630224412e-01
1.968510035233097369e+03 -3.381181108615109038e-02
1.967779889007584643e+03 1.363377536474026930e-01
1.967049837293743622e+03 1.352191983080123783e-01
1.966319880081116935e+03 1.113608055385109652e-01
1.965590017359245394e+03 1.466104587229859549e-02
1.964860249117677085e+03 -9.116608808247375281e-03
1.964130575345954639e+03 3.776600922103560271e-02
1.963400996033624324e+03 6.053170569765276010e-02
1.962671511170241502e+03 3.700080909274117147e-02
1.961942120745350621e+03 3.664287066218364919e-02
1.961212824748507046e+03 5.875681856122022539e-02
1.960483623169262501e+03 -1.422185790769258107e-01
1.959754515997175986e+03 5.761179373711629997e-02
1.959025503221799227e+03 7.894039100408925536e-02
1.958296584832693043e+03 7.815877308551417990e-02
1.957567760819416435e+03 -8.340062634739960762e-03
1.956839031171528404e+03 -8.264941963432510461e-03
1.956110395878595227e+03 5.507701770703046784e-02
1.955381854930179543e+03 3.386162666564265095e-02
1.954653408315847628e+03 2.421479407716254084e-01
1.953925056025163940e+03 -4.945607719847374545e-02
1.953196798047700213e+03 1.562324110544080769e-01
1.952468634373024543e+03 9.387395626086061928e-02
1.951740564990708663e+03 7.296418233181567459e-02
1.951012589890327945e+03 -7.851948177955279939e-03
1.950284709061454123e+03 1.713038140032989987e-01
1.949556922493662569e+03 1.502527768556713994e-01
1.948829230176534111e+03 1.294035257098097857e-01
1.948101632099647759e+03 1.180229359036074656e-02
1.947374128252580704e+03 5.029150519148141429e-02
1.946646718624917412e+03 3.077109190638327788e-02
1.945919403206240531e+03 -8.353863653175842841e-02
1.945192181986138166e+03 3.031831781811823723e-02
1.944465054954191146e+03 1.052396807084059333e-01
1.943738022099991213e+03 4.858181911687699944e-02
1.943011083413128290e+03 1.406344037681756809e-01
1.942284238883190483e+03 1.397757453703194763e-01
1.941557488499776809e+03 1.102946753734543837e-02
1.940830832252473556e+03 -6.146089853482698123e-02
1.940104270130877921e+03 1.006715804890284671e-01
1.939377802124592563e+03 -1.141275253301388959e-01
1.938651428223209223e+03 6.374441098513712600e-02
1.937925148416330558e+03 4.572080222058780979e-02
1.937198962693561043e+03 1.673967171025078360e-01
1.936472871044499698e+03 6.232616099473494570e-02
1.935746873458750997e+03 7.906548936044209552e-02
1.935020969925924874e+03 2.730630180655709352e-02
1.934295160435623984e+03 -9.144192553462898720e-02
1.933569444977458261e+03 4.371998218250833235e-02
1.932843823541041274e+03 1.779946259500007621e-01
1.932118296115984776e+03 1.007484491387091764e-02
1.931392862691896880e+03 -6.671448561002512635e-03
1.930667523258398433e+03 1.094818139437047921e-01
1.929942277805103004e+03 -2.310696382980844538e-02
1.929217126321631440e+03 9.824689880077277712e-03
1.928492068797599131e+03 4.234889185320095395e-02
1.927767105222630562e+03 9.689689810687754368e-03
1.927042235586346578e+03 2.188939260601678594e-01
1.926317459878369846e+03 2.556827819049760711e-02
1.925592778088330306e+03 8.900863193258681805e-02
1.924868190205850624e+03 4.106952045400736467e-02
1.924143696220558923e+03 -3.776625937483130829e-02
1.923419296122086962e+03 1.186380740917623439e-01
1.922694989900066503e+03 9.261470850658575643e-03
1.921970777544131124e+03 7.095994179851707051e-02
1.921246659043912587e+03 8.591032210503155020e-02
1.920522634389049927e+03 1.311646445562424657e-01
1.919798703569176723e+03 6.969707664479050935e-02
1.919074866573935651e+03 -2.121962584088622414e-02
1.918351123392963927e+03 8.407930007871686207e-02
1.917627474015906046e+03 1.135722914567663111e-01
1.916903918432404680e+03 5.351946009427625134e-02
1.916180456632102505e+03 -6.022523274301890342e-03
1.915457088604651290e+03 6.770680478078018594e-02
1.914733814339691889e+03 6.735069189698379699e-02
1.914010633826877893e+03 1.253453631885974306e-01
1.913287547055861069e+03 1.101743481500169486e-01
1.912564554016291368e+03 8.076011953253603437e-02
1.911841654697820559e+03 8.034710437754272183e-02
1.911118849090111325e+03 5.133544880193175591e-02
1.910396137182815437e+03 5.107397951725266283e-02
1.909673518965590119e+03 5.084546032350841654e-02
1.908950994428098056e+03 5.057601242041701722e-02
1.908228563559998292e+03 2.228830088078565322e-02
1.907506226350953511e+03 8.224371114802656382e-03
1.906783982790633672e+03 7.757559350779745511e-02
1.906061832868697820e+03 1.048434087078662091e-01
1.905339776574814096e+03 9.057102445425890824e-02
1.904617813898652457e+03 6.276705991973638432e-02
1.903895944829884684e+03 4.885095658867345120e-02
1.903174169358182553e+03 1.027689326748767729e-01
1.902452487473217843e+03 4.841485481515322292e-02
1.901730899164664152e+03 3.474626201749043269e-02
1.901009404422200532e+03 8.805110011306489792e-02
1.900288003235502401e+03 7.803236324498362929e-03
1.899566695594250632e+03 1.268487629450100185e-01
1.898845481488124278e+03 1.130658629386496472e-01
1.898124360906806032e+03 1.255830827035230024e-01
1.897403333839982224e+03 4.676577644796482691e-02
1.896682400277333727e+03 5.950299638715449840e-02
1.895961560208552328e+03 4.630069484755569564e-02
1.895240813623320719e+03 1.746869255583507197e-01
1.894520160511332506e+03 -5.320470598337314477e-03
1.893799600862277657e+03 1.602765385608805049e-01
1.893079134665846141e+03 7.077004365164875355e-02
1.892358761911738839e+03 7.052306591300659677e-02
1.891638482589643900e+03 7.022787028438422230e-02
1.890918296689264025e+03 1.075833969415870561e-01
1.890198204200294640e+03 8.210418625097384848e-02
1.889478205112436626e+03 1.438123287362851055e-01
1.888758299415390866e+03 5.663820872795141681e-02
1.888038487098861879e+03 1.178685747354880353e-01
1.887318768152556004e+03 6.836887194256155431e-02
1.886599142566175942e+03 5.585280938671306761e-02
1.885879610329428033e+03 6.774389846345947597e-02
1.885160171432025891e+03 7.950231199259641390e-02
1.884440825863677674e+03 3.104037455315343183e-02
1.883721573614096997e+03 4.286085497284915224e-02
1.883002414672993837e+03 1.261754540339214969e-01
1.882283349030087265e+03 4.248824328743353723e-02
1.881564376675092717e+03 1.014387892281113784e-01
1.880845497597725625e+03 1.245204709672528137e-01
1.880126711787706881e+03 4.193123195616273863e-02
1.879408019234761014e+03 4.175882963317353869e-02
1.878689419928603456e+03 6.480076305393785152e-02
1.877970913858966014e+03 -1.646325097955079683e-02
1.877252501015567759e+03 7.578019600211062523e-02
1.876534181388136858e+03 7.545929129882207598e-02
1.875815954966406935e+03 8.655957006406320153e-02
1.875097821740102518e+03 1.089499757619901005e-01
1.874379781698955412e+03 1.784540956028877676e-02
1.873661834832701061e+03 8.547007001103278101e-02
1.872943981131074906e+03 6.264276165872452451e-02
1.872226220583806935e+03 1.742911397706590759e-01
1.871508553180641684e+03 1.401524467306582977e-01
1.870790978911310958e+03 8.406205235810827736e-02
1.870073497765559296e+03 1.279188305564859796e-01
1.869356109733129415e+03 7.248297103824695442e-02
1.868638814803762216e+03 2.826101646463764425e-02
1.867921612967202236e+03 -4.678166378423907756e-03
1.867204504213199471e+03 2.803703088381321110e-02
1.866487488531500276e+03 -4.641350392154036490e-03
1.865770565911849189e+03 9.261568300303509027e-02
1.865053736344003482e+03 8.145501011719270823e-02
1.864336999817709511e+03 5.984150286865936447e-02
1.863620356322728185e+03 4.880746702385314884e-02
1.862903805848809498e+03 1.669865670668958801e-02
1.862187348385710720e+03 5.906113232478902436e-02
1.861470983923190943e+03 1.010911202575313639e-01
1.860754712451011073e+03 1.217525147764271370e-01
1.860038533958930202e+03 1.213034291945685045e-01
1.859322448436711056e+03 5.942207715616613407e-03
1.858606455874121821e+03 1.632364152156010745e-02
1.857890556260923404e+03 6.809090949403323600e-02
1.857174749586883991e+03 3.684878500060084078e-02
1.856459035841773584e+03 4.699854772151672300e-02
1.855743415015360370e+03 1.189777363090164797e-01
1.855027887097419807e+03 8.780670110335098144e-02
1.854312452077721900e+03 5.789689470910188221e-03
1.853597109946040291e+03 7.702138270360425754e-02
1.852881860692154078e+03 1.274567577927535611e-01
1.852166704305836902e+03 9.670493287712880748e-02
1.851451640776871500e+03 7.627388748767464921e-02
1.850736670095038789e+03 6.594879108129683698e-02
1.850021792250119688e+03 8.576884049439557900e-02
1.849307007231896932e+03 9.542904863371216850e-02
1.848592315030153259e+03 6.525031319257232343e-02
1.847877715634680499e+03 1.640265994989947851e-01
1.847163209035263208e+03 7.462216986644804040e-02
1.846448795221691398e+03 8.418519970157245513e-02
1.845734474183755083e+03 1.426549167997152034e-01
1.845020245911249731e+03 9.331291250156913131e-02
1.844306110393968993e+03 1.027101536200353826e-01
1.843592067621704700e+03 2.482570981259406978e-02
1.842878117584255961e+03 1.309318260714097126e-01
1.842164260271421881e+03 6.313454673802944284e-02
1.841450495672999750e+03 7.259557017367804232e-02
1.840736823778794133e+03 1.493836592284915506e-02
1.840023244578609592e+03 5.318790122167518786e-02
1.839309758062243418e+03 7.203949097053918837e-02
1.838596364219505631e+03 1.002760035412110506e-01
1.837883063040206252e+03 9.044893791979925768e-02
1.837169854514148028e+03 1.090096687940390746e-01
1.836456738631144617e+03 1.274080702205187265e-01
1.835743715381009679e+03 8.014103431613928130e-02
1.835030784753553235e+03 1.544931498865654840e-01
1.834317946738592582e+03 1.446603299710770008e-01
1.833605201325941380e+03 8.856303011079291743e-02
1.832892548505418745e+03 1.067277924478261253e-01
1.832179988266843793e+03 1.431808634114636047e-01
1.831467520600037460e+03 9.682910657522401932e-02
1.830755145494820681e+03 8.763030263603445447e-02
1.830042862941019848e+03 8.761324704519320161e-02
1.829330672928457716e+03 5.091795728237567126e-02
1.828618575446964314e+03 5.072757267035380574e-02
1.827906570486360579e+03 1.419157089490135498e-02
1.827194658036481997e+03 1.504207216752767862e-01
1.826482838087158598e+03 1.319409730768258127e-01
1.825771110628224051e+03 1.404682411143563792e-01
1.825059475649510205e+03 1.309592868546630429e-01
1.824347933140854366e+03 7.668833885850709353e-02
1.823636483092090202e+03 8.532445035086171081e-02
1.822925125493060477e+03 1.116414186733446223e-01
1.822213860333600678e+03 1.023150736970415975e-01
1.821502687603559025e+03 1.369834010065401793e-02
1.820791607292771005e+03 1.102949565876255034e-01
1.820080619391086657e+03 9.233678835613616520e-02
1.819369723888348744e+03 9.198098651869686393e-02
1.818658920774407306e+03 9.161351264193208499e-02
1.817948210039108744e+03 1.344572233756091695e-01
1.817237591672303097e+03 1.254500356145871742e-01
1.816527065663844041e+03 6.486029651031850751e-02
1.815816632003587074e+03 7.320276808819442538e-02
1.815106290681382234e+03 1.753072279862503413e-01
1.814396041687088655e+03 7.267400467382267859e-02
1.813685885010565471e+03 1.061820435857470935e-01
1.812975820641666360e+03 7.206342332487745972e-02
1.812265848570257731e+03 9.701875150725117192e-02
1.811555968786200538e+03 8.814855540278446200e-02
1.810846181279359371e+03 2.956142761593587298e-02
1.810136486039593365e+03 1.208939856881392355e-01
1.809426883056778024e+03 9.570929344294522301e-02
1.808717372320776121e+03 1.202558936252549615e-01
1.808007953821459523e+03 1.034476606202607007e-01
1.807298627548696459e+03 6.206296576159398004e-02
1.806589393492362433e+03 9.472657418116993411e-02
1.805880251642332951e+03 8.629866160860311108e-02
1.805171201988479879e+03 1.022026035232900948e-01
1.804462244520680542e+03 1.434096055218583021e-01
1.803753379228815902e+03 1.268371391802947945e-01
1.803044606102765101e+03 1.347467846700269034e-01
1.802335925132410921e+03 9.383689510648875187e-02
1.801627336307634323e+03 1.423299896781002327e-01
1.800918839618319907e+03 1.501589331134632610e-01
1.800210435054354093e+03 5.288008458662395161e-02
1.799502122605626937e+03 1.173406178604255445e-01
1.798793902262024858e+03 1.413780991768288642e-01
1.798085774013436094e+03 1.333674365026671638e-01
1.797377737849756159e+03 5.263429309962008168e-02
1.796669793760875109e+03 8.466155989627155432e-02
1.795961941736695735e+03 6.856159836943216679e-02
1.795254181767102637e+03 1.165452727998429194e-01
1.794546513842002241e+03 6.857044451399420260e-02
1.793838937951291882e+03 1.005194185024469167e-01
1.793131454084872530e+03 1.403062596246067995e-01
1.792424062232645156e+03 7.620177448856804703e-02
1.791716762384512549e+03 1.397882437555708068e-01
1.791009554530384776e+03 1.156428441125312012e-01
1.790302438660162807e+03 7.571707398951847690e-02
1.789595414763758527e+03 7.557568920257520806e-02
1.788888482831078363e+03 9.913597750542665898e-02
1.788181642852037839e+03 9.103732625501542719e-02
1.787474894816548840e+03 1.459467361634673999e-01
1.786768238714521431e+03 1.299242094665833125e-01
1.786061674535874772e+03 9.038856571521966532e-02
1.785355202270526206e+03 1.294877052709474397e-01
1.784648821908393074e+03 9.780061528300622309e-02
1.783942533439394538e+03 5.081147888051312095e-02
1.783236336853453395e+03 1.048203027763244810e-01
1.782530232140494263e+03 1.590406873058707871e-01
1.781824219290438123e+03 9.708393120917667429e-02
1.781118298293213229e+03 1.279186995452876174e-01
1.780412469138747838e+03 8.932067012905035852e-02
1.779706731816968386e+03 1.276955880740713589e-01
1.779001086317806767e+03 8.137935027981930969e-02
1.778295532631194874e+03 5.810865893637469359e-02
1.777590070747064601e+03 1.664277399059452822e-01
1.776884700655355118e+03 8.903193288698627028e-02
1.776179422345994681e+03 1.505758153643270147e-01
1.775474235808929734e+03 1.427003587466322831e-01
1.774769141034097629e+03 1.040695540395887159e-01
1.774064138011435716e+03 1.115981921360764406e-01
1.773359226730888622e+03 1.267248392166247517e-01
1.772654407182399154e+03 1.188398468934372953e-01
1.771949679355913759e+03 1.032688818359788763e-01
1.771245043241377061e+03 -1.101434216360186319e-01
1.770540498828739146e+03 4.009751430365427610e-02
1.769836046107950096e+03 3.052365643012318330e-02
1.769131685068958177e+03 8.145442413248775437e-02
1.768427415701718928e+03 1.396722571735037333e-01
1.767723237996186072e+03 1.392788242044998848e-01
1.767019151942313329e+03 1.014495388216022781e-01
1.766315157530059878e+03 1.539641256090709398e-01
1.765611254749384898e+03 2.439451157108514512e-01
1.764907443590242110e+03 8.647425456496946050e-02
1.764203724042601607e+03 1.014647811633545144e-01
1.763500096096422567e+03 1.014564667899217898e-01
1.762796559741667807e+03 1.089868829369372988e-01
1.762093114968303780e+03 1.314890003670225183e-01
1.761389761766300580e+03 1.537283613940444160e-01
1.760686500125624661e+03 7.875020783293074089e-02
1.759983330036247935e+03 4.884870169955378427e-02
1.759280251488142312e+03 1.159119242968539715e-01
1.758577264471279705e+03 1.154123412303558610e-01
1.757874368975633843e+03 1.600141360540656699e-01
1.757171564991183914e+03 1.228504044619063151e-01
1.756468852507905467e+03 1.228626794453181598e-01
1.755766231515781328e+03 1.154408072196457247e-01
1.755063702004787046e+03 1.080363074859055500e-01
1.754361263964907266e+03 1.972705903762238255e-01
1.753658917386126632e+03 1.749203200163657046e-01
1.752956662258427968e+03 1.600468684553823795e-01
1.752254498571797740e+03 1.748043344615229366e-01
1.751552426316229685e+03 1.971066748002977265e-01
1.750850445481706629e+03 9.304739509335108183e-02
1.750148556058222312e+03 2.044863039477966549e-01
1.749446758035768653e+03 1.524513721434767044e-01
1.748745051404341211e+03 1.375602346844884694e-01
1.748043436153933726e+03 1.887900057501559481e-01
1.747341912274545393e+03 1.665686104970887926e-01
1.746640479756169952e+03 1.299523735393964818e-01
1.745939138588812057e+03 1.823972985374346378e-01
1.745237888762472721e+03 1.754704035968913667e-01
1.744536730267149323e+03 1.460092203940747124e-01
1.743835663092853792e+03 1.389737942483648125e-01
1.743134687229587144e+03 1.995620253655861487e-01
1.742433802667359487e+03 2.756162835969196423e-01
1.741733009396177295e+03 2.309995002611779924e-01
1.741032307406050677e+03 1.709273696525458741e-01
1.740331696686993382e+03 2.171444612060514090e-01
1.739631177229017339e+03 2.788503296825023958e-01
1.738930749022136297e+03 1.641504632844429656e-01
1.738230412056367641e+03 2.940504221206725610e-01
1.737530166321730576e+03 2.255484914510164363e-01
1.736830011808242489e+03 2.103973838181848188e-01
1.736129948505920765e+03 2.555159147083069238e-01
1.735429976404793706e+03 2.403275049301168420e-01
1.734730095494880516e+03 2.327695941216037512e-01
1.734030305766205856e+03 2.557045605580820502e-01
1.733330607208798028e+03 2.710262628345045943e-01
1.732630999812685332e+03 2.108243857888249528e-01
1.731931483567896066e+03 2.654648056661241262e-01
1.731232058464463989e+03 2.125166680215011539e-01
1.730532724492415582e+03 2.599243453215965838e-01
1.729833481641790058e+03 2.920844923315100150e-01
1.729134329902619356e+03 3.010473566407950163e-01
1.728435269264940871e+03 3.494125491622917523e-01
1.727736299718795635e+03 3.429576088520462362e-01
1.727037421254221044e+03 3.760508444228953806e-01
1.726338633861258131e+03 2.822387889985276122e-01
1.725639937529949748e+03 3.631539094648810195e-01
1.724941332250338746e+03 2.685369671150500404e-01
1.724242818012475254e+03 3.501636975366083093e-01
1.723544394806403943e+03 2.304079678565641720e-01
1.722846062622169484e+03 2.558792109547309845e-01
1.722147821449827461e+03 3.223441760817745694e-01
1.721449671279428003e+03 3.075312217575572604e-01
1.720751612101019418e+03 3.666644904484029910e-01
1.720053643904662749e+03 3.104812364742683961e-01
1.719355766680413581e+03 3.037311048509484523e-01
1.718657980418325678e+03 2.298989765502399973e-01
1.717960285108458265e+03 2.142605813291744987e-01
1.717262680740872383e+03 2.491005049493544565e-01
1.716565167305632713e+03 1.060980616513414743e-01
1.715867744792798476e+03 2.260154907779422240e-01
1.715170413192434353e+03 2.614126165160876591e-01
1.714473172494610480e+03 2.369182976181750389e-01
1.713776022689391539e+03 1.600025397802666560e-01
1.713078963766847664e+03 2.040240722759508740e-01
1.712381995717048994e+03 2.135517161814481368e-01
1.711685118530069303e+03 1.881485964391639565e-01
1.710988332195980547e+03 1.803940646695422478e-01
1.710291636704860139e+03 1.902494999232012540e-01
1.709595032046781853e+03 2.269465943267388042e-01
1.708898518211823102e+03 2.461238153213777813e-01
1.708202095190063119e+03 1.305491782431627557e-01
1.707505762971588410e+03 2.218324973290985713e-01
1.706809521546478209e+03 1.411213443783394805e-01
1.706113370904813564e+03 1.053622928058037950e-01
1.705417311036682804e+03 1.151747955843961391e-01
1.704721341932170617e+03 1.807570927484960788e-01
1.704025463581370786e+03 1.725152421181345430e-01
1.703329675974366182e+03 1.454050358072018767e-01
1.702633979101252407e+03 2.406622125110134125e-01
1.701938372952121426e+03 1.376691340762682680e-01
1.701242857517067023e+03 1.289534903694121992e-01
1.700547432786182981e+03 9.130130071682125703e-02
1.699852098749568540e+03 2.251511514544141113e-01
1.699156855397324762e+03 1.395636259561593151e-01
1.698461702719547247e+03 1.779812931196777803e-01
1.697766640706338876e+03 4.325545671689346588e-02
1.697071669347804345e+03 7.206716692229349353e-02
1.696376788634046534e+03 7.204477483304869145e-02
1.695681998555171958e+03 1.488483314118336787e-01
1.694987299101290773e+03 1.487821898243469332e-01
1.694292690262505857e+03 9.105097618348732824e-02
1.693598172028931003e+03 3.351285783550828068e-02
1.692903744390680004e+03 1.434227985038023442e-02
1.692209407337861194e+03 1.675786118771625810e-01
1.691515160860595643e+03 5.279730947980001976e-02
1.690821004948995324e+03 4.767199898509598063e-03
1.690126939593177667e+03 4.312871961980419000e-02
1.689432964783263742e+03 1.006075785443098086e-01
1.688739080509372798e+03 7.180646728169995385e-02
1.688045286761631360e+03 7.173657785383032170e-02
1.687351583530156859e+03 1.099880126820405590e-01
1.686657970805079458e+03 4.297139949837510547e-02
1.685964448576522045e+03 2.383359951330531190e-02
1.685271016834612965e+03 2.382089637642783100e-02
1.684577675569482381e+03 4.713907621662545046e-03
1.683884424771262275e+03 1.423820098286151040e-02
1.683191264430086449e+03 -4.292300835009681126e-02
1.682498194536085066e+03 4.680702429331815018e-03
1.681805215079395566e+03 8.984491738493077806e-02
1.681112326050153570e+03 -1.423826994821635744e-02
1.680419527438500154e+03 -6.130220689776468695e-02
1.679726819234572758e+03 7.040219609948224211e-02
1.679034201428512461e+03 4.607239532007517853e-03
1.678341674010462157e+03 3.264273331873399075e-02
1.677649236970566562e+03 7.921495705011609434e-02
1.676956890298970393e+03 4.177462754545990808e-02
1.676264633985823821e+03 -4.202552725339985668e-02
1.675572468021273380e+03 6.016872209116359838e-02
1.674880392395467425e+03 6.025493282418369068e-02
1.674188407098559765e+03 -4.731974368253678322e-03
1.673496512120702391e+03 1.247926663129700214e-01
1.672804707452050934e+03 -3.241796123281342340e-02
1.672112993082759203e+03 6.904446018535079221e-02
1.671421369002986467e+03 9.630792496602613717e-02
1.670729835202890172e+03 6.889748444691898288e-02
1.670038391672631406e+03 1.372664478679248845e-02
1.669347038402373073e+03 5.077721423808662093e-02
1.668655775382276261e+03 1.530015559513734080e-01
1.667964602602507512e+03 1.906745456978107545e-01
1.667273520053233369e+03 6.055454685659897307e-02
1.666582527724618558e+03 8.883528909308613386e-02
1.665891625606835078e+03 1.395816735319432497e-02
1.665200813690053110e+03 8.936347903600834475e-02
1.664510091964442836e+03 1.558124703960854507e-01
1.663819460420179894e+03 1.467656032529281729e-01
1.663128919047438103e+03 1.757327026729154917e-01
1.662438467836393102e+03 1.763267698285056750e-01
1.661748106777225985e+03 1.768500009770016812e-01
1.661057835860112391e+03 2.062010909842571238e-01
1.660367655075237053e+03 1.201784197274746169e-01
1.659677564412781066e+03 2.847276256778586978e-01
1.658987563862923707e+03 3.244064469714623700e-01
1.658297653415855166e+03 3.059504858273122130e-01
1.657607833061763813e+03 2.581294328185015363e-01
1.656918102790832563e+03 2.980506158284849105e-01
1.656228462593253425e+03 3.088645304832337013e-01
1.655538912459218409e+03 3.491735301631944677e-01
1.654849452378917704e+03 3.997526616254190590e-01
1.654160082342548776e+03 4.109064842161769260e-01
1.653470802340305454e+03 3.624792261848668318e-01
1.652781612362383385e+03 4.235243345224118383e-01
1.652092512398981853e+03 2.947817512290067388e-01
1.651403502440301963e+03 4.162618887253810018e-01
1.650714582476544820e+03 4.574550855365101532e-01
1.650025752497911526e+03 6.400104287977512740e-01
1.649337012494606824e+03 5.698902460896353439e-01
1.648648362456839095e+03 5.208128636663653666e-01
1.647959802374813080e+03 6.835757175434745703e-01
1.647271332238738978e+03 5.934712012619556276e-01
1.646582952038825169e+03 6.353802791372726855e-01
1.645894661765285491e+03 6.367264602794808770e-01
1.645206461408330142e+03 5.459097803196807375e-01
1.644518350958176597e+03 5.472224670345282593e-01
1.643830330405038694e+03 7.024251835203271233e-01
1.643142399739135726e+03 7.247831433879596830e-01
1.642454558950686987e+03 8.299453993846656052e-01
1.641766808029909953e+03 8.112076019366507573e-01
1.641079146967025736e+03 8.030445978334845858e-01
1.640391575752264544e+03 8.153175482684777986e-01
1.639704094375845671e+03 8.489379522291085056e-01
1.639016702827995687e+03 9.135474682956858938e-01
1.638329401098942981e+03 1.000000000000000000e+00
1.637642189178917761e+03 8.661953519763047060e-01
1.636955067058150235e+03 9.315970713850053597e-01
1.636268034726870610e+03 7.862498189510898072e-01
1.635581092175316371e+03 8.073340877794494830e-01
1.634894239393719545e+03 8.103201669001000029e-01
1.634207476372315796e+03 7.918037554437024061e-01
1.633520803101346246e+03 8.269996386982817471e-01
1.632834219571048379e+03 7.549756420938914525e-01
1.632147725771663318e+03 8.114363283393303261e-01
1.631461321693434002e+03 7.713250055945432004e-01
1.630775007326603372e+03 6.551073960043051203e-01
1.630088782661418009e+03 8.315513137913358443e-01
1.629402647688122670e+03 6.598820921027147568e-01
1.628716602396969392e+03 5.967971470562450920e-01
1.628030646778202936e+03 6.540948464052156464e-01
1.627344780822077155e+03 6.012225082826364586e-01
1.626659004518845904e+03 6.035875838132719329e-01
1.625973317858757582e+03 6.615969986868803776e-01
1.625287720832075138e+03 6.976969884684545153e-01
1.624602213429050607e+03 5.770633053887918029e-01
1.623916795639945121e+03 5.116772891487202379e-01
1.623231467455016173e+03 5.702101704649573666e-01
1.622546228864528530e+03 4.590022723321005582e-01
1.621861079858741505e+03 5.519018396726569353e-01
1.621176020427919866e+03 5.083144394043295211e-01
1.620491050562330202e+03 3.727261819683480026e-01
1.619806170252242737e+03 3.956354766904533471e-01
1.619121379487920422e+03 4.417079251822980668e-01
1.618436678259638938e+03 4.187740562840748804e-01
1.617752066557664875e+03 3.613809508759492917e-01
1.617067544372273915e+03 3.381749484186147847e-01
1.616383111693739920e+03 4.183331125384847082e-01
1.615698768512340393e+03 3.391294589198226017e-01
1.615014514818352836e+03 1.438895319493156411e-01
1.614330350602052931e+03 1.906717543526513792e-01
1.613646275853723637e+03 9.832301207744230387e-02
1.612962290563644274e+03 3.201524793017291870e-01
1.612278394722103258e+03 1.340222518351912584e-01
1.611594588319378090e+03 1.579199780771781969e-01
1.610910871345760825e+03 1.464463765428672404e-01
1.610227243791539877e+03 1.462649647461969626e-01
1.609543705646998205e+03 1.582194370861600696e-01
1.608860256902433321e+03 2.290888279956256046e-01
1.608176897548133638e+03 2.059311951149712383e-01
1.607493627574389393e+03 2.060341030366636683e-01
1.606810446971501733e+03 1.237600734907581546e-01
1.606127355729764531e+03 6.475350001753399365e-02
1.605444353839475298e+03 1.243106682845329242e-01
1.604761441290931543e+03 1.602874169896315870e-01
1.604078618074438054e+03 -6.449996614852250218e-03
1.603395884180295980e+03 1.609609043783325477e-01
1.602713239598808286e+03 -1.846566078269080632e-02
1.602030684320277942e+03 1.375730008708357099e-01
1.601348218335017009e+03 1.252678479724581850e-01
1.600665841633328455e+03 6.521297299833778149e-02
1.599983554205524342e+03 1.370731713101731863e-01
1.599301356041914914e+03 6.538330914100755342e-02
1.598619247132812234e+03 2.948473693461587178e-02
1.597937227468532001e+03 2.948870945480311020e-02
1.597255297039386278e+03 -3.055920921572353316e-02
1.596573455835696222e+03 -4.263155046314728164e-02
1.595891703847777535e+03 6.570383931388421028e-02
1.595210041065951373e+03 1.501872561895978286e-01
1.594528467480535255e+03 1.259287119510904829e-01
1.593846983081855797e+03 6.568978655013506252e-02
1.593165587860237792e+03 5.358128295226105564e-02
1.592484281806002400e+03 -6.566824874405888593e-03
1.591803064909481691e+03 5.360870255976152993e-02
1.591121937160998641e+03 1.137736455957529952e-01
1.590440898550888960e+03 -6.579528300152831695e-03
1.589759949069481081e+03 -1.863063922126012226e-02
1.589079088707108895e+03 8.974004432978002765e-02
1.588398317454104472e+03 -1.863931203742276443e-02
1.587717635300805341e+03 7.774201027331066605e-02
1.587037042237549031e+03 2.954254228815622260e-02
1.586356538254673069e+03 6.571103059826718940e-02
1.585676123342520441e+03 7.772590931002423820e-02
1.584995797491428675e+03 8.978257218686050423e-02
1.584315560691744395e+03 1.748168140917287158e-02
1.583635412933810585e+03 1.138334671554597360e-01
1.582955354207972050e+03 6.562452709612991153e-02
1.582275384504577232e+03 1.500140576069799447e-01
1.581595503813976393e+03 2.953397379097840239e-02
1.580915712126517974e+03 5.366066407202185751e-02
1.580236009432555875e+03 1.748614365155539904e-02
1.579556395722442176e+03 1.753277020580058798e-02
1.578876870986530776e+03 7.827063339904433148e-02
1.578197435215177393e+03 -1.041128925119334248e-01
1.577518088398743203e+03 4.210150388207257316e-02
1.576838830527582104e+03 1.034666341788208488e-01
1.576159661592058910e+03 6.689997981467858679e-02
1.575480581582536615e+03 1.163689854329691686e-01
1.574801590489372757e+03 7.945110640052521767e-02
1.574122688302937604e+03 7.929518051544182100e-02
1.573443875013595971e+03 1.781763369082180540e-02
1.572765150611714489e+03 -6.824768055879077561e-03
1.572086515087665248e+03 5.489964507961349327e-02
1.571407968431814879e+03 1.905811960989542142e-01
1.570729510634537291e+03 7.957204242540635852e-02
1.570051141686210030e+03 5.509666667023530723e-02
1.569372861577201547e+03 -1.064130289520049677e-01
1.568694670297894845e+03 5.547824992509786668e-02
1.568016567838662013e+03 1.934960708045085354e-01
1.567338554189886054e+03 1.187746745217301975e-01
1.566660629341948152e+03 8.134864940050065552e-02
1.565982793285229491e+03 1.196392065782697911e-01
1.565305046010113074e+03 5.649940981451660044e-02
1.564627387506985542e+03 6.949316241957746720e-02
1.563949817766233537e+03 1.209584694159236418e-01
1.563272336778243698e+03 1.081645941907506403e-01
1.562594944533408125e+03 8.256523593168958730e-02
1.561917641022115276e+03 9.539730015691788578e-02
1.561240426234762708e+03 1.082195321204331151e-01
1.560563300161735242e+03 8.257446816887932528e-02
1.559886262793437709e+03 1.594806523096304329e-01
1.559209314120264025e+03 8.272558534724462620e-02
1.558532454132609928e+03 9.540806687634646732e-02
1.557855682820878428e+03 1.724331689576315552e-01
1.557179000175468900e+03 -9.709009843751710556e-02
1.556502406186782537e+03 2.111446229484894022e-01
1.555825900845229626e+03 1.339037371145162525e-01
1.555149484141209541e+03 1.730512466238145475e-01
1.554473156065132571e+03 1.866143855992592748e-01
1.553796916607403546e+03 9.648918303088886705e-02
1.553120765758438210e+03 1.749653419298634882e-01
1.552444703508643215e+03 1.364051909419538022e-01
1.551768729848434305e+03 3.598611958442003433e-01
1.551092844768223586e+03 3.350447430939680338e-01
1.550417048258428622e+03 2.173446960716729215e-01
1.549741340309466977e+03 2.578937460386698799e-01
1.549065720911756216e+03 7.241827769718872654e-02
1.548390190055715721e+03 7.268634764938258774e-02
1.547714747731770331e+03 2.341046793048213448e-01
1.547039393930337610e+03 2.349423580388053656e-01
1.546364128641846037e+03 2.078122990749356747e-01
1.545688951856722269e+03 3.275145569404921270e-02
1.545013863565391148e+03 2.209862383110716977e-01
1.544338863758284788e+03 1.267602756205960524e-01
1.543663952425828029e+03 3.144165358714700043e-01
1.542989129558460263e+03 2.605877350473645993e-01
1.542314395146606330e+03 1.934107388203984701e-01
1.541639749180707440e+03 2.471065398556082926e-01
1.540965191651197529e+03 1.537156230007134250e-01
1.540290722548512349e+03 2.891463657525982223e-01
1.539616341863091293e+03 2.087030453281517872e-01
1.538942049585379209e+03 2.286656007442608718e-01
1.538267845705811851e+03 3.032956623338615154e-01
1.537593730214839525e+03 2.963823707829542076e-01
1.536919703102899803e+03 2.894762376326561748e-01
1.536245764360442990e+03 4.472603989397805346e-01
1.535571913977913937e+03 4.820253305591979953e-01
1.534898151945768404e+03 4.896027969474932018e-01
1.534224478254449423e+03 2.830279369323361327e-01
1.533550892894414574e+03 3.951202820204361976e-01
1.532877395856112344e+03 2.426072673272847702e-01
1.532203987130002133e+03 2.018977344072111491e-01
1.531530666706537886e+03 3.717408083579896716e-01
1.530857434576177184e+03 3.030224133582487545e-01
1.530184290729383065e+03 2.335097655731020461e-01
1.529511235156611292e+03 1.776098340158568933e-01
1.528838267848326723e+03 3.079729468474568521e-01
1.528165388794992396e+03 1.362137516744168497e-01
1.527492597987074987e+03 3.402924105555462653e-01
1.526819895415037536e+03 2.838051782980996474e-01
1.526147281069352175e+03 1.384855228190957910e-01
1.525474754940487401e+03 2.721464146212984603e-01
1.524802317018911708e+03 1.696564738541499195e-01
1.524129967295099050e+03 3.199751160944741546e-01
1.523457705759523378e+03 2.467613371701908309e-01
1.522785532402660465e+03 3.084978801328961961e-01
1.522113447214986081e+03 1.887853300529069300e-01
1.521441450186975999e+03 3.120923714253057146e-01
1.520769541309115084e+03 2.370134259780288521e-01
1.520097720571879108e+03 2.538708575625283625e-01
1.519425987965756576e+03 2.242647990661120194e-01
1.518754343481226897e+03 4.288612855568850746e-01
1.518082787108776756e+03 3.531047437227979313e-01
1.517411318838892839e+03 3.236235398149639453e-01
1.516739938662060013e+03 3.418072880148644299e-01
1.516068646568775875e+03 3.600116809219631731e-01
1.515397442549523475e+03 4.433959162227048001e-01
1.514726326594802231e+03 2.347253914788263451e-01
1.514055298695102465e+03 3.347364971197683836e-01
1.513384358840919958e+03 3.533955245310643201e-01
1.512713507022752310e+03 3.060590559022601798e-01
1.512042743231095301e+03 3.585842890894994639e-01
1.511372067456453806e+03 2.093143205952786579e-01
1.510701479689327243e+03 3.125504830142969981e-01
1.510030979920216851e+03 3.319952320164257231e-01
1.509360568139627503e+03 4.377140984613995256e-01
1.508690244338065895e+03 2.499638854648598696e-01
1.508020008506035083e+03 5.309112304795040593e-01
1.507349860634049037e+03 3.411744916320850196e-01
1.506679800712618089e+03 3.256795027345861238e-01
1.506009828732247115e+03 3.814333302900277944e-01
1.505339944683453723e+03 2.764786988415077751e-01
1.504670148556753702e+03 4.047632881553308026e-01
1.504000440342659203e+03 4.805391670573129770e-01
1.503330820031687836e+03 3.372111394205645762e-01
1.502661287614360845e+03 4.319844775327696396e-01
1.501991843081195839e+03 3.977349618274548249e-01
1.501322486422715883e+03 3.820215214085168065e-01
1.500653217629442224e+03 3.094449658826641247e-01
1.499984036691901565e+03 4.065293079275377197e-01
1.499314943600620609e+03 4.477519873980586040e-01
1.498645938346122421e+03 3.546786551069668891e-01
1.497977020918939161e+03 3.767917505542027201e-01
1.497308191309599351e+03 2.622977872825977830e-01
1.496639449508636972e+03 2.643687228508518339e-01
1.495970795506582363e+03 3.457477407188978002e-01
1.495302229293971322e+03 2.684701702936089229e-01
1.494633750861339649e+03 2.906427279202317138e-01
1.493965360199224961e+03 2.522041415152605492e-01
1.493297057298168511e+03 4.796854805094626362e-01
1.492628842148706099e+03 2.356230807839587715e-01
1.491960714741384436e+03 5.705762341094704482e-01
1.491292675066742959e+03 4.910651497191109716e-01
1.490624723115324741e+03 5.587654351293690480e-01
1.489956858877681952e+03 3.712499224422557420e-01
1.489289082344357666e+03 1.807555695271928498e-01
1.488621393505900414e+03 3.340557404189113955e-01
1.487953792352866003e+03 6.432020965232955190e-01
1.487286278875799326e+03 5.160753762297696223e-01
1.486618853065259827e+03 4.762368834824736719e-01
1.485951514911797858e+03 4.801774124603173655e-01
1.485284264405971044e+03 1.449798281256742538e-01
1.484617101538337010e+03 5.115345846318333223e-01
1.483950026299457022e+03 4.237124540944526840e-01
1.483283038679888705e+03 6.132948725774926002e-01
1.482616138670195141e+03 5.722849048986861087e-01
1.481949326260941234e+03 5.776647810847204134e-01
1.481282601442688247e+03 2.723408624500183728e-01
1.480615964206004719e+03 4.433772366256450437e-01
1.479949414541461010e+03 4.964472963483892998e-01
1.479282952439622022e+03 8.201243013194131626e-01
1.478616577891058114e+03 5.803356911906806248e-01
1.477950290886346920e+03 5.108279322761396513e-01
1.477284091416056981e+03 7.665761587442441183e-01
1.476617979470764112e+03 4.948415389662509378e-01
1.475951955041045949e+03 9.087795976274906096e-01
1.475286018117480126e+03 4.259386867201688798e-01
1.474620168690646096e+03 5.085657385013087062e-01
1.473954406751123315e+03 6.462879728649459921e-01
1.473288732289493055e+03 4.119688457821482075e-01
1.472623145296340226e+03 4.967991515745050490e-01
1.471957645762255197e+03 4.200947020900617224e-01
1.471292233677815602e+03 5.348801214647078694e-01
1.470626909033615448e+03 4.566785899851079633e-01
1.469961671820241463e+03 6.020257478265509388e-01
1.469296522028284016e+03 3.526017233200238743e-01
1.468631459648335294e+03 5.572011241869962994e-01
1.467966484670994760e+03 4.182826098150262406e-01
1.467301597086850961e+03 7.457112431532643138e-01
1.466636796886501543e+03 8.128244916604299153e-01
1.465972084060545967e+03 8.515819769250203564e-01
1.465307458599583697e+03 7.105209374646136444e-01
1.464642920494214195e+03 5.644862206577123676e-01
1.463978469735044200e+03 4.469468967632714285e-01
1.463314106312671356e+03 3.578871516247104645e-01
1.462649830217704221e+03 8.374644080429259896e-01
1.461985641440747713e+03 7.171575109972631035e-01
1.461321539972414030e+03 6.949090741351247047e-01
1.460657525803309909e+03 7.691619939860476762e-01
1.459993598924045727e+03 8.432787726319386223e-01
1.459329759325231862e+03 8.557534351709492615e-01
1.458666006997487784e+03 6.939568833175345786e-01
1.458002341931427509e+03 8.060349925037427754e-01
1.457338764117663231e+03 1.440201235832629045e+00
1.456675273546818062e+03 7.206546199860861535e-01
1.456011870209509652e+03 5.504426684393866065e-01
1.455348554096359294e+03 3.740915551457017485e-01
1.454685325197990096e+03 9.182607180474338104e-01
1.454022183505025168e+03 7.783520695512877730e-01
1.453359129008089440e+03 7.084010265337270518e-01
1.452696161697809657e+03 8.601206311173928976e-01
1.452033281564818026e+03 2.736727972323260150e-01
1.451370488599737655e+03 3.126084901710406427e-01
1.450707782793204387e+03 8.487261887688415385e-01
1.450045164135850428e+03 1.013001334100126272e+00
1.449382632618307980e+03 6.716526959975356315e-01
1.448720188231214706e+03 1.104920325097953349e+00
1.448057830965204630e+03 4.081336497699629140e-01
1.447395560810919051e+03 8.502100282525402175e-01
1.446733377758997449e+03 6.187195768669921936e-01
1.446071281800079305e+03 7.448440980256222366e-01
1.445409272924805919e+03 7.722571154817998718e-01
1.444747351123825865e+03 4.697850768498190166e-01
1.444085516387782263e+03 5.584745667982066175e-01
1.443423768707321869e+03 6.474693369388607733e-01
1.442762108073093259e+03 7.816780278940422821e-01
1.442100534475746827e+03 5.326511777799596281e-01
1.441439047905931147e+03 7.118072849211763975e-01
1.440777648354303892e+03 4.109371342868102794e-01
1.440116335811515455e+03 9.023849237493140052e-01
1.439455110268223507e+03 4.642093467079130842e-01
1.438793971715085718e+03 6.043942553655571315e-01
1.438132920142754301e+03 8.851335698521937134e-01
1.437471955541897842e+03 6.206484807478970245e-01
1.436811077903170371e+03 8.950520306918469116e-01
1.436150287217240475e+03 6.559025542829170774e-02
1.435489583474769461e+03 6.984505124396370723e-01
1.434828966666422275e+03 7.026677505071755592e-01
1.434168436782869321e+03 4.564927873749765053e-01
1.433507993814775546e+03 9.089082479600485431e-01
1.432847637752813171e+03 5.763649323921129497e-01
1.432187368587650781e+03 5.777062595635704678e-01
1.431527186309964236e+03 1.696198667764706181e-01
1.430867090910427578e+03 9.853281511658241731e-01
1.430207082379713029e+03 6.854258471535478181e-01
1.429547160708503725e+03 5.378709641051092616e-01
1.428887325887471889e+03 1.251779707757137983e-01
1.428227577907302475e+03 4.971643940003356854e-01
1.427567916758673164e+03 5.042952631599497693e-01
1.426908342432268910e+03 1.052734052764786155e+00
1.426248854918776487e+03 4.634407929438242868e-01
1.425589454208875395e+03 7.442914581224289172e-01
1.424930140293257864e+03 9.217239095853101416e-01
1.424270913162610668e+03 2.505456979878163404e-01
1.423611772807624220e+03 7.995777222968340758e-02
1.422952719218990751e+03 -2.122814276484979168e-01
1.422293752387398854e+03 7.933276553855321822e-01
1.421634872303551674e+03 4.427508793340724780e-01
1.420976078958135986e+03 3.267008273784678396e-01
1.420317372341853115e+03 2.698807675713775778e-01
1.419658752445404389e+03 2.375595075849085136e-02
1.419000219259483856e+03 2.687710965984842493e-01
1.418341772774796482e+03 4.644346853677618903e-01
1.417683412982045411e+03 7.233122767978262813e-01
1.417025139871931970e+03 2.805921882015119384e-01
1.416366953435168398e+03 -1.051231348961246120e-01
1.415708853662456022e+03 4.826456932279121759e-01
1.415050840544505263e+03 -5.715731592153805440e-01
1.414392914072026542e+03 2.533742241297257461e-02
1.413735074235732100e+03 7.047260308612067758e-01
1.413077321026334175e+03 1.633022632675146246e-01
1.412419654434546828e+03 5.720010800856609734e-01
1.411762074451085937e+03 2.377337535976462024e-01
1.411104581066669198e+03 -6.206774838546494921e-01
1.410447174272016127e+03 2.794644888487216039e-01
1.409789854057846242e+03 2.756186146078198548e-02
1.409132620414880876e+03 -2.000585613703252386e-01
1.408475473333843183e+03 2.871433449696544210e-02
1.407818412805458138e+03 -5.799981374842708703e-01
1.407161438820448893e+03 -2.065632764012086675e-01
1.406504551369547698e+03 1.854241188839216570e-01
1.405847750443477707e+03 1.884190178723451625e-01
1.405191036032972988e+03 -2.898187518297492549e-01
1.404534408128763971e+03 1.293168042149493990e+00
1.403877866721586543e+03 4.381771615664443176e-01
1.403221411802171133e+03 -2.991150598521515880e-01
1.402565043361253629e+03 -2.230930640740229898e-01
1.401908761389573556e+03 1.170767723472198457e-01
1.401252565877868619e+03 3.881362293448138989e-01
1.400596456816880163e+03 -2.319901856848080590e-01
1.399940434197349532e+03 3.318870177599723970e-02
1.399284498010016250e+03 -2.432526828198397773e-01
1.398628648245630757e+03 -3.430310542572426180e-01
1.397972884894934396e+03 3.159734249392367467e-01
1.397317207948677606e+03 7.261841819242481622e-01
1.396661617397605369e+03 -3.580623239820704407e-01
1.396006113232473581e+03 7.303257561518736729e-01
1.395350695444029043e+03 -1.005993369487143685e+00
1.394695364023025832e+03 -6.583957469930797057e-02
1.394040118960219843e+03 -2.675209843050425085e-01
1.393384960246366973e+03 -2.796128945662271770e-01
1.392729887872223117e+03 6.915185006788366895e-01
1.392074901828547809e+03 -5.102927523863957093e-01
1.391420002106100583e+03 1.533919882933653944e-01
1.390765188695644611e+03 4.226421486967654739e-02
1.390110461587941245e+03 -3.087288059805463059e-01
1.389455820773759115e+03 6.399604627665105294e-01
1.388801266243857754e+03 -6.909311200639804973e-01
1.388146797989009428e+03 6.686077868840847316e-01
1.387492415999979130e+03 -7.667931106468497959e-02
1.386838120267540944e+03 -6.994987010328238553e-01
1.386183910782465318e+03 1.452407896114604968e+00
1.385529787535524520e+03 -1.620831750129233084e+00
1.384875750517494453e+03 -4.666687269118302006e-01
1.384221799719149203e+03 -1.009627495384741280e+00
1.383567935131266495e+03 -1.177877277210547691e+00
1.382914156744625870e+03 3.295239063508832444e-01
1.382260464550008692e+03 1.735460294901872258e+00
1.381606858538194501e+03 -1.234525976465633557e+00
1.380953338699968299e+03 9.603391884732865869e-01
1.380299905026111446e+03 1.262503666081340015e+00
1.379646557507416219e+03 5.082302783847724159e-01
1.378993296134662160e+03 -1.312687564430503828e+00
1.378340120898641544e+03 1.741168986295109633e+00
1.377687031790146648e+03 -1.526237388614458901e+00
1.377034028799966109e+03 -2.639435268744278473e-01
1.376381111918895840e+03 -2.737075016919904846e-01
1.375728281137728118e+03 -2.451489618526955017e+00
1.375075536447260674e+03 -1.294522637774334628e+00
1.374422877838287604e+03 -2.918139760332698063e-01
1.373770305301610279e+03 -8.318273579088119041e-01
1.373117818828030067e+03 -1.160764771026668446e-01
1.372465418408346522e+03 1.362200848379045759e+00
1.371813104033362833e+03 6.455497022937936036e-01
1.371160875693885828e+03 1.653570860693364120e+00
1.370508733380716876e+03 -1.333834113395824916e+00
1.369856677084668263e+03 7.008400424523816841e-02
1.369204706796546816e+03 -1.344777598095863169e+00
1.368552822507161181e+03 2.381170412027299843e+00
1.367901024207325463e+03 -2.926518136524591807e+00
1.367249311887851945e+03 -5.620455635853114362e-01
1.366597685539552913e+03 3.459921148185590489e+00
1.365946145153247926e+03 -3.675173545155034360e-01
1.365294690719752907e+03 8.124143328513368234e-02
1.364643322229885598e+03 3.129559554304618407e-01
1.363992039674469197e+03 -6.097296781138767940e-01
1.363340843044321446e+03 1.017221640198066490e+00
1.362689732330267361e+03 -6.583249456425611656e-01
1.362038707523130142e+03 1.100226245157930771e+00
1.361387768613738444e+03 3.114747442838084357e+00
1.360736915592917285e+03 9.300881165962496255e-02
1.360086148451498957e+03 -4.444147653671070564e-01
1.359435467180306659e+03 -9.692418878197359700e-01
1.358784871770178142e+03 -1.575784709393950545e+00
1.358134362211945700e+03 -1.936795112888920034e+00
1.357483938496439805e+03 1.524013870904378232e+00
1.356833600614501847e+03 -8.252733400350247273e-01
1.356183348556962301e+03 7.504386276814524193e-01
1.355533182314668011e+03 -3.668282952425390153e+00
1.354883101878453090e+03 1.362951524760481758e+00
1.354233107239162564e+03 -5.065413334834693027e-01
1.353583198387637822e+03 -5.386934319029111906e-01
1.352933375314722070e+03 -1.185162708389506436e+00
1.352283638011263974e+03 1.868465856684874193e+00
1.351633986468108560e+03 3.632110187594111306e+00
1.350984420676108130e+03 -4.377886218543047825e+00
1.350334940626107709e+03 -1.378803254459842975e+00
1.349685546308961420e+03 1.388558909214056003e-01
1.349036237715521565e+03 4.601840930079675651e+00
1.348387014836645903e+03 -3.468043242638781720e+00
1.347737877663184918e+03 -6.632335722419052004e+00
1.347088826185998187e+03 -5.680257146476847652e+00
1.346439860395947107e+03 1.993799761738650700e+00
1.345790980283885801e+03 -2.136637346367035839e+00
1.345142185840682941e+03 1.102963058701146304e+00
1.344493477057196287e+03 4.637742973440075467e+00
1.343844853924290874e+03 -3.356577278010448029e-01
1.343196316432833555e+03 2.638872828632332190e+00
1.342547864573693005e+03 2.136760950520834257e+00
1.341899498337736077e+03 1.413249006076192638e+00
1.341251217715831444e+03 5.741888924831513918e+00
1.340603022698851419e+03 1.761362484663026029e+00
1.339954913277671949e+03 -4.110118713555909409e+00
1.339306889443163527e+03 -3.621415931473074501e+00
1.338658951186203922e+03 1.328657090035153976e+00
1.338011098497669082e+03 -4.554058653141263235e+00
1.337363331368440413e+03 -3.972197753395380282e+00
1.336715649789395684e+03 3.138596281518731601e+00
1.336068053751414482e+03 5.606064837697812386e+00
1.335420543245381850e+03 -4.783515499410342819e+00
1.334773118262182834e+03 2.266067875562210177e-01
1.334125778792700658e+03 1.579014625319179466e+00
1.333478524827824003e+03 -1.847813948405221174e+00
1.332831356358441553e+03 -1.827718872389048288e+00
1.332184273375445628e+03 2.544944327413247276e+00
1.331537275869723089e+03 -3.356601895890907628e+00
1.330890363832168077e+03 -2.757283732254878661e+00
1.330243537253676550e+03 -8.638843015985912643e+00
1.329596796125142646e+03 2.655867512772426275e-01
1.328950140437464142e+03 -6.252235270499167719e+00
1.328303570181538817e+03 2.687739720381692621e+00
1.327657085348268083e+03 -8.593628713556634935e+00
1.327010685928551538e+03 -1.285444549071484532e+00
1.326364371913292416e+03 1.894711667838883784e+00
1.325718143293393950e+03 3.053071093406335978e-01
1.325072000059764832e+03 2.970345289951557000e-01
1.324425942203310115e+03 7.194137514143616130e+00
1.323779969714936669e+03 5.083148725780902488e+00
1.323134082585556826e+03 -6.978017797858241389e-01
1.322488280806082912e+03 8.282471208247539352e-01
1.321842564367421801e+03 3.666958247600909382e-01
1.321196933260493097e+03 -7.631033287943954413e+00
1.320551387476210948e+03 6.056946263673086861e+00
1.319905927005493140e+03 -7.334586876204431949e-01
1.319260551839255641e+03 2.346253524258222090e+00
1.318615261968418054e+03 -5.850700255564961871e+00
1.317970057383903622e+03 -7.340983106926602275e+00
1.317324938076637409e+03 -9.609245770647813600e+00
1.316679904037537199e+03 8.339883727023993387e+00
1.316034955257533511e+03 -2.011624961709634896e+00
1.315390091727551408e+03 7.458009339625992773e+00
1.314745313438519588e+03 4.452224922626187187e+00
1.314100620381366753e+03 3.083981193753715377e+00
1.313456012547025239e+03 6.461791195227822193e+00
1.312811489926425565e+03 -3.749864234212822556e+00
1.312167052510505528e+03 -4.109956923934520390e+00
1.311522700290195644e+03 -1.002423166699420998e+00
1.310878433256437347e+03 -3.928525623457633120e+00
1.310234251400166613e+03 -9.565402000419101824e+00
1.309590154712323056e+03 -7.545414685530570154e+00
1.308946143183846289e+03 1.830812722291281602e+01
1.308302216805683202e+03 -1.099417561901812768e+01
1.307658375568771589e+03 1.653524392463074832e+01
1.307014619464063799e+03 -1.147705667965221554e+00
1.306370948482501262e+03 -1.185893306632787336e+01
1.305727362615032689e+03 -4.903257490609620461e+00
1.305083861852612245e+03 -1.328401262553714446e+01
1.304440446186185000e+03 -1.776507360898605015e+01
1.303797115606705120e+03 2.879677456511799960e+00
1.303153870105128590e+03 -1.973368451200424900e+01
1.302510709672409575e+03 -3.451265989739660700e+00
1.301867634299502242e+03 2.936319604728689470e+01
1.301224643977368032e+03 7.536313919925017757e+00
1.300581738696964749e+03 1.762656221441486437e+01
1.299938918449253833e+03 9.979083143303467907e+00
1.299296183225196728e+03 -3.679176464889345510e+01
1.298653533015760331e+03 1.051018225829355046e+01
1.298010967811906085e+03 3.115970690257611508e+01
1.297368487604600887e+03 -1.338592933633448112e+01
1.296726092384815274e+03 1.146109064315844783e+01
1.296083782143514327e+03 2.831266319028084411e+01
1.295441556871674038e+03 -1.419481998160447134e+01
1.294799416560263126e+03 -7.876839821629968874e+00
1.294157361200257583e+03 4.430294886632763252e+01
1.293515390782629765e+03 5.939357834719354301e+00
1.292873505298359305e+03 -4.819811561739495431e+00
1.292231704738420376e+03 1.047968846099460727e+01
1.291589989093796248e+03 -4.056360141098392091e+01
1.290948358355462915e+03 -3.169745635236441217e+01
1.290306812514405465e+03 4.122209045453566034e+00
1.289665351561608986e+03 -5.411502559588632977e+01
1.289023975488056749e+03 -1.122960533794141291e+01
1.288382684284735660e+03 -2.144691757307452562e+01
1.287741477942630809e+03 -1.455547877340631224e+01
1.287100356452734559e+03 -9.192791784099380692e+00
1.286459319806035637e+03 -3.824519467198501133e+01
1.285818367993528227e+03 -1.823520985618582202e+01
1.285177501006204693e+03 2.762595530585602432e+01
1.284536718835059219e+03 4.031810064433197027e+01
1.283896021471089625e+03 5.530637036878445656e+00
1.283255408905290096e+03 -9.135103358678529517e+00
1.282614881128663910e+03 1.189620206933513202e+01
1.281974438132208888e+03 6.042366944538166251e+01
1.281334079906930128e+03 4.979894135699263202e+00
1.280693806443827270e+03 -6.452065670206167169e+01
1.280053617733905412e+03 -2.564994221177363087e+00
1.279413513768175108e+03 2.006795802098256587e+01
1.278773494537637816e+03 -6.248859557198443326e+01
1.278133560033305912e+03 -3.389498234997765813e+00
1.277493710246189949e+03 -5.214375500897815385e+01
1.276853945167302300e+03 6.252671306949199703e+00
1.276214264787653519e+03 4.503653309104852553e+01
1.275574669098259619e+03 -5.318382998747934209e+01
1.274935158090138430e+03 -3.537784071806528097e+00
1.274295731754304143e+03 -3.117116370682127879e+00
1.273656390081780046e+03 6.691639314311776943e+00
1.273017133063582150e+03 -6.981920340815598536e+00
1.272377960690731925e+03 5.749330566601054571e+00
1.271738872954258113e+03 3.573512987212770753e+01
1.271099869845178546e+03 -2.910535866064569710e+00
1.270460951354523786e+03 -2.935712348653220172e+00
1.269822117473318940e+03 -4.925747435151235720e+01
1.269183368192594571e+03 5.990869471028535287e+01
1.268544703503377605e+03 3.082226024334880421e+01
1.267906123396702242e+03 1.521597433178025538e+00
1.267267627863600865e+03 -1.261258932557372603e+01
1.266629216895109494e+03 3.535047298414608008e+01
1.265990890482262330e+03 -3.110548809909332491e+01
1.265352648616093575e+03 5.769016257485984767e+01
1.264714491287648343e+03 -1.311225880853137404e+01
1.264076418487962655e+03 4.402521076637024322e+01
1.263438430208077989e+03 -2.333076263525936866e+01
1.262800526439037640e+03 2.021072764107310515e+00
1.262162707171886723e+03 -8.109872435604803798e+01
1.261524972397672173e+03 -2.696997420069851614e+01
1.260887322107435466e+03 -3.679836259381422536e+01
1.260249756292234451e+03 -6.252495905592352443e+01
1.259612274943110606e+03 -1.071004623873367834e+01
1.258974878051116320e+03 -7.934515047139475641e+00
1.258337565607307624e+03 5.291944401270419718e+01
1.257700337602738728e+03 -4.369298375332481044e+01
1.257063194028463840e+03 -3.906286713922811060e+01
1.256426134875538992e+03 -4.844840928973885497e+01
1.255789160135023849e+03 -6.380998641459845544e+01
1.255152269797978079e+03 -6.430523740298546898e+01
1.254515463855463167e+03 1.385098220799972779e+01
1.253878742298540601e+03 3.433481893340923108e+01
1.253242105118273685e+03 5.925422443553479468e+01
1.252605552305731180e+03 1.680529995232106444e+01
1.251969083851978212e+03 5.091401949350490241e+01
1.251332699748083542e+03 5.685761902235424969e+01
1.250696399985114112e+03 2.305808018209944166e+01
1.250060184554144143e+03 -1.839073696270391878e+01
1.249424053446246035e+03 2.751572335232806310e+01
1.248788006652490367e+03 -3.743965068308001776e+01
1.248152044163956816e+03 -4.119571540711388735e+01
1.247516165971717783e+03 -1.127038766107698997e+01
1.246880372066854761e+03 1.654834063883068307e+00
1.246244662440447428e+03 -7.098737753214994939e+01
1.245609037083571820e+03 -7.313005405653539981e+01
1.244973495987316710e+03 4.040560444344865942e+01
1.244338039142763591e+03 -9.171836328056389931e+00
1.243702666540995779e+03 -2.139039242649179684e+01
1.243067378173100224e+03 2.080230599836630745e+01
1.242432174030167516e+03 3.161887264733123715e+01
1.241797054103284609e+03 -3.538418150211041446e+00
1.241162018383542090e+03 2.380192452762387489e+01
1.240527066862034189e+03 -1.069418704158026756e+01
1.239892199529853315e+03 -4.977063175998667077e+01
1.239257416378093694e+03 1.933589003373905513e+01
1.238622717397853194e+03 -6.969131206937485956e+01
1.237988102580229679e+03 3.428617100402770745e+01
1.237353571916319197e+03 -1.849413053088929360e+01
1.236719125397226890e+03 -1.476499010294544156e+01
1.236084763014052442e+03 1.264336845700992917e+01
1.235450484757899176e+03 -1.859997460617736209e+01
1.234816290619870415e+03 4.849685421100408433e+01
1.234182180591078577e+03 1.837168688416677398e+01
1.233548154662625166e+03 1.805112468155533989e+01
1.232914212825618961e+03 3.445942962966473999e+01
1.232280355071176018e+03 1.138401514198591826e+02
1.231646581390405117e+03 -3.200839843435187682e+00
1.231012891774416858e+03 1.133236755671686780e+01
1.230379286214329113e+03 -7.000710466195728010e+00
1.229745764701256121e+03 -2.220386079133031032e+01
1.229112327226317575e+03 -3.221493051304483402e+01
1.228478973780633169e+03 1.803434823371927820e+01
1.227845704355320777e+03 2.608758754936845037e+01
1.227212518941501912e+03 3.562484825071805261e+01
1.226579417530299907e+03 -1.478883318721641338e+01
1.225946400112839910e+03 -3.126206767646674933e+00
1.225313466680247075e+03 -5.892014121544132621e+01
1.224680617223652007e+03 -3.154765291212000022e+01
1.224047851734178039e+03 -1.756718994537069278e+01
1.223415170202959416e+03 -5.608815419303082450e+01
1.222782572621128566e+03 4.407552114109031294e+01
1.222150058979812457e+03 -2.144400602476572359e+01
1.221517629270152611e+03 -2.989351569235492434e+01
1.220885283483279636e+03 6.578077749180054390e+00
1.220253021610333235e+03 -1.647047924274461295e+01
1.219620843642451291e+03 7.397791442092557190e+01
1.218988749570773507e+03 6.309758765250148116e+01
1.218356739386443223e+03 2.058881560544061529e+01
1.217724813080598324e+03 2.158746571131914394e+01
1.217092970644389425e+03 3.905033950250629005e+01
1.216461212068958048e+03 -8.417761641681481777e+00
1.215829537345452991e+03 -2.121174429416718255e+01
1.215197946465019413e+03 3.300408139222257375e+01
1.214566439418807931e+03 4.087341246733056010e+01
1.213935016197974619e+03 4.503630320276481314e+01
1.213303676793666455e+03 3.842177292774503883e+01
1.212672421197041331e+03 3.681481524262853355e+01
1.212041249399253502e+03 6.841702435021331041e+01
1.211410161391457223e+03 -1.549701500867862158e+01
1.210779157164815842e+03 2.321727694961347410e+01
1.210148236710483616e+03 2.157109282839660125e+01
1.209517400019623892e+03 2.426895161349456842e+01
1.208886647083400021e+03 -5.127647518664781501e+01
1.208255977892973533e+03 -1.885018512631688736e+01
1.207625392439511415e+03 -4.983805649645655222e+01
1.206994890714178837e+03 5.833684689696027270e+00
1.206364472708146423e+03 -4.265327190441625049e+01
1.205734138412581160e+03 -3.692026045220326846e+00
1.205103887818655494e+03 1.391149646791988825e+00
1.204473720917540049e+03 -6.965653224426452539e+01
1.203843637700409090e+03 1.402220296923251786e+00
1.203213638158438698e+03 -1.502877939279008501e+01
1.202583722282803137e+03 6.332250358230773912e+01
1.201953890064683947e+03 -8.875328717969750869e+01
1.201324141495255390e+03 1.543419816778875742e+01
1.200694476565702644e+03 -4.053297183714601459e+01
1.200064895267203610e+03 -2.278469397392054319e+01
1.199435397590945286e+03 6.736972334844379517e+00
1.198805983528111028e+03 -3.160915913342795136e+01
1.198176653069887834e+03 -4.650006391238009940e+01
1.197547406207462700e+03 -3.601881208568045167e+01
1.196918242932024441e+03 1.401509891360527282e+00
1.196289163234763691e+03 -4.820826175201747077e+01
1.195660167106871086e+03 -2.154233598516939097e+01
1.195031254539542715e+03 -5.758663100982759175e+01
1.194402425523969214e+03 -5.105042710600896072e+01
1.193773680051352130e+03 3.553299151223097141e+01
1.193145018112882099e+03 2.543010981070990795e+01
1.192516439699764305e+03 -5.952301892392745941e+01
1.191887944803194841e+03 2.390682662425382077e+01
1.191259533414378893e+03 -7.851909585094314536e+01
1.190631205524516190e+03 1.856558537609184967e+01
1.190002961124813737e+03 1.570939612860834522e+01
1.189374800206473083e+03 1.271870142446232643e+00
1.188746722760708508e+03 -2.935357017686873604e+01
1.188118728778719742e+03 -2.472894473555245298e+01
1.187490818251726523e+03 6.639777844641522542e+00
1.186862991170932219e+03 6.311054986752251850e+00
