# Supplementary material for: Elevated concentrations cause upright alpha-synuclein conformation at lipid interfaces
Source: Nat Commun. 2023 Sep 18;14:5731. doi: 10.1038/s41467-023-39843-1 (PMC10507035; doi:10.1038/s41467-023-39843-1)
Supplement: Supplementary file 3 — Source Data [file 41467_2023_39843_MOESM3_ESM.zip › Source Data file/FigureS3/C/aS-DPPG_50uM-reproduction-NoFiltration_t = 8.72 to 12.90 hr_NormedToMaxOfAmideISSP.txt]

2.303734463863343990e+03 3.071448442292313175e+00
2.302961100516073202e+03 -4.148244839356239888e-01
2.302187836495217198e+03 1.593908443878461478e-01
2.301414671789645581e+03 -1.005247118227678804e+01
2.300641606388224318e+03 4.262575705962783346e+00
2.299868640279824831e+03 6.779227654817843174e-01
2.299095773453316724e+03 -3.271273717734072939e+00
2.298323005897578696e+03 -2.962831700652708289e+00
2.297550337601480351e+03 2.519379924980382324e+00
2.296777768553902206e+03 5.014101660799812343e+00
2.296005298743721141e+03 1.386206635600781799e-02
2.295232928159812218e+03 -4.920934331215724100e+00
2.294460656791063229e+03 3.913343565263333268e+00
2.293688484626352874e+03 2.152730710126553149e+00
2.292916411654567128e+03 5.485543392379905292e+00
2.292144437864588326e+03 1.017209293189669905e+00
2.291372563245306083e+03 6.934877926580105267e+00
2.290600787785611828e+03 3.267994192033446765e+00
2.289829111474389720e+03 7.862430862825235955e-01
2.289057534300536645e+03 -1.679554187078535543e+00
2.288286056252940398e+03 -2.608684409548927441e+00
2.287514677320499686e+03 -4.343479423062332145e+00
2.286743397492111399e+03 3.765897864548174656e+00
2.285972216756672424e+03 -2.917845546325143591e+00
2.285201135103079650e+03 2.456793706628193907e-01
2.284430152520235424e+03 -8.533123835484173192e-01
2.283659268997043910e+03 -6.840417050549633116e-01
2.282888484522407452e+03 -2.205508648218451384e+00
2.282117799085232036e+03 2.602796804450187462e+00
2.281347212674421826e+03 -2.828935049936263990e+00
2.280576725278890081e+03 -9.516802800376841232e-01
2.279806336887540965e+03 -5.902452623335860959e-01
2.279036047489289558e+03 -8.660633531012170705e-01
2.278265857073050938e+03 -3.671337673290315795e-01
2.277495765627734727e+03 -1.051718324102070445e+00
2.276725773142261460e+03 4.495242226851259293e-02
2.275955879605542577e+03 -3.957121416741795628e+00
2.275186085006502253e+03 5.302236076589315061e+00
2.274416389334062842e+03 -1.870524548387815456e+00
2.273646792577141241e+03 8.665170067207514926e-01
2.272877294724663443e+03 -3.105036133394895703e+00
2.272107895765555440e+03 -2.598775223235356147e-01
2.271338595688741407e+03 -3.039159750332091070e-01
2.270569394483152792e+03 1.004652224421744428e-01
2.269800292137719225e+03 -4.994026315436858710e+00
2.269031288641366700e+03 3.404955345622395324e+00
2.268262383983035761e+03 1.604495120566367561e+00
2.267493578151652400e+03 -1.613090603910853904e+00
2.266724871136160800e+03 -1.445212539691601572e+00
2.265956262925490591e+03 3.648564368162181548e+00
2.265187753508585956e+03 1.814007250565049079e+00
2.264419342874387439e+03 -1.118722370541938682e+00
2.263651031011833766e+03 -7.735255116459710534e-01
2.262882817909867299e+03 2.197336227497590055e+00
2.262114703557437679e+03 8.130369422382341948e-01
2.261346687943489087e+03 6.382308977182273857e-01
2.260578771056969344e+03 -2.898150998023250047e+00
2.259810952886826271e+03 2.198131328424853592e+00
2.259043233422013145e+03 5.244286039467965788e-02
2.258275612651483243e+03 -4.102367102101386109e+00
2.257508090564189843e+03 -1.125954582903553547e+00
2.256740667149086221e+03 -4.843929931553244694e-01
2.255973342395132931e+03 -2.104074613829025608e+00
2.255206116291286889e+03 4.097958040664062551e-02
2.254438988826506829e+03 -3.146413221186493470e+00
2.253671959989755123e+03 -1.836311030523898602e-01
2.252905029769999601e+03 -4.800791571158689486e+00
2.252138198156198996e+03 -2.756938263934523015e-01
2.251371465137321138e+03 8.691789620989204268e-01
2.250604830702335676e+03 -1.591413035958151978e+00
2.249838294840208619e+03 1.439748557505038939e-01
2.249071857539915072e+03 9.708990361178606587e-01
2.248305518790422866e+03 -3.093087357615365574e-01
2.247539278580708924e+03 -1.238033369224564417e+00
2.246773136899746532e+03 1.217339837644704437e+00
2.246007093736514435e+03 -2.099355550168238160e+00
2.245241149079989555e+03 3.182887548616192053e+00
2.244475302919152455e+03 1.710832509183007000e+00
2.243709555242985516e+03 -4.855648355174785991e+00
2.242943906040469301e+03 1.794610033167318985e-01
2.242178355300591647e+03 -2.961996876616730834e+00
2.241412903012336756e+03 1.227995183304009599e-02
2.240647549164688826e+03 2.246643519016642276e+00
2.239882293746642972e+03 -1.220820738042174974e-01
2.239117136747185214e+03 1.868673904037268629e+00
2.238352078155308845e+03 1.398289397350115593e+00
2.237587117960008982e+03 2.778534367896177582e+00
2.236822256150277099e+03 -4.893130187525052688e-01
2.236057492715113767e+03 4.459896704299626258e-01
2.235292827643517739e+03 -1.594666276200680910e+00
2.234528260924482311e+03 -1.453316661922865460e+00
2.233763792547013509e+03 3.137241420350022625e-01
2.232999422500115543e+03 4.216124884092611880e-01
2.232235150772790803e+03 -2.636353403259753536e-01
2.231470977354043498e+03 4.353474321599353630e-02
2.230706902232879656e+03 1.274897503839065749e+00
2.229942925398314401e+03 1.881308087865934286e+00
2.229179046839351940e+03 -2.050849181083183925e+00
2.228415266545003760e+03 6.001470558600348060e-01
2.227651584504288621e+03 -7.178689264836702888e-01
2.226888000706219827e+03 -3.685992830966116518e+00
2.226124515139808864e+03 -1.193917766110713430e+00
2.225361127794079948e+03 1.116358100161667366e+00
2.224597838658048204e+03 -5.052103750351913392e-02
2.223834647720736029e+03 2.123338578277526256e+00
2.223071554971165824e+03 7.644300431215298453e-01
2.222308560398359987e+03 2.637883925683389474e+00
2.221545663991348192e+03 -7.303987998148712135e-01
2.220782865739152840e+03 -8.451306974742143208e-01
2.220020165630805423e+03 -2.332275229886278112e+00
2.219257563655333797e+03 -3.784099622487277603e+00
2.218495059801771276e+03 -8.270349025117949004e-01
2.217732654059149354e+03 1.162500980301257147e+00
2.216970346416504981e+03 -1.194088940377013408e+00
2.216208136862869651e+03 -2.407223455990085803e+00
2.215446025387287591e+03 -8.645132360336799104e-01
2.214684011978793933e+03 -5.409983498071523345e-01
2.213922096626429266e+03 7.395805758881394132e-01
2.213160279319235997e+03 1.160426877865288864e+00
2.212398560046258353e+03 -1.289295470173069225e+00
2.211636938796540562e+03 2.296709565925783847e-01
2.210875415559132307e+03 2.849266824365255801e-01
2.210113990323077815e+03 1.030271089815167684e+00
2.209352663077430407e+03 -2.072220226932306009e+00
2.208591433811237948e+03 7.799327067989307860e-01
2.207830302513557399e+03 1.461890874066973378e+00
2.207069269173436624e+03 -2.824181081637391344e-01
2.206308333779938039e+03 -1.203717189900010531e+00
2.205547496322118604e+03 1.968877069832516202e+00
2.204786756789029823e+03 1.187746655244936944e+00
2.204026115169743207e+03 4.536399984235198191e-01
2.203265571453308439e+03 -5.902856904939881577e-01
2.202505125628800670e+03 1.509016642003387254e+00
2.201744777685276858e+03 -3.157345640059081582e-01
2.200984527611806698e+03 -1.632075147428338480e-01
2.200224375397458061e+03 2.816039282819732814e-01
2.199464321031297004e+03 -6.464005591348758184e-01
2.198704364502398676e+03 -2.103227590780590017e-01
2.197944505799836406e+03 -1.067800966917717004e-01
2.197184744912681708e+03 3.049100031526795207e-01
2.196425081830009731e+03 -2.516996573837260165e-01
2.195665516540895624e+03 4.160467105833569046e-01
2.194906049034425450e+03 -3.357229327557187393e-01
2.194146679299672542e+03 -5.482350863104209493e-01
2.193387407325721142e+03 -1.902001234403652985e-01
2.192628233101651858e+03 -1.363351223774010634e+00
2.191869156616554392e+03 8.379225472328616364e-01
2.191110177859509349e+03 9.734874803658606357e-01
2.190351296819606432e+03 -6.111517672086532738e-01
2.189592513485937161e+03 1.354903369972923766e-01
2.188833827847591238e+03 -3.359418597010431773e-01
2.188075239893658363e+03 -1.358269669392661305e-01
2.187316749613233696e+03 -8.089690369001795167e-01
2.186558356995414215e+03 -1.198932761955653070e-01
2.185800062029295077e+03 7.642820632313214180e-01
2.185041864703973260e+03 5.047951791073098660e-01
2.184283765008551200e+03 -4.224417008807834217e-01
2.183525762932131329e+03 2.939022853351488385e-01
2.182767858463812445e+03 -5.177577561408652773e-01
2.182010051592700620e+03 -9.238130614537171104e-01
2.181252342307900108e+03 1.341242860759641609e+00
2.180494730598524256e+03 -2.443185203109786707e-01
2.179737216453673682e+03 3.823196712450760426e-01
2.178979799862465370e+03 -9.459826179379254851e-01
2.178222480814009032e+03 -4.095243367491326059e-02
2.177465259297418015e+03 7.653483142509728276e-01
2.176708135301807488e+03 3.932232168103537151e-01
2.175951108816292617e+03 -5.130521625873989133e-02
2.175194179829992208e+03 3.113195965730797266e-01
2.174437348332026886e+03 -2.964643545804472868e-01
2.173680614311517274e+03 -4.559680321821064086e-01
2.172923977757583998e+03 2.935418038055804812e-01
2.172167438659354957e+03 -5.492555951495311367e-02
2.171410997005952595e+03 1.843319262377960677e-01
2.170654652786504812e+03 -5.481612060028757949e-02
2.169898405990139509e+03 -9.625843985665850644e-01
2.169142256605988223e+03 5.088689689118746085e-01
2.168386204623182493e+03 4.649924643043402694e-01
2.167630250030855677e+03 -3.831107848951057632e-02
2.166874392818139313e+03 2.686241213856709331e-01
2.166118632974174034e+03 -3.507621400702571474e-02
2.165362970488093197e+03 -9.081391231554541976e-02
2.164607405349041073e+03 6.439086490436125576e-01
2.163851937546152840e+03 2.549112867002198968e-01
2.163096567068576405e+03 2.986450723192459189e-01
2.162341293905452403e+03 -2.193824659046473557e-01
2.161586118045925105e+03 6.264887217950132481e-02
2.160831039479142419e+03 4.230011572819910026e-01
2.160076058194252255e+03 5.562601500915739239e-01
2.159321174180406160e+03 -5.755213419899973815e-01
2.158566387426755682e+03 3.851633544760071914e-02
2.157811697922450549e+03 5.834553073747636431e-02
2.157057105656645945e+03 -9.692666705902824864e-02
2.156302610618500694e+03 -3.791054272102731826e-01
2.155548212797169981e+03 -5.438607996370911080e-01
2.154793912181812630e+03 1.224863326500474220e-01
2.154039708761589281e+03 3.871917981782326823e-01
2.153285602525660579e+03 1.295624348787323410e-01
2.152531593463194440e+03 2.623472310385118744e-01
2.151777681563349688e+03 3.881483521276735127e-01
2.151023866815296060e+03 -1.032943474482923320e-02
2.150270149208203293e+03 -5.815938545881418203e-02
2.149516528731235667e+03 2.748119108332468530e-01
2.148763005373572014e+03 -3.375030867618670216e-01
2.148009579124376614e+03 -9.350863060648220010e-03
2.147256249972826481e+03 -2.318577763893400756e-01
2.146503017908102265e+03 6.879466282031780899e-01
2.145749882919371885e+03 2.154034242549787703e-01
2.144996844995821448e+03 8.478128182458409545e-02
2.144243904126627967e+03 -6.886130602102549236e-01
2.143491060300973913e+03 -3.007532188793790584e-02
2.142738313508041756e+03 -2.182264842618525102e-01
2.141985663737015784e+03 -2.565631028601012553e-01
2.141233110977082106e+03 3.336277419016631662e-01
2.140480655217426829e+03 -4.887105127390976023e-01
2.139728296447245157e+03 1.334036546604892570e-01
2.138976034655719559e+03 3.085814954619885420e-01
2.138223869832050696e+03 1.825892621928308368e-01
2.137471801965426494e+03 3.844488181091347268e-01
2.136719831045042156e+03 -7.788006901011305938e-02
2.135967957060096523e+03 -2.315933076554015924e-01
2.135216179999788437e+03 -2.784997733469045736e-02
2.134464499853316738e+03 -7.448313122356961524e-02
2.133712916609882086e+03 -2.242630042653919187e-01
2.132961430258686960e+03 -6.742619932035942565e-01
2.132210040788939295e+03 5.135823890946883408e-01
2.131458748189837934e+03 7.560231192340495510e-02
2.130707552450596268e+03 -1.183108643224983492e-01
2.129956453560418595e+03 -1.940491929940352800e-01
2.129205451508520127e+03 2.074155217910654825e-01
2.128454546284110620e+03 -3.242894167023501750e-01
2.127703737876405285e+03 -3.152517249767193830e-01
2.126953026274613876e+03 -7.247503934504988254e-02
2.126202411467957063e+03 4.417196206901078948e-01
2.125451893445651876e+03 -3.801134580976398697e-02
2.124701472196917166e+03 -3.693068218886944032e-02
2.123951147710973601e+03 -6.510638689229173437e-01
2.123200919977043668e+03 4.414987638972122097e-01
2.122450788984351675e+03 1.065523835619410220e-01
2.121700754722123747e+03 -4.372458807864853525e-01
2.120950817179587830e+03 9.244626664692599805e-02
2.120200976345970048e+03 -3.363954231231070513e-01
2.119451232210500166e+03 1.552883080777277269e-01
2.118701584762413404e+03 2.422838070509714947e-01
2.117952033990937707e+03 3.900401282183135199e-01
2.117202579885311934e+03 1.713158512362968899e-01
2.116453222434769486e+03 -1.207989961249522903e-01
2.115703961628549223e+03 1.512121539110508062e-01
2.114954797455888183e+03 -5.336518470735401171e-02
2.114205729906030683e+03 -2.385295821978904440e-01
2.113456758968213762e+03 3.023509704555448971e-02
2.112707884631687193e+03 -9.297247053987062887e-03
2.111959106885691654e+03 -1.658702283307448844e-01
2.111210425719475097e+03 2.056576795835124705e-01
2.110461841122283658e+03 -6.178681550214004670e-02
2.109713353083370748e+03 1.463810309254766177e-02
2.108964961591986139e+03 2.198006609327941563e-01
2.108216666637383241e+03 8.647963870665675845e-02
2.107468468208811828e+03 4.756952343370005054e-02
2.106720366295530766e+03 2.470329373625400893e-01
2.105972360886798924e+03 -3.310530698654297610e-01
2.105224451971873350e+03 -4.494429197431473733e-02
2.104476639540012911e+03 -9.174793595739473562e-02
2.103728923580481933e+03 -3.740711937510014101e-02
2.102981304082541101e+03 -9.936241673726974033e-02
2.102233781035458378e+03 -1.362584455240354320e-01
2.101486354428498089e+03 -1.200295859504789259e-01
2.100739024250926377e+03 -3.793729950999082945e-01
2.099991790492014843e+03 -9.519121053403034605e-02
2.099244653141035087e+03 5.258367877116367772e-01
2.098497612187256891e+03 -1.847270719295315000e-01
2.097750667619953674e+03 -1.487024313255900371e-02
2.097003819428404313e+03 2.432550831648550571e-01
2.096257067601884046e+03 1.430249098631598825e-01
2.095510412129668111e+03 4.999676201639057793e-01
2.094763853001040843e+03 9.315906530068562841e-02
2.094017390205281117e+03 -2.504112110891681398e-01
2.093271023731673267e+03 -2.724196754386224995e-01
2.092524753569497989e+03 1.070985870437182880e-01
2.091778579708048710e+03 5.867108947108412575e-02
2.091032502136604307e+03 -2.913008693905396740e-01
2.090286520844458209e+03 2.464039014850292475e-01
2.089540635820902025e+03 2.061157933036871226e-01
2.088794847055225546e+03 5.887675153272806106e-02
2.088049154536722199e+03 9.586657242876851781e-02
2.087303558254687232e+03 -2.384311604874350676e-01
2.086558058198415893e+03 3.398416035273429392e-01
2.085812654357207066e+03 -4.025478185601170655e-01
2.085067346720361456e+03 2.201552187860532916e-01
2.084322135277181587e+03 2.177490142444634888e-02
2.083577020016962706e+03 -9.468721259743684282e-02
2.082832000929018250e+03 2.436245160936786613e-01
2.082087078002647104e+03 -8.652999350084851493e-02
2.081342251227157249e+03 2.178059013481519479e-01
2.080597520591860302e+03 2.939157291160783905e-02
2.079852886086062426e+03 -2.956118988297848360e-01
2.079108347699075239e+03 2.806177159176609370e-01
2.078363905420215815e+03 -8.767940721848044294e-02
2.077619559238795773e+03 3.097250713292280522e-01
2.076875309144134008e+03 -3.622776135044264989e-01
2.076131155125543955e+03 -4.040813335462111744e-01
2.075387097172346330e+03 -1.879952700431739565e-01
2.074643135273861844e+03 1.209737704665021230e-01
2.073899269419414850e+03 -5.514227384134208834e-04
2.073155499598326060e+03 6.591000276301031691e-02
2.072411825799921644e+03 -1.677894268885527784e-01
2.071668248013525954e+03 -7.856867637469486243e-02
2.070924766228470617e+03 -9.004073821082911322e-02
2.070181380434085440e+03 -1.558964522130036057e-01
2.069438090619696595e+03 -1.389792478663317843e-01
2.068694896774642984e+03 -6.205518229025848344e-04
2.067951798888252597e+03 1.895506622846594436e-01
2.067208796949867974e+03 1.384882791437658800e-01
2.066465890948822562e+03 1.067659282958956374e-01
2.065723080874453444e+03 4.742973359477911655e-02
2.064980366716103163e+03 3.569743946756176456e-02
2.064237748463112439e+03 3.559405985686474039e-01
2.063495226104825633e+03 2.726423788109341162e-01
2.062752799630587106e+03 -9.650853933017134942e-03
2.062010469029741216e+03 1.228251927537519356e-01
2.061268234291637782e+03 -5.901319100149320790e-02
2.060526095405624801e+03 -8.544390628568203361e-02
2.059784052361055728e+03 1.789827492562303668e-01
2.059042105147280381e+03 -5.028511190620511134e-02
2.058300253753650395e+03 2.251485829041538211e-01
2.057558498169524682e+03 1.852984258562332676e-01
2.056816838384260336e+03 7.828267584817548419e-02
2.056075274387212630e+03 -1.292774261452613316e-01
2.055333806167744115e+03 -9.118762732385838482e-03
2.054592433715215520e+03 -5.836344142666297086e-02
2.053851157018985759e+03 1.192229360166164182e-01
2.053109976068424658e+03 3.539538482128028879e-02
2.052368890852894765e+03 9.105018011074491246e-04
2.051627901361762270e+03 2.764189857668982175e-01
2.050887007584402454e+03 1.486994058333100666e-01
2.050146209510177869e+03 -2.184019143637376190e-02
2.049405507128465615e+03 1.221392124360931031e-01
2.048664900428635519e+03 5.870935503864015831e-02
2.047924389400066502e+03 -2.030045878261134695e-01
2.047183974032130209e+03 1.265104407875123071e-01
2.046443654314209198e+03 1.627826915610248310e-02
2.045703430235678752e+03 2.869506969836747023e-01
2.044963301785919612e+03 4.100742216476938734e-02
2.044223268954317973e+03 1.119600740544926809e-01
2.043483331730254577e+03 3.448640736899483139e-01
2.042743490103117438e+03 4.859723553347419789e-02
2.042003744062290934e+03 2.156669801890520599e-01
2.041264093597163082e+03 3.873073007959535602e-02
2.040524538697127355e+03 -6.444892818718252203e-02
2.039785079351573586e+03 1.990676864225912612e-02
2.039045715549891611e+03 9.090659488907533448e-02
2.038306447281480359e+03 2.307854600822909497e-01
2.037567274535731485e+03 2.474470697106510506e-02
2.036828197302047556e+03 6.519976461071103069e-02
2.036089215569822045e+03 3.734574520509063855e-02
2.035350329328457519e+03 1.871115098342140959e-01
2.034611538567358366e+03 6.783313709305317622e-03
2.033872843275925334e+03 2.874665482673207650e-01
2.033134243443562809e+03 1.999452321283448353e-01
2.032395739059680636e+03 8.639152933869269357e-02
2.031657330113683201e+03 1.689194191232318634e-02
2.030919016594980349e+03 -1.647927709586463618e-01
2.030180798492985559e+03 2.276768775551205326e-01
2.029442675797108677e+03 2.100477400452325366e-02
2.028704648496765003e+03 3.098260035735085627e-02
2.027966716581371657e+03 1.790041549790618025e-01
2.027228880040342119e+03 -3.203218392099158041e-02
2.026491138863097149e+03 1.117431025981772963e-01
2.025753493039057503e+03 1.500732601213855023e-02
2.025015942557640301e+03 -1.531053863944859816e-01
2.024278487408273577e+03 -1.545435476898698868e-01
2.023541127580379907e+03 -2.588320820912249354e-01
2.022803863063383687e+03 1.041835976932029700e-01
2.022066693846716589e+03 -1.339905489324080823e-01
2.021329619919804827e+03 8.267396631283026320e-02
2.020592641272076435e+03 3.495716461545536613e-02
2.019855757892966722e+03 -1.452453886537505116e-02
2.019118969771909178e+03 1.321013513905261727e-01
2.018382276898340933e+03 2.008453704381663874e-01
2.017645679261691839e+03 1.889949435637930386e-02
2.016909176851406301e+03 7.751842562276486936e-02
2.016172769656921446e+03 1.603792201046572163e-01
2.015436457667678042e+03 1.747965277346595070e-01
2.014700240873120492e+03 3.936350106130619142e-02
2.013964119262687746e+03 2.182415579059042519e-03
2.013228092825831482e+03 1.092193940305341143e-01
2.012492161551996105e+03 1.033658489104712364e-01
2.011756325430631478e+03 -2.207336851765854743e-02
2.011020584451185641e+03 6.253438381529287382e-02
2.010284938603110277e+03 1.924087457114122268e-01
2.009549387875860702e+03 6.626331672075977397e-02
2.008813932258886780e+03 -8.380320464356653953e-02
2.008078571741651103e+03 2.517027895135500182e-01
2.007343306313607172e+03 2.418255568955366905e-02
2.006608135964213943e+03 4.121978426086240349e-02
2.005873060682935829e+03 2.293940137623237674e-01
2.005138080459229968e+03 3.056235584682111955e-02
2.004403195282562592e+03 -5.227572933403919035e-03
2.003668405142398115e+03 1.124038309410472086e-01
2.002933710028202768e+03 6.813999538081438878e-02
2.002199109929446422e+03 -1.509922181353696991e-02
2.001464604835595310e+03 6.820503889075191228e-02
2.000730194736122940e+03 1.403757356618280105e-01
1.999995879620502819e+03 1.357550136721907830e-01
1.999261659478206639e+03 1.618428847338484466e-01
1.998527534298711544e+03 1.313314716490542322e-01
1.997793504071494681e+03 2.202855430941429507e-02
1.997059568786036834e+03 8.181000255272295393e-03
1.996325728431811513e+03 1.827873828190141464e-02
1.995591982998306776e+03 -7.810367126262048043e-02
1.994858332475001589e+03 1.800455325103985926e-01
1.994124776851384013e+03 5.690028182183891337e-02
1.993391316116934831e+03 1.782653467168945904e-01
1.992657950261149381e+03 1.846107691769666992e-01
1.991924679273510264e+03 1.700878707858393957e-01
1.991191503143511000e+03 6.563611127905730203e-02
1.990458421860645103e+03 4.181151322371630397e-02
1.989725435414402455e+03 1.966076892504685925e-01
1.988992543794282028e+03 7.765790254412856253e-02
1.988259746989775522e+03 9.287655273155458191e-02
1.987527044990383729e+03 1.804078590801823923e-01
1.986794437785609261e+03 4.308286229918523169e-02
1.986061925364949275e+03 9.156598831204645905e-02
1.985329507717908200e+03 1.199018315241962979e-01
1.984597184833988649e+03 3.749937345843061716e-03
1.983864956702698692e+03 1.035183027267960049e-02
1.983132823313544577e+03 1.010474492895296339e-01
1.982400784656030737e+03 1.032438316708357146e-01
1.981668840719672517e+03 5.573939334181497729e-02
1.980936991493981623e+03 1.196549975811865701e-01
1.980205236968469762e+03 1.475808773537805318e-01
1.979473577132646824e+03 1.092367446356665300e-01
1.978742011976039066e+03 -1.599499465263088532e-02
1.978010541488154558e+03 2.526927257089634643e-02
1.977279165658517741e+03 1.136365867729361018e-01
1.976547884476649415e+03 5.917259496845686528e-02
1.975816697932066745e+03 4.139715743010861926e-02
1.975085606014299628e+03 2.639022015885722494e-02
1.974354608712868867e+03 9.543761228442894373e-02
1.973623706017302538e+03 6.986806102634986193e-02
1.972892897917128721e+03 1.673312543907243821e-01
1.972162184401877312e+03 1.266077360546019083e-02
1.971431565461080027e+03 2.892495638955716250e-02
1.970701041084268581e+03 3.720882666104897984e-02
1.969970611260974692e+03 6.932062856559996489e-02
1.969240275980740989e+03 1.221748512445364893e-01
1.968510035233097369e+03 3.376241285509318929e-02
1.967779889007584643e+03 6.787936967135992095e-02
1.967049837293743622e+03 9.300834193203615097e-02
1.966319880081116935e+03 2.433075576010733376e-02
1.965590017359245394e+03 4.021312819208453654e-02
1.964860249117677085e+03 9.948019097742125116e-02
1.964130575345954639e+03 1.883259187754810493e-01
1.963400996033624324e+03 7.923889983654246183e-02
1.962671511170241502e+03 8.744816495000372336e-02
1.961942120745350621e+03 1.375568144856032238e-01
1.961212824748507046e+03 1.289182682399135083e-01
1.960483623169262501e+03 5.158511095047812328e-02
1.959754515997175986e+03 1.749232255023144833e-01
1.959025503221799227e+03 1.784161998202273003e-01
1.958296584832693043e+03 5.598079572688584304e-02
1.957567760819416435e+03 3.959275332178939510e-02
1.956839031171528404e+03 1.248658415195284255e-01
1.956110395878595227e+03 1.107766559006048146e-01
1.955381854930179543e+03 6.116202062807539475e-02
1.954653408315847628e+03 9.374924671299926515e-02
1.953925056025163940e+03 1.154057351049212893e-01
1.953196798047700213e+03 6.764024882785976689e-02
1.952468634373024543e+03 6.782088020268395301e-02
1.951740564990708663e+03 1.265864925137592245e-01
1.951012589890327945e+03 1.467032205887462970e-01
1.950284709061454123e+03 9.189764985345601211e-02
1.949556922493662569e+03 3.375484651614356346e-02
1.948829230176534111e+03 7.099903961411868636e-02
1.948101632099647759e+03 9.171251058375068377e-02
1.947374128252580704e+03 5.650490843484108627e-02
1.946646718624917412e+03 1.275243875827933582e-01
1.945919403206240531e+03 1.827461429785734170e-01
1.945192181986138166e+03 3.247274253997822074e-02
1.944465054954191146e+03 5.880550030625039670e-02
1.943738022099991213e+03 9.268269385186392317e-02
1.943011083413128290e+03 1.105327804413020892e-01
1.942284238883190483e+03 1.058477583121892329e-01
1.941557488499776809e+03 7.459274025084766668e-02
1.940830832252473556e+03 5.910141209068524304e-02
1.940104270130877921e+03 6.528653265114088555e-02
1.939377802124592563e+03 1.081700363884579852e-01
1.938651428223209223e+03 4.520978900662414590e-02
1.937925148416330558e+03 2.314974643706543475e-02
1.937198962693561043e+03 4.741288648912069664e-03
1.936472871044499698e+03 1.267256491701103105e-01
1.935746873458750997e+03 1.328373670340532442e-01
1.935020969925924874e+03 8.399208072549538273e-02
1.934295160435623984e+03 1.299681712367319331e-01
1.933569444977458261e+03 4.331907643273487374e-02
1.932843823541041274e+03 9.154911838337898011e-02
1.932118296115984776e+03 6.689569504101559871e-02
1.931392862691896880e+03 5.320675890133516606e-02
1.930667523258398433e+03 6.316911229282404228e-02
1.929942277805103004e+03 8.248645864426799867e-02
1.929217126321631440e+03 7.610524217547193215e-02
1.928492068797599131e+03 6.106741928157189553e-02
1.927767105222630562e+03 4.947116278579970217e-02
1.927042235586346578e+03 1.092554482387713376e-02
1.926317459878369846e+03 8.385898019773856127e-02
1.925592778088330306e+03 3.011165591956431811e-02
1.924868190205850624e+03 5.857415978134179052e-02
1.924143696220558923e+03 4.023957713398548797e-02
1.923419296122086962e+03 -5.551365443807272995e-03
1.922694989900066503e+03 1.993032312074280096e-02
1.921970777544131124e+03 2.062474845413869023e-02
1.921246659043912587e+03 6.291949939102295386e-02
1.920522634389049927e+03 8.536097954690249900e-02
1.919798703569176723e+03 3.642461935158789604e-02
1.919074866573935651e+03 1.025366494897495956e-01
1.918351123392963927e+03 1.124955506256529632e-02
1.917627474015906046e+03 3.393024756554262333e-02
1.916903918432404680e+03 6.781156221317267974e-02
1.916180456632102505e+03 6.712753798520211534e-02
1.915457088604651290e+03 4.443459458225104686e-02
1.914733814339691889e+03 1.287959682750216064e-02
1.914010633826877893e+03 1.077248488632862183e-01
1.913287547055861069e+03 6.155824167413911571e-03
1.912564554016291368e+03 1.303913597164126277e-04
1.911841654697820559e+03 3.545246067420787517e-02
1.911118849090111325e+03 6.132323006345610783e-02
1.910396137182815437e+03 5.781018714274129694e-02
1.909673518965590119e+03 9.634767522140878782e-02
1.908950994428098056e+03 4.416948023157937081e-02
1.908228563559998292e+03 1.171948530050700016e-01
1.907506226350953511e+03 1.272657027199465551e-01
1.906783982790633672e+03 4.374355028351630675e-02
1.906061832868697820e+03 6.385156900263280755e-02
1.905339776574814096e+03 2.945919109672852712e-02
1.904617813898652457e+03 8.601444343733787024e-02
1.903895944829884684e+03 4.740324658418898496e-02
1.903174169358182553e+03 8.973114565288513311e-02
1.902452487473217843e+03 8.923514738610867358e-02
1.901730899164664152e+03 3.898841664939378671e-02
1.901009404422200532e+03 9.844337357946794653e-02
1.900288003235502401e+03 4.399138740265479824e-02
1.899566695594250632e+03 8.739494398530894825e-02
1.898845481488124278e+03 5.760038203650870436e-02
1.898124360906806032e+03 1.233731558334035250e-01
1.897403333839982224e+03 4.133487263413056917e-02
1.896682400277333727e+03 9.577399468975303365e-02
1.895961560208552328e+03 8.046031787883282937e-02
1.895240813623320719e+03 4.136149448946974116e-02
1.894520160511332506e+03 1.102306759881180737e-01
1.893799600862277657e+03 4.292363662594832208e-02
1.893079134665846141e+03 7.722290847576589179e-02
1.892358761911738839e+03 7.746647393958212835e-02
1.891638482589643900e+03 5.035918211551490553e-02
1.890918296689264025e+03 4.293378710064268966e-02
1.890198204200294640e+03 7.658212244700779436e-02
1.889478205112436626e+03 1.024002202938083667e-01
1.888758299415390866e+03 8.175952944040715265e-02
1.888038487098861879e+03 6.484386141286013761e-02
1.887318768152556004e+03 6.076063299374345750e-02
1.886599142566175942e+03 1.164124601789734148e-01
1.885879610329428033e+03 3.556997717164193940e-02
1.885160171432025891e+03 1.199114224861023148e-01
1.884440825863677674e+03 7.230410861943804834e-02
1.883721573614096997e+03 9.310054135618335558e-02
1.883002414672993837e+03 9.282879995466823686e-02
1.882283349030087265e+03 3.375164526152853867e-02
1.881564376675092717e+03 6.084768632438992270e-02
1.880845497597725625e+03 8.434021262960290921e-02
1.880126711787706881e+03 5.563187904253966837e-02
1.879408019234761014e+03 8.240853505781486898e-02
1.878689419928603456e+03 1.213796700411594459e-01
1.877970913858966014e+03 3.296867019070638671e-02
1.877252501015567759e+03 9.566528951970693084e-02
1.876534181388136858e+03 6.247644533403554773e-02
1.875815954966406935e+03 1.131208097680361790e-01
1.875097821740102518e+03 8.811116968657732584e-02
1.874379781698955412e+03 5.592690554696340410e-02
1.873661834832701061e+03 5.835983742029159094e-02
1.872943981131074906e+03 8.436780821366288152e-02
1.872226220583806935e+03 6.392941823212563990e-02
1.871508553180641684e+03 6.927176954041899815e-02
1.870790978911310958e+03 8.716577812720772978e-02
1.870073497765559296e+03 1.105151827232637857e-01
1.869356109733129415e+03 1.076122372305561986e-01
1.868638814803762216e+03 9.901884594929107053e-02
1.867921612967202236e+03 1.026888079159309214e-01
1.867204504213199471e+03 1.266247450180938983e-01
1.866487488531500276e+03 1.084148734462809932e-01
1.865770565911849189e+03 7.819055178103782866e-02
1.865053736344003482e+03 1.025294279647285395e-01
1.864336999817709511e+03 5.749439884546595630e-02
1.863620356322728185e+03 1.110801088589183222e-01
1.862903805848809498e+03 6.372740809132215745e-02
1.862187348385710720e+03 1.204651340631461565e-01
1.861470983923190943e+03 4.637205982487131034e-02
1.860754712451011073e+03 7.562252322293884499e-02
1.860038533958930202e+03 4.992169811081764025e-02
1.859322448436711056e+03 1.135289490629207004e-01
1.858606455874121821e+03 8.952942745744829622e-02
1.857890556260923404e+03 1.016248295680211716e-01
1.857174749586883991e+03 7.833452681909418291e-02
1.856459035841773584e+03 5.942654732747782581e-02
1.855743415015360370e+03 9.144843293670051887e-02
1.855027887097419807e+03 7.228153191057390403e-02
1.854312452077721900e+03 8.490410404600332028e-02
1.853597109946040291e+03 8.576888792736933609e-02
1.852881860692154078e+03 9.834031700725662239e-02
1.852166704305836902e+03 8.202173640405176214e-02
1.851451640776871500e+03 5.158582822306646137e-02
1.850736670095038789e+03 1.016691743258886643e-01
1.850021792250119688e+03 1.050473564801361476e-01
1.849307007231896932e+03 7.985245962653454710e-02
1.848592315030153259e+03 1.346877032354268366e-01
1.847877715634680499e+03 8.855481713661661480e-02
1.847163209035263208e+03 1.030660276665159719e-01
1.846448795221691398e+03 1.221477008833978251e-01
1.845734474183755083e+03 9.886509285941785796e-02
1.845020245911249731e+03 1.059311717287289567e-01
1.844306110393968993e+03 8.611126390913662054e-02
1.843592067621704700e+03 1.106018725466858393e-01
1.842878117584255961e+03 5.326543150568584933e-02
1.842164260271421881e+03 8.253412476736814163e-02
1.841450495672999750e+03 5.009912892345778218e-02
1.840736823778794133e+03 1.039812295720941027e-01
1.840023244578609592e+03 9.254395895653200199e-02
1.839309758062243418e+03 8.297796162656473351e-02
1.838596364219505631e+03 1.360400608908437226e-01
1.837883063040206252e+03 1.010440243907950869e-01
1.837169854514148028e+03 1.198393436228931547e-01
1.836456738631144617e+03 1.095757813854038865e-01
1.835743715381009679e+03 9.264049675940198847e-02
1.835030784753553235e+03 1.136519826616223666e-01
1.834317946738592582e+03 9.536061901300445232e-02
1.833605201325941380e+03 9.126095132127527709e-02
1.832892548505418745e+03 1.171662724964718655e-01
1.832179988266843793e+03 1.138453789081557005e-01
1.831467520600037460e+03 8.411978328434821517e-02
1.830755145494820681e+03 6.345269782071555342e-02
1.830042862941019848e+03 7.817345692477722929e-02
1.829330672928457716e+03 1.138089455794483590e-01
1.828618575446964314e+03 9.614940097946825248e-02
1.827906570486360579e+03 9.531363741853725313e-02
1.827194658036481997e+03 8.309321563944134514e-02
1.826482838087158598e+03 7.937889422127526740e-02
1.825771110628224051e+03 6.761722815099778516e-02
1.825059475649510205e+03 1.301294463153370995e-01
1.824347933140854366e+03 7.810507876546603223e-02
1.823636483092090202e+03 6.659672258932684830e-02
1.822925125493060477e+03 1.316486853570495441e-01
1.822213860333600678e+03 6.933385503038004549e-02
1.821502687603559025e+03 6.350258097742869645e-02
1.820791607292771005e+03 9.211499151103230698e-02
1.820080619391086657e+03 1.146977148623715970e-01
1.819369723888348744e+03 8.699177926355047830e-02
1.818658920774407306e+03 9.466254538833100696e-02
1.817948210039108744e+03 1.075274815342945472e-01
1.817237591672303097e+03 9.638089937858851375e-02
1.816527065663844041e+03 9.534282735418384003e-02
1.815816632003587074e+03 1.178384776353389868e-01
1.815106290681382234e+03 1.165113656660287517e-01
1.814396041687088655e+03 8.750503066048787026e-02
1.813685885010565471e+03 1.430545434537924543e-01
1.812975820641666360e+03 9.066211882457965443e-02
1.812265848570257731e+03 6.894622765884626803e-02
1.811555968786200538e+03 8.601743619660942586e-02
1.810846181279359371e+03 1.098452893110095085e-01
1.810136486039593365e+03 1.278343954483078804e-01
1.809426883056778024e+03 8.538000310110041569e-02
1.808717372320776121e+03 1.092068033616451217e-01
1.808007953821459523e+03 1.128487458460305654e-01
1.807298627548696459e+03 8.834185486432277745e-02
1.806589393492362433e+03 8.341552480760519583e-02
1.805880251642332951e+03 1.147778551334891622e-01
1.805171201988479879e+03 1.262171639716688221e-01
1.804462244520680542e+03 6.900772298386936843e-02
1.803753379228815902e+03 1.107471270471908770e-01
1.803044606102765101e+03 9.812818038524089015e-02
1.802335925132410921e+03 9.722253527888330416e-02
1.801627336307634323e+03 8.832756116430195981e-02
1.800918839618319907e+03 1.214006743461279736e-01
1.800210435054354093e+03 7.497185275466987375e-02
1.799502122605626937e+03 8.142622585950140546e-02
1.798793902262024858e+03 9.486749119490520132e-02
1.798085774013436094e+03 1.182910249941220848e-01
1.797377737849756159e+03 1.188747527159721012e-01
1.796669793760875109e+03 1.007776144343104641e-01
1.795961941736695735e+03 1.076088641347127534e-01
1.795254181767102637e+03 1.047378769487244538e-01
1.794546513842002241e+03 1.048711823263146076e-01
1.793838937951291882e+03 1.277915326328964429e-01
1.793131454084872530e+03 1.094802569411120891e-01
1.792424062232645156e+03 1.115049839410837407e-01
1.791716762384512549e+03 1.037538533896395360e-01
1.791009554530384776e+03 1.219018916237589456e-01
1.790302438660162807e+03 1.051364613793137198e-01
1.789595414763758527e+03 8.796454552432964036e-02
1.788888482831078363e+03 1.558992601368440756e-01
1.788181642852037839e+03 1.178509530102824082e-01
1.787474894816548840e+03 1.212196062445692057e-01
1.786768238714521431e+03 1.159218689999987895e-01
1.786061674535874772e+03 6.672651478072356979e-02
1.785355202270526206e+03 9.953014741729074299e-02
1.784648821908393074e+03 1.123826215680763796e-01
1.783942533439394538e+03 8.951559178445056553e-02
1.783236336853453395e+03 9.696707998197148792e-02
1.782530232140494263e+03 8.940211939764937388e-02
1.781824219290438123e+03 1.169278823428797631e-01
1.781118298293213229e+03 7.124531208377057889e-02
1.780412469138747838e+03 1.091909469418020778e-01
1.779706731816968386e+03 1.154102762379928121e-01
1.779001086317806767e+03 1.285652856234210661e-01
1.778295532631194874e+03 1.106201056163919200e-01
1.777590070747064601e+03 1.154515226707096553e-01
1.776884700655355118e+03 7.434426879590146087e-02
1.776179422345994681e+03 9.908623353752650520e-02
1.775474235808929734e+03 1.244663083186820229e-01
1.774769141034097629e+03 1.158518535258624554e-01
1.774064138011435716e+03 1.136102714297455990e-01
1.773359226730888622e+03 1.034957259852512662e-01
1.772654407182399154e+03 7.690412017806314005e-02
1.771949679355913759e+03 8.528683461014509304e-02
1.771245043241377061e+03 1.003759725446644879e-01
1.770540498828739146e+03 1.233790298937636754e-01
1.769836046107950096e+03 1.355484684757533309e-01
1.769131685068958177e+03 1.036310688773741800e-01
1.768427415701718928e+03 1.360013491709056443e-01
1.767723237996186072e+03 1.257267234363161623e-01
1.767019151942313329e+03 1.411486660420674943e-01
1.766315157530059878e+03 1.165127890070499633e-01
1.765611254749384898e+03 1.327202211829490719e-01
1.764907443590242110e+03 8.742273572384859359e-02
1.764203724042601607e+03 1.262867771504854464e-01
1.763500096096422567e+03 1.552060101086802646e-01
1.762796559741667807e+03 6.656975328400500935e-02
1.762093114968303780e+03 1.320592857137568576e-01
1.761389761766300580e+03 1.451126569385622900e-01
1.760686500125624661e+03 1.260584913544829100e-01
1.759983330036247935e+03 1.125072168074636031e-01
1.759280251488142312e+03 1.116344569232344264e-01
1.758577264471279705e+03 1.360618972878128718e-01
1.757874368975633843e+03 1.680603455347624564e-01
1.757171564991183914e+03 1.173307266865472598e-01
1.756468852507905467e+03 1.262950634574016295e-01
1.755766231515781328e+03 1.300460925307541371e-01
1.755063702004787046e+03 1.238125548615909566e-01
1.754361263964907266e+03 1.597714663473037977e-01
1.753658917386126632e+03 1.715929541072767628e-01
1.752956662258427968e+03 1.787218417109638080e-01
1.752254498571797740e+03 1.470657270397235095e-01
1.751552426316229685e+03 1.406090404933079407e-01
1.750850445481706629e+03 1.461362020811031170e-01
1.750148556058222312e+03 1.508332595318605807e-01
1.749446758035768653e+03 1.632237305792772486e-01
1.748745051404341211e+03 1.494030976181258408e-01
1.748043436153933726e+03 1.688846868308092886e-01
1.747341912274545393e+03 1.581536160936709012e-01
1.746640479756169952e+03 1.717644205619842934e-01
1.745939138588812057e+03 1.555803840216833933e-01
1.745237888762472721e+03 1.404932869921199645e-01
1.744536730267149323e+03 1.861327332420783243e-01
1.743835663092853792e+03 1.553137174528552711e-01
1.743134687229587144e+03 1.746664179556680907e-01
1.742433802667359487e+03 1.613281354267881440e-01
1.741733009396177295e+03 2.039891641084064233e-01
1.741032307406050677e+03 1.861218134558807469e-01
1.740331696686993382e+03 2.331138706205955480e-01
1.739631177229017339e+03 1.963701733159086971e-01
1.738930749022136297e+03 1.872782199874474807e-01
1.738230412056367641e+03 2.243009177512119423e-01
1.737530166321730576e+03 2.227652809042956206e-01
1.736830011808242489e+03 2.588747087977853467e-01
1.736129948505920765e+03 2.572114211611339907e-01
1.735429976404793706e+03 2.227056904049639074e-01
1.734730095494880516e+03 2.530851254498205916e-01
1.734030305766205856e+03 2.609245682628341667e-01
1.733330607208798028e+03 2.619809522744458996e-01
1.732630999812685332e+03 2.790288840776714019e-01
1.731931483567896066e+03 2.881618208748734089e-01
1.731232058464463989e+03 2.423227124261693455e-01
1.730532724492415582e+03 2.795038296954104884e-01
1.729833481641790058e+03 2.489670839886830855e-01
1.729134329902619356e+03 2.605485351006166517e-01
1.728435269264940871e+03 2.677617746375890451e-01
1.727736299718795635e+03 2.947490870426762721e-01
1.727037421254221044e+03 2.944500662816010306e-01
1.726338633861258131e+03 2.542576293126144193e-01
1.725639937529949748e+03 2.872627008477404709e-01
1.724941332250338746e+03 3.149300817694699606e-01
1.724242818012475254e+03 2.583593992925275473e-01
1.723544394806403943e+03 3.019361017212098819e-01
1.722846062622169484e+03 2.778571554178470571e-01
1.722147821449827461e+03 2.771926393944917355e-01
1.721449671279428003e+03 2.509738879327712002e-01
1.720751612101019418e+03 2.602200711664652832e-01
1.720053643904662749e+03 2.551200969181275369e-01
1.719355766680413581e+03 2.643095045239585161e-01
1.718657980418325678e+03 2.489513308486900889e-01
1.717960285108458265e+03 2.370692890256173302e-01
1.717262680740872383e+03 2.598128070156116021e-01
1.716565167305632713e+03 2.244062954981949909e-01
1.715867744792798476e+03 2.000830490657995731e-01
1.715170413192434353e+03 1.938998611967702734e-01
1.714473172494610480e+03 1.912085390852662214e-01
1.713776022689391539e+03 1.946209259481737064e-01
1.713078963766847664e+03 1.974574442917049200e-01
1.712381995717048994e+03 2.045476803858643222e-01
1.711685118530069303e+03 1.456424953328346594e-01
1.710988332195980547e+03 1.558478774548207879e-01
1.710291636704860139e+03 1.783594841144085785e-01
1.709595032046781853e+03 1.354444911489385839e-01
1.708898518211823102e+03 1.862527957729359085e-01
1.708202095190063119e+03 1.935876937563205114e-01
1.707505762971588410e+03 1.056750977476500347e-01
1.706809521546478209e+03 1.730924815692273522e-01
1.706113370904813564e+03 1.452029804438401128e-01
1.705417311036682804e+03 1.654946169780700804e-01
1.704721341932170617e+03 1.323407960389964277e-01
1.704025463581370786e+03 1.408212814975696170e-01
1.703329675974366182e+03 7.958574930019547689e-02
1.702633979101252407e+03 8.838578479696108936e-02
1.701938372952121426e+03 7.460403368483137232e-02
1.701242857517067023e+03 7.831998733804194923e-02
1.700547432786182981e+03 1.278101978827653751e-01
1.699852098749568540e+03 1.154647619033240119e-01
1.699156855397324762e+03 1.213902899712864664e-01
1.698461702719547247e+03 6.155317850770841703e-02
1.697766640706338876e+03 1.211116120836604748e-01
1.697071669347804345e+03 9.034987705369941502e-02
1.696376788634046534e+03 9.405227421611057903e-02
1.695681998555171958e+03 6.347153785867123976e-02
1.694987299101290773e+03 6.292666061720962600e-02
1.694292690262505857e+03 1.025514601383920449e-01
1.693598172028931003e+03 7.376800251498437377e-02
1.692903744390680004e+03 3.307750620102400951e-02
1.692209407337861194e+03 3.861960378941467487e-02
1.691515160860595643e+03 7.606126599145326961e-02
1.690821004948995324e+03 7.787295925857595780e-02
1.690126939593177667e+03 4.700076562544770048e-02
1.689432964783263742e+03 5.083531048739300257e-02
1.688739080509372798e+03 1.735611821740284250e-02
1.688045286761631360e+03 2.497829256153711111e-02
1.687351583530156859e+03 5.623193253905293260e-02
1.686657970805079458e+03 6.149329561915226061e-02
1.685964448576522045e+03 -3.405158130910679141e-03
1.685271016834612965e+03 6.986761569678885675e-02
1.684577675569482381e+03 9.158079882145392717e-03
1.683884424771262275e+03 2.766716545728148055e-02
1.683191264430086449e+03 1.469953979476494132e-04
1.682498194536085066e+03 1.792035247794650232e-02
1.681805215079395566e+03 8.234036659655897747e-03
1.681112326050153570e+03 4.563537713950278213e-02
1.680419527438500154e+03 4.157688781342580575e-02
1.679726819234572758e+03 3.552291672683872276e-02
1.679034201428512461e+03 3.368494733948702857e-02
1.678341674010462157e+03 2.747281859735170237e-02
1.677649236970566562e+03 -2.995724915550646364e-02
1.676956890298970393e+03 -3.050846276601973709e-04
1.676264633985823821e+03 3.656454820366168701e-02
1.675572468021273380e+03 5.401114146777083458e-02
1.674880392395467425e+03 -1.961428395894228727e-03
1.674188407098559765e+03 5.923094465569232053e-02
1.673496512120702391e+03 9.101908131861310980e-02
1.672804707452050934e+03 7.211609528925086443e-02
1.672112993082759203e+03 4.454979285426150654e-02
1.671421369002986467e+03 1.133026159767138441e-01
1.670729835202890172e+03 6.517243489475342544e-02
1.670038391672631406e+03 5.500325715048749731e-02
1.669347038402373073e+03 7.638696480449570780e-02
1.668655775382276261e+03 1.080552949029939813e-01
1.667964602602507512e+03 1.090836137287708174e-01
1.667273520053233369e+03 1.147468189659944932e-01
1.666582527724618558e+03 1.015305918265576313e-01
1.665891625606835078e+03 1.160588780035278489e-01
1.665200813690053110e+03 1.415995348089967854e-01
1.664510091964442836e+03 1.470510644545503232e-01
1.663819460420179894e+03 1.509291190378357628e-01
1.663128919047438103e+03 1.767449748370378271e-01
1.662438467836393102e+03 2.283813976430168757e-01
1.661748106777225985e+03 2.165610855810691793e-01
1.661057835860112391e+03 2.348707360257720478e-01
1.660367655075237053e+03 2.744562381770693782e-01
1.659677564412781066e+03 2.332402981094631178e-01
1.658987563862923707e+03 2.785125046474222765e-01
1.658297653415855166e+03 3.001549831767657550e-01
1.657607833061763813e+03 3.263017377341246861e-01
1.656918102790832563e+03 2.629708670992724207e-01
1.656228462593253425e+03 3.109735763817574883e-01
1.655538912459218409e+03 3.841652356442247784e-01
1.654849452378917704e+03 4.152399384697879614e-01
1.654160082342548776e+03 4.215359736444620475e-01
1.653470802340305454e+03 4.513268680049936643e-01
1.652781612362383385e+03 4.936163178977134858e-01
1.652092512398981853e+03 5.411821828372854748e-01
1.651403502440301963e+03 5.369542622182938985e-01
1.650714582476544820e+03 5.580541519580916043e-01
1.650025752497911526e+03 5.873537753136843786e-01
1.649337012494606824e+03 6.153394180991192952e-01
1.648648362456839095e+03 6.692319382457455612e-01
1.647959802374813080e+03 6.526097744778530663e-01
1.647271332238738978e+03 6.912031486211480669e-01
1.646582952038825169e+03 7.314773005007736417e-01
1.645894661765285491e+03 7.862006432321689831e-01
1.645206461408330142e+03 7.726417446897219099e-01
1.644518350958176597e+03 8.327756882639566482e-01
1.643830330405038694e+03 7.940364062441069848e-01
1.643142399739135726e+03 8.574598762724410239e-01
1.642454558950686987e+03 8.128361936085137796e-01
1.641766808029909953e+03 9.383876919819602591e-01
1.641079146967025736e+03 9.087060281056004163e-01
1.640391575752264544e+03 9.176149406323866886e-01
1.639704094375845671e+03 9.745136272878460737e-01
1.639016702827995687e+03 9.587498843442130436e-01
1.638329401098942981e+03 9.806745451343408249e-01
1.637642189178917761e+03 9.518395885334062223e-01
1.636955067058150235e+03 9.265401663806306365e-01
1.636268034726870610e+03 1.000000000000000000e+00
1.635581092175316371e+03 9.020774820961688922e-01
1.634894239393719545e+03 9.315109886267070038e-01
1.634207476372315796e+03 9.342952670037172336e-01
1.633520803101346246e+03 9.887438905824292856e-01
1.632834219571048379e+03 8.428766566391459047e-01
1.632147725771663318e+03 9.222309964123884818e-01
1.631461321693434002e+03 9.001417284782424755e-01
1.630775007326603372e+03 8.349888699191581054e-01
1.630088782661418009e+03 8.456639329703913299e-01
1.629402647688122670e+03 8.593169822854098694e-01
1.628716602396969392e+03 8.306878717604981865e-01
1.628030646778202936e+03 7.807867978812529364e-01
1.627344780822077155e+03 7.165049021388192330e-01
1.626659004518845904e+03 7.020743104756103081e-01
1.625973317858757582e+03 7.030919682123698555e-01
1.625287720832075138e+03 6.557418157960742677e-01
1.624602213429050607e+03 5.998518929288846335e-01
1.623916795639945121e+03 5.406347165449567616e-01
1.623231467455016173e+03 5.452127649775048157e-01
1.622546228864528530e+03 5.598557596420771221e-01
1.621861079858741505e+03 5.115268125476392091e-01
1.621176020427919866e+03 4.601131793891685140e-01
1.620491050562330202e+03 4.652485541619295617e-01
1.619806170252242737e+03 3.816809702242588420e-01
1.619121379487920422e+03 4.397703271549887050e-01
1.618436678259638938e+03 3.735716781841972312e-01
1.617752066557664875e+03 3.885614018434043748e-01
1.617067544372273915e+03 2.837155455499044132e-01
1.616383111693739920e+03 2.994780949217923927e-01
1.615698768512340393e+03 3.081709170549502552e-01
1.615014514818352836e+03 2.812381334293995172e-01
1.614330350602052931e+03 2.599267645432279950e-01
1.613646275853723637e+03 2.794526261876127959e-01
1.612962290563644274e+03 2.273467376749720437e-01
1.612278394722103258e+03 1.979765765336304606e-01
1.611594588319378090e+03 1.877596827525226386e-01
1.610910871345760825e+03 1.835230799731953910e-01
1.610227243791539877e+03 2.172051739594675901e-01
1.609543705646998205e+03 1.606275715687057737e-01
1.608860256902433321e+03 9.337358645302841487e-02
1.608176897548133638e+03 1.592485252617704683e-01
1.607493627574389393e+03 1.715758473735320699e-01
1.606810446971501733e+03 1.532662409639045931e-01
1.606127355729764531e+03 1.382960631364769100e-01
1.605444353839475298e+03 1.789081310576046691e-01
1.604761441290931543e+03 9.274229486615337414e-02
1.604078618074438054e+03 5.657787531174363060e-02
1.603395884180295980e+03 8.676350282632910860e-02
1.602713239598808286e+03 3.867133675242878654e-02
1.602030684320277942e+03 6.407730630281084638e-02
1.601348218335017009e+03 4.041934027361132609e-02
1.600665841633328455e+03 1.190563242083598899e-01
1.599983554205524342e+03 1.042852111085529332e-01
1.599301356041914914e+03 9.846161799496185030e-02
1.598619247132812234e+03 6.298125906576251820e-02
1.597937227468532001e+03 4.583830233557838196e-02
1.597255297039386278e+03 3.866236313209462511e-02
1.596573455835696222e+03 3.233216146681893582e-02
1.595891703847777535e+03 7.659558634503103869e-02
1.595210041065951373e+03 2.099331276776949390e-02
1.594528467480535255e+03 1.121008792960286188e-01
1.593846983081855797e+03 7.594802387083747497e-02
1.593165587860237792e+03 2.364859436471462503e-02
1.592484281806002400e+03 2.561730327897417028e-03
1.591803064909481691e+03 3.888456653240771055e-02
1.591121937160998641e+03 6.588154288342845666e-02
1.590440898550888960e+03 3.632061910767112739e-02
1.589759949069481081e+03 5.939837478553226802e-02
1.589079088707108895e+03 2.362977676830158719e-02
1.588398317454104472e+03 -2.805919674373012068e-02
1.587717635300805341e+03 3.522137591534819229e-02
1.587037042237549031e+03 4.232781716658746279e-02
1.586356538254673069e+03 5.125184409498469845e-02
1.585676123342520441e+03 7.392990833033591391e-02
1.584995797491428675e+03 8.875113728494012089e-03
1.584315560691744395e+03 5.031704001785426011e-02
1.583635412933810585e+03 1.659480260532484458e-02
1.582955354207972050e+03 1.821531096474893327e-03
1.582275384504577232e+03 4.182291758854049524e-02
1.581595503813976393e+03 2.283638549953872707e-02
1.580915712126517974e+03 2.612573185556390717e-02
1.580236009432555875e+03 3.766088639286827716e-02
1.579556395722442176e+03 -2.587670153993294059e-02
1.578876870986530776e+03 5.072783148961246963e-03
1.578197435215177393e+03 5.670216351237347685e-02
1.577518088398743203e+03 4.219321551164405271e-02
1.576838830527582104e+03 9.690543163869679011e-02
1.576159661592058910e+03 7.408179099495114384e-02
1.575480581582536615e+03 2.879559190482099823e-02
1.574801590489372757e+03 1.020641026315777244e-01
1.574122688302937604e+03 7.938495225718243675e-02
1.573443875013595971e+03 7.258350486429124282e-02
1.572765150611714489e+03 3.151425650183052596e-02
1.572086515087665248e+03 3.264735630991027170e-03
1.571407968431814879e+03 1.192650331237870703e-01
1.570729510634537291e+03 1.079551245458675729e-01
1.570051141686210030e+03 7.549728104778753723e-02
1.569372861577201547e+03 2.200675625867867108e-02
1.568694670297894845e+03 5.296521505531925911e-02
1.568016567838662013e+03 3.797178047170587933e-02
1.567338554189886054e+03 7.045790668473107810e-02
1.566660629341948152e+03 8.632204822828977442e-02
1.565982793285229491e+03 -2.391402833628639255e-04
1.565305046010113074e+03 1.616316153067421102e-01
1.564627387506985542e+03 1.071072437588620474e-01
1.563949817766233537e+03 7.050679274028506804e-02
1.563272336778243698e+03 1.078544663102335710e-01
1.562594944533408125e+03 1.343686919218054776e-01
1.561917641022115276e+03 1.703701521510741779e-01
1.561240426234762708e+03 7.498837715510464630e-02
1.560563300161735242e+03 1.356356719494535013e-01
1.559886262793437709e+03 1.850571589974575049e-01
1.559209314120264025e+03 1.581501179581915328e-01
1.558532454132609928e+03 9.798647180911322641e-02
1.557855682820878428e+03 9.475786108721601098e-02
1.557179000175468900e+03 1.707357240839582624e-01
1.556502406186782537e+03 1.218171416080504055e-01
1.555825900845229626e+03 1.353501605716430911e-01
1.555149484141209541e+03 1.540167870576501508e-01
1.554473156065132571e+03 1.297288349801812013e-01
1.553796916607403546e+03 2.344949393521505165e-01
1.553120765758438210e+03 1.272679674324133925e-01
1.552444703508643215e+03 2.018680933750196804e-01
1.551768729848434305e+03 1.232464603879733361e-01
1.551092844768223586e+03 1.619454245787642355e-01
1.550417048258428622e+03 1.966102127565159674e-01
1.549741340309466977e+03 1.875093293481105428e-01
1.549065720911756216e+03 1.033744986897949386e-01
1.548390190055715721e+03 2.456781630519607740e-01
1.547714747731770331e+03 1.518090821729232709e-01
1.547039393930337610e+03 1.835184743449063682e-01
1.546364128641846037e+03 1.751355636766067925e-01
1.545688951856722269e+03 1.480279266526226822e-01
1.545013863565391148e+03 2.513792271120868782e-01
1.544338863758284788e+03 1.480131232537910124e-01
1.543663952425828029e+03 1.596901683691020479e-01
1.542989129558460263e+03 2.143976021600407511e-01
1.542314395146606330e+03 1.520143940542366956e-01
1.541639749180707440e+03 2.472723432667936205e-01
1.540965191651197529e+03 2.590254919393646937e-01
1.540290722548512349e+03 2.257572428752388782e-01
1.539616341863091293e+03 2.427894326954439519e-01
1.538942049585379209e+03 2.082963684200487831e-01
1.538267845705811851e+03 2.701160779599661721e-01
1.537593730214839525e+03 2.357981469040504041e-01
1.536919703102899803e+03 2.222500959358658379e-01
1.536245764360442990e+03 1.905200567893749475e-01
1.535571913977913937e+03 2.183177082376926703e-01
1.534898151945768404e+03 3.149839568651359722e-01
1.534224478254449423e+03 2.914468329185880835e-01
1.533550892894414574e+03 2.931380889490883823e-01
1.532877395856112344e+03 2.211389456736000403e-01
1.532203987130002133e+03 2.393537277130794727e-01
1.531530666706537886e+03 2.481955869249154456e-01
1.530857434576177184e+03 1.999927703096728293e-01
1.530184290729383065e+03 2.425325563062247225e-01
1.529511235156611292e+03 2.651801750144555658e-01
1.528838267848326723e+03 3.013225280219079538e-01
1.528165388794992396e+03 3.315368600231320406e-01
1.527492597987074987e+03 2.633733240730594116e-01
1.526819895415037536e+03 2.999420579175791635e-01
1.526147281069352175e+03 2.472140962831655131e-01
1.525474754940487401e+03 1.922499058692371532e-01
1.524802317018911708e+03 2.682587699949299243e-01
1.524129967295099050e+03 2.353075292654190631e-01
1.523457705759523378e+03 1.672729792235969903e-01
1.522785532402660465e+03 3.048690377068070112e-01
1.522113447214986081e+03 2.589233198280153081e-01
1.521441450186975999e+03 3.024038989455322124e-01
1.520769541309115084e+03 3.328945325615501605e-01
1.520097720571879108e+03 2.878032515384261192e-01
1.519425987965756576e+03 3.687754967246485993e-01
1.518754343481226897e+03 2.904676826108489318e-01
1.518082787108776756e+03 2.546177775515742203e-01
1.517411318838892839e+03 1.768734922069791493e-01
1.516739938662060013e+03 2.218173079640939627e-01
1.516068646568775875e+03 3.039255617300984924e-01
1.515397442549523475e+03 2.736005235107825673e-01
1.514726326594802231e+03 3.410931594656432253e-01
1.514055298695102465e+03 3.304221089815977952e-01
1.513384358840919958e+03 3.704418257718917751e-01
1.512713507022752310e+03 3.210488348433065409e-01
1.512042743231095301e+03 2.409953880697254525e-01
1.511372067456453806e+03 3.436966636211809534e-01
1.510701479689327243e+03 4.512007104920273681e-01
1.510030979920216851e+03 5.030321340789167817e-01
1.509360568139627503e+03 3.439955734248109076e-01
1.508690244338065895e+03 2.472372000383094848e-01
1.508020008506035083e+03 3.060361705983424829e-01
1.507349860634049037e+03 3.083724337207967015e-01
1.506679800712618089e+03 2.921468934496760372e-01
1.506009828732247115e+03 2.648704128029319427e-01
1.505339944683453723e+03 3.681312523629119982e-01
1.504670148556753702e+03 3.334719603295083212e-01
1.504000440342659203e+03 4.293425434569617116e-01
1.503330820031687836e+03 2.941022779306546320e-01
1.502661287614360845e+03 3.697631809964148641e-01
1.501991843081195839e+03 3.383812908565942967e-01
1.501322486422715883e+03 5.086746014626707391e-01
1.500653217629442224e+03 3.358213269928255751e-01
1.499984036691901565e+03 3.471840802793413339e-01
1.499314943600620609e+03 4.978245604191197105e-01
1.498645938346122421e+03 3.690205771385644540e-01
1.497977020918939161e+03 4.868842345521965931e-01
1.497308191309599351e+03 3.180902766115907276e-01
1.496639449508636972e+03 5.520720777066995266e-01
1.495970795506582363e+03 3.398741013650604659e-01
1.495302229293971322e+03 4.834036810466248446e-01
1.494633750861339649e+03 3.704492192828252595e-01
1.493965360199224961e+03 4.656794086911626995e-01
1.493297057298168511e+03 4.827462325269331056e-01
1.492628842148706099e+03 3.709561901945981344e-01
1.491960714741384436e+03 2.672837038303360058e-01
1.491292675066742959e+03 4.305482901700670717e-01
1.490624723115324741e+03 4.937797877764485421e-01
1.489956858877681952e+03 4.298732707187288282e-01
1.489289082344357666e+03 4.741645478702207206e-01
1.488621393505900414e+03 4.836733344361256459e-01
1.487953792352866003e+03 3.736747543160815477e-01
1.487286278875799326e+03 4.120638207371610240e-01
1.486618853065259827e+03 4.559691522501220784e-01
1.485951514911797858e+03 3.827295417972879643e-01
1.485284264405971044e+03 4.304119315201888618e-01
1.484617101538337010e+03 4.253999247490493074e-01
1.483950026299457022e+03 3.549419736535263104e-01
1.483283038679888705e+03 5.403799084348471782e-01
1.482616138670195141e+03 5.172598670942456511e-01
1.481949326260941234e+03 4.631275562828608972e-01
1.481282601442688247e+03 5.227373516906181905e-01
1.480615964206004719e+03 5.121659149431695424e-01
1.479949414541461010e+03 3.847124121650977169e-01
1.479282952439622022e+03 4.987809878330017321e-01
1.478616577891058114e+03 4.490763224048851532e-01
1.477950290886346920e+03 5.602150936469219022e-01
1.477284091416056981e+03 6.040279421745966548e-01
1.476617979470764112e+03 5.762973352669433780e-01
1.475951955041045949e+03 6.137016959871849364e-01
1.475286018117480126e+03 6.439724246802855934e-01
1.474620168690646096e+03 5.889345761557422954e-01
1.473954406751123315e+03 6.360138972466083951e-01
1.473288732289493055e+03 6.453548225204563948e-01
1.472623145296340226e+03 5.508908430540911949e-01
1.471957645762255197e+03 5.375354579338175176e-01
1.471292233677815602e+03 5.909782254967739235e-01
1.470626909033615448e+03 4.610158467339645627e-01
1.469961671820241463e+03 7.965229358390386594e-01
1.469296522028284016e+03 6.577093372561371165e-01
1.468631459648335294e+03 4.912400665822007628e-01
1.467966484670994760e+03 4.929435303639930765e-01
1.467301597086850961e+03 6.594552284382357854e-01
1.466636796886501543e+03 7.340545034843107830e-01
1.465972084060545967e+03 6.774274228516942165e-01
1.465307458599583697e+03 5.156149599593596866e-01
1.464642920494214195e+03 6.395431583194105540e-01
1.463978469735044200e+03 5.993702952519367466e-01
1.463314106312671356e+03 7.175031530111067868e-01
1.462649830217704221e+03 6.895654495209085910e-01
1.461985641440747713e+03 6.471501067268933260e-01
1.461321539972414030e+03 7.201230314650355346e-01
1.460657525803309909e+03 7.630969040985974283e-01
1.459993598924045727e+03 9.599766140050649543e-01
1.459329759325231862e+03 7.155041671472064380e-01
1.458666006997487784e+03 6.248681014883828988e-01
1.458002341931427509e+03 6.485369843614368079e-01
1.457338764117663231e+03 8.580649948419916129e-01
1.456675273546818062e+03 7.964303284226926793e-01
1.456011870209509652e+03 7.093769442511477230e-01
1.455348554096359294e+03 9.277666921454321702e-01
1.454685325197990096e+03 8.074863058815118233e-01
1.454022183505025168e+03 8.369946301863170346e-01
1.453359129008089440e+03 8.307939165855018349e-01
1.452696161697809657e+03 5.105021981943589360e-01
1.452033281564818026e+03 8.320585508074266334e-01
1.451370488599737655e+03 6.377322887940982676e-01
1.450707782793204387e+03 6.508523610394142400e-01
1.450045164135850428e+03 6.466675598453750506e-01
1.449382632618307980e+03 5.452130203572210787e-01
1.448720188231214706e+03 8.424697425443873344e-01
1.448057830965204630e+03 6.458969598379256105e-01
1.447395560810919051e+03 6.724823125803771617e-01
1.446733377758997449e+03 5.565877653861978080e-01
1.446071281800079305e+03 7.785980232217861730e-01
1.445409272924805919e+03 5.697338283895415634e-01
1.444747351123825865e+03 6.923216174215182095e-01
1.444085516387782263e+03 6.065361142849409193e-01
1.443423768707321869e+03 6.497083219100204809e-01
1.442762108073093259e+03 5.634807128253649378e-01
1.442100534475746827e+03 9.627962789538913047e-01
1.441439047905931147e+03 6.185142697600788386e-01
1.440777648354303892e+03 5.172729955041545091e-01
1.440116335811515455e+03 5.943995560125507893e-01
1.439455110268223507e+03 8.131699550249846808e-01
1.438793971715085718e+03 5.462202862692945304e-01
1.438132920142754301e+03 1.012950525513735212e+00
1.437471955541897842e+03 6.318898405324301359e-01
1.436811077903170371e+03 4.872648088471855377e-01
1.436150287217240475e+03 5.264294399960721682e-01
1.435489583474769461e+03 5.685367263199405663e-01
1.434828966666422275e+03 4.424702494258769825e-01
1.434168436782869321e+03 6.141322668755521130e-01
1.433507993814775546e+03 5.140354767470078912e-01
1.432847637752813171e+03 1.344682891263045965e-01
1.432187368587650781e+03 3.836070564535325467e-01
1.431527186309964236e+03 4.666450573184866002e-01
1.430867090910427578e+03 4.924203501093331603e-01
1.430207082379713029e+03 3.576174715184198272e-01
1.429547160708503725e+03 2.922732104167021228e-01
1.428887325887471889e+03 4.986288589915188751e-01
1.428227577907302475e+03 3.273103835876155498e-01
1.427567916758673164e+03 2.984185967064871270e-01
1.426908342432268910e+03 1.542038392675076364e-01
1.426248854918776487e+03 4.445706267427758096e-01
1.425589454208875395e+03 5.278463695586992355e-01
1.424930140293257864e+03 -1.298007244655542403e-01
1.424270913162610668e+03 1.182647008982096459e-01
1.423611772807624220e+03 3.517135025849962293e-01
1.422952719218990751e+03 6.561233858865785917e-01
1.422293752387398854e+03 1.313183701756953092e-01
1.421634872303551674e+03 1.123508754220888806e-01
1.420976078958135986e+03 4.051347418555227287e-01
1.420317372341853115e+03 2.335779313619232855e-01
1.419658752445404389e+03 3.634706615071973124e-01
1.419000219259483856e+03 6.882852354288998553e-01
1.418341772774796482e+03 2.553754336495541247e-02
1.417683412982045411e+03 4.705028220814947981e-01
1.417025139871931970e+03 5.045615470741796615e-01
1.416366953435168398e+03 3.763157622408773162e-01
1.415708853662456022e+03 7.156786501529621702e-01
1.415050840544505263e+03 2.010119100008870840e-01
1.414392914072026542e+03 2.900202947776794882e-01
1.413735074235732100e+03 7.179495602158215695e-01
1.413077321026334175e+03 4.667631347040051559e-01
1.412419654434546828e+03 6.436016659754247859e-01
1.411762074451085937e+03 5.237164011782623890e-02
1.411104581066669198e+03 2.334835048819838832e-01
1.410447174272016127e+03 3.645078114227497390e-01
1.409789854057846242e+03 7.384784833447001207e-01
1.409132620414880876e+03 3.103553140567786306e-01
1.408475473333843183e+03 3.782381252733209021e-01
1.407818412805458138e+03 3.905728236612922982e-02
1.407161438820448893e+03 6.165933722020556368e-02
1.406504551369547698e+03 -3.874168643598763229e-01
1.405847750443477707e+03 2.104764926130462122e-01
1.405191036032972988e+03 4.663974552574967625e-02
1.404534408128763971e+03 2.118228765702243332e-01
1.403877866721586543e+03 1.947781691315721986e-01
1.403221411802171133e+03 4.746035305610999955e-01
1.402565043361253629e+03 1.883219035371869188e-01
1.401908761389573556e+03 4.414056494222690641e-01
1.401252565877868619e+03 9.453441497303477492e-02
1.400596456816880163e+03 2.915256615110000116e-01
1.399940434197349532e+03 2.613862705161812960e-01
1.399284498010016250e+03 2.942335311903260253e-01
1.398628648245630757e+03 2.083090490412875251e-01
1.397972884894934396e+03 4.741118453631470997e-01
1.397317207948677606e+03 4.311304054796274987e-01
1.396661617397605369e+03 -1.069568592759536918e-01
1.396006113232473581e+03 1.531240351231249464e-01
1.395350695444029043e+03 2.586301207446304873e-01
1.394695364023025832e+03 -6.177157280903752268e-01
1.394040118960219843e+03 2.229426867958384240e-01
1.393384960246366973e+03 -3.437975938311840785e-02
1.392729887872223117e+03 -5.836158889769192948e-01
1.392074901828547809e+03 -1.653547351421561507e-01
1.391420002106100583e+03 8.751597023164828792e-01
1.390765188695644611e+03 -7.956503321235025572e-01
1.390110461587941245e+03 2.933249762869279964e-01
1.389455820773759115e+03 -2.155494418899615017e-01
1.388801266243857754e+03 -3.267321614797921159e-01
1.388146797989009428e+03 -3.471408305779829506e-01
1.387492415999979130e+03 7.661805436206608859e-03
1.386838120267540944e+03 5.786050037804072455e-01
1.386183910782465318e+03 -4.736430018483004378e-01
1.385529787535524520e+03 2.761428690336371616e-01
1.384875750517494453e+03 9.777076334141317215e-02
1.384221799719149203e+03 -6.322246239310338467e-01
1.383567935131266495e+03 -5.386426330816054264e-01
1.382914156744625870e+03 1.656073116176415005e-01
1.382260464550008692e+03 4.184349193784582810e-01
1.381606858538194501e+03 5.075932704473667956e-01
1.380953338699968299e+03 -6.833511211490337356e-01
1.380299905026111446e+03 -1.027779257282784187e+00
1.379646557507416219e+03 1.643092949803650893e-01
1.378993296134662160e+03 2.850171966206625426e-03
1.378340120898641544e+03 -3.987932491831998327e-02
1.377687031790146648e+03 -3.994549065050589376e-01
1.377034028799966109e+03 2.302801209287806405e-01
1.376381111918895840e+03 -6.162821349330206422e-01
1.375728281137728118e+03 -4.130946359181119493e-02
1.375075536447260674e+03 -1.678929681074741321e-03
1.374422877838287604e+03 -1.159283660068470834e+00
1.373770305301610279e+03 -2.621583400977087197e-01
1.373117818828030067e+03 -1.815351040541962058e-01
1.372465418408346522e+03 1.003839884800147519e+00
1.371813104033362833e+03 1.410315047738994743e-01
1.371160875693885828e+03 -5.572474163004274006e-01
1.370508733380716876e+03 -5.889415001330139399e-01
1.369856677084668263e+03 6.268547608638338486e-01
1.369204706796546816e+03 9.515327160164815945e-01
1.368552822507161181e+03 -1.993748618621379975e+00
1.367901024207325463e+03 2.225412535557536320e-01
1.367249311887851945e+03 -1.412762043253596334e+00
1.366597685539552913e+03 3.078978316201385068e-01
1.365946145153247926e+03 9.940175898473315730e-01
1.365294690719752907e+03 1.437907462596618613e+00
1.364643322229885598e+03 -4.187923361654677934e-01
1.363992039674469197e+03 1.192274447392321468e+00
1.363340843044321446e+03 8.341219379193018924e-01
1.362689732330267361e+03 7.267036285119484740e-01
1.362038707523130142e+03 8.081714246624193132e-01
1.361387768613738444e+03 -1.145999690399520210e+00
1.360736915592917285e+03 4.214538440528519669e-01
1.360086148451498957e+03 3.633617974084476510e-01
1.359435467180306659e+03 -5.434985906355147556e-01
1.358784871770178142e+03 9.954212913128346329e-01
1.358134362211945700e+03 -7.844056586098101524e-01
1.357483938496439805e+03 7.576429338097997457e-01
1.356833600614501847e+03 -5.523591554228863831e-01
1.356183348556962301e+03 2.543852774193517963e-01
1.355533182314668011e+03 5.693556821711893701e-01
1.354883101878453090e+03 1.435038527673750064e+00
1.354233107239162564e+03 8.170410669222750721e-01
1.353583198387637822e+03 9.112053542176165588e-02
1.352933375314722070e+03 -1.712051639969496497e+00
1.352283638011263974e+03 -2.935986386676729509e+00
1.351633986468108560e+03 1.483623360110741585e+00
1.350984420676108130e+03 -9.779458575583607205e-01
1.350334940626107709e+03 -2.068789671717457423e+00
1.349685546308961420e+03 1.165492347561133957e-01
1.349036237715521565e+03 4.063727931647884706e-01
1.348387014836645903e+03 1.245906812718015733e+00
1.347737877663184918e+03 1.440160984714374592e+00
1.347088826185998187e+03 2.266551938404785194e+00
1.346439860395947107e+03 -2.809235967071715967e-01
1.345790980283885801e+03 9.578946973496919037e-01
1.345142185840682941e+03 7.902964559686110890e-01
1.344493477057196287e+03 9.997474859156130211e-01
1.343844853924290874e+03 9.611762963645695823e-01
1.343196316432833555e+03 1.838283746667637608e+00
1.342547864573693005e+03 4.337646166395440761e-01
1.341899498337736077e+03 -1.104684292576794347e+00
1.341251217715831444e+03 -1.290923831194487281e+00
1.340603022698851419e+03 3.193062400241774679e+00
1.339954913277671949e+03 3.831635287608887719e+00
1.339306889443163527e+03 -5.565893940102829562e-01
1.338658951186203922e+03 -2.647771396476871208e-01
1.338011098497669082e+03 -1.123222642958286333e+00
1.337363331368440413e+03 6.924554817610845125e-02
1.336715649789395684e+03 -2.263873421669952979e+00
1.336068053751414482e+03 1.564198019503364179e-01
1.335420543245381850e+03 1.753428835198243663e+00
1.334773118262182834e+03 -5.206147750970248289e+00
1.334125778792700658e+03 4.309096490274221480e+00
1.333478524827824003e+03 3.699498747032123891e+00
1.332831356358441553e+03 3.615783698346485497e+00
1.332184273375445628e+03 -7.004584229417289087e+00
1.331537275869723089e+03 -2.255672160855827224e-01
1.330890363832168077e+03 -1.879648195615526707e-01
1.330243537253676550e+03 -3.045963532280563935e-01
1.329596796125142646e+03 6.291796215654216873e+00
1.328950140437464142e+03 1.736229484987249494e+00
1.328303570181538817e+03 1.246512867843055483e+00
1.327657085348268083e+03 -3.784987771309495042e+00
1.327010685928551538e+03 -6.210664596853372466e+00
1.326364371913292416e+03 -2.722021930957989611e+00
1.325718143293393950e+03 -4.872138543317723336e-01
1.325072000059764832e+03 2.970782788685821796e+00
1.324425942203310115e+03 3.857548544055922513e+00
1.323779969714936669e+03 1.489368822434443684e+00
1.323134082585556826e+03 -4.451239624804697925e+00
1.322488280806082912e+03 -3.893047708046657007e+00
1.321842564367421801e+03 -7.112574496134597801e+00
1.321196933260493097e+03 1.948891370144278268e+00
1.320551387476210948e+03 -1.606850723702831996e+00
1.319905927005493140e+03 2.209448188199640395e+00
1.319260551839255641e+03 -1.066639444883883625e+00
1.318615261968418054e+03 5.602574192187599778e+00
1.317970057383903622e+03 -6.389984366692317508e+00
1.317324938076637409e+03 -2.351134058604645638e+00
1.316679904037537199e+03 1.259995264860529707e+00
1.316034955257533511e+03 8.793333531288691773e+00
1.315390091727551408e+03 -1.401941927076318650e-01
1.314745313438519588e+03 7.599227704329361899e+00
1.314100620381366753e+03 3.930225790867707403e+00
1.313456012547025239e+03 -1.061560216840252036e+00
1.312811489926425565e+03 5.383450059846811575e-01
1.312167052510505528e+03 4.021142628711020794e-01
1.311522700290195644e+03 -2.325707107082336744e+00
1.310878433256437347e+03 9.750303261905610697e+00
1.310234251400166613e+03 3.311423320944439030e+00
1.309590154712323056e+03 -6.029346547021057212e+00
1.308946143183846289e+03 -1.611368567492798931e+01
1.308302216805683202e+03 -7.885848491510354386e+00
1.307658375568771589e+03 -6.022052741505087958e+00
1.307014619464063799e+03 -8.091232304971864409e+00
1.306370948482501262e+03 1.483182173411138827e+01
1.305727362615032689e+03 -3.409947327261035444e+00
1.305083861852612245e+03 7.280655002358058070e+00
1.304440446186185000e+03 -3.480014725785097962e+00
1.303797115606705120e+03 -1.227272367273016762e+01
1.303153870105128590e+03 1.868015608111411296e+01
1.302510709672409575e+03 8.545468776285710888e+00
1.301867634299502242e+03 -1.001082124502918980e+01
1.301224643977368032e+03 -9.787583485697279428e+00
1.300581738696964749e+03 -4.836845592770623870e-01
1.299938918449253833e+03 -1.164473296634359301e+01
1.299296183225196728e+03 5.508487302175399059e+00
1.298653533015760331e+03 1.133047180799503373e+01
1.298010967811906085e+03 -6.633549420321992685e+00
1.297368487604600887e+03 -1.014184704444322627e+00
1.296726092384815274e+03 2.614375543857503814e+00
1.296083782143514327e+03 -1.813471881942050956e+01
1.295441556871674038e+03 -7.429260689549516350e+00
1.294799416560263126e+03 3.724220546172798851e+00
1.294157361200257583e+03 -3.155284882098930410e+01
1.293515390782629765e+03 -1.291647209410177188e+00
1.292873505298359305e+03 -1.735015821869284380e+01
1.292231704738420376e+03 -1.218140722147845523e+01
1.291589989093796248e+03 1.344846777214824485e+01
1.290948358355462915e+03 -2.512419526463260055e+00
1.290306812514405465e+03 -2.231703204520800909e+01
1.289665351561608986e+03 2.877700359196913915e+00
1.289023975488056749e+03 -8.273863040496351573e+00
1.288382684284735660e+03 1.188149202869991816e+00
1.287741477942630809e+03 8.482495655365049458e+00
1.287100356452734559e+03 -1.128405908735316032e+01
1.286459319806035637e+03 -1.100109624128301355e+01
1.285818367993528227e+03 -2.096359212921871062e+01
1.285177501006204693e+03 -1.066435840337618401e+01
1.284536718835059219e+03 -1.482812500468805439e+01
1.283896021471089625e+03 -1.172387538168224025e-01
1.283255408905290096e+03 -3.693194709778590656e+00
1.282614881128663910e+03 -4.675861179839641579e+01
1.281974438132208888e+03 -1.147703932662904869e+01
1.281334079906930128e+03 -1.293629306369703080e+01
1.280693806443827270e+03 -8.229711299947528147e+00
1.280053617733905412e+03 -2.319412180731912443e+01
1.279413513768175108e+03 1.027849404632890717e+01
1.278773494537637816e+03 6.570886397105485166e+00
1.278133560033305912e+03 -2.288898386454581413e+01
1.277493710246189949e+03 5.182433790306416199e+01
1.276853945167302300e+03 -2.070017298253918980e+01
1.276214264787653519e+03 -6.106292996824194130e-01
1.275574669098259619e+03 1.936651638073110915e+00
1.274935158090138430e+03 -1.784808325841664356e+01
1.274295731754304143e+03 -1.477567205823366869e+01
1.273656390081780046e+03 -6.359092627871830716e-01
1.273017133063582150e+03 9.937460201151312233e+00
1.272377960690731925e+03 -6.716320927932222240e+00
1.271738872954258113e+03 2.320617083603696285e-01
1.271099869845178546e+03 -1.464436631802782962e+01
1.270460951354523786e+03 -4.818966572685587124e+01
1.269822117473318940e+03 -4.827541928551969619e+00
1.269183368192594571e+03 7.164009634066597521e+00
1.268544703503377605e+03 -1.098779597783721762e+01
1.267906123396702242e+03 -2.837963210655017932e+01
1.267267627863600865e+03 -1.644764865125852538e+01
1.266629216895109494e+03 -4.506566690911810724e+01
1.265990890482262330e+03 3.855399078495510334e+00
1.265352648616093575e+03 -1.301229830321960534e+01
1.264714491287648343e+03 4.126899934844929341e+00
1.264076418487962655e+03 -3.006070966579938641e+01
1.263438430208077989e+03 -1.372036815227884965e+01
1.262800526439037640e+03 3.241077485825145033e+01
1.262162707171886723e+03 1.154700556943561551e+01
1.261524972397672173e+03 -2.327802710089718374e+01
1.260887322107435466e+03 -1.103723607073020041e+01
1.260249756292234451e+03 -3.094634093300565780e+01
1.259612274943110606e+03 -2.084060215247165360e+01
1.258974878051116320e+03 -3.283152335356543716e+01
1.258337565607307624e+03 -5.070430754443385757e-01
1.257700337602738728e+03 5.629186972899813846e+00
1.257063194028463840e+03 1.556264437496885922e+00
1.256426134875538992e+03 9.195128438842894880e+00
1.255789160135023849e+03 7.302048804675748350e+00
1.255152269797978079e+03 -3.006209199066784876e+01
1.254515463855463167e+03 -4.554739814978471912e+01
1.253878742298540601e+03 -1.275748727846154118e+01
1.253242105118273685e+03 1.952816890764190916e+01
1.252605552305731180e+03 -1.673111937868513754e+00
1.251969083851978212e+03 9.818314672047335989e+00
1.251332699748083542e+03 1.561676970749306648e+01
1.250696399985114112e+03 -2.452206972622867553e+01
1.250060184554144143e+03 6.717241638636508583e+00
1.249424053446246035e+03 -1.406294496676616923e+01
1.248788006652490367e+03 3.430885049046064239e+01
1.248152044163956816e+03 2.346773224105183786e+01
1.247516165971717783e+03 -2.567402683585756762e+01
1.246880372066854761e+03 -8.072918759588523230e+00
1.246244662440447428e+03 1.705602042453122635e+01
1.245609037083571820e+03 1.749263445827875785e+01
1.244973495987316710e+03 -1.870880237897385712e+01
1.244338039142763591e+03 8.253309567082022014e+00
1.243702666540995779e+03 9.661029115293272795e+00
1.243067378173100224e+03 1.340091450311131460e+01
1.242432174030167516e+03 -1.909064144030454324e+00
1.241797054103284609e+03 3.942163627286405791e+00
1.241162018383542090e+03 3.068669627699601321e+01
1.240527066862034189e+03 -2.876247335762770163e+01
1.239892199529853315e+03 9.978430130422362154e+00
1.239257416378093694e+03 -4.188534970026313431e+01
1.238622717397853194e+03 2.095652927803074161e-01
1.237988102580229679e+03 -4.169609237880131047e+01
1.237353571916319197e+03 -2.887578770393933070e+01
1.236719125397226890e+03 1.717748854245386170e+01
1.236084763014052442e+03 -1.965065746730137164e+01
1.235450484757899176e+03 6.360644293220382828e+00
1.234816290619870415e+03 1.153057120475662067e+01
1.234182180591078577e+03 -2.835135227604665076e+01
1.233548154662625166e+03 -3.273193436620536545e+01
1.232914212825618961e+03 4.057858678937379437e+01
1.232280355071176018e+03 -2.227264540040969365e+01
1.231646581390405117e+03 -1.227781376082593212e+01
1.231012891774416858e+03 1.574320943421336949e+01
1.230379286214329113e+03 -1.093957102265315484e+01
1.229745764701256121e+03 4.821492044314638292e+01
1.229112327226317575e+03 -3.177638401727639561e+00
1.228478973780633169e+03 -1.040963398205204449e+01
1.227845704355320777e+03 2.574752576023456285e+01
1.227212518941501912e+03 2.944493306869785609e+00
1.226579417530299907e+03 -2.928851803616922655e+00
1.225946400112839910e+03 2.859964029329426505e-01
1.225313466680247075e+03 -1.780160616725462575e+01
1.224680617223652007e+03 3.840398092488496928e+01
1.224047851734178039e+03 8.341414566567268096e+00
1.223415170202959416e+03 1.496851556751112966e+01
1.222782572621128566e+03 -5.791782089638874975e-01
1.222150058979812457e+03 -9.993530839548538935e+00
1.221517629270152611e+03 -1.333181800619920665e+01
1.220885283483279636e+03 2.346374803905188955e+01
1.220253021610333235e+03 6.605374997198957487e+00
1.219620843642451291e+03 6.122886207393597857e+01
1.218988749570773507e+03 -6.151392120983445011e+00
1.218356739386443223e+03 -2.584647812427806812e+01
1.217724813080598324e+03 1.948840884540564744e+01
1.217092970644389425e+03 -3.731505530663603309e+01
1.216461212068958048e+03 -1.273007741087237932e+01
1.215829537345452991e+03 3.186434550037204882e+00
1.215197946465019413e+03 1.571278981415423814e+01
1.214566439418807931e+03 4.210023320457926133e+01
1.213935016197974619e+03 -1.072990537071279959e+01
1.213303676793666455e+03 -6.655331307204869518e+01
1.212672421197041331e+03 -5.669712728509424871e+00
1.212041249399253502e+03 1.166322359560320265e+01
1.211410161391457223e+03 -4.093693911846292721e+00
1.210779157164815842e+03 -2.101821882227178762e+01
1.210148236710483616e+03 -1.482901387536721849e+01
1.209517400019623892e+03 1.992031385515266040e+00
1.208886647083400021e+03 2.277826423678597578e+01
1.208255977892973533e+03 2.499461104916858023e+00
1.207625392439511415e+03 4.689608473976748293e+00
1.206994890714178837e+03 -2.375004804336264286e+01
1.206364472708146423e+03 4.381326903674562345e+00
1.205734138412581160e+03 4.354611285722798542e+00
1.205103887818655494e+03 -1.971442636282067440e+01
1.204473720917540049e+03 -1.480683778186289778e+01
1.203843637700409090e+03 -4.699159776140295008e+01
1.203213638158438698e+03 -1.794402747979641433e+01
1.202583722282803137e+03 -5.627488285299831716e+01
1.201953890064683947e+03 -6.235109998631275241e-01
1.201324141495255390e+03 9.560314465545889817e+00
1.200694476565702644e+03 -5.729502088945105598e+00
1.200064895267203610e+03 -3.089486800135311384e+01
1.199435397590945286e+03 -4.410741272173571303e+01
1.198805983528111028e+03 1.559198049414694509e+01
1.198176653069887834e+03 -2.277697067156293897e+01
1.197547406207462700e+03 1.665717377474543071e+01
1.196918242932024441e+03 3.652675978301544557e+00
1.196289163234763691e+03 -9.666558824955535201e+00
1.195660167106871086e+03 -3.434691503602500084e+00
1.195031254539542715e+03 -1.356297021994497953e+01
1.194402425523969214e+03 2.664581396836798532e+01
1.193773680051352130e+03 8.460192634374982035e+00
1.193145018112882099e+03 2.209329023978543560e+01
1.192516439699764305e+03 4.042349641776889513e+01
1.191887944803194841e+03 -3.635126042988934358e+01
1.191259533414378893e+03 2.698713464782003157e+01
1.190631205524516190e+03 2.743776160742011427e+01
1.190002961124813737e+03 1.514699825334683503e+00
1.189374800206473083e+03 3.675885775322834803e+01
1.188746722760708508e+03 1.073183462258467102e+01
1.188118728778719742e+03 -1.730536386839991891e+01
1.187490818251726523e+03 1.194123606401796422e+01
1.186862991170932219e+03 5.614213279158019532e+01
