# Supplementary material for: Elevated concentrations cause upright alpha-synuclein conformation at lipid interfaces
Source: Nat Commun. 2023 Sep 18;14:5731. doi: 10.1038/s41467-023-39843-1 (PMC10507035; doi:10.1038/s41467-023-39843-1)
Supplement: Supplementary file 3 — Source Data [file 41467_2023_39843_MOESM3_ESM.zip › Source Data file/FigureS3/C/aS-DPPG_50uM-reproduction-NoFiltration_t = 3.33 to 3.67 hr_NormedToMaxOfAmideISSP.txt]

2.303734463863343990e+03 8.017119416934827214e+00
2.302961100516073202e+03 5.806377486921214803e+00
2.302187836495217198e+03 1.709305483106992041e+00
2.301414671789645581e+03 4.530129721771956497e+00
2.300641606388224318e+03 5.097462744125452083e+00
2.299868640279824831e+03 -9.246369060641896453e+00
2.299095773453316724e+03 -6.759376753734349652e-01
2.298323005897578696e+03 1.275868452292751698e+00
2.297550337601480351e+03 -2.852195718828753002e+00
2.296777768553902206e+03 2.083227677209095047e-02
2.296005298743721141e+03 2.064043946875186553e+00
2.295232928159812218e+03 -3.088432108544425514e+00
2.294460656791063229e+03 4.413731348514215114e+00
2.293688484626352874e+03 2.959733576640272368e+00
2.292916411654567128e+03 2.927151707984824824e+00
2.292144437864588326e+03 -3.950105963336247861e+00
2.291372563245306083e+03 1.246013255803606778e+00
2.290600787785611828e+03 2.658398282046956052e+00
2.289829111474389720e+03 1.823461449429733192e-02
2.289057534300536645e+03 -5.027054976747713511e+00
2.288286056252940398e+03 -3.136758892817171684e+00
2.287514677320499686e+03 2.239741617090085679e+00
2.286743397492111399e+03 2.525794292231904326e+00
2.285972216756672424e+03 -6.894177686189574494e+00
2.285201135103079650e+03 3.376258249970013114e+00
2.284430152520235424e+03 9.837591666230326437e-01
2.283659268997043910e+03 -4.118771629566517767e+00
2.282888484522407452e+03 -1.841426424445385512e+00
2.282117799085232036e+03 2.881674742067385164e+00
2.281347212674421826e+03 5.457774733197841677e+00
2.280576725278890081e+03 -3.093361249958904047e+00
2.279806336887540965e+03 -5.080507700123955139e-01
2.279036047489289558e+03 8.883330142984120492e-01
2.278265857073050938e+03 2.262152682300845097e+00
2.277495765627734727e+03 -9.062851738452941674e-01
2.276725773142261460e+03 1.876096716838019152e+00
2.275955879605542577e+03 1.784367532774238763e+00
2.275186085006502253e+03 1.813084141018421747e+00
2.274416389334062842e+03 1.778219186456536205e+00
2.273646792577141241e+03 -1.321316203659881561e+00
2.272877294724663443e+03 4.095331162987886131e+00
2.272107895765555440e+03 -3.365768217524829353e+00
2.271338595688741407e+03 -8.567459105387706941e+00
2.270569394483152792e+03 8.661798389010511023e-01
2.269800292137719225e+03 -2.726924158286697430e+00
2.269031288641366700e+03 -3.731589144460297769e-01
2.268262383983035761e+03 3.003445640138991291e+00
2.267493578151652400e+03 -5.621350359224895676e+00
2.266724871136160800e+03 -3.965798089101196244e-01
2.265956262925490591e+03 -3.048663941878955175e+00
2.265187753508585956e+03 7.906564792047922063e-01
2.264419342874387439e+03 1.794594013531098042e+00
2.263651031011833766e+03 1.694328055592562166e+00
2.262882817909867299e+03 1.240892114930269186e+00
2.262114703557437679e+03 -1.166997474035293081e+00
2.261346687943489087e+03 -3.699979358312110445e-01
2.260578771056969344e+03 -2.954309071032477085e+00
2.259810952886826271e+03 1.113437224925667657e+00
2.259043233422013145e+03 1.638630497488205329e+00
2.258275612651483243e+03 7.211800593556055849e-01
2.257508090564189843e+03 -2.860578691853062683e+00
2.256740667149086221e+03 7.946562556089952212e-01
2.255973342395132931e+03 3.032437135799044992e-03
2.255206116291286889e+03 3.023919474149401765e+00
2.254438988826506829e+03 4.069502805885831173e-03
2.253671959989755123e+03 2.114595385443132081e+00
2.252905029769999601e+03 -3.909838134112968433e+00
2.252138198156198996e+03 -9.965624313609778850e-01
2.251371465137321138e+03 -3.547227813001673780e-01
2.250604830702335676e+03 -2.488411915454415979e+00
2.249838294840208619e+03 -2.152044681965856743e+00
2.249071857539915072e+03 -1.083186711536663571e+00
2.248305518790422866e+03 -8.023458153494125167e-01
2.247539278580708924e+03 -7.379633472013684692e-01
2.246773136899746532e+03 1.938781335839130041e-03
2.246007093736514435e+03 3.586026749171078998e-01
2.245241149079989555e+03 -2.361519362170736880e+00
2.244475302919152455e+03 -2.201935081638239922e+00
2.243709555242985516e+03 -1.019872482229450483e+00
2.242943906040469301e+03 3.459928917310306495e-01
2.242178355300591647e+03 -2.011759505887318777e+00
2.241412903012336756e+03 -3.093146194766309143e-01
2.240647549164688826e+03 -3.168283821571651893e-01
2.239882293746642972e+03 1.306763476600293572e+00
2.239117136747185214e+03 -6.619119103907139534e-01
2.238352078155308845e+03 4.083771810571553473e+00
2.237587117960008982e+03 -5.704320482474235732e+00
2.236822256150277099e+03 5.065107794459735580e+00
2.236057492715113767e+03 1.690426308863405946e+00
2.235292827643517739e+03 1.289893556917902862e+00
2.234528260924482311e+03 1.814557498800508428e+00
2.233763792547013509e+03 9.213325229088352719e-01
2.232999422500115543e+03 9.668266056813791254e-01
2.232235150772790803e+03 2.805633924235900967e+00
2.231470977354043498e+03 6.103623073731988535e-01
2.230706902232879656e+03 2.973409717517018880e+00
2.229942925398314401e+03 3.852198099534828390e+00
2.229179046839351940e+03 3.390062676128270391e-01
2.228415266545003760e+03 8.345119503498776847e-01
2.227651584504288621e+03 -1.485322476250052759e+00
2.226888000706219827e+03 -3.401791843995982667e+00
2.226124515139808864e+03 -8.365791320589698321e-01
2.225361127794079948e+03 2.956912544243547880e-01
2.224597838658048204e+03 -2.723577039871381000e+00
2.223834647720736029e+03 -3.666468544235391112e-03
2.223071554971165824e+03 4.018975844790338314e+00
2.222308560398359987e+03 7.810979157449384758e-01
2.221545663991348192e+03 -1.331305867989134306e+00
2.220782865739152840e+03 -2.150999212313083664e+00
2.220020165630805423e+03 2.183736285879886108e+00
2.219257563655333797e+03 5.112269008355003752e-01
2.218495059801771276e+03 -2.679161911491531045e-01
2.217732654059149354e+03 8.358897992933458365e-01
2.216970346416504981e+03 -2.101483712368316770e+00
2.216208136862869651e+03 4.058851624170763728e+00
2.215446025387287591e+03 2.496679716120457915e-01
2.214684011978793933e+03 9.099556300399201936e-01
2.213922096626429266e+03 -6.927662624335026997e-01
2.213160279319235997e+03 -9.306614836745850106e-01
2.212398560046258353e+03 2.109825814066573102e+00
2.211636938796540562e+03 2.846499397199808268e+00
2.210875415559132307e+03 6.261814904597505782e-01
2.210113990323077815e+03 2.054003413801517297e-01
2.209352663077430407e+03 1.057470095596205306e+00
2.208591433811237948e+03 -1.878908759893687330e+00
2.207830302513557399e+03 2.684592223589265636e+00
2.207069269173436624e+03 -3.215282029442428247e+00
2.206308333779938039e+03 -6.312375746784629760e-01
2.205547496322118604e+03 -1.383775332093771793e+00
2.204786756789029823e+03 -1.205810751718030094e+00
2.204026115169743207e+03 1.174333091569137677e+00
2.203265571453308439e+03 -3.810965338536331237e-01
2.202505125628800670e+03 2.098416082458848919e+00
2.201744777685276858e+03 -6.634629774838957106e-01
2.200984527611806698e+03 1.784879724756257335e+00
2.200224375397458061e+03 -1.789808643909084340e+00
2.199464321031297004e+03 -8.291445687749960936e-01
2.198704364502398676e+03 9.836265467625958658e-01
2.197944505799836406e+03 -8.636422872430705722e-01
2.197184744912681708e+03 2.164799883166848904e+00
2.196425081830009731e+03 9.813391128213486692e-01
2.195665516540895624e+03 1.462273835093393093e-01
2.194906049034425450e+03 -4.666133746126468473e-01
2.194146679299672542e+03 1.459170897942661249e-01
2.193387407325721142e+03 -1.128753874198823892e+00
2.192628233101651858e+03 -1.466805291670850275e+00
2.191869156616554392e+03 2.331978792115091181e+00
2.191110177859509349e+03 5.531444075103718605e-01
2.190351296819606432e+03 -5.530327635701273170e-01
2.189592513485937161e+03 -7.380755347837741898e-01
2.188833827847591238e+03 9.822729267832505107e-01
2.188075239893658363e+03 8.727682715530158397e-01
2.187316749613233696e+03 1.205948666194975871e-01
2.186558356995414215e+03 -6.113093799604591982e-01
2.185800062029295077e+03 -7.096581697428349100e-01
2.185041864703973260e+03 1.125024324636126755e-01
2.184283765008551200e+03 -7.114785653192364778e-01
2.183525762932131329e+03 6.840546241345335510e-01
2.182767858463812445e+03 -3.487298118927498192e-01
2.182010051592700620e+03 4.676364937701192326e-01
2.181252342307900108e+03 -3.253965998800444348e-01
2.180494730598524256e+03 1.389745250628588780e+00
2.179737216453673682e+03 -5.187288098414150062e-01
2.178979799862465370e+03 -2.065510153090546197e-01
2.178222480814009032e+03 -1.463461186545474524e+00
2.177465259297418015e+03 -6.823208205978069651e-01
2.176708135301807488e+03 -3.956042883883258421e-01
2.175951108816292617e+03 3.678456918031910994e-01
2.175194179829992208e+03 -2.757657391159810678e-01
2.174437348332026886e+03 -3.864704106702660652e-03
2.173680614311517274e+03 -9.996476526248810890e-01
2.172923977757583998e+03 8.675684208033529465e-02
2.172167438659354957e+03 -1.891541666563481550e-01
2.171410997005952595e+03 5.429015265998521356e-01
2.170654652786504812e+03 -9.312457715496025301e-02
2.169898405990139509e+03 -6.733538259755295075e-01
2.169142256605988223e+03 -5.551381081787952754e-01
2.168386204623182493e+03 1.547888915925908770e-01
2.167630250030855677e+03 -3.790401085060902866e-03
2.166874392818139313e+03 4.828250313821388917e-01
2.166118632974174034e+03 -3.308428790675464314e-03
2.165362970488093197e+03 2.254970412603960750e-01
2.164607405349041073e+03 -6.232245304043172451e-01
2.163851937546152840e+03 7.363909591612680106e-02
2.163096567068576405e+03 -3.753743503272656268e-01
2.162341293905452403e+03 -1.542472497953575328e-01
2.161586118045925105e+03 2.101292960823382128e-01
2.160831039479142419e+03 5.666544426430761838e-01
2.160076058194252255e+03 -4.357878605095173441e-01
2.159321174180406160e+03 -2.851182184270224518e-01
2.158566387426755682e+03 1.303307663396410798e-01
2.157811697922450549e+03 6.432505876764320341e-02
2.157057105656645945e+03 -8.697763480413955861e-01
2.156302610618500694e+03 -2.085510146616746385e-01
2.155548212797169981e+03 -4.160013655983445524e-01
2.154793912181812630e+03 1.287000999899775011e-01
2.154039708761589281e+03 5.619302719372175625e-01
2.153285602525660579e+03 2.413367963044021625e-01
2.152531593463194440e+03 6.671312628626024921e-01
2.151777681563349688e+03 3.569438513821615588e-01
2.151023866815296060e+03 -6.313385356638508139e-02
2.150270149208203293e+03 -7.592739616828679816e-01
2.149516528731235667e+03 2.890708896907056014e-01
2.148763005373572014e+03 2.293207260172742401e-01
2.148009579124376614e+03 -3.444703646672923059e-01
2.147256249972826481e+03 -6.403277212058587908e-01
2.146503017908102265e+03 -7.331759192576260409e-01
2.145749882919371885e+03 6.789745650169142221e-01
2.144996844995821448e+03 5.390483252008603232e-01
2.144243904126627967e+03 6.622307768139173989e-01
2.143491060300973913e+03 -3.726555209539975655e-01
2.142738313508041756e+03 -5.715340681176517973e-02
2.141985663737015784e+03 -7.467907961719354448e-01
2.141233110977082106e+03 1.025353640778421949e-01
2.140480655217426829e+03 -1.055428827374313538e+00
2.139728296447245157e+03 -1.068248659604159878e-01
2.138976034655719559e+03 -2.053894529641346056e-01
2.138223869832050696e+03 1.964707629109223308e-01
2.137471801965426494e+03 -3.430181936604109402e-03
2.136719831045042156e+03 -7.794371896255410936e-01
2.135967957060096523e+03 -2.483834820336166260e-01
2.135216179999788437e+03 3.418940078186384901e-01
2.134464499853316738e+03 -3.459002679875137608e-03
2.133712916609882086e+03 -3.897178076357921683e-01
2.132961430258686960e+03 3.322465918997583589e-01
2.132210040788939295e+03 4.225713795684373775e-01
2.131458748189837934e+03 -3.228787538861801424e-03
2.130707552450596268e+03 1.867146589988992744e-01
2.129956453560418595e+03 -3.347089569606434001e-01
2.129205451508520127e+03 1.362982486486722933e-01
2.128454546284110620e+03 -7.426045643417923392e-01
2.127703737876405285e+03 -3.462590324777469440e-03
2.126953026274613876e+03 1.302701784355007331e-01
2.126202411467957063e+03 3.147925164040897839e-01
2.125451893445651876e+03 -1.405430758777562461e-01
2.124701472196917166e+03 -5.405550774778228318e-01
2.123951147710973601e+03 -3.159349287624476088e-01
2.123200919977043668e+03 4.084411212736521746e-02
2.122450788984351675e+03 -9.284153267854185210e-02
2.121700754722123747e+03 -8.944570435783706641e-02
2.120950817179587830e+03 9.155203124657054214e-01
2.120200976345970048e+03 4.347950725653556003e-01
2.119451232210500166e+03 -3.322641458343876617e-03
2.118701584762413404e+03 -5.720334321299321845e-01
2.117952033990937707e+03 6.020178167336497355e-01
2.117202579885311934e+03 -1.721871649366124579e-01
2.116453222434769486e+03 2.944559686406220678e-01
2.115703961628549223e+03 2.513826568228459957e-01
2.114954797455888183e+03 -1.321007413515987716e-01
2.114205729906030683e+03 -3.481643959310883312e-03
2.113456758968213762e+03 -2.560551775986888989e-01
2.112707884631687193e+03 8.037093001470151099e-02
2.111959106885691654e+03 3.742762763365179990e-01
2.111210425719475097e+03 -1.283179868634182763e-01
2.110461841122283658e+03 -4.573811064965591783e-02
2.109713353083370748e+03 -2.466554597581384345e-01
2.108964961591986139e+03 1.198534658749762227e-01
2.108216666637383241e+03 7.752052240504300751e-02
2.107468468208811828e+03 7.745274585192812866e-02
2.106720366295530766e+03 1.998481726443811224e-01
2.105972360886798924e+03 1.186111731966076194e-01
2.105224451971873350e+03 2.837951623292850889e-01
2.104476639540012911e+03 1.155742466787719747e-01
2.103728923580481933e+03 -4.319007807113747072e-02
2.102981304082541101e+03 -4.208851287562000859e-02
2.102233781035458378e+03 -5.886505716591298176e-01
2.101486354428498089e+03 3.358387830390544004e-01
2.100739024250926377e+03 -1.173373918407110694e-01
2.099991790492014843e+03 -1.944783428678623083e-01
2.099244653141035087e+03 -4.590122876071677238e-01
2.098497612187256891e+03 -2.751162947824105087e-01
2.097750667619953674e+03 -3.119147365168009056e-01
2.097003819428404313e+03 -1.201235662584209246e-01
2.096257067601884046e+03 4.429210600395731556e-01
2.095510412129668111e+03 -3.591230198062312588e-03
2.094763853001040843e+03 -1.890223060583793302e-01
2.094017390205281117e+03 -5.905691806423943868e-01
2.093271023731673267e+03 -2.948993555908868691e-01
2.092524753569497989e+03 3.253966789261215631e-01
2.091778579708048710e+03 -3.997958831794789364e-02
2.091032502136604307e+03 4.399135940939664646e-01
2.090286520844458209e+03 -6.193376068594079742e-01
2.089540635820902025e+03 2.049063675459922573e-01
2.088794847055225546e+03 1.003540757827392910e-01
2.088049154536722199e+03 2.747359672709898115e-01
2.087303558254687232e+03 3.121167182191361689e-02
2.086558058198415893e+03 2.724640617425589384e-01
2.085812654357207066e+03 -1.421056702064827648e-01
2.085067346720361456e+03 -3.152528935603428617e-01
2.084322135277181587e+03 3.080523053798582267e-01
2.083577020016962706e+03 1.696498304573453297e-01
2.082832000929018250e+03 3.031481017001507183e-01
2.082087078002647104e+03 1.611503260320411024e-01
2.081342251227157249e+03 9.541429398414957852e-02
2.080597520591860302e+03 -2.670811676186160555e-01
2.079852886086062426e+03 2.952494992685517072e-02
2.079108347699075239e+03 3.161830445284009583e-01
2.078363905420215815e+03 6.043546770211061236e-02
2.077619559238795773e+03 2.500904217342863611e-01
2.076875309144134008e+03 -1.899411056912427009e-01
2.076131155125543955e+03 -2.537289467208271865e-01
2.075387097172346330e+03 3.386381431548908805e-01
2.074643135273861844e+03 5.851515925263865714e-02
2.073899269419414850e+03 1.197222290285991225e-01
2.073155499598326060e+03 2.412477876111589203e-01
2.072411825799921644e+03 1.796522628015314038e-01
2.071668248013525954e+03 2.690731511781563681e-02
2.070924766228470617e+03 2.718959131926293460e-01
2.070181380434085440e+03 2.720516770978792173e-02
2.069438090619696595e+03 2.348622038492244879e-01
2.068694896774642984e+03 -3.378214832866551377e-03
2.067951798888252597e+03 2.343442423835459809e-01
2.067208796949867974e+03 6.986231232072553921e-01
2.066465890948822562e+03 1.405612825891647821e-01
2.065723080874453444e+03 1.912910149538803173e-01
2.064980366716103163e+03 -2.237528502982821244e-01
2.064237748463112439e+03 6.910208770929331390e-01
2.063495226104825633e+03 -1.656649318114593594e-01
2.062752799630587106e+03 -3.015107763912737160e-01
2.062010469029741216e+03 4.297521959397130331e-01
2.061268234291637782e+03 2.345302301991496197e-02
2.060526095405624801e+03 -5.592216954653112665e-02
2.059784052361055728e+03 -3.172337895933183272e-01
2.059042105147280381e+03 2.294773885376794401e-02
2.058300253753650395e+03 -5.478021590593771389e-02
2.057558498169524682e+03 -2.100473656795544541e-01
2.056816838384260336e+03 -1.043585461563673045e-01
2.056075274387212630e+03 2.227800704421113373e-02
2.055333806167744115e+03 1.719438767866588447e-01
2.054592433715215520e+03 3.165322619874602061e-01
2.053851157018985759e+03 -2.915613130475375788e-03
2.053109976068424658e+03 -3.368445537754845565e-01
2.052368890852894765e+03 4.529294981514077334e-02
2.051627901361762270e+03 6.713174683617573191e-02
2.050887007584402454e+03 -4.983564240489673364e-02
2.050146209510177869e+03 1.351579646678783275e-01
2.049405507128465615e+03 -9.417559630142252614e-02
2.048664900428635519e+03 6.411089819022439129e-02
2.047924389400066502e+03 3.516091882365570687e-01
2.047183974032130209e+03 1.730901744194735803e-01
2.046443654314209198e+03 1.508009240950018703e-01
2.045703430235678752e+03 6.216507440699046982e-02
2.044963301785919612e+03 2.991574644988873599e-01
2.044223268954317973e+03 4.018918462876364811e-02
2.043483331730254577e+03 3.132033257516013136e-01
2.042743490103117438e+03 1.665673725750677348e-01
2.042003744062290934e+03 -2.708273006758681913e-03
2.041264093597163082e+03 1.634696875708099295e-01
2.040524538697127355e+03 -4.361407090476882714e-02
2.039785079351573586e+03 -2.656484721450815944e-03
2.039045715549891611e+03 2.959269904606861012e-01
2.038306447281480359e+03 -4.182504230629770225e-02
2.037567274535731485e+03 3.069924562842831217e-01
2.036828197302047556e+03 2.454643643950992493e-01
2.036089215569822045e+03 1.477751907389573127e-01
2.035350329328457519e+03 1.078027164039895014e-01
2.034611538567358366e+03 -5.631997303909041380e-02
2.033872843275925334e+03 -2.423395684246983928e-01
2.033134243443562809e+03 -3.877695071955575973e-02
2.032395739059680636e+03 1.408501605920773614e-01
2.031657330113683201e+03 8.596989467635877957e-02
2.030919016594980349e+03 8.504770789188578761e-02
2.030180798492985559e+03 1.011655929317518271e-01
2.029442675797108677e+03 1.340570928856764654e-01
2.028704648496765003e+03 -8.664774828115641425e-02
2.027966716581371657e+03 4.298126068470439765e-01
2.027228880040342119e+03 3.054894831269538980e-02
2.026491138863097149e+03 1.111827758111370024e-01
2.025753493039057503e+03 -4.507260646168897988e-01
2.025015942557640301e+03 -3.022796160387273834e-01
2.024278487408273577e+03 -3.919932295795054422e-01
2.023541127580379907e+03 -2.180724119662863503e-01
2.022803863063383687e+03 -3.223090835877324145e-01
2.022066693846716589e+03 -9.246482343287282246e-02
2.021329619919804827e+03 1.468820345027603003e-01
2.020592641272076435e+03 1.894826698355907557e-01
2.019855757892966722e+03 1.438610980736801936e-01
2.019118969771909178e+03 2.285930860047592217e-01
2.018382276898340933e+03 1.262562052429611614e-01
2.017645679261691839e+03 -1.007820802992253906e-01
2.016909176851406301e+03 8.176612609490921391e-02
2.016172769656921446e+03 8.058295928872696856e-02
2.015436457667678042e+03 -5.591173096738450560e-02
2.014700240873120492e+03 2.401049070308783895e-01
2.013964119262687746e+03 1.839450556273097837e-01
2.013228092825831482e+03 2.994791485674940801e-01
2.012492161551996105e+03 3.689422159421188591e-02
2.011756325430631478e+03 1.086237243989722490e-02
2.011020584451185641e+03 -1.443755265362104551e-02
2.010284938603110277e+03 1.053002629580219660e-02
2.009549387875860702e+03 1.209710086173031163e-01
2.008813932258886780e+03 1.849508380412452080e-01
2.008078571741651103e+03 -2.010729752859268665e-02
2.007343306313607172e+03 9.455804745157038449e-02
2.006608135964213943e+03 5.768950896118850424e-02
2.005873060682935829e+03 1.861815408832900864e-01
2.005138080459229968e+03 7.936942074374785105e-02
2.004403195282562592e+03 1.472081226894990102e-01
2.003668405142398115e+03 1.002447954118403789e-01
2.002933710028202768e+03 1.663974441216148348e-01
2.002199109929446422e+03 1.422019105699286190e-01
2.001464604835595310e+03 1.406888929645834507e-01
2.000730194736122940e+03 1.498261462138423261e-01
1.999995879620502819e+03 -1.672871120400029610e-03
1.999261659478206639e+03 1.948274273860553171e-02
1.998527534298711544e+03 1.344955458573761642e-01
1.997793504071494681e+03 2.055259871039133712e-01
1.997059568786036834e+03 8.037657342285074724e-02
1.996325728431811513e+03 -5.234131391305087838e-02
1.995591982998306776e+03 1.496660211008090935e-01
1.994858332475001589e+03 9.833616967336387960e-02
1.994124776851384013e+03 1.167192394870084776e-01
1.993391316116934831e+03 7.590040534940678540e-02
1.992657950261149381e+03 -1.582253518433276388e-03
1.991924679273510264e+03 4.566450998871152134e-02
1.991191503143511000e+03 1.493820560346662552e-01
1.990458421860645103e+03 -1.587478351738807157e-03
1.989725435414402455e+03 9.985039353796371087e-02
1.988992543794282028e+03 1.168837071563915558e-01
1.988259746989775522e+03 1.154744506803827703e-01
1.987527044990383729e+03 9.651661078707682306e-02
1.986794437785609261e+03 3.377223938773771250e-02
1.986061925364949275e+03 -1.148644189890107858e-01
1.985329507717908200e+03 5.899152330140551570e-02
1.984597184833988649e+03 2.035038407505868341e-01
1.983864956702698692e+03 3.240177288910414677e-02
1.983132823313544577e+03 1.323477295685841076e-02
1.982400784656030737e+03 2.612805569992374677e-01
1.981668840719672517e+03 1.634290307930023611e-01
1.980936991493981623e+03 7.226103651822698981e-02
1.980205236968469762e+03 6.662282611844166751e-03
1.979473577132646824e+03 3.093372227611362532e-02
1.978742011976039066e+03 7.844580939555845234e-02
1.978010541488154558e+03 6.967893468355011721e-02
1.977279165658517741e+03 1.002114740734067339e-01
1.976547884476649415e+03 9.926401935874218374e-02
1.975816697932066745e+03 3.692594490625798059e-02
1.975085606014299628e+03 8.189615594969403001e-02
1.974354608712868867e+03 2.867297670415331831e-02
1.973623706017302538e+03 1.544395607424064731e-01
1.972892897917128721e+03 1.021534168029362283e-01
1.972162184401877312e+03 1.377783161122392852e-01
1.971431565461080027e+03 5.684688457442545889e-02
1.970701041084268581e+03 1.644282933103562994e-01
1.969970611260974692e+03 9.887611233936573207e-02
1.969240275980740989e+03 1.548803940615545716e-01
1.968510035233097369e+03 2.310321594156644898e-01
1.967779889007584643e+03 1.246228420844838480e-01
1.967049837293743622e+03 1.999609339303960731e-01
1.966319880081116935e+03 5.437354885815239708e-02
1.965590017359245394e+03 1.706651906980376499e-01
1.964860249117677085e+03 9.408723462307666541e-02
1.964130575345954639e+03 1.267691913874265386e-01
1.963400996033624324e+03 -1.217146026395196038e-03
1.962671511170241502e+03 3.841109071800306862e-02
1.961942120745350621e+03 7.074752763476618855e-02
1.961212824748507046e+03 1.347950981690738126e-01
1.960483623169262501e+03 8.856704054073498422e-02
1.959754515997175986e+03 -1.131992193705885818e-03
1.959025503221799227e+03 5.111882839901197087e-03
1.958296584832693043e+03 7.358247173183350698e-02
1.957567760819416435e+03 -3.818254763714721417e-02
1.956839031171528404e+03 2.942928240384876798e-02
1.956110395878595227e+03 1.100306823269032140e-02
1.955381854930179543e+03 1.803130476029511098e-01
1.954653408315847628e+03 4.686853799909548174e-02
1.953925056025163940e+03 1.676575564616972214e-02
1.953196798047700213e+03 -5.427869047779425998e-02
1.952468634373024543e+03 6.919369544828783691e-02
1.951740564990708663e+03 1.152002650639814552e-01
1.951012589890327945e+03 1.200200412655737098e-01
1.950284709061454123e+03 7.902249173846048746e-02
1.949556922493662569e+03 8.412404086905315992e-02
1.948829230176534111e+03 4.402275552338547060e-02
1.948101632099647759e+03 6.043013335305507522e-02
1.947374128252580704e+03 7.664913437682502328e-02
1.946646718624917412e+03 4.850136266908385702e-02
1.945919403206240531e+03 1.630764415061199957e-01
1.945192181986138166e+03 1.075773343315220565e-01
1.944465054954191146e+03 -2.804997753065531854e-02
1.943738022099991213e+03 6.336188022105092299e-02
1.943011083413128290e+03 5.216638825458928125e-02
1.942284238883190483e+03 1.152404461146168124e-01
1.941557488499776809e+03 1.354074561896403961e-01
1.940830832252473556e+03 4.054909024677024604e-02
1.940104270130877921e+03 5.063321909176001639e-02
1.939377802124592563e+03 9.641621032972808036e-02
1.938651428223209223e+03 9.562361229642600546e-02
1.937925148416330558e+03 9.494649945234379107e-02
1.937198962693561043e+03 1.403912885105608466e-02
1.936472871044499698e+03 4.873550923603123253e-02
1.935746873458750997e+03 -1.577645240672201354e-02
1.935020969925924874e+03 -4.017182281936829136e-02
1.934295160435623984e+03 8.178657280819714992e-02
1.933569444977458261e+03 8.590348260109470502e-02
1.932843823541041274e+03 2.313596220064347009e-02
1.932118296115984776e+03 7.136607216752383076e-02
1.931392862691896880e+03 1.340424205970722725e-02
1.930667523258398433e+03 5.144308921861463074e-02
1.929942277805103004e+03 1.033054395862320340e-01
1.929217126321631440e+03 -3.393387530266462476e-02
1.928492068797599131e+03 7.398324287397779753e-02
1.927767105222630562e+03 1.106974550664279050e-01
1.927042235586346578e+03 7.306299198516318094e-02
1.926317459878369846e+03 8.254727660214325816e-03
1.925592778088330306e+03 1.635956257968045613e-01
1.924868190205850624e+03 7.633032871582015599e-02
1.924143696220558923e+03 9.398273987556596265e-02
1.923419296122086962e+03 -9.928921264166156238e-03
1.922694989900066503e+03 6.158816182481902102e-02
1.921970777544131124e+03 6.566325034377103187e-02
1.921246659043912587e+03 4.763306539738207390e-02
1.920522634389049927e+03 1.131604940958642197e-01
1.919798703569176723e+03 7.757781889485107496e-02
1.919074866573935651e+03 9.458773480747843798e-02
1.918351123392963927e+03 1.027945091894000573e-01
1.917627474015906046e+03 5.922650565321478655e-02
1.916903918432404680e+03 4.615337644703557118e-02
1.916180456632102505e+03 9.697563325573843596e-02
1.915457088604651290e+03 1.303747203530164489e-01
1.914733814339691889e+03 1.175485719062234133e-02
1.914010633826877893e+03 8.710516568943026117e-02
1.913287547055861069e+03 7.413076741230804900e-02
1.912564554016291368e+03 1.318489278521562946e-01
1.911841654697820559e+03 3.238519178605971625e-03
1.911118849090111325e+03 7.304996390865563238e-02
1.910396137182815437e+03 3.236557797595676720e-03
1.909673518965590119e+03 5.606479666629989728e-02
1.908950994428098056e+03 5.980133092935924904e-02
1.908228563559998292e+03 6.756666604636435425e-02
1.907506226350953511e+03 8.726431943732096408e-02
1.906783982790633672e+03 7.886318650373354278e-02
1.906061832868697820e+03 8.243245811681314261e-02
1.905339776574814096e+03 1.136324528141973711e-01
1.904617813898652457e+03 6.198624679220649664e-02
1.903895944829884684e+03 5.386110522046603372e-02
1.903174169358182553e+03 9.253525894987792155e-02
1.902452487473217843e+03 6.116826491139414068e-02
1.901730899164664152e+03 5.697223721393845919e-02
1.901009404422200532e+03 7.975538845108078034e-02
1.900288003235502401e+03 6.407500197669439845e-02
1.899566695594250632e+03 3.333463408328812827e-02
1.898845481488124278e+03 4.454724158470971251e-02
1.898124360906806032e+03 8.571871341203964045e-02
1.897403333839982224e+03 1.078460222382975481e-01
1.896682400277333727e+03 1.408559844335626476e-01
1.895961560208552328e+03 5.111825420788031898e-02
1.895240813623320719e+03 6.940669727145024059e-02
1.894520160511332506e+03 1.168407194005257749e-01
1.893799600862277657e+03 1.053269133561477583e-01
1.893079134665846141e+03 6.840110745299179951e-02
1.892358761911738839e+03 8.629378393650594115e-02
1.891638482589643900e+03 8.949711631680498658e-02
1.890918296689264025e+03 7.838066091224354937e-02
1.890198204200294640e+03 5.293248833551985472e-02
1.889478205112436626e+03 6.696570307232274644e-02
1.888758299415390866e+03 4.534941587102868377e-02
1.888038487098861879e+03 1.158553858506302658e-01
1.887318768152556004e+03 1.048038034964016013e-01
1.886599142566175942e+03 1.148347697253688099e-01
1.885879610329428033e+03 3.757867218448857072e-02
1.885160171432025891e+03 1.172998058376434893e-01
1.884440825863677674e+03 6.836734361014219774e-02
1.883721573614096997e+03 4.392315420090959349e-02
1.883002414672993837e+03 8.493904592849986501e-02
1.882283349030087265e+03 1.966537011834845056e-02
1.881564376675092717e+03 8.757751125298514350e-02
1.880845497597725625e+03 3.306487847510725109e-02
1.880126711787706881e+03 7.334760293153719246e-02
1.879408019234761014e+03 8.985027338445059075e-02
1.878689419928603456e+03 3.595791223355823685e-02
1.877970913858966014e+03 9.906544998107986999e-02
1.877252501015567759e+03 4.227909507816073054e-02
1.876534181388136858e+03 3.551280871280994289e-02
1.875815954966406935e+03 8.138034807187802255e-02
1.875097821740102518e+03 6.143709421787113545e-02
1.874379781698955412e+03 1.263026725800135697e-01
1.873661834832701061e+03 3.815472956885574557e-02
1.872943981131074906e+03 8.975689757504218269e-02
1.872226220583806935e+03 3.465296341373737959e-02
1.871508553180641684e+03 9.224941319610345525e-02
1.870790978911310958e+03 9.823645884624482294e-02
1.870073497765559296e+03 6.921966809154855849e-02
1.869356109733129415e+03 1.229539088446504058e-01
1.868638814803762216e+03 7.188126445371764706e-02
1.867921612967202236e+03 2.444504991461456805e-02
1.867204504213199471e+03 6.509728158932649722e-02
1.866487488531500276e+03 1.115145148644063056e-01
1.865770565911849189e+03 6.755184572359525241e-02
1.865053736344003482e+03 6.420825371865732101e-02
1.864336999817709511e+03 6.412028600050528881e-02
1.863620356322728185e+03 8.831408420157606243e-02
1.862903805848809498e+03 1.306983909802738597e-01
1.862187348385710720e+03 9.986334045158004602e-02
1.861470983923190943e+03 4.481481995276561520e-02
1.860754712451011073e+03 6.581355542768139999e-02
1.860038533958930202e+03 6.555509291151793982e-02
1.859322448436711056e+03 5.630368344589632701e-02
1.858606455874121821e+03 8.007808465215385252e-02
1.857890556260923404e+03 9.765869954482617188e-02
1.857174749586883991e+03 7.944125231282526955e-02
1.856459035841773584e+03 4.957254683906612419e-02
1.855743415015360370e+03 8.806242375358767915e-02
1.855027887097419807e+03 8.475942694417683276e-02
1.854312452077721900e+03 7.566984019266638495e-02
1.853597109946040291e+03 1.193432909406114406e-01
1.852881860692154078e+03 1.160261303379629960e-01
1.852166704305836902e+03 8.072482369833634819e-02
1.851451640776871500e+03 1.152973379375469287e-01
1.850736670095038789e+03 3.972318915466209466e-02
1.850021792250119688e+03 1.145130861417493207e-01
1.849307007231896932e+03 8.827061593213790525e-02
1.848592315030153259e+03 3.645230676383422186e-02
1.847877715634680499e+03 1.104199373812327079e-01
1.847163209035263208e+03 6.175586717456686692e-02
1.846448795221691398e+03 3.888635054636228883e-02
1.845734474183755083e+03 1.064687526850294774e-01
1.845020245911249731e+03 1.257099117755039741e-01
1.844306110393968993e+03 9.729799051677934241e-02
1.843592067621704700e+03 1.053265084814391656e-01
1.842878117584255961e+03 7.156697016220310570e-02
1.842164260271421881e+03 1.018341262701831368e-01
1.841450495672999750e+03 8.502699924409228005e-02
1.840736823778794133e+03 1.095480448268979917e-01
1.840023244578609592e+03 6.818176025374882154e-02
1.839309758062243418e+03 1.667104912744193923e-01
1.838596364219505631e+03 8.953696195103280631e-02
1.837883063040206252e+03 8.918994794301764173e-02
1.837169854514148028e+03 9.434644127053233575e-02
1.836456738631144617e+03 9.129542954043361191e-02
1.835743715381009679e+03 9.365942307857103022e-02
1.835030784753553235e+03 1.201968668175391747e-01
1.834317946738592582e+03 6.890878070482461815e-02
1.833605201325941380e+03 9.801133412555164404e-02
1.832892548505418745e+03 1.109661749942502662e-01
1.832179988266843793e+03 1.450591251385834335e-01
1.831467520600037460e+03 9.172019357853529453e-02
1.830755145494820681e+03 8.908542968336793932e-02
1.830042862941019848e+03 1.022780517088514168e-01
1.829330672928457716e+03 1.524242962322503725e-01
1.828618575446964314e+03 1.097627731020175135e-01
1.827906570486360579e+03 9.655576247242694810e-02
1.827194658036481997e+03 1.118510992620718875e-01
1.826482838087158598e+03 1.351092413589906616e-01
1.825771110628224051e+03 1.111849141307459654e-01
1.825059475649510205e+03 5.892403086596873646e-02
1.824347933140854366e+03 1.155214369756910192e-01
1.823636483092090202e+03 1.305201437979764956e-01
1.822925125493060477e+03 6.337148198063834170e-02
1.822213860333600678e+03 1.651555740420632690e-01
1.821502687603559025e+03 1.391386750762595159e-01
1.820791607292771005e+03 1.537627708912419067e-01
1.820080619391086657e+03 1.279037807852277109e-01
1.819369723888348744e+03 8.725282945372010712e-02
1.818658920774407306e+03 9.691675955621341376e-02
1.817948210039108744e+03 9.652685654192939835e-02
1.817237591672303097e+03 1.508810429799049557e-01
1.816527065663844041e+03 1.230860807485061742e-01
1.815816632003587074e+03 9.305816681033306226e-02
1.815106290681382234e+03 1.320929430320480213e-01
1.814396041687088655e+03 1.536358379116588846e-01
1.813685885010565471e+03 1.090395302600538768e-01
1.812975820641666360e+03 6.002152505306919406e-02
1.812265848570257731e+03 1.251717235570853903e-01
1.811555968786200538e+03 1.052623177526996606e-01
1.810846181279359371e+03 1.385547542354680361e-01
1.810136486039593365e+03 1.286425707392702122e-01
1.809426883056778024e+03 1.307242794684881915e-01
1.808717372320776121e+03 9.938893499019281486e-02
1.808007953821459523e+03 1.229042239970799255e-01
1.807298627548696459e+03 1.107495320710800563e-01
1.806589393492362433e+03 1.294003465346958703e-01
1.805880251642332951e+03 9.369526109792647439e-02
1.805171201988479879e+03 6.040643741609885708e-02
1.804462244520680542e+03 1.007043017483715552e-01
1.803753379228815902e+03 9.815298790460377787e-02
1.803044606102765101e+03 1.097158088469871590e-01
1.802335925132410921e+03 1.516913451354419407e-01
1.801627336307634323e+03 9.291984249853674216e-02
1.800918839618319907e+03 1.114193371911836872e-01
1.800210435054354093e+03 1.111657412946153028e-01
1.799502122605626937e+03 1.086951170946515305e-01
1.798793902262024858e+03 1.410843185443662884e-01
1.798085774013436094e+03 9.466784460070838680e-02
1.797377737849756159e+03 9.213708803829605276e-02
1.796669793760875109e+03 8.967377629284620233e-02
1.795961941736695735e+03 1.173906944574799605e-01
1.795254181767102637e+03 1.148986723173075486e-01
1.794546513842002241e+03 1.243444267052336988e-01
1.793838937951291882e+03 1.125603591111002943e-01
1.793131454084872530e+03 1.031103842399617720e-01
1.792424062232645156e+03 1.466960569615167742e-01
1.791716762384512549e+03 1.073205636024896770e-01
1.791009554530384776e+03 1.208645991541454912e-01
1.790302438660162807e+03 1.000121178040937614e-01
1.789595414763758527e+03 8.611597256430447711e-02
1.788888482831078363e+03 1.201498698395755127e-01
1.788181642852037839e+03 9.714902348218107386e-02
1.787474894816548840e+03 7.649747373726549504e-02
1.786768238714521431e+03 1.239108535734477629e-01
1.786061674535874772e+03 1.122876125243411349e-01
1.785355202270526206e+03 7.157603778171570119e-02
1.784648821908393074e+03 1.027945195523127520e-01
1.783942533439394538e+03 1.046708509983942659e-01
1.783236336853453395e+03 9.755965416588938122e-02
1.782530232140494263e+03 8.196290485895214861e-02
1.781824219290438123e+03 1.132402166069913091e-01
1.781118298293213229e+03 9.974987780573600638e-02
1.780412469138747838e+03 1.534495762224920845e-01
1.779706731816968386e+03 8.842803183110484189e-02
1.779001086317806767e+03 1.374859692109673959e-01
1.778295532631194874e+03 1.216810282798878179e-01
1.777590070747064601e+03 1.643246122817401678e-01
1.776884700655355118e+03 1.195742825566495776e-01
1.776179422345994681e+03 1.482976361292312195e-01
1.775474235808929734e+03 1.458936873829736469e-01
1.774769141034097629e+03 1.146378036304509795e-01
1.774064138011435716e+03 1.166590868700304873e-01
1.773359226730888622e+03 1.142545807627297488e-01
1.772654407182399154e+03 8.757627586787122831e-02
1.771949679355913759e+03 8.733884453495149858e-02
1.771245043241377061e+03 1.244580298736645413e-01
1.770540498828739146e+03 1.569728509759160673e-01
1.769836046107950096e+03 8.669501501608715965e-02
1.769131685068958177e+03 1.039236444882477017e-01
1.768427415701718928e+03 1.101844182032977043e-01
1.767723237996186072e+03 6.219780776868916866e-02
1.767019151942313329e+03 1.658351243748570902e-01
1.766315157530059878e+03 1.291067188210773820e-01
1.765611254749384898e+03 1.182881269340899516e-01
1.764907443590242110e+03 9.234935867110249941e-02
1.764203724042601607e+03 1.290911593153093451e-01
1.763500096096422567e+03 1.572082186410591609e-01
1.762796559741667807e+03 1.356289498301666008e-01
1.762093114968303780e+03 1.204783619882474344e-01
1.761389761766300580e+03 1.526510454627112712e-01
1.760686500125624661e+03 1.093240805491013101e-01
1.759983330036247935e+03 1.137087859646061794e-01
1.759280251488142312e+03 4.885309100503924112e-02
1.758577264471279705e+03 1.000688492645630256e-01
1.757874368975633843e+03 1.407981889642679896e-01
1.757171564991183914e+03 1.236759150412280184e-01
1.756468852507905467e+03 1.751560237961509725e-01
1.755766231515781328e+03 1.323016407246698500e-01
1.755063702004787046e+03 1.173444525863021198e-01
1.754361263964907266e+03 1.752551927495690220e-01
1.753658917386126632e+03 1.409084278809936419e-01
1.752956662258427968e+03 1.623507319224299639e-01
1.752254498571797740e+03 1.558519285911494356e-01
1.751552426316229685e+03 1.472734664134472127e-01
1.750850445481706629e+03 1.687227436217592080e-01
1.750148556058222312e+03 1.794363041804819814e-01
1.749446758035768653e+03 1.793968586644784646e-01
1.748745051404341211e+03 1.600732177736731709e-01
1.748043436153933726e+03 1.594067726034501531e-01
1.747341912274545393e+03 2.362221347430631113e-01
1.746640479756169952e+03 1.983551631418339067e-01
1.745939138588812057e+03 2.032061748823252578e-01
1.745237888762472721e+03 2.317922258385924361e-01
1.744536730267149323e+03 2.000263312964257190e-01
1.743835663092853792e+03 2.504746065441519898e-01
1.743134687229587144e+03 2.055818320853494141e-01
1.742433802667359487e+03 2.148911643993398346e-01
1.741733009396177295e+03 2.395480374055719008e-01
1.741032307406050677e+03 2.511705962567269412e-01
1.740331696686993382e+03 2.717345607782737926e-01
1.739631177229017339e+03 2.680906796380657653e-01
1.738930749022136297e+03 2.436728593332313231e-01
1.738230412056367641e+03 2.790808421878081536e-01
1.737530166321730576e+03 2.550980495018395633e-01
1.736830011808242489e+03 2.949752557025029365e-01
1.736129948505920765e+03 2.786044803756260180e-01
1.735429976404793706e+03 3.006517550853533560e-01
1.734730095494880516e+03 3.227386687779466579e-01
1.734030305766205856e+03 2.721620449505833261e-01
1.733330607208798028e+03 3.227892036662117770e-01
1.732630999812685332e+03 2.910242700545427330e-01
1.731931483567896066e+03 3.099197720107740306e-01
1.731232058464463989e+03 3.046046054483723120e-01
1.730532724492415582e+03 3.103692730176674797e-01
1.729833481641790058e+03 3.048839808346511249e-01
1.729134329902619356e+03 2.993606385454943286e-01
1.728435269264940871e+03 2.734953290839763351e-01
1.727736299718795635e+03 2.746579087361032401e-01
1.727037421254221044e+03 3.261194672385077653e-01
1.726338633861258131e+03 2.908156945776829705e-01
1.725639937529949748e+03 3.750127284383528159e-01
1.724941332250338746e+03 3.118386181893383347e-01
1.724242818012475254e+03 3.062555759285554013e-01
1.723544394806403943e+03 3.099127767674023648e-01
1.722846062622169484e+03 2.996958003356547384e-01
1.722147821449827461e+03 2.916465441477357756e-01
1.721449671279428003e+03 2.764944344296951240e-01
1.720751612101019418e+03 2.611358700381836151e-01
1.720053643904662749e+03 2.456413575747315170e-01
1.719355766680413581e+03 2.853870678208043077e-01
1.718657980418325678e+03 2.359416611559667087e-01
1.717960285108458265e+03 2.492842769062634523e-01
1.717262680740872383e+03 3.017880771085857394e-01
1.716565167305632713e+03 2.443850439806980190e-01
1.715867744792798476e+03 2.333374459869550221e-01
1.715170413192434353e+03 2.146753784897981743e-01
1.714473172494610480e+03 2.282189878658579252e-01
1.713776022689391539e+03 1.766784390667137383e-01
1.713078963766847664e+03 2.201322545480862980e-01
1.712381995717048994e+03 1.782151586989924874e-01
1.711685118530069303e+03 1.587294908107389213e-01
1.710988332195980547e+03 1.060841835189289817e-01
1.710291636704860139e+03 1.707060057557107935e-01
1.709595032046781853e+03 1.562153439457590054e-01
1.708898518211823102e+03 1.389461994215105689e-01
1.708202095190063119e+03 1.527575230326421729e-01
1.707505762971588410e+03 1.562329195773958790e-01
1.706809521546478209e+03 1.096644617131449645e-01
1.706113370904813564e+03 9.975206722761602307e-02
1.705417311036682804e+03 1.162645816104877355e-01
1.704721341932170617e+03 9.821272990853084639e-02
1.704025463581370786e+03 1.365002051682540629e-01
1.703329675974366182e+03 6.139615901625383038e-02
1.702633979101252407e+03 1.108502945628829228e-01
1.701938372952121426e+03 1.444213799884450644e-01
1.701242857517067023e+03 1.066289071508715880e-01
1.700547432786182981e+03 1.155931572624839393e-01
1.699852098749568540e+03 1.069170610272615063e-01
1.699156855397324762e+03 1.296550618897045759e-01
1.698461702719547247e+03 1.101278449232919593e-01
1.697766640706338876e+03 1.155943450084772617e-01
1.697071669347804345e+03 3.508579995588675254e-02
1.696376788634046534e+03 7.668123676913589370e-02
1.695681998555171958e+03 5.168620003800812601e-02
1.694987299101290773e+03 4.058161810788901008e-02
1.694292690262505857e+03 8.204090147727564897e-02
1.693598172028931003e+03 4.540697795498090800e-03
1.692903744390680004e+03 5.431265509308076667e-02
1.692209407337861194e+03 3.773506785912575379e-02
1.691515160860595643e+03 1.288621368665685517e-02
1.690821004948995324e+03 5.166452166348226016e-02
1.690126939593177667e+03 4.333650205942032180e-02
1.689432964783263742e+03 4.605306498116904651e-02
1.688739080509372798e+03 5.710023441532761229e-02
1.688045286761631360e+03 -9.285255580222107410e-03
1.687351583530156859e+03 6.531464767204062105e-02
1.686657970805079458e+03 3.214328611111343798e-02
1.685964448576522045e+03 3.764651215004634344e-02
1.685271016834612965e+03 6.519588070805980295e-02
1.684577675569482381e+03 9.821579809972794117e-02
1.683884424771262275e+03 8.708549029154595555e-02
1.683191264430086449e+03 7.052756526924552904e-02
1.682498194536085066e+03 2.916525134559702637e-02
1.681805215079395566e+03 5.643374046026191498e-02
1.681112326050153570e+03 -1.738256237524831924e-02
1.680419527438500154e+03 4.799304449234414321e-02
1.679726819234572758e+03 1.714437460789176859e-03
1.679034201428512461e+03 1.046167491790105236e-01
1.678341674010462157e+03 9.626436744515105837e-02
1.677649236970566562e+03 9.804751808794113718e-03
1.676956890298970393e+03 7.068231980976415023e-03
1.676264633985823821e+03 5.556325973829662895e-02
1.675572468021273380e+03 5.527608760664325105e-02
1.674880392395467425e+03 6.610026234650866195e-02
1.674188407098559765e+03 1.507883501834979961e-02
1.673496512120702391e+03 7.654739182117276108e-02
1.672804707452050934e+03 3.102141550455211894e-02
1.672112993082759203e+03 1.109634940624183580e-01
1.671421369002986467e+03 7.863226108953028093e-02
1.670729835202890172e+03 8.945583973711673798e-02
1.670038391672631406e+03 1.137366147693052720e-01
1.669347038402373073e+03 7.392918106001729328e-02
1.668655775382276261e+03 1.224555628477135283e-01
1.667964602602507512e+03 1.281783478989745040e-01
1.667273520053233369e+03 1.717725531509945724e-01
1.666582527724618558e+03 1.425269663335221038e-01
1.665891625606835078e+03 2.000246485871554070e-01
1.665200813690053110e+03 1.651500024926779719e-01
1.664510091964442836e+03 1.848385301690401161e-01
1.663819460420179894e+03 1.606873838903321305e-01
1.663128919047438103e+03 2.409189990250503177e-01
1.662438467836393102e+03 2.582723583524218491e-01
1.661748106777225985e+03 2.341575443137934309e-01
1.661057835860112391e+03 2.293529614256607785e-01
1.660367655075237053e+03 2.746012623903356653e-01
1.659677564412781066e+03 2.838170082656769622e-01
1.658987563862923707e+03 3.239854295498478809e-01
1.658297653415855166e+03 3.165415799225156368e-01
1.657607833061763813e+03 3.541555562664461254e-01
1.656918102790832563e+03 3.609329080339699347e-01
1.656228462593253425e+03 4.387425142061937011e-01
1.655538912459218409e+03 4.344253176380927228e-01
1.654849452378917704e+03 4.387851439208383941e-01
1.654160082342548776e+03 4.716824543802006220e-01
1.653470802340305454e+03 5.076045526056928159e-01
1.652781612362383385e+03 5.035728913058029610e-01
1.652092512398981853e+03 5.715815173130741611e-01
1.651403502440301963e+03 6.114159467405712034e-01
1.650714582476544820e+03 7.116808320945909871e-01
1.650025752497911526e+03 6.637430406624864609e-01
1.649337012494606824e+03 6.937589191626247764e-01
1.648648362456839095e+03 7.482101531933612604e-01
1.647959802374813080e+03 7.112953835444388861e-01
1.647271332238738978e+03 7.890469293757512714e-01
1.646582952038825169e+03 7.855056507293833867e-01
1.645894661765285491e+03 8.262107057972046809e-01
1.645206461408330142e+03 8.341411420637808716e-01
1.644518350958176597e+03 8.812746647613982631e-01
1.643830330405038694e+03 8.690607713594562522e-01
1.643142399739135726e+03 8.772020748933532230e-01
1.642454558950686987e+03 9.303142267296542478e-01
1.641766808029909953e+03 9.563954258556097709e-01
1.641079146967025736e+03 9.859073586387891996e-01
1.640391575752264544e+03 9.220108742261681201e-01
1.639704094375845671e+03 1.000000000000000000e+00
1.639016702827995687e+03 9.297082000986390815e-01
1.638329401098942981e+03 8.898894861849535598e-01
1.637642189178917761e+03 9.591149027483570899e-01
1.636955067058150235e+03 8.883990211441349372e-01
1.636268034726870610e+03 8.968208488915085930e-01
1.635581092175316371e+03 9.240087747237931692e-01
1.634894239393719545e+03 9.274222653356110069e-01
1.634207476372315796e+03 8.167918567454878209e-01
1.633520803101346246e+03 7.768247137791637336e-01
1.632834219571048379e+03 8.384451491202754569e-01
1.632147725771663318e+03 8.414688533235649137e-01
1.631461321693434002e+03 7.822117959556438294e-01
1.630775007326603372e+03 8.102449011158653347e-01
1.630088782661418009e+03 7.858870547334463330e-01
1.629402647688122670e+03 7.579715509362469072e-01
1.628716602396969392e+03 7.746127583633090063e-01
1.628030646778202936e+03 7.403560147327772345e-01
1.627344780822077155e+03 6.960013551498165363e-01
1.626659004518845904e+03 5.906883799265481017e-01
1.625973317858757582e+03 5.939444260312074508e-01
1.625287720832075138e+03 6.091421616778082138e-01
1.624602213429050607e+03 6.439211036736829374e-01
1.623916795639945121e+03 5.324017822044497805e-01
1.623231467455016173e+03 4.789818557605884375e-01
1.622546228864528530e+03 5.825054430905304281e-01
1.621861079858741505e+03 4.497872030776084995e-01
1.621176020427919866e+03 4.812809574223545495e-01
1.620491050562330202e+03 5.032538483587569722e-01
1.619806170252242737e+03 3.570650682891665095e-01
1.619121379487920422e+03 3.570728883331761305e-01
1.618436678259638938e+03 3.636578493208747487e-01
1.617752066557664875e+03 2.607323277156192720e-01
1.617067544372273915e+03 2.539432698486452367e-01
1.616383111693739920e+03 3.134513190802279969e-01
1.615698768512340393e+03 1.482528242431250809e-01
1.615014514818352836e+03 2.120427673523600787e-01
1.614330350602052931e+03 2.595636842068643202e-01
1.613646275853723637e+03 1.563603775416229080e-01
1.612962290563644274e+03 1.973253291324305880e-01
1.612278394722103258e+03 1.404644076851393752e-01
1.611594588319378090e+03 1.341374657251837577e-01
1.610910871345760825e+03 2.395777147453167222e-01
1.610227243791539877e+03 2.527637626042587571e-01
1.609543705646998205e+03 1.309706576780746146e-01
1.608860256902433321e+03 1.039692077217990729e-01
1.608176897548133638e+03 1.790574990169946923e-01
1.607493627574389393e+03 1.314893794301146002e-01
1.606810446971501733e+03 1.352363918367996687e-01
1.606127355729764531e+03 1.629314358939800977e-01
1.605444353839475298e+03 1.118016404834783345e-01
1.604761441290931543e+03 1.910563793511171615e-01
1.604078618074438054e+03 1.466397108009563632e-01
1.603395884180295980e+03 1.435062885506956931e-01
1.602713239598808286e+03 9.189921989488605836e-02
1.602030684320277942e+03 1.405833111413469227e-01
1.601348218335017009e+03 9.179933248079781560e-02
1.600665841633328455e+03 1.776878873231896860e-01
1.599983554205524342e+03 6.753367303556516432e-02
1.599301356041914914e+03 1.055895811848440863e-01
1.598619247132812234e+03 3.314855927281469550e-02
1.597937227468532001e+03 8.503234052212287064e-02
1.597255297039386278e+03 1.093595750461184152e-01
1.596573455835696222e+03 5.056444636468341441e-02
1.595891703847777535e+03 6.448566840589409210e-02
1.595210041065951373e+03 1.591795684622427515e-02
1.594528467480535255e+03 4.019600425435903429e-02
1.593846983081855797e+03 1.131195267532661836e-01
1.593165587860237792e+03 1.615340660025838537e-01
1.592484281806002400e+03 7.139090178556829758e-02
1.591803064909481691e+03 8.180058945740913134e-02
1.591121937160998641e+03 4.361925570097930499e-02
1.590440898550888960e+03 2.976565337169183659e-02
1.589759949069481081e+03 5.754279244410339528e-02
1.589079088707108895e+03 6.441150040288091960e-02
1.588398317454104472e+03 4.016481128063253275e-02
1.587717635300805341e+03 2.974502073811627692e-02
1.587037042237549031e+03 4.363352369485739429e-02
1.586356538254673069e+03 -1.879820939917108483e-02
1.585676123342520441e+03 1.586896668938976920e-02
1.584995797491428675e+03 5.401967378319010027e-02
1.584315560691744395e+03 1.240569509371872506e-02
1.583635412933810585e+03 1.059907760917807307e-01
1.582955354207972050e+03 5.398341295883090502e-02
1.582275384504577232e+03 -1.537406951624866250e-02
1.581595503813976393e+03 5.055271392167183520e-02
1.580915712126517974e+03 1.200191336525856939e-01
1.580236009432555875e+03 -4.982688370073563681e-03
1.579556395722442176e+03 -8.861348841287257361e-02
1.578876870986530776e+03 -1.894039004513199329e-02
1.578197435215177393e+03 5.102236239164332360e-02
1.577518088398743203e+03 7.226202693508236574e-02
1.576838830527582104e+03 1.610960786544821111e-02
1.576159661592058910e+03 1.044982504979290322e-01
1.575480581582536615e+03 6.225168060459782687e-02
1.574801590489372757e+03 8.003863059789048662e-02
1.574122688302937604e+03 4.091343922359696322e-02
1.573443875013595971e+03 3.387367238007713000e-02
1.572765150611714489e+03 1.615841133565711768e-02
1.572086515087665248e+03 8.006874698202938456e-02
1.571407968431814879e+03 4.452864511461480934e-02
1.570729510634537291e+03 8.358130675264444087e-02
1.570051141686210030e+03 5.542417910871693526e-02
1.569372861577201547e+03 1.449880043439282784e-01
1.568694670297894845e+03 7.733778275780950340e-02
1.568016567838662013e+03 5.654812278737477924e-03
1.567338554189886054e+03 5.258409142049432633e-02
1.566660629341948152e+03 5.649529672461056813e-03
1.565982793285229491e+03 5.664272605106343561e-02
1.565305046010113074e+03 5.322211941541898916e-02
1.564627387506985542e+03 -3.096408445699394205e-02
1.563949817766233537e+03 5.729212689010119985e-02
1.563272336778243698e+03 7.934204180121351424e-02
1.562594944533408125e+03 1.750095020507817789e-01
1.561917641022115276e+03 1.088065187364279235e-01
1.561240426234762708e+03 8.667753791233304139e-02
1.560563300161735242e+03 9.773950812595548487e-02
1.559886262793437709e+03 1.492218501718877710e-01
1.559209314120264025e+03 1.457922041995733664e-01
1.558532454132609928e+03 1.565798844337356055e-01
1.557855682820878428e+03 1.787269495227415961e-01
1.557179000175468900e+03 1.162040421569125598e-01
1.556502406186782537e+03 1.603527837433499081e-01
1.555825900845229626e+03 1.380560298006176800e-01
1.555149484141209541e+03 2.050490033823200997e-01
1.554473156065132571e+03 1.131874070520361708e-01
1.553796916607403546e+03 1.991420820052083041e-01
1.553120765758438210e+03 1.587565359997037961e-01
1.552444703508643215e+03 1.593931046602123369e-01
1.551768729848434305e+03 1.825386852863898346e-01
1.551092844768223586e+03 1.568395653283158331e-01
1.550417048258428622e+03 1.347323300445487093e-01
1.549741340309466977e+03 2.074544668675767367e-01
1.549065720911756216e+03 1.815418483712791797e-01
1.548390190055715721e+03 1.439152045377161127e-01
1.547714747731770331e+03 1.483374635314986811e-01
1.547039393930337610e+03 1.527047153555113890e-01
1.546364128641846037e+03 1.293866228394826567e-01
1.545688951856722269e+03 1.215134535744809424e-01
1.545013863565391148e+03 9.447928430295876590e-02
1.544338863758284788e+03 1.521023921992330497e-01
1.543663952425828029e+03 1.748714406226646867e-01
1.542989129558460263e+03 2.054264032070698132e-01
1.542314395146606330e+03 1.439458115474815114e-01
1.541639749180707440e+03 1.783910007854208613e-01
1.540965191651197529e+03 2.404557207940398178e-01
1.540290722548512349e+03 2.142462810010867247e-01
1.539616341863091293e+03 7.167045807406861868e-02
1.538942049585379209e+03 1.610686619988477841e-01
1.538267845705811851e+03 1.926844786272217114e-01
1.537593730214839525e+03 2.790951886411401905e-01
1.536919703102899803e+03 2.525105281630137255e-01
1.536245764360442990e+03 1.785765892398719634e-01
1.535571913977913937e+03 2.499693706321217401e-01
1.534898151945768404e+03 1.916344893583477038e-01
1.534224478254449423e+03 1.683287714062050855e-01
1.533550892894414574e+03 2.402687946337572489e-01
1.532877395856112344e+03 2.763562283881000892e-01
1.532203987130002133e+03 1.778840868242242967e-01
1.531530666706537886e+03 2.551131519701209660e-01
1.530857434576177184e+03 2.161882162422882614e-01
1.530184290729383065e+03 2.619249041499838171e-01
1.529511235156611292e+03 2.550768678521669330e-01
1.528838267848326723e+03 2.360375923898437034e-01
1.528165388794992396e+03 1.424294429887132118e-01
1.527492597987074987e+03 2.385726025799308758e-01
1.526819895415037536e+03 1.982429001561916981e-01
1.526147281069352175e+03 1.867570652491532257e-01
1.525474754940487401e+03 1.919456978373229872e-01
1.524802317018911708e+03 2.438112047115537639e-01
1.524129967295099050e+03 1.557315364858634643e-01
1.523457705759523378e+03 3.067298587590425729e-01
1.522785532402660465e+03 2.135573680421927745e-01
1.522113447214986081e+03 2.451029078271603490e-01
1.521441450186975999e+03 1.505454993493586524e-01
1.520769541309115084e+03 2.128624844417323636e-01
1.520097720571879108e+03 2.096716912632499430e-01
1.519425987965756576e+03 2.463918573789295463e-01
1.518754343481226897e+03 1.986706761539695221e-01
1.518082787108776756e+03 3.079448007089655714e-01
1.517411318838892839e+03 2.962150330528737219e-01
1.516739938662060013e+03 2.526780769099374324e-01
1.516068646568775875e+03 1.763272444820380147e-01
1.515397442549523475e+03 1.729891168792145884e-01
1.514726326594802231e+03 2.111861712821951342e-01
1.514055298695102465e+03 3.947195198885746215e-01
1.513384358840919958e+03 1.717056558617287843e-01
1.512713507022752310e+03 2.106619196779890013e-01
1.512042743231095301e+03 3.026532240273065444e-01
1.511372067456453806e+03 2.759014037953413934e-01
1.510701479689327243e+03 2.970780478072893582e-01
1.510030979920216851e+03 2.846295099763462844e-01
1.509360568139627503e+03 2.425009875555643180e-01
1.508690244338065895e+03 1.998519610353930998e-01
1.508020008506035083e+03 3.201982371661444837e-01
1.507349860634049037e+03 2.673848545410096866e-01
1.506679800712618089e+03 2.037245897733400146e-01
1.506009828732247115e+03 4.227071563385316200e-01
1.505339944683453723e+03 3.237598983977304501e-01
1.504670148556753702e+03 2.695046747572006907e-01
1.504000440342659203e+03 3.025661253454191013e-01
1.503330820031687836e+03 3.877663749437000318e-01
1.502661287614360845e+03 2.280767544970154492e-01
1.501991843081195839e+03 2.137324223658597366e-01
1.501322486422715883e+03 2.259793036860366644e-01
1.500653217629442224e+03 3.829526722254608107e-01
1.499984036691901565e+03 2.292162449532683388e-01
1.499314943600620609e+03 3.612018321624757555e-01
1.498645938346122421e+03 2.490259949296134423e-01
1.497977020918939161e+03 2.012062727984201549e-01
1.497308191309599351e+03 3.969339142352968364e-01
1.496639449508636972e+03 2.490116886432945931e-01
1.495970795506582363e+03 4.875387145350161822e-01
1.495302229293971322e+03 3.776540255166299653e-01
1.494633750861339649e+03 3.176242680384051553e-01
1.493965360199224961e+03 1.700701423411251911e-01
1.493297057298168511e+03 2.528627359874683900e-01
1.492628842148706099e+03 3.015822359002805486e-01
1.491960714741384436e+03 3.099764184406484380e-01
1.491292675066742959e+03 3.421217819046981079e-01
1.490624723115324741e+03 2.669903752235894823e-01
1.489956858877681952e+03 2.992819831818759324e-01
1.489289082344357666e+03 2.589048690715716750e-01
1.488621393505900414e+03 2.980154183344832508e-01
1.487953792352866003e+03 2.696472169954557407e-01
1.487286278875799326e+03 4.091696491581348072e-01
1.486618853065259827e+03 3.370935082606449362e-01
1.485951514911797858e+03 3.399227764921314288e-01
1.485284264405971044e+03 2.979714140102523445e-01
1.484617101538337010e+03 3.264218166648019115e-01
1.483950026299457022e+03 1.793166954701988502e-01
1.483283038679888705e+03 2.859804833192581830e-01
1.482616138670195141e+03 2.821523414845623634e-01
1.481949326260941234e+03 4.254510816989541255e-01
1.481282601442688247e+03 3.073412200992274301e-01
1.480615964206004719e+03 3.577171730739603372e-01
1.479949414541461010e+03 4.161491667703517972e-01
1.479282952439622022e+03 4.060563738300781988e-01
1.478616577891058114e+03 1.158708826388879370e-01
1.477950290886346920e+03 2.441749521306070259e-01
1.477284091416056981e+03 2.459964340211306943e-01
1.476617979470764112e+03 3.712426067201460844e-01
1.475951955041045949e+03 8.343179013970218605e-02
1.475286018117480126e+03 4.221871201615922109e-01
1.474620168690646096e+03 5.074543007043649245e-01
1.473954406751123315e+03 4.978534106594544317e-01
1.473288732289493055e+03 3.969458721946147461e-01
1.472623145296340226e+03 4.235316030822931510e-01
1.471957645762255197e+03 4.123672011505479240e-01
1.471292233677815602e+03 5.647708460613524162e-01
1.470626909033615448e+03 4.367301241735503936e-01
1.469961671820241463e+03 3.377750547406041526e-01
1.469296522028284016e+03 2.852291205038043342e-01
1.468631459648335294e+03 4.340062922221137875e-01
1.467966484670994760e+03 3.323079559682865503e-01
1.467301597086850961e+03 5.099265456649801909e-01
1.466636796886501543e+03 5.153134549565253630e-01
1.465972084060545967e+03 5.292895429843693655e-01
1.465307458599583697e+03 3.728969155183904371e-01
1.464642920494214195e+03 3.683771194760651624e-01
1.463978469735044200e+03 4.600009699052819423e-01
1.463314106312671356e+03 3.322732531245823906e-01
1.462649830217704221e+03 6.496266097629996850e-01
1.461985641440747713e+03 5.566590816017467080e-01
1.461321539972414030e+03 4.447789332510708737e-01
1.460657525803309909e+03 6.821687828491118655e-01
1.459993598924045727e+03 3.796971491188617098e-01
1.459329759325231862e+03 5.183884220771397544e-01
1.458666006997487784e+03 4.661810640186668797e-01
1.458002341931427509e+03 3.163772994129320781e-01
1.457338764117663231e+03 5.260852988099284921e-01
1.456675273546818062e+03 5.242666802573624496e-01
1.456011870209509652e+03 7.225193013329778147e-01
1.455348554096359294e+03 2.391479443326493537e-01
1.454685325197990096e+03 3.832927098319830472e-01
1.454022183505025168e+03 5.399915351713703293e-01
1.453359129008089440e+03 5.111801402668114669e-01
1.452696161697809657e+03 6.598298504919481999e-01
1.452033281564818026e+03 6.432675327527253017e-01
1.451370488599737655e+03 2.996937733739092335e-01
1.450707782793204387e+03 5.199922018654276057e-01
1.450045164135850428e+03 6.341462944943934144e-01
1.449382632618307980e+03 5.837854327475100469e-01
1.448720188231214706e+03 5.336730602725557882e-01
1.448057830965204630e+03 4.604337887165735332e-01
1.447395560810919051e+03 1.961882033281468762e-01
1.446733377758997449e+03 4.254069350448428932e-01
1.446071281800079305e+03 5.885263566508444066e-01
1.445409272924805919e+03 5.709575445983146036e-01
1.444747351123825865e+03 6.693296880068968502e-01
1.444085516387782263e+03 5.591928367476399764e-01
1.443423768707321869e+03 1.244361018535922736e-01
1.442762108073093259e+03 1.977053500926535534e-01
1.442100534475746827e+03 5.637151091713297202e-01
1.441439047905931147e+03 5.819645517594926876e-01
1.440777648354303892e+03 4.135642817011579431e-01
1.440116335811515455e+03 5.679067732732160367e-01
1.439455110268223507e+03 4.853212362310335148e-01
1.438793971715085718e+03 5.535320931717514492e-01
1.438132920142754301e+03 4.312026840530248650e-01
1.437471955541897842e+03 5.815472239395047538e-01
1.436811077903170371e+03 4.356124975615096595e-01
1.436150287217240475e+03 4.462766231040618536e-01
1.435489583474769461e+03 4.172456598633410008e-01
1.434828966666422275e+03 3.919796201542588565e-01
1.434168436782869321e+03 4.720385815356559767e-01
1.433507993814775546e+03 2.058991992571131482e-02
1.432847637752813171e+03 3.061098650932439491e-01
1.432187368587650781e+03 1.355973165862547902e-01
1.431527186309964236e+03 3.032284148970252335e-01
1.430867090910427578e+03 6.503910318894439158e-01
1.430207082379713029e+03 2.234502348227701274e-01
1.429547160708503725e+03 3.424941461456039726e-01
1.428887325887471889e+03 7.170146512058608312e-01
1.428227577907302475e+03 1.560552200708451576e-01
1.427567916758673164e+03 8.278123428619006685e-02
1.426908342432268910e+03 2.370847172980499462e-01
1.426248854918776487e+03 -8.093433967200915416e-03
1.425589454208875395e+03 7.280344103832460112e-01
1.424930140293257864e+03 1.500022064207227890e-01
1.424270913162610668e+03 4.899193245063412361e-01
1.423611772807624220e+03 4.028175922987985852e-02
1.422952719218990751e+03 7.642161129036449674e-03
1.422293752387398854e+03 2.450369800253086872e-02
1.421634872303551674e+03 5.838633665548972201e-02
1.420976078958135986e+03 1.616756759436336899e-01
1.420317372341853115e+03 4.938783342177215374e-01
1.419658752445404389e+03 2.718850897508420239e-01
1.419000219259483856e+03 1.631320107417234822e-01
1.418341772774796482e+03 1.501281915383687604e-01
1.417683412982045411e+03 4.908394286676578955e-01
1.417025139871931970e+03 -1.718496676213283336e-01
1.416366953435168398e+03 9.962720694925970844e-02
1.415708853662456022e+03 -2.854804701723243632e-01
1.415050840544505263e+03 4.569587983086079164e-02
1.414392914072026542e+03 3.860572608739978873e-01
1.413735074235732100e+03 -2.006423596409973864e-01
1.413077321026334175e+03 2.406891709292209580e-01
1.412419654434546828e+03 6.611891683170477430e-02
1.411762074451085937e+03 4.911018622859139593e-02
1.411104581066669198e+03 4.138831787969823317e-01
1.410447174272016127e+03 -2.133356481965370810e-01
1.409789854057846242e+03 -5.271213944872332746e-01
1.409132620414880876e+03 -9.749122818587552253e-02
1.408475473333843183e+03 2.889258127456856284e-01
1.407818412805458138e+03 5.653175238190368823e-01
1.407161438820448893e+03 2.086821489301476096e-01
1.406504551369547698e+03 4.707534697200281837e-01
1.405847750443477707e+03 5.459338004367705194e-02
1.405191036032972988e+03 3.016598698644629706e-01
1.404534408128763971e+03 5.436420545874484644e-02
1.403877866721586543e+03 -1.265589255378315459e-01
1.403221411802171133e+03 7.975145132486144428e-02
1.402565043361253629e+03 -2.031273008608398267e-01
1.401908761389573556e+03 -4.196540844189742825e-01
1.401252565877868619e+03 -2.373064536299130389e-01
1.400596456816880163e+03 3.640553535001686547e-02
1.399940434197349532e+03 3.616746744372864586e-01
1.399284498010016250e+03 -4.056606224279907941e-02
1.398628648245630757e+03 2.504977426410607277e-01
1.397972884894934396e+03 1.174564363075552426e-01
1.397317207948677606e+03 3.165196552360889926e-01
1.396661617397605369e+03 4.268823419688790866e-01
1.396006113232473581e+03 1.232605050611962072e-01
1.395350695444029043e+03 -2.329765801641613399e-01
1.394695364023025832e+03 4.578534944837685527e-01
1.394040118960219843e+03 -2.200695051633783927e-01
1.393384960246366973e+03 8.780682853920050990e-01
1.392729887872223117e+03 -6.251755958466694851e-01
1.392074901828547809e+03 4.527626070929870183e-02
1.391420002106100583e+03 -8.115338147734134366e-02
1.390765188695644611e+03 -4.038031480678171969e-01
1.390110461587941245e+03 7.043611272994301231e-01
1.389455820773759115e+03 1.825077778566696340e-01
1.388801266243857754e+03 7.029410748238349438e-01
1.388146797989009428e+03 -9.269452042157823035e-01
1.387492415999979130e+03 1.835824224122378223e-01
1.386838120267540944e+03 2.243740118987891663e-01
1.386183910782465318e+03 -9.505981660229947394e-01
1.385529787535524520e+03 5.141965793973136967e-02
1.384875750517494453e+03 -9.225456956775149320e-02
1.384221799719149203e+03 8.680704515602543081e-01
1.383567935131266495e+03 9.305075755950845129e-02
1.382914156744625870e+03 -7.249222451701610170e-01
1.382260464550008692e+03 -5.710969300309778340e-01
1.381606858538194501e+03 4.175557102586803793e-01
1.380953338699968299e+03 1.019730609060606336e-01
1.380299905026111446e+03 -3.618725003240441662e-01
1.379646557507416219e+03 1.912507167512283654e-02
1.378993296134662160e+03 -2.786619365224858869e-01
1.378340120898641544e+03 1.175022191005528960e+00
1.377687031790146648e+03 -1.044414027692734726e+00
1.377034028799966109e+03 -7.006506223036858272e-02
1.376381111918895840e+03 3.480613892895169648e-01
1.375728281137728118e+03 1.754266484770112156e+00
1.375075536447260674e+03 -6.909648884246301082e-01
1.374422877838287604e+03 1.208491692598457762e-01
1.373770305301610279e+03 -1.285752787452883183e-01
1.373117818828030067e+03 -8.372716668847324240e-01
1.372465418408346522e+03 3.835713804677298167e-01
1.371813104033362833e+03 -2.072538551986228939e+00
1.371160875693885828e+03 1.016971099126737776e+00
1.370508733380716876e+03 6.956175633991662499e-01
1.369856677084668263e+03 1.165494506376427486e+00
1.369204706796546816e+03 -2.013460902200217562e-01
1.368552822507161181e+03 1.719242783713411882e+00
1.367901024207325463e+03 4.447169200029473801e-01
1.367249311887851945e+03 -1.274090926691557435e+00
1.366597685539552913e+03 2.785901351262232151e-01
1.365946145153247926e+03 2.080493164021488983e+00
1.365294690719752907e+03 3.465980798098493576e-01
1.364643322229885598e+03 -3.584105233501522214e-01
1.363992039674469197e+03 -1.129202759215175211e+00
1.363340843044321446e+03 -1.040706462449940417e-01
1.362689732330267361e+03 -1.219080821775575973e+00
1.362038707523130142e+03 1.155198048911092901e+00
1.361387768613738444e+03 -4.042980198445095957e-02
1.360736915592917285e+03 2.538700828711409341e-01
1.360086148451498957e+03 7.064692759526651766e-01
1.359435467180306659e+03 -9.273922594402954633e-01
1.358784871770178142e+03 -1.525292084115167368e+00
1.358134362211945700e+03 1.980422134522090927e+00
1.357483938496439805e+03 -1.076863479501049659e+00
1.356833600614501847e+03 1.225711450331206653e-01
1.356183348556962301e+03 9.231415767561611530e-01
1.355533182314668011e+03 -1.390942218398651398e-01
1.354883101878453090e+03 1.341982023317155548e+00
1.354233107239162564e+03 3.773983855149091737e-01
1.353583198387637822e+03 -1.138564644585801977e+00
1.352933375314722070e+03 -3.653319424915844493e+00
1.352283638011263974e+03 1.391435479341348869e-01
1.351633986468108560e+03 1.388430840843383751e-01
1.350984420676108130e+03 -6.171705337547978010e-02
1.350334940626107709e+03 -1.428512767158350183e+00
1.349685546308961420e+03 3.798769372983883397e-01
1.349036237715521565e+03 7.254009540562014191e-01
1.348387014836645903e+03 2.054625822834412308e+00
1.347737877663184918e+03 7.565801995243202072e-01
1.347088826185998187e+03 3.034182106968872916e-01
1.346439860395947107e+03 2.224202925477834381e+00
1.345790980283885801e+03 -5.871670944665678959e-01
1.345142185840682941e+03 -1.381172345338784080e+00
1.344493477057196287e+03 2.043678467090815243e+00
1.343844853924290874e+03 -1.798182992018476201e+00
1.343196316432833555e+03 -3.228117216887438801e+00
1.342547864573693005e+03 2.646973813507956574e+00
1.341899498337736077e+03 3.773537731588576083e+00
1.341251217715831444e+03 1.879235222400827077e+00
1.340603022698851419e+03 -8.627488955444319318e-02
1.339954913277671949e+03 -2.758699001348858371e+00
1.339306889443163527e+03 -3.557784764634727814e+00
1.338658951186203922e+03 -8.821018607586827986e-02
1.338011098497669082e+03 -1.088608692687587753e+00
1.337363331368440413e+03 -3.237266310676332637e+00
1.336715649789395684e+03 3.302251983230364285e+00
1.336068053751414482e+03 1.727074123651638260e+00
1.335420543245381850e+03 7.621281180869537986e-01
1.334773118262182834e+03 -6.554672017626262948e-01
1.334125778792700658e+03 8.174924200896228899e-02
1.333478524827824003e+03 5.871038534277643883e+00
1.332831356358441553e+03 8.346552473627474322e-01
1.332184273375445628e+03 2.612568940936490502e+00
1.331537275869723089e+03 6.867485757861568896e-01
1.330890363832168077e+03 1.339078233264609397e+00
1.330243537253676550e+03 2.836990427377308333e-01
1.329596796125142646e+03 6.323462519327109455e+00
1.328950140437464142e+03 -3.979422003749620629e+00
1.328303570181538817e+03 -1.022086486026098084e+00
1.327657085348268083e+03 1.208360642694589648e+00
1.327010685928551538e+03 -1.405861555130811347e+00
1.326364371913292416e+03 -1.700780650486105605e+00
1.325718143293393950e+03 -4.387973559132889001e+00
1.325072000059764832e+03 3.336361956488486102e-01
1.324425942203310115e+03 -3.141430984921095071e+00
1.323779969714936669e+03 5.644551091719428371e+00
1.323134082585556826e+03 1.267396257661385917e-01
1.322488280806082912e+03 -2.628377322131383753e+00
1.321842564367421801e+03 -1.219883338870910805e+01
1.321196933260493097e+03 -5.123521322703636471e+00
1.320551387476210948e+03 -6.792705108933412284e+00
1.319905927005493140e+03 -1.059978564223972342e+01
1.319260551839255641e+03 -1.041857471862421747e+01
1.318615261968418054e+03 -6.765748007435655076e+00
1.317970057383903622e+03 -6.292775231676233538e+00
1.317324938076637409e+03 4.256157652442670303e-01
1.316679904037537199e+03 -4.597890734573333305e+00
1.316034955257533511e+03 -3.568906279994435327e+00
1.315390091727551408e+03 2.394670314099267117e+00
1.314745313438519588e+03 -1.314931994083075750e+01
1.314100620381366753e+03 5.954430067594135068e+00
1.313456012547025239e+03 6.798103273196232088e+00
1.312811489926425565e+03 4.836223227202720132e+00
1.312167052510505528e+03 -7.129180020611319613e+00
1.311522700290195644e+03 1.277977028903089440e+01
1.310878433256437347e+03 2.610730303230110128e+00
1.310234251400166613e+03 1.472487125329582369e+01
1.309590154712323056e+03 -4.773542024041757870e+00
1.308946143183846289e+03 4.162562438892554617e+00
1.308302216805683202e+03 1.799475705721031815e+01
1.307658375568771589e+03 -1.412268708254242355e+01
1.307014619464063799e+03 -8.827286850733328194e+00
1.306370948482501262e+03 -5.595882522630891920e+00
1.305727362615032689e+03 3.287285826794605459e+00
1.305083861852612245e+03 -5.844833223995193450e+00
1.304440446186185000e+03 7.035889376378567484e+00
1.303797115606705120e+03 5.079644072643278108e+00
1.303153870105128590e+03 -8.844456829598696501e+00
1.302510709672409575e+03 8.798278882815674606e+00
1.301867634299502242e+03 5.910645330663863994e+00
1.301224643977368032e+03 4.594414823380867929e+00
1.300581738696964749e+03 -9.857414034674826908e+00
1.299938918449253833e+03 9.790417137237525935e+00
1.299296183225196728e+03 7.100198634094907035e+00
1.298653533015760331e+03 9.150062732369754315e+00
1.298010967811906085e+03 -2.602691611453806075e+01
1.297368487604600887e+03 -4.329040620891299262e+00
1.296726092384815274e+03 -4.148014787034623119e+00
1.296083782143514327e+03 -1.247122576678806816e+01
1.295441556871674038e+03 -1.824524548370590527e+00
1.294799416560263126e+03 4.392043500125780930e+00
1.294157361200257583e+03 9.823346379670498507e+00
1.293515390782629765e+03 -3.270380990401302146e+00
1.292873505298359305e+03 3.134859151479998118e+01
1.292231704738420376e+03 7.356963431528140696e+00
1.291589989093796248e+03 -9.256540804696649971e+00
1.290948358355462915e+03 -9.621526967220509263e+00
1.290306812514405465e+03 1.923085121614808557e+01
1.289665351561608986e+03 -2.461867636325526121e+01
1.289023975488056749e+03 -4.217630658828254298e+01
1.288382684284735660e+03 -3.540207148551068883e+01
1.287741477942630809e+03 -1.168019309863999489e+01
1.287100356452734559e+03 3.223938184090840320e+00
1.286459319806035637e+03 -1.164242024310879842e+01
1.285818367993528227e+03 -1.461959295901762879e+00
1.285177501006204693e+03 1.509397653671873840e+01
1.284536718835059219e+03 1.454149336435120965e+01
1.283896021471089625e+03 2.474370618057773186e+01
1.283255408905290096e+03 -1.101654622539880535e+01
1.282614881128663910e+03 -2.064681673998652656e+01
1.281974438132208888e+03 1.695478304101970934e+01
1.281334079906930128e+03 -1.993048981648647811e+01
1.280693806443827270e+03 -4.084296427536109775e+01
1.280053617733905412e+03 -2.473002561917785158e+01
1.279413513768175108e+03 -9.027820343153585725e+00
1.278773494537637816e+03 2.087018377469441788e+01
1.278133560033305912e+03 2.139536594430369476e+01
1.277493710246189949e+03 -2.384499460402398441e+01
1.276853945167302300e+03 4.027336483795344435e+01
1.276214264787653519e+03 -2.539962815512810224e+01
1.275574669098259619e+03 -3.843163244050072080e+01
1.274935158090138430e+03 -1.540143634065951161e+01
1.274295731754304143e+03 -2.249827546452762661e+01
1.273656390081780046e+03 3.345272245219913732e+00
1.273017133063582150e+03 -6.855366947509536679e+00
1.272377960690731925e+03 -2.856301202848720067e+01
1.271738872954258113e+03 -2.259251187569465813e+01
1.271099869845178546e+03 3.081646981485017989e+01
1.270460951354523786e+03 1.010375660011914611e+01
1.269822117473318940e+03 5.699353471988835196e+01
1.269183368192594571e+03 1.876199030491110520e+01
1.268544703503377605e+03 -4.966901212338281191e+00
1.267906123396702242e+03 8.705233713578719446e+00
1.267267627863600865e+03 2.555158391037636179e+01
1.266629216895109494e+03 1.685812394054478602e+01
1.265990890482262330e+03 -4.913687109302880884e+00
1.265352648616093575e+03 5.773526834498211580e-01
1.264714491287648343e+03 -3.928504710788759979e+01
1.264076418487962655e+03 9.543195231709809434e+00
1.263438430208077989e+03 1.462222757817931651e+01
1.262800526439037640e+03 8.482610975559285293e+01
1.262162707171886723e+03 -2.141906456136942438e+01
1.261524972397672173e+03 6.946905969632906874e+01
1.260887322107435466e+03 4.791836647181789033e+01
1.260249756292234451e+03 6.429703856190887734e+01
1.259612274943110606e+03 5.143748735822737927e+01
1.258974878051116320e+03 2.124856183730236125e+01
1.258337565607307624e+03 2.786640619472056812e+01
1.257700337602738728e+03 3.315837721706372321e+01
1.257063194028463840e+03 3.339569306172749918e+01
1.256426134875538992e+03 9.640041242544214128e+00
1.255789160135023849e+03 6.177469446002838538e+00
1.255152269797978079e+03 6.380338505603107002e+00
1.254515463855463167e+03 -1.201454506146565571e+01
1.253878742298540601e+03 -1.255643633290075378e+01
1.253242105118273685e+03 -1.726862309240615545e+01
1.252605552305731180e+03 -5.388847070526202998e+01
1.251969083851978212e+03 -1.253708989508864313e+01
1.251332699748083542e+03 1.630403028410532684e+01
1.250696399985114112e+03 1.667585815166310326e+01
1.250060184554144143e+03 -1.002557223956361199e+01
1.249424053446246035e+03 -1.001327246018365713e+01
1.248788006652490367e+03 3.742621922828953274e+01
1.248152044163956816e+03 6.276913133872680817e+01
1.247516165971717783e+03 1.099469529368498755e+01
1.246880372066854761e+03 -2.519750140211853839e+00
1.246244662440447428e+03 2.175480660269814681e+00
1.245609037083571820e+03 4.937933416402220388e+01
1.244973495987316710e+03 3.908615747520568506e-01
1.244338039142763591e+03 2.055248785917745025e+01
1.243702666540995779e+03 2.025982860662741913e+01
1.243067378173100224e+03 -1.454277436740201956e+01
1.242432174030167516e+03 -4.444928477018059709e+00
1.241797054103284609e+03 -1.360212365743419483e+01
1.241162018383542090e+03 -1.192881092325434089e+01
1.240527066862034189e+03 6.189613616327328538e-01
1.239892199529853315e+03 -2.581235469436524710e+00
1.239257416378093694e+03 1.858914982640207469e+01
1.238622717397853194e+03 2.646532716614089509e+01
1.237988102580229679e+03 -5.609173676776622131e+01
1.237353571916319197e+03 -3.535751828142576869e+01
1.236719125397226890e+03 3.435610862537439658e+01
1.236084763014052442e+03 -2.737047469069181105e+01
1.235450484757899176e+03 4.987103256510534433e-01
1.234816290619870415e+03 -4.414334054048992151e+00
1.234182180591078577e+03 4.473486969041356787e+00
1.233548154662625166e+03 5.014073829520069125e+01
1.232914212825618961e+03 2.692137120119267024e+01
1.232280355071176018e+03 5.962712650938012615e+00
1.231646581390405117e+03 -4.713941966761679758e+00
1.231012891774416858e+03 -1.474525179489747018e+01
1.230379286214329113e+03 -1.681466541856864794e+01
1.229745764701256121e+03 -1.116362466804274511e+01
1.229112327226317575e+03 5.167646478906222640e+00
1.228478973780633169e+03 -1.205647288726412292e+01
1.227845704355320777e+03 -4.761863178774710548e+01
1.227212518941501912e+03 -5.641665096612059216e+01
1.226579417530299907e+03 -3.454035216565625888e+01
1.225946400112839910e+03 -1.317155564103475918e+01
1.225313466680247075e+03 -1.296795142639828313e+01
1.224680617223652007e+03 5.219521456489122357e+00
1.224047851734178039e+03 -4.275492177631628010e+01
1.223415170202959416e+03 4.053306984889086095e+01
1.222782572621128566e+03 -2.474432266774216060e+01
1.222150058979812457e+03 5.604826055189564560e-01
1.221517629270152611e+03 1.238028217266992925e+01
1.220885283483279636e+03 6.129129368421778246e+00
1.220253021610333235e+03 2.298305302493493230e+01
1.219620843642451291e+03 -8.659105440919294239e+00
1.218988749570773507e+03 3.068853477720856304e+01
1.218356739386443223e+03 1.893415817155726799e+01
1.217724813080598324e+03 -3.362061541720284197e+01
1.217092970644389425e+03 2.421002288649288658e+01
1.216461212068958048e+03 -1.723895350066876375e+01
1.215829537345452991e+03 5.744768278086240798e+01
1.215197946465019413e+03 6.775160475491684764e+00
1.214566439418807931e+03 4.469021849623563725e+01
1.213935016197974619e+03 1.807167312994981145e+01
1.213303676793666455e+03 6.861226076060376045e+00
1.212672421197041331e+03 -1.583066738576651922e+01
1.212041249399253502e+03 1.113692628940590623e+01
1.211410161391457223e+03 -2.095831204715945972e+01
1.210779157164815842e+03 5.015503809391724799e-01
1.210148236710483616e+03 3.319409313105117221e+00
1.209517400019623892e+03 4.488933618901189249e+01
1.208886647083400021e+03 1.243984793608743011e+01
1.208255977892973533e+03 -5.530635178271455743e+01
1.207625392439511415e+03 -2.384754843267785773e+01
1.206994890714178837e+03 1.796576231129202483e+01
1.206364472708146423e+03 -8.854766527987072422e+00
1.205734138412581160e+03 7.717760698038369505e+00
1.205103887818655494e+03 -6.382265766433682153e+00
1.204473720917540049e+03 -1.102636240611398222e+01
1.203843637700409090e+03 9.553677580936613012e+00
1.203213638158438698e+03 2.002334787028707908e+01
1.202583722282803137e+03 4.126251354002919669e+01
1.201953890064683947e+03 -2.155299376934401767e+00
1.201324141495255390e+03 -4.442022926881568878e+01
1.200694476565702644e+03 7.062441436469528711e+00
1.200064895267203610e+03 1.817355738491794526e+01
1.199435397590945286e+03 -1.998067125492473650e+01
1.198805983528111028e+03 1.306075425168174498e+01
1.198176653069887834e+03 1.799282356143222295e+00
1.197547406207462700e+03 -4.891401472648927751e+01
1.196918242932024441e+03 -6.478653289174851615e+00
1.196289163234763691e+03 2.058588414155187341e+00
1.195660167106871086e+03 5.918666025782285089e+01
1.195031254539542715e+03 2.377776988571479322e+01
1.194402425523969214e+03 5.476044083795010842e+00
1.193773680051352130e+03 2.741512037019870007e+01
1.193145018112882099e+03 -6.449027269292556319e+00
1.192516439699764305e+03 3.619266842808266205e+01
1.191887944803194841e+03 -8.472644568514663632e+00
1.191259533414378893e+03 -3.387692462381760805e+01
1.190631205524516190e+03 -1.804840719560805340e+01
1.190002961124813737e+03 -2.007794600952620101e+01
1.189374800206473083e+03 -4.774815826565477650e+00
1.188746722760708508e+03 2.395799117714251736e+01
1.188118728778719742e+03 1.623346952595927917e+01
1.187490818251726523e+03 -2.859982834878225688e+01
1.186862991170932219e+03 -6.380612001038970860e+00
