# Supplementary material for: Elevated concentrations cause upright alpha-synuclein conformation at lipid interfaces
Source: Nat Commun. 2023 Sep 18;14:5731. doi: 10.1038/s41467-023-39843-1 (PMC10507035; doi:10.1038/s41467-023-39843-1)
Supplement: Supplementary file 3 — Source Data [file 41467_2023_39843_MOESM3_ESM.zip › Source Data file/FigureS3/C/aS-DPPG_50uM-reproduction-NoFiltration_t = 46.42 to 50.93 hr_NormedToMaxOfAmideISSP.txt]

2.303734463863343990e+03 2.783971666614189289e+01
2.302961100516073202e+03 -2.071549394454658710e+01
2.302187836495217198e+03 -1.238863536225505158e+01
2.301414671789645581e+03 -1.305150454897012535e+00
2.300641606388224318e+03 1.669020802805140846e+01
2.299868640279824831e+03 9.348162174965905180e+00
2.299095773453316724e+03 -7.865131530592036846e+00
2.298323005897578696e+03 -1.131432374639971883e+01
2.297550337601480351e+03 8.547830283574155530e+00
2.296777768553902206e+03 -1.319691472530183418e+01
2.296005298743721141e+03 3.689217889367712644e+01
2.295232928159812218e+03 2.853588599930916558e+01
2.294460656791063229e+03 3.551280888010576842e+00
2.293688484626352874e+03 -1.036995380625151419e+01
2.292916411654567128e+03 -1.682267468116710418e+01
2.292144437864588326e+03 4.720979011682226556e+00
2.291372563245306083e+03 1.390130639310318728e+01
2.290600787785611828e+03 1.022707591959140139e+01
2.289829111474389720e+03 -1.848223874159107893e+01
2.289057534300536645e+03 -1.207950638191218928e+01
2.288286056252940398e+03 -7.812327124507302933e+00
2.287514677320499686e+03 2.116027142209256695e+01
2.286743397492111399e+03 3.515956854658717390e+01
2.285972216756672424e+03 1.724765468091776199e+01
2.285201135103079650e+03 -6.604500089208145575e+00
2.284430152520235424e+03 -3.169668664317985929e+01
2.283659268997043910e+03 6.682794121964413137e+00
2.282888484522407452e+03 -1.193608573457246891e+01
2.282117799085232036e+03 -2.400676745104082688e+00
2.281347212674421826e+03 1.477453664566484370e+01
2.280576725278890081e+03 2.896590550755971094e+01
2.279806336887540965e+03 -2.223754601900816041e+01
2.279036047489289558e+03 -1.932083478064112114e+01
2.278265857073050938e+03 -7.426946350353692772e+00
2.277495765627734727e+03 2.675470512235953535e+01
2.276725773142261460e+03 -1.081991251275403165e+01
2.275955879605542577e+03 6.620212997733238680e+00
2.275186085006502253e+03 -7.308052021469933379e+00
2.274416389334062842e+03 -1.091324490125961688e+01
2.273646792577141241e+03 -4.098611245146353887e+00
2.272877294724663443e+03 -3.828658590074193846e+00
2.272107895765555440e+03 -1.610671420461117620e+01
2.271338595688741407e+03 -5.778460863307366857e+00
2.270569394483152792e+03 -3.607386851669296401e+00
2.269800292137719225e+03 1.467245281411638835e+01
2.269031288641366700e+03 -5.807853760475365057e+00
2.268262383983035761e+03 -3.809841643118085486e+00
2.267493578151652400e+03 -1.917948853669808429e+01
2.266724871136160800e+03 -1.006463776600124049e+01
2.265956262925490591e+03 2.988687566747046276e+00
2.265187753508585956e+03 -1.239215087042712504e+01
2.264419342874387439e+03 -1.233657271759486207e+01
2.263651031011833766e+03 8.794275411085036964e+00
2.262882817909867299e+03 6.696838826113753917e+00
2.262114703557437679e+03 4.091713059277199527e+00
2.261346687943489087e+03 -2.474852973278560131e-01
2.260578771056969344e+03 -1.073838365492743208e+01
2.259810952886826271e+03 1.251392358863420151e-01
2.259043233422013145e+03 2.638899236505913848e-01
2.258275612651483243e+03 -1.926853170560302697e+00
2.257508090564189843e+03 1.438418927045171181e+01
2.256740667149086221e+03 -9.618862277078058298e+00
2.255973342395132931e+03 9.750331712378315530e+00
2.255206116291286889e+03 1.801819307417513505e+00
2.254438988826506829e+03 6.365369138966237017e+00
2.253671959989755123e+03 7.954726648373318110e-01
2.252905029769999601e+03 -2.226953910991500152e+01
2.252138198156198996e+03 -7.007180770454952246e+00
2.251371465137321138e+03 -3.684264907832571545e+00
2.250604830702335676e+03 1.288048889649483542e+01
2.249838294840208619e+03 1.789349123148159393e+01
2.249071857539915072e+03 6.903265975065081328e+00
2.248305518790422866e+03 -1.047105850835988150e+01
2.247539278580708924e+03 6.817763402171155285e+00
2.246773136899746532e+03 9.911448027205477018e+00
2.246007093736514435e+03 1.161520046623225433e+01
2.245241149079989555e+03 -7.906563495482820336e+00
2.244475302919152455e+03 -1.975773411377973687e+00
2.243709555242985516e+03 1.784487361824363072e+00
2.242943906040469301e+03 -2.028490573037193556e+01
2.242178355300591647e+03 3.040710469186653242e+01
2.241412903012336756e+03 -2.912074963728371380e+00
2.240647549164688826e+03 2.549654143888942670e+01
2.239882293746642972e+03 -1.260500782229604866e+01
2.239117136747185214e+03 3.989285684284199718e+00
2.238352078155308845e+03 1.163847188590639803e+01
2.237587117960008982e+03 4.579756195073624525e+00
2.236822256150277099e+03 4.427494885974127214e+00
2.236057492715113767e+03 -3.871018396936420469e+00
2.235292827643517739e+03 8.479609804020644681e-01
2.234528260924482311e+03 5.210893082981260527e+00
2.233763792547013509e+03 -2.686377446603566099e+01
2.232999422500115543e+03 -4.998903861058574094e+00
2.232235150772790803e+03 2.299417850352774906e+01
2.231470977354043498e+03 1.629039581938575676e+00
2.230706902232879656e+03 -7.342876956198345795e+00
2.229942925398314401e+03 5.153379678798684971e+00
2.229179046839351940e+03 1.283471404679000472e+01
2.228415266545003760e+03 2.135281806375609048e-01
2.227651584504288621e+03 -1.248929480280075843e+01
2.226888000706219827e+03 -3.134953463618586067e+00
2.226124515139808864e+03 -8.049626221645663549e+00
2.225361127794079948e+03 1.860126480428118123e+00
2.224597838658048204e+03 -2.207255047055266761e+00
2.223834647720736029e+03 2.673454262555821970e+00
2.223071554971165824e+03 7.541188093241866675e+00
2.222308560398359987e+03 1.045437054148293043e+01
2.221545663991348192e+03 3.622534177972326130e+00
2.220782865739152840e+03 -5.632570523811031293e+00
2.220020165630805423e+03 -9.299073582182661113e+00
2.219257563655333797e+03 4.993143047851466676e+00
2.218495059801771276e+03 -4.334936579032394377e+00
2.217732654059149354e+03 -4.374407845937493100e+00
2.216970346416504981e+03 7.786992749523987456e+00
2.216208136862869651e+03 -2.051017975829845241e+00
2.215446025387287591e+03 -1.300120357501422674e+01
2.214684011978793933e+03 -3.834344883620745659e+00
2.213922096626429266e+03 6.677048196516226497e-01
2.213160279319235997e+03 2.157867091083525146e+00
2.212398560046258353e+03 -4.064993614400806976e+00
2.211636938796540562e+03 1.703357821595034949e+01
2.210875415559132307e+03 9.368061699116179142e+00
2.210113990323077815e+03 -3.303516961586794864e-01
2.209352663077430407e+03 1.845131559874585747e+01
2.208591433811237948e+03 -9.641487950838687482e+00
2.207830302513557399e+03 -8.397848708352832148e+00
2.207069269173436624e+03 1.820048940600901055e+00
2.206308333779938039e+03 -3.012657113132833353e-01
2.205547496322118604e+03 1.751242606373128119e+00
2.204786756789029823e+03 -6.710432428969083096e-01
2.204026115169743207e+03 -8.528167607709537634e+00
2.203265571453308439e+03 -1.095982135724389073e+00
2.202505125628800670e+03 1.588923566732458603e+01
2.201744777685276858e+03 5.214951081722233539e+00
2.200984527611806698e+03 -3.275587061047116944e+00
2.200224375397458061e+03 1.288248570565510231e+00
2.199464321031297004e+03 -3.942742909032453280e+00
2.198704364502398676e+03 -2.011126040968955753e+00
2.197944505799836406e+03 -8.775488261302687443e-01
2.197184744912681708e+03 -3.245016640696422705e+00
2.196425081830009731e+03 -7.434675701653537416e+00
2.195665516540895624e+03 5.333453436487036292e+00
2.194906049034425450e+03 -3.449936381125098261e+00
2.194146679299672542e+03 1.175427386893912463e+00
2.193387407325721142e+03 6.031700679070444160e+00
2.192628233101651858e+03 -1.973747029529929475e-01
2.191869156616554392e+03 -2.408036541240128781e+00
2.191110177859509349e+03 2.923689520100865469e+00
2.190351296819606432e+03 3.598655200965121814e+00
2.189592513485937161e+03 -3.935836369692327086e+00
2.188833827847591238e+03 3.145132140796523146e+00
2.188075239893658363e+03 5.619318165251774744e+00
2.187316749613233696e+03 -7.927276632508770682e-01
2.186558356995414215e+03 -8.895262458154126195e-01
2.185800062029295077e+03 -3.543919797525085791e-01
2.185041864703973260e+03 7.504649266926803897e-01
2.184283765008551200e+03 -2.528549597939386273e-01
2.183525762932131329e+03 -4.405490625612460853e+00
2.182767858463812445e+03 7.777140411927410124e-01
2.182010051592700620e+03 -3.595350545729074199e+00
2.181252342307900108e+03 -8.235845673012918144e-01
2.180494730598524256e+03 -5.898320111921204756e-01
2.179737216453673682e+03 -9.815747782264013788e-01
2.178979799862465370e+03 -7.175231769353277445e-01
2.178222480814009032e+03 -2.672974840608691949e+00
2.177465259297418015e+03 -2.194050133800860003e+00
2.176708135301807488e+03 2.657674447392587513e+00
2.175951108816292617e+03 -9.445165236319518209e-01
2.175194179829992208e+03 2.357919906163304713e+00
2.174437348332026886e+03 2.962567845923562704e+00
2.173680614311517274e+03 -2.115721953872295114e+00
2.172923977757583998e+03 5.030978110877170478e-02
2.172167438659354957e+03 2.292759052047331547e+00
2.171410997005952595e+03 1.761379725564988341e+00
2.170654652786504812e+03 2.169189238569676270e+00
2.169898405990139509e+03 2.201126080830275722e+00
2.169142256605988223e+03 2.593813282742868931e-01
2.168386204623182493e+03 2.403709672604315006e+00
2.167630250030855677e+03 4.511728539029191687e-01
2.166874392818139313e+03 -1.856664644422806321e+00
2.166118632974174034e+03 -3.393571408290249281e+00
2.165362970488093197e+03 3.907040796678894257e+00
2.164607405349041073e+03 2.930320064794302404e+00
2.163851937546152840e+03 4.907825032040689928e-02
2.163096567068576405e+03 -2.613795967514072061e-01
2.162341293905452403e+03 4.178357829171069349e-01
2.161586118045925105e+03 4.182793082039327204e-01
2.160831039479142419e+03 2.238617377782198492e+00
2.160076058194252255e+03 5.153759777812459975e-01
2.159321174180406160e+03 2.573481343088452444e+00
2.158566387426755682e+03 -1.566276187559751509e+00
2.157811697922450549e+03 3.066267715476306055e+00
2.157057105656645945e+03 -4.401282711198528652e-02
2.156302610618500694e+03 -1.012818986401176291e+00
2.155548212797169981e+03 7.790046434640570672e-01
2.154793912181812630e+03 1.426545710332392636e+00
2.154039708761589281e+03 -1.459518912294223369e+00
2.153285602525660579e+03 2.176227975142517757e+00
2.152531593463194440e+03 -7.116713916888632585e-02
2.151777681563349688e+03 1.166854944151143991e+00
2.151023866815296060e+03 -8.554857432589586530e-01
2.150270149208203293e+03 -3.603825595496446543e-01
2.149516528731235667e+03 -2.308130171261852104e-01
2.148763005373572014e+03 -3.499513614111380844e-01
2.148009579124376614e+03 -8.593357221373929544e-01
2.147256249972826481e+03 6.344578989869796848e-01
2.146503017908102265e+03 -3.375431474582866742e-01
2.145749882919371885e+03 -1.195149952613328903e+00
2.144996844995821448e+03 -3.334137115990540856e+00
2.144243904126627967e+03 -3.014374610814919975e-01
2.143491060300973913e+03 1.398972553924394235e+00
2.142738313508041756e+03 7.723069622674734180e-01
2.141985663737015784e+03 -1.535248415488933205e+00
2.141233110977082106e+03 -2.901108894782524761e+00
2.140480655217426829e+03 2.169003184764675130e+00
2.139728296447245157e+03 1.208891340423278393e+00
2.138976034655719559e+03 1.389529490087832553e+00
2.138223869832050696e+03 -3.482235498570497523e+00
2.137471801965426494e+03 2.056565604184469098e+00
2.136719831045042156e+03 -1.181018182714420384e+00
2.135967957060096523e+03 5.114424068375229560e-01
2.135216179999788437e+03 -3.751463234149710058e-02
2.134464499853316738e+03 2.170797139458820357e+00
2.133712916609882086e+03 3.224115717118341440e+00
2.132961430258686960e+03 -5.620081845528585029e-01
2.132210040788939295e+03 -1.241565836381258725e+00
2.131458748189837934e+03 -1.824845897726722344e-01
2.130707552450596268e+03 -3.010205295691261926e-02
2.129956453560418595e+03 1.280730740620349861e+00
2.129205451508520127e+03 -1.749358611772043215e+00
2.128454546284110620e+03 1.048880840469872844e+00
2.127703737876405285e+03 9.063669103600238142e-01
2.126953026274613876e+03 1.770402851686829093e+00
2.126202411467957063e+03 -2.033380166973660363e-01
2.125451893445651876e+03 2.242100500968217336e+00
2.124701472196917166e+03 2.025970203259423119e+00
2.123951147710973601e+03 -1.546832415375248626e+00
2.123200919977043668e+03 1.757757158189207969e+00
2.122450788984351675e+03 8.641212886634529466e-01
2.121700754722123747e+03 6.171695431069516014e-01
2.120950817179587830e+03 1.081874597658732950e+00
2.120200976345970048e+03 -1.392378851553655039e+00
2.119451232210500166e+03 1.385847003835884439e-01
2.118701584762413404e+03 -7.768623299515574621e-01
2.117952033990937707e+03 9.166993484867859143e-01
2.117202579885311934e+03 1.538021024452179697e+00
2.116453222434769486e+03 1.957482030711874321e+00
2.115703961628549223e+03 -2.131261083521208965e-01
2.114954797455888183e+03 -4.658671318543165796e-02
2.114205729906030683e+03 1.233585139754583393e+00
2.113456758968213762e+03 4.491433548994018810e-01
2.112707884631687193e+03 -1.963814685445121055e-01
2.111959106885691654e+03 1.584000238512187630e+00
2.111210425719475097e+03 2.191290067589680923e+00
2.110461841122283658e+03 1.019687488857000668e+00
2.109713353083370748e+03 7.114663042581717001e-01
2.108964961591986139e+03 1.832329130541677786e+00
2.108216666637383241e+03 1.045532625920597924e+00
2.107468468208811828e+03 -6.391480572099123014e-01
2.106720366295530766e+03 1.416761708047960533e-01
2.105972360886798924e+03 1.620798407281044184e+00
2.105224451971873350e+03 7.091012518365841233e-01
2.104476639540012911e+03 2.740059665065975647e+00
2.103728923580481933e+03 1.714422574409788236e-01
2.102981304082541101e+03 3.301319185440013459e+00
2.102233781035458378e+03 1.196997746351549097e+00
2.101486354428498089e+03 3.477424113605412925e-01
2.100739024250926377e+03 6.543603208169865848e-01
2.099991790492014843e+03 -1.519594511828439298e+00
2.099244653141035087e+03 7.817966177172442910e-01
2.098497612187256891e+03 2.446746991167429372e-02
2.097750667619953674e+03 -9.141056683220069035e-01
2.097003819428404313e+03 8.380992673468681264e-01
2.096257067601884046e+03 7.913272814177771952e-01
2.095510412129668111e+03 2.346362650911755776e-01
2.094763853001040843e+03 9.013440741442538817e-01
2.094017390205281117e+03 8.374955154277625713e-01
2.093271023731673267e+03 2.441530967758031578e-01
2.092524753569497989e+03 1.594132391135604454e+00
2.091778579708048710e+03 3.652952187732110834e-01
2.091032502136604307e+03 1.079692959532815744e+00
2.090286520844458209e+03 4.352683081058733583e-01
2.089540635820902025e+03 6.204446382381563208e-01
2.088794847055225546e+03 6.247918157563455699e-01
2.088049154536722199e+03 5.690224232459563103e-01
2.087303558254687232e+03 1.635110209667704206e-01
2.086558058198415893e+03 5.560853112542569754e-01
2.085812654357207066e+03 7.360143746260979780e-01
2.085067346720361456e+03 1.937632408503488779e-01
2.084322135277181587e+03 2.087856927626585257e+00
2.083577020016962706e+03 -1.429987919877006908e+00
2.082832000929018250e+03 3.429180898248709308e-01
2.082087078002647104e+03 -8.741627476600480895e-01
2.081342251227157249e+03 -6.980451371234273061e-01
2.080597520591860302e+03 6.071917048954446339e-02
2.079852886086062426e+03 5.451915038137541414e-01
2.079108347699075239e+03 1.298589380183440278e+00
2.078363905420215815e+03 -6.920676251965175718e-02
2.077619559238795773e+03 -3.316281559578919680e-01
2.076875309144134008e+03 6.914856280512501341e-01
2.076131155125543955e+03 4.522485820331283990e-01
2.075387097172346330e+03 8.222300829097967112e-01
2.074643135273861844e+03 -1.456094678662305242e-01
2.073899269419414850e+03 1.242711471386495070e+00
2.073155499598326060e+03 6.109508996043476470e-02
2.072411825799921644e+03 8.506961327617018620e-02
2.071668248013525954e+03 -2.593029088439184893e-01
2.070924766228470617e+03 7.440542133530055890e-01
2.070181380434085440e+03 8.239995273274777210e-01
2.069438090619696595e+03 4.763992644807810151e-01
2.068694896774642984e+03 8.431384837621358486e-01
2.067951798888252597e+03 4.372283353522670168e-01
2.067208796949867974e+03 7.948875989530753694e-01
2.066465890948822562e+03 1.953341025225695748e+00
2.065723080874453444e+03 5.529869286430441067e-01
2.064980366716103163e+03 -5.174131695902399741e-01
2.064237748463112439e+03 5.792667708715080188e-01
2.063495226104825633e+03 -1.371825655643402753e-01
2.062752799630587106e+03 -3.043691989147574994e-01
2.062010469029741216e+03 -6.986258469778469093e-01
2.061268234291637782e+03 7.484722773025068721e-01
2.060526095405624801e+03 2.984088430530253411e-01
2.059784052361055728e+03 1.477632317056610134e+00
2.059042105147280381e+03 9.926276255232493462e-01
2.058300253753650395e+03 7.409321120349128265e-01
2.057558498169524682e+03 4.037892051360669199e-01
2.056816838384260336e+03 4.824824415346281592e-01
2.056075274387212630e+03 -3.891451982660947273e-01
2.055333806167744115e+03 -1.080007575248415480e-01
2.054592433715215520e+03 -9.164297391974546292e-01
2.053851157018985759e+03 -6.063841494754420441e-02
2.053109976068424658e+03 -7.132076270798627382e-01
2.052368890852894765e+03 1.176382887109542197e-01
2.051627901361762270e+03 1.958804909339502132e-01
2.050887007584402454e+03 -4.493691056112092408e-01
2.050146209510177869e+03 -3.382408632341099008e-01
2.049405507128465615e+03 -4.005451640598006735e-02
2.048664900428635519e+03 1.290282299223052709e+00
2.047924389400066502e+03 1.304138336443751434e-01
2.047183974032130209e+03 3.149601756484308734e-01
2.046443654314209198e+03 5.230162334302093097e-01
2.045703430235678752e+03 5.255983079606835195e-01
2.044963301785919612e+03 1.219202407685826772e+00
2.044223268954317973e+03 -1.513003524790908494e-01
2.043483331730254577e+03 3.655106210062113448e-01
2.042743490103117438e+03 2.788037661536378331e-01
2.042003744062290934e+03 3.303760282937621695e-01
2.041264093597163082e+03 4.248449740930407281e-01
2.040524538697127355e+03 1.429891484590934514e+00
2.039785079351573586e+03 8.457051345197165171e-01
2.039045715549891611e+03 1.628146411555201067e-01
2.038306447281480359e+03 -8.982490474606472097e-02
2.037567274535731485e+03 4.044000359690392288e-01
2.036828197302047556e+03 1.022102572024118500e-01
2.036089215569822045e+03 2.287176384625361492e-01
2.035350329328457519e+03 8.646697502307479910e-01
2.034611538567358366e+03 8.892848037848823939e-01
2.033872843275925334e+03 6.933533388169009770e-01
2.033134243443562809e+03 1.937463886377780997e-01
2.032395739059680636e+03 6.565232107976401998e-01
2.031657330113683201e+03 5.047050545015145939e-01
2.030919016594980349e+03 3.911959523915366499e-01
2.030180798492985559e+03 1.158694810630940264e+00
2.029442675797108677e+03 -8.098665195237741976e-01
2.028704648496765003e+03 -6.696218698593336960e-01
2.027966716581371657e+03 1.183584944542974027e+00
2.027228880040342119e+03 5.730597518206291818e-01
2.026491138863097149e+03 3.363649084107798171e-01
2.025753493039057503e+03 -2.618544002333741613e-02
2.025015942557640301e+03 2.687439467599682108e-01
2.024278487408273577e+03 6.072475975900429868e-01
2.023541127580379907e+03 6.165784633446156349e-01
2.022803863063383687e+03 -1.780704589712690522e-01
2.022066693846716589e+03 1.861166142114470401e-01
2.021329619919804827e+03 5.423511373468472563e-01
2.020592641272076435e+03 6.184581336035110954e-01
2.019855757892966722e+03 1.269811756424864269e-01
2.019118969771909178e+03 -1.840681625702094981e-01
2.018382276898340933e+03 -1.291050668648844602e-01
2.017645679261691839e+03 6.529247397408163289e-01
2.016909176851406301e+03 -6.597507347007146306e-02
2.016172769656921446e+03 5.054247431579374228e-02
2.015436457667678042e+03 1.362379662066648955e-01
2.014700240873120492e+03 -1.697008398650229344e-01
2.013964119262687746e+03 3.767202946021949717e-01
2.013228092825831482e+03 1.170966906707706090e-01
2.012492161551996105e+03 -2.428939002253964474e-01
2.011756325430631478e+03 2.439839409971973905e-01
2.011020584451185641e+03 -4.687407748484935521e-02
2.010284938603110277e+03 1.502081460189841899e-01
2.009549387875860702e+03 6.094576489125697050e-02
2.008813932258886780e+03 2.767155846817367371e-01
2.008078571741651103e+03 6.002019110967503623e-01
2.007343306313607172e+03 2.054413433897049335e-01
2.006608135964213943e+03 2.875278814991641951e-01
2.005873060682935829e+03 2.836824409081804554e-01
2.005138080459229968e+03 3.421761576701387586e-01
2.004403195282562592e+03 2.651008601088211680e-01
2.003668405142398115e+03 4.226655012514758947e-01
2.002933710028202768e+03 4.738203251622920553e-01
2.002199109929446422e+03 8.138948360134297400e-02
2.001464604835595310e+03 2.199703243246481088e-01
2.000730194736122940e+03 6.157412685243442152e-02
1.999995879620502819e+03 2.982538326569884601e-01
1.999261659478206639e+03 2.608655632490269882e-01
1.998527534298711544e+03 -1.746205308305781023e-01
1.997793504071494681e+03 2.487877522844134659e-01
1.997059568786036834e+03 4.819615944873850144e-01
1.996325728431811513e+03 5.826884155968100609e-01
1.995591982998306776e+03 1.027444374122573334e-01
1.994858332475001589e+03 5.174247313692566241e-02
1.994124776851384013e+03 6.401816769448429034e-02
1.993391316116934831e+03 4.460073136557993756e-01
1.992657950261149381e+03 5.437915342175284605e-01
1.991924679273510264e+03 5.620697604227236077e-01
1.991191503143511000e+03 5.779317974088478138e-01
1.990458421860645103e+03 4.561180221519037237e-01
1.989725435414402455e+03 2.527101217383901366e-01
1.988992543794282028e+03 1.772620003940534039e-01
1.988259746989775522e+03 3.732637650387353179e-01
1.987527044990383729e+03 -7.465807380635303137e-02
1.986794437785609261e+03 4.704840162130813908e-01
1.986061925364949275e+03 5.385643183914680110e-01
1.985329507717908200e+03 5.027173825811761393e-02
1.984597184833988649e+03 8.366413402722598647e-02
1.983864956702698692e+03 2.434690043669300238e-02
1.983132823313544577e+03 4.429438591944403342e-02
1.982400784656030737e+03 2.695890112220840629e-01
1.981668840719672517e+03 4.086742083008372273e-01
1.980936991493981623e+03 4.235284340014129900e-01
1.980205236968469762e+03 6.130592201008705500e-02
1.979473577132646824e+03 3.700190735011964216e-02
1.978742011976039066e+03 2.262950556472672070e-01
1.978010541488154558e+03 6.167295882916206118e-01
1.977279165658517741e+03 3.035653210558433290e-01
1.976547884476649415e+03 4.015412164696999242e-01
1.975816697932066745e+03 8.805893132851096150e-02
1.975085606014299628e+03 4.887005395001583485e-01
1.974354608712868867e+03 2.292924979765501858e-01
1.973623706017302538e+03 2.634421997454191033e-01
1.972892897917128721e+03 2.950922200536239548e-01
1.972162184401877312e+03 -2.621029605758186665e-01
1.971431565461080027e+03 -1.376623316381905306e-02
1.970701041084268581e+03 3.406881943839303734e-02
1.969970611260974692e+03 -3.078346215360598312e-02
1.969240275980740989e+03 5.753774540471592869e-02
1.968510035233097369e+03 3.947781614852472476e-01
1.967779889007584643e+03 3.949327988053424887e-02
1.967049837293743622e+03 3.710430110487173555e-02
1.966319880081116935e+03 5.802020788173998245e-01
1.965590017359245394e+03 5.140869495694706526e-01
1.964860249117677085e+03 -1.834730014973414347e-03
1.964130575345954639e+03 4.883245116077623016e-01
1.963400996033624324e+03 4.029183386900353492e-01
1.962671511170241502e+03 2.798640774036931234e-01
1.961942120745350621e+03 2.833152903852348414e-01
1.961212824748507046e+03 3.648583833564657541e-01
1.960483623169262501e+03 1.071649587634443054e-02
1.959754515997175986e+03 2.420566926153684961e-01
1.959025503221799227e+03 1.081679890920630160e-01
1.958296584832693043e+03 1.596134097763246551e-01
1.957567760819416435e+03 6.754164804912957121e-02
1.956839031171528404e+03 -4.732777609122180984e-02
1.956110395878595227e+03 4.139392032333054361e-02
1.955381854930179543e+03 2.010261688711087458e-01
1.954653408315847628e+03 2.011935909726625948e-01
1.953925056025163940e+03 2.745763480486215768e-01
1.953196798047700213e+03 -5.376068697195861279e-03
1.952468634373024543e+03 4.374011553553535520e-02
1.951740564990708663e+03 2.328052048405415964e-01
1.951012589890327945e+03 4.328103769274858070e-01
1.950284709061454123e+03 6.866988886432007222e-02
1.949556922493662569e+03 4.981818238338978078e-01
1.948829230176534111e+03 1.960519358084964747e-01
1.948101632099647759e+03 3.408938300823250445e-01
1.947374128252580704e+03 2.856978444384045135e-01
1.946646718624917412e+03 4.336161271153404773e-01
1.945919403206240531e+03 2.082294866868610872e-01
1.945192181986138166e+03 2.860713319087112017e-01
1.944465054954191146e+03 9.961913798299805445e-02
1.943738022099991213e+03 3.791854202438683097e-01
1.943011083413128290e+03 4.760154352990801641e-02
1.942284238883190483e+03 3.485615294914209267e-02
1.941557488499776809e+03 1.687125587254433567e-01
1.940830832252473556e+03 1.287514582991537981e-01
1.940104270130877921e+03 3.040579740879618131e-01
1.939377802124592563e+03 1.557141850876700429e-01
1.938651428223209223e+03 2.313783833192170070e-01
1.937925148416330558e+03 7.576303933046256434e-02
1.937198962693561043e+03 3.274283382281557020e-01
1.936472871044499698e+03 2.632090689632217706e-01
1.935746873458750997e+03 2.255658871916503549e-01
1.935020969925924874e+03 2.390395319466062374e-01
1.934295160435623984e+03 4.503811552044174882e-02
1.933569444977458261e+03 1.338098578626890911e-01
1.932843823541041274e+03 9.427272406310617525e-02
1.932118296115984776e+03 2.661476050850791197e-01
1.931392862691896880e+03 -1.818757136542125674e-01
1.930667523258398433e+03 -2.250530892376152448e-01
1.929942277805103004e+03 -2.278688973614519109e-01
1.929217126321631440e+03 1.449524457967814040e-01
1.928492068797599131e+03 3.924139488340114279e-02
1.927767105222630562e+03 2.914375114312530712e-01
1.927042235586346578e+03 4.117441335057649421e-01
1.926317459878369846e+03 1.390406141932573961e-02
1.925592778088330306e+03 1.574493552029399557e-01
1.924868190205850624e+03 1.635715634574239352e-01
1.924143696220558923e+03 2.957478392637759024e-01
1.923419296122086962e+03 2.669937673996525263e-01
1.922694989900066503e+03 2.114687322768683264e-01
1.921970777544131124e+03 1.470588629729076835e-01
1.921246659043912587e+03 6.626033403918304976e-02
1.920522634389049927e+03 4.090485319469105291e-02
1.919798703569176723e+03 1.089891948484489059e-01
1.919074866573935651e+03 2.213174385192387961e-01
1.918351123392963927e+03 5.253612683380564502e-02
1.917627474015906046e+03 2.431240064412850954e-01
1.916903918432404680e+03 1.092934584512591234e-01
1.916180456632102505e+03 2.204939392914711804e-01
1.915457088604651290e+03 2.375995983916371831e-02
1.914733814339691889e+03 1.147787334915473939e-01
1.914010633826877893e+03 2.626929992308245088e-01
1.913287547055861069e+03 1.105336120520762078e-01
1.912564554016291368e+03 1.479859623727245443e-01
1.911841654697820559e+03 1.778326176863711250e-01
1.911118849090111325e+03 1.055937082032228636e-01
1.910396137182815437e+03 1.674907843049613654e-01
1.909673518965590119e+03 -2.797890686701440949e-02
1.908950994428098056e+03 6.518137578058766368e-02
1.908228563559998292e+03 1.227531918217399237e-01
1.907506226350953511e+03 3.278490903340175455e-01
1.906783982790633672e+03 2.889242376963759851e-01
1.906061832868697820e+03 2.878848662402093139e-01
1.905339776574814096e+03 6.999049050036235120e-02
1.904617813898652457e+03 1.919286673790382425e-01
1.903895944829884684e+03 1.068083120276243358e-01
1.903174169358182553e+03 1.653506761854850737e-01
1.902452487473217843e+03 2.821641218865739154e-01
1.901730899164664152e+03 1.228422642810846344e-01
1.901009404422200532e+03 8.830764236408514267e-02
1.900288003235502401e+03 2.549687962101973571e-01
1.899566695594250632e+03 9.660633951987632195e-02
1.898845481488124278e+03 2.019413162440767684e-01
1.898124360906806032e+03 2.304164670053251429e-01
1.897403333839982224e+03 -1.369138880602072984e-02
1.896682400277333727e+03 2.463678965724785119e-01
1.895961560208552328e+03 2.267600631779469189e-01
1.895240813623320719e+03 3.050182272008492568e-01
1.894520160511332506e+03 1.719588022767656876e-01
1.893799600862277657e+03 -7.606962503742586978e-02
1.893079134665846141e+03 3.593481599081312372e-01
1.892358761911738839e+03 1.364491556196595623e-01
1.891638482589643900e+03 1.534311168156817506e-01
1.890918296689264025e+03 8.406034633624336061e-02
1.890198204200294640e+03 2.247865782336861962e-01
1.889478205112436626e+03 2.165740410651637304e-01
1.888758299415390866e+03 2.072441975665426095e-01
1.888038487098861879e+03 6.814055942646495001e-02
1.887318768152556004e+03 2.392994403790738023e-01
1.886599142566175942e+03 5.094492196771423925e-02
1.885879610329428033e+03 -4.112591320151722657e-02
1.885160171432025891e+03 1.467694136626454260e-01
1.884440825863677674e+03 1.204170587652523272e-01
1.883721573614096997e+03 2.200996510131700001e-01
1.883002414672993837e+03 1.544133895611868312e-01
1.882283349030087265e+03 1.928589254561710320e-01
1.881564376675092717e+03 1.866922554784260502e-01
1.880845497597725625e+03 2.582591821104515684e-01
1.880126711787706881e+03 4.014291399926228077e-01
1.879408019234761014e+03 2.556932744557722792e-01
1.878689419928603456e+03 8.036985035724011905e-02
1.877970913858966014e+03 1.843848092093466617e-01
1.877252501015567759e+03 6.651720497274717092e-02
1.876534181388136858e+03 2.248707293243008554e-01
1.875815954966406935e+03 1.934523001090716621e-01
1.875097821740102518e+03 2.828820176704908151e-01
1.874379781698955412e+03 2.027120252514431620e-01
1.873661834832701061e+03 2.732609849804150115e-01
1.872943981131074906e+03 3.450605248796094759e-01
1.872226220583806935e+03 1.220948540173339980e-01
1.871508553180641684e+03 1.926919342349580067e-01
1.870790978911310958e+03 2.234679778822053209e-01
1.870073497765559296e+03 2.324759535505694086e-01
1.869356109733129415e+03 1.421264555746824254e-01
1.868638814803762216e+03 2.583721944316398900e-01
1.867921612967202236e+03 2.412433616361157884e-01
1.867204504213199471e+03 6.561734830209327296e-02
1.866487488531500276e+03 2.976603630196933414e-02
1.865770565911849189e+03 6.857625355574777093e-02
1.865053736344003482e+03 1.062085757508820227e-01
1.864336999817709511e+03 2.695166491067240710e-01
1.863620356322728185e+03 1.482738566007027747e-01
1.862903805848809498e+03 7.091325717329874379e-02
1.862187348385710720e+03 2.032105177854174050e-01
1.861470983923190943e+03 1.783205784105071079e-01
1.860754712451011073e+03 2.654912116885669304e-01
1.860038533958930202e+03 2.341068990000171879e-01
1.859322448436711056e+03 1.067531391931391682e-01
1.858606455874121821e+03 1.826372462496712173e-02
1.857890556260923404e+03 2.332636031365003249e-01
1.857174749586883991e+03 2.867716060269501557e-02
1.856459035841773584e+03 1.537399057625702392e-01
1.855743415015360370e+03 1.943489388111379890e-01
1.855027887097419807e+03 3.039217494983468409e-02
1.854312452077721900e+03 1.247066243026484500e-01
1.853597109946040291e+03 2.003338729972553578e-01
1.852881860692154078e+03 1.558069041168373969e-01
1.852166704305836902e+03 8.255111839193504664e-02
1.851451640776871500e+03 1.256327806737901898e-01
1.850736670095038789e+03 1.589018637373546539e-01
1.850021792250119688e+03 1.966106742318969314e-01
1.849307007231896932e+03 2.523490239663433998e-01
1.848592315030153259e+03 2.459464672302399124e-01
1.847877715634680499e+03 1.620353160970627593e-01
1.847163209035263208e+03 2.325495397346099002e-01
1.846448795221691398e+03 3.174884538802649758e-01
1.845734474183755083e+03 1.648126596085446038e-01
1.845020245911249731e+03 1.192918242801237066e-01
1.844306110393968993e+03 1.821542571739803440e-01
1.843592067621704700e+03 1.242510138289273508e-01
1.842878117584255961e+03 1.493175838365575492e-01
1.842164260271421881e+03 1.752335985453184752e-01
1.841450495672999750e+03 2.097862397131172452e-01
1.840736823778794133e+03 3.043861649007486569e-01
1.840023244578609592e+03 8.820424411453575697e-02
1.839309758062243418e+03 1.566715297728282219e-01
1.838596364219505631e+03 3.241723164862509443e-01
1.837883063040206252e+03 1.056092681261300292e-01
1.837169854514148028e+03 2.138363958989014102e-01
1.836456738631144617e+03 2.158862467793483397e-01
1.835743715381009679e+03 2.193741650939584620e-01
1.835030784753553235e+03 1.484085050155680152e-01
1.834317946738592582e+03 3.202850655857529261e-01
1.833605201325941380e+03 2.594770309988792545e-01
1.832892548505418745e+03 1.794465405501091959e-01
1.832179988266843793e+03 1.501789734653389552e-01
1.831467520600037460e+03 2.906089093065332696e-01
1.830755145494820681e+03 1.327655185261006898e-01
1.830042862941019848e+03 5.095519439029253667e-02
1.829330672928457716e+03 1.510454724686160766e-01
1.828618575446964314e+03 1.353487682853361795e-01
1.827906570486360579e+03 1.248517379185051790e-01
1.827194658036481997e+03 2.403289094440637652e-01
1.826482838087158598e+03 1.783230728464095804e-01
1.825771110628224051e+03 2.062660030377516107e-01
1.825059475649510205e+03 3.219889177483938880e-01
1.824347933140854366e+03 1.762877304940143330e-01
1.823636483092090202e+03 2.028354468259933874e-01
1.822925125493060477e+03 1.912405051782476995e-01
1.822213860333600678e+03 2.103979039165402298e-01
1.821502687603559025e+03 1.176920010892444080e-01
1.820791607292771005e+03 1.494942414950185539e-01
1.820080619391086657e+03 1.604520789653462176e-01
1.819369723888348744e+03 1.928485589056704030e-01
1.818658920774407306e+03 1.157146271826844791e-01
1.817948210039108744e+03 3.008930649089959219e-01
1.817237591672303097e+03 2.433941508159729039e-01
1.816527065663844041e+03 1.862692324026128388e-01
1.815816632003587074e+03 1.872490924268362944e-01
1.815106290681382234e+03 2.118270571531084834e-01
1.814396041687088655e+03 2.040739193595900169e-01
1.813685885010565471e+03 1.540768036010319308e-01
1.812975820641666360e+03 1.189887914183787587e-01
1.812265848570257731e+03 1.357827891407054344e-01
1.811555968786200538e+03 2.619322347574659093e-01
1.810846181279359371e+03 2.204562733346858150e-01
1.810136486039593365e+03 3.318728752319219932e-01
1.809426883056778024e+03 3.210387046175638970e-01
1.808717372320776121e+03 1.330266801867280579e-01
1.808007953821459523e+03 2.080802119188037702e-01
1.807298627548696459e+03 2.344417913559283251e-01
1.806589393492362433e+03 2.267836444076215541e-01
1.805880251642332951e+03 2.952202997336529910e-01
1.805171201988479879e+03 2.468443781197456055e-01
1.804462244520680542e+03 1.467781268402054418e-01
1.803753379228815902e+03 2.409233017565185486e-01
1.803044606102765101e+03 2.473062655092059525e-01
1.802335925132410921e+03 1.535018751697282136e-01
1.801627336307634323e+03 1.773353436325056098e-01
1.800918839618319907e+03 4.814253581002753829e-02
1.800210435054354093e+03 2.248833352905173499e-01
1.799502122605626937e+03 1.545447746082619089e-01
1.798793902262024858e+03 1.925367510842926344e-01
1.798085774013436094e+03 1.796052565379872845e-01
1.797377737849756159e+03 2.535727511665555323e-01
1.796669793760875109e+03 5.686471303087810986e-02
1.795961941736695735e+03 1.289514925735485151e-01
1.795254181767102637e+03 1.880991663158428640e-01
1.794546513842002241e+03 2.172770903325532410e-01
1.793838937951291882e+03 2.571751242849310559e-01
1.793131454084872530e+03 1.499097484075898323e-01
1.792424062232645156e+03 2.140887171657596399e-01
1.791716762384512549e+03 1.702414321922180729e-01
1.791009554530384776e+03 2.413935654026045374e-01
1.790302438660162807e+03 1.102343819556588361e-01
1.789595414763758527e+03 1.454589643619053907e-01
1.788888482831078363e+03 1.243975624001298491e-01
1.788181642852037839e+03 1.475788731819361321e-01
1.787474894816548840e+03 1.688992519766681633e-01
1.786768238714521431e+03 1.672831160076646007e-01
1.786061674535874772e+03 1.878815329964015901e-01
1.785355202270526206e+03 1.836685326361572335e-01
1.784648821908393074e+03 2.450321430999421735e-01
1.783942533439394538e+03 2.861042019904199152e-01
1.783236336853453395e+03 2.719869116417475974e-01
1.782530232140494263e+03 1.510855888529308855e-01
1.781824219290438123e+03 2.349376437992435895e-01
1.781118298293213229e+03 2.200115588814570977e-01
1.780412469138747838e+03 2.804541391708854081e-01
1.779706731816968386e+03 2.412481542168986581e-01
1.779001086317806767e+03 1.119386590522466890e-01
1.778295532631194874e+03 2.272863854522761684e-01
1.777590070747064601e+03 2.298102608716464101e-01
1.776884700655355118e+03 2.037583421747461987e-01
1.776179422345994681e+03 2.819838164231758260e-01
1.775474235808929734e+03 2.504966481222473673e-01
1.774769141034097629e+03 2.267674875530496514e-01
1.774064138011435716e+03 2.266777323083314366e-01
1.773359226730888622e+03 1.616918896528380389e-01
1.772654407182399154e+03 2.820316952286432421e-01
1.771949679355913759e+03 2.296562069080730073e-01
1.771245043241377061e+03 3.102791150014705956e-01
1.770540498828739146e+03 2.118972874289923036e-01
1.769836046107950096e+03 3.547210997533711274e-01
1.769131685068958177e+03 1.920740509430819420e-01
1.768427415701718928e+03 2.373665675550519771e-01
1.767723237996186072e+03 1.445290867012944680e-01
1.767019151942313329e+03 1.639791125373283587e-01
1.766315157530059878e+03 2.306907821001559222e-01
1.765611254749384898e+03 2.800418146734815483e-01
1.764907443590242110e+03 1.513456350184545218e-01
1.764203724042601607e+03 2.480014645508327731e-01
1.763500096096422567e+03 1.992027508231623001e-01
1.762796559741667807e+03 1.469398385715140753e-01
1.762093114968303780e+03 2.227846011776670743e-01
1.761389761766300580e+03 2.572547591526342936e-01
1.760686500125624661e+03 2.777657592295467159e-01
1.759983330036247935e+03 1.946067135064579734e-01
1.759280251488142312e+03 1.598892079361031171e-01
1.758577264471279705e+03 3.494333062121500744e-01
1.757874368975633843e+03 2.716454852605002523e-01
1.757171564991183914e+03 1.899964017622252088e-01
1.756468852507905467e+03 3.102589884987027591e-01
1.755766231515781328e+03 2.297589572128929114e-01
1.755063702004787046e+03 2.562850833639016557e-01
1.754361263964907266e+03 2.064579661553534728e-01
1.753658917386126632e+03 1.952559410518527050e-01
1.752956662258427968e+03 2.426997600316150305e-01
1.752254498571797740e+03 1.752639821165574430e-01
1.751552426316229685e+03 2.706149283784423654e-01
1.750850445481706629e+03 2.804853647471255984e-01
1.750148556058222312e+03 2.102193346764455184e-01
1.749446758035768653e+03 2.292511535216983087e-01
1.748745051404341211e+03 2.723285583130385379e-01
1.748043436153933726e+03 3.055046395665765857e-01
1.747341912274545393e+03 4.211171790635230283e-01
1.746640479756169952e+03 3.086468979277908198e-01
1.745939138588812057e+03 2.729494183990771039e-01
1.745237888762472721e+03 2.999263031698393145e-01
1.744536730267149323e+03 3.324969137401119768e-01
1.743835663092853792e+03 4.031667682636596584e-01
1.743134687229587144e+03 4.188814986336104607e-01
1.742433802667359487e+03 2.858334096370584998e-01
1.741733009396177295e+03 2.790509526632468096e-01
1.741032307406050677e+03 4.526004717413433243e-01
1.740331696686993382e+03 4.168716050582402799e-01
1.739631177229017339e+03 4.629272496135102277e-01
1.738930749022136297e+03 4.263998706540387262e-01
1.738230412056367641e+03 3.510673245328846392e-01
1.737530166321730576e+03 4.967873243507520686e-01
1.736830011808242489e+03 4.781064951354018766e-01
1.736129948505920765e+03 4.221876965076279409e-01
1.735429976404793706e+03 4.491015482121277214e-01
1.734730095494880516e+03 3.209494968703183737e-01
1.734030305766205856e+03 4.307841136921233272e-01
1.733330607208798028e+03 4.755169425939198558e-01
1.732630999812685332e+03 5.212485383001022043e-01
1.731931483567896066e+03 4.461687863403365761e-01
1.731232058464463989e+03 5.625106451035151167e-01
1.730532724492415582e+03 4.592929220422405368e-01
1.729833481641790058e+03 4.590557502551842473e-01
1.729134329902619356e+03 5.775960208450674482e-01
1.728435269264940871e+03 4.988388075738658944e-01
1.727736299718795635e+03 5.493914612472271530e-01
1.727037421254221044e+03 5.053102670888351966e-01
1.726338633861258131e+03 5.514954541024206236e-01
1.725639937529949748e+03 5.111042727220044268e-01
1.724941332250338746e+03 4.996965334354594446e-01
1.724242818012475254e+03 4.478731325924669715e-01
1.723544394806403943e+03 4.871379347027376405e-01
1.722846062622169484e+03 5.190697297097929264e-01
1.722147821449827461e+03 4.721491824353161726e-01
1.721449671279428003e+03 4.004155368533944270e-01
1.720751612101019418e+03 4.026857130595709600e-01
1.720053643904662749e+03 4.577991720827260802e-01
1.719355766680413581e+03 4.923093068485617230e-01
1.718657980418325678e+03 4.041916349530524366e-01
1.717960285108458265e+03 3.372414664805039597e-01
1.717262680740872383e+03 4.019529545904912959e-01
1.716565167305632713e+03 4.603974144226656851e-01
1.715867744792798476e+03 1.900398108714408674e-01
1.715170413192434353e+03 3.450937675945989769e-01
1.714473172494610480e+03 3.232664639756143710e-01
1.713776022689391539e+03 4.129024051758283242e-01
1.713078963766847664e+03 3.575806344955878568e-01
1.712381995717048994e+03 3.303965396976735192e-01
1.711685118530069303e+03 3.137215503397942085e-01
1.710988332195980547e+03 2.516784964400330393e-01
1.710291636704860139e+03 3.175835680669800709e-01
1.709595032046781853e+03 2.981711736581968419e-01
1.708898518211823102e+03 3.015522834624103088e-01
1.708202095190063119e+03 1.970539832405604208e-01
1.707505762971588410e+03 3.108930427956377862e-01
1.706809521546478209e+03 1.672533508336165597e-01
1.706113370904813564e+03 1.297999570450784346e-01
1.705417311036682804e+03 3.303055698591544354e-01
1.704721341932170617e+03 3.240562760144882204e-01
1.704025463581370786e+03 2.724209086370243393e-01
1.703329675974366182e+03 2.001005080208878573e-01
1.702633979101252407e+03 2.285031893951737780e-01
1.701938372952121426e+03 2.491679318358381856e-01
1.701242857517067023e+03 1.950395874149709052e-01
1.700547432786182981e+03 2.632778397883223653e-01
1.699852098749568540e+03 2.751610520261199566e-01
1.699156855397324762e+03 2.199209665569569760e-01
1.698461702719547247e+03 2.278397793682173100e-01
1.697766640706338876e+03 5.245411166962026667e-02
1.697071669347804345e+03 1.088833670481812203e-03
1.696376788634046534e+03 2.920543557621345654e-01
1.695681998555171958e+03 2.064536636526546065e-01
1.694987299101290773e+03 2.196793327520570327e-01
1.694292690262505857e+03 -6.765618659106623599e-03
1.693598172028931003e+03 1.379848768934160141e-01
1.692903744390680004e+03 1.157613107702926969e-01
1.692209407337861194e+03 1.949743774438900124e-01
1.691515160860595643e+03 1.721155873770352507e-01
1.690821004948995324e+03 8.779219380223597657e-02
1.690126939593177667e+03 1.519303804816529713e-01
1.689432964783263742e+03 1.308815148719500998e-01
1.688739080509372798e+03 8.009873301560829773e-02
1.688045286761631360e+03 2.105940344984156276e-01
1.687351583530156859e+03 -4.848771110270136409e-02
1.686657970805079458e+03 8.215448492483562459e-02
1.685964448576522045e+03 1.043126383688157688e-01
1.685271016834612965e+03 2.112153300668172806e-01
1.684577675569482381e+03 8.409017804529796136e-02
1.683884424771262275e+03 1.513479421634580102e-01
1.683191264430086449e+03 2.166153938474335572e-01
1.682498194536085066e+03 2.239961732862960353e-01
1.681805215079395566e+03 1.037066573798083036e-01
1.681112326050153570e+03 5.772358375115911600e-02
1.680419527438500154e+03 4.683995755268419853e-02
1.679726819234572758e+03 8.970531846968100853e-02
1.679034201428512461e+03 2.049955476790897013e-01
1.678341674010462157e+03 2.392708917364123333e-01
1.677649236970566562e+03 5.496985691379975211e-03
1.676956890298970393e+03 1.128249908573620564e-01
1.676264633985823821e+03 1.628361380582362128e-01
1.675572468021273380e+03 1.719372669934329523e-01
1.674880392395467425e+03 3.061862920817720948e-02
1.674188407098559765e+03 -1.148684512761539295e-02
1.673496512120702391e+03 2.257198560904223258e-02
1.672804707452050934e+03 2.493353002138170779e-02
1.672112993082759203e+03 7.157603648025645526e-02
1.671421369002986467e+03 1.286307428833816935e-01
1.670729835202890172e+03 1.355441919511057303e-01
1.670038391672631406e+03 1.148727840651760090e-01
1.669347038402373073e+03 6.197429645141903920e-02
1.668655775382276261e+03 2.485179535883475788e-01
1.667964602602507512e+03 1.971506974796855549e-01
1.667273520053233369e+03 1.657366112301941752e-01
1.666582527724618558e+03 2.591273179310935038e-01
1.665891625606835078e+03 1.387301657941409916e-01
1.665200813690053110e+03 2.569201980920807205e-01
1.664510091964442836e+03 3.068309918600451991e-01
1.663819460420179894e+03 6.615130736773590370e-02
1.663128919047438103e+03 2.009418762379939494e-01
1.662438467836393102e+03 2.858786682284120695e-01
1.661748106777225985e+03 3.101178609717636925e-01
1.661057835860112391e+03 2.968065477188139289e-01
1.660367655075237053e+03 3.222554957617937421e-01
1.659677564412781066e+03 2.015572720683798391e-01
1.658987563862923707e+03 2.942632360031230410e-01
1.658297653415855166e+03 3.588564385843094340e-01
1.657607833061763813e+03 1.137640948488910231e-01
1.656918102790832563e+03 4.461376710767627207e-01
1.656228462593253425e+03 4.763327498077410405e-01
1.655538912459218409e+03 3.479133511267620826e-01
1.654849452378917704e+03 3.925281670374278775e-01
1.654160082342548776e+03 4.470353542790965751e-01
1.653470802340305454e+03 4.015964698803700661e-01
1.652781612362383385e+03 3.557835809224588197e-01
1.652092512398981853e+03 5.273604400513066670e-01
1.651403502440301963e+03 5.551275324427529245e-01
1.650714582476544820e+03 6.579749664456794322e-01
1.650025752497911526e+03 5.615635710919567591e-01
1.649337012494606824e+03 6.957760850376546458e-01
1.648648362456839095e+03 7.952324316213837951e-01
1.647959802374813080e+03 7.798095609465438560e-01
1.647271332238738978e+03 7.596199406195484061e-01
1.646582952038825169e+03 7.424149760486612459e-01
1.645894661765285491e+03 8.944401881166532675e-01
1.645206461408330142e+03 8.636935674468031454e-01
1.644518350958176597e+03 6.344525215940718388e-01
1.643830330405038694e+03 8.029890611761213437e-01
1.643142399739135726e+03 9.557148734344528274e-01
1.642454558950686987e+03 8.882648409988500582e-01
1.641766808029909953e+03 9.851164420143314615e-01
1.641079146967025736e+03 9.515891878654004765e-01
1.640391575752264544e+03 8.005510877445787266e-01
1.639704094375845671e+03 8.266848122749250738e-01
1.639016702827995687e+03 8.259643275258027328e-01
1.638329401098942981e+03 8.208954308323924698e-01
1.637642189178917761e+03 8.988662110081178103e-01
1.636955067058150235e+03 8.797670975571217911e-01
1.636268034726870610e+03 1.000000000000000000e+00
1.635581092175316371e+03 8.027874614116935481e-01
1.634894239393719545e+03 9.582575170190614777e-01
1.634207476372315796e+03 7.647098586432926615e-01
1.633520803101346246e+03 8.304196102002513458e-01
1.632834219571048379e+03 7.292225123513810248e-01
1.632147725771663318e+03 9.150634496932938955e-01
1.631461321693434002e+03 9.429472915304942804e-01
1.630775007326603372e+03 7.213480527694573485e-01
1.630088782661418009e+03 8.462251454458969979e-01
1.629402647688122670e+03 9.028218910199363734e-01
1.628716602396969392e+03 7.042388962905492544e-01
1.628030646778202936e+03 6.452954051005488356e-01
1.627344780822077155e+03 7.695087865760806833e-01
1.626659004518845904e+03 6.797976082324355129e-01
1.625973317858757582e+03 6.596985366850626198e-01
1.625287720832075138e+03 7.102526447173578283e-01
1.624602213429050607e+03 5.531638308226614065e-01
1.623916795639945121e+03 7.271612866342883619e-01
1.623231467455016173e+03 6.200560258130173308e-01
1.622546228864528530e+03 5.664894771652679850e-01
1.621861079858741505e+03 5.215364712745756970e-01
1.621176020427919866e+03 6.449609311271787826e-01
1.620491050562330202e+03 3.086062315693443581e-01
1.619806170252242737e+03 3.481604298709731760e-01
1.619121379487920422e+03 3.195767595624224300e-01
1.618436678259638938e+03 3.435445807866195911e-01
1.617752066557664875e+03 1.366930877515042109e-01
1.617067544372273915e+03 3.930919165876656240e-01
1.616383111693739920e+03 2.510442677497650155e-01
1.615698768512340393e+03 2.996063490557249742e-01
1.615014514818352836e+03 2.247082310404316385e-01
1.614330350602052931e+03 3.230357404624794038e-01
1.613646275853723637e+03 8.589276198704874632e-02
1.612962290563644274e+03 2.961033448191616180e-01
1.612278394722103258e+03 2.764737258701359113e-01
1.611594588319378090e+03 3.254002883867051499e-01
1.610910871345760825e+03 1.623899428686686186e-01
1.610227243791539877e+03 2.191306105614693189e-01
1.609543705646998205e+03 4.246189993678246566e-01
1.608860256902433321e+03 1.626746839359786700e-01
1.608176897548133638e+03 6.941574914238900218e-02
1.607493627574389393e+03 1.507365558175148001e-01
1.606810446971501733e+03 7.243393582316759449e-02
1.606127355729764531e+03 -5.618606188349271197e-02
1.605444353839475298e+03 6.995957895966374573e-02
1.604761441290931543e+03 5.007343973855434699e-02
1.604078618074438054e+03 2.243985367696332278e-01
1.603395884180295980e+03 -5.432898430688722774e-02
1.602713239598808286e+03 -1.102145608391779871e-02
1.602030684320277942e+03 1.198105950033230976e-01
1.601348218335017009e+03 2.873038205150634794e-01
1.600665841633328455e+03 7.123852654808877222e-03
1.599983554205524342e+03 2.077219441324487659e-02
1.599301356041914914e+03 1.605221890667978546e-01
1.598619247132812234e+03 1.647742042486347591e-01
1.597937227468532001e+03 2.341759389699478722e-01
1.597255297039386278e+03 -5.355649960083308514e-02
1.596573455835696222e+03 1.809433444900901411e-02
1.595891703847777535e+03 1.847956877378899576e-01
1.595210041065951373e+03 -2.295912106397082764e-03
1.594528467480535255e+03 8.137955471341853930e-02
1.593846983081855797e+03 2.462589922468025674e-02
1.593165587860237792e+03 1.920450434327532555e-02
1.592484281806002400e+03 1.011830124957798782e-01
1.591803064909481691e+03 2.834753009501772211e-02
1.591121937160998641e+03 1.891807331240104584e-01
1.590440898550888960e+03 1.175502525893268729e-01
1.589759949069481081e+03 1.814586851632727926e-01
1.589079088707108895e+03 3.052790247359111198e-01
1.588398317454104472e+03 -2.555288819157590721e-02
1.587717635300805341e+03 1.368193304136399169e-01
1.587037042237549031e+03 1.214753641522737099e-01
1.586356538254673069e+03 3.142184229084588609e-01
1.585676123342520441e+03 -7.760437449969564971e-02
1.584995797491428675e+03 -4.445975991449703513e-02
1.584315560691744395e+03 7.920090907678256631e-02
1.583635412933810585e+03 -5.536960665144614185e-02
1.582955354207972050e+03 1.793749187939843170e-01
1.582275384504577232e+03 5.798609119539088405e-03
1.581595503813976393e+03 2.461862824899359870e-01
1.580915712126517974e+03 1.621650088303243920e-01
1.580236009432555875e+03 3.132989363507807656e-01
1.579556395722442176e+03 2.263869254132450659e-01
1.578876870986530776e+03 5.167479887973755459e-02
1.578197435215177393e+03 2.538108026666683892e-01
1.577518088398743203e+03 8.948317306552174000e-02
1.576838830527582104e+03 -2.065860223325584333e-02
1.576159661592058910e+03 -1.913955342533451426e-02
1.575480581582536615e+03 4.241807956205518454e-02
1.574801590489372757e+03 1.305473939492116653e-01
1.574122688302937604e+03 1.671377741149843721e-01
1.573443875013595971e+03 -4.579810312071003892e-02
1.572765150611714489e+03 3.005884881762594940e-01
1.572086515087665248e+03 -5.817668111361558314e-02
1.571407968431814879e+03 9.098707459329241631e-02
1.570729510634537291e+03 -9.304903984347068918e-03
1.570051141686210030e+03 4.578999261587975156e-02
1.569372861577201547e+03 8.118596906532227209e-02
1.568694670297894845e+03 5.477364662610577362e-02
1.568016567838662013e+03 -1.315540517211586380e-01
1.567338554189886054e+03 2.257782294443925752e-01
1.566660629341948152e+03 1.617074267430309020e-01
1.565982793285229491e+03 2.397408754994195257e-01
1.565305046010113074e+03 7.206711140126777215e-02
1.564627387506985542e+03 2.136369804565111663e-01
1.563949817766233537e+03 1.489157942577478133e-01
1.563272336778243698e+03 2.851785956143798595e-01
1.562594944533408125e+03 1.634776441940477554e-01
1.561917641022115276e+03 3.663943907071418732e-02
1.561240426234762708e+03 2.984501252437426685e-02
1.560563300161735242e+03 3.243971560770576024e-01
1.559886262793437709e+03 3.372946313702988586e-01
1.559209314120264025e+03 1.576510093579177596e-01
1.558532454132609928e+03 1.624869171457025696e-01
1.557855682820878428e+03 4.326188836783756986e-01
1.557179000175468900e+03 8.888598787011785241e-02
1.556502406186782537e+03 3.320859857028537476e-01
1.555825900845229626e+03 3.138055512544955516e-01
1.555149484141209541e+03 1.413828468197234067e-01
1.554473156065132571e+03 1.823293600267671954e-01
1.553796916607403546e+03 4.831518688325009414e-02
1.553120765758438210e+03 2.858009401495990587e-01
1.552444703508643215e+03 3.227732643837322724e-01
1.551768729848434305e+03 5.393223914433024901e-02
1.551092844768223586e+03 3.709522611172297313e-01
1.550417048258428622e+03 3.147168326211621792e-01
1.549741340309466977e+03 5.453208604490157319e-01
1.549065720911756216e+03 1.586242254786723589e-04
1.548390190055715721e+03 3.486753347115311152e-01
1.547714747731770331e+03 2.402471876543629536e-01
1.547039393930337610e+03 3.103606964569128879e-01
1.546364128641846037e+03 2.355816065215028676e-01
1.545688951856722269e+03 1.297331673885400438e-01
1.545013863565391148e+03 2.883569337505686447e-01
1.544338863758284788e+03 4.104329262763420916e-01
1.543663952425828029e+03 9.106864040778089864e-02
1.542989129558460263e+03 1.529012645917939561e-01
1.542314395146606330e+03 2.698413905220053977e-01
1.541639749180707440e+03 5.082547931308531997e-01
1.540965191651197529e+03 3.101471636577279867e-01
1.540290722548512349e+03 2.700828643755756042e-01
1.539616341863091293e+03 4.849297924345338240e-01
1.538942049585379209e+03 1.632440785290958651e-01
1.538267845705811851e+03 2.230784497204336136e-01
1.537593730214839525e+03 5.127954842359784271e-01
1.536919703102899803e+03 -3.734559125371863381e-02
1.536245764360442990e+03 -1.151021107414641406e-02
1.535571913977913937e+03 1.060725015156175344e-01
1.534898151945768404e+03 1.996178603768421489e-01
1.534224478254449423e+03 3.916432451005570914e-01
1.533550892894414574e+03 4.132467718446891647e-01
1.532877395856112344e+03 3.508078972989902011e-01
1.532203987130002133e+03 5.024690658108201813e-01
1.531530666706537886e+03 9.625240525768372080e-02
1.530857434576177184e+03 1.146017055288885977e-01
1.530184290729383065e+03 3.525420063423841954e-01
1.529511235156611292e+03 1.733849661636522044e-01
1.528838267848326723e+03 3.378060365221353112e-01
1.528165388794992396e+03 3.347245807970092302e-01
1.527492597987074987e+03 4.114502562554654963e-01
1.526819895415037536e+03 3.964109739313782521e-01
1.526147281069352175e+03 5.248514705320799223e-01
1.525474754940487401e+03 3.123300704095691160e-01
1.524802317018911708e+03 4.211246201552065749e-01
1.524129967295099050e+03 5.079675297469271600e-02
1.523457705759523378e+03 6.318058382741010837e-01
1.522785532402660465e+03 3.407742980002942956e-01
1.522113447214986081e+03 5.159886426328463838e-01
1.521441450186975999e+03 5.010313478761726502e-01
1.520769541309115084e+03 3.026988130866604121e-01
1.520097720571879108e+03 9.413834540195420431e-02
1.519425987965756576e+03 3.027646585352675723e-01
1.518754343481226897e+03 2.947682844236904631e-01
1.518082787108776756e+03 3.818869871634011925e-01
1.517411318838892839e+03 4.354367176497239700e-01
1.516739938662060013e+03 1.812852841829044881e-01
1.516068646568775875e+03 6.190360738627442849e-01
1.515397442549523475e+03 5.305346498326034554e-01
1.514726326594802231e+03 4.698537322430939023e-01
1.514055298695102465e+03 7.874400005068070696e-01
1.513384358840919958e+03 2.698629472529071593e-01
1.512713507022752310e+03 2.089637264293073837e-01
1.512042743231095301e+03 3.712322040911463228e-01
1.511372067456453806e+03 1.417064868294237723e-01
1.510701479689327243e+03 7.330221123700786379e-01
1.510030979920216851e+03 6.246408365509419358e-01
1.509360568139627503e+03 2.869130922512381776e-01
1.508690244338065895e+03 4.302884149521700174e-01
1.508020008506035083e+03 2.581323737716453293e-01
1.507349860634049037e+03 5.505492462869840953e-01
1.506679800712618089e+03 4.560243938979114953e-01
1.506009828732247115e+03 3.415441403311627599e-01
1.505339944683453723e+03 2.508744992868500168e-01
1.504670148556753702e+03 4.734143150036579373e-01
1.504000440342659203e+03 3.151761788013741628e-01
1.503330820031687836e+03 4.799487332593274092e-01
1.502661287614360845e+03 1.396101061128447451e-01
1.501991843081195839e+03 4.577542899146792021e-01
1.501322486422715883e+03 5.761644100253913159e-01
1.500653217629442224e+03 5.243677704532451189e-01
1.499984036691901565e+03 3.603707839688236603e-01
1.499314943600620609e+03 2.966703002180108295e-01
1.498645938346122421e+03 6.491807734084811266e-01
1.497977020918939161e+03 6.254056545315144211e-01
1.497308191309599351e+03 5.688506056231997787e-01
1.496639449508636972e+03 3.831780309244311455e-01
1.495970795506582363e+03 5.823651778891520969e-01
1.495302229293971322e+03 5.321613274972389895e-01
1.494633750861339649e+03 5.775311637671359799e-01
1.493965360199224961e+03 6.060608914032712402e-01
1.493297057298168511e+03 2.154935936842852784e-01
1.492628842148706099e+03 8.544383226216762939e-01
1.491960714741384436e+03 4.941816063235711654e-01
1.491292675066742959e+03 2.869977070423906929e-01
1.490624723115324741e+03 2.415717057504878640e-01
1.489956858877681952e+03 8.073524060316322748e-01
1.489289082344357666e+03 4.348764002730226008e-01
1.488621393505900414e+03 5.735114681350729215e-01
1.487953792352866003e+03 2.566186431173226312e-01
1.487286278875799326e+03 9.165299961719802768e-01
1.486618853065259827e+03 6.787007310014943062e-01
1.485951514911797858e+03 -1.081556874763830167e-01
1.485284264405971044e+03 5.753230703245103550e-01
1.484617101538337010e+03 8.053026537584790923e-01
1.483950026299457022e+03 6.297988688258893131e-01
1.483283038679888705e+03 5.061169429500048667e-01
1.482616138670195141e+03 8.717826332121783039e-01
1.481949326260941234e+03 7.732600544617446170e-01
1.481282601442688247e+03 8.617303985313442549e-01
1.480615964206004719e+03 2.485541308078527967e-01
1.479949414541461010e+03 4.466411070615325385e-01
1.479282952439622022e+03 7.671395646368075472e-01
1.478616577891058114e+03 2.602432312028763461e-01
1.477950290886346920e+03 2.496567666523986651e-01
1.477284091416056981e+03 3.355166988393180616e-01
1.476617979470764112e+03 1.103639280333368999e+00
1.475951955041045949e+03 5.291383826392201950e-01
1.475286018117480126e+03 7.624499808255575939e-01
1.474620168690646096e+03 3.804433474361753609e-01
1.473954406751123315e+03 1.269795641305774492e+00
1.473288732289493055e+03 2.970202708852233142e-01
1.472623145296340226e+03 6.495422133548865995e-01
1.471957645762255197e+03 8.171158640281264152e-01
1.471292233677815602e+03 7.140036574681586368e-01
1.470626909033615448e+03 9.509708951418117673e-01
1.469961671820241463e+03 9.133435451344128486e-01
1.469296522028284016e+03 -2.002152082304185510e-01
1.468631459648335294e+03 1.006633128406390076e+00
1.467966484670994760e+03 8.071571301052993253e-01
1.467301597086850961e+03 1.002028828630225021e+00
1.466636796886501543e+03 4.502379942464323492e-01
1.465972084060545967e+03 6.336874989177326833e-01
1.465307458599583697e+03 8.447257073136109629e-01
1.464642920494214195e+03 6.521840162344166858e-01
1.463978469735044200e+03 7.742228678676431608e-01
1.463314106312671356e+03 3.430171504019518536e-01
1.462649830217704221e+03 -6.166272240197430421e-02
1.461985641440747713e+03 3.738561778219807175e-01
1.461321539972414030e+03 8.143236862764435813e-01
1.460657525803309909e+03 8.977587306371636044e-01
1.459993598924045727e+03 3.302644818154542583e-01
1.459329759325231862e+03 9.048981354652907427e-01
1.458666006997487784e+03 8.172589810088194406e-01
1.458002341931427509e+03 3.550184399003623592e-01
1.457338764117663231e+03 7.485618179172014441e-01
1.456675273546818062e+03 8.497890401901766477e-01
1.456011870209509652e+03 9.010537813876128288e-01
1.455348554096359294e+03 1.174228363672473963e+00
1.454685325197990096e+03 1.162726031480906030e+00
1.454022183505025168e+03 7.358695802157700916e-01
1.453359129008089440e+03 8.162392696287634752e-01
1.452696161697809657e+03 4.079793715492719408e-01
1.452033281564818026e+03 9.190516985107471948e-01
1.451370488599737655e+03 1.136798479893318170e+00
1.450707782793204387e+03 8.480040397724338819e-01
1.450045164135850428e+03 6.404980255038468240e-01
1.449382632618307980e+03 1.082159982600174208e+00
1.448720188231214706e+03 6.241431068597282916e-01
1.448057830965204630e+03 1.379567503153348529e+00
1.447395560810919051e+03 9.430952469169004981e-01
1.446733377758997449e+03 7.026974226860747130e-01
1.446071281800079305e+03 5.304121029677724142e-01
1.445409272924805919e+03 5.982230691973736691e-01
1.444747351123825865e+03 1.574356042152795787e+00
1.444085516387782263e+03 1.466443050681073501e+00
1.443423768707321869e+03 4.766413137197889616e-01
1.442762108073093259e+03 1.172938086750894948e+00
1.442100534475746827e+03 1.159151541137784402e+00
1.441439047905931147e+03 8.211119775184191338e-01
1.440777648354303892e+03 1.279423275193360077e+00
1.440116335811515455e+03 8.414732434757906665e-01
1.439455110268223507e+03 5.078461775662475031e-01
1.438793971715085718e+03 5.374012549006906836e-01
1.438132920142754301e+03 7.988474439052989373e-01
1.437471955541897842e+03 1.032871746450461314e+00
1.436811077903170371e+03 8.317370648397606203e-01
1.436150287217240475e+03 8.862070858483678260e-01
1.435489583474769461e+03 9.817155763225450249e-01
1.434828966666422275e+03 9.844730659036164955e-01
1.434168436782869321e+03 1.031962322165892454e+00
1.433507993814775546e+03 1.051288029886026765e+00
1.432847637752813171e+03 1.557984750602840807e+00
1.432187368587650781e+03 6.381925194327745521e-01
1.431527186309964236e+03 9.932737383307858048e-01
1.430867090910427578e+03 5.290151034490424564e-01
1.430207082379713029e+03 8.976813929486769927e-01
1.429547160708503725e+03 7.604896512857405311e-01
1.428887325887471889e+03 1.178007047295857257e+00
1.428227577907302475e+03 -9.669985040429156520e-01
1.427567916758673164e+03 4.295118775229505581e-01
1.426908342432268910e+03 4.743727689549154802e-01
1.426248854918776487e+03 1.368518253680086616e+00
1.425589454208875395e+03 -3.636809512859610211e-02
1.424930140293257864e+03 3.426655162458294712e-02
1.424270913162610668e+03 1.061081766703813045e+00
1.423611772807624220e+03 4.503056295502471662e-01
1.422952719218990751e+03 -1.274951850631761419e-01
1.422293752387398854e+03 1.264626227347000365e+00
1.421634872303551674e+03 2.237355283671537895e-02
1.420976078958135986e+03 6.723725733055665454e-01
1.420317372341853115e+03 1.086613304365987354e+00
1.419658752445404389e+03 9.406962937685682258e-01
1.419000219259483856e+03 4.924309686009509246e-01
1.418341772774796482e+03 5.763255150510907532e-01
1.417683412982045411e+03 1.047588954827134655e+00
1.417025139871931970e+03 1.033299941295344970e+00
1.416366953435168398e+03 8.723141549474898726e-01
1.415708853662456022e+03 9.765454542439655494e-02
1.415050840544505263e+03 1.789272669743379396e+00
1.414392914072026542e+03 3.402782523426982619e-01
1.413735074235732100e+03 -1.987701521665666618e-02
1.413077321026334175e+03 -7.694709635978819184e-02
1.412419654434546828e+03 5.285660754661931637e-01
1.411762074451085937e+03 8.428742246975715613e-01
1.411104581066669198e+03 6.462110069570121684e-01
1.410447174272016127e+03 -2.743149351995528562e+00
1.409789854057846242e+03 1.620410177066866408e+00
1.409132620414880876e+03 -3.550401816996277826e-02
1.408475473333843183e+03 1.152340371352614579e+00
1.407818412805458138e+03 -2.759731237954384797e-01
1.407161438820448893e+03 1.086125135237424599e-01
1.406504551369547698e+03 8.732042811994981946e-02
1.405847750443477707e+03 5.635032986833057311e-01
1.405191036032972988e+03 1.190155267947557993e+00
1.404534408128763971e+03 6.585615589818039073e-01
1.403877866721586543e+03 6.555669427137976735e-01
1.403221411802171133e+03 -4.135042936248641277e-01
1.402565043361253629e+03 9.185580651786993955e-02
1.401908761389573556e+03 2.103451166359346369e-01
1.401252565877868619e+03 1.071329641934787968e+00
1.400596456816880163e+03 7.523729459215710014e-01
1.399940434197349532e+03 -1.360375382785532217e-01
1.399284498010016250e+03 5.749619726491627114e-01
1.398628648245630757e+03 -1.040769047778814793e-01
1.397972884894934396e+03 -1.401741933392080863e+00
1.397317207948677606e+03 4.732743066531943099e-01
1.396661617397605369e+03 7.638236336127687265e-01
1.396006113232473581e+03 7.114518900238876731e-02
1.395350695444029043e+03 1.466643565597795185e+00
1.394695364023025832e+03 3.146570438333727571e-02
1.394040118960219843e+03 9.172478844139551057e-01
1.393384960246366973e+03 4.303235737999025479e-01
1.392729887872223117e+03 3.400437375958295094e-01
1.392074901828547809e+03 -2.175941392792279494e+00
1.391420002106100583e+03 9.897991380418136309e-01
1.390765188695644611e+03 3.296394043208163982e-01
1.390110461587941245e+03 1.713828505684645620e+00
1.389455820773759115e+03 -2.232585678260252116e-01
1.388801266243857754e+03 -1.882740050764400541e+00
1.388146797989009428e+03 -7.332837047353587545e-01
1.387492415999979130e+03 9.051561602026374220e-02
1.386838120267540944e+03 -1.020021581640349284e+00
1.386183910782465318e+03 1.988801903761054479e+00
1.385529787535524520e+03 1.452742192926433362e-01
1.384875750517494453e+03 -3.938440699734902406e+00
1.384221799719149203e+03 2.755220816803630512e+00
1.383567935131266495e+03 2.492693770032223810e+00
1.382914156744625870e+03 1.728879551445473783e+00
1.382260464550008692e+03 1.114369875938980847e+00
1.381606858538194501e+03 -1.926187301506980254e-01
1.380953338699968299e+03 -2.534030010771648467e+00
1.380299905026111446e+03 2.209190299890530174e+00
1.379646557507416219e+03 -5.755390135454960809e-01
1.378993296134662160e+03 1.980740322154258548e+00
1.378340120898641544e+03 2.790120077778748708e+00
1.377687031790146648e+03 1.104623663426997360e-01
1.377034028799966109e+03 8.769737696808452831e-01
1.376381111918895840e+03 -8.027422232853022033e-01
1.375728281137728118e+03 -1.577152644480646737e+00
1.375075536447260674e+03 -7.232172725127814061e+00
1.374422877838287604e+03 7.488401132840826202e-01
1.373770305301610279e+03 3.782022453685977226e+00
1.373117818828030067e+03 -2.706474700737669381e-01
1.372465418408346522e+03 1.076574710676201585e+00
1.371813104033362833e+03 1.431949615997560104e-03
1.371160875693885828e+03 8.236998470540247697e-01
1.370508733380716876e+03 4.865746347225400115e+00
1.369856677084668263e+03 1.430657959573881088e+00
1.369204706796546816e+03 5.568396893196044140e+00
1.368552822507161181e+03 -1.844386396685847362e+00
1.367901024207325463e+03 2.214913450367060666e+00
1.367249311887851945e+03 -2.286146627775242024e+00
1.366597685539552913e+03 2.984744506403934849e+00
1.365946145153247926e+03 -7.031316261394727762e-01
1.365294690719752907e+03 8.381852768915578622e-01
1.364643322229885598e+03 -1.368359383944304009e+00
1.363992039674469197e+03 3.526730896157232120e+00
1.363340843044321446e+03 4.412299477823403038e+00
1.362689732330267361e+03 2.951822322515925023e+00
1.362038707523130142e+03 -4.936906623710826114e-01
1.361387768613738444e+03 -4.940974381418281602e+00
1.360736915592917285e+03 -4.179955787244090004e+00
1.360086148451498957e+03 4.902754105920247518e+00
1.359435467180306659e+03 3.314118161577644717e+00
1.358784871770178142e+03 -2.815865369475005320e+00
1.358134362211945700e+03 -5.328102705702143504e-01
1.357483938496439805e+03 4.623317037814449471e+00
1.356833600614501847e+03 -1.612307640783091633e+00
1.356183348556962301e+03 5.992033454619227761e+00
1.355533182314668011e+03 2.462477004594983143e-01
1.354883101878453090e+03 1.224465261076164957e+01
1.354233107239162564e+03 8.266488645463685003e+00
1.353583198387637822e+03 -5.050640557147991760e-01
1.352933375314722070e+03 7.844045299483312306e+00
1.352283638011263974e+03 8.927445781992393137e+00
1.351633986468108560e+03 4.195791466732093689e+00
1.350984420676108130e+03 1.941898937979390061e+00
1.350334940626107709e+03 1.526676879812624232e+00
1.349685546308961420e+03 3.516668567298480319e+00
1.349036237715521565e+03 4.622515055349773583e+00
1.348387014836645903e+03 -2.303827457664598732e+00
1.347737877663184918e+03 -7.800824820127606252e+00
1.347088826185998187e+03 6.203428057062114753e+00
1.346439860395947107e+03 -2.420890661815214617e+00
1.345790980283885801e+03 -5.529461945907265807e-01
1.345142185840682941e+03 -7.342956944514789974e+00
1.344493477057196287e+03 2.371916720515126364e+00
1.343844853924290874e+03 7.687961432663930061e+00
1.343196316432833555e+03 5.783130213029836320e+00
1.342547864573693005e+03 -1.704389115866506765e+00
1.341899498337736077e+03 5.952498785784926527e-01
1.341251217715831444e+03 -1.115347534292895659e+01
1.340603022698851419e+03 -2.371534944601599904e+01
1.339954913277671949e+03 1.653573121846640126e-01
1.339306889443163527e+03 1.073078845226840983e+01
1.338658951186203922e+03 -2.800140438718815350e+00
1.338011098497669082e+03 -8.006641909735264795e-01
1.337363331368440413e+03 -1.140562758042013058e+01
1.336715649789395684e+03 1.219295849584513292e+01
1.336068053751414482e+03 -1.751647823506645718e+00
1.335420543245381850e+03 -8.246702587960790254e+00
1.334773118262182834e+03 -1.937219887119201189e+01
1.334125778792700658e+03 -3.864714646896857397e-01
1.333478524827824003e+03 -4.762972985338742582e+00
1.332831356358441553e+03 -1.341338667915959348e+00
1.332184273375445628e+03 -1.555525317635806104e+01
1.331537275869723089e+03 1.588578293829362309e+01
1.330890363832168077e+03 3.181869198858076953e+00
1.330243537253676550e+03 3.027835596257028694e+00
1.329596796125142646e+03 2.608994328314460631e+01
1.328950140437464142e+03 -9.182275838462478745e+00
1.328303570181538817e+03 -9.392103880810722671e+00
1.327657085348268083e+03 1.795150230315373108e+01
1.327010685928551538e+03 -3.119016410041940190e+00
1.326364371913292416e+03 -9.042766076613657944e+00
1.325718143293393950e+03 -4.312880554782035247e+00
1.325072000059764832e+03 1.271781603072879641e+01
1.324425942203310115e+03 1.845939893738629678e+01
1.323779969714936669e+03 -2.786726974059031026e+00
1.323134082585556826e+03 8.367521934182326149e+00
1.322488280806082912e+03 -4.512538052233563413e+00
1.321842564367421801e+03 3.707174293265124820e+00
1.321196933260493097e+03 -1.012801245670604544e+01
1.320551387476210948e+03 -2.227142089728314645e+01
1.319905927005493140e+03 7.141527850418762924e+00
1.319260551839255641e+03 6.875315589091781199e+00
1.318615261968418054e+03 1.958894477067510964e+00
1.317970057383903622e+03 1.954192235057582039e+01
1.317324938076637409e+03 -2.932382315876983370e+01
1.316679904037537199e+03 1.026021061615183250e+01
1.316034955257533511e+03 5.774708628571147528e+00
1.315390091727551408e+03 -4.296430847884552762e+00
1.314745313438519588e+03 5.787994928715970211e+00
1.314100620381366753e+03 -3.218708579028721761e+00
1.313456012547025239e+03 -4.178920099942205368e+00
1.312811489926425565e+03 1.814625349450092173e+01
1.312167052510505528e+03 1.927876367243705502e+01
1.311522700290195644e+03 -2.324962986050981684e+01
1.310878433256437347e+03 1.888841420951580474e+01
1.310234251400166613e+03 -9.058484614946848978e+00
1.309590154712323056e+03 2.506760578134401563e+00
1.308946143183846289e+03 6.053394402016107900e-01
1.308302216805683202e+03 1.914069854839756601e+01
1.307658375568771589e+03 5.330696290102718393e+01
1.307014619464063799e+03 2.603295013423436188e+01
1.306370948482501262e+03 4.552211635402196777e+01
1.305727362615032689e+03 -2.510529370586006337e+01
1.305083861852612245e+03 -1.065580668308948731e+01
1.304440446186185000e+03 -2.347050374578658705e+01
1.303797115606705120e+03 -2.964525987165614396e+01
1.303153870105128590e+03 1.558259530829372075e+01
1.302510709672409575e+03 1.300648399965676028e+01
1.301867634299502242e+03 1.400007272518200274e+01
1.301224643977368032e+03 -5.087113053747720670e+01
1.300581738696964749e+03 -3.545091975155285979e+01
1.299938918449253833e+03 -6.088395085138465390e+01
1.299296183225196728e+03 4.370281318089667799e+00
1.298653533015760331e+03 2.174734161102401142e+00
1.298010967811906085e+03 -1.109774146858265311e+02
1.297368487604600887e+03 -6.772941077146334088e+00
1.296726092384815274e+03 1.187957435157451158e+01
1.296083782143514327e+03 5.975252922374824038e+01
1.295441556871674038e+03 -1.162540232087551857e+02
1.294799416560263126e+03 3.105392629668596172e+01
1.294157361200257583e+03 -1.871527736100125949e+01
1.293515390782629765e+03 -9.235906914025098047e+01
1.292873505298359305e+03 2.085014187360336635e+01
1.292231704738420376e+03 -3.539693715323802792e+01
1.291589989093796248e+03 1.843678820431604848e+01
1.290948358355462915e+03 -4.926229139789702316e+01
1.290306812514405465e+03 -7.592493091164556063e+01
1.289665351561608986e+03 -8.097983473335439442e+00
1.289023975488056749e+03 -5.399559503406304195e+00
1.288382684284735660e+03 9.683796946244539683e+00
1.287741477942630809e+03 -5.113070541073759046e+01
1.287100356452734559e+03 -4.898133874640419094e+01
1.286459319806035637e+03 -1.058013072882042565e+02
1.285818367993528227e+03 -1.971580037295607823e+01
1.285177501006204693e+03 -3.482137116084736306e+01
1.284536718835059219e+03 1.392555299214046727e+01
1.283896021471089625e+03 -5.739572407218744132e+01
1.283255408905290096e+03 1.743054257383928274e+01
1.282614881128663910e+03 5.452745824768343397e+01
1.281974438132208888e+03 4.387793272655223831e+01
1.281334079906930128e+03 9.898209417371788277e+01
1.280693806443827270e+03 -2.416109976007403404e+01
1.280053617733905412e+03 6.750745861759504862e+01
1.279413513768175108e+03 -4.641054605020444512e+01
1.278773494537637816e+03 2.817400400346715372e+01
1.278133560033305912e+03 -7.146330526227930413e+00
1.277493710246189949e+03 -2.516731728731967266e+01
1.276853945167302300e+03 1.282327999513491434e+01
1.276214264787653519e+03 -3.644902285229288452e+01
1.275574669098259619e+03 8.376848441694681924e+01
1.274935158090138430e+03 -4.106350386344902859e+01
1.274295731754304143e+03 -8.480273922487310756e+01
1.273656390081780046e+03 -2.196881959482400060e+00
1.273017133063582150e+03 -2.561214076546021943e+02
1.272377960690731925e+03 -1.179155717168067330e+00
1.271738872954258113e+03 5.439547088969062827e+01
1.271099869845178546e+03 2.969435053810767400e+01
1.270460951354523786e+03 -2.196242198975697235e+01
1.269822117473318940e+03 -1.081616208935958952e+02
1.269183368192594571e+03 -1.613346407804949578e+01
1.268544703503377605e+03 1.932004543440168121e+01
1.267906123396702242e+03 1.315132578655806306e+01
1.267267627863600865e+03 -1.188028553952744772e+02
1.266629216895109494e+03 -3.024717129917342007e+01
1.265990890482262330e+03 -1.600738141553236744e+02
1.265352648616093575e+03 -7.601010592065838622e+00
1.264714491287648343e+03 8.788904029172658738e+01
1.264076418487962655e+03 -8.762379888549251916e+01
1.263438430208077989e+03 -1.714877122528669773e+01
1.262800526439037640e+03 5.423854735465236132e+01
1.262162707171886723e+03 -1.086890220169838130e+02
1.261524972397672173e+03 -6.379881442936832769e+01
1.260887322107435466e+03 -1.773779410239981189e+02
1.260249756292234451e+03 -1.266841277876467018e+02
1.259612274943110606e+03 1.055106743240656897e+02
1.258974878051116320e+03 2.067223751143947652e+02
1.258337565607307624e+03 7.666671439851022285e+01
1.257700337602738728e+03 -2.788872212749085833e+01
1.257063194028463840e+03 -7.308792171587725761e+01
1.256426134875538992e+03 -8.705148917635831651e+01
1.255789160135023849e+03 1.849406986859555388e+02
1.255152269797978079e+03 -1.231972980796298884e+02
1.254515463855463167e+03 5.163133438504038963e+01
1.253878742298540601e+03 -2.534386429924849153e+02
1.253242105118273685e+03 -8.260266581946211772e+01
1.252605552305731180e+03 8.445446703294774693e+01
1.251969083851978212e+03 1.090789856043094730e+01
1.251332699748083542e+03 -1.610814805427089169e+01
1.250696399985114112e+03 -2.170822733057267442e+02
1.250060184554144143e+03 -7.044492493877258710e+01
1.249424053446246035e+03 -9.183293913290288657e+00
1.248788006652490367e+03 -3.681005791097572200e+01
1.248152044163956816e+03 3.706712520883174822e+00
1.247516165971717783e+03 -5.812752470805006766e+01
1.246880372066854761e+03 3.044781299204863245e+01
1.246244662440447428e+03 -3.613065773830001604e+01
1.245609037083571820e+03 -2.675136430942167109e+01
1.244973495987316710e+03 -3.399349246064106467e+01
1.244338039142763591e+03 -1.960301331407868020e+02
1.243702666540995779e+03 1.243043191108241672e+02
1.243067378173100224e+03 -1.970056766887400101e+02
1.242432174030167516e+03 -1.190036978737868907e+02
1.241797054103284609e+03 2.603756535340970402e+01
1.241162018383542090e+03 -9.657712108158185060e+01
1.240527066862034189e+03 -3.167166593887870008e+01
1.239892199529853315e+03 4.524240713303670169e+00
1.239257416378093694e+03 -4.038105234625631113e+01
1.238622717397853194e+03 -3.674457760267047401e+00
1.237988102580229679e+03 1.852273308028921974e+02
1.237353571916319197e+03 -4.617160159525305829e+01
1.236719125397226890e+03 5.351920798551420688e+01
1.236084763014052442e+03 7.797760734839900465e+01
1.235450484757899176e+03 -4.597562154463187056e+01
1.234816290619870415e+03 -1.696347498153255628e+02
1.234182180591078577e+03 -1.623902476155177865e+01
1.233548154662625166e+03 -1.903119391828068885e+01
1.232914212825618961e+03 -1.786952327083254488e+02
1.232280355071176018e+03 -1.089065274039740103e+02
1.231646581390405117e+03 1.624166711834322143e+02
1.231012891774416858e+03 6.488746732880998991e+01
1.230379286214329113e+03 -2.179764157394640449e+02
1.229745764701256121e+03 1.274738388243298317e+02
1.229112327226317575e+03 3.130922588259405970e+01
1.228478973780633169e+03 7.000930116221449673e+00
1.227845704355320777e+03 -3.450091880758137108e+01
1.227212518941501912e+03 1.354190826718666472e+02
1.226579417530299907e+03 1.103837370953442445e+02
1.225946400112839910e+03 2.085979565642494151e+02
1.225313466680247075e+03 2.398756322136093289e+01
1.224680617223652007e+03 5.496581815594773701e+01
1.224047851734178039e+03 6.251711795826031448e+01
1.223415170202959416e+03 1.368418807117413678e+02
1.222782572621128566e+03 -4.832286094257905518e+01
1.222150058979812457e+03 1.730092198897541422e+01
1.221517629270152611e+03 4.723891753353677814e+01
1.220885283483279636e+03 -5.263805560716433973e+01
1.220253021610333235e+03 3.500870214613882325e+01
1.219620843642451291e+03 1.151937085588936469e+02
1.218988749570773507e+03 -1.737331633033653944e+01
1.218356739386443223e+03 1.173234780438101552e+02
1.217724813080598324e+03 -1.666622265922328694e+01
1.217092970644389425e+03 -1.964952581693444529e+02
1.216461212068958048e+03 -3.750273187339966796e+01
1.215829537345452991e+03 1.190640352707291925e+02
1.215197946465019413e+03 -6.359094946044216812e+01
1.214566439418807931e+03 1.918992922921374600e+02
1.213935016197974619e+03 -7.339257777454751874e+01
1.213303676793666455e+03 1.032645806638600732e+02
1.212672421197041331e+03 -1.515187962919224844e+02
1.212041249399253502e+03 1.878373977530999355e+02
1.211410161391457223e+03 -2.089719815165584293e+02
1.210779157164815842e+03 4.253823580052738151e+01
1.210148236710483616e+03 -6.436952149027692194e+00
1.209517400019623892e+03 -2.677638119632459279e+02
1.208886647083400021e+03 -7.651262056105326792e+01
1.208255977892973533e+03 2.264588637830790319e+01
1.207625392439511415e+03 2.835688523249342197e+01
1.206994890714178837e+03 -1.088060378710057421e+02
1.206364472708146423e+03 1.256961530348426379e+02
1.205734138412581160e+03 -1.026469758965886143e+02
1.205103887818655494e+03 -2.821178589241402790e+01
1.204473720917540049e+03 4.687172698570349638e+01
1.203843637700409090e+03 1.848862324052951465e+02
1.203213638158438698e+03 -1.017802746174056807e+02
1.202583722282803137e+03 -9.296969215315444046e+01
1.201953890064683947e+03 7.603579021304180685e+01
1.201324141495255390e+03 1.093548307995389592e+02
1.200694476565702644e+03 2.228063617675568366e+02
1.200064895267203610e+03 9.304474362080102878e+01
1.199435397590945286e+03 5.300679370179619099e+01
1.198805983528111028e+03 1.583659599679667167e+02
1.198176653069887834e+03 6.997059978727624241e+01
1.197547406207462700e+03 -6.020716515322199314e+01
1.196918242932024441e+03 -1.195053868114554092e+02
1.196289163234763691e+03 9.451925090134035656e+01
1.195660167106871086e+03 2.066220544836068029e+01
1.195031254539542715e+03 -1.257330751999017906e+02
1.194402425523969214e+03 -5.225258547522520303e+01
1.193773680051352130e+03 -4.436548089033614417e+01
1.193145018112882099e+03 2.954700090477724217e+01
1.192516439699764305e+03 1.786012289237958157e+02
1.191887944803194841e+03 1.456620636470607622e+02
1.191259533414378893e+03 1.354875789849751584e+02
1.190631205524516190e+03 -1.238595303840754411e+02
1.190002961124813737e+03 5.449798073140208743e+01
1.189374800206473083e+03 2.865703102368003670e+02
1.188746722760708508e+03 1.341428331204801623e+02
1.188118728778719742e+03 1.454755214922525681e+02
1.187490818251726523e+03 8.782246407955700818e+01
1.186862991170932219e+03 1.292817276973181606e-01
