# Supplementary material for: Elevated concentrations cause upright alpha-synuclein conformation at lipid interfaces
Source: Nat Commun. 2023 Sep 18;14:5731. doi: 10.1038/s41467-023-39843-1 (PMC10507035; doi:10.1038/s41467-023-39843-1)
Supplement: Supplementary file 3 — Source Data [file 41467_2023_39843_MOESM3_ESM.zip › Source Data file/FigureS3/C/aS-DPPG_50uM-reproduction-NoFiltration_DPPG-only_NormedToMaxOfAmideISSP.txt]

2.303734463863343990e+03 1.278693615944296624e+01
2.302961100516073202e+03 6.132464266175384537e+00
2.302187836495217198e+03 -3.021639695361294997e+01
2.301414671789645581e+03 -1.035365548669591895e+01
2.300641606388224318e+03 4.522322796696169434e+00
2.299868640279824831e+03 -5.380603047516396842e+00
2.299095773453316724e+03 1.398679593889863249e+01
2.298323005897578696e+03 -7.474826692796780137e+00
2.297550337601480351e+03 -5.601810797760563787e+00
2.296777768553902206e+03 -3.709437318381601401e+00
2.296005298743721141e+03 -8.711493192690096254e-01
2.295232928159812218e+03 7.071506999905217583e+00
2.294460656791063229e+03 -2.126792591116338560e+00
2.293688484626352874e+03 1.179196411310713799e+01
2.292916411654567128e+03 -1.041074166440049709e+01
2.292144437864588326e+03 7.732681977763585124e+00
2.291372563245306083e+03 1.880899409423499691e+01
2.290600787785611828e+03 1.728525528314075643e+01
2.289829111474389720e+03 5.259433681338781419e+00
2.289057534300536645e+03 1.683900922004068823e+00
2.288286056252940398e+03 -7.274435081099724698e+00
2.287514677320499686e+03 2.866663330990063319e+00
2.286743397492111399e+03 -9.145958092075783696e+00
2.285972216756672424e+03 1.725046233757312253e+00
2.285201135103079650e+03 1.749044733197928991e+01
2.284430152520235424e+03 -5.668000358658257021e+00
2.283659268997043910e+03 4.767268184844730694e-01
2.282888484522407452e+03 -2.463353361936364561e+00
2.282117799085232036e+03 -7.586304297478650760e+00
2.281347212674421826e+03 1.489235935964510427e+00
2.280576725278890081e+03 -1.037972948118058447e+01
2.279806336887540965e+03 -6.224617602095023017e+00
2.279036047489289558e+03 3.156472883031206322e+00
2.278265857073050938e+03 5.140972391143260545e+00
2.277495765627734727e+03 3.309857786687104397e+00
2.276725773142261460e+03 6.361725324028256523e+00
2.275955879605542577e+03 5.999355819439536219e+00
2.275186085006502253e+03 4.205290102016678411e+00
2.274416389334062842e+03 -1.413944202342600542e+00
2.273646792577141241e+03 3.183516754547594196e+00
2.272877294724663443e+03 1.287582561210064824e+01
2.272107895765555440e+03 -1.579945269844028921e+01
2.271338595688741407e+03 -2.167463214434546259e+00
2.270569394483152792e+03 -4.854705652562872342e-01
2.269800292137719225e+03 -1.250381546004797340e+00
2.269031288641366700e+03 -7.559634902400734546e+00
2.268262383983035761e+03 -4.779114257435698732e-01
2.267493578151652400e+03 -5.892887117045856549e+00
2.266724871136160800e+03 -1.142095292258565564e+01
2.265956262925490591e+03 2.295513990841318908e+00
2.265187753508585956e+03 -4.275538312050837786e-01
2.264419342874387439e+03 -5.663748737742284156e+00
2.263651031011833766e+03 3.104201580824511364e+00
2.262882817909867299e+03 -4.415094991432415017e-01
2.262114703557437679e+03 7.886361597139876167e+00
2.261346687943489087e+03 1.134262369481723454e+01
2.260578771056969344e+03 -4.011496575451253932e+00
2.259810952886826271e+03 3.878855958033728957e-01
2.259043233422013145e+03 -4.812500604812214533e+00
2.258275612651483243e+03 2.636469068389631687e+00
2.257508090564189843e+03 3.391495258972526905e+00
2.256740667149086221e+03 7.077850461551729921e+00
2.255973342395132931e+03 1.644556461867097585e+00
2.255206116291286889e+03 -1.072558661138123481e+00
2.254438988826506829e+03 -7.678643632214337877e+00
2.253671959989755123e+03 -3.628557662901001901e-01
2.252905029769999601e+03 -5.387136559975186145e+00
2.252138198156198996e+03 2.496453813944245148e+00
2.251371465137321138e+03 -1.129411090359046188e+00
2.250604830702335676e+03 7.170906470445681080e+00
2.249838294840208619e+03 -4.213272635971618385e+00
2.249071857539915072e+03 1.185918691812595460e+00
2.248305518790422866e+03 1.016129883243580068e+01
2.247539278580708924e+03 1.229286503026680188e+00
2.246773136899746532e+03 -5.303950607436286546e+00
2.246007093736514435e+03 5.018821270538601276e+00
2.245241149079989555e+03 2.236831485524987784e+00
2.244475302919152455e+03 -4.307954573953578503e+00
2.243709555242985516e+03 2.569578822631980231e+00
2.242943906040469301e+03 -2.568723632418834502e+00
2.242178355300591647e+03 -8.146675046505455597e+00
2.241412903012336756e+03 3.653333385564949243e+00
2.240647549164688826e+03 3.736688240577168973e-01
2.239882293746642972e+03 -5.927021542051023495e+00
2.239117136747185214e+03 3.932937002292321571e-01
2.238352078155308845e+03 -1.793521712853598959e+00
2.237587117960008982e+03 2.390405125323129099e+00
2.236822256150277099e+03 5.175376480690160541e+00
2.236057492715113767e+03 2.605531441557201511e+00
2.235292827643517739e+03 2.512545327982768306e+00
2.234528260924482311e+03 4.342465249377884362e+00
2.233763792547013509e+03 -4.309160791596977624e+00
2.232999422500115543e+03 -1.749506707589640220e+00
2.232235150772790803e+03 9.265729950084503841e+00
2.231470977354043498e+03 3.030756394068998993e+00
2.230706902232879656e+03 -5.382131354352678976e+00
2.229942925398314401e+03 -7.986397538299881305e+00
2.229179046839351940e+03 -1.465733612257434260e+01
2.228415266545003760e+03 -5.710917457657203933e+00
2.227651584504288621e+03 4.913999493524430662e+00
2.226888000706219827e+03 4.274633763399244835e+00
2.226124515139808864e+03 -3.522347475779835424e+00
2.225361127794079948e+03 -1.942252134543460018e+00
2.224597838658048204e+03 3.035386837138751126e+00
2.223834647720736029e+03 -2.857347034658976881e+00
2.223071554971165824e+03 6.031922447355948513e+00
2.222308560398359987e+03 4.283084501677451250e+00
2.221545663991348192e+03 1.500692385370355320e+00
2.220782865739152840e+03 -9.056450330703880169e+00
2.220020165630805423e+03 3.591607699385633290e-01
2.219257563655333797e+03 2.569280699228259746e+00
2.218495059801771276e+03 -8.169713192053830175e-01
2.217732654059149354e+03 2.238137202041956986e+00
2.216970346416504981e+03 3.503501616285368825e-01
2.216208136862869651e+03 -1.321698556622755483e+00
2.215446025387287591e+03 -7.792732352511173577e-01
2.214684011978793933e+03 2.278077994694926556e+00
2.213922096626429266e+03 -4.170119980403462101e+00
2.213160279319235997e+03 1.802639592344589925e+00
2.212398560046258353e+03 1.855459255891434456e+00
2.211636938796540562e+03 -7.396331138651695447e+00
2.210875415559132307e+03 -1.990583341155519381e+00
2.210113990323077815e+03 2.102286955865639850e+00
2.209352663077430407e+03 -8.058464492297840565e+00
2.208591433811237948e+03 4.372777812507369077e+00
2.207830302513557399e+03 -8.053948345103718154e+00
2.207069269173436624e+03 -7.693465245226047244e+00
2.206308333779938039e+03 -5.223642239327075387e+00
2.205547496322118604e+03 2.003217532506454734e+00
2.204786756789029823e+03 -5.990792894592308349e-01
2.204026115169743207e+03 -2.287817276213421902e+00
2.203265571453308439e+03 -4.226402639710032716e+00
2.202505125628800670e+03 -2.226598145407298723e+00
2.201744777685276858e+03 9.340832887198082801e-01
2.200984527611806698e+03 2.699455327634001200e+00
2.200224375397458061e+03 -1.173918325277077290e+00
2.199464321031297004e+03 -4.799652340455947686e-01
2.198704364502398676e+03 1.655931301996421690e+00
2.197944505799836406e+03 -4.952592258805750824e-01
2.197184744912681708e+03 -1.931814972686649146e+00
2.196425081830009731e+03 -2.967661930787640845e+00
2.195665516540895624e+03 -3.346600475717692369e+00
2.194906049034425450e+03 -3.112237693307376318e+00
2.194146679299672542e+03 -1.403147985154519217e+00
2.193387407325721142e+03 -9.966115841911034334e-02
2.192628233101651858e+03 3.668391083769886762e+00
2.191869156616554392e+03 -9.789769554288206832e-01
2.191110177859509349e+03 7.990659162691866602e-01
2.190351296819606432e+03 -6.830851305721433731e-01
2.189592513485937161e+03 1.476001088754118173e+00
2.188833827847591238e+03 2.799507920303213382e+00
2.188075239893658363e+03 1.261160194290264602e+00
2.187316749613233696e+03 2.875932924790913336e+00
2.186558356995414215e+03 -3.196778496175458617e+00
2.185800062029295077e+03 1.186318421744264606e+00
2.185041864703973260e+03 -8.283586558233123620e-01
2.184283765008551200e+03 -3.289871356186931939e-01
2.183525762932131329e+03 -8.044132761300502032e-01
2.182767858463812445e+03 -2.039500417028258461e+00
2.182010051592700620e+03 -3.369196022904836330e+00
2.181252342307900108e+03 1.980301832706189424e+00
2.180494730598524256e+03 1.602502793846752205e+00
2.179737216453673682e+03 3.441105322488777762e+00
2.178979799862465370e+03 -6.236798438184904675e-02
2.178222480814009032e+03 -1.845575485942605454e+00
2.177465259297418015e+03 1.991140175562632120e+00
2.176708135301807488e+03 -1.106652353194167437e+00
2.175951108816292617e+03 -1.238552116304100226e+00
2.175194179829992208e+03 1.287736235755324810e+00
2.174437348332026886e+03 2.543683407335281199e+00
2.173680614311517274e+03 -2.359515614842595976e+00
2.172923977757583998e+03 -3.331044665886697231e+00
2.172167438659354957e+03 -1.230496168676989077e+00
2.171410997005952595e+03 -2.373305763939942192e+00
2.170654652786504812e+03 -2.497914722157444700e+00
2.169898405990139509e+03 -4.679058250011716713e-02
2.169142256605988223e+03 1.455360658957809639e+00
2.168386204623182493e+03 -3.796858321522161295e-01
2.167630250030855677e+03 -2.586701225930690740e+00
2.166874392818139313e+03 -3.314045214878251322e+00
2.166118632974174034e+03 1.183336684393598570e-01
2.165362970488093197e+03 -4.134296677068018122e-02
2.164607405349041073e+03 1.435189146105851687e+00
2.163851937546152840e+03 1.428950162697920856e+00
2.163096567068576405e+03 5.890501288510705535e-01
2.162341293905452403e+03 2.775051315515332795e-01
2.161586118045925105e+03 -1.881244914049559902e-01
2.160831039479142419e+03 1.144038059834605187e-01
2.160076058194252255e+03 -1.859280268401058311e+00
2.159321174180406160e+03 4.081896674966865035e-01
2.158566387426755682e+03 3.902935118725632813e-01
2.157811697922450549e+03 -1.608808040636537262e+00
2.157057105656645945e+03 -3.196856573255362627e-02
2.156302610618500694e+03 -3.348177531852903482e-02
2.155548212797169981e+03 9.787483201108307940e-01
2.154793912181812630e+03 9.412151354136405468e-01
2.154039708761589281e+03 -4.262161636313864799e-01
2.153285602525660579e+03 7.456468416663166732e-01
2.152531593463194440e+03 1.763911240348639220e+00
2.151777681563349688e+03 7.243094315204658962e-01
2.151023866815296060e+03 -1.524267112038252825e-01
2.150270149208203293e+03 -2.709666824933030793e-01
2.149516528731235667e+03 2.205287972522020357e-01
2.148763005373572014e+03 -2.628290432388383224e-02
2.148009579124376614e+03 6.925160364760436504e-01
2.147256249972826481e+03 2.169290056265757438e-01
2.146503017908102265e+03 -2.514266663118987916e-02
2.145749882919371885e+03 -6.200455261404211882e-01
2.144996844995821448e+03 4.302115233017528850e-01
2.144243904126627967e+03 9.111008527391017964e-01
2.143491060300973913e+03 -3.534439427927166810e-01
2.142738313508041756e+03 5.428318156657672144e-01
2.141985663737015784e+03 8.909127977894362727e-02
2.141233110977082106e+03 -5.798557918087670071e-01
2.140480655217426829e+03 -1.323845446833034900e-01
2.139728296447245157e+03 8.759210334489175853e-02
2.138976034655719559e+03 6.133979345653439719e-01
2.138223869832050696e+03 -9.648014347926801015e-01
2.137471801965426494e+03 7.194450120219619826e-01
2.136719831045042156e+03 1.196871259482797489e+00
2.135967957060096523e+03 -1.045367304679076570e+00
2.135216179999788437e+03 6.019855855234740316e-01
2.134464499853316738e+03 -6.284779603192660602e-01
2.133712916609882086e+03 -1.540006817017407714e+00
2.132961430258686960e+03 -1.632931057933611596e+00
2.132210040788939295e+03 -6.148256218296118680e-01
2.131458748189837934e+03 -1.170257908412431352e-01
2.130707552450596268e+03 -1.164920468547009785e-01
2.129956453560418595e+03 -7.126913804758745474e-01
2.129205451508520127e+03 -3.091750149822595217e-01
2.128454546284110620e+03 -1.273346625464626403e+00
2.127703737876405285e+03 -1.440866402453903211e-02
2.126953026274613876e+03 3.586811508559434314e-01
2.126202411467957063e+03 1.766546015522904300e-01
2.125451893445651876e+03 -1.532172055644443961e-02
2.124701472196917166e+03 9.246533431183771023e-01
2.123951147710973601e+03 3.626181814481660992e-01
2.123200919977043668e+03 -2.929244071265080240e-01
2.122450788984351675e+03 -2.964488932144896949e-01
2.121700754722123747e+03 1.678955691766554625e-01
2.120950817179587830e+03 6.334305195096230356e-01
2.120200976345970048e+03 -4.741845569999034726e-01
2.119451232210500166e+03 1.717491524317430740e-01
2.118701584762413404e+03 1.714676981829067748e-01
2.117952033990937707e+03 -2.863624103647009478e-01
2.117202579885311934e+03 -1.896365229338879133e-01
2.116453222434769486e+03 7.758470181382060016e-02
2.115703961628549223e+03 -1.916992836209871209e-01
2.114954797455888183e+03 -1.020502135076964412e-01
2.114205729906030683e+03 -1.004559684298185207e-01
2.113456758968213762e+03 -3.670423765907894764e-01
2.112707884631687193e+03 -5.426718753163425335e-01
2.111959106885691654e+03 -8.994489330833852492e-01
2.111210425719475097e+03 -9.509767413141075737e-03
2.110461841122283658e+03 7.004778791212205036e-01
2.109713353083370748e+03 2.472885316276745016e-01
2.108964961591986139e+03 1.647772993603029978e-01
2.108216666637383241e+03 -5.223748894711409685e-01
2.107468468208811828e+03 -8.653024324475346862e-01
2.106720366295530766e+03 -6.116697846117760129e-01
2.105972360886798924e+03 1.642224440772100391e-01
2.105224451971873350e+03 -3.572938009843149021e-01
2.104476639540012911e+03 -6.808974881334923790e-01
2.103728923580481933e+03 -2.590728782198178926e-01
2.102981304082541101e+03 -2.538814564272469654e-01
2.102233781035458378e+03 -1.500818991656498236e+00
2.101486354428498089e+03 -1.205813586766248946e+00
2.100739024250926377e+03 7.972179087785199458e-01
2.099991790492014843e+03 -8.786341094554940556e-02
2.099244653141035087e+03 9.636837094414294480e-01
2.098497612187256891e+03 7.332050708181678811e-01
2.097750667619953674e+03 1.634977233512270978e+00
2.097003819428404313e+03 -4.207914258801921936e-01
2.096257067601884046e+03 -6.075681821304005151e-03
2.095510412129668111e+03 -1.506653682262287575e+00
2.094763853001040843e+03 -2.425135160105049703e-01
2.094017390205281117e+03 -1.415586480002942293e+00
2.093271023731673267e+03 -2.378549891751835232e-01
2.092524753569497989e+03 3.064839947192246061e-01
2.091778579708048710e+03 -8.287170280818259571e-02
2.091032502136604307e+03 -6.375723708253167032e-01
2.090286520844458209e+03 7.250486470642433789e-02
2.089540635820902025e+03 6.630708539661780421e-01
2.088794847055225546e+03 2.916424220765415076e-01
2.088049154536722199e+03 -1.341801606230851096e+00
2.087303558254687232e+03 -6.718110491791101646e-01
2.086558058198415893e+03 3.661414869976103992e-01
2.085812654357207066e+03 1.629267835079452942e+00
2.085067346720361456e+03 -8.193065148693096100e-01
2.084322135277181587e+03 -4.485922358043493707e-01
2.083577020016962706e+03 5.172179842900002100e-01
2.082832000929018250e+03 -6.615933739437462879e-01
2.082087078002647104e+03 6.326460414037032853e-01
2.081342251227157249e+03 4.218055154099278337e-01
2.080597520591860302e+03 6.833039045947253420e-02
2.079852886086062426e+03 -3.566771587475895400e-01
2.079108347699075239e+03 -2.074915979475858430e-01
2.078363905420215815e+03 -8.233067393511790399e-01
2.077619559238795773e+03 5.431750468631316719e-01
2.076875309144134008e+03 -3.355464835760558207e-01
2.076131155125543955e+03 2.003735526230046582e-01
2.075387097172346330e+03 6.678910916032430034e-01
2.074643135273861844e+03 1.984388949029910199e-01
2.073899269419414850e+03 3.959149363535874877e-01
2.073155499598326060e+03 -3.961285434377809778e-01
2.072411825799921644e+03 7.884824029062568185e-01
2.071668248013525954e+03 -6.568520946136584271e-02
2.070924766228470617e+03 5.930895130273371452e-01
2.070181380434085440e+03 5.953763584033435752e-01
2.069438090619696595e+03 2.564015395065274427e-01
2.068694896774642984e+03 -6.413642505043419539e-02
2.067951798888252597e+03 -2.565882262185865681e-01
2.067208796949867974e+03 -1.141389000784809316e+00
2.066465890948822562e+03 1.866278418636244107e-01
2.065723080874453444e+03 -1.076636803308257395e+00
2.064980366716103163e+03 -8.306671032228354346e-01
2.064237748463112439e+03 1.804147340230702334e-01
2.063495226104825633e+03 2.932612574359330648e-01
2.062752799630587106e+03 5.948436148176535626e-02
2.062010469029741216e+03 -7.020042104474821798e-01
2.061268234291637782e+03 -5.657762772080250635e-02
2.060526095405624801e+03 -2.271868596217848368e-01
2.059784052361055728e+03 -5.659445415122076328e-01
2.059042105147280381e+03 -5.056230742953907731e-01
2.058300253753650395e+03 6.165010909108649129e-01
2.057558498169524682e+03 -7.810835666506623642e-01
2.056816838384260336e+03 -2.183852657836763134e-01
2.056075274387212630e+03 -3.279797330363523056e-01
2.055333806167744115e+03 1.654029163037157779e-03
2.054592433715215520e+03 -4.250113091704369461e-01
2.053851157018985759e+03 5.193888400587427512e-01
2.053109976068424658e+03 1.903444297270184176e-03
2.052368890852894765e+03 -1.552771989401053876e-01
2.051627901361762270e+03 -1.493735630403827119e-01
2.050887007584402454e+03 1.041233047854722010e-01
2.050146209510177869e+03 3.509879878230863226e-01
2.049405507128465615e+03 2.495785475403162479e-01
2.048664900428635519e+03 5.068886735457488191e-02
2.047924389400066502e+03 -5.738270517548920147e-01
2.047183974032130209e+03 1.050518328395552814e+00
2.046443654314209198e+03 -5.687086377338642640e-01
2.045703430235678752e+03 1.902014038479806490e-01
2.044963301785919612e+03 -9.050746075376540911e-02
2.044223268954317973e+03 2.815815437167349944e-01
2.043483331730254577e+03 5.938191681559553681e-01
2.042743490103117438e+03 5.530764538685952747e-01
2.042003744062290934e+03 -4.228233395738349720e-02
2.041264093597163082e+03 2.738955602994964100e-01
2.040524538697127355e+03 6.700090219611415376e-01
2.039785079351573586e+03 5.289660631987688211e-01
2.039045715549891611e+03 -1.266014311398299952e-01
2.038306447281480359e+03 1.735501758528126548e-01
2.037567274535731485e+03 8.435991764483439237e-01
2.036828197302047556e+03 -3.809877354083763407e-02
2.036089215569822045e+03 8.502908691559644960e-02
2.035350329328457519e+03 3.616449546521588454e-01
2.034611538567358366e+03 -1.908125212735893306e-01
2.033872843275925334e+03 -1.165901152536519131e-01
2.033134243443562809e+03 -4.300366974859933800e-01
2.032395739059680636e+03 -3.073240061307892512e-01
2.031657330113683201e+03 -4.944547994443624916e-01
2.030919016594980349e+03 -5.260357724450356320e-01
2.030180798492985559e+03 3.769490805832701463e-01
2.029442675797108677e+03 -6.992119091608026138e-02
2.028704648496765003e+03 -3.266837277956125690e-02
2.027966716581371657e+03 2.548032341987144789e-01
2.027228880040342119e+03 2.164454670001618453e-01
2.026491138863097149e+03 -5.212082610888441048e-01
2.025753493039057503e+03 7.304012193540167230e-02
2.025015942557640301e+03 -6.436957991119969524e-02
2.024278487408273577e+03 3.751753451014853274e-02
2.023541127580379907e+03 7.044933406313193258e-02
2.022803863063383687e+03 -9.500186670362774366e-02
2.022066693846716589e+03 -3.865823637376507027e-01
2.021329619919804827e+03 -9.257781963374039913e-02
2.020592641272076435e+03 -9.150042591349238918e-02
2.019855757892966722e+03 -2.476794639700211076e-01
2.019118969771909178e+03 3.946622676332111300e-03
2.018382276898340933e+03 3.987915089383856949e-03
2.017645679261691839e+03 6.424373640385072637e-01
2.016909176851406301e+03 -8.995306979416253235e-01
2.016172769656921446e+03 2.116035076175179219e-01
2.015436457667678042e+03 1.198011068116481975e-01
2.014700240873120492e+03 -4.875493070430236275e-01
2.013964119262687746e+03 -5.310206857916254658e-02
2.013228092825831482e+03 3.136356780738485672e-01
2.012492161551996105e+03 3.175346672957476274e-02
2.011756325430631478e+03 5.880570473793742675e-02
2.011020584451185641e+03 8.495891313950486301e-02
2.010284938603110277e+03 8.402509658777408685e-02
2.009549387875860702e+03 8.306824796011852419e-02
2.008813932258886780e+03 1.882306317119147865e-01
2.008078571741651103e+03 -2.318537617559863762e-01
2.007343306313607172e+03 -1.253718241473594508e-01
2.006608135964213943e+03 -4.307783400262643614e-01
2.005873060682935829e+03 4.585638060447327358e-01
2.005138080459229968e+03 1.037177708467959675e-01
2.004403195282562592e+03 7.787665966853112021e-02
2.003668405142398115e+03 2.849560849050915626e-02
2.002933710028202768e+03 5.220627996755292793e-02
2.002199109929446422e+03 -4.339940905770715146e-02
2.001464604835595310e+03 7.436524639180795704e-02
2.000730194736122940e+03 -2.046736286347960454e-01
1.999995879620502819e+03 2.563012387643169854e-01
1.999261659478206639e+03 -5.401987111133302877e-01
1.998527534298711544e+03 3.850886258974773324e-01
1.997793504071494681e+03 -2.398498649609811240e-01
1.997059568786036834e+03 -1.933149968428277132e-01
1.996325728431811513e+03 6.914936831352469504e-02
1.995591982998306776e+03 4.730658165204131016e-02
1.994858332475001589e+03 4.693708383056394151e-02
1.994124776851384013e+03 -1.222934984688519439e-01
1.993391316116934831e+03 1.693163286870786877e-01
1.992657950261149381e+03 1.059043086947162732e-01
1.991924679273510264e+03 1.250606793591542976e-01
1.991191503143511000e+03 2.056845433599390760e-01
1.990458421860645103e+03 -2.151748764736297337e-01
1.989725435414402455e+03 -1.569005691927248536e-02
1.988992543794282028e+03 2.183774602509393203e-01
1.988259746989775522e+03 1.772379468622402587e-01
1.987527044990383729e+03 1.183292082749706625e-01
1.986794437785609261e+03 -3.917011440778032649e-01
1.986061925364949275e+03 -1.824105203636586514e-01
1.985329507717908200e+03 -8.833786729819367856e-02
1.984597184833988649e+03 -3.248787883345376909e-02
1.983864956702698692e+03 -1.224982332553558317e-01
1.983132823313544577e+03 -2.107898816459015945e-01
1.982400784656030737e+03 -3.153125166678431845e-02
1.981668840719672517e+03 7.423400505250329906e-02
1.980936991493981623e+03 1.087989039466310953e-01
1.980205236968469762e+03 3.916081321225312918e-03
1.979473577132646824e+03 3.142358115505029525e-01
1.978742011976039066e+03 1.913470404851169981e-01
1.978010541488154558e+03 -1.308780665656275044e-01
1.977279165658517741e+03 -7.942641407472718351e-02
1.976547884476649415e+03 -1.281947392140962705e-01
1.975816697932066745e+03 -2.081795074200731011e-01
1.975085606014299628e+03 3.612554436227844584e-02
1.974354608712868867e+03 1.956405338073753108e-01
1.973623706017302538e+03 8.301116789092759241e-02
1.972892897917128721e+03 -1.221276644781819493e-01
1.972162184401877312e+03 1.951263706709837828e-02
1.971431565461080027e+03 -8.888239623495067243e-02
1.970701041084268581e+03 -1.956962401925211592e-01
1.969970611260974692e+03 1.106543063357381951e-01
1.969240275980740989e+03 -5.648012257431218874e-02
1.968510035233097369e+03 -7.104902937680065977e-02
1.967779889007584643e+03 -1.098040513844869732e-02
1.967049837293743622e+03 -2.323376372912569210e-01
1.966319880081116935e+03 -2.329525489152372564e-01
1.965590017359245394e+03 -9.852056242533985264e-02
1.964860249117677085e+03 -1.554830171109604364e-01
1.964130575345954639e+03 1.040878491916039372e-01
1.963400996033624324e+03 1.173406606497911647e-01
1.962671511170241502e+03 7.393631642552796202e-02
1.961942120745350621e+03 -2.185819720042187220e-01
1.961212824748507046e+03 -6.487442338869443825e-02
1.960483623169262501e+03 1.671157493314957276e-01
1.959754515997175986e+03 -2.119255338458206628e-01
1.959025503221799227e+03 -4.972652981996116689e-02
1.958296584832693043e+03 6.990930536750868118e-02
1.957567760819416435e+03 1.874836514399639553e-01
1.956839031171528404e+03 -1.000814121584572697e-01
1.956110395878595227e+03 -9.924432877963872135e-02
1.955381854930179543e+03 -6.043706416969754636e-02
1.954653408315847628e+03 -3.442451674144027945e-02
1.953925056025163940e+03 1.932676769537349792e-01
1.953196798047700213e+03 3.705375981873789640e-03
1.952468634373024543e+03 -1.828035778374639264e-01
1.951740564990708663e+03 1.888527723367524613e-01
1.951012589890327945e+03 6.484110097153993058e-02
1.950284709061454123e+03 3.829648366692088319e-03
1.949556922493662569e+03 -5.661412406531808605e-02
1.948829230176534111e+03 1.578036427578521569e-02
1.948101632099647759e+03 1.582372601801192991e-01
1.947374128252580704e+03 1.687587096584414192e-01
1.946646718624917412e+03 6.215100250968523532e-02
1.945919403206240531e+03 -1.239652135890163265e-01
1.945192181986138166e+03 9.593180897248633487e-02
1.944465054954191146e+03 -1.339213959170025003e-01
1.943738022099991213e+03 4.934203771343031314e-02
1.943011083413128290e+03 7.146561110390182991e-02
1.942284238883190483e+03 2.606537160546264567e-02
1.941557488499776809e+03 1.486892325121585631e-02
1.940830832252473556e+03 3.654086927868923154e-03
1.940104270130877921e+03 -2.929187278607609662e-02
1.939377802124592563e+03 -3.985546040815125118e-02
1.938651428223209223e+03 1.437913957172158863e-01
1.937925148416330558e+03 2.497726306498216919e-01
1.937198962693561043e+03 -1.024823225330464965e-01
1.936472871044499698e+03 6.682458255855060203e-02
1.935746873458750997e+03 3.589098936710635041e-03
1.935020969925924874e+03 8.654580072089540499e-02
1.934295160435623984e+03 2.425539495847015697e-02
1.933569444977458261e+03 1.877605978814280430e-01
1.932843823541041274e+03 7.519654283278660867e-02
1.932118296115984776e+03 1.382920318794428685e-02
1.931392862691896880e+03 -3.706116127825883483e-02
1.930667523258398433e+03 4.402258189856578241e-02
1.929942277805103004e+03 -1.469603904221092605e-01
1.929217126321631440e+03 -1.634722993325170987e-02
1.928492068797599131e+03 -5.589399752079316636e-02
1.927767105222630562e+03 7.267762822800159783e-02
1.927042235586346578e+03 -3.566662902642709493e-02
1.926317459878369846e+03 -1.619753165995153343e-01
1.925592778088330306e+03 -5.452626350786438786e-02
1.924868190205850624e+03 -1.022945286652054142e-01
1.924143696220558923e+03 -3.470059487922673436e-02
1.923419296122086962e+03 2.258296569781343896e-02
1.922694989900066503e+03 -2.479563542778794386e-02
1.921970777544131124e+03 -3.402151545259496368e-02
1.921246659043912587e+03 -2.445227467316429121e-02
1.920522634389049927e+03 -3.362050090083178872e-02
1.919798703569176723e+03 3.129803296851060151e-02
1.919074866573935651e+03 4.042353373473746292e-02
1.918351123392963927e+03 -5.135064568922327599e-02
1.917627474015906046e+03 7.639999188292979915e-02
1.916903918432404680e+03 2.171137282374772590e-02
1.916180456632102505e+03 5.757683296974589610e-02
1.915457088604651290e+03 1.250106583611645256e-02
1.914733814339691889e+03 -2.319124057162650493e-02
1.914010633826877893e+03 1.278152695596652955e-01
1.913287547055861069e+03 -1.111872268079327070e-01
1.912564554016291368e+03 1.232745214450320891e-02
1.911841654697820559e+03 9.094350720132768351e-02
1.911118849090111325e+03 8.178689415235838867e-02
1.910396137182815437e+03 1.221417357287934817e-02
1.909673518965590119e+03 -1.083666477317239696e-01
1.908950994428098056e+03 4.636590885909474408e-02
1.908228563559998292e+03 -5.606314839028699731e-02
1.907506226350953511e+03 -3.891079317109757962e-02
1.906783982790633672e+03 4.578744348796123104e-02
1.906061832868697820e+03 7.916290070846344895e-02
1.905339776574814096e+03 9.547639317417552784e-02
1.904617813898652457e+03 -4.828585726168089023e-03
1.903895944829884684e+03 1.111432400764010564e-01
1.903174169358182553e+03 9.415040141952940589e-02
1.902452487473217843e+03 -4.515980271701899862e-03
1.901730899164664152e+03 -4.544523366366515216e-02
1.901009404422200532e+03 -3.708504317208648204e-02
1.900288003235502401e+03 -6.931047319518991723e-02
1.899566695594250632e+03 7.600334213209999912e-02
1.898845481488124278e+03 4.354005597903606167e-02
1.898124360906806032e+03 9.917160132259408845e-02
1.897403333839982224e+03 3.529686288269363176e-02
1.896682400277333727e+03 5.881166858045508428e-02
1.895961560208552328e+03 3.617320320170931691e-03
1.895240813623320719e+03 -4.262048974580460656e-03
1.894520160511332506e+03 1.204731680551421324e-01
1.893799600862277657e+03 1.135435699897445992e-02
1.893079134665846141e+03 1.502714539476787681e-01
1.892358761911738839e+03 -1.181545797286285941e-02
1.891638482589643900e+03 3.442975077209823199e-03
1.890918296689264025e+03 1.101450049104172879e-01
1.890198204200294640e+03 -2.678500539752351126e-02
1.889478205112436626e+03 1.093968758824382659e-01
1.888758299415390866e+03 1.841437020297433114e-01
1.888038487098861879e+03 3.500252076501810666e-03
1.887318768152556004e+03 -1.135328802486587456e-02
1.886599142566175942e+03 1.595017135002628206e-01
1.885879610329428033e+03 8.483606216070663231e-02
1.885160171432025891e+03 -6.269273757434960792e-02
1.884440825863677674e+03 -1.798287473001201064e-01
1.883721573614096997e+03 1.080777595782017771e-02
1.883002414672993837e+03 4.716916110981834998e-02
1.882283349030087265e+03 1.120902910006818659e-01
1.881564376675092717e+03 4.678896473288618463e-02
1.880845497597725625e+03 -6.828603080458130192e-02
1.880126711787706881e+03 7.502115726484652469e-02
1.879408019234761014e+03 1.061588766973088974e-02
1.878689419928603456e+03 -7.449464342930471605e-02
1.877970913858966014e+03 1.767171256661425813e-02
1.877252501015567759e+03 -7.383471733691408800e-02
1.876534181388136858e+03 1.436562561681486716e-01
1.875815954966406935e+03 1.500313304914304702e-01
1.875097821740102518e+03 6.604167425408070946e-02
1.874379781698955412e+03 -1.724913661798811032e-02
1.873661834832701061e+03 1.551235784364942971e-01
1.872943981131074906e+03 6.530360625682456177e-02
1.872226220583806935e+03 -2.385927309417999395e-02
1.871508553180641684e+03 1.709847946592245316e-02
1.870790978911310958e+03 5.779549894666193011e-02
1.870073497765559296e+03 -3.029727211207168883e-02
1.869356109733129415e+03 1.112353135181023966e-01
1.868638814803762216e+03 -9.846303482684816422e-03
1.867921612967202236e+03 -2.992268229396969834e-02
1.867204504213199471e+03 1.033351814123375650e-01
1.866487488531500276e+03 1.093906249566748146e-01
1.865770565911849189e+03 6.282831159212043382e-02
1.865053736344003482e+03 2.331992571310272377e-01
1.864336999817709511e+03 -9.554398287131532497e-03
1.863620356322728185e+03 -6.813010606355848764e-02
1.862903805848809498e+03 -9.486121543859549546e-03
1.862187348385710720e+03 -8.060214261712526918e-02
1.861470983923190943e+03 -6.098468737892120267e-02
1.860754712451011073e+03 2.270864966539516000e-02
1.860038533958930202e+03 -7.327079114296759788e-02
1.859322448436711056e+03 3.532460786975108458e-02
1.858606455874121821e+03 2.248649662964713122e-02
1.857890556260923404e+03 -9.220277435947544370e-03
1.857174749586883991e+03 3.503573913828499781e-02
1.856459035841773584e+03 4.746985384659317686e-02
1.855743415015360370e+03 2.863274361937935206e-02
1.855027887097419807e+03 5.362033732361854571e-02
1.854312452077721900e+03 9.761742638596995064e-03
1.853597109946040291e+03 6.570690105457424601e-02
1.852881860692154078e+03 5.308701898791189089e-02
1.852166704305836902e+03 9.008571757209180020e-02
1.851451640776871500e+03 3.471260223261652105e-03
1.850736670095038789e+03 -8.804227886519456342e-03
1.850021792250119688e+03 2.182052334176961053e-02
1.849307007231896932e+03 1.193304361963029442e-01
1.848592315030153259e+03 9.463435163853380072e-02
1.847877715634680499e+03 1.562638937573932602e-02
1.847163209035263208e+03 -8.610358412843889531e-03
1.846448795221691398e+03 9.974663594827393176e-02
1.845734474183755083e+03 -8.481868829902133172e-03
1.845020245911249731e+03 4.529478631318729909e-02
1.844306110393968993e+03 -3.222540525638439846e-02
1.843592067621704700e+03 2.129139373811505739e-02
1.842878117584255961e+03 6.263844121846473545e-02
1.842164260271421881e+03 2.114838187602385844e-02
1.841450495672999750e+03 -2.444507754395739297e-03
1.840736823778794133e+03 -1.410599383256250228e-02
1.840023244578609592e+03 7.978280286295194590e-02
1.839309758062243418e+03 9.354603863378422104e-03
1.838596364219505631e+03 9.072225649230988842e-02
1.837883063040206252e+03 1.194197115972946699e-01
1.837169854514148028e+03 3.489443578631545081e-03
1.836456738631144617e+03 2.074927212186165881e-02
1.835743715381009679e+03 1.493792988095606240e-02
1.835030784753553235e+03 2.034492687665791499e-01
1.834317946738592582e+03 1.287316160453171598e-01
1.833605201325941380e+03 8.858765701646070800e-02
1.832892548505418745e+03 1.165423041555850581e-01
1.832179988266843793e+03 1.556591394862251454e-01
1.831467520600037460e+03 2.594883829799580696e-02
1.830755145494820681e+03 2.598455308034028702e-02
1.830042862941019848e+03 2.035892281355264344e-02
1.829330672928457716e+03 7.094517179180877264e-02
1.828618575446964314e+03 9.106839977777324638e-03
1.827906570486360579e+03 7.067116112118519700e-02
1.827194658036481997e+03 -7.630384364223512066e-03
1.826482838087158598e+03 5.351518929024703941e-02
1.825771110628224051e+03 -2.970671741709380101e-02
1.825059475649510205e+03 1.082949800833969134e-01
1.824347933140854366e+03 1.244227712411675180e-01
1.823636483092090202e+03 8.935890206029748969e-03
1.822925125493060477e+03 1.180295112515231809e-01
1.822213860333600678e+03 5.237863741309289195e-02
1.821502687603559025e+03 1.171393682532460984e-01
1.820791607292771005e+03 8.972467150823491833e-02
1.820080619391086657e+03 7.328663983717993713e-02
1.819369723888348744e+03 5.696659921231917584e-02
1.818658920774407306e+03 3.549769446757248398e-02
1.817948210039108744e+03 1.415336206315490064e-01
1.817237591672303097e+03 1.781328681966371230e-01
1.816527065663844041e+03 1.246909254502319014e-01
1.815816632003587074e+03 1.347928321271742724e-01
1.815106290681382234e+03 4.529490613149698280e-02
1.814396041687088655e+03 3.478006838245661231e-02
1.813685885010565471e+03 6.571142100781363071e-02
1.812975820641666360e+03 1.379053736631731183e-02
1.812265848570257731e+03 1.373326454895801019e-01
1.811555968786200538e+03 2.442460912562530728e-01
1.810846181279359371e+03 1.367899941777720590e-02
1.810136486039593365e+03 1.462285423329281742e-01
1.809426883056778024e+03 8.480012556961538661e-02
1.808717372320776121e+03 8.466113351413398491e-02
1.808007953821459523e+03 3.383206967956059463e-02
1.807298627548696459e+03 1.043928838138678677e-01
1.806589393492362433e+03 1.092355958729915588e-01
1.805880251642332951e+03 1.542335928099228259e-01
1.805171201988479879e+03 -2.153827370853464429e-02
1.804462244520680542e+03 3.859835871173524641e-02
1.803753379228815902e+03 -1.658903947192731307e-02
1.803044606102765101e+03 9.864199870251821878e-02
1.802335925132410921e+03 1.084682106495117038e-01
1.801627336307634323e+03 2.339369329084520568e-02
1.800918839618319907e+03 6.818953685319822933e-02
1.800210435054354093e+03 9.288684495799198748e-02
1.799502122605626937e+03 4.816189705098766760e-02
1.798793902262024858e+03 6.294551018228498884e-02
1.798085774013436094e+03 1.819957913615675160e-01
1.797377737849756159e+03 2.062939943555445743e-01
1.796669793760875109e+03 1.369090957389974550e-01
1.795961941736695735e+03 1.318528262793432215e-01
1.795254181767102637e+03 2.202963064219564115e-01
1.794546513842002241e+03 7.757190638066398247e-02
1.793838937951291882e+03 1.365509431057988776e-01
1.793131454084872530e+03 4.777518812495466088e-02
1.792424062232645156e+03 3.569046116583014273e-03
1.791716762384512549e+03 1.308717421997408203e-01
1.791009554530384776e+03 9.149545340487308387e-02
1.790302438660162807e+03 1.742081888171287674e-01
1.789595414763758527e+03 8.142387256607429291e-02
1.788888482831078363e+03 1.006808410615913363e-01
1.788181642852037839e+03 7.629375787221849559e-02
1.787474894816548840e+03 2.293288420684308493e-02
1.786768238714521431e+03 -1.273492865089502621e-03
1.786061674535874772e+03 7.099507904941121383e-02
1.785355202270526206e+03 6.127200220322533142e-02
1.784648821908393074e+03 2.270775533615112390e-02
1.783942533439394538e+03 5.612377935495588971e-02
1.783236336853453395e+03 9.390975897642782344e-02
1.782530232140494263e+03 1.463209906576078689e-01
1.781824219290438123e+03 1.130753202468217505e-01
1.781118298293213229e+03 6.541636154661284452e-02
1.780412469138747838e+03 7.026257505066778319e-02
1.779706731816968386e+03 5.106499485968230695e-02
1.779001086317806767e+03 -1.064753468991205473e-02
1.778295532631194874e+03 7.955597781164447380e-02
1.777590070747064601e+03 8.446930670800881225e-02
1.776884700655355118e+03 7.483542738759964286e-02
1.776179422345994681e+03 3.205303561587356798e-02
1.775474235808929734e+03 1.310741014455418796e-02
1.774769141034097629e+03 8.398828446829441352e-02
1.774064138011435716e+03 3.642600931161186963e-03
1.773359226730888622e+03 1.307667384796377397e-01
1.772654407182399154e+03 1.164968571575642625e-01
1.771949679355913759e+03 -1.518451545385194820e-02
1.771245043241377061e+03 1.860947485561161296e-01
1.770540498828739146e+03 2.697667325991117207e-02
1.769836046107950096e+03 3.619796659560120533e-02
1.769131685068958177e+03 6.402989568786225660e-02
1.768427415701718928e+03 7.779977518209306442e-02
1.767723237996186072e+03 -9.973918145644424058e-04
1.767019151942313329e+03 6.819421880854489859e-02
1.766315157530059878e+03 9.584480956979421484e-02
1.765611254749384898e+03 1.189502867036064809e-01
1.764907443590242110e+03 3.592545533610733144e-02
1.764203724042601607e+03 1.328068851009935325e-01
1.763500096096422567e+03 6.822647400662000539e-02
1.762796559741667807e+03 2.435299128816795500e-01
1.762093114968303780e+03 2.020285251177854902e-01
1.761389761766300580e+03 4.972239761592667923e-02
1.760686500125624661e+03 1.370233433907719900e-01
1.759983330036247935e+03 1.186835413506059644e-01
1.759280251488142312e+03 1.689421551764158091e-01
1.758577264471279705e+03 8.130779476328664490e-02
1.757874368975633843e+03 1.453524883443035043e-01
1.757171564991183914e+03 4.941964334406279830e-02
1.756468852507905467e+03 2.003124575629096071e-01
1.755766231515781328e+03 1.455465520413349589e-01
1.755063702004787046e+03 1.547946131629926725e-01
1.754361263964907266e+03 1.823321193328695522e-01
1.753658917386126632e+03 5.871242036360851957e-02
1.752956662258427968e+03 9.989723661394586673e-02
1.752254498571797740e+03 2.096772669248381515e-01
1.751552426316229685e+03 1.868360554942616880e-01
1.750850445481706629e+03 5.412778513415066745e-02
1.750148556058222312e+03 1.410806037163145066e-01
1.749446758035768653e+03 2.189033946942679221e-01
1.748745051404341211e+03 2.462632895591239934e-01
1.748043436153933726e+03 2.588488685587755911e-01
1.747341912274545393e+03 1.859485234487787408e-01
1.746640479756169952e+03 3.280903673252137942e-01
1.745939138588812057e+03 2.145271226097194284e-01
1.745237888762472721e+03 2.840938690267715283e-01
1.744536730267149323e+03 2.341583675676225940e-01
1.743835663092853792e+03 3.412005851442627136e-01
1.743134687229587144e+03 4.209847864623496583e-01
1.742433802667359487e+03 3.943552785894129942e-01
1.741733009396177295e+03 4.421246157248535646e-01
1.741032307406050677e+03 5.648715032329237884e-01
1.740331696686993382e+03 4.541696997768318034e-01
1.739631177229017339e+03 4.836084054017255607e-01
1.738930749022136297e+03 6.290815849165644069e-01
1.738230412056367641e+03 5.589458136944495115e-01
1.737530166321730576e+03 6.206580824899874393e-01
1.736830011808242489e+03 6.634442119239920554e-01
1.736129948505920765e+03 6.891229568432477581e-01
1.735429976404793706e+03 6.891260139447452637e-01
1.734730095494880516e+03 5.860127353606692235e-01
1.734030305766205856e+03 7.032580327844860646e-01
1.733330607208798028e+03 7.690499742820823270e-01
1.732630999812685332e+03 8.479379417024374144e-01
1.731931483567896066e+03 7.851521537886902991e-01
1.731232058464463989e+03 8.412152885572558025e-01
1.730532724492415582e+03 8.594038757589891331e-01
1.729833481641790058e+03 8.439676189339825330e-01
1.729134329902619356e+03 9.102457682818713147e-01
1.728435269264940871e+03 9.871457508514407397e-01
1.727736299718795635e+03 8.458051944477623652e-01
1.727037421254221044e+03 9.523087009296610228e-01
1.726338633861258131e+03 8.438177205224792754e-01
1.725639937529949748e+03 9.313195011771273624e-01
1.724941332250338746e+03 9.605815228876082301e-01
1.724242818012475254e+03 1.000000000000000000e+00
1.723544394806403943e+03 8.396679733502614429e-01
1.722846062622169484e+03 8.638679743212962503e-01
1.722147821449827461e+03 8.779596506964667535e-01
1.721449671279428003e+03 8.925254100965689386e-01
1.720751612101019418e+03 9.273586603751203805e-01
1.720053643904662749e+03 9.035860873240377789e-01
1.719355766680413581e+03 8.438778078452461306e-01
1.718657980418325678e+03 8.063778587417521626e-01
1.717960285108458265e+03 9.300235556727964870e-01
1.717262680740872383e+03 7.988795300172679692e-01
1.716565167305632713e+03 8.290127225701134916e-01
1.715867744792798476e+03 9.863884024107797410e-01
1.715170413192434353e+03 8.216339586120319227e-01
1.714473172494610480e+03 8.551768386634517327e-01
1.713776022689391539e+03 7.816610962654996220e-01
1.713078963766847664e+03 7.855681569097135997e-01
1.712381995717048994e+03 7.570901080708791753e-01
1.711685118530069303e+03 7.119474820345984556e-01
1.710988332195980547e+03 7.812890782268036016e-01
1.710291636704860139e+03 6.369783954881567123e-01
1.709595032046781853e+03 6.459510863350813592e-01
1.708898518211823102e+03 7.381916172868658865e-01
1.708202095190063119e+03 6.362245674268856011e-01
1.707505762971588410e+03 7.013592573332212421e-01
1.706809521546478209e+03 5.638935030280892713e-01
1.706113370904813564e+03 5.274348012473287772e-01
1.705417311036682804e+03 6.728192962218181306e-01
1.704721341932170617e+03 5.103275929538405586e-01
1.704025463581370786e+03 4.958727623337926826e-01
1.703329675974366182e+03 5.218135719892174063e-01
1.702633979101252407e+03 3.089011943729694232e-01
1.701938372952121426e+03 5.687553336497861434e-01
1.701242857517067023e+03 5.071127283915379813e-01
1.700547432786182981e+03 5.871699093952224002e-01
1.699852098749568540e+03 5.375023795109373781e-01
1.699156855397324762e+03 5.105691643494691956e-01
1.698461702719547247e+03 4.330964073662535996e-01
1.697766640706338876e+03 4.385719518560809438e-01
1.697071669347804345e+03 4.619832475382624204e-01
1.696376788634046534e+03 3.492251731652632474e-01
1.695681998555171958e+03 3.608620176408232072e-01
1.694987299101290773e+03 4.138562923788367542e-01
1.694292690262505857e+03 3.014023343483285822e-01
1.693598172028931003e+03 3.482850241484847786e-01
1.692903744390680004e+03 2.183667348598299640e-01
1.692209407337861194e+03 2.125975135354979395e-01
1.691515160860595643e+03 3.555533840318052530e-01
1.690821004948995324e+03 2.961600166361721409e-01
1.690126939593177667e+03 3.018035003717145504e-01
1.689432964783263742e+03 2.602227654464850382e-01
1.688739080509372798e+03 1.359776201995661349e-01
1.688045286761631360e+03 1.476104946068146073e-01
1.687351583530156859e+03 1.180966280996160606e-01
1.686657970805079458e+03 1.710901076590981007e-01
1.685964448576522045e+03 2.181151428639394596e-01
1.685271016834612965e+03 1.355604175610550244e-01
1.684577675569482381e+03 2.532400976900073264e-01
1.683884424771262275e+03 2.235092699342602629e-01
1.683191264430086449e+03 1.999642023390530154e-01
1.682498194536085066e+03 6.453126942428298596e-02
1.681805215079395566e+03 1.758421850903362296e-02
1.681112326050153570e+03 1.051345931641682330e-01
1.680419527438500154e+03 1.630635145464103541e-01
1.679726819234572758e+03 1.858668518537352488e-01
1.679034201428512461e+03 1.796742453202173351e-01
1.678341674010462157e+03 8.097329318452980984e-02
1.677649236970566562e+03 5.779326192313082727e-02
1.676956890298970393e+03 1.036244166978825543e-01
1.676264633985823821e+03 1.212329716018694936e-01
1.675572468021273380e+03 8.612912492098628858e-02
1.674880392395467425e+03 1.265292480461473468e-01
1.674188407098559765e+03 9.764096568312315150e-02
1.673496512120702391e+03 9.175050025512869467e-02
1.672804707452050934e+03 6.297794998625733109e-02
1.672112993082759203e+03 8.578451923322127914e-02
1.671421369002986467e+03 9.676243570057975474e-02
1.670729835202890172e+03 7.424848832518156361e-02
1.670038391672631406e+03 -5.492966578209745009e-03
1.669347038402373073e+03 4.612400281456965900e-02
1.668655775382276261e+03 -5.509579034219003191e-03
1.667964602602507512e+03 7.522246700496197647e-02
1.667273520053233369e+03 1.185368487274909843e-02
1.666582527724618558e+03 7.567752161906286801e-02
1.665891625606835078e+03 1.225320183264708429e-01
1.665200813690053110e+03 1.198022687055614287e-02
1.664510091964442836e+03 -6.405744221051960785e-02
1.663819460420179894e+03 -5.833968024562494886e-02
1.663128919047438103e+03 4.153921517534650554e-02
1.662438467836393102e+03 6.539251273921439789e-02
1.661748106777225985e+03 6.341212638681158024e-03
1.661057835860112391e+03 -3.530128443264792665e-02
1.660367655075237053e+03 -5.555936022514343722e-03
1.659677564412781066e+03 3.030239665186574768e-02
1.658987563862923707e+03 6.645406813475453200e-02
1.658297653415855166e+03 5.463602219280928873e-02
1.657607833061763813e+03 5.480857025421771028e-02
1.656918102790832563e+03 -6.013074238966497481e-02
1.656228462593253425e+03 1.281993875787686699e-01
1.655538912459218409e+03 5.540934785087137104e-02
1.654849452378917704e+03 6.625269706999041379e-03
1.654160082342548776e+03 -3.018956155878876196e-02
1.653470802340305454e+03 -2.410586819457388383e-02
1.652781612362383385e+03 9.321622329740308910e-02
1.652092512398981853e+03 8.107772600808900443e-02
1.651403502440301963e+03 1.300002770960425463e-02
1.650714582476544820e+03 -6.180117369233278229e-02
1.650025752497911526e+03 -1.815796468361595764e-02
1.649337012494606824e+03 -2.443571778388769697e-02
1.648648362456839095e+03 -1.311350132689753922e-01
1.647959802374813080e+03 1.322501328483800809e-02
1.647271332238738978e+03 3.843466494457534188e-02
1.646582952038825169e+03 -4.989932720447945447e-02
1.645894661765285491e+03 -5.000427492344940161e-02
1.645206461408330142e+03 5.776780771824819444e-02
1.644518350958176597e+03 -6.293201361222083845e-02
1.643830330405038694e+03 1.345717396656158360e-02
1.643142399739135726e+03 -5.678421004292350666e-02
1.642454558950686987e+03 -9.538178512134078135e-02
1.641766808029909953e+03 1.999067409254027747e-02
1.641079146967025736e+03 7.593315287010804450e-04
1.640391575752264544e+03 7.881857669782189489e-04
1.639704094375845671e+03 2.019616404889255576e-02
1.639016702827995687e+03 -1.093966108339881754e-01
1.638329401098942981e+03 1.307941998448433896e-01
1.637642189178917761e+03 7.900153260147430023e-02
1.636955067058150235e+03 4.002808706423301166e-02
1.636268034726870610e+03 2.705117504753161081e-02
1.635581092175316371e+03 7.280421755422952779e-02
1.634894239393719545e+03 -3.850465394879570152e-02
1.634207476372315796e+03 6.676994427820023836e-02
1.633520803101346246e+03 1.414554714803401524e-02
1.632834219571048379e+03 3.414570075822247891e-02
1.632147725771663318e+03 6.087132650059094013e-02
1.631461321693434002e+03 9.456069635456634814e-02
1.630775007326603372e+03 -2.589281440386791144e-02
1.630088782661418009e+03 -1.202262383743057106e-01
1.629402647688122670e+03 -7.335168315659085225e-02
1.628716602396969392e+03 2.816853360535980996e-02
1.628030646778202936e+03 6.917675401595493878e-02
1.627344780822077155e+03 -1.015183597864140475e-01
1.626659004518845904e+03 -7.449386625949806773e-02
1.625973317858757582e+03 9.065215459700881606e-02
1.625287720832075138e+03 6.337241342441020386e-02
1.624602213429050607e+03 -6.832473365003449706e-02
1.623916795639945121e+03 2.902315193307811181e-02
1.623231467455016173e+03 3.611670189921183105e-02
1.622546228864528530e+03 5.737186920690838521e-02
1.621861079858741505e+03 1.493001653488675307e-01
1.621176020427919866e+03 1.215294199198893449e-01
1.620491050562330202e+03 -1.481001630422560666e-01
1.619806170252242737e+03 2.255394445640840004e-02
1.619121379487920422e+03 1.645663036007623259e-01
1.618436678259638938e+03 2.958507344230010272e-02
1.617752066557664875e+03 4.381078521918631979e-02
1.617067544372273915e+03 1.147501269909054766e-01
1.616383111693739920e+03 8.629513628608694031e-02
1.615698768512340393e+03 -6.972544785110071364e-02
1.615014514818352836e+03 1.399643556114582446e-03
1.614330350602052931e+03 5.858142505062580163e-02
1.613646275853723637e+03 -4.172180063898809493e-02
1.612962290563644274e+03 1.381295929268954448e-01
1.612278394722103258e+03 9.519871159199407018e-02
1.611594588319378090e+03 1.360349630690833389e-03
1.610910871345760825e+03 1.102498050278079428e-01
1.610227243791539877e+03 -3.478155919798982948e-02
1.609543705646998205e+03 -1.000060677056914538e-01
1.608860256902433321e+03 -6.386690833765609754e-02
1.608176897548133638e+03 5.967399516467530168e-02
1.607493627574389393e+03 3.791898220491168175e-02
1.606810446971501733e+03 2.337421195878486291e-02
1.606127355729764531e+03 1.258689729506802801e-01
1.605444353839475298e+03 -2.044651444674261409e-02
1.604761441290931543e+03 -3.511882822412236427e-02
1.604078618074438054e+03 1.559249622984094641e-01
1.603395884180295980e+03 6.796237532644912316e-02
1.602713239598808286e+03 1.197166225747998275e-01
1.602030684320277942e+03 -2.790695036902393969e-02
1.601348218335017009e+03 1.784462018386965554e-01
1.600665841633328455e+03 9.702200310309813669e-02
1.599983554205524342e+03 -3.513767325604705283e-02
1.599301356041914914e+03 -7.922039594840107890e-02
1.598619247132812234e+03 9.003654384174135383e-02
1.597937227468532001e+03 3.123492879801121822e-02
1.597255297039386278e+03 1.761402304516473472e-03
1.596573455835696222e+03 5.343632925043571846e-02
1.595891703847777535e+03 -2.036230047839219029e-02
1.595210041065951373e+03 1.424500954297099886e-01
1.594528467480535255e+03 1.571508365234647320e-01
1.593846983081855797e+03 3.879766993057965491e-02
1.593165587860237792e+03 1.127180363565156995e-01
1.592484281806002400e+03 5.361369593165197373e-02
1.591803064909481691e+03 4.612979695133790498e-02
1.591121937160998641e+03 -7.195023245436241166e-02
1.590440898550888960e+03 1.126311656870636890e-01
1.589759949069481081e+03 1.939225579095262830e-01
1.589079088707108895e+03 2.405822979928029168e-02
1.588398317454104472e+03 6.834252115939816463e-02
1.587717635300805341e+03 -5.447084301507672602e-03
1.587037042237549031e+03 1.870595392478992302e-03
1.586356538254673069e+03 -5.406900884150592224e-03
1.585676123342520441e+03 -1.308123619415510197e-01
1.584995797491428675e+03 1.346578705142133792e-01
1.584315560691744395e+03 7.564592006369343091e-02
1.583635412933810585e+03 1.935085682442644062e-01
1.582955354207972050e+03 -4.213870918720107744e-02
1.582275384504577232e+03 1.420372349380705501e-01
1.581595503813976393e+03 -1.159343636598439004e-01
1.580915712126517974e+03 -5.263186549151087877e-03
1.580236009432555875e+03 -6.443235090851798241e-02
1.579556395722442176e+03 -1.311581669982258558e-01
1.578876870986530776e+03 9.505789874446812435e-03
1.578197435215177393e+03 6.167293199114824015e-02
1.577518088398743203e+03 -6.505182261869400795e-02
1.576838830527582104e+03 5.449466513226194214e-02
1.576159661592058910e+03 -1.330220140024365727e-01
1.575480581582536615e+03 1.979428079703166865e-01
1.574801590489372757e+03 1.151143268628974092e-01
1.574122688302937604e+03 1.523548616320139493e-01
1.573443875013595971e+03 -9.546500368673226100e-02
1.572765150611714489e+03 1.073139055168108036e-01
1.572086515087665248e+03 -9.568116659193690032e-02
1.571407968431814879e+03 7.736996831218002912e-02
1.570729510634537291e+03 -4.284278933527813082e-02
1.570051141686210030e+03 2.360041964194180882e-03
1.569372861577201547e+03 1.463660936061855211e-01
1.568694670297894845e+03 7.080493185756320251e-02
1.568016567838662013e+03 -1.120917587531286425e-01
1.567338554189886054e+03 -6.657757958297574885e-02
1.566660629341948152e+03 -1.665740565452091260e-01
1.565982793285229491e+03 1.181311030721036298e-01
1.565305046010113074e+03 -1.291238202609229779e-01
1.564627387506985542e+03 1.735768821035708898e-01
1.563949817766233537e+03 -1.302021246074152629e-02
1.563272336778243698e+03 4.154382405935984346e-02
1.562594944533408125e+03 1.973797222838222232e-01
1.561917641022115276e+03 1.817268903559498827e-01
1.561240426234762708e+03 2.050199486160807771e-01
1.560563300161735242e+03 2.592960144956413249e-03
1.559886262793437709e+03 -2.848195133802961312e-02
1.559209314120264025e+03 1.817200047723659465e-02
1.558532454132609928e+03 2.591326483547575291e-02
1.557855682820878428e+03 6.471527970470045132e-02
1.557179000175468900e+03 1.038574481062744075e-02
1.556502406186782537e+03 5.703114538686883395e-02
1.555825900845229626e+03 1.047125760279962042e-02
1.555149484141209541e+03 -6.747742123292205241e-02
1.554473156065132571e+03 1.120641858457058493e-01
1.553796916607403546e+03 1.439059700245596818e-01
1.553120765758438210e+03 -1.287790089365886161e-02
1.552444703508643215e+03 -5.227759844716566018e-03
1.551768729848434305e+03 -6.854243333482809564e-02
1.551092844768223586e+03 -1.722813219882128044e-01
1.550417048258428622e+03 1.888484583818863735e-02
1.549741340309466977e+03 -1.013367349120485733e-01
1.549065720911756216e+03 1.800262093523166129e-01
1.548390190055715721e+03 1.080680991221901893e-01
1.547714747731770331e+03 2.219934854175942551e-01
1.547039393930337610e+03 1.088016025443141466e-01
1.546364128641846037e+03 6.800318949211882347e-02
1.545688951856722269e+03 2.790358418732404866e-01
1.545013863565391148e+03 2.056284648506254975e-01
1.544338863758284788e+03 3.540751678548106907e-02
1.543663952425828029e+03 -3.742375072648439216e-02
1.542989129558460263e+03 1.240890840458270389e-01
1.542314395146606330e+03 5.945731484438660647e-02
1.541639749180707440e+03 2.447265404380113696e-01
1.540965191651197529e+03 1.565348059527150726e-01
1.540290722548512349e+03 1.489588732751737366e-01
1.539616341863091293e+03 -2.931778173071596105e-02
1.538942049585379209e+03 1.496160659680557670e-01
1.538267845705811851e+03 1.418766248938805596e-01
1.537593730214839525e+03 1.012689012493410423e-01
1.536919703102899803e+03 -4.599403174354099039e-02
1.536245764360442990e+03 1.101899258424074712e-01
1.535571913977913937e+03 6.089052987069140666e-02
1.534898151945768404e+03 7.772479806305949979e-02
1.534224478254449423e+03 1.359714020017855074e-01
1.533550892894414574e+03 -6.323407475829853630e-02
1.532877395856112344e+03 -1.334693628163206511e-02
1.532203987130002133e+03 -2.175895384863273108e-02
1.531530666706537886e+03 -2.190476590280197172e-02
1.530857434576177184e+03 1.810913213633097985e-01
1.530184290729383065e+03 -4.899070588818342335e-03
1.529511235156611292e+03 1.916705904488160417e-01
1.528838267848326723e+03 9.810590600100335679e-02
1.528165388794992396e+03 1.159051474107503227e-01
1.527492597987074987e+03 1.252329245203750996e-01
1.526819895415037536e+03 9.979984767402849677e-02
1.526147281069352175e+03 1.003317347208054072e-01
1.525474754940487401e+03 3.902114241878180956e-02
1.524802317018911708e+03 5.715845020873189936e-02
1.524129967295099050e+03 1.279541172508110586e-02
1.523457705759523378e+03 6.672951076425656658e-02
1.522785532402660465e+03 1.574542606864482164e-01
1.522113447214986081e+03 -3.249144068586136413e-02
1.521441450186975999e+03 7.707026523282431429e-02
1.520769541309115084e+03 1.693670120839710358e-01
1.520097720571879108e+03 3.182016216387683616e-01
1.519425987965756576e+03 3.198500425178646411e-02
1.518754343481226897e+03 1.631084665322759253e-01
1.518082787108776756e+03 -1.370700706054886475e-01
1.517411318838892839e+03 2.316970163312410610e-02
1.516739938662060013e+03 1.470243789495477849e-01
1.516068646568775875e+03 1.382759194793008461e-01
1.515397442549523475e+03 9.098014875423734993e-02
1.514726326594802231e+03 5.281590149800697437e-02
1.514055298695102465e+03 8.230622466812494153e-02
1.513384358840919958e+03 1.711694133243510940e-01
1.512713507022752310e+03 6.374545948253122762e-02
1.512042743231095301e+03 2.532733483170466204e-01
1.511372067456453806e+03 8.459936865167010100e-02
1.510701479689327243e+03 1.454396741625906542e-01
1.510030979920216851e+03 -9.663649637920931901e-02
1.509360568139627503e+03 1.474090978280550024e-01
1.508690244338065895e+03 -4.649636736884352195e-02
1.508020008506035083e+03 1.700149569154051632e-01
1.507349860634049037e+03 2.439877867130683942e-01
1.506679800712618089e+03 4.673994461956924862e-02
1.506009828732247115e+03 2.473890112147269782e-01
1.505339944683453723e+03 7.920495053351753190e-02
1.504670148556753702e+03 1.759345522978218168e-01
1.504000440342659203e+03 1.449583100230769916e-01
1.503330820031687836e+03 2.647931824966028858e-01
1.502661287614360845e+03 2.123524547145934915e-01
1.501991843081195839e+03 3.813343691654070416e-02
1.501322486422715883e+03 8.243444040715582066e-02
1.500653217629442224e+03 2.280316143265769258e-01
1.499984036691901565e+03 7.266585561571778373e-02
1.499314943600620609e+03 2.197793825819810976e-01
1.498645938346122421e+03 -1.081239832848804178e-01
1.497977020918939161e+03 2.804881161667379663e-01
1.497308191309599351e+03 -2.017939624983195457e-01
1.496639449508636972e+03 -2.915885448450968725e-02
1.495970795506582363e+03 1.930349108795971491e-01
1.495302229293971322e+03 -1.708386214356753252e-01
1.494633750861339649e+03 2.077905953119142390e-01
1.493965360199224961e+03 6.005320810353421274e-03
1.493297057298168511e+03 -1.627421675889714481e-01
1.492628842148706099e+03 4.286594130215336945e-02
1.491960714741384436e+03 2.756092787006375056e-01
1.491292675066742959e+03 -7.995588678717360787e-02
1.490624723115324741e+03 1.432238794465307552e-01
1.489956858877681952e+03 2.691915720309451254e-01
1.489289082344357666e+03 1.958245372589834388e-01
1.488621393505900414e+03 3.373426906800641722e-01
1.487953792352866003e+03 5.454737275403676033e-01
1.487286278875799326e+03 3.297916120932921080e-01
1.486618853065259827e+03 3.718166246714642020e-01
1.485951514911797858e+03 4.931837047884238268e-01
1.485284264405971044e+03 2.587206918418377688e-01
1.484617101538337010e+03 1.007289582107737530e-01
1.483950026299457022e+03 5.726854503910266958e-01
1.483283038679888705e+03 8.878154578812591513e-02
1.482616138670195141e+03 -6.273897915470574849e-03
1.481949326260941234e+03 3.254905991738080151e-01
1.481282601442688247e+03 -6.217207068916911356e-02
1.480615964206004719e+03 3.030866265308660989e-01
1.479949414541461010e+03 2.203942889686477113e-01
1.479282952439622022e+03 5.065121032811689683e-02
1.478616577891058114e+03 1.962692636351025810e-01
1.477950290886346920e+03 6.653714868853009834e-02
1.477284091416056981e+03 -2.421773042998677239e-01
1.476617979470764112e+03 3.202728228003766109e-01
1.475951955041045949e+03 2.931855702435189892e-01
1.475286018117480126e+03 3.412911271172153760e-01
1.474620168690646096e+03 2.989414849051450496e-01
1.473954406751123315e+03 2.862678433684325841e-01
1.473288732289493055e+03 7.081812258114075775e-02
1.472623145296340226e+03 7.181902898853716188e-02
1.471957645762255197e+03 7.252819648358467541e-02
1.471292233677815602e+03 -1.194126618405362134e-01
1.470626909033615448e+03 5.596725215922476737e-01
1.469961671820241463e+03 1.239586078277588321e-01
1.469296522028284016e+03 -6.686481350530641965e-01
1.468631459648335294e+03 3.103925169480394319e-01
1.467966484670994760e+03 -1.085004108145665169e-01
1.467301597086850961e+03 1.974531792885476089e-01
1.466636796886501543e+03 -4.039666118920104965e-01
1.465972084060545967e+03 4.806449383030007572e-01
1.465307458599583697e+03 3.277339634478069197e-01
1.464642920494214195e+03 5.452067121185449894e-01
1.463978469735044200e+03 5.874840335517367285e-01
1.463314106312671356e+03 1.195968772998282220e-01
1.462649830217704221e+03 -8.150007621172890293e-02
1.461985641440747713e+03 8.592662160629664647e-02
1.461321539972414030e+03 1.058294532723088877e-01
1.460657525803309909e+03 2.790210511656817660e-01
1.459993598924045727e+03 2.236047627786825476e-01
1.459329759325231862e+03 5.014532042881034712e-01
1.458666006997487784e+03 4.080762058385865587e-01
1.458002341931427509e+03 -2.686531220294724465e-01
1.457338764117663231e+03 9.373328671255597155e-02
1.456675273546818062e+03 6.297382052222396664e-01
1.456011870209509652e+03 -2.374366311085400194e-01
1.455348554096359294e+03 2.854363676378117720e-01
1.454685325197990096e+03 7.580750020911421194e-02
1.454022183505025168e+03 7.721229813298287337e-02
1.453359129008089440e+03 4.816238923446721776e-01
1.452696161697809657e+03 5.270010660330324281e-01
1.452033281564818026e+03 -9.407494461292346954e-02
1.451370488599737655e+03 3.821433497832862902e-01
1.450707782793204387e+03 -2.515783192282148306e-01
1.450045164135850428e+03 1.479248485319991924e-01
1.449382632618307980e+03 5.334493235022676194e-02
1.448720188231214706e+03 -2.015073248948732465e-01
1.448057830965204630e+03 7.236719318056199501e-01
1.447395560810919051e+03 3.613494033728439914e-01
1.446733377758997449e+03 6.091920119622715873e-02
1.446071281800079305e+03 6.034607397125842931e-01
1.445409272924805919e+03 -1.751801501874544198e-01
1.444747351123825865e+03 3.989595164739022093e-01
1.444085516387782263e+03 1.610423902340991642e-01
1.443423768707321869e+03 -3.327095247939311495e-02
1.442762108073093259e+03 6.079042346720563428e-01
1.442100534475746827e+03 3.148734750189035037e-01
1.441439047905931147e+03 -1.601113670359392838e-01
1.440777648354303892e+03 7.022073038525151745e-01
1.440116335811515455e+03 3.759726158157018494e-01
1.439455110268223507e+03 1.182304406510876760e+00
1.438793971715085718e+03 4.353562059655610161e-01
1.438132920142754301e+03 -8.830485999455051083e-02
1.437471955541897842e+03 4.742835113338751407e-01
1.436811077903170371e+03 7.647251570919413322e-01
1.436150287217240475e+03 1.544671701184122115e-01
1.435489583474769461e+03 1.059357425473296477e+00
1.434828966666422275e+03 1.431494808083587866e+00
1.434168436782869321e+03 2.154532538712475020e-01
1.433507993814775546e+03 4.200111557356023262e-01
1.432847637752813171e+03 7.735160437733749894e-02
1.432187368587650781e+03 -1.277550201211712366e-01
1.431527186309964236e+03 1.070443868179245805e-01
1.430867090910427578e+03 -6.808892701472818443e-02
1.430207082379713029e+03 5.831228137485808816e-01
1.429547160708503725e+03 -4.280196276081646434e-01
1.428887325887471889e+03 -8.580583752377106688e-01
1.428227577907302475e+03 1.132707870616130735e-01
1.427567916758673164e+03 -5.991160940815128955e-01
1.426908342432268910e+03 -1.666927981738191566e-01
1.426248854918776487e+03 -1.090719750424702372e+00
1.425589454208875395e+03 3.113653117695212025e-01
1.424930140293257864e+03 -1.397543808134546761e-01
1.424270913162610668e+03 1.010628584460297130e+00
1.423611772807624220e+03 1.896513103363976216e-01
1.422952719218990751e+03 9.352488439949336874e-01
1.422293752387398854e+03 -5.558796448386641442e-01
1.421634872303551674e+03 -7.833170309145620624e-02
1.420976078958135986e+03 -3.599841147992360879e-01
1.420317372341853115e+03 7.704346214464303788e-01
1.419658752445404389e+03 -2.630039111676838459e-01
1.419000219259483856e+03 3.780681285529813862e-01
1.418341772774796482e+03 4.246556804250286588e-01
1.417683412982045411e+03 6.247319055645752378e-02
1.417025139871931970e+03 6.158294704092274197e-01
1.416366953435168398e+03 9.956959940006560039e-01
1.415708853662456022e+03 5.548298175687929046e-01
1.415050840544505263e+03 2.185465008017934974e-01
1.414392914072026542e+03 3.377665314092094251e-01
1.413735074235732100e+03 -8.921052385575321819e-02
1.413077321026334175e+03 -1.078141973607620097e+00
1.412419654434546828e+03 3.018600041492449648e-01
1.411762074451085937e+03 4.744603786897284015e-01
1.411104581066669198e+03 3.606235127303003551e-01
1.410447174272016127e+03 -5.255086719909750348e-02
1.409789854057846242e+03 -1.064341913921527105e+00
1.409132620414880876e+03 -3.167307353434657968e-01
1.408475473333843183e+03 5.127155879659948123e-01
1.407818412805458138e+03 2.931718648038392772e-01
1.407161438820448893e+03 6.193087392618507048e-01
1.406504551369547698e+03 -3.226721183549786098e-01
1.405847750443477707e+03 4.888064128826860588e-01
1.405191036032972988e+03 -9.727223881820259432e-01
1.404534408128763971e+03 8.436023730508636076e-01
1.403877866721586543e+03 7.336409083828941968e-01
1.403221411802171133e+03 4.101052752182272054e-01
1.402565043361253629e+03 1.251111948776287841e+00
1.401908761389573556e+03 8.673352166104385530e-01
1.401252565877868619e+03 4.443417829757081439e-01
1.400596456816880163e+03 -1.828952096500171098e+00
1.399940434197349532e+03 -3.696815514264533142e-01
1.399284498010016250e+03 5.693206754260929925e-01
1.398628648245630757e+03 -6.649904964671120300e-02
1.397972884894934396e+03 3.918762960799563461e-02
1.397317207948677606e+03 1.559766563538315109e+00
1.396661617397605369e+03 4.928013673376080428e-01
1.396006113232473581e+03 1.172709892187142611e+00
1.395350695444029043e+03 -1.466199146525225434e-02
1.394695364023025832e+03 -1.325321609677100956e-02
1.394040118960219843e+03 7.963236922033579690e-01
1.393384960246366973e+03 -6.197854659606214511e-01
1.392729887872223117e+03 6.677104255187963355e-01
1.392074901828547809e+03 4.745495827744762307e-01
1.391420002106100583e+03 -1.736340812238558740e-01
1.390765188695644611e+03 -3.243891950974375771e-01
1.390110461587941245e+03 7.249286258196926402e-01
1.389455820773759115e+03 1.414952263182524872e+00
1.388801266243857754e+03 -8.524266587314743848e-01
1.388146797989009428e+03 1.475671947392297012e+00
1.387492415999979130e+03 6.044637741504403916e-01
1.386838120267540944e+03 1.330353262889299559e+00
1.386183910782465318e+03 -1.718917887923244320e-02
1.385529787535524520e+03 1.148988254601616132e+00
1.384875750517494453e+03 -5.984326766250380736e-01
1.384221799719149203e+03 -8.454508489245766700e-01
1.383567935131266495e+03 3.872673432816868377e+00
1.382914156744625870e+03 1.256882572822824562e+00
1.382260464550008692e+03 5.421919355612421221e-01
1.381606858538194501e+03 7.917279507473441447e-01
1.380953338699968299e+03 4.955181631720245727e-01
1.380299905026111446e+03 2.300015616808643415e+00
1.379646557507416219e+03 -1.391801169996325749e+00
1.378993296134662160e+03 6.742399913384269361e-01
1.378340120898641544e+03 8.517315686716129264e-01
1.377687031790146648e+03 -1.937222078625203125e-01
1.377034028799966109e+03 1.810475201255473010e+00
1.376381111918895840e+03 2.667678505779013109e-01
1.375728281137728118e+03 -7.771865104647613931e-01
1.375075536447260674e+03 1.616283236289647540e+00
1.374422877838287604e+03 1.793828472609335367e-01
1.373770305301610279e+03 3.535228970623193412e+00
1.373117818828030067e+03 -7.326751768731764036e-01
1.372465418408346522e+03 -1.692207184017505917e+00
1.371813104033362833e+03 9.592692399822333460e-01
1.371160875693885828e+03 -1.754380530887886258e-02
1.370508733380716876e+03 1.904692455646356253e+00
1.369856677084668263e+03 1.626301174534525273e+00
1.369204706796546816e+03 5.508070419279985641e-01
1.368552822507161181e+03 2.099135188470250935e+00
1.367901024207325463e+03 -1.469515272003423689e+00
1.367249311887851945e+03 6.856508648630182945e-01
1.366597685539552913e+03 1.251277519587412179e+00
1.365946145153247926e+03 1.858396178214077876e+00
1.365294690719752907e+03 8.774211752758560579e-01
1.364643322229885598e+03 -3.131862780662342693e+00
1.363992039674469197e+03 3.712256171722499998e-01
1.363340843044321446e+03 5.068507504534471853e-01
1.362689732330267361e+03 -3.390546497836370854e+00
1.362038707523130142e+03 -1.599134012156867568e-01
1.361387768613738444e+03 -4.479585785905541018e-01
1.360736915592917285e+03 -2.042259955833716778e-02
1.360086148451498957e+03 3.911492956250243402e+00
1.359435467180306659e+03 -4.161892015929870681e+00
1.358784871770178142e+03 1.863118640492663625e+00
1.358134362211945700e+03 -4.595693298255231873e+00
1.357483938496439805e+03 4.283762184055664335e+00
1.356833600614501847e+03 -1.596183543254733994e+00
1.356183348556962301e+03 -5.662025296812482900e-01
1.355533182314668011e+03 3.313668790871204251e-01
1.354883101878453090e+03 -4.041975815670541650e+00
1.354233107239162564e+03 2.214977335483745424e+00
1.353583198387637822e+03 4.139448565181895745e+00
1.352933375314722070e+03 5.120510890912228774e-01
1.352283638011263974e+03 -4.319163953920029719e+00
1.351633986468108560e+03 -3.747642458725712888e+00
1.350984420676108130e+03 -1.914564326657988813e+00
1.350334940626107709e+03 -2.535695767402454046e-02
1.349685546308961420e+03 -4.635420855084710912e-01
1.349036237715521565e+03 1.789390026958919577e+00
1.348387014836645903e+03 -2.045609618022010245e+00
1.347737877663184918e+03 1.159212639358076169e+00
1.347088826185998187e+03 -4.286265861051679060e+00
1.346439860395947107e+03 -1.568605539565877782e+00
1.345790980283885801e+03 2.024621553094928306e+00
1.345142185840682941e+03 -4.089427969577552169e+00
1.344493477057196287e+03 -2.991523172792860841e+00
1.343844853924290874e+03 -6.420923995850740695e+00
1.343196316432833555e+03 6.065820246677457561e+00
1.342547864573693005e+03 -1.695506839701488744e+00
1.341899498337736077e+03 -7.310316615924681294e-01
1.341251217715831444e+03 -2.823039172121916796e+00
1.340603022698851419e+03 -4.953132810125013386e+00
1.339954913277671949e+03 -3.290330302032544285e+00
1.339306889443163527e+03 -6.280218289444341462e-01
1.338658951186203922e+03 -2.202340051816624733e+00
1.338011098497669082e+03 4.598802861528829666e+00
1.337363331368440413e+03 2.934845383601131008e+00
1.336715649789395684e+03 9.887131200103658202e+00
1.336068053751414482e+03 4.281188712985779965e+00
1.335420543245381850e+03 1.654486420917962874e+01
1.334773118262182834e+03 3.595956757581184604e+00
1.334125778792700658e+03 3.388270823148760713e-01
1.333478524827824003e+03 8.478554718330780560e+00
1.332831356358441553e+03 -3.049576825289794790e+00
1.332184273375445628e+03 -2.153854904378245116e+00
1.331537275869723089e+03 1.962047846598573120e+00
1.330890363832168077e+03 5.785673268449420092e+00
1.330243537253676550e+03 -6.125550421959466071e-03
1.329596796125142646e+03 2.116414040039214406e+00
1.328950140437464142e+03 -1.827211120267276057e+00
1.328303570181538817e+03 -4.663587432344116213e-01
1.327657085348268083e+03 8.574916772814572541e-01
1.327010685928551538e+03 -1.232330046757263453e+01
1.326364371913292416e+03 -7.573173796476121211e+00
1.325718143293393950e+03 -5.147142105138559076e-01
1.325072000059764832e+03 4.628631184405005983e-01
1.324425942203310115e+03 5.288360041041975101e-01
1.323779969714936669e+03 8.947256343531945433e+00
1.323134082585556826e+03 2.315921637227471575e+00
1.322488280806082912e+03 4.876976906735849937e+00
1.321842564367421801e+03 1.018042433995485574e+01
1.321196933260493097e+03 -2.768142911218476776e+00
1.320551387476210948e+03 -4.265024564756545900e+00
1.319905927005493140e+03 1.099663215032276931e+01
1.319260551839255641e+03 -9.923178841164400410e+00
1.318615261968418054e+03 -9.763423434213278185e+00
1.317970057383903622e+03 -6.195074439119852006e-01
1.317324938076637409e+03 -7.292110387691782769e+00
1.316679904037537199e+03 1.901463293551238110e+00
1.316034955257533511e+03 6.461512942434134432e-01
1.315390091727551408e+03 -1.318145187389351936e+00
1.314745313438519588e+03 2.430498440753996192e+01
1.314100620381366753e+03 7.963563057976474902e+00
1.313456012547025239e+03 -4.997507918185362996e+00
1.312811489926425565e+03 -6.253101372038296191e+00
1.312167052510505528e+03 6.038905109994341380e+00
1.311522700290195644e+03 -5.982745953527709659e+00
1.310878433256437347e+03 5.773549533482507101e+00
1.310234251400166613e+03 1.690509282748484310e+01
1.309590154712323056e+03 3.599495737094801306e+00
1.308946143183846289e+03 5.933765260106020456e+00
1.308302216805683202e+03 -1.921018830675670586e+01
1.307658375568771589e+03 3.485797556303963063e+01
1.307014619464063799e+03 -3.752990478489151016e+00
1.306370948482501262e+03 1.062708310957568436e+01
1.305727362615032689e+03 -1.462942632821470745e+01
1.305083861852612245e+03 4.618654641082888190e+01
1.304440446186185000e+03 3.425478677717062936e+00
1.303797115606705120e+03 -2.933650076930803152e+01
1.303153870105128590e+03 2.311366029717026205e+00
1.302510709672409575e+03 9.161806099140465065e+00
1.301867634299502242e+03 7.982574780820205440e+00
1.301224643977368032e+03 -5.888865981915550663e+01
1.300581738696964749e+03 5.483941369014296185e+00
1.299938918449253833e+03 -1.300760165250286926e+00
1.299296183225196728e+03 1.080039129962488076e+01
1.298653533015760331e+03 -2.523426427140784867e+01
1.298010967811906085e+03 3.840229573568733201e+01
1.297368487604600887e+03 1.581965533583338868e+01
1.296726092384815274e+03 -2.852025271974671039e+00
1.296083782143514327e+03 4.188876919628529549e+01
1.295441556871674038e+03 -3.514662849749252871e+01
1.294799416560263126e+03 -1.653535061769506598e+01
1.294157361200257583e+03 2.451558245760835675e+01
1.293515390782629765e+03 -1.406963817541716111e+01
1.292873505298359305e+03 -2.997281743678441401e+01
1.292231704738420376e+03 -8.936631515765955669e+01
1.291589989093796248e+03 -8.854317280782067812e+00
1.290948358355462915e+03 2.889476514429748022e+01
1.290306812514405465e+03 1.768308378070279296e+00
1.289665351561608986e+03 1.086465480019598395e+01
1.289023975488056749e+03 5.461588043482235832e+01
1.288382684284735660e+03 5.405362128997494153e+01
1.287741477942630809e+03 3.588613955020395707e+01
1.287100356452734559e+03 -2.094152193661000894e+01
1.286459319806035637e+03 2.242113945011811182e+01
1.285818367993528227e+03 -2.391671274426365912e+01
1.285177501006204693e+03 7.495852413377343204e+00
1.284536718835059219e+03 1.542200357675013045e+01
1.283896021471089625e+03 -9.110795796220205744e+00
1.283255408905290096e+03 -1.319488463666947098e+01
1.282614881128663910e+03 -3.421934626726585549e+01
1.281974438132208888e+03 -2.378646618123326206e+01
1.281334079906930128e+03 7.336812934849145051e+01
1.280693806443827270e+03 -1.133580355133648254e+01
1.280053617733905412e+03 2.946394688613193580e+01
1.279413513768175108e+03 7.336034013588414382e+01
1.278773494537637816e+03 5.975743221074456812e+01
1.278133560033305912e+03 -5.401857130062492018e+00
1.277493710246189949e+03 5.148534023141884575e+01
1.276853945167302300e+03 7.824765846347031584e+01
1.276214264787653519e+03 1.415806528576028789e-01
1.275574669098259619e+03 1.878804178636957478e-01
1.274935158090138430e+03 5.617920725467973853e+01
1.274295731754304143e+03 -1.007823515424314920e+01
1.273656390081780046e+03 3.220662245367640786e+00
1.273017133063582150e+03 7.911565968192189757e+01
1.272377960690731925e+03 -1.517797739251710354e+01
1.271738872954258113e+03 -4.170291100609212265e+01
1.271099869845178546e+03 4.886176444873176372e+00
1.270460951354523786e+03 7.628023735263935734e+00
1.269822117473318940e+03 4.686418864650298133e+01
1.269183368192594571e+03 6.439400323287935635e+01
1.268544703503377605e+03 -6.421778614308274769e+01
1.267906123396702242e+03 -4.733726000516875843e+01
1.267267627863600865e+03 6.489803372108217161e+01
1.266629216895109494e+03 2.833883296588266987e+01
1.265990890482262330e+03 -1.865443355275453996e+01
1.265352648616093575e+03 -8.997320454845309712e+01
1.264714491287648343e+03 -8.142898037328656358e+00
1.264076418487962655e+03 1.870445328738206214e+01
1.263438430208077989e+03 5.877294089837801039e+01
1.262800526439037640e+03 -6.763320732864599449e+01
1.262162707171886723e+03 -4.582648763629942579e+01
1.261524972397672173e+03 8.379852846416923740e+01
1.260887322107435466e+03 5.912304014100774197e+01
1.260249756292234451e+03 -5.408608668508231432e+01
1.259612274943110606e+03 -1.969620288458356683e+01
1.258974878051116320e+03 -3.592572507438940477e+01
1.258337565607307624e+03 5.036994476343299709e+01
1.257700337602738728e+03 2.087730425966022807e+01
1.257063194028463840e+03 3.858653630259698986e+01
1.256426134875538992e+03 -2.971385430206576572e+01
1.255789160135023849e+03 3.260209680906933727e+01
1.255152269797978079e+03 7.264831811863491851e+01
1.254515463855463167e+03 1.072193356921734164e+01
1.253878742298540601e+03 1.863368211259621177e+01
1.253242105118273685e+03 -5.014960994671830719e+01
1.252605552305731180e+03 4.509697781025133190e-01
1.251969083851978212e+03 -5.949351919402444011e+00
1.251332699748083542e+03 1.263760898322248210e+02
1.250696399985114112e+03 -3.036916656552837068e+01
1.250060184554144143e+03 -7.014496871197262351e+01
1.249424053446246035e+03 7.083658646456299834e+01
1.248788006652490367e+03 -9.626555351160131124e+01
1.248152044163956816e+03 -7.033406451473115339e+01
1.247516165971717783e+03 4.350065611735661975e+01
1.246880372066854761e+03 -7.952301793847375677e+01
1.246244662440447428e+03 1.398242974931976512e+01
1.245609037083571820e+03 2.645097316214712890e+01
1.244973495987316710e+03 9.105362281813974334e+00
1.244338039142763591e+03 3.907266807951124576e+01
1.243702666540995779e+03 -2.945697613391318193e+00
1.243067378173100224e+03 4.806131856387870016e+01
1.242432174030167516e+03 1.286116796984205379e+01
1.241797054103284609e+03 5.957668656525897433e+01
1.241162018383542090e+03 1.487957471449613251e+02
1.240527066862034189e+03 -6.589551607762200724e+00
1.239892199529853315e+03 2.105648984387728717e+01
1.239257416378093694e+03 -7.677065083369004128e+01
1.238622717397853194e+03 -6.825722933148911409e+01
1.237988102580229679e+03 -2.551498192223992234e+01
1.237353571916319197e+03 -5.113137170399195952e+01
1.236719125397226890e+03 -5.801411022745669044e+01
1.236084763014052442e+03 4.743533131006694603e+00
1.235450484757899176e+03 -2.282563826896806347e+01
1.234816290619870415e+03 -5.415185304227437513e+01
1.234182180591078577e+03 -1.300849598878619240e+01
1.233548154662625166e+03 -9.581217504851598221e+01
1.232914212825618961e+03 7.140661216222359542e+01
1.232280355071176018e+03 4.971851359255485647e+01
1.231646581390405117e+03 -3.060142405994112025e+01
1.231012891774416858e+03 -5.294134642842798399e+01
1.230379286214329113e+03 -3.421582843832197085e+01
1.229745764701256121e+03 -7.765104819151635240e+01
1.229112327226317575e+03 1.283599983695029323e+01
1.228478973780633169e+03 7.133585002774852057e+01
1.227845704355320777e+03 1.506785444104285610e+01
1.227212518941501912e+03 4.580476242129157827e-01
1.226579417530299907e+03 -6.092165361575096227e+01
1.225946400112839910e+03 -1.940248730533338417e+01
1.225313466680247075e+03 6.871041793285749577e+01
1.224680617223652007e+03 -2.511050591332946880e+01
1.224047851734178039e+03 -9.824466800378019116e+00
1.223415170202959416e+03 -4.830869534960096701e+01
1.222782572621128566e+03 1.029206621923160725e+02
1.222150058979812457e+03 7.868771340055590713e+01
1.221517629270152611e+03 7.426688672347330566e+01
1.220885283483279636e+03 -3.338502139774646338e+01
1.220253021610333235e+03 -1.961508485438798521e+00
1.219620843642451291e+03 3.892430956891810467e+01
1.218988749570773507e+03 5.353879397783244798e+01
1.218356739386443223e+03 2.719543225674456277e+00
1.217724813080598324e+03 7.383249717099710097e+01
1.217092970644389425e+03 5.956332110578553340e+01
1.216461212068958048e+03 -4.268716772533881709e+01
1.215829537345452991e+03 -1.270388854737867845e+01
1.215197946465019413e+03 2.897022801091736710e+01
1.214566439418807931e+03 4.837581039572132369e+01
1.213935016197974619e+03 5.740067956005351846e+01
1.213303676793666455e+03 -1.542767970980276893e+01
1.212672421197041331e+03 2.768098557839751805e+01
1.212041249399253502e+03 6.811948499336588725e+01
1.211410161391457223e+03 6.114300271803249842e+01
1.210779157164815842e+03 5.619534246498815122e+01
1.210148236710483616e+03 8.000351098314338216e+00
1.209517400019623892e+03 1.379050141129296847e+01
1.208886647083400021e+03 8.153364558176284049e+01
1.208255977892973533e+03 -9.891006833824653199e+01
1.207625392439511415e+03 1.444041262915324175e+01
1.206994890714178837e+03 -3.487436774764164937e+01
1.206364472708146423e+03 -1.998580577206212538e+01
1.205734138412581160e+03 -7.481520778608258126e+01
1.205103887818655494e+03 -1.038706284345316000e+01
1.204473720917540049e+03 7.511440407271988695e-01
1.203843637700409090e+03 1.325652138775564595e+02
1.203213638158438698e+03 2.364673000855131235e+01
1.202583722282803137e+03 4.122507998729607692e+01
1.201953890064683947e+03 4.494233085846920517e+01
1.201324141495255390e+03 2.767176821250346919e+01
1.200694476565702644e+03 5.373086755004617032e+01
1.200064895267203610e+03 -6.096461143973133545e+01
1.199435397590945286e+03 -8.171388169027106585e+01
1.198805983528111028e+03 6.207921609124431939e+01
1.198176653069887834e+03 -5.241767299041546835e+01
1.197547406207462700e+03 -1.891929067186116242e+02
1.196918242932024441e+03 -2.162538466796901560e+01
1.196289163234763691e+03 1.362632236336582103e+01
1.195660167106871086e+03 -5.359084971797818042e+01
1.195031254539542715e+03 3.154626844944556652e+01
1.194402425523969214e+03 -9.907615343587026757e+01
1.193773680051352130e+03 -9.116661831510899106e+01
1.193145018112882099e+03 -1.123738059529429449e+02
1.192516439699764305e+03 -4.602542982579927866e+01
1.191887944803194841e+03 7.061044896348755628e+01
1.191259533414378893e+03 -4.226233333764581346e+01
1.190631205524516190e+03 -6.693523766990796275e+01
1.190002961124813737e+03 -3.958127505757823172e+01
1.189374800206473083e+03 -3.666204443223332277e+01
1.188746722760708508e+03 5.671609292744224717e+01
1.188118728778719742e+03 6.221728023077177738e+01
1.187490818251726523e+03 1.067150544995467669e+02
1.186862991170932219e+03 9.830398076409485952e+01
