# Supplementary material for: Elevated concentrations cause upright alpha-synuclein conformation at lipid interfaces
Source: Nat Commun. 2023 Sep 18;14:5731. doi: 10.1038/s41467-023-39843-1 (PMC10507035; doi:10.1038/s41467-023-39843-1)
Supplement: Supplementary file 3 — Source Data [file 41467_2023_39843_MOESM3_ESM.zip › Source Data file/FigureS3/C/aS-DPPG_50uM-reproduction-NoFiltration_t = 26.80 to 28.80 hr_NormedToMaxOfAmideISSP.txt]

2.303734463863343990e+03 1.785908615854544523e+00
2.302961100516073202e+03 7.907488680130470016e-01
2.302187836495217198e+03 2.763395082399814573e+00
2.301414671789645581e+03 -1.077119088387419232e+01
2.300641606388224318e+03 -5.309881695556263326e-01
2.299868640279824831e+03 2.325490683216700771e-01
2.299095773453316724e+03 -1.701322041090537640e+00
2.298323005897578696e+03 -6.023547789796280583e+00
2.297550337601480351e+03 3.975146671641079266e+00
2.296777768553902206e+03 -1.114099018097930022e-01
2.296005298743721141e+03 6.780097142107080366e+00
2.295232928159812218e+03 5.793189167420984553e+00
2.294460656791063229e+03 -3.263320292601556094e+00
2.293688484626352874e+03 1.315417683937999183e+00
2.292916411654567128e+03 2.833823007728978993e+00
2.292144437864588326e+03 4.027785755286367397e+00
2.291372563245306083e+03 5.880987878431649385e+00
2.290600787785611828e+03 -2.271216632395579360e+00
2.289829111474389720e+03 -9.737056006602899938e-01
2.289057534300536645e+03 7.691666178464090287e+00
2.288286056252940398e+03 -3.310457486741627431e+00
2.287514677320499686e+03 1.615284079086141356e+00
2.286743397492111399e+03 1.655284549024443885e+00
2.285972216756672424e+03 -3.072628419841735514e+00
2.285201135103079650e+03 -4.522550545725768423e+00
2.284430152520235424e+03 2.725280275768542815e+00
2.283659268997043910e+03 -3.648087688316322019e+00
2.282888484522407452e+03 -1.117066625820880432e+01
2.282117799085232036e+03 9.896512986942532786e-01
2.281347212674421826e+03 -1.270048426645354134e+01
2.280576725278890081e+03 -6.956144854851755710e+00
2.279806336887540965e+03 2.880549840397429229e+00
2.279036047489289558e+03 -4.245729554339249034e+00
2.278265857073050938e+03 1.758975576162629340e+00
2.277495765627734727e+03 3.022582256865301353e+00
2.276725773142261460e+03 -2.760150766421460844e+00
2.275955879605542577e+03 2.493773045585960357e+00
2.275186085006502253e+03 8.780894530369127704e-01
2.274416389334062842e+03 2.965597580395398669e+00
2.273646792577141241e+03 -7.059917970663487807e+00
2.272877294724663443e+03 1.042786437841335179e+00
2.272107895765555440e+03 -2.869232815454209273e+00
2.271338595688741407e+03 1.702757340192264657e-01
2.270569394483152792e+03 6.492419251004040159e-01
2.269800292137719225e+03 -3.088122351768164187e+00
2.269031288641366700e+03 1.677024020428383277e+00
2.268262383983035761e+03 -2.730505329394707026e+00
2.267493578151652400e+03 -4.225217494152206932e+00
2.266724871136160800e+03 -1.568755814589290587e+00
2.265956262925490591e+03 4.500041870312287529e+00
2.265187753508585956e+03 -4.285025537371023319e+00
2.264419342874387439e+03 -5.238930030522559456e-01
2.263651031011833766e+03 -3.642152638011465271e+00
2.262882817909867299e+03 -5.141353699920057529e+00
2.262114703557437679e+03 -3.000944065098992919e+00
2.261346687943489087e+03 1.940708958639787651e+00
2.260578771056969344e+03 1.309930492900801768e+00
2.259810952886826271e+03 -1.153485862256196537e+00
2.259043233422013145e+03 -5.641115815382038434e+00
2.258275612651483243e+03 -1.456064868586852246e+00
2.257508090564189843e+03 5.102021948573729482e-01
2.256740667149086221e+03 -5.336853715505734286e+00
2.255973342395132931e+03 4.224447637762312802e+00
2.255206116291286889e+03 -4.199959020051936776e+00
2.254438988826506829e+03 -1.934438018337211185e+00
2.253671959989755123e+03 -4.382735895509570767e+00
2.252905029769999601e+03 -4.948207573423291095e+00
2.252138198156198996e+03 3.998799100208876300e-01
2.251371465137321138e+03 -3.323209976517468522e+00
2.250604830702335676e+03 1.108779301492530234e+00
2.249838294840208619e+03 -1.954011970634367490e+00
2.249071857539915072e+03 -5.351886270860844341e+00
2.248305518790422866e+03 2.888820476600292841e-01
2.247539278580708924e+03 4.541367293696463747e+00
2.246773136899746532e+03 3.427910817014386158e+00
2.246007093736514435e+03 -6.355628467624232947e+00
2.245241149079989555e+03 -2.154815505131211228e+00
2.244475302919152455e+03 -2.577143666563822766e+00
2.243709555242985516e+03 9.151464382345507742e-01
2.242943906040469301e+03 9.846676322945019377e-02
2.242178355300591647e+03 3.362438667064502784e+00
2.241412903012336756e+03 -4.731389473929008993e+00
2.240647549164688826e+03 -2.159632766827253914e+00
2.239882293746642972e+03 -1.182935694057153597e+00
2.239117136747185214e+03 -8.063964218222554603e-01
2.238352078155308845e+03 -5.355117976465650464e+00
2.237587117960008982e+03 -4.404580985727562847e+00
2.236822256150277099e+03 -4.007643159736132832e-01
2.236057492715113767e+03 1.358173416560793711e+00
2.235292827643517739e+03 -2.834841957165613824e+00
2.234528260924482311e+03 -1.687563986074082090e+00
2.233763792547013509e+03 -3.299415329297286981e+00
2.232999422500115543e+03 -4.102739731759452724e-01
2.232235150772790803e+03 7.542184804590952307e-01
2.231470977354043498e+03 2.003681296857704908e+00
2.230706902232879656e+03 -4.887995864580928718e+00
2.229942925398314401e+03 -1.970703291867262230e+00
2.229179046839351940e+03 -1.107018400169355266e+00
2.228415266545003760e+03 4.214271123703191790e+00
2.227651584504288621e+03 2.102456522432061714e+00
2.226888000706219827e+03 7.043302607896900769e-01
2.226124515139808864e+03 -3.080865659314174221e-01
2.225361127794079948e+03 8.110776975531002186e-01
2.224597838658048204e+03 -2.872660417255958887e-01
2.223834647720736029e+03 1.849689245398475068e-01
2.223071554971165824e+03 -2.437753699331720814e+00
2.222308560398359987e+03 -4.121346509649832512e-01
2.221545663991348192e+03 -6.728671719783267058e+00
2.220782865739152840e+03 1.046803397328711638e+00
2.220020165630805423e+03 2.045587609896658776e+00
2.219257563655333797e+03 -3.219833371990576398e-01
2.218495059801771276e+03 -1.758421396024616445e+00
2.217732654059149354e+03 -2.514021994590157405e+00
2.216970346416504981e+03 1.836213301392478625e+00
2.216208136862869651e+03 -2.606354731846285855e+00
2.215446025387287591e+03 -3.677667120944839496e+00
2.214684011978793933e+03 -2.405607663316090772e+00
2.213922096626429266e+03 -3.609514995099701640e+00
2.213160279319235997e+03 -8.315239478414624408e-01
2.212398560046258353e+03 -5.266783414366170035e+00
2.211636938796540562e+03 -7.155252432118990036e-02
2.210875415559132307e+03 -2.364031727481261225e+00
2.210113990323077815e+03 -1.994382848674750131e+00
2.209352663077430407e+03 -2.647902060128833224e+00
2.208591433811237948e+03 1.228067561764813576e+00
2.207830302513557399e+03 1.763395391129837009e+00
2.207069269173436624e+03 -1.003922260499929608e+00
2.206308333779938039e+03 -3.204782576520051052e-01
2.205547496322118604e+03 3.976880628028709591e-02
2.204786756789029823e+03 7.820254284541864331e-01
2.204026115169743207e+03 2.321119972634353712e-01
2.203265571453308439e+03 -2.582587321939371350e-01
2.202505125628800670e+03 -3.455754605295217052e-01
2.201744777685276858e+03 1.646462455002703384e+00
2.200984527611806698e+03 -2.090092918314320869e+00
2.200224375397458061e+03 -7.423002369201292527e-01
2.199464321031297004e+03 -1.185571849190738408e-01
2.198704364502398676e+03 8.365118286905820488e-01
2.197944505799836406e+03 -1.822507791654638165e+00
2.197184744912681708e+03 8.891673603913717860e-01
2.196425081830009731e+03 -1.753435886063883897e+00
2.195665516540895624e+03 -1.147410677787039424e+00
2.194906049034425450e+03 7.074665624254429241e-01
2.194146679299672542e+03 -2.269088127158022328e+00
2.193387407325721142e+03 -3.629393342704747005e-01
2.192628233101651858e+03 8.772674505406393708e-01
2.191869156616554392e+03 1.888074439824171336e+00
2.191110177859509349e+03 -3.165507115461819954e+00
2.190351296819606432e+03 1.215007892190540728e+00
2.189592513485937161e+03 -1.862410964576120431e+00
2.188833827847591238e+03 -2.290576943721893965e-01
2.188075239893658363e+03 1.151627742823990441e-01
2.187316749613233696e+03 -8.096398529234792862e-01
2.186558356995414215e+03 1.866256974821532133e-01
2.185800062029295077e+03 8.118324384684553197e-01
2.185041864703973260e+03 6.337256423011326800e-02
2.184283765008551200e+03 -1.079588526749867938e+00
2.183525762932131329e+03 -7.704847930054555816e-01
2.182767858463812445e+03 -1.231910743798151575e+00
2.182010051592700620e+03 9.586931994994019046e-02
2.181252342307900108e+03 -3.152924115462713561e-01
2.180494730598524256e+03 -4.522991918513554199e-01
2.179737216453673682e+03 1.525243757563673919e+00
2.178979799862465370e+03 -1.313276190732372228e+00
2.178222480814009032e+03 -7.229703752805222150e-01
2.177465259297418015e+03 -4.720778320624708924e-01
2.176708135301807488e+03 -5.628786453515817190e-01
2.175951108816292617e+03 2.733453838688006399e-01
2.175194179829992208e+03 -1.076309949961199885e+00
2.174437348332026886e+03 -1.112652939955710796e+00
2.173680614311517274e+03 5.814759262329558670e-02
2.172923977757583998e+03 -1.686920276136669061e+00
2.172167438659354957e+03 -6.648521050011277911e-01
2.171410997005952595e+03 -1.761073253159920249e+00
2.170654652786504812e+03 -1.643058565877943966e+00
2.169898405990139509e+03 -1.198169044480434264e+00
2.169142256605988223e+03 -3.664023632264655772e-01
2.168386204623182493e+03 -7.420136703361567693e-03
2.167630250030855677e+03 -1.001009361775060391e+00
2.166874392818139313e+03 -1.894765152000458253e-01
2.166118632974174034e+03 4.079156988913499315e-01
2.165362970488093197e+03 -2.559230269642309707e-01
2.164607405349041073e+03 2.523478733742048896e-01
2.163851937546152840e+03 1.615885676427778195e-01
2.163096567068576405e+03 -7.722048119817926937e-01
2.162341293905452403e+03 -2.516630701241139301e-01
2.161586118045925105e+03 -1.936728977683830344e-01
2.160831039479142419e+03 -1.499775964705208464e+00
2.160076058194252255e+03 4.604918538097432790e-01
2.159321174180406160e+03 2.247488468905707859e-01
2.158566387426755682e+03 2.393493462004456507e-01
2.157811697922450549e+03 -4.864825259362386967e-01
2.157057105656645945e+03 -8.750477176387401190e-01
2.156302610618500694e+03 7.648559376691688172e-01
2.155548212797169981e+03 -1.189115996736881953e-01
2.154793912181812630e+03 2.608643326251153804e-01
2.154039708761589281e+03 -3.449169775346931921e-01
2.153285602525660579e+03 -1.075735491099006902e+00
2.152531593463194440e+03 -3.251037972195414127e-01
2.151777681563349688e+03 5.609431270160188943e-01
2.151023866815296060e+03 9.851531252246008286e-02
2.150270149208203293e+03 -4.724545369998787714e-01
2.149516528731235667e+03 -4.992324353219755873e-01
2.148763005373572014e+03 -9.824365491080387924e-01
2.148009579124376614e+03 -8.291646264839601654e-01
2.147256249972826481e+03 -9.102903539987623749e-02
2.146503017908102265e+03 -8.891627068537478751e-01
2.145749882919371885e+03 -7.965468445428089406e-02
2.144996844995821448e+03 5.576717784105195141e-01
2.144243904126627967e+03 -2.900949815034935542e-01
2.143491060300973913e+03 -3.849870047751319801e-01
2.142738313508041756e+03 -7.254691982025186781e-02
2.141985663737015784e+03 -7.215494865115779088e-02
2.141233110977082106e+03 -7.875246968656028912e-01
2.140480655217426829e+03 -7.634700094095249190e-01
2.139728296447245157e+03 -9.823213627550475557e-01
2.138976034655719559e+03 -7.550194667078884425e-01
2.138223869832050696e+03 8.495510776410108988e-02
2.137471801965426494e+03 -5.612118940467734074e-01
2.136719831045042156e+03 3.294015757899099173e-02
2.135967957060096523e+03 -8.913652742740580948e-01
2.135216179999788437e+03 -9.110480138477393686e-01
2.134464499853316738e+03 1.943591848969615510e-01
2.133712916609882086e+03 -3.066208539581272152e-01
2.132961430258686960e+03 -2.664700529653125649e-01
2.132210040788939295e+03 -7.228659020662696610e-01
2.131458748189837934e+03 -2.860422271379961523e-01
2.130707552450596268e+03 -1.657657332582958831e-01
2.129956453560418595e+03 -4.343346006680131044e-01
2.129205451508520127e+03 7.638295967550584598e-02
2.128454546284110620e+03 1.978344375799352961e-01
2.127703737876405285e+03 -4.466662295465544941e-01
2.126953026274613876e+03 -6.365392594277827776e-01
2.126202411467957063e+03 1.701992783018829170e-01
2.125451893445651876e+03 -4.360079665155106032e-01
2.124701472196917166e+03 4.171412315929671211e-01
2.123951147710973601e+03 -8.578587446126925142e-01
2.123200919977043668e+03 -6.486956732890969413e-01
2.122450788984351675e+03 -3.023254323852777037e-01
2.121700754722123747e+03 1.947096726834161573e-01
2.120950817179587830e+03 2.365506169701769301e-01
2.120200976345970048e+03 4.425895383785879433e-01
2.119451232210500166e+03 -1.397133908421411413e-02
2.118701584762413404e+03 5.832292791404398297e-02
2.117952033990937707e+03 -6.733962229020399315e-01
2.117202579885311934e+03 1.135533295727108177e-01
2.116453222434769486e+03 -1.358451250820666770e-02
2.115703961628549223e+03 -1.008328411246638412e+00
2.114954797455888183e+03 -2.352207094812047705e-01
2.114205729906030683e+03 -4.987281860790145904e-01
2.113456758968213762e+03 -3.439008008226112079e-01
2.112707884631687193e+03 2.509094627268102506e-01
2.111959106885691654e+03 -4.767237848086807173e-01
2.111210425719475097e+03 4.863975791929960324e-01
2.110461841122283658e+03 -6.404738140679400171e-01
2.109713353083370748e+03 -3.549483675416573170e-01
2.108964961591986139e+03 -1.974801795596530796e-01
2.108216666637383241e+03 -6.855975797052572818e-02
2.107468468208811828e+03 -4.247322801863948616e-01
2.106720366295530766e+03 5.611930065764159092e-02
2.105972360886798924e+03 -2.186882239785148396e-01
2.105224451971873350e+03 -7.762827903962841170e-01
2.104476639540012911e+03 -3.130897506991311974e-01
2.103728923580481933e+03 -2.096295959210356663e-01
2.102981304082541101e+03 9.011450806428773774e-02
2.102233781035458378e+03 -2.507491287923965251e-01
2.101486354428498089e+03 -2.287248177933152299e-02
2.100739024250926377e+03 -4.973681392664563300e-02
2.099991790492014843e+03 -1.266660760213456638e-01
2.099244653141035087e+03 8.144770920804396408e-02
2.098497612187256891e+03 -2.228646231753161067e-01
2.097750667619953674e+03 -3.898364710030144953e-01
2.097003819428404313e+03 -2.796742104432783926e-01
2.096257067601884046e+03 -3.690120920613331190e-01
2.095510412129668111e+03 -1.547658414109935876e-01
2.094763853001040843e+03 1.807889067907956712e-02
2.094017390205281117e+03 -6.896218673977994040e-01
2.093271023731673267e+03 3.834517769022571243e-01
2.092524753569497989e+03 -2.395095039726028718e-01
2.091778579708048710e+03 2.242038793695000365e-01
2.091032502136604307e+03 -4.436768189073876378e-01
2.090286520844458209e+03 1.410245560756576977e-01
2.089540635820902025e+03 2.239759038223689824e-01
2.088794847055225546e+03 1.396204213584222031e-01
2.088049154536722199e+03 1.239161331506479918e-01
2.087303558254687232e+03 -9.190254534546485332e-02
2.086558058198415893e+03 -3.799929424899001207e-01
2.085812654357207066e+03 -1.632933476678911366e-01
2.085067346720361456e+03 -1.097954681906685159e-01
2.084322135277181587e+03 -1.498840941558392814e-01
2.083577020016962706e+03 -1.347531297591826049e-01
2.082832000929018250e+03 -5.425939718141362667e-01
2.082087078002647104e+03 9.082782425834930173e-02
2.081342251227157249e+03 -1.665411689361385728e-01
2.080597520591860302e+03 8.130772168260819166e-02
2.079852886086062426e+03 1.149507351392066584e-01
2.079108347699075239e+03 -5.717534923342485476e-01
2.078363905420215815e+03 -2.514619372342244974e-01
2.077619559238795773e+03 -3.296679840092578417e-02
2.076875309144134008e+03 2.429358320268645843e-01
2.076131155125543955e+03 1.925792771117519619e-01
2.075387097172346330e+03 4.623682262934131204e-02
2.074643135273861844e+03 2.586354345608427585e-01
2.073899269419414850e+03 -1.856854418277547047e-01
2.073155499598326060e+03 -3.254271828787128062e-01
2.072411825799921644e+03 -8.515458857248558999e-02
2.071668248013525954e+03 -1.403558587353389842e-01
2.070924766228470617e+03 -1.674814676113733913e-01
2.070181380434085440e+03 1.116747928433715203e-02
2.069438090619696595e+03 -5.118566843955573153e-01
2.068694896774642984e+03 2.152212252681651172e-01
2.067951798888252597e+03 2.656062045646147562e-01
2.067208796949867974e+03 -4.986615714490381934e-02
2.066465890948822562e+03 5.403962271550353386e-02
2.065723080874453444e+03 -3.068490148038106047e-01
2.064980366716103163e+03 -5.003723943378787231e-01
2.064237748463112439e+03 8.576219581581594198e-02
2.063495226104825633e+03 -5.189794063239120542e-02
2.062752799630587106e+03 -2.664971411404982726e-01
2.062010469029741216e+03 4.526484457636550940e-02
2.061268234291637782e+03 -2.018433140188975461e-01
2.060526095405624801e+03 1.450127380073173988e-01
2.059784052361055728e+03 -5.379366066513100592e-02
2.059042105147280381e+03 -5.061543778297742380e-01
2.058300253753650395e+03 -1.270192992367534246e-01
2.057558498169524682e+03 8.231946666899446485e-02
2.056816838384260336e+03 3.931163456353762853e-01
2.056075274387212630e+03 -9.900908744966878394e-02
2.055333806167744115e+03 -2.564228294267394404e-01
2.054592433715215520e+03 1.663643210283521356e-01
2.053851157018985759e+03 1.536848388595568084e-02
2.053109976068424658e+03 -1.956819587970976826e-01
2.052368890852894765e+03 -2.533680954972529764e-01
2.051627901361762270e+03 3.777032301882164711e-02
2.050887007584402454e+03 1.862209543296786552e-03
2.050146209510177869e+03 -6.755289266915927293e-02
2.049405507128465615e+03 6.322059113895685256e-02
2.048664900428635519e+03 -1.569619369378384977e-01
2.047924389400066502e+03 2.283001493179298846e-01
2.047183974032130209e+03 2.127342882782697411e-02
2.046443654314209198e+03 2.562885750824397402e-01
2.045703430235678752e+03 1.893563830481901078e-01
2.044963301785919612e+03 -4.088173919521521649e-01
2.044223268954317973e+03 4.491978583176493012e-01
2.043483331730254577e+03 1.306746121003307670e-01
2.042743490103117438e+03 -1.597884932238798905e-01
2.042003744062290934e+03 1.552400624791346702e-03
2.041264093597163082e+03 -1.166766888500617716e-01
2.040524538697127355e+03 -4.710413836288759176e-02
2.039785079351573586e+03 -2.622156827072207319e-01
2.039045715549891611e+03 -3.445462171502898518e-02
2.038306447281480359e+03 2.698657387386743656e-02
2.037567274535731485e+03 1.517104645780296412e-01
2.036828197302047556e+03 8.515472319194171413e-02
2.036089215569822045e+03 8.262067971642876596e-02
2.035350329328457519e+03 8.494410786040067218e-02
2.034611538567358366e+03 -1.094030338949584236e-01
2.033872843275925334e+03 9.119875061612923994e-02
2.033134243443562809e+03 -1.134876969247878425e-01
2.032395739059680636e+03 1.854422187983304493e-01
2.031657330113683201e+03 -1.607821762741512561e-01
2.030919016594980349e+03 -1.500882820924347716e-01
2.030180798492985559e+03 1.097063203176950330e-01
2.029442675797108677e+03 -3.101146633254831322e-02
2.028704648496765003e+03 1.588266875871484005e-02
2.027966716581371657e+03 6.206169891267836886e-02
2.027228880040342119e+03 1.991827485314719148e-01
2.026491138863097149e+03 -1.403702094973496850e-01
2.025753493039057503e+03 -2.084942291715085605e-01
2.025015942557640301e+03 -1.732826954276240304e-03
2.024278487408273577e+03 8.208739689687208352e-02
2.023541127580379907e+03 4.057182335038685139e-02
2.022803863063383687e+03 -7.184147918453528958e-02
2.022066693846716589e+03 1.884535375163831974e-02
2.021329619919804827e+03 -7.184435859611204567e-02
2.020592641272076435e+03 -1.080467633318465612e-02
2.019855757892966722e+03 -9.441411378415322242e-02
2.019118969771909178e+03 6.319046085968391124e-02
2.018382276898340933e+03 -8.955238836668011695e-03
2.017645679261691839e+03 -1.637986747125127485e-01
2.016909176851406301e+03 -7.106153359186738981e-03
2.016172769656921446e+03 7.893831680900001771e-03
2.015436457667678042e+03 1.331370753768020866e-02
2.014700240873120492e+03 9.554785206412658161e-02
2.013964119262687746e+03 1.505303881354582152e-01
2.013228092825831482e+03 5.256058615076641266e-02
2.012492161551996105e+03 2.041572279339880572e-02
2.011756325430631478e+03 2.317160301080348206e-01
2.011020584451185641e+03 -1.363066897917995512e-01
2.010284938603110277e+03 1.311063458842274820e-01
2.009549387875860702e+03 -3.557824593746925640e-02
2.008813932258886780e+03 1.220460826981411007e-01
2.008078571741651103e+03 -3.540266897894416287e-01
2.007343306313607172e+03 1.295054467833031409e-01
2.006608135964213943e+03 -1.280185338742116374e-01
2.005873060682935829e+03 -4.652249564848645602e-02
2.005138080459229968e+03 -2.199622550045525655e-03
2.004403195282562592e+03 9.649284449963230897e-03
2.003668405142398115e+03 2.039756118784283312e-01
2.002933710028202768e+03 -8.080659324850557323e-02
2.002199109929446422e+03 -9.403572171132075497e-02
2.001464604835595310e+03 -1.102819030879127471e-01
2.000730194736122940e+03 2.504189731839956672e-03
1.999995879620502819e+03 1.657539628777394622e-02
1.999261659478206639e+03 1.214866709613017792e-01
1.998527534298711544e+03 -8.210150133161028471e-03
1.997793504071494681e+03 1.085984745806964913e-01
1.997059568786036834e+03 -6.922893156331164088e-02
1.996325728431811513e+03 4.370866957179948831e-02
1.995591982998306776e+03 1.007756633038243005e-01
1.994858332475001589e+03 2.059176045018986656e-01
1.994124776851384013e+03 1.115829662143545120e-01
1.993391316116934831e+03 -9.958425742086129961e-02
1.992657950261149381e+03 1.020198565375205896e-01
1.991924679273510264e+03 -7.770960957293936155e-02
1.991191503143511000e+03 1.499838519884785261e-02
1.990458421860645103e+03 -1.751577279885512678e-02
1.989725435414402455e+03 8.082599116832728248e-02
1.988992543794282028e+03 3.795263492473738287e-02
1.988259746989775522e+03 -2.780479526916905184e-02
1.987527044990383729e+03 -1.845847287179031926e-03
1.986794437785609261e+03 -7.410325249087616750e-02
1.986061925364949275e+03 4.749201891777184159e-02
1.985329507717908200e+03 3.690323633934282366e-02
1.984597184833988649e+03 -1.123955948428815438e-01
1.983864956702698692e+03 -3.795251604587317196e-02
1.983132823313544577e+03 -7.334729102046934172e-03
1.982400784656030737e+03 4.069304807729233475e-02
1.981668840719672517e+03 1.692352701553052341e-01
1.980936991493981623e+03 5.181653370235118211e-03
1.980205236968469762e+03 5.509505451383336222e-02
1.979473577132646824e+03 1.533462776416422667e-02
1.978742011976039066e+03 -2.918477927439714834e-02
1.978010541488154558e+03 1.177976204765281143e-01
1.977279165658517741e+03 3.396042140395998804e-02
1.976547884476649415e+03 -4.177968426456316053e-02
1.975816697932066745e+03 -6.464845269932088800e-02
1.975085606014299628e+03 7.430320015290070579e-02
1.974354608712868867e+03 6.329994683643593023e-02
1.973623706017302538e+03 -1.395976462499245660e-03
1.972892897917128721e+03 -4.512440196569735690e-02
1.972162184401877312e+03 8.603230511957692117e-02
1.971431565461080027e+03 -1.229105551550378622e-01
1.970701041084268581e+03 -1.183801840512799797e-01
1.969970611260974692e+03 1.688175978967104418e-01
1.969240275980740989e+03 -1.640662885999310747e-02
1.968510035233097369e+03 1.427254933789078306e-01
1.967779889007584643e+03 3.044464614070974129e-02
1.967049837293743622e+03 1.692692704142921903e-02
1.966319880081116935e+03 -8.199812299461166354e-02
1.965590017359245394e+03 6.602298988746087283e-02
1.964860249117677085e+03 3.835333008813514299e-02
1.964130575345954639e+03 1.714514611775403222e-02
1.963400996033624324e+03 1.189401729393082738e-02
1.962671511170241502e+03 8.158620308807947030e-02
1.961942120745350621e+03 4.214449760274230350e-02
1.961212824748507046e+03 3.223495341540924541e-02
1.960483623169262501e+03 1.061404907455591566e-02
1.959754515997175986e+03 -6.624386319121855493e-02
1.959025503221799227e+03 2.333493945375223616e-02
1.958296584832693043e+03 1.632609973406196624e-01
1.957567760819416435e+03 -7.668437188534533988e-02
1.956839031171528404e+03 -5.363784470871055254e-02
1.956110395878595227e+03 -9.288176841359513380e-02
1.955381854930179543e+03 1.813030310448899424e-02
1.954653408315847628e+03 9.422413633888970796e-02
1.953925056025163940e+03 5.024408746229846318e-03
1.953196798047700213e+03 8.468058719758979336e-02
1.952468634373024543e+03 5.172263771886039668e-02
1.951740564990708663e+03 -2.879516576331024244e-02
1.951012589890327945e+03 8.179199962625683870e-03
1.950284709061454123e+03 7.065664029144358427e-02
1.949556922493662569e+03 2.905439295830723745e-02
1.948829230176534111e+03 7.139551714516116643e-02
1.948101632099647759e+03 1.085820107132755806e-02
1.947374128252580704e+03 8.308146612595086744e-02
1.946646718624917412e+03 3.242067861789744987e-02
1.945919403206240531e+03 5.415149295186395123e-02
1.945192181986138166e+03 5.753134330345874292e-02
1.944465054954191146e+03 1.146912420720461318e-01
1.943738022099991213e+03 -6.317439874571305347e-02
1.943011083413128290e+03 1.796957117545195937e-01
1.942284238883190483e+03 4.653158061199013512e-02
1.941557488499776809e+03 -3.507844279767385887e-02
1.940830832252473556e+03 -8.378206794996935491e-02
1.940104270130877921e+03 1.147670007504297124e-02
1.939377802124592563e+03 8.772428596846509885e-02
1.938651428223209223e+03 -3.869402744721447962e-02
1.937925148416330558e+03 7.987296757277821679e-02
1.937198962693561043e+03 5.259015088740190413e-02
1.936472871044499698e+03 -1.574548735007095385e-03
1.935746873458750997e+03 -4.210610208138906851e-02
1.935020969925924874e+03 5.714164283537286060e-02
1.934295160435623984e+03 1.305414007386000719e-02
1.933569444977458261e+03 -2.920356855140069513e-02
1.932843823541041274e+03 2.642077498857377249e-02
1.932118296115984776e+03 4.126608672261714017e-02
1.931392862691896880e+03 -2.318936167390939565e-02
1.930667523258398433e+03 6.100744822177719528e-04
1.929942277805103004e+03 -5.905277219580306464e-02
1.929217126321631440e+03 1.339274520046704331e-01
1.928492068797599131e+03 2.245985386392221686e-02
1.927767105222630562e+03 3.107826342205096889e-02
1.927042235586346578e+03 1.509293035476085877e-02
1.926317459878369846e+03 -2.148318140204729526e-02
1.925592778088330306e+03 2.975688168280251830e-02
1.924868190205850624e+03 4.816886028514169582e-02
1.924143696220558923e+03 -1.973216425667303001e-02
1.923419296122086962e+03 -3.699535788804960042e-03
1.922694989900066503e+03 5.194466267329298642e-02
1.921970777544131124e+03 -1.135296522959251993e-02
1.921246659043912587e+03 3.932143293676789580e-02
1.920522634389049927e+03 7.333438502917158375e-02
1.919798703569176723e+03 7.083569448844670435e-02
1.919074866573935651e+03 2.771599115577987049e-02
1.918351123392963927e+03 -4.473603111283890738e-02
1.917627474015906046e+03 3.529407859019571825e-02
1.916903918432404680e+03 6.520721208880465858e-02
1.916180456632102505e+03 4.942196187834222570e-02
1.915457088604651290e+03 3.804881186772030022e-02
1.914733814339691889e+03 5.277446355477067447e-02
1.914010633826877893e+03 -5.498818979020066861e-02
1.913287547055861069e+03 1.950871781818816486e-02
1.912564554016291368e+03 3.735065440190279973e-02
1.911841654697820559e+03 -8.906051725747675396e-03
1.911118849090111325e+03 -1.997960445352328293e-02
1.910396137182815437e+03 4.212916911367464712e-02
1.909673518965590119e+03 7.708417399437224315e-02
1.908950994428098056e+03 -1.014205042852272046e-02
1.908228563559998292e+03 1.002908299128776187e-01
1.907506226350953511e+03 1.084000677378033628e-01
1.906783982790633672e+03 1.739343207375478040e-02
1.906061832868697820e+03 1.347330538482626947e-02
1.905339776574814096e+03 -4.916935633162336679e-03
1.904617813898652457e+03 3.081386472275116084e-02
1.903895944829884684e+03 2.949004749630752126e-02
1.903174169358182553e+03 2.981862494805647204e-02
1.902452487473217843e+03 1.368250957480219299e-01
1.901730899164664152e+03 7.244098512895470743e-02
1.901009404422200532e+03 6.657889129387341287e-02
1.900288003235502401e+03 1.260853614975910586e-01
1.899566695594250632e+03 3.063937072186028506e-03
1.898845481488124278e+03 5.142328021319357567e-02
1.898124360906806032e+03 5.595293676689394591e-02
1.897403333839982224e+03 1.246114164795589750e-02
1.896682400277333727e+03 1.360303844353461704e-03
1.895961560208552328e+03 -7.537409711070194168e-03
1.895240813623320719e+03 5.969192347209715394e-02
1.894520160511332506e+03 4.602121816276516508e-02
1.893799600862277657e+03 1.764612875272615275e-02
1.893079134665846141e+03 4.010593459251057813e-02
1.892358761911738839e+03 5.737459701828832165e-02
1.891638482589643900e+03 5.179985394809050181e-02
1.890918296689264025e+03 8.116820028101977280e-02
1.890198204200294640e+03 8.286776416430058356e-02
1.889478205112436626e+03 2.154625613653725694e-02
1.888758299415390866e+03 4.096460249024944794e-02
1.888038487098861879e+03 1.602076260642781511e-02
1.887318768152556004e+03 3.945325563273749392e-02
1.886599142566175942e+03 6.093363231150857734e-02
1.885879610329428033e+03 9.634029498175929185e-02
1.885160171432025891e+03 -1.386814440393931494e-02
1.884440825863677674e+03 5.049404499635800486e-02
1.883721573614096997e+03 1.143162941972588886e-01
1.883002414672993837e+03 5.123118015229418537e-02
1.882283349030087265e+03 3.050843665969936100e-02
1.881564376675092717e+03 8.790011404322227440e-02
1.880845497597725625e+03 1.026249032397479610e-01
1.880126711787706881e+03 4.027230967207864887e-02
1.879408019234761014e+03 3.597957673445237314e-02
1.878689419928603456e+03 -2.184276960282573697e-04
1.877970913858966014e+03 1.120735039327269422e-01
1.877252501015567759e+03 5.145554893128850144e-02
1.876534181388136858e+03 8.264053562031958844e-02
1.875815954966406935e+03 3.198251266382012153e-02
1.875097821740102518e+03 1.049885325241727424e-01
1.874379781698955412e+03 1.073137729532184365e-01
1.873661834832701061e+03 3.684506003513670497e-02
1.872943981131074906e+03 9.620973207387065532e-03
1.872226220583806935e+03 4.067155650618540369e-02
1.871508553180641684e+03 3.512631293169823921e-02
1.870790978911310958e+03 9.750231442091968070e-02
1.870073497765559296e+03 2.398360764407503690e-02
1.869356109733129415e+03 5.550997032127460290e-02
1.868638814803762216e+03 9.344398444727930464e-02
1.867921612967202236e+03 5.408346575460860201e-02
1.867204504213199471e+03 3.142833772445715462e-02
1.866487488531500276e+03 5.053826401345758862e-02
1.865770565911849189e+03 1.309693434525514106e-03
1.865053736344003482e+03 6.908615830741995922e-02
1.864336999817709511e+03 6.236257618023646060e-02
1.863620356322728185e+03 9.921052566379193194e-02
1.862903805848809498e+03 4.164745710147241958e-02
1.862187348385710720e+03 1.530964753432952595e-02
1.861470983923190943e+03 6.154030448108400997e-02
1.860754712451011073e+03 1.224384305963600178e-01
1.860038533958930202e+03 9.653337294317204664e-02
1.859322448436711056e+03 1.955518179644714222e-02
1.858606455874121821e+03 1.006209207878592804e-01
1.857890556260923404e+03 1.127854421524256308e-02
1.857174749586883991e+03 3.818845357339756275e-02
1.856459035841773584e+03 9.136520931657397815e-02
1.855743415015360370e+03 9.520752099564841475e-02
1.855027887097419807e+03 2.200182881970675144e-02
1.854312452077721900e+03 6.854427066692210524e-02
1.853597109946040291e+03 5.773940049905702809e-02
1.852881860692154078e+03 7.728750445183167617e-02
1.852166704305836902e+03 5.013605838603545084e-02
1.851451640776871500e+03 3.493802833717575551e-02
1.850736670095038789e+03 4.415761270074809730e-02
1.850021792250119688e+03 1.354415438053769849e-01
1.849307007231896932e+03 7.077763395381421463e-02
1.848592315030153259e+03 7.120224695864392495e-02
1.847877715634680499e+03 9.011824760154797664e-02
1.847163209035263208e+03 1.030272721917170758e-01
1.846448795221691398e+03 6.562707638499877538e-02
1.845734474183755083e+03 3.677615207305471451e-02
1.845020245911249731e+03 5.561287478485585356e-02
1.844306110393968993e+03 6.905122857597732755e-02
1.843592067621704700e+03 3.138649761525607457e-02
1.842878117584255961e+03 9.691657040401339962e-02
1.842164260271421881e+03 5.159604587370559409e-02
1.841450495672999750e+03 5.852779337751181504e-02
1.840736823778794133e+03 5.181439839464778430e-02
1.840023244578609592e+03 8.107069309155924552e-02
1.839309758062243418e+03 6.954983696656436010e-02
1.838596364219505631e+03 5.819262897454551692e-02
1.837883063040206252e+03 7.206563198656106006e-02
1.837169854514148028e+03 3.793254118305064426e-02
1.836456738631144617e+03 7.900833116535016520e-02
1.835743715381009679e+03 4.628295129243861772e-02
1.835030784753553235e+03 1.092792102917014285e-01
1.834317946738592582e+03 9.119941303063672233e-02
1.833605201325941380e+03 5.741768528325461723e-02
1.832892548505418745e+03 1.146763207770546827e-01
1.832179988266843793e+03 1.186663820898667121e-01
1.831467520600037460e+03 7.216409918508019661e-02
1.830755145494820681e+03 3.654416823122727531e-02
1.830042862941019848e+03 4.881498890259758361e-02
1.829330672928457716e+03 5.434091577024581510e-02
1.828618575446964314e+03 5.517991706948702918e-02
1.827906570486360579e+03 5.684950458410373275e-02
1.827194658036481997e+03 7.249066464400871768e-02
1.826482838087158598e+03 9.766731560465478565e-03
1.825771110628224051e+03 4.992518325923776118e-02
1.825059475649510205e+03 7.704166812635598882e-02
1.824347933140854366e+03 4.174393261234570635e-02
1.823636483092090202e+03 8.509969091443961298e-02
1.822925125493060477e+03 1.079901126871831429e-01
1.822213860333600678e+03 9.359496975136399888e-02
1.821502687603559025e+03 3.800735530573159243e-02
1.820791607292771005e+03 9.861799939732385223e-02
1.820080619391086657e+03 1.026881560613352173e-01
1.819369723888348744e+03 7.176440688709931348e-02
1.818658920774407306e+03 1.061859979000941562e-01
1.817948210039108744e+03 4.997582399230155598e-02
1.817237591672303097e+03 7.573104969171760847e-02
1.816527065663844041e+03 1.044572429065506597e-01
1.815816632003587074e+03 6.774007487298723540e-02
1.815106290681382234e+03 5.663581683144535556e-02
1.814396041687088655e+03 6.188461990194860096e-02
1.813685885010565471e+03 5.534288619959179534e-02
1.812975820641666360e+03 6.195078931674841832e-02
1.812265848570257731e+03 2.325544898553130041e-02
1.811555968786200538e+03 5.959018086885468218e-02
1.810846181279359371e+03 4.688098162616261000e-02
1.810136486039593365e+03 5.612438532797911495e-02
1.809426883056778024e+03 9.990336029540741736e-02
1.808717372320776121e+03 5.831827077759645789e-02
1.808007953821459523e+03 9.017757172308078772e-02
1.807298627548696459e+03 4.999351661256352247e-02
1.806589393492362433e+03 6.726265848080457965e-02
1.805880251642332951e+03 7.054755857536926245e-02
1.805171201988479879e+03 5.907945210137974940e-02
1.804462244520680542e+03 7.673301683862246425e-02
1.803753379228815902e+03 6.336861342784627649e-02
1.803044606102765101e+03 1.436114743594784637e-01
1.802335925132410921e+03 8.504597649642120505e-02
1.801627336307634323e+03 1.184715487220802110e-01
1.800918839618319907e+03 1.122434320388380619e-01
1.800210435054354093e+03 7.460240239698054387e-02
1.799502122605626937e+03 1.042019786874979204e-01
1.798793902262024858e+03 6.296664043255903453e-02
1.798085774013436094e+03 1.822559411897772819e-02
1.797377737849756159e+03 9.972132185449214536e-02
1.796669793760875109e+03 8.756113852643170048e-02
1.795961941736695735e+03 8.268463021918390221e-02
1.795254181767102637e+03 7.671709811398870482e-02
1.794546513842002241e+03 1.067024204128008691e-01
1.793838937951291882e+03 9.527800871169214703e-02
1.793131454084872530e+03 1.111239245480860061e-01
1.792424062232645156e+03 1.093665968642936470e-01
1.791716762384512549e+03 4.817671115924895830e-02
1.791009554530384776e+03 2.942278180304290156e-02
1.790302438660162807e+03 5.486653488789334371e-02
1.789595414763758527e+03 8.121417478363883447e-02
1.788888482831078363e+03 7.922488455331945512e-02
1.788181642852037839e+03 8.903346031461599475e-02
1.787474894816548840e+03 9.886705324631740732e-02
1.786768238714521431e+03 7.062828082745928326e-02
1.786061674535874772e+03 6.349820427499637543e-02
1.785355202270526206e+03 7.699541186626471245e-02
1.784648821908393074e+03 5.792875741408002460e-02
1.783942533439394538e+03 5.965624761311243140e-02
1.783236336853453395e+03 1.035784270518131378e-01
1.782530232140494263e+03 1.034025187267759993e-01
1.781824219290438123e+03 6.875704788449672755e-02
1.781118298293213229e+03 9.449704366807161471e-02
1.780412469138747838e+03 6.538051487540645634e-02
1.779706731816968386e+03 6.317596355659764462e-02
1.779001086317806767e+03 9.809292589355450565e-02
1.778295532631194874e+03 8.858729008590914000e-02
1.777590070747064601e+03 8.812577899416959570e-02
1.776884700655355118e+03 1.178894123438249536e-01
1.776179422345994681e+03 1.074723699307312264e-01
1.775474235808929734e+03 1.244109070332166112e-01
1.774769141034097629e+03 8.142755230850540205e-02
1.774064138011435716e+03 1.416041263859858790e-01
1.773359226730888622e+03 1.084880233694671264e-01
1.772654407182399154e+03 1.121932674637834970e-01
1.771949679355913759e+03 1.086273946901130105e-01
1.771245043241377061e+03 1.189273822897983501e-01
1.770540498828739146e+03 1.070433395974541985e-01
1.769836046107950096e+03 9.643923035706729319e-02
1.769131685068958177e+03 8.500460200023378377e-02
1.768427415701718928e+03 9.720110221081268431e-02
1.767723237996186072e+03 8.029001208416976232e-02
1.767019151942313329e+03 9.012894130268707393e-02
1.766315157530059878e+03 9.708255250289450633e-02
1.765611254749384898e+03 7.843542993684528286e-02
1.764907443590242110e+03 1.034391091023448145e-01
1.764203724042601607e+03 7.335602728384625626e-02
1.763500096096422567e+03 1.213936470935565309e-01
1.762796559741667807e+03 1.258038413314344073e-01
1.762093114968303780e+03 1.426918302351301293e-01
1.761389761766300580e+03 8.914554969418975183e-02
1.760686500125624661e+03 1.416654988832968531e-01
1.759983330036247935e+03 7.991950922898832799e-02
1.759280251488142312e+03 1.002674557904245367e-01
1.758577264471279705e+03 9.037683628238224465e-02
1.757874368975633843e+03 1.237151153520045233e-01
1.757171564991183914e+03 1.146492009238425230e-01
1.756468852507905467e+03 1.227998117686763119e-01
1.755766231515781328e+03 1.147189467428518239e-01
1.755063702004787046e+03 1.021316513294170947e-01
1.754361263964907266e+03 1.340625246538156845e-01
1.753658917386126632e+03 1.300647459560069774e-01
1.752956662258427968e+03 1.262717102559559601e-01
1.752254498571797740e+03 1.431186324046597735e-01
1.751552426316229685e+03 1.448455984545368447e-01
1.750850445481706629e+03 1.664655033958465091e-01
1.750148556058222312e+03 1.016313539475276612e-01
1.749446758035768653e+03 1.509007779864058874e-01
1.748745051404341211e+03 1.482576790897923436e-01
1.748043436153933726e+03 1.386757860852111668e-01
1.747341912274545393e+03 1.428732181808722301e-01
1.746640479756169952e+03 1.782268271596830767e-01
1.745939138588812057e+03 1.603146918695784739e-01
1.745237888762472721e+03 1.468033630368405784e-01
1.744536730267149323e+03 1.222088333605490656e-01
1.743835663092853792e+03 1.440285963348912901e-01
1.743134687229587144e+03 1.703016925352190125e-01
1.742433802667359487e+03 1.477399064892463976e-01
1.741733009396177295e+03 1.738004842257775961e-01
1.741032307406050677e+03 1.842682111953872492e-01
1.740331696686993382e+03 2.045080838192827877e-01
1.739631177229017339e+03 1.877878923626914998e-01
1.738930749022136297e+03 1.911913313358536703e-01
1.738230412056367641e+03 1.974280142989492670e-01
1.737530166321730576e+03 2.365500348710717349e-01
1.736830011808242489e+03 1.671648910721762471e-01
1.736129948505920765e+03 2.004348926968902711e-01
1.735429976404793706e+03 1.900314899160255866e-01
1.734730095494880516e+03 2.054230300636814277e-01
1.734030305766205856e+03 1.993638006783773342e-01
1.733330607208798028e+03 2.223672277336576630e-01
1.732630999812685332e+03 2.331502383918708787e-01
1.731931483567896066e+03 2.054544346991575565e-01
1.731232058464463989e+03 1.930982656939794206e-01
1.730532724492415582e+03 2.872949132164454022e-01
1.729833481641790058e+03 2.234119450013203056e-01
1.729134329902619356e+03 2.317105070934314948e-01
1.728435269264940871e+03 2.124963302093275386e-01
1.727736299718795635e+03 2.410544493992021198e-01
1.727037421254221044e+03 2.029735848428363687e-01
1.726338633861258131e+03 2.140285661360262492e-01
1.725639937529949748e+03 2.212292507342863979e-01
1.724941332250338746e+03 2.286002905594816947e-01
1.724242818012475254e+03 2.048838051859835918e-01
1.723544394806403943e+03 2.190137099768161566e-01
1.722846062622169484e+03 1.758786396432653887e-01
1.722147821449827461e+03 2.328482258462553078e-01
1.721449671279428003e+03 1.843770370235494338e-01
1.720751612101019418e+03 1.992239138461774917e-01
1.720053643904662749e+03 1.682498810859305305e-01
1.719355766680413581e+03 1.671870844654989030e-01
1.718657980418325678e+03 1.411999996095852916e-01
1.717960285108458265e+03 2.314271775755659954e-01
1.717262680740872383e+03 1.904172075565979116e-01
1.716565167305632713e+03 1.707260945113608930e-01
1.715867744792798476e+03 2.150475310539648188e-01
1.715170413192434353e+03 1.240267322547367185e-01
1.714473172494610480e+03 1.126784470775016450e-01
1.713776022689391539e+03 1.375191133982985869e-01
1.713078963766847664e+03 1.296170970501520914e-01
1.712381995717048994e+03 8.898831978670741771e-02
1.711685118530069303e+03 8.884310928161136267e-02
1.710988332195980547e+03 7.181162986341925458e-02
1.710291636704860139e+03 5.446787532774961804e-02
1.709595032046781853e+03 3.791929876084180334e-02
1.708898518211823102e+03 1.177337228303668992e-01
1.708202095190063119e+03 9.799033281630196990e-02
1.707505762971588410e+03 7.796675361727277431e-02
1.706809521546478209e+03 1.312379540039406711e-01
1.706113370904813564e+03 7.957316350881465938e-02
1.705417311036682804e+03 6.134281125526395984e-02
1.704721341932170617e+03 8.289209639880068536e-02
1.704025463581370786e+03 1.138565915413516788e-01
1.703329675974366182e+03 1.085491518095216684e-01
1.702633979101252407e+03 2.926626992643135278e-02
1.701938372952121426e+03 9.360507852731013087e-03
1.701242857517067023e+03 3.639031257861065349e-02
1.700547432786182981e+03 3.337144410268102351e-02
1.699852098749568540e+03 6.767099468449133681e-02
1.699156855397324762e+03 3.023308639769483816e-02
1.698461702719547247e+03 7.327793490621710426e-02
1.697766640706338876e+03 4.031272156192106104e-02
1.697071669347804345e+03 9.491036273039681059e-02
1.696376788634046534e+03 1.707093094518213894e-02
1.695681998555171958e+03 3.424484151261381754e-02
1.694987299101290773e+03 6.867707175014257925e-02
1.694292690262505857e+03 3.254243200405448205e-02
1.693598172028931003e+03 3.315383389684948418e-02
1.692903744390680004e+03 5.538440278360505509e-02
1.692209407337861194e+03 3.177660260698118161e-02
1.691515160860595643e+03 2.656519408637128543e-02
1.690821004948995324e+03 2.830701549165342418e-02
1.690126939593177667e+03 2.454020955764935064e-02
1.689432964783263742e+03 1.540902944361345964e-02
1.688739080509372798e+03 4.301321445888121181e-02
1.688045286761631360e+03 3.226182537588587890e-02
1.687351583530156859e+03 1.949696565675184540e-02
1.686657970805079458e+03 5.087318184542787697e-02
1.685964448576522045e+03 7.656891816866408240e-02
1.685271016834612965e+03 5.138468270268584104e-02
1.684577675569482381e+03 -2.196431684953871824e-02
1.683884424771262275e+03 -4.337369203742107160e-02
1.683191264430086449e+03 -1.758782688205370523e-02
1.682498194536085066e+03 -2.012762311971640766e-02
1.681805215079395566e+03 -2.329532617899947311e-02
1.681112326050153570e+03 1.572850458414797384e-02
1.680419527438500154e+03 8.218624614272120044e-03
1.679726819234572758e+03 1.803023482112984383e-02
1.679034201428512461e+03 1.941471248026810847e-03
1.678341674010462157e+03 -3.510075204830090390e-02
1.677649236970566562e+03 2.320578327103326940e-02
1.676956890298970393e+03 5.782770594600598196e-02
1.676264633985823821e+03 1.734285422631983570e-02
1.675572468021273380e+03 3.180367322599316621e-02
1.674880392395467425e+03 3.047318679815269951e-02
1.674188407098559765e+03 4.677390362468538711e-03
1.673496512120702391e+03 7.623530536321547479e-02
1.672804707452050934e+03 3.005093364326774652e-02
1.672112993082759203e+03 1.116085451190193881e-02
1.671421369002986467e+03 4.778169011773052838e-02
1.670729835202890172e+03 5.427292184045376389e-02
1.670038391672631406e+03 9.695533549318686994e-02
1.669347038402373073e+03 9.357311121254170694e-02
1.668655775382276261e+03 4.525730517217885218e-02
1.667964602602507512e+03 4.769817836873400246e-02
1.667273520053233369e+03 9.769469589272410104e-02
1.666582527724618558e+03 1.267076593053236555e-01
1.665891625606835078e+03 7.307016413367994900e-02
1.665200813690053110e+03 8.049917233302630870e-02
1.664510091964442836e+03 7.144160919815745192e-02
1.663819460420179894e+03 1.976770724034350168e-01
1.663128919047438103e+03 1.609117052857117203e-01
1.662438467836393102e+03 1.819798687717786301e-01
1.661748106777225985e+03 1.592617082082543600e-01
1.661057835860112391e+03 1.758787855327798577e-01
1.660367655075237053e+03 2.265569939171762082e-01
1.659677564412781066e+03 2.459891285812466633e-01
1.658987563862923707e+03 2.493285693319715057e-01
1.658297653415855166e+03 2.018648404283173159e-01
1.657607833061763813e+03 2.753354063174549005e-01
1.656918102790832563e+03 3.188849084509122744e-01
1.656228462593253425e+03 3.735062519387035707e-01
1.655538912459218409e+03 3.622179861744425633e-01
1.654849452378917704e+03 4.289703598047248101e-01
1.654160082342548776e+03 4.244332086261085601e-01
1.653470802340305454e+03 4.243469500818231599e-01
1.652781612362383385e+03 5.068846307109944327e-01
1.652092512398981853e+03 5.367825626662211524e-01
1.651403502440301963e+03 5.979504857048094646e-01
1.650714582476544820e+03 6.165639689654853761e-01
1.650025752497911526e+03 6.108943553362843337e-01
1.649337012494606824e+03 5.855037960661091390e-01
1.648648362456839095e+03 7.022310006005603178e-01
1.647959802374813080e+03 6.920800010533222357e-01
1.647271332238738978e+03 7.174529954597415049e-01
1.646582952038825169e+03 7.640618023062982767e-01
1.645894661765285491e+03 7.376335962106468358e-01
1.645206461408330142e+03 8.058044983944130379e-01
1.644518350958176597e+03 8.367133475434487266e-01
1.643830330405038694e+03 8.505700957482026370e-01
1.643142399739135726e+03 9.182192449332499118e-01
1.642454558950686987e+03 8.927294894819058912e-01
1.641766808029909953e+03 8.629882396808250533e-01
1.641079146967025736e+03 9.201609802249848258e-01
1.640391575752264544e+03 9.990426767273953290e-01
1.639704094375845671e+03 9.430478025036723722e-01
1.639016702827995687e+03 1.000000000000000000e+00
1.638329401098942981e+03 8.593823604524274407e-01
1.637642189178917761e+03 9.065931611004720558e-01
1.636955067058150235e+03 9.265390815634381161e-01
1.636268034726870610e+03 8.820951001605096264e-01
1.635581092175316371e+03 9.221160110404887922e-01
1.634894239393719545e+03 8.879503274921437539e-01
1.634207476372315796e+03 8.314952353121578543e-01
1.633520803101346246e+03 8.054683191452074453e-01
1.632834219571048379e+03 7.544930149017721188e-01
1.632147725771663318e+03 7.961846343416743021e-01
1.631461321693434002e+03 8.243774578002642794e-01
1.630775007326603372e+03 7.911503413125091644e-01
1.630088782661418009e+03 7.483883581253559791e-01
1.629402647688122670e+03 7.024868970898034970e-01
1.628716602396969392e+03 7.464659625068924553e-01
1.628030646778202936e+03 6.686168604381313996e-01
1.627344780822077155e+03 5.734983587876668620e-01
1.626659004518845904e+03 6.407223497529945799e-01
1.625973317858757582e+03 5.644158643754716431e-01
1.625287720832075138e+03 5.308676060108550310e-01
1.624602213429050607e+03 4.911686247174431585e-01
1.623916795639945121e+03 4.855925551580352328e-01
1.623231467455016173e+03 4.867800637508410411e-01
1.622546228864528530e+03 3.188513039229321500e-01
1.621861079858741505e+03 4.711615896738096110e-01
1.621176020427919866e+03 3.607240396329502441e-01
1.620491050562330202e+03 3.389323375415527195e-01
1.619806170252242737e+03 3.232565842709423376e-01
1.619121379487920422e+03 3.644291356454006925e-01
1.618436678259638938e+03 3.623245796208574565e-01
1.617752066557664875e+03 2.342568735531408153e-01
1.617067544372273915e+03 2.828274683435940684e-01
1.616383111693739920e+03 2.149254507327459651e-01
1.615698768512340393e+03 2.915250208359045914e-01
1.615014514818352836e+03 2.183046052866995379e-01
1.614330350602052931e+03 1.929935884710249350e-01
1.613646275853723637e+03 2.241304790449369921e-01
1.612962290563644274e+03 1.824734621229583686e-01
1.612278394722103258e+03 8.944016122064857299e-02
1.611594588319378090e+03 8.670575631722980681e-02
1.610910871345760825e+03 8.215213241575919367e-02
1.610227243791539877e+03 1.573943513131723093e-01
1.609543705646998205e+03 1.522460285557838966e-01
1.608860256902433321e+03 1.390059419948608543e-01
1.608176897548133638e+03 8.300175824105746059e-02
1.607493627574389393e+03 2.966075441760739756e-02
1.606810446971501733e+03 7.440323639485835194e-02
1.606127355729764531e+03 1.349294146262132454e-01
1.605444353839475298e+03 3.825483078453940228e-02
1.604761441290931543e+03 1.372044230723499202e-02
1.604078618074438054e+03 9.277483929360813564e-02
1.603395884180295980e+03 8.857707136590198607e-03
1.602713239598808286e+03 1.973412023100572579e-02
1.602030684320277942e+03 3.826315228093082887e-02
1.601348218335017009e+03 7.807522197029863331e-02
1.600665841633328455e+03 7.961680559557393622e-02
1.599983554205524342e+03 6.367566938576667279e-02
1.599301356041914914e+03 4.854596728076965989e-02
1.598619247132812234e+03 1.123460032789678070e-01
1.597937227468532001e+03 3.601186097991313645e-02
1.597255297039386278e+03 -1.399777271806195399e-02
1.596573455835696222e+03 -3.743990098315222448e-02
1.595891703847777535e+03 3.587930896758331073e-02
1.595210041065951373e+03 -1.188375349699381626e-02
1.594528467480535255e+03 3.556712351483136414e-02
1.593846983081855797e+03 6.695049008226448828e-02
1.593165587860237792e+03 8.979306659621258402e-02
1.592484281806002400e+03 -3.514182433204443567e-02
1.591803064909481691e+03 4.079466189770399043e-02
1.591121937160998641e+03 1.657104600845990539e-02
1.590440898550888960e+03 -5.587480979596781867e-03
1.589759949069481081e+03 3.216444083118120273e-02
1.589079088707108895e+03 4.143579902284796196e-02
1.588398317454104472e+03 8.685090155020892821e-02
1.587717635300805341e+03 -7.652022615141363705e-03
1.587037042237549031e+03 6.823828521914199891e-03
1.586356538254673069e+03 -8.969979405272270057e-03
1.585676123342520441e+03 6.521245620142587796e-02
1.584995797491428675e+03 3.677699588777703921e-02
1.584315560691744395e+03 2.026922212618722033e-02
1.583635412933810585e+03 7.016921140250628741e-02
1.582955354207972050e+03 -2.333378453408013753e-02
1.582275384504577232e+03 -1.843542716845558357e-02
1.581595503813976393e+03 4.198430611430897796e-02
1.580915712126517974e+03 -1.246152039456830014e-02
1.580236009432555875e+03 4.749672673400032880e-02
1.579556395722442176e+03 6.127211055325577915e-02
1.578876870986530776e+03 -5.670821617204434978e-02
1.578197435215177393e+03 -4.774744689770805614e-03
1.577518088398743203e+03 -3.217974009757222555e-03
1.576838830527582104e+03 -5.833017755833529161e-02
1.576159661592058910e+03 6.953525229485033043e-02
1.575480581582536615e+03 6.606751264791943697e-03
1.574801590489372757e+03 -2.049125887274646368e-02
1.574122688302937604e+03 9.638695979470040739e-03
1.573443875013595971e+03 8.680702766884833624e-03
1.572765150611714489e+03 -4.299587504001942118e-02
1.572086515087665248e+03 2.533235168813966712e-03
1.571407968431814879e+03 3.739207140529832163e-02
1.570729510634537291e+03 2.448325532129288704e-02
1.570051141686210030e+03 4.407630516233530804e-02
1.569372861577201547e+03 -3.321308947366660019e-02
1.568694670297894845e+03 -1.345195534532454482e-02
1.568016567838662013e+03 -3.566710241804986470e-02
1.567338554189886054e+03 -1.291055260142003891e-01
1.566660629341948152e+03 7.632816506764061870e-02
1.565982793285229491e+03 8.700846593495599468e-02
1.565305046010113074e+03 1.574761365477554947e-03
1.564627387506985542e+03 -4.026365532707631978e-02
1.563949817766233537e+03 9.408216743880806754e-02
1.563272336778243698e+03 9.492792443606362651e-02
1.562594944533408125e+03 1.700856392025333619e-02
1.561917641022115276e+03 3.998588666438413625e-02
1.561240426234762708e+03 1.767547627776716590e-02
1.560563300161735242e+03 7.796682216020843492e-02
1.559886262793437709e+03 -4.136014962913939046e-03
1.559209314120264025e+03 -5.826963306188714248e-03
1.558532454132609928e+03 2.795773014806765544e-02
1.557855682820878428e+03 3.135866760732531483e-02
1.557179000175468900e+03 9.371202159505651053e-02
1.556502406186782537e+03 1.227465757280009340e-01
1.555825900845229626e+03 1.143535882342276155e-01
1.555149484141209541e+03 1.484590888818864141e-01
1.554473156065132571e+03 1.105761267940892495e-01
1.553796916607403546e+03 5.497933995853310218e-02
1.553120765758438210e+03 8.363717124266131786e-02
1.552444703508643215e+03 1.186841383764254826e-01
1.551768729848434305e+03 1.155532419103007385e-01
1.551092844768223586e+03 -1.580963018270975518e-02
1.550417048258428622e+03 1.154005219108389657e-01
1.549741340309466977e+03 1.407995747342318804e-01
1.549065720911756216e+03 8.205700144691306652e-02
1.548390190055715721e+03 1.037104070660609667e-01
1.547714747731770331e+03 9.800504991103711760e-02
1.547039393930337610e+03 1.885916335536358124e-01
1.546364128641846037e+03 1.035507229745387253e-01
1.545688951856722269e+03 1.470956147451827345e-01
1.545013863565391148e+03 5.566005713522081261e-02
1.544338863758284788e+03 1.420663938776747237e-01
1.543663952425828029e+03 4.562605250126967882e-02
1.542989129558460263e+03 5.738843403586443154e-02
1.542314395146606330e+03 1.661020312551677869e-01
1.541639749180707440e+03 3.525864880792323186e-02
1.540965191651197529e+03 1.637982052096311758e-01
1.540290722548512349e+03 9.195161815028952967e-02
1.539616341863091293e+03 8.818244038455616551e-02
1.538942049585379209e+03 1.069885465182035811e-01
1.538267845705811851e+03 9.225633513701780863e-02
1.537593730214839525e+03 1.380977688862062569e-01
1.536919703102899803e+03 1.407712228808058463e-01
1.536245764360442990e+03 1.703053584197363191e-01
1.535571913977913937e+03 2.039479287167592636e-01
1.534898151945768404e+03 1.807178559615258695e-01
1.534224478254449423e+03 9.687598598952516793e-02
1.533550892894414574e+03 1.035712931722084507e-01
1.532877395856112344e+03 2.000351818900449885e-01
1.532203987130002133e+03 1.151220764925700718e-01
1.531530666706537886e+03 7.937344170809278177e-02
1.530857434576177184e+03 1.114784135617714611e-01
1.530184290729383065e+03 1.663104080939715734e-01
1.529511235156611292e+03 2.593144370290169365e-02
1.528838267848326723e+03 8.296913031931947569e-02
1.528165388794992396e+03 1.414204567545209734e-01
1.527492597987074987e+03 1.597253532606026649e-01
1.526819895415037536e+03 1.686805215980531625e-01
1.526147281069352175e+03 9.930191605565077961e-02
1.525474754940487401e+03 1.497062983278224790e-01
1.524802317018911708e+03 2.039004912347734400e-01
1.524129967295099050e+03 1.356285752358768193e-01
1.523457705759523378e+03 1.995346058613316556e-02
1.522785532402660465e+03 1.569054196484401531e-01
1.522113447214986081e+03 2.101919130383536616e-01
1.521441450186975999e+03 1.473998081134595128e-01
1.520769541309115084e+03 2.337142783030559112e-01
1.520097720571879108e+03 2.050316528812872741e-01
1.519425987965756576e+03 1.770360434215160206e-01
1.518754343481226897e+03 1.348399679994006228e-01
1.518082787108776756e+03 1.577669078355985466e-01
1.517411318838892839e+03 9.668504006928177463e-02
1.516739938662060013e+03 2.377793150194220106e-01
1.516068646568775875e+03 2.019594684510540028e-01
1.515397442549523475e+03 8.827034945038314540e-02
1.514726326594802231e+03 1.510806089580614964e-01
1.514055298695102465e+03 1.675708866560003674e-01
1.513384358840919958e+03 2.365838279894077745e-01
1.512713507022752310e+03 1.779631892729060805e-01
1.512042743231095301e+03 1.880892596781694737e-01
1.511372067456453806e+03 2.837077974122251267e-01
1.510701479689327243e+03 1.375200380709536152e-01
1.510030979920216851e+03 3.150410553228394916e-01
1.509360568139627503e+03 1.845469640756415286e-01
1.508690244338065895e+03 2.401904270418809828e-01
1.508020008506035083e+03 3.980269010490199025e-04
1.507349860634049037e+03 2.291969181606495487e-01
1.506679800712618089e+03 2.170250212214603625e-01
1.506009828732247115e+03 1.451377213440171177e-01
1.505339944683453723e+03 8.074160809850093601e-02
1.504670148556753702e+03 9.047053585214955007e-02
1.504000440342659203e+03 1.671992420019941805e-01
1.503330820031687836e+03 1.448088592116082429e-01
1.502661287614360845e+03 1.887459020028746937e-01
1.501991843081195839e+03 3.061515909396345658e-01
1.501322486422715883e+03 2.676167933058770654e-01
1.500653217629442224e+03 2.653652277650236369e-01
1.499984036691901565e+03 1.877998887372139547e-01
1.499314943600620609e+03 3.309321333709314694e-01
1.498645938346122421e+03 1.585550545087869856e-01
1.497977020918939161e+03 2.692695011872847655e-01
1.497308191309599351e+03 2.073818905537727353e-01
1.496639449508636972e+03 2.246349062736430757e-01
1.495970795506582363e+03 1.380416353597568035e-01
1.495302229293971322e+03 2.723556181795233067e-01
1.494633750861339649e+03 1.680573244656587140e-01
1.493965360199224961e+03 7.558919975093518484e-02
1.493297057298168511e+03 6.620554289415464533e-02
1.492628842148706099e+03 2.251113833358708849e-01
1.491960714741384436e+03 1.886455078873697511e-01
1.491292675066742959e+03 2.479052414678460936e-01
1.490624723115324741e+03 2.773587362799870282e-01
1.489956858877681952e+03 3.910069493080139957e-01
1.489289082344357666e+03 1.811637480321938998e-01
1.488621393505900414e+03 3.489854260469103520e-01
1.487953792352866003e+03 1.983815671296938754e-01
1.487286278875799326e+03 1.617484325930896027e-01
1.486618853065259827e+03 1.097739268832065990e-01
1.485951514911797858e+03 3.563380275447016743e-01
1.485284264405971044e+03 3.276486211491666523e-03
1.484617101538337010e+03 3.013116431972087117e-01
1.483950026299457022e+03 8.946154562032876401e-02
1.483283038679888705e+03 3.227798658854595382e-01
1.482616138670195141e+03 9.730484162355376720e-02
1.481949326260941234e+03 3.284795255341554920e-01
1.481282601442688247e+03 2.000840407900249251e-01
1.480615964206004719e+03 1.332623683734371900e-01
1.479949414541461010e+03 1.888218927178076378e-01
1.479282952439622022e+03 1.406807825655676525e-01
1.478616577891058114e+03 3.218317974032105511e-01
1.477950290886346920e+03 9.168171512058588546e-02
1.477284091416056981e+03 2.434329756085692742e-01
1.476617979470764112e+03 1.452267927574378559e-01
1.475951955041045949e+03 3.095275674237232821e-01
1.475286018117480126e+03 4.058148480650165535e-01
1.474620168690646096e+03 1.924088819317128218e-01
1.473954406751123315e+03 1.907198597478641233e-01
1.473288732289493055e+03 2.270535499109125055e-01
1.472623145296340226e+03 3.149784073890707914e-01
1.471957645762255197e+03 2.618995957680279596e-01
1.471292233677815602e+03 2.447956203268090158e-01
1.470626909033615448e+03 4.646289972296625131e-02
1.469961671820241463e+03 2.661771724681000761e-01
1.469296522028284016e+03 8.733265710323608044e-02
1.468631459648335294e+03 5.042042593879803025e-01
1.467966484670994760e+03 4.032427979032952581e-01
1.467301597086850961e+03 4.710474699749379046e-01
1.466636796886501543e+03 2.952043680119321167e-01
1.465972084060545967e+03 6.229347569106026272e-01
1.465307458599583697e+03 3.268366904764810066e-01
1.464642920494214195e+03 4.722565429725898434e-01
1.463978469735044200e+03 4.042708195109951386e-01
1.463314106312671356e+03 1.845300853908522776e-01
1.462649830217704221e+03 3.329811318164483946e-01
1.461985641440747713e+03 4.187954789814782308e-01
1.461321539972414030e+03 3.326182708293030088e-01
1.460657525803309909e+03 3.581668246092795105e-01
1.459993598924045727e+03 4.922168858370822853e-01
1.459329759325231862e+03 2.137337308680042625e-01
1.458666006997487784e+03 4.418955218177773592e-01
1.458002341931427509e+03 5.023905860410263768e-01
1.457338764117663231e+03 2.341539903561928315e-01
1.456675273546818062e+03 3.205273435498753321e-01
1.456011870209509652e+03 2.564997178360177710e-01
1.455348554096359294e+03 3.845106722471161032e-01
1.454685325197990096e+03 3.930812713604766584e-01
1.454022183505025168e+03 6.789973428653265364e-01
1.453359129008089440e+03 4.273758915497815059e-01
1.452696161697809657e+03 6.300142428987219878e-01
1.452033281564818026e+03 2.418505109936685826e-01
1.451370488599737655e+03 4.401444012002774797e-01
1.450707782793204387e+03 2.741811503862363053e-01
1.450045164135850428e+03 4.876088014933559478e-01
1.449382632618307980e+03 2.614060378339470025e-01
1.448720188231214706e+03 4.018080202328181971e-01
1.448057830965204630e+03 2.289585193148749032e-01
1.447395560810919051e+03 5.122343581131777457e-01
1.446733377758997449e+03 5.299514023281053365e-01
1.446071281800079305e+03 4.096119791404391752e-01
1.445409272924805919e+03 5.336328812187357551e-01
1.444747351123825865e+03 4.924798970364179795e-01
1.444085516387782263e+03 5.068914985168091469e-01
1.443423768707321869e+03 -1.802765125441255500e-01
1.442762108073093259e+03 1.881025366877241978e-01
1.442100534475746827e+03 3.319340569258289464e-01
1.441439047905931147e+03 3.404391424070847272e-01
1.440777648354303892e+03 3.276017490816935940e-01
1.440116335811515455e+03 6.115466876607188462e-01
1.439455110268223507e+03 1.726264910844060585e-01
1.438793971715085718e+03 4.922828078463205026e-01
1.438132920142754301e+03 5.651227598043256917e-01
1.437471955541897842e+03 5.616910920795298301e-01
1.436811077903170371e+03 3.188846831386314418e-01
1.436150287217240475e+03 -2.601733795713929709e-01
1.435489583474769461e+03 3.811819019256536545e-01
1.434828966666422275e+03 5.193973645117091475e-01
1.434168436782869321e+03 -2.829106667225180297e-02
1.433507993814775546e+03 1.922542137561549305e-02
1.432847637752813171e+03 2.744930291531221256e-01
1.432187368587650781e+03 3.042405419125502331e-01
1.431527186309964236e+03 1.641361286200362646e-01
1.430867090910427578e+03 5.001874053362042050e-01
1.430207082379713029e+03 1.709396579819452006e-02
1.429547160708503725e+03 -1.118015652687481681e-01
1.428887325887471889e+03 2.243443087138390635e-01
1.428227577907302475e+03 -1.236078309323958707e-01
1.427567916758673164e+03 7.007892742683015097e-01
1.426908342432268910e+03 8.927823817636769410e-02
1.426248854918776487e+03 -1.705351479819814664e-01
1.425589454208875395e+03 3.972606533216448410e-01
1.424930140293257864e+03 5.010082089766126900e-01
1.424270913162610668e+03 3.488626307984596386e-01
1.423611772807624220e+03 2.642913624863811317e-01
1.422952719218990751e+03 -2.494034611825418635e-01
1.422293752387398854e+03 -1.059674115453095034e-01
1.421634872303551674e+03 3.933540623338849240e-01
1.420976078958135986e+03 -1.803463341471439885e-01
1.420317372341853115e+03 4.123160920975164068e-01
1.419658752445404389e+03 6.075376618871938250e-01
1.419000219259483856e+03 1.314014166812949580e-01
1.418341772774796482e+03 2.501757860454131149e-02
1.417683412982045411e+03 -1.205936129484372621e-01
1.417025139871931970e+03 9.022577084050324714e-02
1.416366953435168398e+03 -2.565546066643737411e-01
1.415708853662456022e+03 -2.616163252096305111e-02
1.415050840544505263e+03 -2.057166022774485625e-01
1.414392914072026542e+03 3.371385891927722867e-01
1.413735074235732100e+03 -4.256586340355494880e-01
1.413077321026334175e+03 5.967273957077613433e-01
1.412419654434546828e+03 1.565968131100464039e-02
1.411762074451085937e+03 -2.837207749700267345e-01
1.411104581066669198e+03 -1.449897918866102364e-01
1.410447174272016127e+03 3.794376514596324856e-01
1.409789854057846242e+03 2.092962226809627624e-01
1.409132620414880876e+03 3.336301267365778811e-01
1.408475473333843183e+03 -2.327113599490539808e-01
1.407818412805458138e+03 -3.510214597601581388e-01
1.407161438820448893e+03 8.138068640037040558e-01
1.406504551369547698e+03 -2.406946395811757899e-01
1.405847750443477707e+03 -5.418224190852335420e-01
1.405191036032972988e+03 5.586706789665093487e-01
1.404534408128763971e+03 -2.803946992120892601e-01
1.403877866721586543e+03 -3.124110332592595560e-02
1.403221411802171133e+03 3.319972373414025180e-01
1.402565043361253629e+03 5.305294370512730895e-02
1.401908761389573556e+03 5.373876375251439574e-01
1.401252565877868619e+03 -1.977630589638738612e-01
1.400596456816880163e+03 8.861319021908632410e-01
1.399940434197349532e+03 -6.627639495874400322e-02
1.399284498010016250e+03 2.669242839149619240e-01
1.398628648245630757e+03 6.324358518684034536e-01
1.397972884894934396e+03 2.717915668178668212e-02
1.397317207948677606e+03 -7.009935612840324515e-01
1.396661617397605369e+03 -6.969255620062041467e-01
1.396006113232473581e+03 -6.618018848763883577e-01
1.395350695444029043e+03 2.248316565302883596e-01
1.394695364023025832e+03 1.521140980131760190e-01
1.394040118960219843e+03 -1.770936773826290167e-01
1.393384960246366973e+03 -1.741239422732895892e-01
1.392729887872223117e+03 3.853050014022241232e-01
1.392074901828547809e+03 -1.028700532709879018e-01
1.391420002106100583e+03 2.012955724160855608e-01
1.390765188695644611e+03 1.010536972648800116e-02
1.390110461587941245e+03 -1.787456989783595129e-02
1.389455820773759115e+03 3.396554853132118246e-01
1.388801266243857754e+03 -1.018952569119191631e+00
1.388146797989009428e+03 -1.789268826664013878e-01
1.387492415999979130e+03 -8.615493505757260140e-01
1.386838120267540944e+03 -9.334351794860887841e-01
1.386183910782465318e+03 -2.551556791101267652e-01
1.385529787535524520e+03 3.145398022051137943e-02
1.384875750517494453e+03 -2.441258872601627383e-01
1.384221799719149203e+03 8.708379857578197880e-01
1.383567935131266495e+03 -1.072097881369922678e+00
1.382914156744625870e+03 6.520734214565351294e-01
1.382260464550008692e+03 1.597235705840025499e-01
1.381606858538194501e+03 -1.214575671159466574e-02
1.380953338699968299e+03 -1.090426276735704025e+00
1.380299905026111446e+03 1.144279841454391711e-01
1.379646557507416219e+03 -8.612856636864228976e-01
1.378993296134662160e+03 1.921555316853564011e-01
1.378340120898641544e+03 2.435939897249600750e-01
1.377687031790146648e+03 3.993066013740397685e-03
1.377034028799966109e+03 -8.855043898070197317e-01
1.376381111918895840e+03 -1.040647883413381436e+00
1.375728281137728118e+03 -5.959819840525547585e-01
1.375075536447260674e+03 -1.062217888739681149e+00
1.374422877838287604e+03 -6.705448945757095380e-01
1.373770305301610279e+03 -9.560720952552694829e-01
1.373117818828030067e+03 9.583819292100093090e-01
1.372465418408346522e+03 5.225897724728786331e-01
1.371813104033362833e+03 4.027829862725718635e-01
1.371160875693885828e+03 7.147035071424349129e-01
1.370508733380716876e+03 -8.308636505397832828e-01
1.369856677084668263e+03 -1.768960497342917826e+00
1.369204706796546816e+03 -1.893671777451795935e+00
1.368552822507161181e+03 -2.432485626551379010e+00
1.367901024207325463e+03 -2.763591022621526783e+00
1.367249311887851945e+03 -5.655825604101792914e-01
1.366597685539552913e+03 -1.627421403279631473e+00
1.365946145153247926e+03 1.467094867049662521e-01
1.365294690719752907e+03 -4.615349623576955884e-01
1.364643322229885598e+03 5.786342395568568747e-02
1.363992039674469197e+03 -3.659484564432499698e-02
1.363340843044321446e+03 -9.450045125211762320e-01
1.362689732330267361e+03 -2.117684865617040224e-01
1.362038707523130142e+03 6.020056771692368081e-01
1.361387768613738444e+03 -1.602622669330591165e+00
1.360736915592917285e+03 -1.270406765285835959e+00
1.360086148451498957e+03 2.233867139978519933e+00
1.359435467180306659e+03 -2.543081620844072965e+00
1.358784871770178142e+03 1.292204752467560169e+00
1.358134362211945700e+03 4.856330389202272169e-02
1.357483938496439805e+03 -1.251008600705206808e+00
1.356833600614501847e+03 5.580887063585477925e-01
1.356183348556962301e+03 2.047799684247193774e-01
1.355533182314668011e+03 6.885577063049552748e-01
1.354883101878453090e+03 5.592750539807157528e-01
1.354233107239162564e+03 -4.334651606885005393e+00
1.353583198387637822e+03 -8.392306852372664050e-01
1.352933375314722070e+03 -4.232867338513809363e-01
1.352283638011263974e+03 1.639648081923712031e+00
1.351633986468108560e+03 2.315730299225684519e+00
1.350984420676108130e+03 -1.648947971656663958e+00
1.350334940626107709e+03 -3.608335302097413155e+00
1.349685546308961420e+03 3.201946705901737023e+00
1.349036237715521565e+03 -3.557517433123040362e+00
1.348387014836645903e+03 2.359771481629036050e+00
1.347737877663184918e+03 4.932779074388858320e-01
1.347088826185998187e+03 3.212301806610557087e+00
1.346439860395947107e+03 -1.020787047409568160e+00
1.345790980283885801e+03 1.639611203482899571e+00
1.345142185840682941e+03 -1.951915513074570008e+00
1.344493477057196287e+03 1.506877470553526610e+00
1.343844853924290874e+03 3.606049766255159827e+00
1.343196316432833555e+03 -3.479060420796706410e+00
1.342547864573693005e+03 -3.578080718925277459e+00
1.341899498337736077e+03 -1.725575806444371807e+00
1.341251217715831444e+03 -3.757123596076302974e+00
1.340603022698851419e+03 -1.136817579208332951e+01
1.339954913277671949e+03 -3.245498508450342268e+00
1.339306889443163527e+03 -6.631179194980260094e-01
1.338658951186203922e+03 2.087586918066534736e+00
1.338011098497669082e+03 5.948096056515399077e+00
1.337363331368440413e+03 5.717646336688392283e-02
1.336715649789395684e+03 -6.529274245272763677e-01
1.336068053751414482e+03 4.691638051891294126e+00
1.335420543245381850e+03 8.199859454390198144e-01
1.334773118262182834e+03 5.033741476966575590e+00
1.334125778792700658e+03 1.242126533605478977e+00
1.333478524827824003e+03 3.383955911753735890e+00
1.332831356358441553e+03 -6.407017517171741616e+00
1.332184273375445628e+03 -5.737523466613125400e+00
1.331537275869723089e+03 -3.860018163016492476e+00
1.330890363832168077e+03 1.904806084998259097e+00
1.330243537253676550e+03 -3.455946385438975366e+00
1.329596796125142646e+03 -7.221724829023192349e+00
1.328950140437464142e+03 -1.085397496040238430e+01
1.328303570181538817e+03 3.682509604982049378e+00
1.327657085348268083e+03 -7.507089981599592399e+00
1.327010685928551538e+03 -6.580597372899057440e+00
1.326364371913292416e+03 3.832738155137052072e+00
1.325718143293393950e+03 -1.209034586557020452e+00
1.325072000059764832e+03 2.088414964327655721e+00
1.324425942203310115e+03 1.435431048577744306e+01
1.323779969714936669e+03 -3.535132702984415509e+00
1.323134082585556826e+03 8.513543844336212141e-01
1.322488280806082912e+03 1.127212543338335493e+01
1.321842564367421801e+03 -1.414014103513534293e+00
1.321196933260493097e+03 1.463150919315244103e+01
1.320551387476210948e+03 -2.959828855063891151e+00
1.319905927005493140e+03 -6.643141888930065520e+00
1.319260551839255641e+03 -2.550423363623201656e+00
1.318615261968418054e+03 -3.721986078174092660e-01
1.317970057383903622e+03 1.110712287418372135e+01
1.317324938076637409e+03 4.279553644146423252e+00
1.316679904037537199e+03 1.193766690057375612e+01
1.316034955257533511e+03 -6.140920980957134567e+00
1.315390091727551408e+03 4.423881400985395729e+00
1.314745313438519588e+03 -1.988129334735933185e+01
1.314100620381366753e+03 -2.328493385623958467e+00
1.313456012547025239e+03 7.150780617821809848e+00
1.312811489926425565e+03 -2.752861872964973244e+01
1.312167052510505528e+03 1.914157538295478389e+01
1.311522700290195644e+03 1.335333072627222961e+01
1.310878433256437347e+03 1.950781756410525647e+00
1.310234251400166613e+03 5.983865465045918874e+00
1.309590154712323056e+03 -7.913629277092476544e-01
1.308946143183846289e+03 -6.993714327501962202e+00
1.308302216805683202e+03 3.734942151449335057e+00
1.307658375568771589e+03 6.946469056865254288e+00
1.307014619464063799e+03 1.210993038075983108e+01
1.306370948482501262e+03 -7.830058861280460469e+00
1.305727362615032689e+03 7.190294845045384520e+00
1.305083861852612245e+03 2.395707758199506543e+01
1.304440446186185000e+03 -1.216929497733768528e+01
1.303797115606705120e+03 1.349632537211134675e+01
1.303153870105128590e+03 1.474276770512072510e+01
1.302510709672409575e+03 -1.674311317809740984e+01
1.301867634299502242e+03 -2.985301209888648000e+00
1.301224643977368032e+03 1.645785115675119314e+01
1.300581738696964749e+03 2.660775616039540159e-01
1.299938918449253833e+03 -2.091087341193860194e+00
1.299296183225196728e+03 -1.669634710931161337e+01
1.298653533015760331e+03 -5.580072859697146725e+00
1.298010967811906085e+03 2.812897886862005947e+01
1.297368487604600887e+03 -1.274475947066749271e+01
1.296726092384815274e+03 -6.490543736381657602e+00
1.296083782143514327e+03 -6.301010163696563637e+00
1.295441556871674038e+03 -1.384331330933848747e+01
1.294799416560263126e+03 -3.888093969611245981e+00
1.294157361200257583e+03 1.002966757821667088e+01
1.293515390782629765e+03 1.248775519451954530e+00
1.292873505298359305e+03 2.423626502822794038e+01
1.292231704738420376e+03 -1.807578953966558188e+01
1.291589989093796248e+03 1.080423247345371784e+01
1.290948358355462915e+03 2.349004167856516290e+01
1.290306812514405465e+03 -1.929828283115475074e+01
1.289665351561608986e+03 1.052546280338980544e+01
1.289023975488056749e+03 1.254813041804214180e+01
1.288382684284735660e+03 -3.375959272182392112e+00
1.287741477942630809e+03 -1.643155004040137257e+01
1.287100356452734559e+03 2.336536176191946623e+01
1.286459319806035637e+03 1.768197865710379402e+00
1.285818367993528227e+03 -3.351247294724175596e+00
1.285177501006204693e+03 2.556050933415563975e+01
1.284536718835059219e+03 2.924587351633488197e+01
1.283896021471089625e+03 -4.484179741849381173e+01
1.283255408905290096e+03 2.057181268038474897e+01
1.282614881128663910e+03 -2.569352654269147962e+01
1.281974438132208888e+03 -4.104223286873583021e+01
1.281334079906930128e+03 -2.672517188723377757e+01
1.280693806443827270e+03 3.826244395991169966e+01
1.280053617733905412e+03 -4.166080816423275479e+01
1.279413513768175108e+03 5.305173493038935817e+01
1.278773494537637816e+03 2.445565828280762233e+01
1.278133560033305912e+03 4.414950838494108964e+00
1.277493710246189949e+03 -4.439092662783007626e+01
1.276853945167302300e+03 -2.826369801731773634e+01
1.276214264787653519e+03 -8.369630969135405607e+00
1.275574669098259619e+03 6.796404814592683863e+01
1.274935158090138430e+03 3.301280230688071526e+01
1.274295731754304143e+03 -1.347684589033250546e+01
1.273656390081780046e+03 2.156285409841852285e+01
1.273017133063582150e+03 3.380872903696616305e+00
1.272377960690731925e+03 3.722325941732811572e+01
1.271738872954258113e+03 -8.293528721586556074e+00
1.271099869845178546e+03 1.238029439858652836e+01
1.270460951354523786e+03 1.333351920131002544e+01
1.269822117473318940e+03 6.827726979168021515e+00
1.269183368192594571e+03 -9.874527878243169354e+00
1.268544703503377605e+03 -2.781787463507059854e+01
1.267906123396702242e+03 -8.042673701345702142e+00
1.267267627863600865e+03 2.232396583724342065e+01
1.266629216895109494e+03 -1.337005395586490053e+01
1.265990890482262330e+03 -4.595038853459940675e+00
1.265352648616093575e+03 1.884191632775881686e+01
1.264714491287648343e+03 -1.961010615553624881e+00
1.264076418487962655e+03 2.858082789898916332e+01
1.263438430208077989e+03 4.377189561602219214e+01
1.262800526439037640e+03 1.666340933678475622e+01
1.262162707171886723e+03 2.763959631823709984e+01
1.261524972397672173e+03 2.733059377095384690e+01
1.260887322107435466e+03 1.161913802690920927e-01
1.260249756292234451e+03 2.716810739792178353e+01
1.259612274943110606e+03 -1.827218460762016150e+01
1.258974878051116320e+03 -2.330620112265490818e+01
1.258337565607307624e+03 -1.094974183616643515e+01
1.257700337602738728e+03 -1.520489961407243662e+01
1.257063194028463840e+03 3.624124034170419506e+00
1.256426134875538992e+03 -1.068385526877657554e+01
1.255789160135023849e+03 8.871189365297357909e+00
1.255152269797978079e+03 2.888143139450431818e+01
1.254515463855463167e+03 2.143337978880019179e+01
1.253878742298540601e+03 -1.101136772890176374e+01
1.253242105118273685e+03 2.432868886748391546e+01
1.252605552305731180e+03 1.978921704121051661e+01
1.251969083851978212e+03 4.269584809686178062e+01
1.251332699748083542e+03 2.540289536043895069e+01
1.250696399985114112e+03 -1.462168285004178259e+01
1.250060184554144143e+03 -6.550858327040552354e+01
1.249424053446246035e+03 -3.022646510723665259e+01
1.248788006652490367e+03 1.128404362272265260e+00
1.248152044163956816e+03 6.713436797602405193e+01
1.247516165971717783e+03 1.351829245093535725e+01
1.246880372066854761e+03 3.170278149539455370e+01
1.246244662440447428e+03 -1.205952712666062432e+01
1.245609037083571820e+03 4.351832106988312887e+01
1.244973495987316710e+03 1.142799156077368750e+01
1.244338039142763591e+03 1.911098300998902388e+01
1.243702666540995779e+03 1.408576758061064460e+01
1.243067378173100224e+03 -1.838639041100520188e+01
1.242432174030167516e+03 -2.775238670514167083e+01
1.241797054103284609e+03 8.046462046013935776e+00
1.241162018383542090e+03 2.725739376511276291e+01
1.240527066862034189e+03 4.318046034931073507e+01
1.239892199529853315e+03 3.363576122376190369e+01
1.239257416378093694e+03 4.540806545217024848e+01
1.238622717397853194e+03 9.685679301719758882e+01
1.237988102580229679e+03 -4.484141523827160825e+01
1.237353571916319197e+03 -1.426672525666172220e+01
1.236719125397226890e+03 -3.635616683422124140e+01
1.236084763014052442e+03 9.399235184793116815e+00
1.235450484757899176e+03 -2.583167403400402407e+01
1.234816290619870415e+03 -2.442212022419442974e+01
1.234182180591078577e+03 7.431315079462576989e+01
1.233548154662625166e+03 -3.555458703834627698e+00
1.232914212825618961e+03 3.289937027908998601e+01
1.232280355071176018e+03 -1.704467197162648162e+01
1.231646581390405117e+03 3.819501693730293113e+01
1.231012891774416858e+03 -1.592673746417102087e+01
1.230379286214329113e+03 3.463596733742139833e+01
1.229745764701256121e+03 3.664724925786079979e+01
1.229112327226317575e+03 -1.356796098132133821e+01
1.228478973780633169e+03 -1.243835987112982622e+01
1.227845704355320777e+03 -8.109517621613562710e+00
1.227212518941501912e+03 -2.720377923710393375e+01
1.226579417530299907e+03 5.850855053333026135e+00
1.225946400112839910e+03 -1.305438928057801462e+01
1.225313466680247075e+03 2.441927473144663452e+01
1.224680617223652007e+03 -3.478672619195413063e+01
1.224047851734178039e+03 -4.485743720307691973e+01
1.223415170202959416e+03 1.224113400641579652e+01
1.222782572621128566e+03 1.641357439194293732e+01
1.222150058979812457e+03 -3.068276217215037249e+01
1.221517629270152611e+03 2.862205460433500903e+01
1.220885283483279636e+03 2.720288921503064472e+01
1.220253021610333235e+03 -2.617492533108924135e+01
1.219620843642451291e+03 -6.958742464665292005e+00
1.218988749570773507e+03 -6.787199768813197309e+00
1.218356739386443223e+03 -1.334141372852407770e+01
1.217724813080598324e+03 -4.621292022684289513e+00
1.217092970644389425e+03 -3.659895346368482905e+01
1.216461212068958048e+03 3.059165412272819395e+01
1.215829537345452991e+03 -2.499523744935558867e+01
1.215197946465019413e+03 -1.575773923749345151e+01
1.214566439418807931e+03 -3.378091091652502431e+00
1.213935016197974619e+03 1.811360573730804191e+01
1.213303676793666455e+03 -3.457678820915619866e+01
1.212672421197041331e+03 -3.131505950798644733e+01
1.212041249399253502e+03 1.779621280568812836e+01
1.211410161391457223e+03 1.500257866378288796e+01
1.210779157164815842e+03 7.966051623577822483e+00
1.210148236710483616e+03 -1.548451446761445105e+01
1.209517400019623892e+03 5.012717265544563361e+01
1.208886647083400021e+03 -4.717311962158280636e+01
1.208255977892973533e+03 4.294328186713761397e+01
1.207625392439511415e+03 -3.463722450977150658e+01
1.206994890714178837e+03 -3.978539424793256529e+01
1.206364472708146423e+03 -1.340112282320018799e+01
1.205734138412581160e+03 2.449574457967524488e+00
1.205103887818655494e+03 6.604430218025265198e+00
1.204473720917540049e+03 -5.579918748962752417e+00
1.203843637700409090e+03 1.898117676926269315e+00
1.203213638158438698e+03 -5.653698142058660281e+00
1.202583722282803137e+03 2.694656767017491461e+01
1.201953890064683947e+03 -3.210354592177438349e+00
1.201324141495255390e+03 -3.440373367770999380e+01
1.200694476565702644e+03 -1.477678117391034718e+01
1.200064895267203610e+03 6.166609273116061729e+01
1.199435397590945286e+03 1.200994572771976152e+02
1.198805983528111028e+03 2.029974901006357157e+01
1.198176653069887834e+03 9.677187740222599643e+00
1.197547406207462700e+03 -2.297169106118995074e+01
1.196918242932024441e+03 -6.484453334785793110e+00
1.196289163234763691e+03 2.437084704889456788e+01
1.195660167106871086e+03 6.346709761126131596e-03
1.195031254539542715e+03 -7.314969149536821647e+01
1.194402425523969214e+03 2.677822139163083293e+01
1.193773680051352130e+03 -5.852107597644030790e+01
1.193145018112882099e+03 -1.851582370856903026e+01
1.192516439699764305e+03 1.171280853419083634e+01
1.191887944803194841e+03 4.399961231860249455e+00
1.191259533414378893e+03 -3.386604110242446808e+01
1.190631205524516190e+03 -2.583989677542349384e+01
1.190002961124813737e+03 1.356732417058768014e+01
1.189374800206473083e+03 1.181226398504466601e+01
1.188746722760708508e+03 5.874963285574031602e+01
1.188118728778719742e+03 -1.580654051187504550e+01
1.187490818251726523e+03 -6.420589082387526680e+00
1.186862991170932219e+03 2.838210773492267336e+01
