# Supplementary material for: Elevated concentrations cause upright alpha-synuclein conformation at lipid interfaces
Source: Nat Commun. 2023 Sep 18;14:5731. doi: 10.1038/s41467-023-39843-1 (PMC10507035; doi:10.1038/s41467-023-39843-1)
Supplement: Supplementary file 3 — Source Data [file 41467_2023_39843_MOESM3_ESM.zip › Source Data file/FigureS3/C/aS-DPPG_50uM-reproduction-NoFiltration_t = 18.47 to 21.15 hr_NormedToMaxOfAmideISSP.txt]

2.303734463863343990e+03 7.741249565988707060e-01
2.302961100516073202e+03 1.869301971403151796e+00
2.302187836495217198e+03 1.388703009063129601e+00
2.301414671789645581e+03 -1.187248739144049825e+00
2.300641606388224318e+03 -1.613788685836437864e+00
2.299868640279824831e+03 2.029991089688765460e-01
2.299095773453316724e+03 1.028148825605249422e-01
2.298323005897578696e+03 -2.932066954694784844e+00
2.297550337601480351e+03 2.333073645482484526e+00
2.296777768553902206e+03 4.704804676306930666e+00
2.296005298743721141e+03 7.850014401734114466e-01
2.295232928159812218e+03 4.872552074026085256e-01
2.294460656791063229e+03 4.873031068271935773e-01
2.293688484626352874e+03 -5.555807718952614910e-02
2.292916411654567128e+03 -2.880356631910027332e+00
2.292144437864588326e+03 1.371122062274019893e+00
2.291372563245306083e+03 -2.063599678160680462e+00
2.290600787785611828e+03 1.210907462764341913e+00
2.289829111474389720e+03 1.787010632469970384e+00
2.289057534300536645e+03 3.085177898462902468e-01
2.288286056252940398e+03 -2.188009273358940021e+00
2.287514677320499686e+03 -1.112414295902987016e+00
2.286743397492111399e+03 1.479807097808518046e+00
2.285972216756672424e+03 -5.182534269749126121e-01
2.285201135103079650e+03 -1.755502601802797713e+00
2.284430152520235424e+03 9.660867339347801730e-01
2.283659268997043910e+03 -3.073983391372969720e-01
2.282888484522407452e+03 1.548422279107395161e+00
2.282117799085232036e+03 1.671916496912564387e+00
2.281347212674421826e+03 1.735307283263071376e+00
2.280576725278890081e+03 -4.219758562142489566e+00
2.279806336887540965e+03 -1.515248998175907413e+00
2.279036047489289558e+03 -7.544389369582366056e-01
2.278265857073050938e+03 1.148681414667549694e+00
2.277495765627734727e+03 -8.895668115798939235e-01
2.276725773142261460e+03 -1.516105731242015420e+00
2.275955879605542577e+03 7.165471368158707333e-02
2.275186085006502253e+03 -1.445819823036211371e+00
2.274416389334062842e+03 1.137536117090009125e+00
2.273646792577141241e+03 -2.683603017867168816e+00
2.272877294724663443e+03 3.022024315609692091e-01
2.272107895765555440e+03 6.445277944631504496e-01
2.271338595688741407e+03 -3.179918157762007813e-01
2.270569394483152792e+03 2.000379557214563508e+00
2.269800292137719225e+03 -8.396701650022406760e-01
2.269031288641366700e+03 -9.432236191631134803e-01
2.268262383983035761e+03 1.480112436225221373e+00
2.267493578151652400e+03 2.647727093795513853e-01
2.266724871136160800e+03 1.993302570428575650e-03
2.265956262925490591e+03 1.275805990429878412e+00
2.265187753508585956e+03 -2.299779265284174201e-01
2.264419342874387439e+03 7.142833659777182431e-01
2.263651031011833766e+03 1.717410496828325250e+00
2.262882817909867299e+03 3.398966849675663093e-01
2.262114703557437679e+03 -7.781004493281200585e-01
2.261346687943489087e+03 -3.838552364374564707e+00
2.260578771056969344e+03 -1.023938684373571356e-01
2.259810952886826271e+03 -2.357356691998742093e+00
2.259043233422013145e+03 -8.086459982161897653e-02
2.258275612651483243e+03 -4.426871973797460447e-01
2.257508090564189843e+03 -6.700251629198536452e-02
2.256740667149086221e+03 8.978717188139001548e-01
2.255973342395132931e+03 -1.285254169228046806e+00
2.255206116291286889e+03 -1.564929730586100520e+00
2.254438988826506829e+03 6.341012184513168393e-01
2.253671959989755123e+03 -2.340947143256128182e+00
2.252905029769999601e+03 1.655744756495085346e+00
2.252138198156198996e+03 -6.098882923781407950e-01
2.251371465137321138e+03 1.545755926400465885e+00
2.250604830702335676e+03 6.627989534749991751e-01
2.249838294840208619e+03 4.157272793298135150e-01
2.249071857539915072e+03 -1.295761472544370019e+00
2.248305518790422866e+03 1.655424361010267909e+00
2.247539278580708924e+03 1.174053658318948479e+00
2.246773136899746532e+03 -2.487828148477713608e+00
2.246007093736514435e+03 -8.064110234586466808e-01
2.245241149079989555e+03 -2.021650279440173392e+00
2.244475302919152455e+03 1.261187891167902198e+00
2.243709555242985516e+03 -2.865427215414638518e+00
2.242943906040469301e+03 2.701611871371876750e-01
2.242178355300591647e+03 1.034149669634035318e+00
2.241412903012336756e+03 -3.604472719878606957e-01
2.240647549164688826e+03 1.774460822754811318e+00
2.239882293746642972e+03 -3.413928661387101160e-01
2.239117136747185214e+03 -5.712482971568419998e-01
2.238352078155308845e+03 5.863777567363881449e-01
2.237587117960008982e+03 -5.446015303804536689e-01
2.236822256150277099e+03 -6.969216521947256826e-01
2.236057492715113767e+03 -4.217707979886014535e-01
2.235292827643517739e+03 -1.608452089138958208e+00
2.234528260924482311e+03 1.606496387907019666e-02
2.233763792547013509e+03 1.303812029374561865e+00
2.232999422500115543e+03 -4.360323972539714710e-01
2.232235150772790803e+03 1.901970300894628929e+00
2.231470977354043498e+03 -5.605060810803340621e-01
2.230706902232879656e+03 -2.202613182228956745e+00
2.229942925398314401e+03 4.284075955507939404e-01
2.229179046839351940e+03 -3.208269129988413626e-01
2.228415266545003760e+03 -1.125951120695249497e+00
2.227651584504288621e+03 2.201214066519942281e-01
2.226888000706219827e+03 2.360461888265134311e-01
2.226124515139808864e+03 -1.013138811944176432e+00
2.225361127794079948e+03 5.232191409266059301e-01
2.224597838658048204e+03 5.340567008517190795e-01
2.223834647720736029e+03 3.872344972381520645e-01
2.223071554971165824e+03 -1.097326816681223338e+00
2.222308560398359987e+03 -1.015105128572501458e+00
2.221545663991348192e+03 2.001669206262321199e-01
2.220782865739152840e+03 4.745884603202597529e-01
2.220020165630805423e+03 3.895348046107972029e-01
2.219257563655333797e+03 -7.102969903764968507e-01
2.218495059801771276e+03 1.016567484482524542e-01
2.217732654059149354e+03 -1.053399571102997312e+00
2.216970346416504981e+03 -7.165602043635352358e-02
2.216208136862869651e+03 1.045675499875481085e-01
2.215446025387287591e+03 -4.638212541359179597e-01
2.214684011978793933e+03 9.486711638414697945e-02
2.213922096626429266e+03 6.112441087347717517e-01
2.213160279319235997e+03 1.018000646938714143e-01
2.212398560046258353e+03 -8.510423724318229022e-01
2.211636938796540562e+03 8.890939964256790173e-02
2.210875415559132307e+03 2.373782063149251220e-01
2.210113990323077815e+03 -1.194372287205153427e+00
2.209352663077430407e+03 -2.054690891435995426e-01
2.208591433811237948e+03 -5.631224955291083134e-01
2.207830302513557399e+03 1.001721332655706176e+00
2.207069269173436624e+03 -8.303540523935543094e-01
2.206308333779938039e+03 -8.517389405181025053e-01
2.205547496322118604e+03 5.276008262205202914e-01
2.204786756789029823e+03 -5.246419503314112553e-01
2.204026115169743207e+03 -3.189834041288765187e-02
2.203265571453308439e+03 9.664924349798230674e-01
2.202505125628800670e+03 -3.210292990760376108e-01
2.201744777685276858e+03 4.195999831105156064e-01
2.200984527611806698e+03 -1.979679880371521261e-01
2.200224375397458061e+03 -5.815111118821661984e-01
2.199464321031297004e+03 2.427926284223903830e-01
2.198704364502398676e+03 -5.985824923049543056e-01
2.197944505799836406e+03 -1.169764569740475491e+00
2.197184744912681708e+03 4.055749675622845052e-01
2.196425081830009731e+03 8.300254707146398347e-01
2.195665516540895624e+03 -5.728642757026147780e-01
2.194906049034425450e+03 -3.523419268317756758e-01
2.194146679299672542e+03 2.497287143425653277e-01
2.193387407325721142e+03 2.854076903345144078e-01
2.192628233101651858e+03 4.216075138780738252e-01
2.191869156616554392e+03 -5.124799279040136435e-01
2.191110177859509349e+03 1.810153013826947266e-01
2.190351296819606432e+03 -5.237296593721056936e-01
2.189592513485937161e+03 1.488571018401491919e-01
2.188833827847591238e+03 1.063962481317747982e-01
2.188075239893658363e+03 -4.165609063686168123e-01
2.187316749613233696e+03 -2.335462245619636945e-01
2.186558356995414215e+03 3.533546472940242156e-01
2.185800062029295077e+03 -3.226560969488829339e-02
2.185041864703973260e+03 -8.057589403835417885e-01
2.184283765008551200e+03 -7.929443649383506321e-01
2.183525762932131329e+03 -2.672420927993890416e-01
2.182767858463812445e+03 2.231965637848221662e-01
2.182010051592700620e+03 -2.498777079810382828e-01
2.181252342307900108e+03 4.023141068434479273e-01
2.180494730598524256e+03 -5.378679543207233182e-01
2.179737216453673682e+03 6.583977446608896278e-01
2.178979799862465370e+03 -2.658341504344775563e-01
2.178222480814009032e+03 -1.079327700893452369e-01
2.177465259297418015e+03 2.322628723752243052e-01
2.176708135301807488e+03 9.194077004837028499e-03
2.175951108816292617e+03 9.207634096380365452e-02
2.175194179829992208e+03 1.012376101560521768e-01
2.174437348332026886e+03 1.022453853138410723e-01
2.173680614311517274e+03 -1.291086202959501050e-01
2.172923977757583998e+03 8.903475243534708650e-02
2.172167438659354957e+03 2.195223118353200331e-01
2.171410997005952595e+03 -4.641035159905666785e-02
2.170654652786504812e+03 -1.167659727716981594e-01
2.169898405990139509e+03 -4.537759004896588927e-02
2.169142256605988223e+03 -3.046368261573709213e-01
2.168386204623182493e+03 -1.151968698181086853e-01
2.167630250030855677e+03 -5.045415709820159078e-01
2.166874392818139313e+03 -2.512066528744071880e-01
2.166118632974174034e+03 -1.326091815633136106e-01
2.165362970488093197e+03 4.848417835886087435e-01
2.164607405349041073e+03 9.041289293183775097e-03
2.163851937546152840e+03 8.143108930030197850e-04
2.163096567068576405e+03 -4.010372373165371068e-02
2.162341293905452403e+03 -2.181970044046931123e-02
2.161586118045925105e+03 -7.407378359301642744e-04
2.160831039479142419e+03 -9.610303625816354889e-02
2.160076058194252255e+03 -3.101885423885261117e-01
2.159321174180406160e+03 -2.342189587309818077e-01
2.158566387426755682e+03 -1.694789907463839229e-01
2.157811697922450549e+03 -1.743611337866666708e-02
2.157057105656645945e+03 -1.957514814665846370e-01
2.156302610618500694e+03 -2.069507215100685037e-03
2.155548212797169981e+03 -2.436341718587934635e-01
2.154793912181812630e+03 -1.155615874851041863e-01
2.154039708761589281e+03 -2.644738431471732043e-01
2.153285602525660579e+03 -3.232620130431762551e-01
2.152531593463194440e+03 -4.743200336240151194e-02
2.151777681563349688e+03 -1.131797030245431657e-01
2.151023866815296060e+03 -4.170804972742089833e-01
2.150270149208203293e+03 -4.513135113173990381e-02
2.149516528731235667e+03 3.897186437903733813e-02
2.148763005373572014e+03 -1.267558424336027445e-01
2.148009579124376614e+03 1.169773113961472960e-01
2.147256249972826481e+03 1.133329270758490770e-01
2.146503017908102265e+03 -1.802984588268447264e-01
2.145749882919371885e+03 1.822469740606370014e-01
2.144996844995821448e+03 -6.685373276092967942e-02
2.144243904126627967e+03 7.949704045593113111e-02
2.143491060300973913e+03 -2.196664638388932111e-01
2.142738313508041756e+03 -1.453096451939729916e-01
2.141985663737015784e+03 -3.290792507083031837e-01
2.141233110977082106e+03 2.433668273923507430e-01
2.140480655217426829e+03 -1.557421995159699035e-01
2.139728296447245157e+03 4.009783979219364025e-02
2.138976034655719559e+03 2.580419805198675975e-01
2.138223869832050696e+03 -6.627221550100112490e-02
2.137471801965426494e+03 3.859623151963360033e-01
2.136719831045042156e+03 1.292930586351268875e-02
2.135967957060096523e+03 -7.311479378912064120e-02
2.135216179999788437e+03 -6.006876227831109416e-01
2.134464499853316738e+03 2.343491537540997871e-01
2.133712916609882086e+03 1.408123939136291664e-02
2.132961430258686960e+03 -1.183025286583706120e-02
2.132210040788939295e+03 4.199574589620961446e-02
2.131458748189837934e+03 -1.576161755742493398e-01
2.130707552450596268e+03 -3.660422624441674877e-01
2.129956453560418595e+03 1.684099894223131944e-01
2.129205451508520127e+03 -2.031700639462150626e-01
2.128454546284110620e+03 -2.436236548046508479e-02
2.127703737876405285e+03 -5.111585654834858161e-01
2.126953026274613876e+03 8.638381387735007133e-02
2.126202411467957063e+03 -1.235909883217595345e-01
2.125451893445651876e+03 4.698932540948733833e-02
2.124701472196917166e+03 -1.570871331700977314e-01
2.123951147710973601e+03 -2.339967290710120128e-03
2.123200919977043668e+03 2.002385544096828285e-01
2.122450788984351675e+03 5.369772408655393986e-02
2.121700754722123747e+03 9.621250349835411275e-02
2.120950817179587830e+03 1.948503111082054984e-01
2.120200976345970048e+03 2.186650097524311664e-01
2.119451232210500166e+03 1.149400320660826959e-02
2.118701584762413404e+03 2.870434658803350941e-02
2.117952033990937707e+03 -1.685586779274231839e-01
2.117202579885311934e+03 -7.163345626350763051e-02
2.116453222434769486e+03 -2.263415365473166740e-01
2.115703961628549223e+03 -3.822986743185541325e-02
2.114954797455888183e+03 8.308511430122944574e-02
2.114205729906030683e+03 -2.672704774063593969e-01
2.113456758968213762e+03 6.496802964004601277e-02
2.112707884631687193e+03 1.681750757750678227e-01
2.111959106885691654e+03 5.763303888235694200e-03
2.111210425719475097e+03 -4.116836034134929712e-01
2.110461841122283658e+03 -9.670808943796990742e-02
2.109713353083370748e+03 -5.008700759795458798e-03
2.108964961591986139e+03 8.277975450648847365e-04
2.108216666637383241e+03 4.268819633704106636e-02
2.107468468208811828e+03 2.404619828480345223e-01
2.106720366295530766e+03 1.718434932009497151e-01
2.105972360886798924e+03 1.512739367639388648e-02
2.105224451971873350e+03 -1.038963062583779934e-01
2.104476639540012911e+03 5.802456770134086818e-03
2.103728923580481933e+03 6.776142222412433712e-03
2.102981304082541101e+03 -1.358710528161238829e-01
2.102233781035458378e+03 2.268071189923787923e-01
2.101486354428498089e+03 -6.014746488377810396e-02
2.100739024250926377e+03 2.287128869613399285e-01
2.099991790492014843e+03 3.160450485020696587e-01
2.099244653141035087e+03 5.902100747461402896e-02
2.098497612187256891e+03 -2.329691192283346937e-02
2.097750667619953674e+03 -1.202285996237664745e-01
2.097003819428404313e+03 2.375849095532574229e-01
2.096257067601884046e+03 9.784286820987602232e-03
2.095510412129668111e+03 -1.888171893615757657e-01
2.094763853001040843e+03 5.618413471791530028e-02
2.094017390205281117e+03 -4.534137450362761557e-02
2.093271023731673267e+03 4.243566364653779399e-02
2.092524753569497989e+03 -7.263254441514051252e-02
2.091778579708048710e+03 1.014486231681760858e-01
2.091032502136604307e+03 5.523129372751248850e-02
2.090286520844458209e+03 -8.938388076205909527e-02
2.089540635820902025e+03 -6.408893405030460788e-02
2.088794847055225546e+03 -7.800092666319149819e-03
2.088049154536722199e+03 7.308892861543699049e-02
2.087303558254687232e+03 -2.045123940679923202e-01
2.086558058198415893e+03 -1.752054757653909167e-01
2.085812654357207066e+03 -1.433091083561125467e-01
2.085067346720361456e+03 1.544148621048527514e-01
2.084322135277181587e+03 4.751985400707293278e-02
2.083577020016962706e+03 7.829236838288812549e-04
2.082832000929018250e+03 -1.907929082614694127e-01
2.082087078002647104e+03 3.498950544162439114e-01
2.081342251227157249e+03 2.072451268027042381e-02
2.080597520591860302e+03 -8.690769755357692639e-02
2.079852886086062426e+03 -9.890572547600402775e-02
2.079108347699075239e+03 4.393500019281131735e-02
2.078363905420215815e+03 -2.192775973754224061e-02
2.077619559238795773e+03 -4.125595453390112216e-02
2.076875309144134008e+03 -8.204377894446868158e-02
2.076131155125543955e+03 -1.051521081196273438e-01
2.075387097172346330e+03 -7.037765600368220409e-02
2.074643135273861844e+03 2.012477522520870199e-01
2.073899269419414850e+03 8.255529394609295579e-02
2.073155499598326060e+03 -2.480028121574075206e-02
2.072411825799921644e+03 1.325781522246774480e-01
2.071668248013525954e+03 -2.710031507017377633e-03
2.070924766228470617e+03 7.072660459967093638e-02
2.070181380434085440e+03 2.084116374075087597e-01
2.069438090619696595e+03 1.909918789153298435e-01
2.068694896774642984e+03 1.612486887543902736e-01
2.067951798888252597e+03 1.914158315313234729e-02
2.067208796949867974e+03 1.077632431522535100e-01
2.066465890948822562e+03 2.777465111741320158e-01
2.065723080874453444e+03 2.759070897876782502e-01
2.064980366716103163e+03 1.474837711674580609e-01
2.064237748463112439e+03 4.418123998322247975e-02
2.063495226104825633e+03 -2.179421215146125704e-02
2.062752799630587106e+03 -8.557589891213582961e-03
2.062010469029741216e+03 1.645021433355066398e-01
2.061268234291637782e+03 3.261116549449040447e-02
2.060526095405624801e+03 3.221393761453484883e-01
2.059784052361055728e+03 2.853998862454147287e-02
2.059042105147280381e+03 6.572107106393286491e-02
2.058300253753650395e+03 -8.776422196996204461e-02
2.057558498169524682e+03 1.302655937494153759e-01
2.056816838384260336e+03 -1.689106391829668652e-02
2.056075274387212630e+03 1.651467466760601077e-01
2.055333806167744115e+03 1.332635863351409600e-01
2.054592433715215520e+03 1.191815988310592211e-01
2.053851157018985759e+03 2.934418459899813467e-02
2.053109976068424658e+03 -2.984411210781399634e-02
2.052368890852894765e+03 -1.027575348892964015e-02
2.051627901361762270e+03 9.518226565750453894e-02
2.050887007584402454e+03 1.604234988968116227e-01
2.050146209510177869e+03 8.516038756818598843e-02
2.049405507128465615e+03 -5.847860386375104691e-02
2.048664900428635519e+03 1.851708800537556210e-01
2.047924389400066502e+03 1.548998817356677660e-01
2.047183974032130209e+03 1.306407582474414797e-01
2.046443654314209198e+03 1.995255776043542983e-01
2.045703430235678752e+03 7.493190314856480738e-02
2.044963301785919612e+03 -2.447799711804326053e-02
2.044223268954317973e+03 8.513603119288280785e-02
2.043483331730254577e+03 2.609553341956885944e-02
2.042743490103117438e+03 5.365064106734412919e-02
2.042003744062290934e+03 -4.556733744405359193e-02
2.041264093597163082e+03 1.225359607585806421e-01
2.040524538697127355e+03 1.109407247104225031e-01
2.039785079351573586e+03 1.152948919303078551e-01
2.039045715549891611e+03 5.431573438652433777e-02
2.038306447281480359e+03 1.091989787398438966e-01
2.037567274535731485e+03 6.213207770486298132e-02
2.036828197302047556e+03 1.664066746545448117e-01
2.036089215569822045e+03 4.482767689901905744e-02
2.035350329328457519e+03 1.287692715021484247e-01
2.034611538567358366e+03 9.083594127197967827e-02
2.033872843275925334e+03 1.371499372430757535e-01
2.033134243443562809e+03 5.859758858472716853e-02
2.032395739059680636e+03 1.349786296805589522e-02
2.031657330113683201e+03 1.736622881256005835e-01
2.030919016594980349e+03 8.601128532925496339e-02
2.030180798492985559e+03 2.016580600377299581e-01
2.029442675797108677e+03 8.604537756004805582e-02
2.028704648496765003e+03 2.023463056278537731e-01
2.027966716581371657e+03 7.046926741822166773e-02
2.027228880040342119e+03 6.953808460125222857e-02
2.026491138863097149e+03 2.408189075722337036e-01
2.025753493039057503e+03 6.962265732734553014e-02
2.025015942557640301e+03 4.435930268719111280e-02
2.024278487408273577e+03 9.213682629916372657e-02
2.023541127580379907e+03 1.260434060642574294e-01
2.022803863063383687e+03 1.081352418313379915e-01
2.022066693846716589e+03 8.153861217357044611e-02
2.021329619919804827e+03 1.255436806860911192e-01
2.020592641272076435e+03 2.303392363153390909e-01
2.019855757892966722e+03 7.941165338740254626e-03
2.019118969771909178e+03 1.373630772797038435e-01
2.018382276898340933e+03 5.212861489469496762e-02
2.017645679261691839e+03 1.399023440741146984e-01
2.016909176851406301e+03 1.067909899810123853e-01
2.016172769656921446e+03 1.318682805034508965e-01
2.015436457667678042e+03 8.287818004469142685e-02
2.014700240873120492e+03 5.151044533500485217e-02
2.013964119262687746e+03 4.119120129608914993e-02
2.013228092825831482e+03 8.690826241476438951e-02
2.012492161551996105e+03 1.096280388739122313e-01
2.011756325430631478e+03 7.700278751550528045e-02
2.011020584451185641e+03 1.171826301656098968e-01
2.010284938603110277e+03 7.667899233859594432e-02
2.009549387875860702e+03 9.077867560293587101e-02
2.008813932258886780e+03 1.097978608780357246e-01
2.008078571741651103e+03 8.972540758821273554e-02
2.007343306313607172e+03 4.458946289998761553e-02
2.006608135964213943e+03 1.149003277536356088e-01
2.005873060682935829e+03 1.235310854065583136e-01
2.005138080459229968e+03 9.954444581169323569e-02
2.004403195282562592e+03 9.158358924312737237e-02
2.003668405142398115e+03 4.930576340489228881e-02
2.002933710028202768e+03 5.569595534735642672e-02
2.002199109929446422e+03 1.079948515829168981e-01
2.001464604835595310e+03 8.007536472760601320e-02
2.000730194736122940e+03 1.816737597169895690e-01
1.999995879620502819e+03 4.043182741731916191e-02
1.999261659478206639e+03 1.180571737176207281e-01
1.998527534298711544e+03 7.697943678441669657e-02
1.997793504071494681e+03 1.091670403053160848e-01
1.997059568786036834e+03 1.638786767042636761e-01
1.996325728431811513e+03 1.446441974036510175e-02
1.995591982998306776e+03 1.463380610994539921e-01
1.994858332475001589e+03 1.118185826900939539e-01
1.994124776851384013e+03 1.021598407115596047e-01
1.993391316116934831e+03 1.297695131736198715e-01
1.992657950261149381e+03 1.087916449696683108e-01
1.991924679273510264e+03 8.643856332836144518e-02
1.991191503143511000e+03 1.271450677521304695e-01
1.990458421860645103e+03 7.201001752573953085e-02
1.989725435414402455e+03 8.281839459623101252e-02
1.988992543794282028e+03 8.278011859694842101e-02
1.988259746989775522e+03 1.270473696191201929e-01
1.987527044990383729e+03 2.163204149229018547e-02
1.986794437785609261e+03 2.276021549591679752e-02
1.986061925364949275e+03 1.253334119560310933e-01
1.985329507717908200e+03 1.047246517773292446e-01
1.984597184833988649e+03 1.230186157075859321e-01
1.983864956702698692e+03 9.369985015034433540e-02
1.983132823313544577e+03 3.866388124468514431e-02
1.982400784656030737e+03 5.347943467089670555e-02
1.981668840719672517e+03 7.576698345287975755e-02
1.980936991493981623e+03 1.058570140871423065e-01
1.980205236968469762e+03 5.542812353672957326e-02
1.979473577132646824e+03 9.820261388927203905e-02
1.978742011976039066e+03 1.318207079168478291e-01
1.978010541488154558e+03 9.238708906383488739e-02
1.977279165658517741e+03 1.154883068229451692e-01
1.976547884476649415e+03 1.050485952948661400e-01
1.975816697932066745e+03 4.951561841912673068e-02
1.975085606014299628e+03 4.625610450074874036e-02
1.974354608712868867e+03 7.402111390872138930e-02
1.973623706017302538e+03 1.127800382283877245e-01
1.972892897917128721e+03 1.096764828002276398e-01
1.972162184401877312e+03 5.478821820134907594e-02
1.971431565461080027e+03 8.493224050303982420e-02
1.970701041084268581e+03 4.116570141892983425e-02
1.969970611260974692e+03 7.332161894349099873e-02
1.969240275980740989e+03 6.066414075337534656e-02
1.968510035233097369e+03 6.066388604196544521e-02
1.967779889007584643e+03 1.097945842396525484e-01
1.967049837293743622e+03 1.002477072473672154e-01
1.966319880081116935e+03 1.350672649396312923e-02
1.965590017359245394e+03 9.977352999094679653e-02
1.964860249117677085e+03 9.935657662769575849e-02
1.964130575345954639e+03 1.019054558267770694e-01
1.963400996033624324e+03 8.066899126874692294e-02
1.962671511170241502e+03 5.982070801774119068e-02
1.961942120745350621e+03 9.081062881699937528e-02
1.961212824748507046e+03 8.417066685580337770e-02
1.960483623169262501e+03 7.302417126965192462e-02
1.959754515997175986e+03 8.737316899738541143e-02
1.959025503221799227e+03 9.490234109416979813e-02
1.958296584832693043e+03 6.135202110728948943e-02
1.957567760819416435e+03 4.999307223624763902e-02
1.956839031171528404e+03 8.190761773467591933e-02
1.956110395878595227e+03 1.289277005420473576e-01
1.955381854930179543e+03 6.350351088935590749e-02
1.954653408315847628e+03 4.226076192733797116e-02
1.953925056025163940e+03 1.029510349627951876e-01
1.953196798047700213e+03 9.670451585005067352e-02
1.952468634373024543e+03 1.100971248928758334e-01
1.951740564990708663e+03 7.605216280596553691e-02
1.951012589890327945e+03 8.108043935768574628e-02
1.950284709061454123e+03 7.627053492614592478e-02
1.949556922493662569e+03 7.642757406405564780e-02
1.948829230176534111e+03 1.049075168699979271e-01
1.948101632099647759e+03 5.739137787469355406e-02
1.947374128252580704e+03 1.190650864716508439e-01
1.946646718624917412e+03 4.118898173911628158e-02
1.945919403206240531e+03 4.510311977965424796e-02
1.945192181986138166e+03 7.501895882413080197e-02
1.944465054954191146e+03 6.090153498116285952e-02
1.943738022099991213e+03 7.755793785571263310e-02
1.943011083413128290e+03 5.863416214274554811e-02
1.942284238883190483e+03 8.868049256224232180e-02
1.941557488499776809e+03 9.313604214801865511e-02
1.940830832252473556e+03 6.469786883994078919e-02
1.940104270130877921e+03 4.342296590091530850e-02
1.939377802124592563e+03 8.446587019967558008e-02
1.938651428223209223e+03 5.117034177742421641e-02
1.937925148416330558e+03 8.955049456486352533e-02
1.937198962693561043e+03 6.614541421413233646e-02
1.936472871044499698e+03 6.348284943964484228e-02
1.935746873458750997e+03 7.386632670012008295e-02
1.935020969925924874e+03 8.031902825564542214e-02
1.934295160435623984e+03 -3.181616690312574856e-03
1.933569444977458261e+03 5.005878693765905552e-02
1.932843823541041274e+03 8.694343339258141234e-02
1.932118296115984776e+03 9.981865534096970305e-02
1.931392862691896880e+03 1.102773895811643423e-01
1.930667523258398433e+03 8.292298901237495079e-02
1.929942277805103004e+03 5.281780960478001802e-02
1.929217126321631440e+03 1.109895255060559249e-01
1.928492068797599131e+03 4.407510841106714039e-02
1.927767105222630562e+03 3.342391939257460115e-02
1.927042235586346578e+03 6.161089983213222099e-02
1.926317459878369846e+03 6.089777564826137635e-02
1.925592778088330306e+03 6.106294468201092090e-02
1.924868190205850624e+03 1.016974465428332197e-01
1.924143696220558923e+03 6.765675536574966564e-02
1.923419296122086962e+03 7.850923005477983274e-02
1.922694989900066503e+03 2.340108976240848002e-02
1.921970777544131124e+03 5.992398483028939932e-02
1.921246659043912587e+03 7.651101192508071025e-02
1.920522634389049927e+03 8.376836813462286424e-02
1.919798703569176723e+03 6.772976466202577928e-02
1.919074866573935651e+03 6.542669216029878276e-02
1.918351123392963927e+03 7.565172212484515268e-02
1.917627474015906046e+03 1.271397324506751692e-01
1.916903918432404680e+03 5.646770788366477917e-02
1.916180456632102505e+03 6.051192204202422709e-02
1.915457088604651290e+03 9.514530734912904353e-02
1.914733814339691889e+03 4.216454926255047697e-02
1.914010633826877893e+03 6.233083097043213422e-02
1.913287547055861069e+03 8.191747811687245806e-02
1.912564554016291368e+03 6.978049481710735247e-02
1.911841654697820559e+03 4.985891148122720273e-02
1.911118849090111325e+03 7.957427351674986604e-02
1.910396137182815437e+03 7.877039946455828556e-02
1.909673518965590119e+03 8.770928928854952733e-02
1.908950994428098056e+03 5.862574457252522908e-02
1.908228563559998292e+03 8.420059389315411036e-02
1.907506226350953511e+03 5.091667312700008663e-02
1.906783982790633672e+03 7.762247436696055602e-02
1.906061832868697820e+03 6.328493701278997685e-02
1.905339776574814096e+03 7.865161104482834564e-02
1.904617813898652457e+03 8.058286989529370170e-02
1.903895944829884684e+03 8.184156197403479049e-02
1.903174169358182553e+03 3.837832701989449952e-02
1.902452487473217843e+03 7.314345439354462408e-02
1.901730899164664152e+03 8.284530843534163025e-02
1.901009404422200532e+03 7.403443719532593059e-02
1.900288003235502401e+03 3.590035961983073509e-02
1.899566695594250632e+03 4.392993233150919996e-02
1.898845481488124278e+03 5.519827275515905296e-02
1.898124360906806032e+03 5.442210667310153072e-02
1.897403333839982224e+03 5.601652832469775078e-02
1.896682400277333727e+03 6.264792093593395117e-02
1.895961560208552328e+03 9.884060165987848534e-02
1.895240813623320719e+03 6.850406348997804817e-02
1.894520160511332506e+03 6.771192498459949194e-02
1.893799600862277657e+03 6.845870325501682285e-02
1.893079134665846141e+03 8.615213242139402317e-02
1.892358761911738839e+03 5.887535762495738761e-02
1.891638482589643900e+03 7.097629575260690216e-02
1.890918296689264025e+03 8.833166136297947169e-02
1.890198204200294640e+03 6.476158918270248643e-02
1.889478205112436626e+03 6.513213690974534176e-02
1.888758299415390866e+03 8.093015130183549288e-02
1.888038487098861879e+03 8.902737562725651643e-02
1.887318768152556004e+03 6.840513823393314097e-02
1.886599142566175942e+03 5.550897417374494464e-02
1.885879610329428033e+03 5.763363874256206137e-02
1.885160171432025891e+03 6.672296921922230006e-02
1.884440825863677674e+03 6.537127651411478446e-02
1.883721573614096997e+03 8.389602678189388152e-02
1.883002414672993837e+03 7.529739359962354939e-02
1.882283349030087265e+03 6.968529862204866920e-02
1.881564376675092717e+03 5.540761977260831583e-02
1.880845497597725625e+03 7.508244042941912555e-02
1.880126711787706881e+03 6.949493226131779611e-02
1.879408019234761014e+03 9.277612540655991169e-02
1.878689419928603456e+03 6.011628370461960524e-02
1.877970913858966014e+03 7.449609027125383975e-02
1.877252501015567759e+03 8.065531948717587218e-02
1.876534181388136858e+03 5.294439293203193758e-02
1.875815954966406935e+03 8.065529119006907555e-02
1.875097821740102518e+03 8.193453721869226047e-02
1.874379781698955412e+03 5.915639818805751987e-02
1.873661834832701061e+03 5.596603123905432436e-02
1.872943981131074906e+03 5.968966855575112695e-02
1.872226220583806935e+03 8.426234999391654656e-02
1.871508553180641684e+03 9.160521575070441902e-02
1.870790978911310958e+03 7.181590999926770746e-02
1.870073497765559296e+03 8.596836150712322544e-02
1.869356109733129415e+03 7.498383172625638915e-02
1.868638814803762216e+03 5.946515436657665021e-02
1.867921612967202236e+03 5.979158493507736455e-02
1.867204504213199471e+03 8.771350432756375159e-02
1.866487488531500276e+03 9.630723804435484259e-02
1.865770565911849189e+03 5.715344012847195510e-02
1.865053736344003482e+03 9.702042552271701592e-02
1.864336999817709511e+03 5.876097446044079020e-02
1.863620356322728185e+03 1.038720050049075083e-01
1.862903805848809498e+03 7.706173485876363638e-02
1.862187348385710720e+03 8.507011740112603582e-02
1.861470983923190943e+03 7.982147570879043197e-02
1.860754712451011073e+03 6.071313648837287080e-02
1.860038533958930202e+03 7.389157677102337063e-02
1.859322448436711056e+03 8.376290155777380009e-02
1.858606455874121821e+03 6.022227712492606022e-02
1.857890556260923404e+03 9.112859857867651459e-02
1.857174749586883991e+03 7.998872134868913186e-02
1.856459035841773584e+03 8.089678386075191407e-02
1.855743415015360370e+03 1.123988501170143789e-01
1.855027887097419807e+03 6.525553955396226624e-02
1.854312452077721900e+03 6.170778130349452439e-02
1.853597109946040291e+03 8.713770085709701685e-02
1.852881860692154078e+03 9.117294909523818158e-02
1.852166704305836902e+03 7.317980959978442890e-02
1.851451640776871500e+03 5.616446397393855261e-02
1.850736670095038789e+03 8.183229622049797980e-02
1.850021792250119688e+03 1.043631146833174372e-01
1.849307007231896932e+03 7.954287166467868819e-02
1.848592315030153259e+03 6.965179930938733555e-02
1.847877715634680499e+03 9.244237994717018070e-02
1.847163209035263208e+03 6.773121332204760925e-02
1.846448795221691398e+03 1.045095309444166454e-01
1.845734474183755083e+03 8.671996558958910972e-02
1.845020245911249731e+03 8.388386735802974559e-02
1.844306110393968993e+03 1.085724879740427168e-01
1.843592067621704700e+03 8.035053005463237141e-02
1.842878117584255961e+03 1.094394529559919171e-01
1.842164260271421881e+03 7.729933287275604636e-02
1.841450495672999750e+03 1.024688168695931240e-01
1.840736823778794133e+03 8.927105885541919417e-02
1.840023244578609592e+03 9.429209440934090136e-02
1.839309758062243418e+03 8.914875040010566964e-02
1.838596364219505631e+03 7.357060171150894834e-02
1.837883063040206252e+03 1.011105510009806807e-01
1.837169854514148028e+03 5.368243899173000266e-02
1.836456738631144617e+03 6.979164987222662153e-02
1.835743715381009679e+03 5.858585618124471928e-02
1.835030784753553235e+03 7.671526565859999869e-02
1.834317946738592582e+03 8.558820457790047853e-02
1.833605201325941380e+03 9.888153996155162051e-02
1.832892548505418745e+03 8.679927949663673870e-02
1.832179988266843793e+03 1.119455380632082275e-01
1.831467520600037460e+03 9.954124127064489791e-02
1.830755145494820681e+03 1.087220851635833097e-01
1.830042862941019848e+03 1.033467624088843240e-01
1.829330672928457716e+03 1.057809980996878146e-01
1.828618575446964314e+03 9.194138160605536125e-02
1.827906570486360579e+03 1.069605210170850307e-01
1.827194658036481997e+03 8.284883114556092221e-02
1.826482838087158598e+03 1.016934692070481927e-01
1.825771110628224051e+03 9.868590219485261217e-02
1.825059475649510205e+03 7.254641762280286676e-02
1.824347933140854366e+03 7.816424136801204681e-02
1.823636483092090202e+03 9.436309103287618405e-02
1.822925125493060477e+03 1.010222317592508745e-01
1.822213860333600678e+03 9.729360816232454634e-02
1.821502687603559025e+03 9.535513812744150774e-02
1.820791607292771005e+03 9.400558533853235754e-02
1.820080619391086657e+03 1.021147570095266716e-01
1.819369723888348744e+03 9.316876413722420536e-02
1.818658920774407306e+03 1.018568759137954555e-01
1.817948210039108744e+03 9.824273059296616262e-02
1.817237591672303097e+03 9.985236915821514569e-02
1.816527065663844041e+03 9.211220564312108672e-02
1.815816632003587074e+03 1.135013384517705032e-01
1.815106290681382234e+03 9.283066028064387853e-02
1.814396041687088655e+03 8.458451271852691911e-02
1.813685885010565471e+03 7.899419607749409711e-02
1.812975820641666360e+03 9.545265865727503574e-02
1.812265848570257731e+03 9.895763912983614186e-02
1.811555968786200538e+03 8.858285021532327774e-02
1.810846181279359371e+03 9.221249791018097663e-02
1.810136486039593365e+03 6.189182206382615181e-02
1.809426883056778024e+03 7.873891296543342189e-02
1.808717372320776121e+03 9.764884831296670453e-02
1.808007953821459523e+03 9.520545205067394712e-02
1.807298627548696459e+03 8.522124672558387126e-02
1.806589393492362433e+03 6.869866549891751051e-02
1.805880251642332951e+03 1.033207324376461123e-01
1.805171201988479879e+03 1.165188406573665209e-01
1.804462244520680542e+03 1.012415069868244505e-01
1.803753379228815902e+03 9.892946007010251785e-02
1.803044606102765101e+03 8.500758067437165499e-02
1.802335925132410921e+03 9.456763015209102008e-02
1.801627336307634323e+03 8.674042541008995799e-02
1.800918839618319907e+03 8.134071510166332453e-02
1.800210435054354093e+03 8.202174119343269565e-02
1.799502122605626937e+03 7.876831834415086442e-02
1.798793902262024858e+03 7.806707619973796142e-02
1.798085774013436094e+03 8.874230928658467799e-02
1.797377737849756159e+03 9.825638325138894014e-02
1.796669793760875109e+03 7.834489015546607094e-02
1.795961941736695735e+03 9.454899702163288566e-02
1.795254181767102637e+03 9.154534857862481334e-02
1.794546513842002241e+03 8.328389482978992842e-02
1.793838937951291882e+03 1.112135430916882523e-01
1.793131454084872530e+03 9.139296842397855170e-02
1.792424062232645156e+03 9.223343264567965272e-02
1.791716762384512549e+03 9.700176732231244325e-02
1.791009554530384776e+03 7.314500941033152959e-02
1.790302438660162807e+03 8.061362773065385012e-02
1.789595414763758527e+03 9.310786850410950055e-02
1.788888482831078363e+03 8.324406864223625468e-02
1.788181642852037839e+03 8.398551662188601108e-02
1.787474894816548840e+03 1.045520726801624500e-01
1.786768238714521431e+03 7.967605960375367946e-02
1.786061674535874772e+03 8.619533275824997620e-02
1.785355202270526206e+03 1.146492672426262099e-01
1.784648821908393074e+03 9.005887554212974044e-02
1.783942533439394538e+03 8.463265582493768868e-02
1.783236336853453395e+03 9.553676514331391201e-02
1.782530232140494263e+03 1.014037426736724007e-01
1.781824219290438123e+03 5.913750544597021902e-02
1.781118298293213229e+03 9.863554574132277208e-02
1.780412469138747838e+03 1.083856201894037585e-01
1.779706731816968386e+03 8.809551067975186778e-02
1.779001086317806767e+03 9.256633967403581076e-02
1.778295532631194874e+03 1.143470756234612334e-01
1.777590070747064601e+03 9.525532399322911292e-02
1.776884700655355118e+03 1.002771774256299986e-01
1.776179422345994681e+03 9.640283234681061575e-02
1.775474235808929734e+03 9.928645101665087291e-02
1.774769141034097629e+03 8.017830297874464773e-02
1.774064138011435716e+03 9.998270346532778241e-02
1.773359226730888622e+03 1.051271537426754360e-01
1.772654407182399154e+03 1.178435124487191149e-01
1.771949679355913759e+03 1.048826994306029103e-01
1.771245043241377061e+03 1.002429598323245630e-01
1.770540498828739146e+03 1.128142150595099202e-01
1.769836046107950096e+03 1.079033175788632060e-01
1.769131685068958177e+03 1.160998821309073420e-01
1.768427415701718928e+03 1.136217030165632275e-01
1.767723237996186072e+03 1.169366427665068237e-01
1.767019151942313329e+03 1.136794058981154265e-01
1.766315157530059878e+03 1.230257031629058001e-01
1.765611254749384898e+03 1.124050316762696261e-01
1.764907443590242110e+03 1.265458307583260666e-01
1.764203724042601607e+03 1.215410732538569072e-01
1.763500096096422567e+03 9.900278822046827687e-02
1.762796559741667807e+03 9.503211096137205438e-02
1.762093114968303780e+03 1.122976565452424025e-01
1.761389761766300580e+03 1.074586276788337402e-01
1.760686500125624661e+03 1.206523414814442141e-01
1.759983330036247935e+03 1.080371819348549256e-01
1.759280251488142312e+03 1.045619260649959109e-01
1.758577264471279705e+03 1.163440016786435605e-01
1.757874368975633843e+03 1.244058461216461520e-01
1.757171564991183914e+03 1.230129536098642506e-01
1.756468852507905467e+03 1.312358724036273572e-01
1.755766231515781328e+03 1.221214603700539469e-01
1.755063702004787046e+03 1.312199509131134201e-01
1.754361263964907266e+03 1.195180618711061821e-01
1.753658917386126632e+03 1.236281474483824083e-01
1.752956662258427968e+03 1.441971167674362675e-01
1.752254498571797740e+03 1.335071497202523771e-01
1.751552426316229685e+03 1.572977773057434581e-01
1.750850445481706629e+03 1.452489886457191126e-01
1.750148556058222312e+03 1.529294468265048057e-01
1.749446758035768653e+03 1.272723000209270150e-01
1.748745051404341211e+03 1.334522269523689686e-01
1.748043436153933726e+03 1.525879508051853073e-01
1.747341912274545393e+03 1.533878217043965209e-01
1.746640479756169952e+03 1.693377838151646220e-01
1.745939138588812057e+03 1.612629148732890316e-01
1.745237888762472721e+03 1.625369875490384197e-01
1.744536730267149323e+03 1.703348811830906750e-01
1.743835663092853792e+03 1.588411065310230408e-01
1.743134687229587144e+03 1.666322952876811425e-01
1.742433802667359487e+03 1.749930345869954440e-01
1.741733009396177295e+03 1.773185295673107564e-01
1.741032307406050677e+03 1.975675105316213043e-01
1.740331696686993382e+03 2.025333475477477940e-01
1.739631177229017339e+03 1.984773682872185974e-01
1.738930749022136297e+03 2.060028352027607479e-01
1.738230412056367641e+03 1.981968545726074393e-01
1.737530166321730576e+03 2.351657924978960146e-01
1.736830011808242489e+03 2.186782808261144018e-01
1.736129948505920765e+03 2.202285862702635932e-01
1.735429976404793706e+03 2.245994861921282448e-01
1.734730095494880516e+03 2.332165384910692973e-01
1.734030305766205856e+03 2.206684113244157530e-01
1.733330607208798028e+03 2.455698708239011652e-01
1.732630999812685332e+03 2.485796654784773463e-01
1.731931483567896066e+03 2.316089726304589591e-01
1.731232058464463989e+03 2.423501602535574617e-01
1.730532724492415582e+03 2.414735256654142181e-01
1.729833481641790058e+03 2.467066041367151352e-01
1.729134329902619356e+03 2.627183536149036436e-01
1.728435269264940871e+03 2.674578816522882874e-01
1.727736299718795635e+03 2.776092162684417608e-01
1.727037421254221044e+03 2.581554112714098959e-01
1.726338633861258131e+03 2.726246193782592697e-01
1.725639937529949748e+03 2.680763668024579993e-01
1.724941332250338746e+03 2.601813619035425740e-01
1.724242818012475254e+03 2.850218285168039656e-01
1.723544394806403943e+03 2.535103684262464685e-01
1.722846062622169484e+03 2.838697360803503766e-01
1.722147821449827461e+03 2.567451601984962473e-01
1.721449671279428003e+03 2.647233871877177069e-01
1.720751612101019418e+03 2.519286075345442133e-01
1.720053643904662749e+03 2.464399618910872169e-01
1.719355766680413581e+03 2.451496242945920001e-01
1.718657980418325678e+03 2.346541861446937993e-01
1.717960285108458265e+03 2.385741922292123895e-01
1.717262680740872383e+03 2.161324663332761520e-01
1.716565167305632713e+03 2.031415234208363840e-01
1.715867744792798476e+03 1.972939065825024263e-01
1.715170413192434353e+03 2.023732006036337849e-01
1.714473172494610480e+03 2.060543449498107305e-01
1.713776022689391539e+03 1.833576763699447387e-01
1.713078963766847664e+03 1.907324687597218016e-01
1.712381995717048994e+03 1.695535742531354972e-01
1.711685118530069303e+03 1.692271447305095933e-01
1.710988332195980547e+03 1.504329201285498352e-01
1.710291636704860139e+03 1.342023052850656595e-01
1.709595032046781853e+03 1.460571697314018147e-01
1.708898518211823102e+03 1.422267316707868934e-01
1.708202095190063119e+03 1.183214881762037346e-01
1.707505762971588410e+03 1.265388675727177614e-01
1.706809521546478209e+03 1.318365671521813665e-01
1.706113370904813564e+03 1.044307514994650549e-01
1.705417311036682804e+03 9.658080801880920829e-02
1.704721341932170617e+03 8.145801479373789011e-02
1.704025463581370786e+03 1.039584566130964255e-01
1.703329675974366182e+03 9.762643246228737415e-02
1.702633979101252407e+03 9.387809747020825490e-02
1.701938372952121426e+03 1.023834289169820583e-01
1.701242857517067023e+03 9.047919861486460047e-02
1.700547432786182981e+03 1.058974942058367869e-01
1.699852098749568540e+03 8.170000867205713668e-02
1.699156855397324762e+03 8.129751415756945876e-02
1.698461702719547247e+03 8.714385355663700761e-02
1.697766640706338876e+03 8.378478418646097270e-02
1.697071669347804345e+03 6.406575629076841083e-02
1.696376788634046534e+03 5.442416463277802152e-02
1.695681998555171958e+03 4.624963193375145748e-02
1.694987299101290773e+03 5.730272515171314085e-02
1.694292690262505857e+03 4.025229928823997189e-02
1.693598172028931003e+03 6.179707977996353602e-02
1.692903744390680004e+03 5.768934424061442773e-02
1.692209407337861194e+03 5.702624643945355259e-02
1.691515160860595643e+03 3.817900851968721032e-02
1.690821004948995324e+03 3.061556922011645157e-02
1.690126939593177667e+03 5.705366465832412137e-02
1.689432964783263742e+03 4.628988345199998300e-02
1.688739080509372798e+03 3.086641146256923970e-02
1.688045286761631360e+03 2.057210283958737021e-02
1.687351583530156859e+03 5.381550292558830856e-02
1.686657970805079458e+03 4.278756070741947942e-02
1.685964448576522045e+03 3.044673037077559596e-02
1.685271016834612965e+03 3.351049224298745938e-02
1.684577675569482381e+03 7.228695126560012729e-03
1.683884424771262275e+03 2.631095788190569371e-02
1.683191264430086449e+03 2.756889502738231468e-02
1.682498194536085066e+03 3.086818860109258669e-02
1.681805215079395566e+03 4.842045166863698236e-02
1.681112326050153570e+03 5.822921584270557283e-03
1.680419527438500154e+03 4.312298754286109093e-02
1.679726819234572758e+03 2.082771791934374603e-02
1.679034201428512461e+03 3.215305250918046309e-02
1.678341674010462157e+03 2.078658599203088084e-02
1.677649236970566562e+03 6.017422158357771042e-03
1.676956890298970393e+03 1.429540955756500656e-02
1.676264633985823821e+03 3.292788093092620383e-02
1.675572468021273380e+03 2.458106337160268981e-02
1.674880392395467425e+03 2.996439793387026262e-03
1.674188407098559765e+03 4.270865598063997015e-02
1.673496512120702391e+03 5.044015909409725607e-02
1.672804707452050934e+03 5.901075008350849943e-02
1.672112993082759203e+03 2.733916480763277229e-02
1.671421369002986467e+03 3.518746927647532080e-02
1.670729835202890172e+03 3.282243202553707107e-02
1.670038391672631406e+03 6.070394407913529133e-02
1.669347038402373073e+03 5.397104940734921696e-02
1.668655775382276261e+03 7.465129101601564177e-02
1.667964602602507512e+03 9.068694233804949767e-02
1.667273520053233369e+03 6.669263309044157206e-02
1.666582527724618558e+03 1.018915079074257241e-01
1.665891625606835078e+03 9.789101716028406064e-02
1.665200813690053110e+03 1.329863021923022581e-01
1.664510091964442836e+03 1.216210643168852135e-01
1.663819460420179894e+03 1.398000395433392495e-01
1.663128919047438103e+03 1.588343560242741759e-01
1.662438467836393102e+03 1.739536546864954569e-01
1.661748106777225985e+03 1.935394675886674409e-01
1.661057835860112391e+03 2.056923217653731095e-01
1.660367655075237053e+03 1.994451450955984084e-01
1.659677564412781066e+03 2.446509739307818343e-01
1.658987563862923707e+03 2.302995791939577985e-01
1.658297653415855166e+03 2.702879126970560431e-01
1.657607833061763813e+03 2.860472585776376309e-01
1.656918102790832563e+03 2.948791393697202112e-01
1.656228462593253425e+03 3.240535277851817053e-01
1.655538912459218409e+03 3.345755888694608160e-01
1.654849452378917704e+03 3.973768577790934842e-01
1.654160082342548776e+03 4.024413899688964458e-01
1.653470802340305454e+03 4.315590382623703536e-01
1.652781612362383385e+03 4.785560650815427475e-01
1.652092512398981853e+03 5.001321400085924074e-01
1.651403502440301963e+03 5.666421760177026146e-01
1.650714582476544820e+03 5.660265849799128723e-01
1.650025752497911526e+03 5.979133698755645376e-01
1.649337012494606824e+03 6.333415828098751810e-01
1.648648362456839095e+03 6.570080267220996806e-01
1.647959802374813080e+03 6.616625808789714513e-01
1.647271332238738978e+03 6.956018271182342616e-01
1.646582952038825169e+03 7.203803181326329241e-01
1.645894661765285491e+03 7.784961342594705069e-01
1.645206461408330142e+03 7.954368418856420098e-01
1.644518350958176597e+03 8.234916783030787890e-01
1.643830330405038694e+03 8.214599319281881140e-01
1.643142399739135726e+03 8.524738960471714977e-01
1.642454558950686987e+03 8.803823620254392912e-01
1.641766808029909953e+03 9.126569735575339459e-01
1.641079146967025736e+03 9.223224873093878173e-01
1.640391575752264544e+03 9.535640387609177759e-01
1.639704094375845671e+03 9.574903563762280356e-01
1.639016702827995687e+03 9.398311939526907688e-01
1.638329401098942981e+03 9.630938373323680857e-01
1.637642189178917761e+03 9.873872881569913940e-01
1.636955067058150235e+03 9.920098992417653028e-01
1.636268034726870610e+03 1.000000000000000000e+00
1.635581092175316371e+03 9.184055162420720064e-01
1.634894239393719545e+03 9.247301798031457576e-01
1.634207476372315796e+03 9.183090146248243935e-01
1.633520803101346246e+03 8.534052958416535883e-01
1.632834219571048379e+03 9.044006468886289785e-01
1.632147725771663318e+03 8.545343668799669778e-01
1.631461321693434002e+03 8.486301896340527895e-01
1.630775007326603372e+03 8.210919949182756694e-01
1.630088782661418009e+03 7.826009886541639426e-01
1.629402647688122670e+03 7.669538877570896140e-01
1.628716602396969392e+03 7.384450561541719971e-01
1.628030646778202936e+03 7.605633027657724421e-01
1.627344780822077155e+03 6.612765014633533722e-01
1.626659004518845904e+03 7.041751441047788829e-01
1.625973317858757582e+03 6.627756260813311151e-01
1.625287720832075138e+03 6.263077147873380435e-01
1.624602213429050607e+03 5.632338819905304828e-01
1.623916795639945121e+03 5.693012040296655529e-01
1.623231467455016173e+03 5.297901815520721369e-01
1.622546228864528530e+03 5.000918413692228004e-01
1.621861079858741505e+03 4.764220254206060767e-01
1.621176020427919866e+03 4.328198379518196637e-01
1.620491050562330202e+03 4.122494738690350990e-01
1.619806170252242737e+03 4.372746245952447430e-01
1.619121379487920422e+03 3.596707844880061011e-01
1.618436678259638938e+03 3.511904590306681451e-01
1.617752066557664875e+03 3.537260111470643675e-01
1.617067544372273915e+03 3.346759818028296474e-01
1.616383111693739920e+03 3.087577980773795194e-01
1.615698768512340393e+03 2.817821463550201910e-01
1.615014514818352836e+03 2.350783229470727043e-01
1.614330350602052931e+03 2.155264508262497991e-01
1.613646275853723637e+03 2.074280399586147239e-01
1.612962290563644274e+03 2.164881326739365730e-01
1.612278394722103258e+03 1.808523276161840276e-01
1.611594588319378090e+03 1.948523192130919846e-01
1.610910871345760825e+03 1.535899383939157703e-01
1.610227243791539877e+03 1.537035141081574130e-01
1.609543705646998205e+03 1.605815903974184000e-01
1.608860256902433321e+03 1.364891405439586092e-01
1.608176897548133638e+03 1.079887232647005202e-01
1.607493627574389393e+03 1.238822926006618030e-01
1.606810446971501733e+03 1.156633955214576848e-01
1.606127355729764531e+03 1.146463732385405027e-01
1.605444353839475298e+03 1.051275709422479498e-01
1.604761441290931543e+03 1.015872737659415936e-01
1.604078618074438054e+03 1.558179378580633878e-01
1.603395884180295980e+03 6.031995375848961394e-02
1.602713239598808286e+03 9.672541547708604637e-02
1.602030684320277942e+03 7.655946621098058680e-02
1.601348218335017009e+03 6.544199960536849214e-02
1.600665841633328455e+03 6.650308959182954505e-02
1.599983554205524342e+03 7.762885076206650636e-02
1.599301356041914914e+03 6.815160585714058472e-02
1.598619247132812234e+03 6.141037438845369650e-02
1.597937227468532001e+03 3.575308896849625079e-02
1.597255297039386278e+03 5.579275856616446039e-02
1.596573455835696222e+03 3.455971587836532966e-02
1.595891703847777535e+03 5.983659389580241877e-02
1.595210041065951373e+03 7.681794693694334042e-02
1.594528467480535255e+03 4.857285191796931190e-02
1.593846983081855797e+03 6.282781267845929940e-02
1.593165587860237792e+03 6.098598427274459083e-02
1.592484281806002400e+03 5.888588128863040533e-02
1.591803064909481691e+03 1.540921306676290223e-02
1.591121937160998641e+03 8.289740356129816912e-02
1.590440898550888960e+03 3.780043721860690265e-02
1.589759949069481081e+03 4.919937300647887757e-02
1.589079088707108895e+03 3.127547838415206671e-02
1.588398317454104472e+03 1.994276884670001526e-02
1.587717635300805341e+03 4.318705241833616787e-02
1.587037042237549031e+03 2.511288181919288376e-02
1.586356538254673069e+03 5.376885741914579075e-02
1.585676123342520441e+03 4.021833701061293398e-02
1.584995797491428675e+03 2.168882752388200108e-02
1.584315560691744395e+03 5.488832366137370855e-02
1.583635412933810585e+03 5.170514917720320236e-02
1.582955354207972050e+03 3.665160709667786981e-02
1.582275384504577232e+03 3.753509195828632489e-02
1.581595503813976393e+03 4.196792443941628481e-02
1.580915712126517974e+03 4.642386848376168877e-03
1.580236009432555875e+03 -5.920637790951227553e-03
1.579556395722442176e+03 6.091273435241288670e-02
1.578876870986530776e+03 -1.234990240709224994e-02
1.578197435215177393e+03 -6.428392944722700030e-04
1.577518088398743203e+03 1.460764739511111361e-02
1.576838830527582104e+03 4.084725747907809457e-02
1.576159661592058910e+03 2.899116254555673955e-02
1.575480581582536615e+03 4.339678565104854169e-02
1.574801590489372757e+03 5.114339752584993321e-02
1.574122688302937604e+03 6.235769075207202305e-02
1.573443875013595971e+03 6.892729364769496769e-02
1.572765150611714489e+03 1.923503773528066965e-02
1.572086515087665248e+03 5.604820595283289963e-02
1.571407968431814879e+03 5.777644091787575986e-02
1.570729510634537291e+03 4.403845093303476732e-02
1.570051141686210030e+03 7.350784526144404918e-02
1.569372861577201547e+03 8.901672005392938236e-02
1.568694670297894845e+03 1.362717412388522904e-02
1.568016567838662013e+03 3.580081566712479957e-02
1.567338554189886054e+03 2.596507295135679072e-02
1.566660629341948152e+03 8.882029902565265200e-02
1.565982793285229491e+03 5.238230416061270822e-02
1.565305046010113074e+03 7.379981656834348758e-02
1.564627387506985542e+03 8.292853276540929075e-02
1.563949817766233537e+03 6.418144251271371004e-02
1.563272336778243698e+03 1.012632042477063371e-01
1.562594944533408125e+03 2.299310600114709904e-02
1.561917641022115276e+03 6.141049650551463901e-02
1.561240426234762708e+03 7.187889701013557009e-02
1.560563300161735242e+03 4.341616934528395866e-02
1.559886262793437709e+03 8.877251672460503840e-02
1.559209314120264025e+03 9.213840267609121892e-02
1.558532454132609928e+03 1.092483077302509736e-01
1.557855682820878428e+03 8.124095522542867931e-02
1.557179000175468900e+03 1.264307781711033474e-01
1.556502406186782537e+03 6.566409539762732561e-02
1.555825900845229626e+03 5.979000941240766170e-02
1.555149484141209541e+03 9.267970645482152825e-02
1.554473156065132571e+03 9.908972664428562782e-02
1.553796916607403546e+03 1.397602595402107351e-01
1.553120765758438210e+03 7.342061039318142912e-02
1.552444703508643215e+03 1.517737604757279646e-01
1.551768729848434305e+03 1.421872107428130416e-01
1.551092844768223586e+03 9.981477505653128801e-02
1.550417048258428622e+03 1.260548395856966875e-01
1.549741340309466977e+03 1.479072105735018128e-01
1.549065720911756216e+03 1.564905517346728281e-01
1.548390190055715721e+03 1.001047714825528540e-01
1.547714747731770331e+03 1.142375332967363877e-01
1.547039393930337610e+03 8.423936032124032525e-02
1.546364128641846037e+03 1.126400803849679638e-01
1.545688951856722269e+03 1.679864302939064469e-01
1.545013863565391148e+03 1.526082250911008076e-01
1.544338863758284788e+03 9.756100145224143316e-02
1.543663952425828029e+03 1.309479265380221746e-01
1.542989129558460263e+03 1.625816825981337976e-01
1.542314395146606330e+03 1.343672285330403116e-01
1.541639749180707440e+03 1.329769527867003809e-01
1.540965191651197529e+03 9.546412731267536755e-02
1.540290722548512349e+03 1.587547016108481757e-01
1.539616341863091293e+03 1.541008888518701492e-01
1.538942049585379209e+03 1.396315744657185276e-01
1.538267845705811851e+03 9.699729539106101417e-02
1.537593730214839525e+03 1.795889077696870006e-01
1.536919703102899803e+03 1.656321474764573531e-01
1.536245764360442990e+03 1.204642523637480811e-01
1.535571913977913937e+03 1.552448981890480750e-01
1.534898151945768404e+03 1.846920672522945617e-01
1.534224478254449423e+03 1.591038930216597258e-01
1.533550892894414574e+03 1.372007603986041546e-01
1.532877395856112344e+03 1.329931897302610022e-01
1.532203987130002133e+03 1.751267380151317332e-01
1.531530666706537886e+03 2.006932824620889788e-01
1.530857434576177184e+03 1.963222033100898434e-01
1.530184290729383065e+03 1.452087432300888659e-01
1.529511235156611292e+03 1.842283939890462796e-01
1.528838267848326723e+03 1.796659450546698178e-01
1.528165388794992396e+03 1.285273735884814306e-01
1.527492597987074987e+03 1.704750847423623927e-01
1.526819895415037536e+03 1.782171183450849683e-01
1.526147281069352175e+03 1.807515171222441042e-01
1.525474754940487401e+03 1.943905028950979885e-01
1.524802317018911708e+03 1.479261829857987931e-01
1.524129967295099050e+03 1.642295568975967179e-01
1.523457705759523378e+03 1.840029373840455784e-01
1.522785532402660465e+03 2.271769826342765197e-01
1.522113447214986081e+03 1.948839587805232254e-01
1.521441450186975999e+03 1.810310806064891476e-01
1.520769541309115084e+03 2.478532133692131767e-01
1.520097720571879108e+03 1.393318567073758008e-01
1.519425987965756576e+03 2.121405226854931880e-01
1.518754343481226897e+03 1.285487254386025735e-01
1.518082787108776756e+03 2.126656125636137706e-01
1.517411318838892839e+03 2.214466418532511083e-01
1.516739938662060013e+03 2.296091031419340012e-01
1.516068646568775875e+03 2.089772640362823619e-01
1.515397442549523475e+03 2.293958964700431036e-01
1.514726326594802231e+03 2.166580851664755281e-01
1.514055298695102465e+03 2.168947339697298027e-01
1.513384358840919958e+03 2.661639520220352439e-01
1.512713507022752310e+03 2.022020585119742586e-01
1.512042743231095301e+03 2.323239381128938963e-01
1.511372067456453806e+03 2.234806468457467277e-01
1.510701479689327243e+03 1.774413292360949024e-01
1.510030979920216851e+03 1.955238352200604213e-01
1.509360568139627503e+03 2.346179565616694218e-01
1.508690244338065895e+03 1.669615406522263479e-01
1.508020008506035083e+03 1.763742097463936176e-01
1.507349860634049037e+03 2.248040822388805982e-01
1.506679800712618089e+03 2.131207528130762974e-01
1.506009828732247115e+03 2.198856717036418718e-01
1.505339944683453723e+03 1.937726459159768710e-01
1.504670148556753702e+03 2.303108018748922792e-01
1.504000440342659203e+03 2.279390046092511224e-01
1.503330820031687836e+03 2.081231664788281976e-01
1.502661287614360845e+03 2.445762493475534816e-01
1.501991843081195839e+03 2.913340059239860613e-01
1.501322486422715883e+03 2.526125743743506957e-01
1.500653217629442224e+03 2.356786114727402182e-01
1.499984036691901565e+03 2.313906483166235650e-01
1.499314943600620609e+03 2.580083855884311439e-01
1.498645938346122421e+03 2.490740416095826859e-01
1.497977020918939161e+03 2.794180779128582759e-01
1.497308191309599351e+03 2.774791726257336832e-01
1.496639449508636972e+03 2.770310984639233753e-01
1.495970795506582363e+03 2.586434384127866415e-01
1.495302229293971322e+03 2.874035885759195774e-01
1.494633750861339649e+03 2.899269207955019745e-01
1.493965360199224961e+03 2.446066752417024315e-01
1.493297057298168511e+03 3.203339404356010389e-01
1.492628842148706099e+03 3.596253521088528804e-01
1.491960714741384436e+03 1.504894095574467183e-01
1.491292675066742959e+03 3.114465394448774904e-01
1.490624723115324741e+03 2.042868953760304251e-01
1.489956858877681952e+03 1.837576490849684163e-01
1.489289082344357666e+03 2.482520103050600557e-01
1.488621393505900414e+03 2.383279081963214918e-01
1.487953792352866003e+03 2.865551426824744508e-01
1.487286278875799326e+03 3.008357149660985108e-01
1.486618853065259827e+03 2.462084798575475686e-01
1.485951514911797858e+03 2.208564816642631934e-01
1.485284264405971044e+03 2.512979954318517173e-01
1.484617101538337010e+03 2.749053640497448048e-01
1.483950026299457022e+03 2.481207701966556267e-01
1.483283038679888705e+03 2.719945220436105204e-01
1.482616138670195141e+03 2.826491621639565244e-01
1.481949326260941234e+03 2.385929726594757938e-01
1.481282601442688247e+03 2.844005050786489464e-01
1.480615964206004719e+03 2.420439028016301286e-01
1.479949414541461010e+03 2.643591348705539579e-01
1.479282952439622022e+03 3.084748096470687484e-01
1.478616577891058114e+03 2.345135490477967544e-01
1.477950290886346920e+03 2.883553748401329053e-01
1.477284091416056981e+03 2.828041614459512187e-01
1.476617979470764112e+03 2.838552893528258902e-01
1.475951955041045949e+03 3.275672341313300984e-01
1.475286018117480126e+03 3.826363555389491466e-01
1.474620168690646096e+03 4.329597170830328801e-01
1.473954406751123315e+03 3.647479136769861685e-01
1.473288732289493055e+03 4.023673800816464086e-01
1.472623145296340226e+03 3.734120380758939040e-01
1.471957645762255197e+03 4.008941123645867743e-01
1.471292233677815602e+03 2.834117035880903135e-01
1.470626909033615448e+03 3.858597094448829590e-01
1.469961671820241463e+03 3.774237021899479738e-01
1.469296522028284016e+03 3.767674388368361660e-01
1.468631459648335294e+03 4.114762288663483258e-01
1.467966484670994760e+03 3.909013385295934118e-01
1.467301597086850961e+03 5.114974300844219446e-01
1.466636796886501543e+03 4.000335470208244981e-01
1.465972084060545967e+03 4.546875209992746192e-01
1.465307458599583697e+03 4.713223437696933416e-01
1.464642920494214195e+03 4.821809358450608318e-01
1.463978469735044200e+03 4.758663484462065663e-01
1.463314106312671356e+03 4.963134212831342706e-01
1.462649830217704221e+03 4.882427207745118070e-01
1.461985641440747713e+03 3.932125819770450614e-01
1.461321539972414030e+03 5.334160474491987936e-01
1.460657525803309909e+03 5.739405798909170686e-01
1.459993598924045727e+03 4.604955695888902634e-01
1.459329759325231862e+03 5.606877411489020746e-01
1.458666006997487784e+03 5.046148771802644317e-01
1.458002341931427509e+03 4.756777427185239771e-01
1.457338764117663231e+03 6.315553273313955218e-01
1.456675273546818062e+03 6.065000986648709791e-01
1.456011870209509652e+03 4.864435606615594709e-01
1.455348554096359294e+03 6.327866729439118876e-01
1.454685325197990096e+03 4.339174918809056147e-01
1.454022183505025168e+03 6.112496390969656135e-01
1.453359129008089440e+03 5.153205431799762204e-01
1.452696161697809657e+03 6.433363911774926391e-01
1.452033281564818026e+03 5.934684391764731837e-01
1.451370488599737655e+03 7.109665177816318904e-01
1.450707782793204387e+03 4.759968427558237125e-01
1.450045164135850428e+03 4.199471488217286774e-01
1.449382632618307980e+03 6.974511392619860972e-01
1.448720188231214706e+03 5.649519913294667184e-01
1.448057830965204630e+03 3.372779129878356041e-01
1.447395560810919051e+03 4.513709077809885395e-01
1.446733377758997449e+03 5.683289695493384253e-01
1.446071281800079305e+03 5.329412580191054127e-01
1.445409272924805919e+03 5.141550072098862723e-01
1.444747351123825865e+03 6.340488513553199645e-01
1.444085516387782263e+03 6.365097587577470684e-01
1.443423768707321869e+03 6.471374104422931151e-01
1.442762108073093259e+03 6.148101630806768192e-01
1.442100534475746827e+03 5.708059801984485260e-01
1.441439047905931147e+03 4.451031285675954297e-01
1.440777648354303892e+03 6.019639410641001165e-01
1.440116335811515455e+03 3.449677864642345382e-01
1.439455110268223507e+03 4.092446498490793783e-01
1.438793971715085718e+03 4.288119847407185214e-01
1.438132920142754301e+03 5.832721296723737403e-01
1.437471955541897842e+03 3.893161770233776187e-01
1.436811077903170371e+03 3.603885988052107914e-01
1.436150287217240475e+03 3.568126239047163528e-01
1.435489583474769461e+03 4.216143287960166242e-01
1.434828966666422275e+03 5.516673009243135972e-01
1.434168436782869321e+03 3.045083282064560692e-01
1.433507993814775546e+03 2.492736495062570501e-01
1.432847637752813171e+03 3.458318993538503916e-01
1.432187368587650781e+03 5.152685302455040084e-01
1.431527186309964236e+03 3.840304475867090672e-01
1.430867090910427578e+03 3.526411647341454181e-01
1.430207082379713029e+03 3.993190689163618745e-01
1.429547160708503725e+03 4.809656895853127723e-01
1.428887325887471889e+03 5.243367756080069553e-01
1.428227577907302475e+03 5.325694870968101791e-01
1.427567916758673164e+03 5.275375995536595308e-01
1.426908342432268910e+03 5.574193085434017148e-01
1.426248854918776487e+03 9.261808593925838218e-02
1.425589454208875395e+03 5.038504275462999393e-01
1.424930140293257864e+03 2.407371762503590085e-01
1.424270913162610668e+03 1.547558930432072766e-01
1.423611772807624220e+03 2.580445635594583731e-01
1.422952719218990751e+03 5.212363546415372806e-01
1.422293752387398854e+03 1.574530421554371507e-01
1.421634872303551674e+03 2.121753494990699374e-01
1.420976078958135986e+03 1.758120900760281879e-01
1.420317372341853115e+03 2.297491322137277248e-01
1.419658752445404389e+03 4.356556823699617165e-02
1.419000219259483856e+03 2.577646417185574523e-01
1.418341772774796482e+03 2.735571069814035639e-01
1.417683412982045411e+03 1.305861687559444206e-01
1.417025139871931970e+03 3.043879834451601041e-01
1.416366953435168398e+03 1.079792511006963801e-01
1.415708853662456022e+03 1.620325438318659106e-01
1.415050840544505263e+03 5.137363130019399066e-02
1.414392914072026542e+03 2.642405284232090534e-01
1.413735074235732100e+03 2.833398954638227107e-01
1.413077321026334175e+03 3.441344737064656600e-01
1.412419654434546828e+03 4.177909698955413198e-01
1.411762074451085937e+03 2.229865902232266717e-01
1.411104581066669198e+03 2.062546128958783198e-01
1.410447174272016127e+03 -1.340446585945983225e-02
1.409789854057846242e+03 4.583396309359225596e-01
1.409132620414880876e+03 4.147466353370867775e-01
1.408475473333843183e+03 5.207197459039161203e-01
1.407818412805458138e+03 8.058336092502901837e-02
1.407161438820448893e+03 5.508724866450011026e-01
1.406504551369547698e+03 4.344722316451489208e-01
1.405847750443477707e+03 2.944884485664798768e-01
1.405191036032972988e+03 1.099679272824730242e-01
1.404534408128763971e+03 2.229499776717031034e-01
1.403877866721586543e+03 2.871087721821064531e-01
1.403221411802171133e+03 5.386800592497807960e-01
1.402565043361253629e+03 1.677570145363770915e-01
1.401908761389573556e+03 2.576397602040880752e-01
1.401252565877868619e+03 4.814319317709029322e-01
1.400596456816880163e+03 8.979500308308713263e-02
1.399940434197349532e+03 -3.194798306392502285e-01
1.399284498010016250e+03 5.224676881117297222e-01
1.398628648245630757e+03 -5.695359783899347356e-02
1.397972884894934396e+03 4.596188599407129843e-02
1.397317207948677606e+03 3.209339821374937451e-01
1.396661617397605369e+03 1.212803016322810956e-01
1.396006113232473581e+03 2.260684367590037325e-01
1.395350695444029043e+03 2.803634467158561683e-01
1.394695364023025832e+03 6.459863998459123291e-01
1.394040118960219843e+03 -8.608463998097419523e-02
1.393384960246366973e+03 4.170411871018658290e-01
1.392729887872223117e+03 1.976587303955531782e-01
1.392074901828547809e+03 1.503823032489854106e-01
1.391420002106100583e+03 1.271594639802884896e-01
1.390765188695644611e+03 1.073625634475229851e-01
1.390110461587941245e+03 4.443170809305026503e-01
1.389455820773759115e+03 1.539242136692456353e-01
1.388801266243857754e+03 2.585366016043558202e-01
1.388146797989009428e+03 1.231578677241271791e-01
1.387492415999979130e+03 7.385158960917323490e-02
1.386838120267540944e+03 -1.157189893512539924e-01
1.386183910782465318e+03 1.368976545478057527e-01
1.385529787535524520e+03 -3.028930986257756808e-01
1.384875750517494453e+03 2.178404061322467347e-02
1.384221799719149203e+03 1.667321417606590639e-01
1.383567935131266495e+03 4.927739192770517751e-01
1.382914156744625870e+03 -1.994057043539955998e-01
1.382260464550008692e+03 -2.954442699285392271e-01
1.381606858538194501e+03 -3.134857172439144413e-01
1.380953338699968299e+03 3.791297123039318873e-01
1.380299905026111446e+03 1.831684859327954717e-01
1.379646557507416219e+03 8.941108895856060557e-02
1.378993296134662160e+03 -5.729932145832006274e-01
1.378340120898641544e+03 -1.244418713260613679e-02
1.377687031790146648e+03 -3.489876730519198000e-01
1.377034028799966109e+03 -5.524155314118159854e-01
1.376381111918895840e+03 3.338426782387642344e-01
1.375728281137728118e+03 -2.587762478634974550e-01
1.375075536447260674e+03 1.324474131858779935e-01
1.374422877838287604e+03 2.014764388606148648e-01
1.373770305301610279e+03 -4.680706381183322717e-01
1.373117818828030067e+03 1.474967491978611267e-01
1.372465418408346522e+03 -8.010139936508319236e-01
1.371813104033362833e+03 -2.425428065558956348e-01
1.371160875693885828e+03 3.728913047446423268e-01
1.370508733380716876e+03 8.790315354880403609e-01
1.369856677084668263e+03 -6.800611704310456640e-02
1.369204706796546816e+03 4.206472312048962214e-01
1.368552822507161181e+03 7.210563149506167280e-01
1.367901024207325463e+03 -3.520247265198445663e-01
1.367249311887851945e+03 1.178507325341994649e+00
1.366597685539552913e+03 3.183758374115326917e-01
1.365946145153247926e+03 3.459038510849800352e-02
1.365294690719752907e+03 7.562200411465945793e-01
1.364643322229885598e+03 6.173665658319151817e-01
1.363992039674469197e+03 3.924820079298582676e-01
1.363340843044321446e+03 7.347528885631287032e-01
1.362689732330267361e+03 6.368229876967699266e-01
1.362038707523130142e+03 7.223467003689912902e-01
1.361387768613738444e+03 -1.351007701360476543e-01
1.360736915592917285e+03 -1.480917006455031160e-01
1.360086148451498957e+03 1.270650878069395473e+00
1.359435467180306659e+03 -5.730872003143546722e-01
1.358784871770178142e+03 -7.605970385831763991e-01
1.358134362211945700e+03 9.953899583519918437e-01
1.357483938496439805e+03 3.915936332457882196e-01
1.356833600614501847e+03 -5.409952877410987293e-01
1.356183348556962301e+03 -5.624723101842035167e-01
1.355533182314668011e+03 1.001884786051629117e+00
1.354883101878453090e+03 -3.626806936000561143e-01
1.354233107239162564e+03 -1.378231443064210082e-01
1.353583198387637822e+03 -7.354334682834036130e-01
1.352933375314722070e+03 -3.097247751200791210e-01
1.352283638011263974e+03 1.165512951665861330e+00
1.351633986468108560e+03 -8.627058397743386786e-01
1.350984420676108130e+03 1.180858817322844034e+00
1.350334940626107709e+03 1.093889306615987822e+00
1.349685546308961420e+03 -8.306556097063997335e-01
1.349036237715521565e+03 4.998118474197686956e-01
1.348387014836645903e+03 -6.398486390075105446e-01
1.347737877663184918e+03 6.971850762756676145e-02
1.347088826185998187e+03 -4.131994602873738653e-01
1.346439860395947107e+03 -1.105890771472880951e+00
1.345790980283885801e+03 4.358744944928117371e-01
1.345142185840682941e+03 -8.492251958153029801e-02
1.344493477057196287e+03 1.755298883025032119e-01
1.343844853924290874e+03 5.761912924194979579e-01
1.343196316432833555e+03 7.830104137663996822e-01
1.342547864573693005e+03 6.295709454842175479e-01
1.341899498337736077e+03 3.269775730787676804e-01
1.341251217715831444e+03 2.252190107811240960e+00
1.340603022698851419e+03 6.814363959048276298e-01
1.339954913277671949e+03 -1.045449244342704809e+00
1.339306889443163527e+03 -1.136726542218843505e+00
1.338658951186203922e+03 -1.221610270576158674e+00
1.338011098497669082e+03 -2.710680871126439073e-01
1.337363331368440413e+03 -3.065317521658012190e+00
1.336715649789395684e+03 1.576518288301694382e+00
1.336068053751414482e+03 3.595436047524765311e+00
1.335420543245381850e+03 -4.054581411155161463e-01
1.334773118262182834e+03 2.098690662084450764e+00
1.334125778792700658e+03 -2.069790086219590597e-01
1.333478524827824003e+03 1.202297226071361136e+00
1.332831356358441553e+03 -9.109520553282312028e-01
1.332184273375445628e+03 5.591680892353965149e-01
1.331537275869723089e+03 1.300801660170492147e+00
1.330890363832168077e+03 -4.961736971850729261e-01
1.330243537253676550e+03 -1.385981394940017264e+00
1.329596796125142646e+03 -1.730840001366937164e+00
1.328950140437464142e+03 -2.449808022797730800e+00
1.328303570181538817e+03 3.960199808657931975e+00
1.327657085348268083e+03 8.705714669867713473e-01
1.327010685928551538e+03 -4.128422086369537780e+00
1.326364371913292416e+03 -8.183615410238408161e-02
1.325718143293393950e+03 -1.238011912426883576e+00
1.325072000059764832e+03 5.168248846621818160e+00
1.324425942203310115e+03 3.456427562155750088e+00
1.323779969714936669e+03 1.730906547996373446e+00
1.323134082585556826e+03 6.148286067979461533e-01
1.322488280806082912e+03 2.650017149070316602e+00
1.321842564367421801e+03 2.952143288798832366e+00
1.321196933260493097e+03 -4.012270715195815463e+00
1.320551387476210948e+03 -1.903549179296352367e+00
1.319905927005493140e+03 6.483887835301857194e+00
1.319260551839255641e+03 -2.091739527621026884e+00
1.318615261968418054e+03 -1.236337384698841912e+00
1.317970057383903622e+03 -6.039399940420041801e+00
1.317324938076637409e+03 -4.329484106105658370e+00
1.316679904037537199e+03 4.526087284065799743e+00
1.316034955257533511e+03 9.612867988109808914e-01
1.315390091727551408e+03 6.005117534612454122e-01
1.314745313438519588e+03 1.101581651507445914e+00
1.314100620381366753e+03 -9.088215748232132185e+00
1.313456012547025239e+03 1.451065711912145284e+00
1.312811489926425565e+03 -7.533610237908533236e+00
1.312167052510505528e+03 6.432523909537327000e+00
1.311522700290195644e+03 -3.680235466242492315e+00
1.310878433256437347e+03 -4.169233611492818348e+00
1.310234251400166613e+03 -6.845332780497009884e-01
1.309590154712323056e+03 -7.012007972243557985e-01
1.308946143183846289e+03 -2.461747919948714447e+00
1.308302216805683202e+03 -8.746640929556328103e+00
1.307658375568771589e+03 6.902524966793198435e-02
1.307014619464063799e+03 -5.347353553205784316e+00
1.306370948482501262e+03 -5.986317556825756725e+00
1.305727362615032689e+03 -7.595536373966318422e+00
1.305083861852612245e+03 1.560449246005787050e+00
1.304440446186185000e+03 -2.960221773380109500e+00
1.303797115606705120e+03 -1.150092514739325011e+01
1.303153870105128590e+03 2.133427760767723225e+00
1.302510709672409575e+03 3.527457506310806679e+00
1.301867634299502242e+03 -4.575542369445243507e-01
1.301224643977368032e+03 6.486364840983292801e+00
1.300581738696964749e+03 1.729056611567779678e+00
1.299938918449253833e+03 7.761606248576715217e+00
1.299296183225196728e+03 -9.244494588878685803e+00
1.298653533015760331e+03 2.208856319440261728e+00
1.298010967811906085e+03 1.625252643592120094e+01
1.297368487604600887e+03 -1.661848156679889277e+00
1.296726092384815274e+03 1.918974293223081995e+00
1.296083782143514327e+03 3.003865618242000490e+00
1.295441556871674038e+03 3.544987111917838885e+00
1.294799416560263126e+03 -5.975245739992894656e+00
1.294157361200257583e+03 4.717428261557709668e+00
1.293515390782629765e+03 1.134096804255040247e+01
1.292873505298359305e+03 -2.365374361615517618e-01
1.292231704738420376e+03 -7.783292191316847131e+00
1.291589989093796248e+03 -3.762927816206038667e+00
1.290948358355462915e+03 3.864266560806900674e+00
1.290306812514405465e+03 -2.420992513097510823e+01
1.289665351561608986e+03 -1.929838010837474727e+01
1.289023975488056749e+03 1.558341119640334060e+00
1.288382684284735660e+03 8.558030056042271738e+00
1.287741477942630809e+03 9.184879257512671202e+00
1.287100356452734559e+03 3.587811568405641083e+00
1.286459319806035637e+03 1.552444998788518227e+01
1.285818367993528227e+03 1.925949423207273981e+01
1.285177501006204693e+03 4.142361422774023083e+00
1.284536718835059219e+03 -3.526429510710094473e+00
1.283896021471089625e+03 -3.779998924167622398e+00
1.283255408905290096e+03 -2.869998364811418234e+00
1.282614881128663910e+03 -3.678065109249241349e+00
1.281974438132208888e+03 -1.076583409902167832e+00
1.281334079906930128e+03 -7.747043954102822205e+00
1.280693806443827270e+03 3.537257323894700267e-01
1.280053617733905412e+03 1.103557770402039040e+01
1.279413513768175108e+03 -1.495673790820131366e+01
1.278773494537637816e+03 2.371773454523078861e+00
1.278133560033305912e+03 7.508109396554241144e+00
1.277493710246189949e+03 9.321562194324409134e+00
1.276853945167302300e+03 -1.279319241889802683e+01
1.276214264787653519e+03 8.713163342750339879e+00
1.275574669098259619e+03 7.150882114805138023e+00
1.274935158090138430e+03 -1.278449613918887451e+01
1.274295731754304143e+03 1.865336108668432047e+01
1.273656390081780046e+03 4.187588286805450366e+00
1.273017133063582150e+03 3.648244486362841599e+00
1.272377960690731925e+03 4.160747641725175860e+00
1.271738872954258113e+03 1.241274508547622624e+01
1.271099869845178546e+03 2.064013740210082659e+00
1.270460951354523786e+03 6.188698934001152452e+00
1.269822117473318940e+03 1.109941138441499220e+01
1.269183368192594571e+03 -2.237900105821948316e+00
1.268544703503377605e+03 7.540358918000538146e+00
1.267906123396702242e+03 6.122894657418957998e+00
1.267267627863600865e+03 -1.679018184999874563e+01
1.266629216895109494e+03 6.440560630681935628e+00
1.265990890482262330e+03 -1.419019566685552647e+01
1.265352648616093575e+03 -1.270247584026719423e+01
1.264714491287648343e+03 -3.635162439708481852e+00
1.264076418487962655e+03 5.772084429664047001e+00
1.263438430208077989e+03 1.558733538315589939e+01
1.262800526439037640e+03 7.156200675278774348e+00
1.262162707171886723e+03 -1.269344329341168143e+00
1.261524972397672173e+03 -1.222851161652430640e+01
1.260887322107435466e+03 -4.772334793366177053e+00
1.260249756292234451e+03 1.487151900721386433e+01
1.259612274943110606e+03 6.276784083465485331e+00
1.258974878051116320e+03 -1.845099896171294773e+01
1.258337565607307624e+03 1.947568520484779797e-01
1.257700337602738728e+03 1.794616431335283702e+00
1.257063194028463840e+03 -1.552990006726145644e+01
1.256426134875538992e+03 -1.484256468146648622e+01
1.255789160135023849e+03 8.144208626449044530e+00
1.255152269797978079e+03 4.588858801823032074e+00
1.254515463855463167e+03 -1.563565169882413386e+01
1.253878742298540601e+03 1.418642897962895111e+00
1.253242105118273685e+03 1.148688601354971617e+01
1.252605552305731180e+03 5.100364356650995035e+01
1.251969083851978212e+03 2.235867577864190281e+01
1.251332699748083542e+03 3.033162483359997275e+00
1.250696399985114112e+03 1.483707700877232227e+01
1.250060184554144143e+03 -7.938243277075620163e+00
1.249424053446246035e+03 1.540881839055622216e+01
1.248788006652490367e+03 -1.808462235494309667e+01
1.248152044163956816e+03 6.020197466978930656e+00
1.247516165971717783e+03 2.019382819723879763e+01
1.246880372066854761e+03 2.945043343349030351e+01
1.246244662440447428e+03 -4.955112679916028995e+00
1.245609037083571820e+03 -3.285441664512972437e+01
1.244973495987316710e+03 -1.061221090909760001e+01
1.244338039142763591e+03 -2.015858284892285113e+01
1.243702666540995779e+03 -3.506924572167662291e+01
1.243067378173100224e+03 -8.516698913051228281e-01
1.242432174030167516e+03 -1.630112095865658262e+01
1.241797054103284609e+03 -3.367720020449142737e+01
1.241162018383542090e+03 1.479492565208671984e+01
1.240527066862034189e+03 -2.785201274310475483e+01
1.239892199529853315e+03 1.208716891717714681e+01
1.239257416378093694e+03 -3.315590523212390650e+01
1.238622717397853194e+03 -4.011157021792412181e+00
1.237988102580229679e+03 -1.005453404178793875e+01
1.237353571916319197e+03 9.687506304401440005e+00
1.236719125397226890e+03 -8.733881550475057765e+00
1.236084763014052442e+03 3.257712258411726403e+00
1.235450484757899176e+03 -4.456090563942945337e+00
1.234816290619870415e+03 7.434932449129799004e+00
1.234182180591078577e+03 5.288722407637641787e+00
1.233548154662625166e+03 -1.700110486598291004e+01
1.232914212825618961e+03 1.203528792288473953e-01
1.232280355071176018e+03 -7.129876268612861168e+00
1.231646581390405117e+03 9.607635576602206129e+00
1.231012891774416858e+03 1.165706271995525789e+00
1.230379286214329113e+03 7.805362510168500023e+00
1.229745764701256121e+03 1.537300977427015702e+01
1.229112327226317575e+03 -3.731433101646603578e+00
1.228478973780633169e+03 1.486387428437535085e+01
1.227845704355320777e+03 1.830744168229426805e+01
1.227212518941501912e+03 -1.007973233641135735e+01
1.226579417530299907e+03 -1.708279132002936507e+01
1.225946400112839910e+03 2.805808246259904326e+00
1.225313466680247075e+03 -2.036612793626013840e+01
1.224680617223652007e+03 1.325064033613510439e+01
1.224047851734178039e+03 4.156974235534809026e+01
1.223415170202959416e+03 -9.575478916636738502e-02
1.222782572621128566e+03 -4.729494211094679379e+00
1.222150058979812457e+03 -1.949842391990567414e+00
1.221517629270152611e+03 2.272870675509021154e+01
1.220885283483279636e+03 5.602505765302117524e+00
1.220253021610333235e+03 1.170592425055473562e+01
1.219620843642451291e+03 4.397646137171003389e+00
1.218988749570773507e+03 1.046014078261684510e+01
1.218356739386443223e+03 4.823055735367318242e+00
1.217724813080598324e+03 -1.026698516123801497e+01
1.217092970644389425e+03 5.322918822530423810e+00
1.216461212068958048e+03 1.319091001305128508e+01
1.215829537345452991e+03 -1.683130631467073357e+01
1.215197946465019413e+03 1.479468513850511080e+01
1.214566439418807931e+03 4.009273055438828948e+00
1.213935016197974619e+03 -1.105577538886833011e+01
1.213303676793666455e+03 1.625791214169909082e+01
1.212672421197041331e+03 2.125833430424394876e+00
1.212041249399253502e+03 -1.169139663921168415e+00
1.211410161391457223e+03 -3.867205494652959885e+01
1.210779157164815842e+03 9.220873943737583289e+00
1.210148236710483616e+03 -2.170834469954651880e+01
1.209517400019623892e+03 2.192461308365174943e+01
1.208886647083400021e+03 6.791954308718280764e+00
1.208255977892973533e+03 -8.297251412080056454e+00
1.207625392439511415e+03 9.463622960004786089e-01
1.206994890714178837e+03 -5.706702707867452595e+00
1.206364472708146423e+03 8.190069289594035240e-01
1.205734138412581160e+03 -5.074016605966935600e+00
1.205103887818655494e+03 -5.338652512289469243e+00
1.204473720917540049e+03 4.833847689653384627e+00
1.203843637700409090e+03 -8.924069511027843404e-01
1.203213638158438698e+03 5.578599380525164797e+00
1.202583722282803137e+03 7.111724183896684259e+00
1.201953890064683947e+03 -1.268401464408108303e+01
1.201324141495255390e+03 1.623633558832801782e+01
1.200694476565702644e+03 -4.143337396254986871e+00
1.200064895267203610e+03 -9.051785296261378733e+00
1.199435397590945286e+03 -2.303158036973441014e+01
1.198805983528111028e+03 4.543159553628465019e+00
1.198176653069887834e+03 4.945878485555585513e+00
1.197547406207462700e+03 -1.612449906588402015e+01
1.196918242932024441e+03 1.346821824065205142e+01
1.196289163234763691e+03 9.631446176095204592e+00
1.195660167106871086e+03 -2.421265809510007472e+01
1.195031254539542715e+03 -1.461493717009732407e+01
1.194402425523969214e+03 1.162520149460462093e+01
1.193773680051352130e+03 -3.673447577698829125e+00
1.193145018112882099e+03 6.523037426687423590e+00
1.192516439699764305e+03 -1.988557401605866914e+01
1.191887944803194841e+03 -3.097395504969620461e+00
1.191259533414378893e+03 8.592610933886051683e+00
1.190631205524516190e+03 1.073099171150204079e+01
1.190002961124813737e+03 5.615151507242059026e+00
1.189374800206473083e+03 -1.132462422917862632e+01
1.188746722760708508e+03 -1.583265781573975595e+01
1.188118728778719742e+03 9.148754708809214264e+00
1.187490818251726523e+03 -5.204505822609466037e+00
1.186862991170932219e+03 -2.005145871764341692e+01
