# Supplementary material for: Elevated concentrations cause upright alpha-synuclein conformation at lipid interfaces
Source: Nat Commun. 2023 Sep 18;14:5731. doi: 10.1038/s41467-023-39843-1 (PMC10507035; doi:10.1038/s41467-023-39843-1)
Supplement: Supplementary file 3 — Source Data [file 41467_2023_39843_MOESM3_ESM.zip › Source Data file/FigureS3/C/aS-DPPG_50uM-reproduction-NoFiltration_t = 42.50 to 43.17 hr_NormedToMaxOfAmideISSP.txt]

2.303734463863343990e+03 1.680631909148629433e+01
2.302961100516073202e+03 1.675472082591268785e+00
2.302187836495217198e+03 -1.614371346258641893e+01
2.301414671789645581e+03 1.008855424586275085e+01
2.300641606388224318e+03 3.611921583397569080e+00
2.299868640279824831e+03 1.463737479983277190e+01
2.299095773453316724e+03 -1.664077706859667671e+01
2.298323005897578696e+03 -4.682446405070463946e+00
2.297550337601480351e+03 -3.423870751465022177e+00
2.296777768553902206e+03 1.731242142497799508e+00
2.296005298743721141e+03 2.988417317540587703e+00
2.295232928159812218e+03 -5.402976140526358328e+00
2.294460656791063229e+03 -8.216315169148074915e+00
2.293688484626352874e+03 8.755102576495330524e+00
2.292916411654567128e+03 -3.531968253828821958e+00
2.292144437864588326e+03 6.644951037801479998e+00
2.291372563245306083e+03 -1.572912799824898178e+00
2.290600787785611828e+03 -2.745644354719518621e+00
2.289829111474389720e+03 -7.159452422875808297e-01
2.289057534300536645e+03 1.999037676409045261e+01
2.288286056252940398e+03 2.504880877502491998e+00
2.287514677320499686e+03 -3.986907713017468158e+00
2.286743397492111399e+03 -1.606111683264015610e+01
2.285972216756672424e+03 -3.708894660861458803e+00
2.285201135103079650e+03 -4.238293227076689540e+00
2.284430152520235424e+03 -8.578163256198376718e-01
2.283659268997043910e+03 2.982901531861699596e+00
2.282888484522407452e+03 -2.983702250602718209e+00
2.282117799085232036e+03 6.861423371074838684e+00
2.281347212674421826e+03 9.842483929477578997e+00
2.280576725278890081e+03 -2.359425000546461426e+00
2.279806336887540965e+03 -2.932023770402809149e+00
2.279036047489289558e+03 6.209405185763918311e+00
2.278265857073050938e+03 -1.364881797089038074e+01
2.277495765627734727e+03 -1.893452104254942370e+00
2.276725773142261460e+03 -4.386708392828308156e+00
2.275955879605542577e+03 1.137709509183358447e+00
2.275186085006502253e+03 1.114346978871424376e+01
2.274416389334062842e+03 -8.183825861224625076e-01
2.273646792577141241e+03 -3.759779661268817907e+00
2.272877294724663443e+03 8.407130551118036088e-01
2.272107895765555440e+03 -5.616102253907366837e+00
2.271338595688741407e+03 -1.359715904643478135e+00
2.270569394483152792e+03 -8.756337083050965475e+00
2.269800292137719225e+03 -8.318508817970536873e-01
2.269031288641366700e+03 2.148918855272663908e+00
2.268262383983035761e+03 -4.421282457841053670e+00
2.267493578151652400e+03 3.387166297596664766e+00
2.266724871136160800e+03 -3.800054972397011177e+00
2.265956262925490591e+03 -9.025805769289066971e-01
2.265187753508585956e+03 9.166908635401178174e+00
2.264419342874387439e+03 -4.408272614079154494e-01
2.263651031011833766e+03 -2.777055178366712784e+00
2.262882817909867299e+03 -3.790477988406019794e+00
2.262114703557437679e+03 1.236829195435323436e+00
2.261346687943489087e+03 6.401680345345925005e+00
2.260578771056969344e+03 -3.659544988620906381e+00
2.259810952886826271e+03 7.706674744595710946e-02
2.259043233422013145e+03 6.092992801631393895e-01
2.258275612651483243e+03 -1.044052559477655073e+00
2.257508090564189843e+03 4.804385866309721087e-02
2.256740667149086221e+03 -2.003364690686648686e+00
2.255973342395132931e+03 7.653414266814354328e+00
2.255206116291286889e+03 8.157134503889688304e+00
2.254438988826506829e+03 3.997493536548482496e+00
2.253671959989755123e+03 -7.533874262583434067e+00
2.252905029769999601e+03 -1.219173140510081765e+01
2.252138198156198996e+03 2.132803052512306952e+00
2.251371465137321138e+03 -4.063046352760829594e-02
2.250604830702335676e+03 -3.118758873467387005e+00
2.249838294840208619e+03 3.356797914604846778e+00
2.249071857539915072e+03 2.091039120311978916e+00
2.248305518790422866e+03 -1.692312131448505674e+00
2.247539278580708924e+03 -8.734129002133881770e+00
2.246773136899746532e+03 -7.507296063176601031e+00
2.246007093736514435e+03 -1.026744369391177614e+01
2.245241149079989555e+03 -6.744094735727328427e+00
2.244475302919152455e+03 -7.619806991484673331e-01
2.243709555242985516e+03 -4.304893520969277354e+00
2.242943906040469301e+03 5.340624226012258724e+00
2.242178355300591647e+03 -5.154816565249428884e+00
2.241412903012336756e+03 -1.141931870793212411e+01
2.240647549164688826e+03 -2.308257621807563442e+00
2.239882293746642972e+03 3.664739180979884825e+00
2.239117136747185214e+03 1.856958331140053930e+00
2.238352078155308845e+03 4.430922827436209133e+00
2.237587117960008982e+03 6.014023103760481881e+00
2.236822256150277099e+03 3.607415859881988762e+00
2.236057492715113767e+03 7.674843809316165277e+00
2.235292827643517739e+03 1.091754339692678499e+01
2.234528260924482311e+03 -2.179929484628557290e+00
2.233763792547013509e+03 -6.443489681444589223e+00
2.232999422500115543e+03 -8.266526068040100927e-01
2.232235150772790803e+03 -1.895653797915646921e+00
2.231470977354043498e+03 9.313338200027461156e+00
2.230706902232879656e+03 -5.129264243666137979e+00
2.229942925398314401e+03 1.062173400549379254e+00
2.229179046839351940e+03 5.376556681603956278e+00
2.228415266545003760e+03 7.164720558492849722e-01
2.227651584504288621e+03 -5.548822825980073148e+00
2.226888000706219827e+03 -1.234834107266922665e+01
2.226124515139808864e+03 -4.327624208123507010e+00
2.225361127794079948e+03 -1.714313327495378125e+00
2.224597838658048204e+03 6.863431981205248889e+00
2.223834647720736029e+03 -2.313471263096233965e+00
2.223071554971165824e+03 9.854516829897569385e-01
2.222308560398359987e+03 1.047754413820426755e+01
2.221545663991348192e+03 6.115262724113739168e+00
2.220782865739152840e+03 -2.873865524839476215e+00
2.220020165630805423e+03 5.730647679147824469e+00
2.219257563655333797e+03 2.371767644300922573e+00
2.218495059801771276e+03 -7.162418985870500521e+00
2.217732654059149354e+03 -7.588365068742264796e+00
2.216970346416504981e+03 8.129006367997121396e-02
2.216208136862869651e+03 -3.634742061566252680e+00
2.215446025387287591e+03 -3.097840009099934316e-02
2.214684011978793933e+03 -3.604264455469613493e-01
2.213922096626429266e+03 -3.618739285471410105e-01
2.213160279319235997e+03 -4.581697222245877110e-02
2.212398560046258353e+03 -4.632810030054021477e-02
2.211636938796540562e+03 1.184943038295284357e+00
2.210875415559132307e+03 7.197243993636063486e+00
2.210113990323077815e+03 2.564775081650987887e-01
2.209352663077430407e+03 -3.776352104742777271e+00
2.208591433811237948e+03 2.208225636567780203e-01
2.207830302513557399e+03 -1.003765976307553043e+00
2.207069269173436624e+03 -2.779411769376769037e+00
2.206308333779938039e+03 -1.557133524510121214e+00
2.205547496322118604e+03 -4.766008630844863703e+00
2.204786756789029823e+03 -1.196570431742921992e+00
2.204026115169743207e+03 4.567165252912936069e+00
2.203265571453308439e+03 -8.020279917100531009e+00
2.202505125628800670e+03 -2.942174595266485060e+00
2.201744777685276858e+03 -2.716945166744820561e+00
2.200984527611806698e+03 -1.814475537858958099e+00
2.200224375397458061e+03 -1.224551826061057502e+00
2.199464321031297004e+03 -8.152972685764404703e-01
2.198704364502398676e+03 -1.143558253421508575e-01
2.197944505799836406e+03 -1.698752439101025358e+00
2.197184744912681708e+03 2.373031461455152868e+00
2.196425081830009731e+03 2.057406325559666183e+00
2.195665516540895624e+03 -3.681836910277453079e+00
2.194906049034425450e+03 -1.461754927364503853e+00
2.194146679299672542e+03 -6.607305002003794892e-01
2.193387407325721142e+03 2.591254159109667721e-01
2.192628233101651858e+03 1.704612070289255987e+00
2.191869156616554392e+03 -1.071425697465181903e+00
2.191110177859509349e+03 1.396942417210715881e+00
2.190351296819606432e+03 2.146448807132081527e+00
2.189592513485937161e+03 -2.039142402520909059e+00
2.188833827847591238e+03 -1.193152423546387730e+00
2.188075239893658363e+03 1.729219727705633591e+00
2.187316749613233696e+03 -9.320615757246286659e-01
2.186558356995414215e+03 6.654795487026418099e-01
2.185800062029295077e+03 -2.005349834723614055e+00
2.185041864703973260e+03 3.014292385801245477e-01
2.184283765008551200e+03 3.036238267714144734e-01
2.183525762932131329e+03 4.371400043507681632e-01
2.182767858463812445e+03 -2.747804580727140511e+00
2.182010051592700620e+03 1.608998554641846157e+00
2.181252342307900108e+03 1.665685729989677899e+00
2.180494730598524256e+03 -2.652415253749998425e-01
2.179737216453673682e+03 -6.446702842271101463e-01
2.178979799862465370e+03 -1.762123450519279322e+00
2.178222480814009032e+03 -1.034973245157663646e+00
2.177465259297418015e+03 1.095347127707161583e+00
2.176708135301807488e+03 -1.029311069656596800e+00
2.175951108816292617e+03 1.060485545205477331e-01
2.175194179829992208e+03 -2.051494363431649592e+00
2.174437348332026886e+03 3.201639563607662220e-01
2.173680614311517274e+03 4.387749247481263493e-01
2.172923977757583998e+03 2.988915959332872352e-01
2.172167438659354957e+03 7.533918955880576362e-01
2.171410997005952595e+03 1.864021994577716723e-01
2.170654652786504812e+03 -7.989177971189221905e-01
2.169898405990139509e+03 1.147187161000370992e+00
2.169142256605988223e+03 -5.802995229903932239e-01
2.168386204623182493e+03 -1.090022250491252453e+00
2.167630250030855677e+03 4.550262888226694336e-01
2.166874392818139313e+03 2.072172690541941087e+00
2.166118632974174034e+03 -3.931681447320001938e-02
2.165362970488093197e+03 9.499574245108770576e-01
2.164607405349041073e+03 1.500912371124835942e-01
2.163851937546152840e+03 2.428638583960669728e-01
2.163096567068576405e+03 -9.107267351903588493e-01
2.162341293905452403e+03 -1.201257119446096810e+00
2.161586118045925105e+03 8.611741196319976366e-01
2.160831039479142419e+03 5.198109608186073372e-01
2.160076058194252255e+03 7.561726653006518584e-01
2.159321174180406160e+03 -1.634242239751139358e+00
2.158566387426755682e+03 -1.236995736249851818e+00
2.157811697922450549e+03 6.341721762627541281e-01
2.157057105656645945e+03 -6.562253712468782973e-01
2.156302610618500694e+03 2.726700285763359460e-02
2.155548212797169981e+03 -9.135700710805622071e-01
2.154793912181812630e+03 -8.348753326572255773e-01
2.154039708761589281e+03 6.399903237094248798e-01
2.153285602525660579e+03 -1.783614233864663445e+00
2.152531593463194440e+03 -2.187683571942546645e-01
2.151777681563349688e+03 -1.158878226390402277e+00
2.151023866815296060e+03 3.246212936051546261e-01
2.150270149208203293e+03 2.367808055612964369e-01
2.149516528731235667e+03 -8.260748834232274351e-01
2.148763005373572014e+03 -7.739565635205932770e-01
2.148009579124376614e+03 -1.918906200106466509e+00
2.147256249972826481e+03 -3.791100099029034443e-01
2.146503017908102265e+03 -1.547473273665742388e+00
2.145749882919371885e+03 -6.434782666050352651e-01
2.144996844995821448e+03 -9.627995589701232593e-01
2.144243904126627967e+03 -2.797239766599252664e-01
2.143491060300973913e+03 4.109543149602409295e-01
2.142738313508041756e+03 -3.503007564412499164e-01
2.141985663737015784e+03 5.555500551585715874e-01
2.141233110977082106e+03 -2.185522277587483020e-01
2.140480655217426829e+03 -7.323158657611843203e-03
2.139728296447245157e+03 -1.409313220562852020e+00
2.138976034655719559e+03 1.541924152158477668e+00
2.138223869832050696e+03 7.335485790055349398e-01
2.137471801965426494e+03 1.240988310582002430e-01
2.136719831045042156e+03 7.106801730453882193e-01
2.135967957060096523e+03 -1.145671457332671395e+00
2.135216179999788437e+03 -3.333753866768247032e-01
2.134464499853316738e+03 -3.374125918681078473e-01
2.133712916609882086e+03 -1.577824591636166618e+00
2.132961430258686960e+03 2.485605135608027094e+00
2.132210040788939295e+03 -1.207119799865446819e+00
2.131458748189837934e+03 7.030188297112186513e-01
2.130707552450596268e+03 -1.614002166664923188e-01
2.129956453560418595e+03 6.629498264613609138e-01
2.129205451508520127e+03 -2.302406486621223491e-01
2.128454546284110620e+03 8.890977810400789716e-01
2.127703737876405285e+03 2.381233457390065367e-01
2.126953026274613876e+03 -6.816878494991064352e-01
2.126202411467957063e+03 1.041395471770467873e+00
2.125451893445651876e+03 2.139876436889452671e-01
2.124701472196917166e+03 -5.250008414753856156e-01
2.123951147710973601e+03 4.008153441468333411e-01
2.123200919977043668e+03 8.778290404597266505e-02
2.122450788984351675e+03 -1.568504958132289073e-01
2.121700754722123747e+03 -4.633086657336456526e-01
2.120950817179587830e+03 -3.837836480818637708e-02
2.120200976345970048e+03 -7.003805362106753085e-01
2.119451232210500166e+03 4.403520009857592732e-01
2.118701584762413404e+03 3.310099771471726737e-01
2.117952033990937707e+03 -7.388423519284439966e-02
2.117202579885311934e+03 -2.910496099952377680e-01
2.116453222434769486e+03 7.415581209617295999e-02
2.115703961628549223e+03 1.028059751435766778e+00
2.114954797455888183e+03 -7.882490261371096762e-01
2.114205729906030683e+03 7.116516663946265142e-02
2.113456758968213762e+03 5.067926630544538069e-01
2.112707884631687193e+03 -6.075693459817487208e-01
2.111959106885691654e+03 -1.123158737775138638e+00
2.111210425719475097e+03 3.724603372246987898e-01
2.110461841122283658e+03 -2.973282537206408671e-01
2.109713353083370748e+03 -3.534750464808385506e-01
2.108964961591986139e+03 -6.448236073950929237e-01
2.108216666637383241e+03 -1.168292491328760535e-01
2.107468468208811828e+03 -1.174787320118658274e+00
2.106720366295530766e+03 -7.633424777701417474e-01
2.105972360886798924e+03 -1.786604772077232117e-01
2.105224451971873350e+03 -3.520186728470206527e-01
2.104476639540012911e+03 2.875648904758856816e-01
2.103728923580481933e+03 -1.412021328766917216e+00
2.102981304082541101e+03 -7.435805009371306840e-01
2.102233781035458378e+03 -3.519052443756276460e-01
2.101486354428498089e+03 1.189072736400306862e+00
2.100739024250926377e+03 2.671163340601676595e-01
2.099991790492014843e+03 -6.768228589823190033e-02
2.099244653141035087e+03 -1.378286086073401417e+00
2.098497612187256891e+03 -6.148459790394869007e-01
2.097750667619953674e+03 -2.893405827433904176e-01
2.097003819428404313e+03 3.126874260965837871e-01
2.096257067601884046e+03 -1.295330420619720924e+00
2.095510412129668111e+03 -4.557976037513226109e-01
2.094763853001040843e+03 -7.353855273477432064e-01
2.094017390205281117e+03 3.417935752042353809e-02
2.093271023731673267e+03 -3.587428610485380864e-01
2.092524753569497989e+03 6.981121706548708561e-01
2.091778579708048710e+03 -4.044278925722655793e-01
2.091032502136604307e+03 -1.641691137767035125e+00
2.090286520844458209e+03 -2.881121723808739987e-01
2.089540635820902025e+03 6.506403894736537685e-01
2.088794847055225546e+03 1.279358651867857910e-01
2.088049154536722199e+03 1.480154859360437225e+00
2.087303558254687232e+03 1.244650285517495458e+00
2.086558058198415893e+03 -4.875047354956377754e-01
2.085812654357207066e+03 -1.851056996498299800e-01
2.085067346720361456e+03 -6.478251345543781792e-01
2.084322135277181587e+03 6.669128884801596158e-01
2.083577020016962706e+03 -5.295399242478560087e-01
2.082832000929018250e+03 -5.726360271947436020e-01
2.082087078002647104e+03 -3.340265242321666106e-01
2.081342251227157249e+03 5.626102134433775825e-01
2.080597520591860302e+03 -3.288129509507413117e-01
2.079852886086062426e+03 -3.190478480990296961e-01
2.079108347699075239e+03 -3.173689217376106098e-01
2.078363905420215815e+03 -5.047908306170982851e-01
2.077619559238795773e+03 1.908482286946502349e-01
2.076875309144134008e+03 6.041361697059235425e-01
2.076131155125543955e+03 -4.489904994794203796e-01
2.075387097172346330e+03 -8.755741392335083528e-01
2.074643135273861844e+03 3.675186047037532489e-01
2.073899269419414850e+03 -3.550163199728302299e-01
2.073155499598326060e+03 9.331211152345419979e-02
2.072411825799921644e+03 -8.292614437393396043e-02
2.071668248013525954e+03 -1.712527880631340704e-01
2.070924766228470617e+03 -5.754559174357950502e-01
2.070181380434085440e+03 -4.240316729949782787e-02
2.069438090619696595e+03 -5.180768402767225167e-01
2.068694896774642984e+03 -1.627667918335563291e-01
2.067951798888252597e+03 -4.048945003864333203e-01
2.067208796949867974e+03 5.619686997916494287e-01
2.066465890948822562e+03 2.352202321766342086e-01
2.065723080874453444e+03 6.304462790113368742e-01
2.064980366716103163e+03 7.792144496754088712e-01
2.064237748463112439e+03 -3.593900369206461942e-01
2.063495226104825633e+03 5.659129063410017757e-01
2.062752799630587106e+03 9.251090316159242821e-01
2.062010469029741216e+03 -1.218183465171400609e-01
2.061268234291637782e+03 2.063369628338788953e-01
2.060526095405624801e+03 3.813873553460569443e-01
2.059784052361055728e+03 -3.882811649498552065e-01
2.059042105147280381e+03 -7.964089880836899837e-02
2.058300253753650395e+03 9.498516417782398857e-01
2.057558498169524682e+03 3.288193506422470436e-01
2.056816838384260336e+03 1.915234418548538153e-01
2.056075274387212630e+03 5.447727424798987778e-02
2.055333806167744115e+03 5.140997630900174392e-02
2.054592433715215520e+03 4.048397600079796654e-01
2.053851157018985759e+03 -2.043177959339430305e-01
2.053109976068424658e+03 -6.441853141041743447e-01
2.052368890852894765e+03 -1.385793573005301427e-01
2.051627901361762270e+03 -2.918621637085637710e-01
2.050887007584402454e+03 -4.753098717885195085e-02
2.050146209510177869e+03 -5.781834136100404420e-01
2.049405507128465615e+03 5.405653498701225024e-01
2.048664900428635519e+03 3.292642546716815222e-01
2.047924389400066502e+03 1.801852614641080430e-01
2.047183974032130209e+03 -1.003656146617629974e-01
2.046443654314209198e+03 -2.358184412502888350e-01
2.045703430235678752e+03 -9.992076266878600899e-02
2.044963301785919612e+03 -3.177067638521636206e-01
2.044223268954317973e+03 4.941031539829132124e-01
2.043483331730254577e+03 3.309634367710508757e-02
2.042743490103117438e+03 -4.386052325944564401e-01
2.042003744062290934e+03 3.966177964359313690e-01
2.041264093597163082e+03 5.556699232231097213e-02
2.040524538697127355e+03 -3.763504332048294154e-01
2.039785079351573586e+03 5.789314314408232631e-01
2.039045715549891611e+03 -4.499391202794376932e-02
2.038306447281480359e+03 9.735094794848427047e-02
2.037567274535731485e+03 -4.497476814303000975e-02
2.036828197302047556e+03 -3.858421313427085608e-01
2.036089215569822045e+03 2.946416751353349572e-01
2.035350329328457519e+03 -4.706880287966150322e-01
2.034611538567358366e+03 -6.244242953917206185e-01
2.033872843275925334e+03 -3.306674770938221597e-01
2.033134243443562809e+03 -1.708035744307234427e-01
2.032395739059680636e+03 -3.616031172650946979e-01
2.031657330113683201e+03 -2.279957681275951789e-02
2.030919016594980349e+03 -1.700984010311112071e-01
2.030180798492985559e+03 1.224661513677468422e-01
2.029442675797108677e+03 3.766737300412366374e-02
2.028704648496765003e+03 -1.233869059377135924e-01
2.027966716581371657e+03 1.640796034823189392e-02
2.027228880040342119e+03 -6.708309160376332292e-01
2.026491138863097149e+03 2.640939095266759962e-01
2.025753493039057503e+03 -2.341555982513134071e-02
2.025015942557640301e+03 -1.344514309957839937e-01
2.024278487408273577e+03 -9.784669051039716903e-02
2.023541127580379907e+03 4.943054100258702233e-02
2.022803863063383687e+03 -2.212508452133184478e-01
2.022066693846716589e+03 -4.132479936857633845e-02
2.021329619919804827e+03 1.677476309155011835e-01
2.020592641272076435e+03 2.334834445421013482e-01
2.019855757892966722e+03 -6.640850779321382825e-03
2.019118969771909178e+03 -4.022269162005679549e-02
2.018382276898340933e+03 -4.009586046585804364e-02
2.017645679261691839e+03 2.514387518313306383e-02
2.016909176851406301e+03 -7.775548539878156251e-03
2.016172769656921446e+03 1.827790280621350016e-01
2.015436457667678042e+03 2.272265638036159996e-01
2.014700240873120492e+03 4.101675453808607541e-01
2.013964119262687746e+03 1.136026677674332325e-01
2.013228092825831482e+03 -2.667337628553385631e-01
2.012492161551996105e+03 3.711113445992836879e-01
2.011756325430631478e+03 -1.139890480160976743e-01
2.011020584451185641e+03 2.429518290404039382e-01
2.010284938603110277e+03 2.675705623123681987e-01
2.009549387875860702e+03 4.763452678247917516e-02
2.008813932258886780e+03 -3.789435514559843371e-02
2.008078571741651103e+03 4.051155783176580982e-01
2.007343306313607172e+03 1.725849072218004973e-02
2.006608135964213943e+03 2.580579494026064014e-01
2.005873060682935829e+03 3.986444089621663522e-01
2.005138080459229968e+03 -1.958560177892089971e-01
2.004403195282562592e+03 -1.693327558502574492e-01
2.003668405142398115e+03 4.144915695567016195e-02
2.002933710028202768e+03 9.198621855453230356e-02
2.002199109929446422e+03 1.280565825915350175e-01
2.001464604835595310e+03 -7.314036679030253008e-02
2.000730194736122940e+03 2.918652714470130749e-01
1.999995879620502819e+03 -1.133461431696552654e-02
1.999261659478206639e+03 9.791329417400222723e-02
1.998527534298711544e+03 -1.445022764357704881e-01
1.997793504071494681e+03 5.919042205566783788e-02
1.997059568786036834e+03 -4.742507535696401794e-02
1.996325728431811513e+03 -4.044876038561109801e-04
1.995591982998306776e+03 1.694169856741719604e-01
1.994858332475001589e+03 7.790557784377069583e-02
1.994124776851384013e+03 1.664942491403351987e-01
1.993391316116934831e+03 8.747743135852938112e-02
1.992657950261149381e+03 -2.107355203217975703e-01
1.991924679273510264e+03 1.725900624735573763e-01
1.991191503143511000e+03 5.198577424890186288e-02
1.990458421860645103e+03 -1.271697415760674257e-02
1.989725435414402455e+03 -9.731343280752549618e-02
1.988992543794282028e+03 1.843403975581570098e-02
1.988259746989775522e+03 1.008718672386512971e-01
1.987527044990383729e+03 -2.327741620416394833e-02
1.986794437785609261e+03 9.813729020057160302e-02
1.986061925364949275e+03 -4.374672761785973474e-02
1.985329507717908200e+03 2.266674479893160121e-01
1.984597184833988649e+03 -1.703291524595197948e-01
1.983864956702698692e+03 2.271145074624000004e-01
1.983132823313544577e+03 2.476867487414646449e-02
1.982400784656030737e+03 1.834932376851046987e-01
1.981668840719672517e+03 -1.618600046700614803e-01
1.980936991493981623e+03 8.794025300721194927e-02
1.980205236968469762e+03 4.177868037918907457e-02
1.979473577132646824e+03 4.533801510283293548e-03
1.978742011976039066e+03 -1.769471939849679987e-01
1.978010541488154558e+03 6.756116634922490483e-02
1.977279165658517741e+03 3.101322203778871314e-02
1.976547884476649415e+03 9.386415276726133017e-02
1.975816697932066745e+03 1.292590291130851499e-01
1.975085606014299628e+03 6.546871752561515823e-02
1.974354608712868867e+03 1.259603861625964716e-01
1.973623706017302538e+03 1.677618228576556736e-01
1.972892897917128721e+03 -2.294364418353660520e-02
1.972162184401877312e+03 -9.074330667736328626e-02
1.971431565461080027e+03 1.081836812082202781e-02
1.970701041084268581e+03 3.262590292047402030e-01
1.969970611260974692e+03 8.426256193187089960e-02
1.969240275980740989e+03 1.814232768720208319e-02
1.968510035233097369e+03 1.305522002881299715e-01
1.967779889007584643e+03 -1.595562487125657125e-01
1.967049837293743622e+03 8.182957846364181942e-02
1.966319880081116935e+03 8.914484882719210523e-02
1.965590017359245394e+03 -3.891467571339666393e-02
1.964860249117677085e+03 2.138815065440104191e-01
1.964130575345954639e+03 2.346158627246349715e-01
1.963400996033624324e+03 6.220010216857631280e-02
1.962671511170241502e+03 1.560475998248185385e-02
1.961942120745350621e+03 1.886117648121667378e-01
1.961212824748507046e+03 -8.934083517244326145e-02
1.960483623169262501e+03 4.414293587807041619e-02
1.959754515997175986e+03 2.174741107923860994e-01
1.959025503221799227e+03 -2.931467022744547318e-02
1.958296584832693043e+03 -4.367094707773343937e-02
1.957567760819416435e+03 3.488124003473538903e-02
1.956839031171528404e+03 8.481191524384233682e-02
1.956110395878595227e+03 1.122918333262157425e-01
1.955381854930179543e+03 1.042077956709543396e-01
1.954653408315847628e+03 -3.598318982888418227e-02
1.953925056025163940e+03 1.298342746429626549e-01
1.953196798047700213e+03 -6.997885926303532012e-02
1.952468634373024543e+03 4.600385550111911470e-02
1.951740564990708663e+03 6.567631950777155780e-02
1.951012589890327945e+03 1.161822369332333321e-02
1.950284709061454123e+03 1.387936186226424173e-01
1.949556922493662569e+03 4.634526084072720931e-03
1.948829230176534111e+03 3.747353532677605986e-02
1.948101632099647759e+03 7.637059619913479092e-02
1.947374128252580704e+03 1.015844543503396924e-01
1.946646718624917412e+03 1.264332317036881148e-01
1.945919403206240531e+03 2.294938229210234659e-02
1.945192181986138166e+03 7.968403430200941828e-02
1.944465054954191146e+03 1.355207006864953267e-01
1.943738022099991213e+03 2.221095725930284370e-01
1.943011083413128290e+03 8.399539998725057133e-02
1.942284238883190483e+03 -1.699671593696941985e-01
1.941557488499776809e+03 2.117372488269692876e-01
1.940830832252473556e+03 -7.663074482262317855e-02
1.940104270130877921e+03 1.058712952929001666e-01
1.939377802124592563e+03 2.260311401710321522e-01
1.938651428223209223e+03 6.808546534782407289e-02
1.937925148416330558e+03 6.754188399892536998e-02
1.937198962693561043e+03 3.762358052914994977e-02
1.936472871044499698e+03 -3.906365060901588471e-02
1.935746873458750997e+03 1.302686597938159385e-01
1.935020969925924874e+03 -6.204114774149882550e-02
1.934295160435623984e+03 1.108298207024487753e-01
1.933569444977458261e+03 -2.138258157972559165e-02
1.932843823541041274e+03 -4.965617991232385703e-02
1.932118296115984776e+03 1.136919510845829095e-01
1.931392862691896880e+03 -1.217295115237602143e-01
1.930667523258398433e+03 2.866708349425207622e-02
1.929942277805103004e+03 1.445471327242189852e-01
1.929217126321631440e+03 6.138689171026912028e-02
1.928492068797599131e+03 9.398762789654999117e-02
1.927767105222630562e+03 1.206468019825193139e-01
1.927042235586346578e+03 -5.033356044738871576e-03
1.926317459878369846e+03 -1.293207934869349818e-01
1.925592778088330306e+03 5.953756587270608858e-02
1.924868190205850624e+03 -1.457295461873746589e-01
1.924143696220558923e+03 -1.817182758507911270e-05
1.923419296122086962e+03 1.763994936267860303e-01
1.922694989900066503e+03 4.235451546035098880e-02
1.921970777544131124e+03 1.636494363646799621e-01
1.921246659043912587e+03 1.258230800041585107e-01
1.920522634389049927e+03 7.797195830793283988e-02
1.919798703569176723e+03 -4.228830457161866785e-02
1.919074866573935651e+03 2.516140851102878148e-02
1.918351123392963927e+03 1.021703004092943262e-01
1.917627474015906046e+03 1.168990246405399863e-01
1.916903918432404680e+03 7.031733023328301524e-02
1.916180456632102505e+03 5.970303494299207536e-02
1.915457088604651290e+03 3.912674413839116461e-02
1.914733814339691889e+03 -6.650773318427176395e-02
1.914010633826877893e+03 1.233098947078126034e-01
1.913287547055861069e+03 1.028662755258834133e-01
1.912564554016291368e+03 -1.144179920989951173e-02
1.911841654697820559e+03 1.847748679732910126e-01
1.911118849090111325e+03 1.774712829887492571e-02
1.910396137182815437e+03 7.853470533075381996e-03
1.909673518965590119e+03 1.376500352509066605e-01
1.908950994428098056e+03 4.105526281681957934e-02
1.908228563559998292e+03 5.021369773955746546e-02
1.907506226350953511e+03 9.747396266304787782e-02
1.906783982790633672e+03 1.061759640961104784e-01
1.906061832868697820e+03 6.806538914364829163e-02
1.905339776574814096e+03 2.563367886407212637e-02
1.904617813898652457e+03 1.184469653334225409e-01
1.903895944829884684e+03 1.503013148078145012e-01
1.903174169358182553e+03 7.575928035715039088e-02
1.902452487473217843e+03 3.400727019205027069e-02
1.901730899164664152e+03 2.005720729950796408e-02
1.901009404422200532e+03 5.183036671794866851e-02
1.900288003235502401e+03 6.944846220408674997e-02
1.899566695594250632e+03 -3.909844811992116420e-02
1.898845481488124278e+03 1.036456115522242129e-02
1.898124360906806032e+03 1.222515459062921001e-01
1.897403333839982224e+03 2.794526172088543023e-02
1.896682400277333727e+03 -2.105339710952872090e-02
1.895961560208552328e+03 4.950125285009823045e-02
1.895240813623320719e+03 9.296276967388850121e-02
1.894520160511332506e+03 1.664017555036356455e-01
1.893799600862277657e+03 -7.930386849262765353e-03
1.893079134665846141e+03 6.960445190407255067e-02
1.892358761911738839e+03 5.629616499765095761e-02
1.891638482589643900e+03 6.910686748472796848e-02
1.890918296689264025e+03 -3.378026418380827151e-02
1.890198204200294640e+03 1.885612005432730776e-01
1.889478205112436626e+03 8.997294104833253314e-02
1.888758299415390866e+03 1.399201346015601088e-01
1.888038487098861879e+03 1.139874491431950576e-01
1.887318768152556004e+03 2.517792132232476998e-02
1.886599142566175942e+03 2.498224218031990310e-02
1.885879610329428033e+03 2.079280315559310366e-01
1.885160171432025891e+03 7.430458777846159213e-02
1.884440825863677674e+03 6.152345038612998251e-02
1.883721573614096997e+03 9.401277564990934144e-02
1.883002414672993837e+03 1.670512571729939333e-01
1.882283349030087265e+03 1.980191140135546465e-02
1.881564376675092717e+03 -6.668302172814857560e-04
1.880845497597725625e+03 1.453822442432839701e-01
1.880126711787706881e+03 -7.352650723541759303e-02
1.879408019234761014e+03 6.743948172450399403e-02
1.878689419928603456e+03 3.102546108098382105e-02
1.877970913858966014e+03 5.868433043404674282e-02
1.877252501015567759e+03 6.226931092330887513e-02
1.876534181388136858e+03 3.430723777208573300e-02
1.875815954966406935e+03 7.328550919187469537e-02
1.875097821740102518e+03 1.553917923156618863e-01
1.874379781698955412e+03 -1.393439356633604598e-03
1.873661834832701061e+03 1.469376049036218157e-01
1.872943981131074906e+03 1.112342772736942681e-01
1.872226220583806935e+03 7.962229791515948452e-02
1.871508553180641684e+03 1.792148536032438788e-01
1.870790978911310958e+03 -5.150377447911146794e-02
1.870073497765559296e+03 9.614432203126814860e-03
1.869356109733129415e+03 2.464000000052382275e-02
1.868638814803762216e+03 5.458755371010266810e-02
1.867921612967202236e+03 3.548808661351441490e-02
1.867204504213199471e+03 9.128518036850736400e-03
1.866487488531500276e+03 -2.831218275414946334e-02
1.865770565911849189e+03 1.543541702630395751e-01
1.865053736344003482e+03 9.063240320681867357e-02
1.864336999817709511e+03 1.013981992885394506e-01
1.863620356322728185e+03 1.605153726499541217e-02
1.862903805848809498e+03 6.011055969520784359e-02
1.862187348385710720e+03 1.002188311700498574e-01
1.861470983923190943e+03 1.568772419514376237e-02
1.860754712451011073e+03 7.385625031700436549e-02
1.860038533958930202e+03 2.267749732745486316e-02
1.859322448436711056e+03 1.707572093090031218e-01
1.858606455874121821e+03 4.036886624243475608e-02
1.857890556260923404e+03 1.118706796651730423e-01
1.857174749586883991e+03 1.078159054302308545e-01
1.856459035841773584e+03 1.571866371766751092e-01
1.855743415015360370e+03 5.719939097803228290e-02
1.855027887097419807e+03 1.170035352362191333e-01
1.854312452077721900e+03 -5.598038399722694847e-02
1.853597109946040291e+03 4.935187434339285278e-02
1.852881860692154078e+03 1.189627603108951992e-01
1.852166704305836902e+03 1.115040781577057993e-01
1.851451640776871500e+03 2.086454708178887146e-02
1.850736670095038789e+03 5.180692194925771987e-02
1.850021792250119688e+03 9.662947752528955325e-02
1.849307007231896932e+03 1.163976318444140956e-01
1.848592315030153259e+03 6.119884811574603095e-02
1.847877715634680499e+03 1.016186189886438968e-01
1.847163209035263208e+03 1.146144562303505199e-01
1.846448795221691398e+03 1.306760076173406858e-02
1.845734474183755083e+03 9.002650477891441239e-02
1.845020245911249731e+03 6.620251804919022320e-02
1.844306110393968993e+03 1.023820289458879096e-01
1.843592067621704700e+03 5.563584415121241439e-02
1.842878117584255961e+03 -4.033446931325488510e-02
1.842164260271421881e+03 1.506733305905030573e-01
1.841450495672999750e+03 1.468580954965937324e-01
1.840736823778794133e+03 8.744700240418716575e-02
1.840023244578609592e+03 1.295542319074436677e-01
1.839309758062243418e+03 1.421195588936950138e-01
1.838596364219505631e+03 2.162501799498943167e-01
1.837883063040206252e+03 3.445152004890513625e-02
1.837169854514148028e+03 2.051574501739230338e-01
1.836456738631144617e+03 6.974879438205640325e-02
1.835743715381009679e+03 1.438116683839131826e-01
1.835030784753553235e+03 1.052065526423715258e-01
1.834317946738592582e+03 1.499150619048091881e-01
1.833605201325941380e+03 1.265432940995435684e-01
1.832892548505418745e+03 6.851253749841844376e-02
1.832179988266843793e+03 1.186437664290277277e-01
1.831467520600037460e+03 5.508943005901378170e-02
1.830755145494820681e+03 1.585505999849253500e-01
1.830042862941019848e+03 9.216264775211285842e-02
1.829330672928457716e+03 1.479984287961189082e-01
1.828618575446964314e+03 6.342676929266571895e-02
1.827906570486360579e+03 3.526360179687752783e-02
1.827194658036481997e+03 1.215774742465195457e-01
1.826482838087158598e+03 1.522357459138924396e-01
1.825771110628224051e+03 9.709064444473473887e-02
1.825059475649510205e+03 6.578306937159952850e-02
1.824347933140854366e+03 7.470271266577271918e-02
1.823636483092090202e+03 1.387320721280503599e-01
1.822925125493060477e+03 1.106753288014303699e-01
1.822213860333600678e+03 8.891135875256134247e-02
1.821502687603559025e+03 5.517989564521304235e-02
1.820791607292771005e+03 1.153011249813352262e-01
1.820080619391086657e+03 1.148140379194116101e-01
1.819369723888348744e+03 1.532986141886649445e-01
1.818658920774407306e+03 6.009024576108400878e-02
1.817948210039108744e+03 1.074241097107390408e-01
1.817237591672303097e+03 1.899964755028047680e-01
1.816527065663844041e+03 1.242602681811818821e-01
1.815816632003587074e+03 1.296145436992121314e-01
1.815106290681382234e+03 1.789623637486650043e-01
1.814396041687088655e+03 1.110543017815382172e-01
1.813685885010565471e+03 1.018733069397541741e-01
1.812975820641666360e+03 5.502926704334984431e-02
1.812265848570257731e+03 6.922941289635597961e-02
1.811555968786200538e+03 1.207753691539622115e-01
1.810846181279359371e+03 1.235279920309526741e-01
1.810136486039593365e+03 9.141460258645515979e-02
1.809426883056778024e+03 1.822427449689985601e-01
1.808717372320776121e+03 1.500800972611264494e-01
1.808007953821459523e+03 1.097943185570318114e-01
1.807298627548696459e+03 -1.176262257794190476e-02
1.806589393492362433e+03 1.454487338791777828e-01
1.805880251642332951e+03 6.100940952466676892e-02
1.805171201988479879e+03 1.366819750640606845e-01
1.804462244520680542e+03 1.169050764103410633e-01
1.803753379228815902e+03 1.587224346695052524e-01
1.803044606102765101e+03 4.947701900011528681e-02
1.802335925132410921e+03 1.443550747699743342e-01
1.801627336307634323e+03 1.246066233215902541e-01
1.800918839618319907e+03 6.870661278405926220e-02
1.800210435054354093e+03 4.900749984825275574e-02
1.799502122605626937e+03 8.767655780528578469e-02
1.798793902262024858e+03 9.917702748450054132e-03
1.798085774013436094e+03 9.265085899183873874e-02
1.797377737849756159e+03 1.611964533549782030e-01
1.796669793760875109e+03 8.383403321750693138e-02
1.795961941736695735e+03 7.808369596326822371e-02
1.795254181767102637e+03 1.657566241792794437e-01
1.794546513842002241e+03 4.774037633090638666e-02
1.793838937951291882e+03 1.157334188719860019e-01
1.793131454084872530e+03 2.019979072487922828e-02
1.792424062232645156e+03 1.394443828638173843e-01
1.791716762384512549e+03 5.518061004667619562e-02
1.791009554530384776e+03 1.521936192136231769e-01
1.790302438660162807e+03 7.097215188868279123e-02
1.789595414763758527e+03 1.649912906702552806e-01
1.788888482831078363e+03 8.964225681611985574e-02
1.788181642852037839e+03 1.245805695990132578e-01
1.787474894816548840e+03 4.917585061676727626e-02
1.786768238714521431e+03 5.990562690020995174e-02
1.786061674535874772e+03 1.729147092134379338e-01
1.785355202270526206e+03 3.825795881977209906e-02
1.784648821908393074e+03 7.864825599373942433e-02
1.783942533439394538e+03 8.093218826881602712e-02
1.783236336853453395e+03 9.680301129159495088e-02
1.782530232140494263e+03 1.179144340749100628e-01
1.781824219290438123e+03 7.754343631262293479e-02
1.781118298293213229e+03 7.724504053068116660e-02
1.780412469138747838e+03 1.378344792880344394e-01
1.779706731816968386e+03 1.636866243022709888e-01
1.779001086317806767e+03 1.026399134103001543e-01
1.778295532631194874e+03 1.075288672707260113e-01
1.777590070747064601e+03 1.071426625885636280e-01
1.776884700655355118e+03 3.903749058949820827e-02
1.776179422345994681e+03 1.609232216929830372e-01
1.775474235808929734e+03 1.396624691781396255e-01
1.774769141034097629e+03 5.940290088118138634e-02
1.774064138011435716e+03 1.466697748407631285e-01
1.773359226730888622e+03 1.334074095433056273e-01
1.772654407182399154e+03 1.714998545877591540e-01
1.771949679355913759e+03 1.172911200799926640e-01
1.771245043241377061e+03 1.603273484551688832e-01
1.770540498828739146e+03 7.846245045002453455e-02
1.769836046107950096e+03 1.087062154281427939e-01
1.769131685068958177e+03 5.295928760253825612e-02
1.768427415701718928e+03 1.546048897043478254e-01
1.767723237996186072e+03 9.583397853502702290e-02
1.767019151942313329e+03 1.083346082266763294e-01
1.766315157530059878e+03 5.766461708990187895e-02
1.765611254749384898e+03 1.696424783534751513e-01
1.764907443590242110e+03 1.928186807190632179e-01
1.764203724042601607e+03 1.594765558209556289e-01
1.763500096096422567e+03 1.490468606778837801e-01
1.762796559741667807e+03 1.615274006222047198e-01
1.762093114968303780e+03 1.613028061576913808e-01
1.761389761766300580e+03 1.382695603015271779e-01
1.760686500125624661e+03 1.406000746280382241e-01
1.759983330036247935e+03 1.226789478425308055e-01
1.759280251488142312e+03 1.200907931737428824e-01
1.758577264471279705e+03 1.529504125718024465e-01
1.757874368975633843e+03 1.193822457543406990e-01
1.757171564991183914e+03 1.367576056498010229e-01
1.756468852507905467e+03 1.489859153525883162e-01
1.755766231515781328e+03 2.212871865257479420e-01
1.755063702004787046e+03 1.308983303247495122e-01
1.754361263964907266e+03 1.705154120600555490e-01
1.753658917386126632e+03 1.527681074792967830e-01
1.752956662258427968e+03 1.623786932096721869e-01
1.752254498571797740e+03 2.340009756699861221e-01
1.751552426316229685e+03 1.946832140673881995e-01
1.750850445481706629e+03 1.893189040313259797e-01
1.750148556058222312e+03 2.913103930107459050e-01
1.749446758035768653e+03 2.217411818904600485e-01
1.748745051404341211e+03 2.043778883153597736e-01
1.748043436153933726e+03 2.665615839150906052e-01
1.747341912274545393e+03 1.771050579365811839e-01
1.746640479756169952e+03 2.244744502555400256e-01
1.745939138588812057e+03 2.119938828404813735e-01
1.745237888762472721e+03 2.506997224175682160e-01
1.744536730267149323e+03 2.385349504972836265e-01
1.743835663092853792e+03 2.335087982627095105e-01
1.743134687229587144e+03 2.116375858971791535e-01
1.742433802667359487e+03 2.869251581572549448e-01
1.741733009396177295e+03 1.901402773924620593e-01
1.741032307406050677e+03 3.034167481022668755e-01
1.740331696686993382e+03 2.965471723193340847e-01
1.739631177229017339e+03 3.174219735263040243e-01
1.738930749022136297e+03 3.080621127661428704e-01
1.738230412056367641e+03 4.277930360045931746e-01
1.737530166321730576e+03 3.475839931312617592e-01
1.736830011808242489e+03 4.706222855938728133e-01
1.736129948505920765e+03 4.078882447458468397e-01
1.735429976404793706e+03 4.906005801774548924e-01
1.734730095494880516e+03 3.942256942626514160e-01
1.734030305766205856e+03 3.874052818045571334e-01
1.733330607208798028e+03 5.219477224404814875e-01
1.732630999812685332e+03 4.250169992441225064e-01
1.731931483567896066e+03 5.240649680261456611e-01
1.731232058464463989e+03 5.433201552779411969e-01
1.730532724492415582e+03 5.210763928643468157e-01
1.729833481641790058e+03 5.014121734120928764e-01
1.729134329902619356e+03 4.841561537570545637e-01
1.728435269264940871e+03 5.557594291196708003e-01
1.727736299718795635e+03 4.913472883948942771e-01
1.727037421254221044e+03 5.134067624805810359e-01
1.726338633861258131e+03 5.803662293424306506e-01
1.725639937529949748e+03 3.890680979470376166e-01
1.724941332250338746e+03 5.458182871770645983e-01
1.724242818012475254e+03 4.992636860761572315e-01
1.723544394806403943e+03 5.241847404246785525e-01
1.722846062622169484e+03 3.896832553577089242e-01
1.722147821449827461e+03 4.491697345798579266e-01
1.721449671279428003e+03 4.980941739436384741e-01
1.720751612101019418e+03 4.635777328516639262e-01
1.720053643904662749e+03 3.843114746375610458e-01
1.719355766680413581e+03 3.864357841805781124e-01
1.718657980418325678e+03 4.077853744864048391e-01
1.717960285108458265e+03 3.760425284774707722e-01
1.717262680740872383e+03 3.754072547016247263e-01
1.716565167305632713e+03 3.967127307913335676e-01
1.715867744792798476e+03 3.908403133195598733e-01
1.715170413192434353e+03 4.073197929179305232e-01
1.714473172494610480e+03 4.014011223150907304e-01
1.713776022689391539e+03 2.427300988298496942e-01
1.713078963766847664e+03 3.190335593015110049e-01
1.712381995717048994e+03 3.175693769380260600e-01
1.711685118530069303e+03 2.662432206113519162e-01
1.710988332195980547e+03 1.916538792446626782e-01
1.710291636704860139e+03 2.582398873483013335e-01
1.709595032046781853e+03 2.660688779317987862e-01
1.708898518211823102e+03 2.058011787841745321e-01
1.708202095190063119e+03 1.713952554411165008e-01
1.707505762971588410e+03 1.351568970928919422e-01
1.706809521546478209e+03 1.492270103958462935e-01
1.706113370904813564e+03 1.409354806140697691e-01
1.705417311036682804e+03 2.018868099222158874e-01
1.704721341932170617e+03 1.817090795085589405e-01
1.704025463581370786e+03 1.460940082787077487e-01
1.703329675974366182e+03 1.835135749277105599e-01
1.702633979101252407e+03 1.659560655259803841e-01
1.701938372952121426e+03 8.021782092478378645e-02
1.701242857517067023e+03 1.708076988753706726e-01
1.700547432786182981e+03 6.534924419587138933e-02
1.699852098749568540e+03 1.128140378915170189e-01
1.699156855397324762e+03 5.892589695276771213e-03
1.698461702719547247e+03 5.036772237771693778e-02
1.697766640706338876e+03 1.687892792307356116e-01
1.697071669347804345e+03 9.255133773856941137e-02
1.696376788634046534e+03 6.716351561710941220e-02
1.695681998555171958e+03 3.477804922595968684e-02
1.694987299101290773e+03 5.725957667929789524e-02
1.694292690262505857e+03 -7.822086588469305546e-02
1.693598172028931003e+03 6.674366861609920543e-02
1.692903744390680004e+03 -2.672919771304743328e-02
1.692209407337861194e+03 1.025201146910137695e-01
1.691515160860595643e+03 -4.308079294173088915e-03
1.690821004948995324e+03 2.063505123847290262e-03
1.690126939593177667e+03 4.066304443920762401e-02
1.689432964783263742e+03 1.244710850326376655e-01
1.688739080509372798e+03 -4.007677431398144058e-02
1.688045286761631360e+03 -1.110087570097179413e-02
1.687351583530156859e+03 1.471018738061438853e-02
1.686657970805079458e+03 4.946787785293479782e-03
1.685964448576522045e+03 -5.670705747277671183e-02
1.685271016834612965e+03 -7.950843628537514196e-02
1.684577675569482381e+03 8.015224611506355581e-03
1.683884424771262275e+03 1.444073077461351454e-02
1.683191264430086449e+03 -1.806760367946112777e-02
1.682498194536085066e+03 -1.163832296021091381e-02
1.681805215079395566e+03 -1.480079426260968167e-01
1.681112326050153570e+03 -7.344161137833456199e-02
1.680419527438500154e+03 -1.178396327067645841e-02
1.679726819234572758e+03 -1.182575851184296395e-01
1.679034201428512461e+03 -2.791024972536167506e-02
1.678341674010462157e+03 1.379281218999776557e-02
1.677649236970566562e+03 1.687261020153762309e-02
1.676956890298970393e+03 -2.466050075353990942e-02
1.676264633985823821e+03 2.304403766159390105e-02
1.675572468021273380e+03 -7.861409447406927931e-02
1.674880392395467425e+03 -8.170311700790094944e-02
1.674188407098559765e+03 -5.946250463513713669e-02
1.673496512120702391e+03 2.261975237267208061e-02
1.672804707452050934e+03 -5.617963558327647433e-02
1.672112993082759203e+03 3.497927542223226022e-02
1.671421369002986467e+03 -5.926923759701846484e-02
1.670729835202890172e+03 1.283794947465347232e-02
1.670038391672631406e+03 1.900849410394186284e-02
1.669347038402373073e+03 -1.404253333264945391e-01
1.668655775382276261e+03 -3.005480211025972348e-03
1.667964602602507512e+03 -8.094743270467412433e-02
1.667273520053233369e+03 4.662312418915012802e-02
1.666582527724618558e+03 1.551800787126278447e-02
1.665891625606835078e+03 4.050242169933943037e-02
1.665200813690053110e+03 2.955528454980017438e-03
1.664510091964442836e+03 5.003375888550437578e-02
1.663819460420179894e+03 -6.604057517263569634e-03
1.663128919047438103e+03 4.701632197755700043e-02
1.662438467836393102e+03 1.072801406065945484e-01
1.661748106777225985e+03 2.027670046107411250e-01
1.661057835860112391e+03 8.226159985324614510e-02
1.660367655075237053e+03 8.561084889260338338e-02
1.659677564412781066e+03 3.455229940263754990e-02
1.658987563862923707e+03 1.726454232048253712e-01
1.658297653415855166e+03 2.986506277634135564e-01
1.657607833061763813e+03 1.315210983074212581e-01
1.656918102790832563e+03 2.386667461069647278e-01
1.656228462593253425e+03 2.133355294746010766e-01
1.655538912459218409e+03 4.351349625080939698e-01
1.654849452378917704e+03 3.188396096634055765e-01
1.654160082342548776e+03 4.080263023231857078e-01
1.653470802340305454e+03 4.682475108466067626e-01
1.652781612362383385e+03 4.792881909446297661e-01
1.652092512398981853e+03 4.575161873044859551e-01
1.651403502440301963e+03 5.349488429651183541e-01
1.650714582476544820e+03 4.598772807407695007e-01
1.650025752497911526e+03 5.844266696441442477e-01
1.649337012494606824e+03 5.957193225231168787e-01
1.648648362456839095e+03 6.510108984864590997e-01
1.647959802374813080e+03 7.818144410140307476e-01
1.647271332238738978e+03 5.872905619773860497e-01
1.646582952038825169e+03 6.704574687026727542e-01
1.645894661765285491e+03 7.680910339529498643e-01
1.645206461408330142e+03 7.697878784060657731e-01
1.644518350958176597e+03 7.798244472360061907e-01
1.643830330405038694e+03 7.829542737619742399e-01
1.643142399739135726e+03 7.659311696868498220e-01
1.642454558950686987e+03 7.859725741677636712e-01
1.641766808029909953e+03 7.757046733644727965e-01
1.641079146967025736e+03 7.651027639391756452e-01
1.640391575752264544e+03 1.000000000000000000e+00
1.639704094375845671e+03 8.874117515100408138e-01
1.639016702827995687e+03 9.084160347668061020e-01
1.638329401098942981e+03 9.104997821247040601e-01
1.637642189178917761e+03 8.676175493739261002e-01
1.636955067058150235e+03 8.767081900954881712e-01
1.636268034726870610e+03 7.774888258918153383e-01
1.635581092175316371e+03 9.123340680215329401e-01
1.634894239393719545e+03 7.754156679526599261e-01
1.634207476372315796e+03 6.832789619170809292e-01
1.633520803101346246e+03 8.601655559999417111e-01
1.632834219571048379e+03 8.355755983953861987e-01
1.632147725771663318e+03 7.887393152165014243e-01
1.631461321693434002e+03 7.668754814332889858e-01
1.630775007326603372e+03 7.736806495729384725e-01
1.630088782661418009e+03 8.244539422013555940e-01
1.629402647688122670e+03 7.039640944389058408e-01
1.628716602396969392e+03 6.484988171020221737e-01
1.628030646778202936e+03 6.623562462528505002e-01
1.627344780822077155e+03 5.987313041921394907e-01
1.626659004518845904e+03 5.495097432988182984e-01
1.625973317858757582e+03 4.997042084672145279e-01
1.625287720832075138e+03 5.318127218680296364e-01
1.624602213429050607e+03 5.002089802465584656e-01
1.623916795639945121e+03 4.724593140448838935e-01
1.623231467455016173e+03 4.782334549701604542e-01
1.622546228864528530e+03 5.223657923476570097e-01
1.621861079858741505e+03 4.480291411545082592e-01
1.621176020427919866e+03 2.727666630626978117e-01
1.620491050562330202e+03 4.715633135932481568e-01
1.619806170252242737e+03 2.634271057826976237e-01
1.619121379487920422e+03 2.137613464702467492e-01
1.618436678259638938e+03 2.657466057337230514e-01
1.617752066557664875e+03 1.248355766175049675e-01
1.617067544372273915e+03 2.284625454516148735e-01
1.616383111693739920e+03 1.399563142607265498e-01
1.615698768512340393e+03 1.208265051581432631e-01
1.615014514818352836e+03 3.157979344432645386e-01
1.614330350602052931e+03 2.494142902749652002e-01
1.613646275853723637e+03 1.663866667209736860e-01
1.612962290563644274e+03 2.355468380245340498e-01
1.612278394722103258e+03 1.639095807080787059e-01
1.611594588319378090e+03 -3.057442680450071434e-02
1.610910871345760825e+03 2.061522412583305375e-01
1.610227243791539877e+03 1.208777753380881753e-01
1.609543705646998205e+03 1.956128689046367775e-01
1.608860256902433321e+03 -6.599838627628042652e-03
1.608176897548133638e+03 1.615798132215325381e-03
1.607493627574389393e+03 -1.510408021861740606e-02
1.606810446971501733e+03 1.260022958744087818e-01
1.606127355729764531e+03 1.219167727109831401e-01
1.605444353839475298e+03 2.593420208127955595e-01
1.604761441290931543e+03 1.803667273103056468e-01
1.604078618074438054e+03 -5.601206922905196950e-02
1.603395884180295980e+03 2.043288471652087990e-01
1.602713239598808286e+03 1.402554340325008753e-01
1.602030684320277942e+03 1.556343321646305733e-01
1.601348218335017009e+03 1.188950688480004403e-01
1.600665841633328455e+03 2.616249148872103886e-02
1.599983554205524342e+03 2.613223701707892421e-02
1.599301356041914914e+03 -8.694583873615348291e-02
1.598619247132812234e+03 1.616502094307107618e-01
1.597937227468532001e+03 1.893690672283195042e-01
1.597255297039386278e+03 1.503895304304767866e-01
1.596573455835696222e+03 1.377463630770259240e-01
1.595891703847777535e+03 1.056557869093539131e-02
1.595210041065951373e+03 8.548440359349504525e-02
1.594528467480535255e+03 -3.791823020076763584e-02
1.593846983081855797e+03 7.346468137684405986e-02
1.593165587860237792e+03 1.080868388678722786e-01
1.592484281806002400e+03 9.086676011287607435e-02
1.591803064909481691e+03 -1.261341236504426311e-01
1.591121937160998641e+03 -3.474044244470039094e-02
1.590440898550888960e+03 -6.501126706910234643e-02
1.589759949069481081e+03 -3.053756368220146220e-02
1.589079088707108895e+03 -1.037312315787525530e-01
1.588398317454104472e+03 -6.530164653829120813e-02
1.587717635300805341e+03 6.845947904873234124e-02
1.587037042237549031e+03 -1.818005109827829438e-02
1.586356538254673069e+03 7.828952123126968823e-03
1.585676123342520441e+03 -1.057530142384952021e-01
1.584995797491428675e+03 7.689524896211097187e-03
1.584315560691744395e+03 -3.131102006863015208e-01
1.583635412933810585e+03 5.560844009207088073e-02
1.582955354207972050e+03 -1.535476171053853089e-01
1.582275384504577232e+03 3.003230215520976895e-03
1.581595503813976393e+03 -2.737047762500141937e-02
1.580915712126517974e+03 1.021059806787445318e-01
1.580236009432555875e+03 3.725558901280490165e-02
1.579556395722442176e+03 -7.525964254930127273e-02
1.578876870986530776e+03 -1.232431043562499384e-01
1.578197435215177393e+03 1.988909681420601358e-02
1.577518088398743203e+03 -2.372859277053018454e-02
1.576838830527582104e+03 -3.260259180186234063e-02
1.576159661592058910e+03 -1.773340851161228637e-01
1.575480581582536615e+03 6.806415314530984972e-02
1.574801590489372757e+03 1.531978448930999652e-02
1.574122688302937604e+03 -2.317622316713547070e-01
1.573443875013595971e+03 1.519098300031542469e-02
1.572765150611714489e+03 6.839465590113094628e-02
1.572086515087665248e+03 6.849301808510616096e-02
1.571407968431814879e+03 -4.278850547805061050e-02
1.570729510634537291e+03 -7.428512015401401991e-02
1.570051141686210030e+03 -2.078679591767507509e-02
1.569372861577201547e+03 -2.546476543638994186e-02
1.568694670297894845e+03 5.515454598735098496e-02
1.568016567838662013e+03 2.371022528579285957e-02
1.567338554189886054e+03 -3.013188319712926250e-02
1.566660629341948152e+03 7.694181283872206234e-02
1.565982793285229491e+03 9.900062023727770888e-02
1.565305046010113074e+03 -8.841897255948583112e-02
1.564627387506985542e+03 8.166682599964779354e-02
1.563949817766233537e+03 -8.181599143927728579e-03
1.563272336778243698e+03 2.788056656554533524e-02
1.562594944533408125e+03 1.550620600798058579e-01
1.561917641022115276e+03 1.373182019157076217e-01
1.561240426234762708e+03 8.746755899840424897e-02
1.560563300161735242e+03 9.231244111948343212e-02
1.559886262793437709e+03 2.539607097788245671e-01
1.559209314120264025e+03 -8.308267760676323055e-02
1.558532454132609928e+03 -1.377287374686614850e-02
1.557855682820878428e+03 9.407440478502452491e-03
1.557179000175468900e+03 1.952024868250843981e-01
1.556502406186782537e+03 9.275086142009253409e-02
1.555825900845229626e+03 1.295304556384789252e-01
1.555149484141209541e+03 3.675114766352625267e-02
1.554473156065132571e+03 2.629997935129805842e-01
1.553796916607403546e+03 1.517547580673347385e-01
1.553120765758438210e+03 1.929542221213517428e-01
1.552444703508643215e+03 -9.806413525120918906e-03
1.551768729848434305e+03 1.381982328996213816e-01
1.551092844768223586e+03 1.527359280867170988e-01
1.550417048258428622e+03 -5.530444104575572839e-03
1.549741340309466977e+03 1.784413566373721505e-02
1.549065720911756216e+03 9.811128155836440490e-02
1.548390190055715721e+03 2.980279876939164740e-01
1.547714747731770331e+03 8.943451292645093753e-02
1.547039393930337610e+03 1.185955162421992309e-01
1.546364128641846037e+03 8.053492540711239267e-02
1.545688951856722269e+03 2.757317127232548903e-02
1.545013863565391148e+03 2.323167867981048851e-01
1.544338863758284788e+03 1.599222367036823855e-01
1.543663952425828029e+03 1.990932087827795571e-01
1.542989129558460263e+03 2.619239072120188028e-01
1.542314395146606330e+03 1.449258502984505093e-01
1.541639749180707440e+03 -2.661165799881204386e-02
1.540965191651197529e+03 2.320054757938955770e-01
1.540290722548512349e+03 6.610159979961487131e-02
1.539616341863091293e+03 4.324593935586443921e-02
1.538942049585379209e+03 6.435869199882864045e-02
1.538267845705811851e+03 4.638120112023823988e-02
1.537593730214839525e+03 1.936906947674462420e-01
1.536919703102899803e+03 2.486779357875004148e-01
1.536245764360442990e+03 1.202171484632553848e-02
1.535571913977913937e+03 2.057392010400704851e-01
1.534898151945768404e+03 1.714076307862905657e-01
1.534224478254449423e+03 2.320721003198844001e-01
1.533550892894414574e+03 1.725828583540957029e-01
1.532877395856112344e+03 2.737774048761094647e-01
1.532203987130002133e+03 2.433679313917533060e-01
1.531530666706537886e+03 5.753224677075361587e-02
1.530857434576177184e+03 3.094075173990601946e-01
1.530184290729383065e+03 3.756865667336443670e-01
1.529511235156611292e+03 -6.451500551436471775e-02
1.528838267848326723e+03 1.644648942020499605e-01
1.528165388794992396e+03 2.985087751447509929e-01
1.527492597987074987e+03 -1.535675931706934894e-01
1.526819895415037536e+03 8.370962496343606341e-02
1.526147281069352175e+03 2.140567911560710412e-01
1.525474754940487401e+03 2.673228882956086849e-01
1.524802317018911708e+03 3.103086614803199361e-01
1.524129967295099050e+03 3.744855928547267954e-02
1.523457705759523378e+03 2.443422597920415218e-01
1.522785532402660465e+03 4.638225040795874166e-01
1.522113447214986081e+03 2.733198778930425732e-01
1.521441450186975999e+03 2.099929843124642703e-01
1.520769541309115084e+03 2.000891173554176228e-01
1.520097720571879108e+03 3.368198165597487415e-01
1.519425987965756576e+03 1.802287139175791641e-01
1.518754343481226897e+03 4.145526265389603005e-01
1.518082787108776756e+03 1.150377955631753796e-01
1.517411318838892839e+03 3.369411551840468810e-01
1.516739938662060013e+03 3.279822143563146386e-01
1.516068646568775875e+03 4.030224094291965375e-01
1.515397442549523475e+03 6.132917966938640497e-02
1.514726326594802231e+03 6.732769950794986746e-02
1.514055298695102465e+03 2.165409192591102872e-01
1.513384358840919958e+03 3.967444913976637677e-01
1.512713507022752310e+03 5.795640538006399112e-01
1.512042743231095301e+03 2.969339510538535065e-01
1.511372067456453806e+03 2.224083331500574801e-01
1.510701479689327243e+03 2.180373625033555085e-01
1.510030979920216851e+03 2.195113651506535868e-01
1.509360568139627503e+03 4.257840936027862955e-01
1.508690244338065895e+03 7.167113380560484297e-03
1.508020008506035083e+03 1.262122016744317010e-01
1.507349860634049037e+03 3.855753588084350203e-01
1.506679800712618089e+03 2.210259344224576317e-01
1.506009828732247115e+03 3.038043295493792484e-01
1.505339944683453723e+03 1.548915187256882653e-01
1.504670148556753702e+03 4.354988982136628328e-01
1.504000440342659203e+03 2.530423346903353243e-01
1.503330820031687836e+03 2.807973083833730232e-01
1.502661287614360845e+03 3.153648268052623993e-01
1.501991843081195839e+03 3.505068194342140231e-01
1.501322486422715883e+03 3.532260986417286586e-01
1.500653217629442224e+03 2.426715285324939353e-01
1.499984036691901565e+03 5.871501816888452518e-01
1.499314943600620609e+03 3.617015354288004580e-01
1.498645938346122421e+03 2.075419119368861198e-01
1.497977020918939161e+03 2.847786582494686303e-01
1.497308191309599351e+03 2.800018098742550476e-01
1.496639449508636972e+03 2.403438191024811765e-01
1.495970795506582363e+03 3.058527923905898088e-02
1.495302229293971322e+03 2.159145657278367381e-01
1.494633750861339649e+03 2.392204987288482632e-01
1.493965360199224961e+03 3.932392263850785219e-01
1.493297057298168511e+03 1.753543002708876086e-01
1.492628842148706099e+03 3.973948563587263449e-01
1.491960714741384436e+03 4.581656719296516717e-02
1.491292675066742959e+03 -4.303743554177279218e-02
1.490624723115324741e+03 3.090459607325204971e-01
1.489956858877681952e+03 2.891444681712679876e-01
1.489289082344357666e+03 4.681277051697956826e-01
1.488621393505900414e+03 5.654778679264881314e-01
1.487953792352866003e+03 7.899613237622699069e-02
1.487286278875799326e+03 -7.021940338604661103e-02
1.486618853065259827e+03 4.314873817912300846e-01
1.485951514911797858e+03 3.148331743300218366e-01
1.485284264405971044e+03 4.238776269697269727e-01
1.484617101538337010e+03 2.390915864710672911e-01
1.483950026299457022e+03 -3.325056722002747017e-02
1.483283038679888705e+03 5.810164610790613526e-01
1.482616138670195141e+03 2.721887403658407867e-01
1.481949326260941234e+03 4.282203197755881097e-01
1.481282601442688247e+03 3.735237447685477163e-01
1.480615964206004719e+03 5.834233937967917560e-01
1.479949414541461010e+03 9.063770893600225920e-01
1.479282952439622022e+03 4.710871252830656775e-01
1.478616577891058114e+03 3.138761851653324997e-01
1.477950290886346920e+03 3.084470896657608985e-01
1.477284091416056981e+03 2.469149151543560960e-01
1.476617979470764112e+03 3.053841138636493313e-01
1.475951955041045949e+03 2.618419263129475039e-01
1.475286018117480126e+03 4.002957439843387588e-01
1.474620168690646096e+03 4.955483042362381352e-01
1.473954406751123315e+03 5.212129417535047438e-01
1.473288732289493055e+03 4.935024785988811336e-01
1.472623145296340226e+03 3.048294527125350872e-01
1.471957645762255197e+03 1.255075014690469892e-01
1.471292233677815602e+03 7.693692304971501417e-02
1.470626909033615448e+03 4.754609694305835799e-01
1.469961671820241463e+03 3.272878891579676375e-01
1.469296522028284016e+03 1.684919076800760543e-02
1.468631459648335294e+03 5.612942478811356883e-01
1.467966484670994760e+03 3.311152519254716431e-01
1.467301597086850961e+03 3.696575646567393791e-01
1.466636796886501543e+03 6.726063146802812032e-01
1.465972084060545967e+03 3.644883593358409501e-01
1.465307458599583697e+03 7.304323408849878740e-01
1.464642920494214195e+03 6.454022423517004059e-01
1.463978469735044200e+03 6.971987602549898355e-01
1.463314106312671356e+03 4.011019027501180889e-01
1.462649830217704221e+03 1.204307014688170252e+00
1.461985641440747713e+03 3.844841411100309858e-01
1.461321539972414030e+03 3.160499793745087938e-01
1.460657525803309909e+03 6.278382687165562359e-01
1.459993598924045727e+03 5.789030995402938418e-01
1.459329759325231862e+03 8.812667971596707117e-01
1.458666006997487784e+03 8.644652833251588175e-01
1.458002341931427509e+03 2.055631231274456516e-01
1.457338764117663231e+03 9.201436594354304166e-01
1.456675273546818062e+03 6.061958929674793328e-01
1.456011870209509652e+03 1.189466001774831111e-01
1.455348554096359294e+03 5.904459974350683149e-01
1.454685325197990096e+03 5.487986947564013618e-02
1.454022183505025168e+03 7.612130507843614113e-01
1.453359129008089440e+03 4.442404678802602813e-01
1.452696161697809657e+03 8.386661320681424447e-01
1.452033281564818026e+03 8.703760454770277377e-01
1.451370488599737655e+03 8.909737800637169691e-01
1.450707782793204387e+03 6.632744698707372377e-01
1.450045164135850428e+03 9.863126877073633558e-01
1.449382632618307980e+03 6.432176917548364514e-01
1.448720188231214706e+03 1.336569668508176045e+00
1.448057830965204630e+03 7.103638005027610447e-01
1.447395560810919051e+03 6.137972814141149369e-01
1.446733377758997449e+03 3.596317764626421054e-01
1.446071281800079305e+03 5.073477083999078374e-01
1.445409272924805919e+03 4.693779133288733529e-01
1.444747351123825865e+03 1.343048292164543023e+00
1.444085516387782263e+03 6.707874862899406709e-01
1.443423768707321869e+03 5.203890931532544339e-01
1.442762108073093259e+03 -9.351410611255484007e-02
1.442100534475746827e+03 9.739412289785752685e-01
1.441439047905931147e+03 1.187348835185585427e+00
1.440777648354303892e+03 1.346673286257471069e+00
1.440116335811515455e+03 3.489984431814269206e-01
1.439455110268223507e+03 -9.893852709810421753e-02
1.438793971715085718e+03 3.072991731341200294e-01
1.438132920142754301e+03 9.333289895899378186e-01
1.437471955541897842e+03 4.067184925665429107e-01
1.436811077903170371e+03 1.297819298592859105e-01
1.436150287217240475e+03 5.452672404709811849e-01
1.435489583474769461e+03 5.478237934280153487e-01
1.434828966666422275e+03 1.831589607134114783e-01
1.434168436782869321e+03 1.120480828292151454e+00
1.433507993814775546e+03 1.272591011307775188e+00
1.432847637752813171e+03 9.374541790380722661e-01
1.432187368587650781e+03 4.711752534734436337e-01
1.431527186309964236e+03 -2.657569910067240637e-01
1.430867090910427578e+03 8.239704389671733686e-01
1.430207082379713029e+03 -3.652720110587123203e-01
1.429547160708503725e+03 1.609600081559081353e-01
1.428887325887471889e+03 6.916220930936980427e-01
1.428227577907302475e+03 -3.051216263277414242e-01
1.427567916758673164e+03 -2.465535188464876015e-01
1.426908342432268910e+03 7.188095666574070286e-01
1.426248854918776487e+03 1.016723735318424193e+00
1.425589454208875395e+03 -3.862454976810142382e-01
1.424930140293257864e+03 -1.312961608065351393e-01
1.424270913162610668e+03 -3.581490711271443361e-01
1.423611772807624220e+03 6.349356029555321967e-01
1.422952719218990751e+03 4.044166137740896616e-01
1.422293752387398854e+03 5.341289882546844670e-01
1.421634872303551674e+03 1.140236063685639012e-01
1.420976078958135986e+03 4.845108706960364331e-01
1.420317372341853115e+03 2.002650551374490773e-01
1.419658752445404389e+03 5.400356376032343642e-01
1.419000219259483856e+03 8.019208160626973836e-01
1.418341772774796482e+03 -3.829736881530710901e-01
1.417683412982045411e+03 4.878305207043046599e-01
1.417025139871931970e+03 7.578388386363330564e-01
1.416366953435168398e+03 -4.292265290879530848e-02
1.415708853662456022e+03 5.498730602168742099e-01
1.415050840544505263e+03 -5.433033436373149172e-01
1.414392914072026542e+03 -8.330864016960752849e-01
1.413735074235732100e+03 9.389427948138072688e-01
1.413077321026334175e+03 2.644419245429636620e-02
1.412419654434546828e+03 -2.722532012728302031e-01
1.411762074451085937e+03 -3.260914619094389955e-01
1.411104581066669198e+03 -1.009969096055100213e+00
1.410447174272016127e+03 -3.351064737172587682e-01
1.409789854057846242e+03 3.627941671436570314e-01
1.409132620414880876e+03 3.143935156557890465e-01
1.408475473333843183e+03 -1.256388546823527852e+00
1.407818412805458138e+03 -7.561456342273366049e-01
1.407161438820448893e+03 2.399681379950359128e-01
1.406504551369547698e+03 -5.971888516707690026e-02
1.405847750443477707e+03 -1.045757496284439370e+00
1.405191036032972988e+03 -5.755614619464872739e-01
1.404534408128763971e+03 -5.350613762698340770e-01
1.403877866721586543e+03 9.925570501337753759e-01
1.403221411802171133e+03 -6.492518596857056457e-01
1.402565043361253629e+03 1.472448289345103800e-01
1.401908761389573556e+03 9.748286740799114725e-01
1.401252565877868619e+03 -3.862991322337598621e-02
1.400596456816880163e+03 1.403581156631876992e+00
1.399940434197349532e+03 -3.952208268232792476e-01
1.399284498010016250e+03 -2.478563755728309115e-01
1.398628648245630757e+03 -7.144297263060941927e-02
1.397972884894934396e+03 1.116849334979377550e+00
1.397317207948677606e+03 -9.115571662826214838e-02
1.396661617397605369e+03 1.495130549657767371e+00
1.396006113232473581e+03 8.920083530383468018e-01
1.395350695444029043e+03 1.230875741565170683e-01
1.394695364023025832e+03 -1.419389899837923963e+00
1.394040118960219843e+03 5.702794088246396914e-02
1.393384960246366973e+03 2.017069305499921972e-01
1.392729887872223117e+03 -1.305654628147761842e-01
1.392074901828547809e+03 -1.041015380312774630e+00
1.391420002106100583e+03 7.003643997157592560e-01
1.390765188695644611e+03 2.097953587199322401e-01
1.390110461587941245e+03 -2.138289951387532639e+00
1.389455820773759115e+03 -2.297240651782602588e-02
1.388801266243857754e+03 5.967683576715215876e-01
1.388146797989009428e+03 1.070143466651029662e+00
1.387492415999979130e+03 -4.148781210485262272e-01
1.386838120267540944e+03 -4.217982707331081604e-01
1.386183910782465318e+03 1.135547043656394361e+00
1.385529787535524520e+03 1.962369505514925061e+00
1.384875750517494453e+03 1.529979580131431760e+00
1.384221799719149203e+03 1.126367054098660780e+00
1.383567935131266495e+03 1.307453867774834189e+00
1.382914156744625870e+03 -1.459589316501413769e+00
1.382260464550008692e+03 -7.636757698129625904e-01
1.381606858538194501e+03 -4.822342637155695444e-01
1.380953338699968299e+03 -1.909910064726963785e+00
1.380299905026111446e+03 -1.457456676643101301e-01
1.379646557507416219e+03 -2.506971658704535866e+00
1.378993296134662160e+03 1.688678802849542526e-01
1.378340120898641544e+03 -5.374293603233676331e-01
1.377687031790146648e+03 5.003873191910647167e-01
1.377034028799966109e+03 -2.568057081483308579e+00
1.376381111918895840e+03 1.997441708707658359e+00
1.375728281137728118e+03 -2.476004571462850912e+00
1.375075536447260674e+03 3.628140651281540063e-01
1.374422877838287604e+03 -5.478043240241000644e-01
1.373770305301610279e+03 -2.941911154463111799e+00
1.373117818828030067e+03 -7.945613748261446396e-01
1.372465418408346522e+03 -1.337660722669944846e+00
1.371813104033362833e+03 -3.056596775030480995e+00
1.371160875693885828e+03 -1.207188026480015219e+00
1.370508733380716876e+03 -3.191787415413153361e+00
1.369856677084668263e+03 2.961541940760759606e-01
1.369204706796546816e+03 2.455942433675789793e+00
1.368552822507161181e+03 1.942711698029448764e+00
1.367901024207325463e+03 -2.448902261925176571e+00
1.367249311887851945e+03 8.176960489477587135e-01
1.366597685539552913e+03 3.004970954425697727e+00
1.365946145153247926e+03 -3.966816622888287736e+00
1.365294690719752907e+03 -2.552311119275443296e+00
1.364643322229885598e+03 6.405562640447493017e-02
1.363992039674469197e+03 -4.468527433510002034e+00
1.363340843044321446e+03 -3.750439183747157124e+00
1.362689732330267361e+03 -1.146834366277976192e-01
1.362038707523130142e+03 -3.322915704841816531e+00
1.361387768613738444e+03 1.298878438109387190e+00
1.360736915592917285e+03 -6.230203119315761429e-01
1.360086148451498957e+03 -3.588858348959240274e+00
1.359435467180306659e+03 -4.093963265391124651e+00
1.358784871770178142e+03 -1.527285198102820707e-01
1.358134362211945700e+03 -3.205476062386622527e+00
1.357483938496439805e+03 -4.014832849522403713e+00
1.356833600614501847e+03 -1.622963986873392772e-01
1.356183348556962301e+03 -4.111103435019423991e+00
1.355533182314668011e+03 2.774036902253651959e+00
1.354883101878453090e+03 7.912330751907045157e-01
1.354233107239162564e+03 -1.531435173935001171e+00
1.353583198387637822e+03 -4.619224966558869716e-01
1.352933375314722070e+03 -1.715528387209201533e+00
1.352283638011263974e+03 -1.446161162591672600e+00
1.351633986468108560e+03 -1.103868539976863516e+00
1.350984420676108130e+03 -1.221832441170007888e+00
1.350334940626107709e+03 -1.364570734200354352e+00
1.349685546308961420e+03 -4.673090629428621412e+00
1.349036237715521565e+03 -1.056729128566918918e+00
1.348387014836645903e+03 -6.441297979522003558e+00
1.347737877663184918e+03 -1.281324305810193032e+01
1.347088826185998187e+03 -4.827476843115310778e+00
1.346439860395947107e+03 -6.020229501722258014e+00
1.345790980283885801e+03 -5.540156338471567743e+00
1.345142185840682941e+03 -2.532814632221226603e+00
1.344493477057196287e+03 3.457650878825033885e-02
1.343844853924290874e+03 -5.785213605917157942e+00
1.343196316432833555e+03 -1.114735547772442104e+01
1.342547864573693005e+03 -1.316089969986308006e+00
1.341899498337736077e+03 4.176236079796170841e+00
1.341251217715831444e+03 -1.111725825373044430e+01
1.340603022698851419e+03 -3.056368516651781775e+00
1.339954913277671949e+03 -2.210651625619024951e+00
1.339306889443163527e+03 5.271515669197894383e+00
1.338658951186203922e+03 4.742346037413120996e+00
1.338011098497669082e+03 -7.948526881556787771e+00
1.337363331368440413e+03 4.919964683910469816e+00
1.336715649789395684e+03 -5.320013533338136646e+00
1.336068053751414482e+03 -1.059319540241743951e+01
1.335420543245381850e+03 -8.028341313590422246e+00
1.334773118262182834e+03 6.179590930613963806e+00
1.334125778792700658e+03 -4.483918711628281706e+00
1.333478524827824003e+03 3.714656316129826941e+00
1.332831356358441553e+03 -5.380589653006848661e-01
1.332184273375445628e+03 -1.504775376088296213e+01
1.331537275869723089e+03 -6.690640302362074188e+00
1.330890363832168077e+03 -3.645663370248920288e+00
1.330243537253676550e+03 -4.847480612424577728e+00
1.329596796125142646e+03 7.405530562009773554e+00
1.328950140437464142e+03 -4.684079311971925286e+00
1.328303570181538817e+03 1.295675222130010518e+01
1.327657085348268083e+03 2.838477309941020099e+00
1.327010685928551538e+03 -1.851010816779079349e+01
1.326364371913292416e+03 -2.067310915153677442e+01
1.325718143293393950e+03 -2.328226227708966256e+00
1.325072000059764832e+03 -7.964034965777909925e+00
1.324425942203310115e+03 8.472193507483405384e-01
1.323779969714936669e+03 -1.232880893208374018e-01
1.323134082585556826e+03 6.565424918919073427e+00
1.322488280806082912e+03 4.176947283713585257e+00
1.321842564367421801e+03 2.188762976012432304e+01
1.321196933260493097e+03 9.542481543417872247e-01
1.320551387476210948e+03 8.457688463824787561e+00
1.319905927005493140e+03 -6.311654135621559414e-01
1.319260551839255641e+03 1.266119789821972930e+01
1.318615261968418054e+03 1.082350496913552185e+01
1.317970057383903622e+03 -2.035915353615593304e+01
1.317324938076637409e+03 -9.898079393779761759e+00
1.316679904037537199e+03 -3.107909528902149887e+01
1.316034955257533511e+03 6.207458409062520666e+00
1.315390091727551408e+03 1.043612499583934428e+00
1.314745313438519588e+03 -5.096316406293756707e+00
1.314100620381366753e+03 -2.738190002298624748e+01
1.313456012547025239e+03 -2.047806269472441087e+01
1.312811489926425565e+03 -6.675593435529084019e+00
1.312167052510505528e+03 -2.113735337208196619e+00
1.311522700290195644e+03 2.877083851658939295e+01
1.310878433256437347e+03 -2.704764599551296556e+01
1.310234251400166613e+03 -2.912412476825334906e+01
1.309590154712323056e+03 -2.225733421749810859e+01
1.308946143183846289e+03 -1.314399028100987898e+01
1.308302216805683202e+03 -3.139598616725154656e+01
1.307658375568771589e+03 -9.376345429039021795e+00
1.307014619464063799e+03 3.320613328225755367e+01
1.306370948482501262e+03 1.898397132720804592e+01
1.305727362615032689e+03 2.649883557598110784e+01
1.305083861852612245e+03 -5.206041932350505874e+01
1.304440446186185000e+03 9.076761758970050664e+00
1.303797115606705120e+03 -1.052761575022835139e+01
1.303153870105128590e+03 -1.859415735519881352e+01
1.302510709672409575e+03 5.846591182932791675e+00
1.301867634299502242e+03 4.334731859892471117e-02
1.301224643977368032e+03 9.190535263497231711e+00
1.300581738696964749e+03 3.978099160272414281e+01
1.299938918449253833e+03 -4.900484648102446883e+00
1.299296183225196728e+03 -9.797156742090765036e+00
1.298653533015760331e+03 1.325056970453360528e+01
1.298010967811906085e+03 -2.510565110191567939e+01
1.297368487604600887e+03 3.242747880678656003e+01
1.296726092384815274e+03 3.886689046732781350e+01
1.296083782143514327e+03 5.268865902807612578e+00
1.295441556871674038e+03 7.001927170173006587e+00
1.294799416560263126e+03 -3.131963468783733973e+01
1.294157361200257583e+03 -2.564991535269852108e+01
1.293515390782629765e+03 2.125094726713191307e+01
1.292873505298359305e+03 -5.518504976126625827e+00
1.292231704738420376e+03 5.849806089932107156e+00
1.291589989093796248e+03 -2.912028522407021214e+01
1.290948358355462915e+03 -6.566213774314682894e+01
1.290306812514405465e+03 -2.142374416415894345e+01
1.289665351561608986e+03 1.106530779715694557e+01
1.289023975488056749e+03 -2.254349492183157722e+00
1.288382684284735660e+03 -4.526371568920330191e+01
1.287741477942630809e+03 -6.685863920400507254e+01
1.287100356452734559e+03 1.599489642277081636e+01
1.286459319806035637e+03 -4.122529326032502439e+01
1.285818367993528227e+03 4.097239258961110409e+01
1.285177501006204693e+03 -6.381992548577451885e+01
1.284536718835059219e+03 2.135495631027902164e+01
1.283896021471089625e+03 -5.427595520269317575e+00
1.283255408905290096e+03 6.259960465975050958e+00
1.282614881128663910e+03 -1.128676626588576823e+02
1.281974438132208888e+03 -9.382743438829585614e+00
1.281334079906930128e+03 1.815489310376659304e+01
1.280693806443827270e+03 5.520319815501849803e+01
1.280053617733905412e+03 -7.077217196967194468e+01
1.279413513768175108e+03 -2.188209278326035800e+01
1.278773494537637816e+03 -2.892243333687239470e+01
1.278133560033305912e+03 -4.527295843535065245e+01
1.277493710246189949e+03 -1.882282825339913401e+01
1.276853945167302300e+03 -6.725202095272111080e+01
1.276214264787653519e+03 2.370028681901869660e+01
1.275574669098259619e+03 6.931346521842036701e-01
1.274935158090138430e+03 3.871881845912653120e+01
1.274295731754304143e+03 -2.544588297037278579e+01
1.273656390081780046e+03 1.964284453495074079e+00
1.273017133063582150e+03 3.989281137488075757e+01
1.272377960690731925e+03 8.797635221157920071e+00
1.271738872954258113e+03 6.144388003588748148e+01
1.271099869845178546e+03 -1.600555010352861629e+01
1.270460951354523786e+03 1.449160060657443516e+01
1.269822117473318940e+03 3.968135427388199332e+01
1.269183368192594571e+03 -2.840447604137490245e+01
1.268544703503377605e+03 -7.640720277985298026e+01
1.267906123396702242e+03 5.099661187508471727e+01
1.267267627863600865e+03 1.287288511506043562e+02
1.266629216895109494e+03 9.283662900240732085e+01
1.265990890482262330e+03 -1.531220633977125942e+02
1.265352648616093575e+03 -1.256059484259120609e+02
1.264714491287648343e+03 1.478485336538513550e+01
1.264076418487962655e+03 1.885437172917797710e+01
1.263438430208077989e+03 -4.430026790813272441e+01
1.262800526439037640e+03 -5.626100763754197231e+01
1.262162707171886723e+03 7.124218010988307981e+01
1.261524972397672173e+03 -3.353667643046400570e+01
1.260887322107435466e+03 -1.941660096295226268e+01
1.260249756292234451e+03 1.098197755546734413e+02
1.259612274943110606e+03 -4.058388795197232923e+01
1.258974878051116320e+03 -2.260358311527598474e+01
1.258337565607307624e+03 -1.048971953034222793e+02
1.257700337602738728e+03 -5.882192441172788477e+01
1.257063194028463840e+03 -7.184431207256919549e+01
1.256426134875538992e+03 9.208444915538912312e+01
1.255789160135023849e+03 8.896680742442451617e+01
1.255152269797978079e+03 -5.355660196502274317e+00
1.254515463855463167e+03 1.611827552170986877e+01
1.253878742298540601e+03 -5.180882032049741071e+01
1.253242105118273685e+03 -2.241095437948676761e+01
1.252605552305731180e+03 -8.756446656102176007e+01
1.251969083851978212e+03 1.258273530875566308e+02
1.251332699748083542e+03 -1.317427949938923462e+02
1.250696399985114112e+03 2.720474306755870586e+01
1.250060184554144143e+03 2.319929358630326011e+00
1.249424053446246035e+03 -7.007755253306761745e+01
1.248788006652490367e+03 5.509109159048645843e+00
1.248152044163956816e+03 1.741947292526067947e+00
1.247516165971717783e+03 -9.429858789752719872e+01
1.246880372066854761e+03 -4.612527152637581906e+01
1.246244662440447428e+03 -1.090358868683811266e+02
1.245609037083571820e+03 5.878748398907833206e+01
1.244973495987316710e+03 7.394243502709248617e+01
1.244338039142763591e+03 -2.265664160605163033e+02
1.243702666540995779e+03 -3.469255304963040487e+01
1.243067378173100224e+03 -1.594274512078213775e+02
1.242432174030167516e+03 -6.331437260882481155e+01
1.241797054103284609e+03 1.483479117162642691e+00
1.241162018383542090e+03 1.740626591116143231e+02
1.240527066862034189e+03 -4.482720037477993635e+00
1.239892199529853315e+03 6.463564984320342433e+01
1.239257416378093694e+03 -5.066324117198803378e+01
1.238622717397853194e+03 -1.628754670086646854e+02
1.237988102580229679e+03 -1.632336689960023079e+02
1.237353571916319197e+03 -5.130226755741547606e+01
1.236719125397226890e+03 -1.263114624344676145e+02
1.236084763014052442e+03 -6.895302574523279304e+01
1.235450484757899176e+03 4.362658690602153655e+01
1.234816290619870415e+03 8.035360886161490157e+01
1.234182180591078577e+03 -1.324531061979127458e+02
1.233548154662625166e+03 -1.581457625417233146e+02
1.232914212825618961e+03 -4.371839916260317871e+00
1.232280355071176018e+03 1.689969284894740440e+02
1.231646581390405117e+03 2.985084584685573361e+01
1.231012891774416858e+03 -8.693209704653996539e+01
1.230379286214329113e+03 -9.416438540063383655e+00
1.229745764701256121e+03 -5.928512819593240124e+01
1.229112327226317575e+03 5.259724479752014759e+01
1.228478973780633169e+03 1.011305101510065327e+02
1.227845704355320777e+03 1.059096389404009670e+02
1.227212518941501912e+03 -7.550833837086069877e+01
1.226579417530299907e+03 3.803769829285084825e+01
1.225946400112839910e+03 4.906475084320715219e+00
1.225313466680247075e+03 -3.086148528751515840e+01
1.224680617223652007e+03 9.297692911217224321e+01
1.224047851734178039e+03 7.935740152938102199e+01
1.223415170202959416e+03 3.574802635488235847e+00
1.222782572621128566e+03 1.459065587785167395e+02
1.222150058979812457e+03 1.449419965832671267e+02
1.221517629270152611e+03 9.133625216337544828e+01
1.220885283483279636e+03 1.112875104800992432e+02
1.220253021610333235e+03 1.672643520195437077e+02
1.219620843642451291e+03 1.348789410047966726e+02
1.218988749570773507e+03 1.265120438653641628e+02
1.218356739386443223e+03 1.063310545110052914e+02
1.217724813080598324e+03 2.227647067311366769e+01
1.217092970644389425e+03 3.266984648319699147e+01
1.216461212068958048e+03 4.150679729707666610e+01
1.215829537345452991e+03 8.876633826469054611e+01
1.215197946465019413e+03 2.391661958294214330e+01
1.214566439418807931e+03 -2.552489489932226832e+02
1.213935016197974619e+03 -1.735682329531699111e+02
1.213303676793666455e+03 1.272787191261766004e+01
1.212672421197041331e+03 -1.471964019313186434e+01
1.212041249399253502e+03 4.517212531723463798e+01
1.211410161391457223e+03 1.117423872727744083e+02
1.210779157164815842e+03 1.493025690102661542e+02
1.210148236710483616e+03 3.750510373040851420e+01
1.209517400019623892e+03 -1.686781752218236079e+02
1.208886647083400021e+03 -7.937215393503805672e+01
1.208255977892973533e+03 -1.818794569463409516e+01
1.207625392439511415e+03 -1.023346934134783339e+02
1.206994890714178837e+03 4.665862332169258764e+01
1.206364472708146423e+03 1.257876223496010226e+01
1.205734138412581160e+03 -2.057867885085497672e+00
1.205103887818655494e+03 -1.662855836388338275e+02
1.204473720917540049e+03 -1.771524701504315544e+02
1.203843637700409090e+03 1.405970099017583941e+01
1.203213638158438698e+03 -8.604957022028203539e+01
1.202583722282803137e+03 6.146064548261286831e+01
1.201953890064683947e+03 1.197340698936339187e+01
1.201324141495255390e+03 -1.332491836410823680e+02
1.200694476565702644e+03 -6.333018787800417471e+01
1.200064895267203610e+03 2.110527421362694156e+01
1.199435397590945286e+03 -9.260723367231497605e+01
1.198805983528111028e+03 6.600708155366717733e+01
1.198176653069887834e+03 -1.207899219646521090e+02
1.197547406207462700e+03 -3.096404728996055766e+01
1.196918242932024441e+03 -7.916317236588888306e+01
1.196289163234763691e+03 -3.322299030337436676e+01
1.195660167106871086e+03 -4.153029194478929753e+01
1.195031254539542715e+03 -9.336623582574688385e+00
1.194402425523969214e+03 -2.039079967631717594e+01
1.193773680051352130e+03 6.812643161631750388e+01
1.193145018112882099e+03 -4.431098155683863382e+01
1.192516439699764305e+03 -2.592143975552646395e+01
1.191887944803194841e+03 7.286712711684488397e+01
1.191259533414378893e+03 1.530782867797452340e+01
1.190631205524516190e+03 -4.999716998790193401e+01
1.190002961124813737e+03 -7.841155186662470555e+01
1.189374800206473083e+03 -3.640946277726978053e+01
1.188746722760708508e+03 1.040585652675938917e+02
1.188118728778719742e+03 1.829042431968246376e+02
1.187490818251726523e+03 -1.438907875905751155e+02
1.186862991170932219e+03 6.219355288751104993e+00
