# Supplementary material for: Elevated concentrations cause upright alpha-synuclein conformation at lipid interfaces
Source: Nat Commun. 2023 Sep 18;14:5731. doi: 10.1038/s41467-023-39843-1 (PMC10507035; doi:10.1038/s41467-023-39843-1)
Supplement: Supplementary file 3 — Source Data [file 41467_2023_39843_MOESM3_ESM.zip › Source Data file/FigureS3/C/aS-DPPG_50uM-reproduction-NoFiltration_t = 1.50 to 1.67 hr_NormedToMaxOfAmideISSP.txt]

2.303734463863343990e+03 3.039116759740401186e+00
2.302961100516073202e+03 4.858542734038127975e+00
2.302187836495217198e+03 -8.728020139665339627e+00
2.301414671789645581e+03 1.926888250149678461e+00
2.300641606388224318e+03 -1.263633444958016305e+01
2.299868640279824831e+03 4.128226280783060531e+00
2.299095773453316724e+03 -1.583421021777034143e+00
2.298323005897578696e+03 2.641213596108607842e+00
2.297550337601480351e+03 6.553123627148622177e+00
2.296777768553902206e+03 -2.607613376232250868e+00
2.296005298743721141e+03 -7.034909805026826390e+00
2.295232928159812218e+03 9.605472984352367405e+00
2.294460656791063229e+03 1.628341578648083932e+00
2.293688484626352874e+03 -3.701330852834513463e-01
2.292916411654567128e+03 8.017184461619990543e+00
2.292144437864588326e+03 -4.017333167379603331e+00
2.291372563245306083e+03 -3.841716837201906154e-01
2.290600787785611828e+03 -6.788919884594194265e+00
2.289829111474389720e+03 -6.792040175383827538e+00
2.289057534300536645e+03 -3.503191698477563509e-01
2.288286056252940398e+03 4.744060703166256943e+00
2.287514677320499686e+03 -3.459418562803185937e-01
2.286743397492111399e+03 5.363609390473896177e+00
2.285972216756672424e+03 -7.763495504211256559e+00
2.285201135103079650e+03 4.755232190580790941e-01
2.284430152520235424e+03 3.594125049467271626e+00
2.283659268997043910e+03 -1.368054278230890297e+01
2.282888484522407452e+03 2.680539373956699389e+00
2.282117799085232036e+03 2.781145450338212033e+00
2.281347212674421826e+03 4.929036174051226182e-01
2.280576725278890081e+03 2.178911967980156295e+00
2.279806336887540965e+03 1.373216323431355912e+00
2.279036047489289558e+03 1.140716190678800368e+00
2.278265857073050938e+03 -9.934437934235837986e-01
2.277495765627734727e+03 -3.220798286492476237e+00
2.276725773142261460e+03 7.231427038770191551e+00
2.275955879605542577e+03 -2.648539450203000190e-01
2.275186085006502253e+03 -2.693735258941556410e-01
2.274416389334062842e+03 -4.510002349615043649e+00
2.273646792577141241e+03 4.695469367196703381e+00
2.272877294724663443e+03 1.190454344520839758e+00
2.272107895765555440e+03 2.813253850679512613e+00
2.271338595688741407e+03 -2.861601999840360122e+00
2.270569394483152792e+03 -4.407929722031492581e+00
2.269800292137719225e+03 1.647172330161652765e+00
2.269031288641366700e+03 -2.057086889330663304e+00
2.268262383983035761e+03 3.192656196697888582e+00
2.267493578151652400e+03 -1.421057666502275163e+00
2.266724871136160800e+03 2.348905737948269401e+00
2.265956262925490591e+03 4.508807136433847784e-01
2.265187753508585956e+03 -2.305744161790740376e-01
2.264419342874387439e+03 -1.937388172374506112e+00
2.263651031011833766e+03 1.791735261825628811e+00
2.262882817909867299e+03 -2.415441681639261540e-01
2.262114703557437679e+03 2.296769865539913802e+00
2.261346687943489087e+03 -8.147354322579674069e-01
2.260578771056969344e+03 -9.249436963260377897e-01
2.259810952886826271e+03 -8.072003343074870552e-01
2.259043233422013145e+03 -2.351328976652464209e-01
2.258275612651483243e+03 -1.935489269866365936e+00
2.257508090564189843e+03 3.248992767687371774e+00
2.256740667149086221e+03 -2.255454398034383856e-01
2.255973342395132931e+03 2.866861718726086306e+00
2.255206116291286889e+03 3.529233015704711374e-01
2.254438988826506829e+03 1.009448268752400679e+00
2.253671959989755123e+03 -4.170150644476402491e+00
2.252905029769999601e+03 4.196974512416694836e+00
2.252138198156198996e+03 3.496777157083002519e-01
2.251371465137321138e+03 -4.245136353451829159e+00
2.250604830702335676e+03 -1.918914993004045000e+00
2.249838294840208619e+03 -4.853294979756401339e+00
2.249071857539915072e+03 -2.549391403180429450e+00
2.248305518790422866e+03 -2.198252848907891188e+00
2.247539278580708924e+03 -5.028355216491663171e+00
2.246773136899746532e+03 -1.872538595466640698e-01
2.246007093736514435e+03 2.118959383120070594e+00
2.245241149079989555e+03 -6.422653794873316446e-01
2.244475302919152455e+03 1.855255393917929929e+00
2.243709555242985516e+03 3.113344497546302048e+00
2.242943906040469301e+03 -6.352697087144670185e+00
2.242178355300591647e+03 5.223287338465624430e+00
2.241412903012336756e+03 -1.169727893759111570e+00
2.240647549164688826e+03 2.397139727637898066e+00
2.239882293746642972e+03 1.408984147870616654e+00
2.239117136747185214e+03 3.581397449354372764e+00
2.238352078155308845e+03 2.299276823000825587e+00
2.237587117960008982e+03 -1.716413046280415300e-01
2.236822256150277099e+03 8.487704040227508906e-02
2.236057492715113767e+03 -2.934006335759125506e+00
2.235292827643517739e+03 8.781160216900146809e-01
2.234528260924482311e+03 1.812016809479229273e+00
2.233763792547013509e+03 2.841273477230195521e+00
2.232999422500115543e+03 1.416812432158818913e+00
2.232235150772790803e+03 3.409355726885265891e-01
2.231470977354043498e+03 -2.654816205137937146e+00
2.230706902232879656e+03 -1.590923382739284353e-01
2.229942925398314401e+03 -6.976769171391779878e+00
2.229179046839351940e+03 -5.785918424492516365e+00
2.228415266545003760e+03 -1.486216497909833012e-01
2.227651584504288621e+03 -1.580142738948764058e-01
2.226888000706219827e+03 3.387750669511187529e-01
2.226124515139808864e+03 -2.865510990961683824e+00
2.225361127794079948e+03 1.298655783151587917e+00
2.224597838658048204e+03 8.275848572217363586e-01
2.223834647720736029e+03 3.225986207635038294e+00
2.223071554971165824e+03 3.181760517040875258e-01
2.222308560398359987e+03 3.259666622685688075e+00
2.221545663991348192e+03 -2.735612278374054185e+00
2.220782865739152840e+03 -5.785911210531790028e-01
2.220020165630805423e+03 3.042016693621413248e-01
2.219257563655333797e+03 -9.711881351510516236e-01
2.218495059801771276e+03 -1.378269702120613061e-01
2.217732654059149354e+03 -6.119586211050893176e+00
2.216970346416504981e+03 7.224437006251387405e-01
2.216208136862869651e+03 6.974045938580041293e-01
2.215446025387287591e+03 1.117900258824219728e+00
2.214684011978793933e+03 2.482668624290170989e+00
2.213922096626429266e+03 1.750290581059670725e+00
2.213160279319235997e+03 -1.244160682733486789e+00
2.212398560046258353e+03 6.470406909219351688e-01
2.211636938796540562e+03 -2.620650319275243945e+00
2.210875415559132307e+03 1.944192051366106400e+00
2.210113990323077815e+03 2.356891249040521941e-01
2.209352663077430407e+03 -1.840013961896979300e+00
2.208591433811237948e+03 -1.802744565612179661e+00
2.207830302513557399e+03 -1.126732097232483187e-01
2.207069269173436624e+03 -1.157382174722445090e+00
2.206308333779938039e+03 2.374274407265980491e-01
2.205547496322118604e+03 3.443686811857807228e+00
2.204786756789029823e+03 -9.986922223066442561e-02
2.204026115169743207e+03 2.463705957137571456e+00
2.203265571453308439e+03 3.888331374175898691e+00
2.202505125628800670e+03 -9.406310320653506196e-02
2.201744777685276858e+03 9.868350319104054469e-01
2.200984527611806698e+03 1.244187861470013479e+00
2.200224375397458061e+03 -2.453129557025159890e+00
2.199464321031297004e+03 -8.024745725968102095e-02
2.198704364502398676e+03 -7.972045244037438694e-02
2.197944505799836406e+03 -2.588733883785801382e+00
2.197184744912681708e+03 -3.522935027613902648e-01
2.196425081830009731e+03 -7.924511286000270049e-02
2.195665516540895624e+03 1.639082700568872175e+00
2.194906049034425450e+03 -5.745514383745270459e-01
2.194146679299672542e+03 -8.043294568720071869e-01
2.193387407325721142e+03 1.073123663706962327e+00
2.192628233101651858e+03 -6.936567563578424633e-02
2.191869156616554392e+03 1.576573497006773239e-01
2.191110177859509349e+03 3.856777549246931946e-01
2.190351296819606432e+03 6.023331313724872293e-01
2.189592513485937161e+03 5.354244639158537433e-01
2.188833827847591238e+03 -5.714070087954729871e-02
2.188075239893658363e+03 -1.683545968381217950e+00
2.187316749613233696e+03 1.363366781970171804e+00
2.186558356995414215e+03 -5.618804793371166839e-02
2.185800062029295077e+03 5.176788249075793269e-01
2.185041864703973260e+03 -1.000318525344985776e+00
2.184283765008551200e+03 1.851617842477619735e+00
2.183525762932131329e+03 -5.250851676041562444e-02
2.182767858463812445e+03 5.050233475725153243e-01
2.182010051592700620e+03 1.093847956101267505e+00
2.181252342307900108e+03 8.155524358705902310e-01
2.180494730598524256e+03 -7.410152611752305329e-01
2.179737216453673682e+03 -1.874836064669182401e+00
2.178979799862465370e+03 -3.719865472767185377e-01
2.178222480814009032e+03 6.275050682655034517e-01
2.177465259297418015e+03 4.256964055860078533e-01
2.176708135301807488e+03 9.062649761101643220e-01
2.175951108816292617e+03 7.077405595346751843e-01
2.175194179829992208e+03 -9.164580423053895197e-01
2.174437348332026886e+03 -9.535494461881428574e-01
2.173680614311517274e+03 1.056728726398588891e-01
2.172923977757583998e+03 6.932821037089140770e-01
2.172167438659354957e+03 -1.382282011661418064e+00
2.171410997005952595e+03 -6.287424663455565277e-01
2.170654652786504812e+03 -3.256913383692240371e-01
2.169898405990139509e+03 9.845753250949286495e-02
2.169142256605988223e+03 -4.149435640709419060e-01
2.168386204623182493e+03 1.115154673717539957e+00
2.167630250030855677e+03 9.456122500674965514e-02
2.166874392818139313e+03 2.270548514395228090e-01
2.166118632974174034e+03 9.375690333408986943e-01
2.165362970488093197e+03 9.034776389205219360e-02
2.164607405349041073e+03 -1.281693831227571412e+00
2.163851937546152840e+03 9.164011749199621470e-02
2.163096567068576405e+03 -3.172645792673498694e-02
2.162341293905452403e+03 6.940883878629034998e-01
2.161586118045925105e+03 5.428736425546347721e-01
2.160831039479142419e+03 -4.886357346361948073e-01
2.160076058194252255e+03 4.332529624998671114e-01
2.159321174180406160e+03 4.222856158087779366e-01
2.158566387426755682e+03 -1.356720186753774815e-01
2.157811697922450549e+03 -2.471891904118989902e-01
2.157057105656645945e+03 8.288181915690489010e-01
2.156302610618500694e+03 3.009392550904955166e-01
2.155548212797169981e+03 1.518744798955625752e+00
2.154793912181812630e+03 2.922595404877666447e-01
2.154039708761589281e+03 -1.266413031790197541e-01
2.153285602525660579e+03 -5.176746816906658832e-01
2.152531593463194440e+03 4.650065710112870621e-01
2.151777681563349688e+03 -5.053232684328721191e-01
2.151023866815296060e+03 -4.080762574783072805e-01
2.150270149208203293e+03 3.501452155446228010e-01
2.149516528731235667e+03 2.583899593699084396e-01
2.148763005373572014e+03 -5.847805433486120696e-01
2.148009579124376614e+03 -4.797508550222163715e-01
2.147256249972826481e+03 2.560285793298891499e-01
2.146503017908102265e+03 6.078758058264109865e-01
2.145749882919371885e+03 -2.964891720868372271e-01
2.144996844995821448e+03 -2.131538067976392753e-02
2.144243904126627967e+03 -2.896730751539692283e-01
2.143491060300973913e+03 9.102874733441378430e-01
2.142738313508041756e+03 2.381829015401228655e-01
2.141985663737015784e+03 6.614505428189301206e-01
2.141233110977082106e+03 -1.915542139536080546e-01
2.140480655217426829e+03 6.414655363436022606e-02
2.139728296447245157e+03 -5.174156705307055848e-01
2.138976034655719559e+03 8.705560675371514234e-01
2.138223869832050696e+03 1.413471867643129321e-01
2.137471801965426494e+03 -1.811878894886595204e-01
2.136719831045042156e+03 3.703963033188713561e-01
2.135967957060096523e+03 -9.730696628735710507e-02
2.135216179999788437e+03 -4.936783444449336922e-01
2.134464499853316738e+03 -9.628409257874676053e-02
2.133712916609882086e+03 -1.837823850719444430e-02
2.132961430258686960e+03 3.672363287753246386e-01
2.132210040788939295e+03 -1.752365998422485138e-02
2.131458748189837934e+03 -3.993397862887974048e-01
2.130707552450596268e+03 3.638627106742812201e-01
2.129956453560418595e+03 1.347243969523400364e-01
2.129205451508520127e+03 7.331186067613478796e-01
2.128454546284110620e+03 1.313342344427199104e-01
2.127703737876405285e+03 -2.357840864439745554e-01
2.126953026274613876e+03 -1.647958011248445986e-02
2.126202411467957063e+03 1.294089647085375772e-01
2.125451893445651876e+03 3.510369367672864782e-01
2.124701472196917166e+03 1.276974147196890674e-01
2.123951147710973601e+03 -1.600453601614394428e-01
2.123200919977043668e+03 6.955536131526344201e-01
2.122450788984351675e+03 -1.597815244744441587e-01
2.121700754722123747e+03 -1.539222262636087343e-02
2.120950817179587830e+03 6.886787652979466934e-01
2.120200976345970048e+03 -2.270490673107126989e-01
2.119451232210500166e+03 -1.557591753708729987e-01
2.118701584762413404e+03 1.954860970453523583e-01
2.117952033990937707e+03 2.634391484875715506e-01
2.117202579885311934e+03 -1.509156032184157392e-01
2.116453222434769486e+03 3.958542179345590495e-01
2.115703961628549223e+03 -4.939029691388363563e-01
2.114954797455888183e+03 -2.221263669327695478e-01
2.114205729906030683e+03 3.949125155302218304e-01
2.113456758968213762e+03 3.245436730705044681e-01
2.112707884631687193e+03 3.232764556279508206e-01
2.111959106885691654e+03 -2.851639398695006711e-01
2.111210425719475097e+03 3.207336467431937677e-01
2.110461841122283658e+03 4.586890915769807342e-01
2.109713353083370748e+03 -4.712034402929778376e-01
2.108964961591986139e+03 2.509057232282380645e-01
2.108216666637383241e+03 -4.059368980618350831e-01
2.107468468208811828e+03 2.472099124119152280e-01
2.106720366295530766e+03 -2.757402510026166764e-01
2.105972360886798924e+03 -2.109812857708612266e-01
2.105224451971873350e+03 2.511485649195922543e-01
2.104476639540012911e+03 1.146488014019359930e-01
2.103728923580481933e+03 1.142954906083130384e-01
2.102981304082541101e+03 2.984782913281837091e-01
2.102233781035458378e+03 -1.387882514223530428e-01
2.101486354428498089e+03 -4.382052338859460106e-01
2.100739024250926377e+03 4.883486418078773761e-02
2.099991790492014843e+03 4.803841781899720886e-01
2.099244653141035087e+03 1.715081798689966353e-01
2.098497612187256891e+03 1.749107408777653694e-01
2.097750667619953674e+03 4.857342093022885554e-01
2.097003819428404313e+03 5.526378032876482216e-01
2.096257067601884046e+03 1.080845714570922850e-01
2.095510412129668111e+03 1.083283393729527616e-01
2.094763853001040843e+03 1.678811773446029776e-01
2.094017390205281117e+03 7.596963745865166207e-01
2.093271023731673267e+03 1.061984036460975334e-01
2.092524753569497989e+03 -2.479629579079209722e-01
2.091778579708048710e+03 4.763182146900091229e-02
2.091032502136604307e+03 3.473757914179720352e-01
2.090286520844458209e+03 2.815781710630932411e-01
2.089540635820902025e+03 1.577755101717259190e-01
2.088794847055225546e+03 3.252787120702700374e-01
2.088049154536722199e+03 6.080927282532827549e-01
2.087303558254687232e+03 -6.693961850843699324e-02
2.086558058198415893e+03 4.365372778625133399e-01
2.085812654357207066e+03 2.137770133079786583e-01
2.085067346720361456e+03 -1.226588810709186156e-01
2.084322135277181587e+03 4.554461400871923082e-02
2.083577020016962706e+03 3.825931127745507698e-01
2.082832000929018250e+03 5.973313831910793681e-01
2.082087078002647104e+03 -4.898754648804465317e-01
2.081342251227157249e+03 2.036637947458656284e-01
2.080597520591860302e+03 -6.334714875218482033e-02
2.079852886086062426e+03 -4.373506071179362187e-01
2.079108347699075239e+03 9.401350390610505037e-02
2.078363905420215815e+03 4.229551292627699299e-02
2.077619559238795773e+03 2.475386924877933104e-01
2.076875309144134008e+03 3.943448677909578426e-01
2.076131155125543955e+03 1.939343244350695272e-01
2.075387097172346330e+03 9.179769742204342553e-02
2.074643135273861844e+03 9.143821316409214695e-02
2.073899269419414850e+03 -8.923080309792235168e-03
2.073155499598326060e+03 -5.834792543505610413e-02
2.072411825799921644e+03 9.034199326900899107e-02
2.071668248013525954e+03 4.038664185296376996e-02
2.070924766228470617e+03 2.894146604109795184e-01
2.070181380434085440e+03 -3.073696874451265493e-01
2.069438090619696595e+03 -1.534277374137709704e-01
2.068694896774642984e+03 -1.043005957213601620e-01
2.067951798888252597e+03 3.778179962917791457e-01
2.067208796949867974e+03 1.346289475108689571e-01
2.066465890948822562e+03 -4.755347807694882967e-01
2.065723080874453444e+03 1.275874101072599631e-01
2.064980366716103163e+03 1.266755999201312766e-01
2.064237748463112439e+03 8.262027870511966243e-02
2.063495226104825633e+03 -7.379634056466620809e-03
2.062752799630587106e+03 7.424453074787318307e-01
2.062010469029741216e+03 -4.033183340666922634e-01
2.061268234291637782e+03 -7.129941214454434996e-03
2.060526095405624801e+03 2.503864001924438476e-01
2.059784052361055728e+03 1.633503985356609955e-01
2.059042105147280381e+03 1.624525961379341965e-01
2.058300253753650395e+03 4.133777537106944622e-01
2.057558498169524682e+03 7.727554179790800670e-02
2.056816838384260336e+03 -8.910991797055863028e-02
2.056075274387212630e+03 4.055932791807547177e-01
2.055333806167744115e+03 2.782238338337304495e-01
2.054592433715215520e+03 1.136807696887936342e-01
2.053851157018985759e+03 1.106068933776408608e-01
2.053109976068424658e+03 4.599773115672904922e-01
2.052368890852894765e+03 4.654702709177189757e-01
2.051627901361762270e+03 2.596158245095927519e-01
2.050887007584402454e+03 -3.879571983491756360e-01
2.050146209510177869e+03 2.561646379602570134e-01
2.049405507128465615e+03 1.427949979349657228e-01
2.048664900428635519e+03 3.073444864878515856e-02
2.047924389400066502e+03 1.026302986947450480e-01
2.047183974032130209e+03 6.609851315293606422e-02
2.046443654314209198e+03 -2.196993961463648282e-01
2.045703430235678752e+03 1.355395182445215396e-01
2.044963301785919612e+03 1.701203046129924346e-01
2.044223268954317973e+03 3.788345066854634791e-01
2.043483331730254577e+03 7.475132957655584720e-01
2.042743490103117438e+03 2.014510187764308180e-01
2.042003744062290934e+03 1.989828755171212382e-01
2.041264093597163082e+03 5.363549552285513666e-01
2.040524538697127355e+03 -7.149240527777314669e-02
2.039785079351573586e+03 2.579514263365868532e-01
2.039045715549891611e+03 3.195510372054482517e-01
2.038306447281480359e+03 1.231397327553566678e-01
2.037567274535731485e+03 5.852198332814841780e-02
2.036828197302047556e+03 -1.596887876345465807e-01
2.036089215569822045e+03 5.687582604225765309e-02
2.035350329328457519e+03 5.556905623852870235e-02
2.034611538567358366e+03 3.462356633321171939e-01
2.033872843275925334e+03 4.162987882090204428e-01
2.033134243443562809e+03 1.141624803436624147e-01
2.032395739059680636e+03 -1.789284470350231415e-01
2.031657330113683201e+03 2.548790902771078670e-01
2.030919016594980349e+03 1.951587034659869324e-01
2.030180798492985559e+03 1.926165453079591861e-01
2.029442675797108677e+03 -3.743990444961390641e-03
2.028704648496765003e+03 -3.102136519758021474e-02
2.027966716581371657e+03 4.013058614171642891e-01
2.027228880040342119e+03 3.431840280662090126e-01
2.026491138863097149e+03 2.335581235858379678e-01
2.025753493039057503e+03 2.567965313861713672e-01
2.025015942557640301e+03 9.928383128934954727e-02
2.024278487408273577e+03 -1.806290353002397986e-01
2.023541127580379907e+03 7.190746254879561150e-02
2.022803863063383687e+03 3.189003397390516859e-01
2.022066693846716589e+03 1.681386804625330522e-01
2.021329619919804827e+03 2.632321182395590542e-01
2.020592641272076435e+03 1.166614004155976103e-01
2.019855757892966722e+03 2.576169900153622572e-01
2.019118969771909178e+03 3.249057927702545534e-01
2.018382276898340933e+03 2.749458503399732634e-01
2.017645679261691839e+03 8.877184368860463470e-02
2.016909176851406301e+03 8.797279721188780433e-02
2.016172769656921446e+03 1.089619231448381992e-01
2.015436457667678042e+03 1.721541062799540611e-01
2.014700240873120492e+03 3.463405101555559473e-01
2.013964119262687746e+03 1.895754542917053517e-02
2.013228092825831482e+03 8.247036168551465096e-02
2.012492161551996105e+03 1.022888500258536670e-01
2.011756325430631478e+03 2.251213997607803274e-01
2.011020584451185641e+03 1.799155067284272796e-02
2.010284938603110277e+03 1.386245761616248240e-01
2.009549387875860702e+03 1.758782467867175958e-02
2.008813932258886780e+03 2.360097557891542297e-01
2.008078571741651103e+03 1.954778760715993602e-01
2.007343306313607172e+03 1.149780655814028607e-01
2.006608135964213943e+03 7.502422921238527387e-02
2.005873060682935829e+03 1.502942239234787980e-01
2.005138080459229968e+03 2.236013479908266210e-01
2.004403195282562592e+03 7.225390518214702684e-02
2.003668405142398115e+03 1.265145530425559606e-01
2.002933710028202768e+03 2.341272924216977469e-01
2.002199109929446422e+03 1.954055079211630408e-01
2.001464604835595310e+03 1.932357077611877583e-01
2.000730194736122940e+03 6.826238907891162000e-02
1.999995879620502819e+03 8.481957501028668245e-02
1.999261659478206639e+03 1.696780819930935047e-01
1.998527534298711544e+03 3.212584457861790421e-02
1.997793504071494681e+03 9.883670830504179272e-02
1.997059568786036834e+03 -1.834784882487388094e-02
1.996325728431811513e+03 1.472274334653934577e-02
1.995591982998306776e+03 6.369667202620934998e-02
1.994858332475001589e+03 3.381304495050130310e-01
1.994124776851384013e+03 1.898424882730749275e-01
1.993391316116934831e+03 2.332987450547547859e-01
1.992657950261149381e+03 -1.697573816330375310e-02
1.991924679273510264e+03 4.426958355525211636e-02
1.991191503143511000e+03 1.969081683659670290e-01
1.990458421860645103e+03 1.795300931715446691e-01
1.989725435414402455e+03 1.178774678032249446e-01
1.988992543794282028e+03 -8.986144863242513658e-02
1.988259746989775522e+03 1.880246611872321283e-01
1.987527044990383729e+03 1.140211426370269648e-01
1.986794437785609261e+03 1.270088085893754382e-01
1.986061925364949275e+03 -1.539933501300448995e-02
1.985329507717908200e+03 -1.689503602076003475e-01
1.984597184833988649e+03 1.092316710928602774e-01
1.983864956702698692e+03 2.611594408226094316e-02
1.983132823313544577e+03 1.343655184791604507e-01
1.982400784656030737e+03 1.740767191953467019e-01
1.981668840719672517e+03 9.211617649282920206e-02
1.980936991493981623e+03 5.178852433887926043e-02
1.980205236968469762e+03 7.708409645495355178e-02
1.979473577132646824e+03 1.555908013633516274e-01
1.978742011976039066e+03 1.279400655103692386e-01
1.978010541488154558e+03 1.903847278391215814e-01
1.977279165658517741e+03 3.684317240011988209e-02
1.976547884476649415e+03 1.866447258365229733e-01
1.975816697932066745e+03 -1.123451880062568964e-01
1.975085606014299628e+03 9.684126664414219321e-02
1.974354608712868867e+03 1.323262410756462226e-01
1.973623706017302538e+03 1.548551281058826445e-01
1.972892897917128721e+03 9.456876803114128149e-02
1.972162184401877312e+03 -6.008392296388264525e-02
1.971431565461080027e+03 1.751992607466671958e-01
1.970701041084268581e+03 1.154979224664667570e-01
1.969970611260974692e+03 9.155934838356569183e-02
1.969240275980740989e+03 5.643560029078781987e-02
1.968510035233097369e+03 1.128416827925094873e-01
1.967779889007584643e+03 6.692358370413070690e-02
1.967049837293743622e+03 1.000265437835320265e-01
1.966319880081116935e+03 1.002670643997628092e-01
1.965590017359245394e+03 8.803060248252610187e-02
1.964860249117677085e+03 4.316625109868061499e-02
1.964130575345954639e+03 3.186344195370457988e-02
1.963400996033624324e+03 9.616283139126430290e-02
1.962671511170241502e+03 1.485733098979344635e-01
1.961942120745350621e+03 8.373615839410519790e-02
1.961212824748507046e+03 2.016777459559094751e-02
1.960483623169262501e+03 -6.941264897085076737e-04
1.959754515997175986e+03 1.222834497358566003e-01
1.959025503221799227e+03 1.109789709928718365e-01
1.958296584832693043e+03 1.199859720395735074e-01
1.957567760819416435e+03 1.288892512678517788e-01
1.956839031171528404e+03 6.838067566785266393e-02
1.956110395878595227e+03 -2.021960421252499279e-02
1.955381854930179543e+03 8.721797588620631980e-02
1.954653408315847628e+03 1.058731015674803932e-01
1.953925056025163940e+03 5.701911752604559708e-02
1.953196798047700213e+03 1.137491599156925381e-01
1.952468634373024543e+03 1.033930136456439747e-01
1.951740564990708663e+03 8.389675101707880223e-02
1.951012589890327945e+03 5.531027099133127567e-02
1.950284709061454123e+03 5.487446325284896231e-02
1.949556922493662569e+03 6.366211886264062925e-02
1.948829230176534111e+03 6.317563154055480523e-02
1.948101632099647759e+03 -5.144898992031539126e-04
1.947374128252580704e+03 4.427437477471908578e-02
1.946646718624917412e+03 3.509457500445324618e-02
1.945919403206240531e+03 4.365800306495947608e-02
1.945192181986138166e+03 8.294462275334769583e-03
1.944465054954191146e+03 9.543671368970700619e-02
1.943738022099991213e+03 -3.508952580838473750e-02
1.943011083413128290e+03 3.390029755798987937e-02
1.942284238883190483e+03 3.366925228716808466e-02
1.941557488499776809e+03 4.188752902743829443e-02
1.940830832252473556e+03 1.002895250245413733e-01
1.940104270130877921e+03 7.915167044053032785e-03
1.939377802124592563e+03 1.612875093649262376e-02
1.938651428223209223e+03 1.226246705460031367e-01
1.937925148416330558e+03 6.478850333438307407e-02
1.937198962693561043e+03 4.002422980369270411e-02
1.936472871044499698e+03 9.584661795688244335e-02
1.935746873458750997e+03 7.925109822389644898e-02
1.935020969925924874e+03 -3.427154257858531367e-04
1.934295160435623984e+03 7.811157764788109747e-02
1.933569444977458261e+03 -2.944525875122686585e-04
1.932843823541041274e+03 6.193340212210499823e-02
1.932118296115984776e+03 7.458893903408067398e-03
1.931392862691896880e+03 -1.576906272012825946e-02
1.930667523258398433e+03 6.888818955312285552e-02
1.929942277805103004e+03 3.025922036328920067e-02
1.929217126321631440e+03 1.060855110659081890e-01
1.928492068797599131e+03 -7.840524351026008365e-03
1.927767105222630562e+03 1.197574416731855829e-01
1.927042235586346578e+03 -1.520636447791055314e-02
1.926317459878369846e+03 8.130713739281308916e-02
1.925592778088330306e+03 8.818110720606614494e-02
1.924868190205850624e+03 4.372281879173569447e-02
1.924143696220558923e+03 7.988017204072676847e-02
1.923419296122086962e+03 1.083936815404802079e-01
1.922694989900066503e+03 4.298651123250738643e-02
1.921970777544131124e+03 1.286690837343086591e-01
1.921246659043912587e+03 4.963400373168796315e-02
1.920522634389049927e+03 1.394848462280709814e-02
1.919798703569176723e+03 6.312072184345642045e-02
1.919074866573935651e+03 2.448593651102194124e-01
1.918351123392963927e+03 6.773466289820357505e-03
1.917627474015906046e+03 6.216166251421192945e-02
1.916903918432404680e+03 2.051098800887893314e-02
1.916180456632102505e+03 1.438681011326042314e-01
1.915457088604651290e+03 4.079046741562136064e-02
1.914733814339691889e+03 1.288485743890368795e-01
1.914010633826877893e+03 4.711326575424731183e-02
1.913287547055861069e+03 6.702527014384562776e-02
1.912564554016291368e+03 5.335725807562780032e-02
1.911841654697820559e+03 1.062968782413092755e-01
1.911118849090111325e+03 7.269117064734022249e-02
1.910396137182815437e+03 9.864581667664493181e-02
1.909673518965590119e+03 9.822981707974216825e-02
1.908950994428098056e+03 4.555309199998597985e-02
1.908228563559998292e+03 7.126679211759852361e-02
1.907506226350953511e+03 1.096555533675837163e-01
1.906783982790633672e+03 7.699512767909241773e-02
1.906061832868697820e+03 7.667291043713767018e-02
1.905339776574814096e+03 1.399512773044404579e-01
1.904617813898652457e+03 1.328931875759699899e-01
1.903895944829884684e+03 3.773704466798272900e-02
1.903174169358182553e+03 9.398881055381290428e-02
1.902452487473217843e+03 1.123665220639212814e-01
1.901730899164664152e+03 1.242531201760852660e-01
1.901009404422200532e+03 6.181939158610408325e-02
1.900288003235502401e+03 5.535403589768599780e-02
1.899566695594250632e+03 1.834896084194164237e-02
1.898845481488124278e+03 1.340980726696345549e-01
1.898124360906806032e+03 7.884987783493550839e-02
1.897403333839982224e+03 -1.212674996203614956e-02
1.896682400277333727e+03 3.604953230660244701e-02
1.895961560208552328e+03 1.192960374246756529e-02
1.895240813623320719e+03 2.977787026491145184e-02
1.894520160511332506e+03 1.181599336976705238e-02
1.893799600862277657e+03 1.357691890048019490e-01
1.893079134665846141e+03 9.988684606999893856e-02
1.892358761911738839e+03 8.194398360680703319e-02
1.891638482589643900e+03 8.160392097774403497e-02
1.890918296689264025e+03 8.706635486906302845e-02
1.890198204200294640e+03 6.933973209308423591e-02
1.889478205112436626e+03 5.776724118912061195e-03
1.888758299415390866e+03 9.736205613026097105e-02
1.888038487098861879e+03 6.841471866331171048e-02
1.887318768152556004e+03 1.306026701728640604e-01
1.886599142566175942e+03 1.243534796491560235e-01
1.885879610329428033e+03 1.350720121958097208e-01
1.885160171432025891e+03 8.404429103338424689e-02
1.884440825863677674e+03 1.060207005622218895e-01
1.883721573614096997e+03 3.890227810587268409e-02
1.883002414672993837e+03 7.192008964538987303e-02
1.882283349030087265e+03 8.264624634360376310e-02
1.881564376675092717e+03 9.329203206615264976e-02
1.880845497597725625e+03 4.375052547553087701e-02
1.880126711787706881e+03 8.702984962437833316e-02
1.879408019234761014e+03 5.963595679257527316e-02
1.878689419928603456e+03 8.093649471381809957e-02
1.877970913858966014e+03 6.987254595445961669e-02
1.877252501015567759e+03 5.891226958493026022e-02
1.876534181388136858e+03 6.398000197364825392e-02
1.875815954966406935e+03 7.430209109403948520e-02
1.875097821740102518e+03 5.288524009977740858e-02
1.874379781698955412e+03 6.844634410504955857e-02
1.873661834832701061e+03 8.912818831011874721e-02
1.872943981131074906e+03 1.096350833511111622e-01
1.872226220583806935e+03 7.285771221125296460e-02
1.871508553180641684e+03 3.114369396546862526e-02
1.870790978911310958e+03 1.135185956106157523e-01
1.870073497765559296e+03 1.027911654694688981e-01
1.869356109733129415e+03 8.199205960502414792e-02
1.868638814803762216e+03 1.174050581785988229e-01
1.867921612967202236e+03 8.648678241877211237e-02
1.867204504213199471e+03 1.063922867632909747e-01
1.866487488531500276e+03 7.052591316591561021e-02
1.865770565911849189e+03 1.404340703657175060e-01
1.865053736344003482e+03 6.002684589710595431e-02
1.864336999817709511e+03 1.047578866680457105e-01
1.863620356322728185e+03 7.441893839964171253e-02
1.862903805848809498e+03 6.915239361010470931e-02
1.862187348385710720e+03 7.883934998073567624e-02
1.861470983923190943e+03 1.863676362992348345e-01
1.860754712451011073e+03 6.848385604418440187e-02
1.860038533958930202e+03 1.412291019435810979e-01
1.859322448436711056e+03 1.309895731455172629e-01
1.858606455874121821e+03 4.358822374342204847e-02
1.857890556260923404e+03 6.268574168204459063e-02
1.857174749586883991e+03 9.600324906346288656e-02
1.856459035841773584e+03 1.052077263178042565e-01
1.855743415015360370e+03 1.482164834761389161e-01
1.855027887097419807e+03 -4.604615751034893401e-03
1.854312452077721900e+03 7.131395786035513162e-02
1.853597109946040291e+03 6.634571534363754852e-02
1.852881860692154078e+03 1.461932534091711366e-01
1.852166704305836902e+03 4.712510797192862033e-02
1.851451640776871500e+03 5.168843318844285745e-02
1.850736670095038789e+03 9.350747480652321642e-02
1.850021792250119688e+03 8.853989699685153869e-02
1.849307007231896932e+03 9.752034801410089382e-02
1.848592315030153259e+03 1.017863829026848937e-01
1.847877715634680499e+03 9.681162720986064008e-02
1.847163209035263208e+03 7.355450857083338512e-02
1.846448795221691398e+03 1.144352903020819379e-01
1.845734474183755083e+03 1.322687885867700197e-01
1.845020245911249731e+03 8.189254668772236179e-02
1.844306110393968993e+03 8.612781187475629374e-02
1.843592067621704700e+03 9.035329482245772759e-02
1.842878117584255961e+03 1.259740417171617832e-01
1.842164260271421881e+03 8.976190753540955192e-02
1.841450495672999750e+03 1.521480263972532498e-01
1.840736823778794133e+03 5.811281647957788898e-02
1.840023244578609592e+03 1.293255257701012850e-01
1.839309758062243418e+03 1.021537066268896482e-01
1.838596364219505631e+03 7.971577255634781922e-02
1.837883063040206252e+03 1.586482421464483483e-01
1.837169854514148028e+03 1.362037590625422567e-01
1.836456738631144617e+03 7.888009509416878118e-02
1.835743715381009679e+03 9.166212606626038262e-02
1.835030784753553235e+03 9.134601812806296406e-02
1.834317946738592582e+03 1.515788126015816251e-01
1.833605201325941380e+03 9.933325593928067632e-02
1.832892548505418745e+03 1.333505929677380741e-01
1.832179988266843793e+03 8.581316912351440174e-02
1.831467520600037460e+03 1.025893631415378537e-01
1.830755145494820681e+03 5.995060915678677993e-02
1.830042862941019848e+03 1.111373488055730080e-01
1.829330672928457716e+03 7.274481172619298719e-02
1.828618575446964314e+03 1.149725958359409383e-01
1.827906570486360579e+03 8.943179481760897553e-02
1.827194658036481997e+03 1.694024530948617380e-01
1.826482838087158598e+03 1.436801309453633879e-01
1.825771110628224051e+03 1.389506944440864478e-01
1.825059475649510205e+03 5.049634673807929658e-02
1.824347933140854366e+03 1.128829488076486948e-01
1.823636483092090202e+03 8.338670968543837603e-02
1.822925125493060477e+03 1.327291055174348311e-01
1.822213860333600678e+03 1.115752138872193183e-01
1.821502687603559025e+03 1.399063025166657481e-01
1.820791607292771005e+03 1.066424211172058850e-01
1.820080619391086657e+03 1.102903868208874455e-01
1.819369723888348744e+03 1.464147291992878297e-01
1.818658920774407306e+03 1.054324803602900429e-01
1.817948210039108744e+03 1.533245392822310815e-01
1.817237591672303097e+03 1.167072163824369596e-01
1.816527065663844041e+03 1.042876066715362898e-01
1.815816632003587074e+03 8.797760416162946073e-02
1.815106290681382234e+03 1.432611096045837695e-01
1.814396041687088655e+03 1.506540389368742350e-01
1.813685885010565471e+03 7.510821384017517255e-02
1.812975820641666360e+03 8.659974087728704306e-02
1.812265848570257731e+03 9.801397178732561277e-02
1.811555968786200538e+03 1.130811019745788931e-01
1.810846181279359371e+03 1.127650367816457194e-01
1.810136486039593365e+03 8.927651888109554290e-02
1.809426883056778024e+03 1.315137257007076010e-01
1.808717372320776121e+03 1.427308628639171739e-01
1.808007953821459523e+03 1.193473530013235140e-01
1.807298627548696459e+03 4.627658699197527425e-02
1.806589393492362433e+03 1.761229331570288714e-01
1.805880251642332951e+03 1.070618748602439746e-01
1.805171201988479879e+03 1.217444989232914776e-01
1.804462244520680542e+03 1.412950405702541323e-01
1.803753379228815902e+03 1.448635694223733839e-01
1.803044606102765101e+03 1.217988361858054897e-01
1.802335925132410921e+03 1.329318542474180742e-01
1.801627336307634323e+03 8.351655594544329930e-02
1.800918839618319907e+03 1.135536612233075116e-01
1.800210435054354093e+03 6.811829934679128340e-02
1.799502122605626937e+03 8.680870873214741046e-02
1.798793902262024858e+03 1.430723303653587131e-01
1.798085774013436094e+03 1.130990215600155141e-01
1.797377737849756159e+03 1.390928073924488917e-01
1.796669793760875109e+03 8.272669849933306230e-02
1.795961941736695735e+03 1.500249795437371136e-01
1.795254181767102637e+03 1.348381625267859596e-01
1.794546513842002241e+03 1.238473983018317376e-01
1.793838937951291882e+03 1.348298206191779203e-01
1.793131454084872530e+03 9.353843245653467586e-02
1.792424062232645156e+03 1.417702807934092535e-01
1.791716762384512549e+03 1.266078546509413483e-01
1.791009554530384776e+03 1.337749076986846364e-01
1.790302438660162807e+03 1.445734682246323510e-01
1.789595414763758527e+03 1.627915493320881146e-01
1.788888482831078363e+03 9.982333657901996948e-02
1.788181642852037839e+03 1.032954592957865125e-01
1.787474894816548840e+03 7.373377845135473119e-02
1.786768238714521431e+03 7.722816730009086916e-02
1.786061674535874772e+03 8.434766434337638563e-02
1.785355202270526206e+03 1.499739432427822095e-01
1.784648821908393074e+03 9.124078371580118807e-02
1.783942533439394538e+03 1.307723710019575436e-01
1.783236336853453395e+03 1.230256381518374798e-01
1.782530232140494263e+03 1.158686277942738707e-01
1.781824219290438123e+03 8.341536496675311385e-02
1.781118298293213229e+03 7.613555670210872539e-02
1.780412469138747838e+03 1.051248726126743638e-01
1.779706731816968386e+03 1.372372618116975418e-01
1.779001086317806767e+03 9.766380068266823644e-02
1.778295532631194874e+03 1.010974441438709098e-01
1.777590070747064601e+03 1.337651917730888484e-01
1.776884700655355118e+03 1.191911974658973056e-01
1.776179422345994681e+03 1.441546004155760952e-01
1.775474235808929734e+03 1.439718494660842396e-01
1.774769141034097629e+03 1.186731103291160383e-01
1.774064138011435716e+03 1.471262855607093634e-01
1.773359226730888622e+03 1.039940459545908302e-01
1.772654407182399154e+03 1.323482740877374997e-01
1.771949679355913759e+03 7.864948194086300581e-02
1.771245043241377061e+03 1.423401018655763572e-01
1.770540498828739146e+03 1.101303348438286561e-01
1.769836046107950096e+03 1.239541253296501805e-01
1.769131685068958177e+03 1.518605455887473143e-01
1.768427415701718928e+03 1.058230360262681913e-01
1.767723237996186072e+03 1.405577563283769704e-01
1.767019151942313329e+03 1.297653695306513477e-01
1.766315157530059878e+03 1.122971783573445959e-01
1.765611254749384898e+03 1.087928319380958714e-01
1.764907443590242110e+03 1.367892354486298090e-01
1.764203724042601607e+03 1.193054007801695598e-01
1.763500096096422567e+03 1.087984886500566878e-01
1.762796559741667807e+03 5.987344678392568509e-02
1.762093114968303780e+03 1.228268388879101697e-01
1.761389761766300580e+03 9.116724965496281197e-02
1.760686500125624661e+03 1.364038186717495826e-01
1.759983330036247935e+03 1.678375415573105378e-01
1.759280251488142312e+03 1.466247682631861837e-01
1.758577264471279705e+03 1.528634297299950040e-01
1.757874368975633843e+03 1.424942711826386876e-01
1.757171564991183914e+03 1.286737835999501589e-01
1.756468852507905467e+03 1.148288510896879472e-01
1.755766231515781328e+03 1.010174537562538860e-01
1.755063702004787046e+03 1.773871529725206120e-01
1.754361263964907266e+03 1.461792661731446397e-01
1.753658917386126632e+03 1.843266097106194268e-01
1.752956662258427968e+03 1.704253949665238688e-01
1.752254498571797740e+03 1.408935341404416730e-01
1.751552426316229685e+03 1.669188472513446764e-01
1.750850445481706629e+03 1.929173447313963230e-01
1.750148556058222312e+03 1.565049199149831094e-01
1.749446758035768653e+03 1.703576185025284517e-01
1.748745051404341211e+03 1.564541244664777730e-01
1.748043436153933726e+03 1.557940334091867385e-01
1.747341912274545393e+03 1.592183734688469854e-01
1.746640479756169952e+03 1.804407694109499971e-01
1.745939138588812057e+03 1.740207371000010994e-01
1.745237888762472721e+03 2.058832182497692953e-01
1.744536730267149323e+03 1.819802017246276993e-01
1.743835663092853792e+03 1.895649104445941424e-01
1.743134687229587144e+03 2.322568578812592155e-01
1.742433802667359487e+03 1.448792403877873780e-01
1.741733009396177295e+03 2.583293709844841080e-01
1.741032307406050677e+03 2.271798551094320606e-01
1.740331696686993382e+03 2.349907777863644853e-01
1.739631177229017339e+03 2.534846307076460414e-01
1.738930749022136297e+03 2.497717251660708238e-01
1.738230412056367641e+03 2.428200384638601605e-01
1.737530166321730576e+03 2.680070157237953721e-01
1.736830011808242489e+03 2.289166556814976050e-01
1.736129948505920765e+03 2.814659314962191794e-01
1.735429976404793706e+03 2.957249950122664561e-01
1.734730095494880516e+03 2.886683850301067777e-01
1.734030305766205856e+03 2.815721912988039533e-01
1.733330607208798028e+03 3.029295053265672055e-01
1.732630999812685332e+03 2.613860734112696815e-01
1.731931483567896066e+03 2.301614800138655492e-01
1.731232058464463989e+03 2.564238192111115144e-01
1.730532724492415582e+03 2.937623715821991444e-01
1.729833481641790058e+03 3.531369760718127693e-01
1.729134329902619356e+03 3.290627133707894059e-01
1.728435269264940871e+03 2.792235858436589169e-01
1.727736299718795635e+03 2.436309379936763553e-01
1.727037421254221044e+03 2.890929052048599179e-01
1.726338633861258131e+03 2.049524935043167129e-01
1.725639937529949748e+03 2.617797542040648517e-01
1.724941332250338746e+03 2.817082664498645195e-01
1.724242818012475254e+03 2.754714567775879419e-01
1.723544394806403943e+03 2.578253247375706936e-01
1.722846062622169484e+03 2.666651387809451657e-01
1.722147821449827461e+03 2.641018128388528674e-01
1.721449671279428003e+03 2.308651601973575329e-01
1.720751612101019418e+03 2.473926855707840322e-01
1.720053643904662749e+03 2.447144784470073609e-01
1.719355766680413581e+03 2.186963110122583376e-01
1.718657980418325678e+03 2.118706592706080527e-01
1.717960285108458265e+03 2.050850089446896729e-01
1.717262680740872383e+03 2.179783019299223745e-01
1.716565167305632713e+03 1.793438698199309733e-01
1.715867744792798476e+03 1.563158710722495903e-01
1.715170413192434353e+03 1.891922461547104473e-01
1.714473172494610480e+03 1.256776353525541901e-01
1.713776022689391539e+03 1.302686374939843461e-01
1.713078963766847664e+03 1.430739450670323598e-01
1.712381995717048994e+03 1.069646540574229338e-01
1.711685118530069303e+03 1.197673835646951429e-01
1.710988332195980547e+03 1.204219015603474469e-01
1.710291636704860139e+03 1.086291579746305053e-01
1.709595032046781853e+03 1.592982137577699520e-01
1.708898518211823102e+03 1.098221930025844728e-01
1.708202095190063119e+03 1.062125697880920844e-01
1.707505762971588410e+03 1.322725254260913308e-01
1.706809521546478209e+03 1.073634260252772643e-01
1.706113370904813564e+03 1.165936454535945604e-01
1.705417311036682804e+03 1.258608832707149294e-01
1.704721341932170617e+03 9.622913065231160357e-02
1.704025463581370786e+03 1.186056716033612318e-01
1.703329675974366182e+03 7.978800002769449728e-02
1.702633979101252407e+03 9.792120105097179561e-02
1.701938372952121426e+03 9.846472187675339716e-02
1.701242857517067023e+03 7.672938416795808958e-02
1.700547432786182981e+03 1.429874663966766365e-02
1.699852098749568540e+03 5.004527962112095135e-02
1.699156855397324762e+03 9.526963893060780286e-02
1.698461702719547247e+03 1.042125870288491268e-01
1.697766640706338876e+03 5.919735129804503532e-02
1.697071669347804345e+03 3.673009906732208063e-02
1.696376788634046534e+03 4.570467471902955880e-02
1.695681998555171958e+03 8.465472377540875877e-04
1.694987299101290773e+03 1.128499191678541541e-01
1.694292690262505857e+03 5.459095182050534290e-02
1.693598172028931003e+03 1.126746074084726407e-01
1.692903744390680004e+03 -3.617580845560981924e-03
1.692209407337861194e+03 8.138059894544590056e-02
1.691515160860595643e+03 8.586421098352069658e-04
1.690821004948995324e+03 8.608391020674821537e-02
1.690126939593177667e+03 5.464409451679561741e-02
1.689432964783263742e+03 9.817282734088801990e-03
1.688739080509372798e+03 7.696797563150893640e-02
1.688045286761631360e+03 3.665122696025478743e-02
1.687351583530156859e+03 1.876300687638260065e-02
1.686657970805079458e+03 4.108157567004281502e-02
1.685964448576522045e+03 2.320611240618736595e-02
1.685271016834612965e+03 2.319881369666658075e-02
1.684577675569482381e+03 6.776359005300874871e-02
1.683884424771262275e+03 4.542401904734302831e-02
1.683191264430086449e+03 2.314615778903716947e-02
1.682498194536085066e+03 6.301128741781278353e-02
1.681805215079395566e+03 4.071877700301281683e-02
1.681112326050153570e+03 4.947580036631456929e-02
1.680419527438500154e+03 1.850495827436576465e-02
1.679726819234572758e+03 8.437889470771264833e-02
1.679034201428512461e+03 1.843955217606988578e-02
1.678341674010462157e+03 5.259896849236303691e-03
1.677649236970566562e+03 -1.655803564566164787e-02
1.676956890298970393e+03 6.617125628501398238e-02
1.676264633985823821e+03 4.013868304332304099e-02
1.675572468021273380e+03 3.559798049757766786e-02
1.674880392395467425e+03 1.828445306107226789e-02
1.674188407098559765e+03 4.428092431777492372e-02
1.673496512120702391e+03 8.746406908943786529e-02
1.672804707452050934e+03 7.001106595719451542e-02
1.672112993082759203e+03 7.856782387995656092e-02
1.671421369002986467e+03 6.107360322661443963e-02
1.670729835202890172e+03 1.473948497782851252e-01
1.670038391672631406e+03 1.478357659039475636e-01
1.669347038402373073e+03 1.092589147274481559e-01
1.668655775382276261e+03 2.008442842236850823e-01
1.667964602602507512e+03 8.809675076099013347e-02
1.667273520053233369e+03 1.277488488520325538e-01
1.666582527724618558e+03 1.237514473228792933e-01
1.665891625606835078e+03 2.737304373529604873e-01
1.665200813690053110e+03 1.818553188190865644e-01
1.664510091964442836e+03 1.868920386748413598e-01
1.663819460420179894e+03 1.829698802599017404e-01
1.663128919047438103e+03 2.191619349210735535e-01
1.662438467836393102e+03 2.914059586030569027e-01
1.661748106777225985e+03 2.295141489401748003e-01
1.661057835860112391e+03 2.707259663509802849e-01
1.660367655075237053e+03 3.121489034371970339e-01
1.659677564412781066e+03 2.633678265708725985e-01
1.658987563862923707e+03 2.642058103817047643e-01
1.658297653415855166e+03 2.968987983518990292e-01
1.657607833061763813e+03 3.297727517769748484e-01
1.656918102790832563e+03 3.582869887820584465e-01
1.656228462593253425e+03 4.330465594686845887e-01
1.655538912459218409e+03 4.804895180407740551e-01
1.654849452378917704e+03 4.451516429758440307e-01
1.654160082342548776e+03 4.836863523050628499e-01
1.653470802340305454e+03 4.758625461753232533e-01
1.652781612362383385e+03 5.101872682220898181e-01
1.652092512398981853e+03 6.381976623447528363e-01
1.651403502440301963e+03 5.276652711061183831e-01
1.650714582476544820e+03 4.958417113862901848e-01
1.650025752497911526e+03 6.035822151656653478e-01
1.649337012494606824e+03 6.686438615007889164e-01
1.648648362456839095e+03 6.777620216773566630e-01
1.647959802374813080e+03 7.767237109687663565e-01
1.647271332238738978e+03 8.000640033391025474e-01
1.646582952038825169e+03 8.666751825499131590e-01
1.645894661765285491e+03 8.618720589769246487e-01
1.645206461408330142e+03 7.675636034059082347e-01
1.644518350958176597e+03 8.608055934048264302e-01
1.643830330405038694e+03 8.435324544031846949e-01
1.643142399739135726e+03 8.938380119603260843e-01
1.642454558950686987e+03 9.736618299821128142e-01
1.641766808029909953e+03 9.079357448180122026e-01
1.641079146967025736e+03 9.929296106789785581e-01
1.640391575752264544e+03 1.000000000000000000e+00
1.639704094375845671e+03 9.734636754814024462e-01
1.639016702827995687e+03 9.902666220960166799e-01
1.638329401098942981e+03 8.702664447986062646e-01
1.637642189178917761e+03 9.660996172198831333e-01
1.636955067058150235e+03 8.698059523653194347e-01
1.636268034726870610e+03 9.065959653599205970e-01
1.635581092175316371e+03 9.012465694099162095e-01
1.634894239393719545e+03 8.301353319031781197e-01
1.634207476372315796e+03 7.383279862189783271e-01
1.633520803101346246e+03 7.962426193715107514e-01
1.632834219571048379e+03 7.238229063265634311e-01
1.632147725771663318e+03 6.861164572781638382e-01
1.631461321693434002e+03 6.634331553828706207e-01
1.630775007326603372e+03 7.877224710830138532e-01
1.630088782661418009e+03 6.836961466932723885e-01
1.629402647688122670e+03 6.963049081644955285e-01
1.628716602396969392e+03 6.580803134393327092e-01
1.628030646778202936e+03 7.224592833386538349e-01
1.627344780822077155e+03 5.492283216974128690e-01
1.626659004518845904e+03 5.721199296122683187e-01
1.625973317858757582e+03 4.598060612683865789e-01
1.625287720832075138e+03 4.406768107593881934e-01
1.624602213429050607e+03 4.056094900593019137e-01
1.623916795639945121e+03 3.544348334232643172e-01
1.623231467455016173e+03 3.981433334230201071e-01
1.622546228864528530e+03 4.315754603691310254e-01
1.621861079858741505e+03 3.799157441958629922e-01
1.621176020427919866e+03 3.814015171837038531e-01
1.620491050562330202e+03 3.185502867921018999e-01
1.619806170252242737e+03 3.559697069652675849e-01
1.619121379487920422e+03 3.022067732495654635e-01
1.618436678259638938e+03 2.162001455380253012e-01
1.617752066557664875e+03 2.859155755587894920e-01
1.617067544372273915e+03 1.945826769867492478e-01
1.616383111693739920e+03 1.783338740874942929e-01
1.615698768512340393e+03 2.864805899054895799e-01
1.615014514818352836e+03 1.740830543099248229e-01
1.614330350602052931e+03 2.287592040099020174e-01
1.613646275853723637e+03 2.131849761623431372e-01
1.612962290563644274e+03 1.539947086978221136e-01
1.612278394722103258e+03 1.107255039843596661e-01
1.611594588319378090e+03 1.056310213728045011e-01
1.610910871345760825e+03 8.383731685917503174e-02
1.610227243791539877e+03 5.631084526176999977e-02
1.609543705646998205e+03 9.482560473465914685e-02
1.608860256902433321e+03 1.389234470310391212e-01
1.608176897548133638e+03 1.391963352248447305e-01
1.607493627574389393e+03 8.422538427557786644e-02
1.606810446971501733e+03 6.781601041572574151e-02
1.606127355729764531e+03 1.842471308091133131e-01
1.605444353839475298e+03 1.624074257049985537e-01
1.604761441290931543e+03 8.490385189427579471e-02
1.604078618074438054e+03 1.407219021092551980e-01
1.603395884180295980e+03 1.745427379111703647e-01
1.602713239598808286e+03 1.021660287872472456e-01
1.602030684320277942e+03 8.556832427833015176e-02
1.601348218335017009e+03 1.578936938791420663e-01
1.600665841633328455e+03 6.276826163930146474e-02
1.599983554205524342e+03 1.185910392396688218e-01
1.599301356041914914e+03 1.131603907693477934e-01
1.598619247132812234e+03 9.096366741489658736e-02
1.597937227468532001e+03 3.512580826526155026e-02
1.597255297039386278e+03 9.671484064462108898e-02
1.596573455835696222e+03 9.684800766429321750e-02
1.595891703847777535e+03 8.011324108318124138e-02
1.595210041065951373e+03 4.651874292964790908e-02
1.594528467480535255e+03 1.250774491768235075e-01
1.593846983081855797e+03 3.526235524517434827e-02
1.593165587860237792e+03 -2.642537310493082992e-02
1.592484281806002400e+03 5.206133090664862711e-02
1.591803064909481691e+03 1.305558364212661693e-01
1.591121937160998641e+03 2.404259741331747635e-02
1.590440898550888960e+03 9.132006049492337463e-02
1.589759949069481081e+03 3.525891005383544746e-02
1.589079088707108895e+03 -9.593742383826963857e-03
1.588398317454104472e+03 1.193228559374394510e-01
1.587717635300805341e+03 4.645082670527336116e-02
1.587037042237549031e+03 3.525225349345519760e-02
1.586356538254673069e+03 5.765581189050860561e-02
1.585676123342520441e+03 -9.916551587380668942e-02
1.584995797491428675e+03 9.125560874103447184e-02
1.584315560691744395e+03 8.565383739394169527e-02
1.583635412933810585e+03 -5.988216213391504839e-02
1.582955354207972050e+03 8.000153579955616989e-02
1.582275384504577232e+03 6.884764988732293423e-02
1.581595503813976393e+03 5.769214543167010961e-02
1.580915712126517974e+03 3.529622359746590471e-02
1.580236009432555875e+03 -3.758662588022357309e-02
1.579556395722442176e+03 1.292736628856549705e-02
1.578876870986530776e+03 1.687337568603739521e-03
1.578197435215177393e+03 8.653539541109028788e-02
1.577518088398743203e+03 4.144254128948669791e-02
1.576838830527582104e+03 8.138219122069814682e-02
1.576159661592058910e+03 8.160472842817044492e-02
1.575480581582536615e+03 8.185453654214835950e-02
1.574801590489372757e+03 4.751781592986858288e-02
1.574122688302937604e+03 1.772472634284818441e-03
1.573443875013595971e+03 5.889014547727476623e-02
1.572765150611714489e+03 7.444802290768725433e-03
1.572086515087665248e+03 3.610433285208114462e-02
1.571407968431814879e+03 9.325206256925676340e-02
1.570729510634537291e+03 1.676621007996511037e-01
1.570051141686210030e+03 -9.739292421542498912e-03
1.569372861577201547e+03 5.365059965151192101e-02
1.568694670297894845e+03 1.463731614167031181e-01
1.568016567838662013e+03 1.062893528189101378e-01
1.567338554189886054e+03 8.927336784507641787e-02
1.566660629341948152e+03 -4.022453123263452883e-03
1.565982793285229491e+03 1.426981348383754566e-01
1.565305046010113074e+03 4.311212235940924814e-02
1.564627387506985542e+03 1.438380604989321632e-01
1.563949817766233537e+03 1.027476271082132381e-01
1.563272336778243698e+03 -8.119334314886145210e-02
1.562594944533408125e+03 1.561469215074990924e-01
1.561917641022115276e+03 8.493116601705784363e-02
1.561240426234762708e+03 9.678384947381880876e-02
1.560563300161735242e+03 3.747023664123658865e-02
1.559886262793437709e+03 8.488379336323421953e-02
1.559209314120264025e+03 8.504825246194508415e-02
1.558532454132609928e+03 4.336511208334463408e-02
1.557855682820878428e+03 7.304510383447047894e-02
1.557179000175468900e+03 8.490738127771843557e-02
1.556502406186782537e+03 3.749373597347572390e-02
1.555825900845229626e+03 1.920610317043364981e-03
1.555149484141209541e+03 1.682798516936793165e-01
1.554473156065132571e+03 3.767189723996999112e-02
1.553796916607403546e+03 1.096567501612858847e-01
1.553120765758438210e+03 1.220365331560411826e-01
1.552444703508643215e+03 1.104715324906501428e-01
1.551768729848434305e+03 -5.246976217594304798e-02
1.551092844768223586e+03 1.235140960803312593e-01
1.550417048258428622e+03 1.727626976875210885e-01
1.549741340309466977e+03 6.931915220512387121e-02
1.549065720911756216e+03 1.433877834258515394e-01
1.548390190055715721e+03 8.223132382433838428e-02
1.547714747731770331e+03 1.259094610198190634e-01
1.547039393930337610e+03 8.906066129312197044e-02
1.546364128641846037e+03 1.137840363076674383e-01
1.545688951856722269e+03 1.198287110786219745e-01
1.545013863565391148e+03 1.878640935462107253e-01
1.544338863758284788e+03 6.388480368053145453e-02
1.543663952425828029e+03 8.236768999298274552e-02
1.542989129558460263e+03 6.996107450686321616e-02
1.542314395146606330e+03 -4.140599923578250352e-03
1.541639749180707440e+03 1.376328673863669028e-01
1.540965191651197529e+03 1.256187668779189526e-01
1.540290722548512349e+03 1.260520942146068635e-01
1.539616341863091293e+03 1.449363787533188286e-01
1.538942049585379209e+03 1.578277204627189512e-01
1.538267845705811851e+03 1.395892494350945423e-01
1.537593730214839525e+03 1.211624758952672964e-01
1.536919703102899803e+03 1.340506639506216791e-01
1.536245764360442990e+03 2.139218862984021505e-03
1.535571913977913937e+03 8.428133470612171607e-02
1.534898151945768404e+03 1.225830415842419363e-01
1.534224478254449423e+03 3.395346917906071071e-02
1.533550892894414574e+03 1.232305483107855731e-01
1.532877395856112344e+03 1.744710376393419082e-01
1.532203987130002133e+03 1.433108597720084143e-01
1.531530666706537886e+03 2.084632197770118767e-01
1.530857434576177184e+03 9.296753279136203696e-02
1.530184290729383065e+03 6.090205382847173332e-02
1.529511235156611292e+03 1.332734781205136554e-01
1.528838267848326723e+03 6.814366890080743311e-02
1.528165388794992396e+03 1.016746921334679005e-01
1.527492597987074987e+03 8.882286078046826294e-02
1.526819895415037536e+03 2.031250797726093515e-01
1.526147281069352175e+03 1.437069862918217700e-01
1.525474754940487401e+03 4.298861420338957046e-02
1.524802317018911708e+03 1.112123272413885894e-01
1.524129967295099050e+03 1.803326477640328218e-01
1.523457705759523378e+03 9.186021775749207696e-02
1.522785532402660465e+03 7.856771279897516169e-02
1.522113447214986081e+03 1.625726381050978386e-01
1.521441450186975999e+03 1.704828657016884408e-01
1.520769541309115084e+03 9.399936161825055148e-02
1.520097720571879108e+03 1.724656283589901806e-01
1.519425987965756576e+03 2.388525810828370441e-02
1.518754343481226897e+03 2.890786376069245378e-01
1.518082787108776756e+03 7.466893549759404114e-02
1.517411318838892839e+03 1.549562792016385138e-01
1.516739938662060013e+03 1.340695213344684500e-01
1.516068646568775875e+03 6.137388481110460370e-02
1.515397442549523475e+03 1.742988292747595439e-02
1.514726326594802231e+03 1.588993284643017700e-01
1.514055298695102465e+03 9.255780039464309161e-02
1.513384358840919958e+03 1.458296037839065806e-01
1.512713507022752310e+03 1.089130351872253377e-01
1.512042743231095301e+03 1.936958015008810596e-01
1.511372067456453806e+03 2.256971809865148115e-01
1.510701479689327243e+03 1.652296176816130391e-01
1.510030979920216851e+03 8.854050519824813170e-02
1.509360568139627503e+03 1.048349619359319335e-01
1.508690244338065895e+03 1.450000491147355464e-01
1.508020008506035083e+03 1.538873809777159540e-01
1.507349860634049037e+03 2.108385756998900074e-01
1.506679800712618089e+03 1.075761548603207940e-01
1.506009828732247115e+03 5.971528617725052612e-02
1.505339944683453723e+03 2.396623303712754616e-01
1.504670148556753702e+03 2.165429221382999259e-01
1.504000440342659203e+03 1.354683326254015885e-01
1.503330820031687836e+03 1.196891936610188223e-01
1.502661287614360845e+03 3.666501760941603266e-02
1.501991843081195839e+03 -3.904730417530535153e-02
1.501322486422715883e+03 1.393240042720428062e-01
1.500653217629442224e+03 2.431026862616012252e-01
1.499984036691901565e+03 1.930182686985345841e-01
1.499314943600620609e+03 9.010062130808087211e-02
1.498645938346122421e+03 6.461207824771063313e-02
1.497977020918939161e+03 1.443019952318315702e-01
1.497308191309599351e+03 -5.496508789424418839e-03
1.496639449508636972e+03 8.397569907045493443e-02
1.495970795506582363e+03 1.746217749140646924e-01
1.495302229293971322e+03 2.123502736140073510e-01
1.494633750861339649e+03 4.932272079560808681e-02
1.493965360199224961e+03 3.167541109012429468e-01
1.493297057298168511e+03 2.729144392508652261e-01
1.492628842148706099e+03 9.720497247270448726e-02
1.491960714741384436e+03 2.017564590245236600e-01
1.491292675066742959e+03 1.461941409336660058e-01
1.490624723115324741e+03 1.283017563598621014e-01
1.489956858877681952e+03 1.389882017268762315e-01
1.489289082344357666e+03 2.860401874778375486e-01
1.488621393505900414e+03 3.079730051219862763e-01
1.487953792352866003e+03 2.216169358041862325e-01
1.487286278875799326e+03 1.534382281494856282e-01
1.486618853065259827e+03 3.360307029553379898e-01
1.485951514911797858e+03 2.068587455918738105e-01
1.485284264405971044e+03 1.676154234001886456e-01
1.484617101538337010e+03 -1.300434777995942981e-01
1.483950026299457022e+03 1.497270040046774220e-01
1.483283038679888705e+03 6.718682786142879393e-02
1.482616138670195141e+03 -1.702757020799446075e-02
1.481949326260941234e+03 7.896260716402887792e-02
1.481282601442688247e+03 4.242260569244273548e-03
1.480615964206004719e+03 9.135777956554629042e-02
1.479949414541461010e+03 -1.209193937632809142e-02
1.479282952439622022e+03 3.586427658012008024e-01
1.478616577891058114e+03 2.168805490274971215e-01
1.477950290886346920e+03 9.481884633787018846e-02
1.477284091416056981e+03 1.297849660478621880e-01
1.476617979470764112e+03 1.610115588013952617e-02
1.475951955041045949e+03 5.110231505255882767e-02
1.475286018117480126e+03 3.676880793043581508e-01
1.474620168690646096e+03 1.227857894246660309e-01
1.473954406751123315e+03 1.361588381250206925e-01
1.473288732289493055e+03 -7.948771969855986108e-02
1.472623145296340226e+03 -4.377326995682135485e-02
1.471957645762255197e+03 2.262899427857340828e-01
1.471292233677815602e+03 1.540789935977771585e-01
1.470626909033615448e+03 1.305011546927445643e-01
1.469961671820241463e+03 9.390533376022340561e-02
1.469296522028284016e+03 3.124630913022266587e-01
1.468631459648335294e+03 1.086617267550938071e-01
1.467966484670994760e+03 1.231065466526077984e-01
1.467301597086850961e+03 2.829359808401600840e-01
1.466636796886501543e+03 1.923992175195264331e-01
1.465972084060545967e+03 1.404226208073942883e-01
1.465307458599583697e+03 2.105523877911026076e-01
1.464642920494214195e+03 1.849534433537649569e-01
1.463978469735044200e+03 1.593514747718589308e-01
1.463314106312671356e+03 3.165582694251307672e-01
1.462649830217704221e+03 1.771723184404892515e-01
1.461985641440747713e+03 1.071358207281586511e-01
1.461321539972414030e+03 2.399259721478123886e-01
1.460657525803309909e+03 2.427788314895169830e-01
1.459993598924045727e+03 2.455534957326971079e-01
1.459329759325231862e+03 2.142784988070412303e-02
1.458666006997487784e+03 4.047021865763197890e-01
1.458002341931427509e+03 3.632834993814542668e-01
1.457338764117663231e+03 2.891698296354661135e-01
1.456675273546818062e+03 1.657737514847910099e-01
1.456011870209509652e+03 1.678238198315325780e-01
1.455348554096359294e+03 8.810512419114006899e-02
1.454685325197990096e+03 2.189926029479681291e-01
1.454022183505025168e+03 -4.234406207601775635e-02
1.453359129008089440e+03 6.927473674640095488e-03
1.452696161697809657e+03 2.888719011807391879e-01
1.452033281564818026e+03 5.408125869759378146e-01
1.451370488599737655e+03 4.937816550029070495e-01
1.450707782793204387e+03 4.005847344718712622e-01
1.450045164135850428e+03 1.284456887171765982e-01
1.449382632618307980e+03 1.814426267080858912e-01
1.448720188231214706e+03 2.357292844912859675e-01
1.448057830965204630e+03 7.866727885418592914e-01
1.447395560810919051e+03 1.508238699356892754e-01
1.446733377758997449e+03 4.414895306540664865e-01
1.446071281800079305e+03 -2.872080997544687597e-02
1.445409272924805919e+03 1.366288107930053730e-01
1.444747351123825865e+03 2.309242427609252413e-01
1.444085516387782263e+03 4.016639303912704073e-01
1.443423768707321869e+03 2.351487873906067949e-01
1.442762108073093259e+03 -4.900554520574321865e-02
1.442100534475746827e+03 2.399774074934191148e-01
1.441439047905931147e+03 -1.114436413766408882e-02
1.440777648354303892e+03 -3.457738484323426564e-01
1.440116335811515455e+03 2.074359422598020808e-01
1.439455110268223507e+03 3.299424183967951674e-01
1.438793971715085718e+03 8.855647546879577559e-03
1.438132920142754301e+03 2.142767220452800880e-01
1.437471955541897842e+03 -1.782099845133725269e-01
1.436811077903170371e+03 1.746383140637363107e-01
1.436150287217240475e+03 3.278077185797977355e-01
1.435489583474769461e+03 4.237377326138498379e-01
1.434828966666422275e+03 1.850489467500725238e-01
1.434168436782869321e+03 3.368024717972221138e-01
1.433507993814775546e+03 1.428167465525458923e-01
1.432847637752813171e+03 3.055232299848975042e-01
1.432187368587650781e+03 2.149260721034447763e-01
1.431527186309964236e+03 4.596238612436494564e-01
1.430867090910427578e+03 1.238201550508733345e-01
1.430207082379713029e+03 2.171205249122007408e-01
1.429547160708503725e+03 2.658287675768447600e-01
1.428887325887471889e+03 -1.304596727954191737e-01
1.428227577907302475e+03 1.532951270165811564e-01
1.427567916758673164e+03 2.753056023119680451e-01
1.426908342432268910e+03 5.961753901804957290e-02
1.426248854918776487e+03 5.298363614591703463e-01
1.425589454208875395e+03 -6.346281240303859594e-02
1.424930140293257864e+03 1.135137894809657572e-02
1.424270913162610668e+03 3.182765181116653519e-01
1.423611772807624220e+03 1.190911503086757896e-02
1.422952719218990751e+03 4.579011396823906010e-01
1.422293752387398854e+03 -6.731662774676745731e-02
1.421634872303551674e+03 1.734467375197246419e-01
1.420976078958135986e+03 1.480128781759001977e-01
1.420317372341853115e+03 2.883925538187618320e-01
1.419658752445404389e+03 3.764116700928201165e-01
1.419000219259483856e+03 6.743902204819528234e-02
1.418341772774796482e+03 -1.841566683214847788e-01
1.417683412982045411e+03 -3.273775467643864068e-01
1.417025139871931970e+03 9.916355066377754990e-02
1.416366953435168398e+03 3.323049045620169450e-01
1.415708853662456022e+03 1.891459386844365209e-01
1.415050840544505263e+03 -4.585429302545842439e-02
1.414392914072026542e+03 1.338366394074698984e-01
1.413735074235732100e+03 -1.984434058191557326e-01
1.413077321026334175e+03 -2.313966102536374470e-01
1.412419654434546828e+03 2.274107539809786249e-01
1.411762074451085937e+03 4.234806383588557988e-01
1.411104581066669198e+03 -4.923873246670944920e-02
1.410447174272016127e+03 -1.780156197097257365e-01
1.409789854057846242e+03 -4.437243845468492598e-01
1.409132620414880876e+03 -1.542286801964914134e-01
1.408475473333843183e+03 6.291828605873583946e-01
1.407818412805458138e+03 5.001519712033454523e-02
1.407161438820448893e+03 5.077819387405028140e-01
1.406504551369547698e+03 -4.708581604058335590e-01
1.405847750443477707e+03 -6.201361581036322068e-01
1.405191036032972988e+03 1.945628201597994489e-01
1.404534408128763971e+03 7.191839627765082010e-01
1.403877866721586543e+03 -5.591873842053801669e-02
1.403221411802171133e+03 -4.950691893025702672e-01
1.402565043361253629e+03 -7.010928245055603192e-01
1.401908761389573556e+03 1.731609612425888053e-02
1.401252565877868619e+03 2.950838110368022571e-01
1.400596456816880163e+03 -4.141712259093106030e-01
1.399940434197349532e+03 4.953013099302764344e-01
1.399284498010016250e+03 1.018299596117434591e-01
1.398628648245630757e+03 3.562050005972031697e-01
1.397972884894934396e+03 -6.365871693493958816e-02
1.397317207948677606e+03 1.526000465110602111e-01
1.396661617397605369e+03 -6.647743459988916803e-02
1.396006113232473581e+03 -1.212435819674009929e+00
1.395350695444029043e+03 -2.104427407085656399e-01
1.394695364023025832e+03 -7.081653330574609606e-02
1.394040118960219843e+03 2.019215262976502279e-01
1.393384960246366973e+03 6.967163362172422436e-02
1.392729887872223117e+03 4.089629242811014809e-01
1.392074901828547809e+03 1.054975186756797800e+00
1.391420002106100583e+03 9.231977143020696497e-01
1.390765188695644611e+03 7.551289945476269416e-02
1.390110461587941245e+03 3.375996252376537443e-01
1.389455820773759115e+03 5.038489799515775136e-01
1.388801266243857754e+03 1.353014736484171032e-01
1.388146797989009428e+03 7.476426549185484216e-01
1.387492415999979130e+03 6.168502047097028651e-01
1.386838120267540944e+03 -6.348169396919757235e-01
1.386183910782465318e+03 4.819108982020512966e-01
1.385529787535524520e+03 8.246773074068582954e-01
1.384875750517494453e+03 -7.683306447264224293e-01
1.384221799719149203e+03 6.163209522254772255e-01
1.383567935131266495e+03 -2.128018302647153304e-01
1.382914156744625870e+03 2.774038842117196313e-01
1.382260464550008692e+03 6.528289186607445505e-01
1.381606858538194501e+03 3.473792787475781241e-01
1.380953338699968299e+03 -2.041898290099995794e+00
1.380299905026111446e+03 -3.436574921112939968e-02
1.379646557507416219e+03 5.682051663915020923e-01
1.378993296134662160e+03 5.723667005817502096e-01
1.378340120898641544e+03 -3.416281250250109008e-02
1.377687031790146648e+03 3.498440876786923504e-02
1.377034028799966109e+03 -8.206319932428447483e-01
1.376381111918895840e+03 -4.081360392718177410e-01
1.375728281137728118e+03 4.084399283354224197e-01
1.375075536447260674e+03 2.623415877817921182e-01
1.374422877838287604e+03 -4.065207928988556763e-02
1.373770305301610279e+03 1.230335014601762200e+00
1.373117818828030067e+03 -6.798014604255527837e-01
1.372465418408346522e+03 -1.104052859548693588e+00
1.371813104033362833e+03 4.694676403239157469e-01
1.371160875693885828e+03 -1.302127721506285418e-01
1.370508733380716876e+03 3.104613771794201282e-01
1.369856677084668263e+03 -4.729018342050096413e-01
1.369204706796546816e+03 1.028840927283958484e+00
1.368552822507161181e+03 -2.304275070477205811e-01
1.367901024207325463e+03 -3.290254182159724761e-01
1.367249311887851945e+03 1.448448991534238228e+00
1.366597685539552913e+03 1.477933884651389806e-01
1.365946145153247926e+03 1.131095899206841615e+00
1.365294690719752907e+03 2.962951733727754888e+00
1.364643322229885598e+03 -8.628158513875657798e-01
1.363992039674469197e+03 3.569421428186008716e-01
1.363340843044321446e+03 1.498643977661581639e+00
1.362689732330267361e+03 2.758399544511989654e-01
1.362038707523130142e+03 5.009988686336144248e-01
1.361387768613738444e+03 -1.829703427277724614e+00
1.360736915592917285e+03 4.045933765191224163e-01
1.360086148451498957e+03 1.808605676102851945e+00
1.359435467180306659e+03 -4.637142654376533168e-01
1.358784871770178142e+03 4.332556399494732480e-01
1.358134362211945700e+03 -9.588972975986166380e-01
1.357483938496439805e+03 6.379799582250940404e-02
1.356833600614501847e+03 -1.025757745570370583e+00
1.356183348556962301e+03 2.183690853527006759e+00
1.355533182314668011e+03 1.593153050566158413e+00
1.354883101878453090e+03 -1.439086690591736106e+00
1.354233107239162564e+03 4.748951731110208629e-01
1.353583198387637822e+03 -1.214370850132544311e+00
1.352933375314722070e+03 9.230027865365543205e-01
1.352283638011263974e+03 8.192827031098161294e-02
1.351633986468108560e+03 1.774374485522055345e+00
1.350984420676108130e+03 -3.367436426322001797e+00
1.350334940626107709e+03 -2.569418799079971727e+00
1.349685546308961420e+03 -1.298432164034063252e+00
1.349036237715521565e+03 -2.588104623070875299e+00
1.348387014836645903e+03 -2.371350115613385601e+00
1.347737877663184918e+03 2.327851901339692109e+00
1.347088826185998187e+03 -2.845837893463443624e+00
1.346439860395947107e+03 -1.703724270783699479e+00
1.345790980283885801e+03 -9.655578840467454738e-02
1.345142185840682941e+03 2.579635009400754075e+00
1.344493477057196287e+03 -1.466047364430919542e+00
1.343844853924290874e+03 2.376402869101780890e+00
1.343196316432833555e+03 4.427348998042791806e+00
1.342547864573693005e+03 -1.816912426984382822e+00
1.341899498337736077e+03 1.142228162402498942e-01
1.341251217715831444e+03 -2.526939588210847187e+00
1.340603022698851419e+03 2.871670034692135332e+00
1.339954913277671949e+03 -2.448686548274378705e+00
1.339306889443163527e+03 -1.776986395612262903e+00
1.338658951186203922e+03 7.009734958329745247e+00
1.338011098497669082e+03 -8.996278169868018315e-01
1.337363331368440413e+03 -5.833127881551867233e+00
1.336715649789395684e+03 3.434752625946730031e+00
1.336068053751414482e+03 3.271816090641593622e+00
1.335420543245381850e+03 -2.298834497429232737e+00
1.334773118262182834e+03 -3.568972413057694748e+00
1.334125778792700658e+03 4.518346298968152763e-01
1.333478524827824003e+03 1.672966993943748315e-01
1.332831356358441553e+03 -2.824093069894872077e+00
1.332184273375445628e+03 -4.468912551526302401e+00
1.331537275869723089e+03 -2.030189782891669292e+00
1.330890363832168077e+03 2.795939370608543140e+00
1.330243537253676550e+03 7.284947025968453893e+00
1.329596796125142646e+03 -1.514346483950516742e+00
1.328950140437464142e+03 4.461736714727904562e+00
1.328303570181538817e+03 -3.283804998078936332e+00
1.327657085348268083e+03 -2.964011032017852987e+00
1.327010685928551538e+03 -8.236194297561769684e-01
1.326364371913292416e+03 2.652316458837632229e+00
1.325718143293393950e+03 -1.754400023284645060e+00
1.325072000059764832e+03 -5.486404207506007324e+00
1.324425942203310115e+03 9.617470008782172286e+00
1.323779969714936669e+03 -3.507104345387761057e+00
1.323134082585556826e+03 -2.977712051885507361e+00
1.322488280806082912e+03 -4.070721468427167977e+00
1.321842564367421801e+03 1.114892821318601079e+01
1.321196933260493097e+03 -2.371636490438962408e+00
1.320551387476210948e+03 2.279256419050251503e-01
1.319905927005493140e+03 -2.214396628527351696e-01
1.319260551839255641e+03 -3.247054963318525278e+00
1.318615261968418054e+03 -1.013265054357102635e+01
1.317970057383903622e+03 8.926382896764865293e+00
1.317324938076637409e+03 -3.573185361003999194e+00
1.316679904037537199e+03 -3.198309391298955529e+00
1.316034955257533511e+03 7.719934541447300624e+00
1.315390091727551408e+03 1.302738087491584817e+00
1.314745313438519588e+03 -8.410710064801369956e-01
1.314100620381366753e+03 1.459881099404530680e+01
1.313456012547025239e+03 6.899791428675601246e+00
1.312811489926425565e+03 2.205460424417477583e+00
1.312167052510505528e+03 -7.067971045203329084e+00
1.311522700290195644e+03 -9.634985900651219515e-01
1.310878433256437347e+03 1.133901326503535500e+01
1.310234251400166613e+03 4.123694527244677888e-01
1.309590154712323056e+03 8.181346567411219795e+00
1.308946143183846289e+03 -3.427251879198105478e-01
1.308302216805683202e+03 -6.072728661634871905e+00
1.307658375568771589e+03 -1.907085355738656895e+00
1.307014619464063799e+03 1.233658396260843304e+01
1.306370948482501262e+03 3.371997966302768646e+01
1.305727362615032689e+03 1.269636716584160885e+00
1.305083861852612245e+03 2.242032105764169891e+00
1.304440446186185000e+03 5.877858979112838611e+00
1.303797115606705120e+03 6.273541763018524620e+00
1.303153870105128590e+03 -1.290500848832421532e+01
1.302510709672409575e+03 6.803429642890696627e+00
1.301867634299502242e+03 -2.098797967902648054e+01
1.301224643977368032e+03 8.342140003243635249e+00
1.300581738696964749e+03 9.178596184479165032e+00
1.299938918449253833e+03 -1.648841050775417116e+01
1.299296183225196728e+03 1.509020792466950489e+01
1.298653533015760331e+03 -5.897426019243728668e+00
1.298010967811906085e+03 -1.410198146281420861e+01
1.297368487604600887e+03 1.822840783274417475e+01
1.296726092384815274e+03 -9.749965426486152609e+00
1.296083782143514327e+03 1.569620373532962709e+01
1.295441556871674038e+03 -1.038562886227604665e+01
1.294799416560263126e+03 -2.522155841023871758e+01
1.294157361200257583e+03 1.309230056996297975e+01
1.293515390782629765e+03 -4.938687229303098114e+00
1.292873505298359305e+03 -1.179859273452810875e+01
1.292231704738420376e+03 -1.435669171918769038e+01
1.291589989093796248e+03 -6.077832712654969072e+01
1.290948358355462915e+03 -4.869861390492718378e+00
1.290306812514405465e+03 7.881256920667487620e-01
1.289665351561608986e+03 7.610768332428445859e+00
1.289023975488056749e+03 4.830863897186518763e+00
1.288382684284735660e+03 -7.664745097089956438e+00
1.287741477942630809e+03 -7.341948515803167652e+00
1.287100356452734559e+03 6.240825288107170365e+01
1.286459319806035637e+03 -2.281881841655116716e+01
1.285818367993528227e+03 -2.859752251188015393e+01
1.285177501006204693e+03 1.393252434774216653e+01
1.284536718835059219e+03 3.379322559678790583e+01
1.283896021471089625e+03 1.019518997619900524e+01
1.283255408905290096e+03 -1.110679813223107892e+01
1.282614881128663910e+03 2.150003900798821022e+01
1.281974438132208888e+03 -1.946877368720902979e+01
1.281334079906930128e+03 -4.514792081736620588e+01
1.280693806443827270e+03 -4.331113547178992107e+00
1.280053617733905412e+03 -6.675965832787833509e-01
1.279413513768175108e+03 2.899234253251911042e+01
1.278773494537637816e+03 -3.719074264005846686e+01
1.278133560033305912e+03 2.330634896515913468e+01
1.277493710246189949e+03 2.683164758237327163e+01
1.276853945167302300e+03 3.702086214747033210e+01
1.276214264787653519e+03 2.734213223726967712e+01
1.275574669098259619e+03 -3.389755297152515112e+01
1.274935158090138430e+03 -1.010788096923655033e+01
1.274295731754304143e+03 -8.912474420656382179e+00
1.273656390081780046e+03 4.005446854912098331e+01
1.273017133063582150e+03 1.223765201754852860e+01
1.272377960690731925e+03 1.900942575355742292e+01
1.271738872954258113e+03 2.413917701406388971e+01
1.271099869845178546e+03 -3.195440960545123232e+01
1.270460951354523786e+03 1.462225476618258391e+01
1.269822117473318940e+03 -4.139844725115626289e+01
1.269183368192594571e+03 5.035375499130461208e+01
1.268544703503377605e+03 3.403731245018349938e+01
1.267906123396702242e+03 -2.692826267279238195e+01
1.267267627863600865e+03 1.175928593054615412e+01
1.266629216895109494e+03 -3.559473627388970129e+01
1.265990890482262330e+03 -1.007341329805630181e+01
1.265352648616093575e+03 -1.602669965805365848e+01
1.264714491287648343e+03 7.846123129324604761e+00
1.264076418487962655e+03 -1.046219630594965722e+01
1.263438430208077989e+03 4.647540817907974997e+01
1.262800526439037640e+03 -1.284582665338589003e+01
1.262162707171886723e+03 2.889751099966114012e+01
1.261524972397672173e+03 2.229740772003504645e+01
1.260887322107435466e+03 4.237564345684072720e+01
1.260249756292234451e+03 1.133866450840631757e+01
1.259612274943110606e+03 -9.466228976518765492e+00
1.258974878051116320e+03 -2.893985149313442751e+00
1.258337565607307624e+03 -5.805589287957615596e+01
1.257700337602738728e+03 4.443007558636467991e+01
1.257063194028463840e+03 -2.135516096472268543e+01
1.256426134875538992e+03 -8.490085442828090834e+01
1.255789160135023849e+03 -3.258258684543767458e+01
1.255152269797978079e+03 8.001987763079252858e+00
1.254515463855463167e+03 -3.715366874657985985e+00
1.253878742298540601e+03 1.966969374363610257e+01
1.253242105118273685e+03 -2.221563662189020860e+01
1.252605552305731180e+03 -3.499566250701825254e+01
1.251969083851978212e+03 3.127998283673712265e+01
1.251332699748083542e+03 1.499799142584441825e+01
1.250696399985114112e+03 3.259527461197606613e+01
1.250060184554144143e+03 7.785032107293027970e+00
1.249424053446246035e+03 -1.975625855819684773e+01
1.248788006652490367e+03 -1.348471542796391276e+01
1.248152044163956816e+03 1.541126958826634308e+01
1.247516165971717783e+03 -4.418075213692008951e+00
1.246880372066854761e+03 -3.937027083586958298e+01
1.246244662440447428e+03 -3.702413400303348823e+01
1.245609037083571820e+03 -2.812547552906221071e+01
1.244973495987316710e+03 -6.599822326541990858e-01
1.244338039142763591e+03 -3.545973526484174698e+01
1.243702666540995779e+03 -5.329788227023229297e+01
1.243067378173100224e+03 -2.993213504464859565e+00
1.242432174030167516e+03 2.632165505976852415e+01
1.241797054103284609e+03 1.392402399954476566e+00
1.241162018383542090e+03 1.402768194213191677e+01
1.240527066862034189e+03 -5.147759186947488530e+01
1.239892199529853315e+03 3.732430753590056050e+00
1.239257416378093694e+03 -4.435038100008913631e+01
1.238622717397853194e+03 3.287699190036350672e+01
1.237988102580229679e+03 1.022746746244878935e+01
1.237353571916319197e+03 1.119957126089200017e+01
1.236719125397226890e+03 -5.743871815468525988e+00
1.236084763014052442e+03 2.979576799099425344e+01
1.235450484757899176e+03 3.702564666163003615e+00
1.234816290619870415e+03 -2.641271026236791553e+00
1.234182180591078577e+03 -3.473328630596262911e+01
1.233548154662625166e+03 -1.330852860627579126e+01
1.232914212825618961e+03 4.058451107965698412e+00
1.232280355071176018e+03 -1.040271172810251166e+00
1.231646581390405117e+03 2.757457473714919161e+01
1.231012891774416858e+03 1.674011717355809736e+01
1.230379286214329113e+03 2.986314608816516891e+00
1.229745764701256121e+03 4.689542022163945489e+01
1.229112327226317575e+03 -1.019864734110338311e+01
1.228478973780633169e+03 -1.621311241985949891e+01
1.227845704355320777e+03 2.656573360479169210e+01
1.227212518941501912e+03 -2.634928700168247317e+01
1.226579417530299907e+03 -4.431591240257557018e+01
1.225946400112839910e+03 -1.440110243070814811e+01
1.225313466680247075e+03 5.251684987170190766e+01
1.224680617223652007e+03 6.639036948349679790e+01
1.224047851734178039e+03 -4.391865017974946284e+01
1.223415170202959416e+03 6.267246496332081307e+00
1.222782572621128566e+03 1.817037981777539457e+01
1.222150058979812457e+03 -8.770485820507627039e+00
1.221517629270152611e+03 -4.344278739171075898e+01
1.220885283483279636e+03 -7.792040558404146333e-01
1.220253021610333235e+03 7.720686243045074093e+01
1.219620843642451291e+03 7.819191904446604724e+00
1.218988749570773507e+03 1.064008957126373645e+01
1.218356739386443223e+03 2.715251637604765733e+01
1.217724813080598324e+03 -1.210208229314493167e+01
1.217092970644389425e+03 -1.944554612516435554e+01
1.216461212068958048e+03 1.638270710926970608e+01
1.215829537345452991e+03 -3.732231587495184044e+01
1.215197946465019413e+03 -7.013678272272091396e-01
1.214566439418807931e+03 6.277273148932837898e+01
1.213935016197974619e+03 -1.272560439910134811e+01
1.213303676793666455e+03 -5.123955350171242884e+01
1.212672421197041331e+03 -7.046507056510247224e-01
1.212041249399253502e+03 1.406723410811322950e+01
1.211410161391457223e+03 4.196114681106715949e+01
1.210779157164815842e+03 -1.282093483515232890e+01
1.210148236710483616e+03 8.298167556397981315e+00
1.209517400019623892e+03 -8.387289362727108344e-01
1.208886647083400021e+03 1.720307895266725495e+01
1.208255977892973533e+03 6.047961598909983749e+00
1.207625392439511415e+03 7.462549437649302320e+01
1.206994890714178837e+03 1.508690192867360480e+01
1.206364472708146423e+03 3.900846162308666720e+01
1.205734138412581160e+03 1.298364655774308041e+01
1.205103887818655494e+03 2.316141264855690096e+01
1.204473720917540049e+03 -3.259163192432880862e+01
1.203843637700409090e+03 2.108645075191885709e+01
1.203213638158438698e+03 2.458824238802709061e+01
1.202583722282803137e+03 7.944485755864600662e+01
1.201953890064683947e+03 9.601574848773287485e+00
1.201324141495255390e+03 -4.674781559817098042e+01
1.200694476565702644e+03 -7.040832133033572138e-01
1.200064895267203610e+03 4.272928479320859196e+01
1.199435397590945286e+03 8.492076936030413137e+00
1.198805983528111028e+03 -5.827210692509538603e+00
1.198176653069887834e+03 3.822687987295992684e+01
1.197547406207462700e+03 6.906842082326502918e+01
1.196918242932024441e+03 2.992485058667298148e+01
1.196289163234763691e+03 2.161970655321156443e+01
1.195660167106871086e+03 -1.683570449437043948e+01
1.195031254539542715e+03 1.506229707694319764e+01
1.194402425523969214e+03 -3.473847592888610336e+00
1.193773680051352130e+03 3.901421705581766730e+01
1.193145018112882099e+03 2.638973264452040723e+01
1.192516439699764305e+03 4.021332583289490259e+01
1.191887944803194841e+03 -4.688262880418211154e+00
1.191259533414378893e+03 2.023614366980753587e+01
1.190631205524516190e+03 2.185871845078361630e+01
1.190002961124813737e+03 7.785450821697404322e+00
1.189374800206473083e+03 2.198339599561001734e+01
1.188746722760708508e+03 -2.999725398207710114e+00
1.188118728778719742e+03 2.529112936802333778e+01
1.187490818251726523e+03 4.520160861059888191e+01
1.186862991170932219e+03 -9.228254836705941599e+00
