# Supplementary material for: Elevated concentrations cause upright alpha-synuclein conformation at lipid interfaces
Source: Nat Commun. 2023 Sep 18;14:5731. doi: 10.1038/s41467-023-39843-1 (PMC10507035; doi:10.1038/s41467-023-39843-1)
Supplement: Supplementary file 3 — Source Data [file 41467_2023_39843_MOESM3_ESM.zip › Source Data file/FigureS3/C/aS-DPPG_50uM-reproduction-NoFiltration_t = 41.15 to 41.32 hr_NormedToMaxOfAmideISSP.txt]

2.303734463863343990e+03 -1.301268062599118309e+02
2.302961100516073202e+03 3.281476821922817777e+01
2.302187836495217198e+03 3.119311764825724254e+01
2.301414671789645581e+03 -5.776646347722780206e+01
2.300641606388224318e+03 1.447208488198923426e+01
2.299868640279824831e+03 -2.641114279999229453e+01
2.299095773453316724e+03 -8.250996330590970373e+00
2.298323005897578696e+03 -1.981171213078003035e+01
2.297550337601480351e+03 1.544312088167315267e+01
2.296777768553902206e+03 -9.692948476625392118e+01
2.296005298743721141e+03 -4.134859623541623108e+01
2.295232928159812218e+03 3.113634678140040890e+01
2.294460656791063229e+03 3.370430190705260998e+01
2.293688484626352874e+03 -3.387641542819138607e+01
2.292916411654567128e+03 2.926236677590226165e+01
2.292144437864588326e+03 5.421198461794995893e+01
2.291372563245306083e+03 1.744293040257964833e+01
2.290600787785611828e+03 6.850300092410728237e-01
2.289829111474389720e+03 -1.501284755955952122e+01
2.289057534300536645e+03 -6.487141327680397751e+00
2.288286056252940398e+03 1.467646577011406528e+01
2.287514677320499686e+03 3.111721083294401780e+01
2.286743397492111399e+03 -1.170878060338247550e+01
2.285972216756672424e+03 -5.424574795100111402e+01
2.285201135103079650e+03 4.048799499605989638e+01
2.284430152520235424e+03 4.412663447167332009e+01
2.283659268997043910e+03 2.445400039044717388e+01
2.282888484522407452e+03 -1.705397651719776064e+01
2.282117799085232036e+03 -3.881612026697578433e+00
2.281347212674421826e+03 -4.858629548115512620e+01
2.280576725278890081e+03 5.698955154111863664e+01
2.279806336887540965e+03 -4.155035938524055439e+01
2.279036047489289558e+03 3.588798114235774506e+01
2.278265857073050938e+03 -4.409215173708189184e+01
2.277495765627734727e+03 -1.051658504788133186e+01
2.276725773142261460e+03 -5.409670338519970478e+00
2.275955879605542577e+03 -2.231711725301653715e+01
2.275186085006502253e+03 1.335945072706592285e+01
2.274416389334062842e+03 1.235108805355934258e+01
2.273646792577141241e+03 -2.039819151081564996e+01
2.272877294724663443e+03 3.447688931063819240e+01
2.272107895765555440e+03 -6.391774653564761621e+01
2.271338595688741407e+03 4.061972746013373836e+01
2.270569394483152792e+03 2.049788472132797068e+01
2.269800292137719225e+03 -4.512002265557822511e+01
2.269031288641366700e+03 7.408324830740089340e+01
2.268262383983035761e+03 -1.625257639856806691e+01
2.267493578151652400e+03 6.091326437669869165e+01
2.266724871136160800e+03 -1.287683198973266219e+00
2.265956262925490591e+03 -2.236870911503001125e+01
2.265187753508585956e+03 2.183968202254678026e+00
2.264419342874387439e+03 -5.795755617719219543e+00
2.263651031011833766e+03 6.093894073019717084e+00
2.262882817909867299e+03 -2.182081678746498454e+01
2.262114703557437679e+03 5.050118549978456217e-01
2.261346687943489087e+03 2.342371730245626082e+01
2.260578771056969344e+03 -2.551904401243680454e+01
2.259810952886826271e+03 3.636219153237706170e+00
2.259043233422013145e+03 3.578568051196103106e+00
2.258275612651483243e+03 5.415040382351713477e-01
2.257508090564189843e+03 -3.261505412149140426e+01
2.256740667149086221e+03 -3.813506578025533855e+01
2.255973342395132931e+03 9.549516655160509515e+00
2.255206116291286889e+03 1.318412714145278564e+01
2.254438988826506829e+03 -1.574615734793156818e+01
2.253671959989755123e+03 -5.379768953263644349e+00
2.252905029769999601e+03 8.458986233323544823e+00
2.252138198156198996e+03 -1.374862214166307339e+01
2.251371465137321138e+03 -9.093188597274006746e-01
2.250604830702335676e+03 3.156597349400117380e+01
2.249838294840208619e+03 -3.505799905586808318e+00
2.249071857539915072e+03 -2.797339386999637867e+01
2.248305518790422866e+03 -1.181092072010092053e+01
2.247539278580708924e+03 4.021400870632030333e+00
2.246773136899746532e+03 -7.368893213394470010e+00
2.246007093736514435e+03 2.215356458705259257e+01
2.245241149079989555e+03 4.832453037045072008e+00
2.244475302919152455e+03 9.535351312737837759e+00
2.243709555242985516e+03 -1.392174753216335148e+01
2.242943906040469301e+03 -5.803914791090473813e+00
2.242178355300591647e+03 -1.042216565001839435e+01
2.241412903012336756e+03 1.616237734938003356e+01
2.240647549164688826e+03 -5.299186716494239135e+01
2.239882293746642972e+03 6.429958621339213032e+00
2.239117136747185214e+03 1.948627014185246153e+01
2.238352078155308845e+03 2.463702548106065393e+01
2.237587117960008982e+03 -9.683782399555392217e+00
2.236822256150277099e+03 4.756605119586445163e+00
2.236057492715113767e+03 3.261741946612955445e+01
2.235292827643517739e+03 1.253452043238639568e+01
2.234528260924482311e+03 -7.193996229449533431e+00
2.233763792547013509e+03 6.404889462129468747e+00
2.232999422500115543e+03 1.108932520335249805e+01
2.232235150772790803e+03 1.975900229354484594e+01
2.231470977354043498e+03 1.385136081227428662e+01
2.230706902232879656e+03 2.642711996352507864e+00
2.229942925398314401e+03 3.576238487554146861e+00
2.229179046839351940e+03 -1.571199609689713173e+00
2.228415266545003760e+03 -1.430768179718555011e+01
2.227651584504288621e+03 1.328174877418113908e+00
2.226888000706219827e+03 -2.123223182576213119e+01
2.226124515139808864e+03 1.645014341550726655e+01
2.225361127794079948e+03 1.516959476771105875e+00
2.224597838658048204e+03 -1.272188948265354469e+01
2.223834647720736029e+03 -1.598489379509189234e+01
2.223071554971165824e+03 1.200026195054127420e+01
2.222308560398359987e+03 8.588482406480187237e+00
2.221545663991348192e+03 -1.163910250439867156e+01
2.220782865739152840e+03 -4.548356995191217833e-01
2.220020165630805423e+03 -1.986229362825530131e+01
2.219257563655333797e+03 2.443244734132854390e+01
2.218495059801771276e+03 7.826582216701606143e+00
2.217732654059149354e+03 6.712640239078480064e+00
2.216970346416504981e+03 -8.259345274274993542e+00
2.216208136862869651e+03 -1.110703378713630229e+01
2.215446025387287591e+03 9.991417785837221288e+00
2.214684011978793933e+03 1.450090643058410755e+01
2.213922096626429266e+03 -5.038132019875907197e+00
2.213160279319235997e+03 -1.532124325844102586e+01
2.212398560046258353e+03 -6.369688573529111331e+00
2.211636938796540562e+03 2.314146512554528456e+01
2.210875415559132307e+03 -3.697242066824933393e-01
2.210113990323077815e+03 -3.623008269932107006e-01
2.209352663077430407e+03 -3.451356921978634418e-01
2.208591433811237948e+03 -7.001261726878049707e+00
2.207830302513557399e+03 -3.752759024256322906e+00
2.207069269173436624e+03 -1.068982092921119431e+01
2.206308333779938039e+03 1.554726173933743461e+00
2.205547496322118604e+03 8.769317970194123291e+00
2.204786756789029823e+03 6.867270682692296901e+00
2.204026115169743207e+03 -1.067541284396403789e+01
2.203265571453308439e+03 2.204539468476499398e+00
2.202505125628800670e+03 -1.558630071811492046e+00
2.201744777685276858e+03 -9.540436411694628305e+00
2.200984527611806698e+03 -1.431643185442715627e+01
2.200224375397458061e+03 -5.303887432602009788e+00
2.199464321031297004e+03 -1.114869237315058115e+01
2.198704364502398676e+03 -1.118325377499145823e+01
2.197944505799836406e+03 -3.423911418905416504e+00
2.197184744912681708e+03 -1.948232304501501311e+00
2.196425081830009731e+03 9.756419509692523917e+00
2.195665516540895624e+03 9.577426537635970405e+00
2.194906049034425450e+03 -6.990966764143696999e+00
2.194146679299672542e+03 -4.010405265492174465e+00
2.193387407325721142e+03 -3.260581324413446946e+00
2.192628233101651858e+03 -3.412005850590123401e+00
2.191869156616554392e+03 -2.285792377669337405e+00
2.191110177859509349e+03 -2.848432924239885367e+00
2.190351296819606432e+03 2.745477492579773138e-01
2.189592513485937161e+03 1.203320979255376244e+01
2.188833827847591238e+03 -4.167491939648950705e+00
2.188075239893658363e+03 7.031872515170666027e+00
2.187316749613233696e+03 2.059946844553266043e+00
2.186558356995414215e+03 2.531586953604484935e-01
2.185800062029295077e+03 2.312299300320579953e-01
2.185041864703973260e+03 -1.014480916713233860e+01
2.184283765008551200e+03 -5.167757359473714729e+00
2.183525762932131329e+03 -3.030087635073364982e+00
2.182767858463812445e+03 -3.232533847455016041e+00
2.182010051592700620e+03 -7.123822355303874865e+00
2.181252342307900108e+03 -1.036876017323333343e+00
2.180494730598524256e+03 1.550336075720837536e+00
2.179737216453673682e+03 -4.655318093623896480e+00
2.178979799862465370e+03 -7.291257526564318248e+00
2.178222480814009032e+03 -6.950032784753702231e+00
2.177465259297418015e+03 1.037228085911602538e+00
2.176708135301807488e+03 5.330571187669647770e+00
2.175951108816292617e+03 7.096624414904120215e+00
2.175194179829992208e+03 -5.497730917473639956e+00
2.174437348332026886e+03 -8.523127754009507839e+00
2.173680614311517274e+03 3.901304564389186158e+00
2.172923977757583998e+03 -2.398639382859862224e+00
2.172167438659354957e+03 4.656157718660764111e+00
2.171410997005952595e+03 5.088779251476030829e+00
2.170654652786504812e+03 2.072593915552926269e+00
2.169898405990139509e+03 -2.392986978488793159e+00
2.169142256605988223e+03 -4.097419751375027452e+00
2.168386204623182493e+03 -1.796841460064715346e+00
2.167630250030855677e+03 -8.286454480124834099e-01
2.166874392818139313e+03 -2.466144750618240344e+00
2.166118632974174034e+03 5.067587333102604674e+00
2.165362970488093197e+03 4.303999780374287099e+00
2.164607405349041073e+03 1.986462952337273158e-01
2.163851937546152840e+03 4.804874558170936005e+00
2.163096567068576405e+03 -1.386021266127330565e+00
2.162341293905452403e+03 5.703284402648336915e+00
2.161586118045925105e+03 1.997109847845432995e-01
2.160831039479142419e+03 4.014708271913844051e+00
2.160076058194252255e+03 -7.376496289877483292e-01
2.159321174180406160e+03 -1.167472481440663679e-01
2.158566387426755682e+03 -9.986584711614577836e-01
2.157811697922450549e+03 4.105708992267046220e+00
2.157057105656645945e+03 -7.126907802316773122e-01
2.156302610618500694e+03 -1.091061627139878176e+01
2.155548212797169981e+03 -1.617968226136986765e+00
2.154793912181812630e+03 -9.500342589278538696e+00
2.154039708761589281e+03 -2.668187776648191623e+00
2.153285602525660579e+03 -9.268831435488696091e-02
2.152531593463194440e+03 -2.900937678172625489e+00
2.151777681563349688e+03 -4.137755929792465537e+00
2.151023866815296060e+03 -2.916016175440534486e+00
2.150270149208203293e+03 6.972981614341511314e-01
2.149516528731235667e+03 1.753038808160189144e-01
2.148763005373572014e+03 -2.791319124785843986e+00
2.148009579124376614e+03 5.781447814206539526e+00
2.147256249972826481e+03 -1.650652000149748222e+00
2.146503017908102265e+03 2.289636558507880171e+00
2.145749882919371885e+03 7.169283185688082316e-01
2.144996844995821448e+03 8.772731975833865548e+00
2.144243904126627967e+03 6.587275168663124347e+00
2.143491060300973913e+03 2.155229173404352050e+00
2.142738313508041756e+03 4.612903387596155369e+00
2.141985663737015784e+03 1.924455331896621990e+00
2.141233110977082106e+03 2.746455958547654674e+00
2.140480655217426829e+03 -1.973377436179273969e+00
2.139728296447245157e+03 8.964032974356224148e-01
2.138976034655719559e+03 -3.997441685981698800e+00
2.138223869832050696e+03 -1.450155723728471679e+00
2.137471801965426494e+03 3.495274578683322808e+00
2.136719831045042156e+03 -3.389410016178041385e+00
2.135967957060096523e+03 5.015174553694931703e+00
2.135216179999788437e+03 -3.026574865854912422e-01
2.134464499853316738e+03 -1.389962308299626637e+00
2.133712916609882086e+03 -1.369651383512576093e+00
2.132961430258686960e+03 -3.006762285818521008e+00
2.132210040788939295e+03 -1.550970736611820611e+00
2.131458748189837934e+03 -5.663196733947916783e+00
2.130707552450596268e+03 1.670749962002376909e+00
2.129956453560418595e+03 3.727883299978859144e-01
2.129205451508520127e+03 5.751345263452624090e-01
2.128454546284110620e+03 4.113154063038442665e+00
2.127703737876405285e+03 -1.373370901606933980e+00
2.126953026274613876e+03 1.345067432919279105e+00
2.126202411467957063e+03 -6.293290254866295896e+00
2.125451893445651876e+03 1.976373880681501882e+00
2.124701472196917166e+03 -2.113008594340803903e+00
2.123951147710973601e+03 -2.055529518749231510e+00
2.123200919977043668e+03 -4.288975631894609841e-01
2.122450788984351675e+03 -5.105468116429878300e+00
2.121700754722123747e+03 -5.842563546498931615e+00
2.120950817179587830e+03 -1.754808461944252995e+00
2.120200976345970048e+03 -1.963984987504037827e+00
2.119451232210500166e+03 1.264639332676757988e+00
2.118701584762413404e+03 3.415481046308181945e+00
2.117952033990937707e+03 1.612558242253240071e+00
2.117202579885311934e+03 -4.063867703784000973e+00
2.116453222434769486e+03 7.021760583239161635e-01
2.115703961628549223e+03 -1.310073690141596581e+00
2.114954797455888183e+03 8.764509250144245645e-01
2.114205729906030683e+03 2.623510706593469965e+00
2.113456758968213762e+03 -3.954004807800984289e-01
2.112707884631687193e+03 -1.122873208543815782e+00
2.111959106885691654e+03 1.012647988123052567e+00
2.111210425719475097e+03 -3.599699685364317947e+00
2.110461841122283658e+03 1.006511297887140666e+00
2.109713353083370748e+03 2.581929335531220726e+00
2.108964961591986139e+03 2.235007667803674991e+00
2.108216666637383241e+03 -3.200421398351610325e+00
2.107468468208811828e+03 -1.235374003034990231e+00
2.106720366295530766e+03 3.002776852859370682e-01
2.105972360886798924e+03 3.004519014715186787e-01
2.105224451971873350e+03 6.343979828221877337e-01
2.104476639540012911e+03 1.945297055775905504e+00
2.103728923580481933e+03 -6.911270254784956935e-01
2.102981304082541101e+03 1.058159152866304131e+00
2.102233781035458378e+03 2.146779495864743481e+00
2.101486354428498089e+03 1.686270892602693916e+00
2.100739024250926377e+03 7.423452864109930660e-01
2.099991790492014843e+03 1.058071768454767358e+00
2.099244653141035087e+03 -3.260389167891319939e-01
2.098497612187256891e+03 -1.306318257105630432e+00
2.097750667619953674e+03 -3.670816644165848519e+00
2.097003819428404313e+03 -1.742077277492001253e-01
2.096257067601884046e+03 2.780576775631092179e+00
2.095510412129668111e+03 5.834566018919977726e-01
2.094763853001040843e+03 -1.225415241732535465e+00
2.094017390205281117e+03 -1.987455171819789923e+00
2.093271023731673267e+03 -4.223830387601226199e+00
2.092524753569497989e+03 -1.581941644318264117e+00
2.091778579708048710e+03 1.250411626714288627e+00
2.091032502136604307e+03 -1.837536795314903326e+00
2.090286520844458209e+03 -2.930401314923672729e+00
2.089540635820902025e+03 3.451282465736054128e+00
2.088794847055225546e+03 -1.196634783901946664e+00
2.088049154536722199e+03 -2.255092690491784069e+00
2.087303558254687232e+03 2.886834583046541169e+00
2.086558058198415893e+03 8.804785357356149644e-01
2.085812654357207066e+03 4.951752940640178346e-01
2.085067346720361456e+03 6.285442096444452398e-01
2.084322135277181587e+03 7.505086836937453487e-01
2.083577020016962706e+03 -2.036943339448590073e+00
2.082832000929018250e+03 2.313003183265156526e-01
2.082087078002647104e+03 -1.221966304440029072e+00
2.081342251227157249e+03 -2.648103690191119242e+00
2.080597520591860302e+03 3.676357247516763405e+00
2.079852886086062426e+03 1.048236870360442996e+00
2.079108347699075239e+03 4.602564174649572681e-01
2.078363905420215815e+03 1.950001351372027125e+00
2.077619559238795773e+03 -1.280000623311785407e-02
2.076875309144134008e+03 8.903857092647139426e-01
2.076131155125543955e+03 1.216157311293342813e+00
2.075387097172346330e+03 2.753304210232027316e+00
2.074643135273861844e+03 -9.093211103024199105e-01
2.073899269419414850e+03 -5.601628988057540948e-01
2.073155499598326060e+03 5.285063581930828924e-01
2.072411825799921644e+03 3.090448943379910940e-01
2.071668248013525954e+03 2.059054277515634246e-01
2.070924766228470617e+03 -7.587855404368796242e-01
2.070181380434085440e+03 -9.544445235481598955e-01
2.069438090619696595e+03 -2.012220768231721468e+00
2.068694896774642984e+03 -1.364015866031460300e+00
2.067951798888252597e+03 -3.533023085656151085e+00
2.067208796949867974e+03 5.794001799255197316e-01
2.066465890948822562e+03 1.760491907612241835e+00
2.065723080874453444e+03 -2.374649728930716464e+00
2.064980366716103163e+03 1.862015050309731690e+00
2.064237748463112439e+03 -1.259161907587427631e+00
2.063495226104825633e+03 6.480030333732614833e-01
2.062752799630587106e+03 -5.598961512185336442e-01
2.062010469029741216e+03 -1.199205054488316158e+00
2.061268234291637782e+03 -8.301161710620130751e-01
2.060526095405624801e+03 9.963799205261264502e-01
2.059784052361055728e+03 -1.507135356861633690e+00
2.059042105147280381e+03 -2.722392614234493413e-01
2.058300253753650395e+03 -9.308470165518974160e-02
2.057558498169524682e+03 -9.405742682201699567e-02
2.056816838384260336e+03 1.595633836616107137e+00
2.056075274387212630e+03 -8.942505811030794505e-02
2.055333806167744115e+03 1.624995053599264383e-01
2.054592433715215520e+03 9.743052868448621728e-01
2.053851157018985759e+03 1.314339772070488355e+00
2.053109976068424658e+03 1.096160879272372934e+00
2.052368890852894765e+03 -1.189329348049833701e+00
2.051627901361762270e+03 -4.806821571794424042e-01
2.050887007584402454e+03 -8.556308371515032318e-01
2.050146209510177869e+03 -1.012023918578795811e+00
2.049405507128465615e+03 -1.466468618983406191e+00
2.048664900428635519e+03 2.227253134486609498e-01
2.047924389400066502e+03 -5.217618987950786158e-01
2.047183974032130209e+03 6.634675420097657650e-01
2.046443654314209198e+03 8.754955983293196686e-01
2.045703430235678752e+03 -6.577298242525472238e-01
2.044963301785919612e+03 4.371585987397004214e-01
2.044223268954317973e+03 1.022777980639991924e+00
2.043483331730254577e+03 -1.474082623668466485e-01
2.042743490103117438e+03 9.987790174585345904e-01
2.042003744062290934e+03 -6.961912542607627541e-02
2.041264093597163082e+03 -1.438215830665135364e+00
2.040524538697127355e+03 -8.762691193920354449e-01
2.039785079351573586e+03 -1.992140117285958745e-01
2.039045715549891611e+03 -1.173836986647896596e+00
2.038306447281480359e+03 -9.793805904355356029e-01
2.037567274535731485e+03 5.757555247283303590e-01
2.036828197302047556e+03 1.645099885073183277e+00
2.036089215569822045e+03 -9.231958485222739874e-01
2.035350329328457519e+03 -4.923053541234101993e-01
2.034611538567358366e+03 -3.697426221420172521e-01
2.033872843275925334e+03 -1.098148081098303086e+00
2.033134243443562809e+03 -1.991687150312674959e+00
2.032395739059680636e+03 1.250876113726993477e+00
2.031657330113683201e+03 5.934229694547772382e-01
2.030919016594980349e+03 1.609902424862984072e+00
2.030180798492985559e+03 -1.295473113303949653e+00
2.029442675797108677e+03 -1.167802759243295352e+00
2.028704648496765003e+03 -4.850313024470087164e+00
2.027966716581371657e+03 -3.205619214901814562e+00
2.027228880040342119e+03 -3.642448976641206926e+00
2.026491138863097149e+03 -4.237545677268221844e+00
2.025753493039057503e+03 -3.823831982636878291e+00
2.025015942557640301e+03 -4.232074530639537535e+00
2.024278487408273577e+03 -3.178230854861541221e+00
2.023541127580379907e+03 -3.641717286325788727e+00
2.022803863063383687e+03 -3.618743303712228965e+00
2.022066693846716589e+03 -3.594007125431713523e-01
2.021329619919804827e+03 -4.867596146757784820e-02
2.020592641272076435e+03 -2.542592605520365145e-01
2.019855757892966722e+03 1.576486432761514123e-01
2.019118969771909178e+03 -4.503661977701629571e-01
2.018382276898340933e+03 -4.968829161426319696e-01
2.017645679261691839e+03 9.964427893919580725e-01
2.016909176851406301e+03 1.679953599911527817e+00
2.016172769656921446e+03 -1.505027657053533030e+00
2.015436457667678042e+03 -4.556265981742056714e-02
2.014700240873120492e+03 -1.010670192789065336e+00
2.013964119262687746e+03 -9.261683530074771298e-02
2.013228092825831482e+03 4.785969634220372804e-01
2.012492161551996105e+03 5.103633430648735203e-02
2.011756325430631478e+03 9.658445424766920473e-02
2.011020584451185641e+03 8.754284884299861069e-01
2.010284938603110277e+03 -5.854274846844705893e-01
2.009549387875860702e+03 -4.893446010964854209e-01
2.008813932258886780e+03 -1.734412115444807501e-01
2.008078571741651103e+03 -1.619091713179127590e+00
2.007343306313607172e+03 -1.256782901291961518e-01
2.006608135964213943e+03 2.615999712107951458e-01
2.005873060682935829e+03 4.400589478905876650e-03
2.005138080459229968e+03 -4.574552345898370009e-01
2.004403195282562592e+03 1.288961958473992253e-01
2.003668405142398115e+03 -2.871255176594431635e-01
2.002933710028202768e+03 3.351189293692291016e-01
2.002199109929446422e+03 4.617018818813779443e-03
2.001464604835595310e+03 -3.613206641641731470e-02
2.000730194736122940e+03 -1.158896596563171733e-01
1.999995879620502819e+03 -1.943689048724857316e-01
1.999261659478206639e+03 8.737934666471385281e-01
1.998527534298711544e+03 4.356740522536155513e-01
1.997793504071494681e+03 -6.158530358579138442e-01
1.997059568786036834e+03 -3.031544834884658535e-01
1.996325728431811513e+03 5.115970782210419766e-03
1.995591982998306776e+03 8.375914236906960575e-01
1.994858332475001589e+03 1.019173946653159302e+00
1.994124776851384013e+03 -6.705553749216280890e-01
1.993391316116934831e+03 2.295426174055233415e-01
1.992657950261149381e+03 -2.889758688969156775e-01
1.991924679273510264e+03 -3.567900470543243219e-01
1.991191503143511000e+03 6.124918881059973064e-01
1.990458421860645103e+03 3.567217159478169308e-01
1.989725435414402455e+03 3.166024251529044320e-01
1.988992543794282028e+03 3.125499365668490959e-01
1.988259746989775522e+03 4.767315759851150636e-01
1.987527044990383729e+03 -9.562922513308542982e-02
1.986794437785609261e+03 -5.940433806565778019e-01
1.986061925364949275e+03 6.696566481418427808e-01
1.985329507717908200e+03 3.035303691139359383e-01
1.984597184833988649e+03 2.660175886500133480e-01
1.983864956702698692e+03 5.410542911766825190e-03
1.983132823313544577e+03 -6.056734557142412489e-01
1.982400784656030737e+03 -4.137164186105901087e-01
1.981668840719672517e+03 -2.178716282111724245e-01
1.980936991493981623e+03 -4.372595545036281339e-01
1.980205236968469762e+03 -8.837810961510723928e-02
1.979473577132646824e+03 6.783112803331815821e-02
1.978742011976039066e+03 6.724211359038689828e-02
1.978010541488154558e+03 5.489886740490735814e-03
1.977279165658517741e+03 2.169154613220622696e-01
1.976547884476649415e+03 -1.443820724430379954e-01
1.975816697932066745e+03 -3.210261045974625027e-01
1.975085606014299628e+03 3.519765336925849419e-02
1.974354608712868867e+03 5.957270994423299326e-01
1.973623706017302538e+03 -2.543767569432893172e-01
1.972892897917128721e+03 -3.971132425492511775e-01
1.972162184401877312e+03 7.488855556347094877e-01
1.971431565461080027e+03 5.787796533051645653e-01
1.970701041084268581e+03 9.037742653620267630e-02
1.969970611260974692e+03 6.539811430428963401e-01
1.969240275980740989e+03 -3.578575857393550552e-01
1.968510035233097369e+03 -8.825159597511813558e-01
1.967779889007584643e+03 1.446299781999542677e-01
1.967049837293743622e+03 5.275126665963119077e-01
1.966319880081116935e+03 -1.038577094907256471e-01
1.965590017359245394e+03 -3.181722933142739351e-01
1.964860249117677085e+03 -2.077916460035091409e-02
1.964130575345954639e+03 5.153309832078856179e-01
1.963400996033624324e+03 -5.789653169597804849e-01
1.962671511170241502e+03 1.904775257755681739e-01
1.961942120745350621e+03 -4.381891020342924548e-01
1.961212824748507046e+03 2.653333788507352131e-01
1.960483623169262501e+03 -6.881512830705179828e-01
1.959754515997175986e+03 -5.549029172724952996e-01
1.959025503221799227e+03 4.111897619434907170e-01
1.958296584832693043e+03 2.318621180343988786e-01
1.957567760819416435e+03 1.806709687212074422e-01
1.956839031171528404e+03 5.552099884484383574e-02
1.956110395878595227e+03 -5.136326140268907547e-01
1.955381854930179543e+03 2.271121401368405290e-01
1.954653408315847628e+03 2.739593584586182407e-01
1.953925056025163940e+03 1.029886465466857276e-01
1.953196798047700213e+03 -1.613894527279316482e-01
1.952468634373024543e+03 -3.028614576152246496e-01
1.951740564990708663e+03 -2.767874966601503450e-01
1.951012589890327945e+03 7.092463254584676635e-01
1.950284709061454123e+03 2.942618461655753179e-02
1.949556922493662569e+03 -4.323152800791948969e-01
1.948829230176534111e+03 -6.532890620739085774e-01
1.948101632099647759e+03 6.166482436175980686e-01
1.947374128252580704e+03 -3.754336692349578564e-01
1.946646718624917412e+03 5.640026570154829111e-01
1.945919403206240531e+03 2.721062681533472083e-01
1.945192181986138166e+03 -2.135710254029655752e-01
1.944465054954191146e+03 2.468045471942763303e-01
1.943738022099991213e+03 -2.324828019846199023e-01
1.943011083413128290e+03 9.256788731895011779e-02
1.942284238883190483e+03 9.277713133108783650e-02
1.941557488499776809e+03 3.506894752250586111e-01
1.940830832252473556e+03 -2.497103728114696830e-01
1.940104270130877921e+03 1.123932938787373520e-01
1.939377802124592563e+03 1.968169452441766443e-01
1.938651428223209223e+03 6.505088094471690903e-03
1.937925148416330558e+03 -4.508983049916213126e-01
1.937198962693561043e+03 1.304050162939283386e-01
1.936472871044499698e+03 2.119237871416314312e-01
1.935746873458750997e+03 7.616509186558489963e-01
1.935020969925924874e+03 3.307352386098065256e-01
1.934295160435623984e+03 -7.435855292326373767e-02
1.933569444977458261e+03 -7.391002856051730185e-02
1.932843823541041274e+03 -2.330275939093319482e-01
1.932118296115984776e+03 3.247058062484963759e-01
1.931392862691896880e+03 -5.465644971412750852e-01
1.930667523258398433e+03 -2.500585880561018159e-01
1.929942277805103004e+03 -3.481756084938235629e-01
1.929217126321631440e+03 2.605889593643356816e-01
1.928492068797599131e+03 2.585908120844824798e-01
1.927767105222630562e+03 -1.857897427194019624e-01
1.927042235586346578e+03 4.469059370620381139e-02
1.926317459878369846e+03 5.387298782209498649e-01
1.925592778088330306e+03 -8.793150979082282881e-02
1.924868190205850624e+03 -4.991323652301055680e-01
1.924143696220558923e+03 4.898837781983170214e-01
1.923419296122086962e+03 4.340972565594922172e-02
1.922694989900066503e+03 -1.168908197908110833e-02
1.921970777544131124e+03 -8.455908195973457775e-02
1.921246659043912587e+03 -1.744064800685613814e-01
1.920522634389049927e+03 2.217001780575965086e-01
1.919798703569176723e+03 1.490536811954195906e-01
1.919074866573935651e+03 6.001868515762433937e-02
1.918351123392963927e+03 -1.136126138140824277e-02
1.917627474015906046e+03 2.381920692784702254e-01
1.916903918432404680e+03 1.670483423484300234e-01
1.916180456632102505e+03 -1.882920883856314676e-01
1.915457088604651290e+03 2.006040616511685915e-01
1.914733814339691889e+03 6.733576030614872865e-01
1.914010633826877893e+03 -4.584978608177534692e-02
1.913287547055861069e+03 4.059565136676548391e-01
1.912564554016291368e+03 -1.057933997588610640e-02
1.911841654697820559e+03 2.816095764586589167e-01
1.911118849090111325e+03 4.687421854543480926e-01
1.910396137182815437e+03 -2.146080540792996150e-01
1.909673518965590119e+03 -7.812770884252411008e-02
1.908950994428098056e+03 1.079224828151528481e-01
1.908228563559998292e+03 -7.710521491331176480e-02
1.907506226350953511e+03 1.571356075020670373e-01
1.906783982790633672e+03 5.648099063254362340e-02
1.906061832868697820e+03 2.878691637836272577e-01
1.905339776574814096e+03 -5.908509498040701025e-02
1.904617813898652457e+03 2.359448688742776523e-01
1.903895944829884684e+03 5.545855183658558035e-02
1.903174169358182553e+03 -1.066270190517761979e-01
1.902452487473217843e+03 2.174874498585162297e-01
1.901730899164664152e+03 4.582626462009429247e-01
1.901009404422200532e+03 5.834845247194291318e-01
1.900288003235502401e+03 5.160869400936921592e-01
1.899566695594250632e+03 -2.623132595096713815e-01
1.898845481488124278e+03 6.950871148736342819e-02
1.898124360906806032e+03 -7.150856915382507173e-02
1.897403333839982224e+03 2.086663252526075596e-01
1.896682400277333727e+03 -8.586968949968053211e-02
1.895961560208552328e+03 5.273284986145147790e-02
1.895240813623320719e+03 -8.475779097260632833e-02
1.894520160511332506e+03 8.249571242611042354e-02
1.893799600862277657e+03 -2.192292677288595337e-01
1.893079134665846141e+03 -6.827182318176870657e-02
1.892358761911738839e+03 -2.931800724671235758e-01
1.891638482589643900e+03 1.711858139360742659e-01
1.890918296689264025e+03 -1.582048595958697457e-01
1.890198204200294640e+03 -3.355036553501836716e-01
1.889478205112436626e+03 3.763483427571133189e-01
1.888758299415390866e+03 -2.257431376440474646e-02
1.888038487098861879e+03 -1.393703966399817695e-01
1.887318768152556004e+03 -2.399661331161145883e-01
1.886599142566175942e+03 -1.812099888386020097e-01
1.885879610329428033e+03 2.649598805966443260e-01
1.885160171432025891e+03 1.494351759531999946e-01
1.884440825863677674e+03 -1.637976330878022357e-01
1.883721573614096997e+03 -3.182682595579351403e-01
1.883002414672993837e+03 1.190987934803769965e-01
1.882283349030087265e+03 2.021097067548199844e-01
1.881564376675092717e+03 -2.993360255658952251e-01
1.880845497597725625e+03 -1.593231163756011481e-01
1.880126711787706881e+03 8.917892577385944097e-02
1.879408019234761014e+03 -1.848410553351734487e-01
1.878689419928603456e+03 -1.703514466173202679e-01
1.877970913858966014e+03 8.782371178446121696e-02
1.877252501015567759e+03 5.322820990566875521e-01
1.876534181388136858e+03 1.674890821637122496e-01
1.875815954966406935e+03 -5.801060701216150806e-01
1.875097821740102518e+03 -2.455079494459054545e-01
1.874379781698955412e+03 6.517431131367550264e-03
1.873661834832701061e+03 4.589600195341125149e-02
1.872943981131074906e+03 4.378454687019839864e-01
1.872226220583806935e+03 1.495650704209750270e-01
1.871508553180641684e+03 -9.688804385867809399e-02
1.870790978911310958e+03 -1.222827125170360268e-01
1.870073497765559296e+03 2.116150119565253229e-01
1.869356109733129415e+03 3.228422242355104277e-02
1.868638814803762216e+03 2.372655749988598906e-01
1.867921612967202236e+03 8.345048226738427388e-02
1.867204504213199471e+03 -5.911628711339102574e-03
1.866487488531500276e+03 -2.098911783210526405e-01
1.865770565911849189e+03 -1.331941708014836301e-01
1.865053736344003482e+03 1.456161398410152352e-01
1.864336999817709511e+03 -1.195464272276794970e-01
1.863620356322728185e+03 4.960543754697664953e-01
1.862903805848809498e+03 2.814583591867442780e-01
1.862187348385710720e+03 9.277341825920422114e-01
1.861470983923190943e+03 2.545074501946618106e-01
1.860754712451011073e+03 4.506437047403912821e-01
1.860038533958930202e+03 4.733649286988632632e-01
1.859322448436711056e+03 -4.228939697790333463e-02
1.858606455874121821e+03 1.649508235724182759e-01
1.857890556260923404e+03 -2.970113650601960767e-02
1.857174749586883991e+03 1.876600554654374309e-01
1.856459035841773584e+03 7.867399421240954538e-02
1.855743415015360370e+03 2.220703764889608856e-01
1.855027887097419807e+03 3.166724420367024728e-01
1.854312452077721900e+03 3.032694540219127780e-02
1.853597109946040291e+03 6.695778602338670581e-03
1.852881860692154078e+03 -1.704697833889194311e-02
1.852166704305836902e+03 1.472054251805226532e-01
1.851451640776871500e+03 6.626420511698413729e-03
1.850736670095038789e+03 -5.052077629734646677e-03
1.850021792250119688e+03 -1.665694808656751832e-02
1.849307007231896932e+03 -1.897818569221349227e-01
1.848592315030153259e+03 -6.238190965547091293e-02
1.847877715634680499e+03 4.528147440353212927e-01
1.847163209035263208e+03 -1.618717622485600638e-02
1.846448795221691398e+03 -4.462045756960977827e-01
1.845734474183755083e+03 1.528959715359171634e-01
1.845020245911249731e+03 2.195140717264519870e-01
1.844306110393968993e+03 -2.496829261860650240e-01
1.843592067621704700e+03 1.173245411056509091e-01
1.842878117584255961e+03 5.067674053244895782e-02
1.842164260271421881e+03 8.335917713974232146e-02
1.841450495672999750e+03 6.605963759410727297e-03
1.840736823778794133e+03 -3.718776377858874771e-02
1.840023244578609592e+03 3.436319308632591607e-01
1.839309758062243418e+03 3.230107906916354632e-01
1.838596364219505631e+03 5.394065646058090469e-01
1.837883063040206252e+03 7.158781115210509360e-02
1.837169854514148028e+03 1.470286527863365611e-01
1.836456738631144617e+03 2.006363212167471821e-01
1.835743715381009679e+03 -7.926012854863363766e-02
1.835030784753553235e+03 -7.909239067366359566e-02
1.834317946738592582e+03 2.519675246812651537e-01
1.833605201325941380e+03 -2.060152724480120989e-01
1.832892548505418745e+03 4.909329134697565378e-02
1.832179988266843793e+03 1.334035718547224303e-01
1.831467520600037460e+03 -1.408594519668039391e-01
1.830755145494820681e+03 3.429016586507314113e-01
1.830042862941019848e+03 9.041770591266180823e-02
1.829330672928457716e+03 -1.395705401803232215e-01
1.828618575446964314e+03 2.564865473182115219e-01
1.827906570486360579e+03 3.702090061840995761e-01
1.827194658036481997e+03 -2.003261820195039733e-01
1.826482838087158598e+03 2.130423624094969215e-01
1.825771110628224051e+03 3.743319601592327156e-02
1.825059475649510205e+03 -1.574723583740534616e-01
1.824347933140854366e+03 3.646479098893971038e-01
1.823636483092090202e+03 -9.519621509734785270e-02
1.822925125493060477e+03 6.580525555630679750e-03
1.822213860333600678e+03 6.667098596316734481e-03
1.821502687603559025e+03 4.665757227919668793e-02
1.820791607292771005e+03 1.460170053100466325e-01
1.820080619391086657e+03 -2.315201338030802372e-02
1.819369723888348744e+03 5.588545613692292441e-02
1.818658920774407306e+03 2.714363081200906747e-01
1.817948210039108744e+03 2.116432461410276411e-01
1.817237591672303097e+03 2.017091249887912052e-01
1.816527065663844041e+03 1.038666936145638958e-01
1.815816632003587074e+03 -1.487081660436919972e-01
1.815106290681382234e+03 -3.046674941957078393e-03
1.814396041687088655e+03 1.417217894014226043e-01
1.813685885010565471e+03 1.316797288367563823e-01
1.812975820641666360e+03 -1.086638009338240923e-01
1.812265848570257731e+03 8.332741959747899663e-02
1.811555968786200538e+03 3.493277789044179626e-01
1.810846181279359371e+03 3.568233578172065323e-01
1.810136486039593365e+03 -1.242965398850414023e-02
1.809426883056778024e+03 -1.225036449893488096e-02
1.808717372320776121e+03 -1.245607853340012922e-01
1.808007953821459523e+03 2.956300358407858431e-01
1.807298627548696459e+03 9.943220753047461724e-02
1.806589393492362433e+03 4.351988182209381301e-02
1.805880251642332951e+03 3.940392399623857123e-01
1.805171201988479879e+03 1.811738636462604801e-01
1.804462244520680542e+03 8.891587682408595705e-02
1.803753379228815902e+03 -1.398309821143915443e-01
1.803044606102765101e+03 -8.487540686654428124e-02
1.802335925132410921e+03 -5.725348448648172328e-02
1.801627336307634323e+03 2.068807560965402748e-01
1.800918839618319907e+03 3.610480075564518332e-01
1.800210435054354093e+03 2.244405649709688422e-01
1.799502122605626937e+03 -9.310972169311410029e-02
1.798793902262024858e+03 6.999059733715480569e-02
1.798085774013436094e+03 -1.650185074118938056e-01
1.797377737849756159e+03 3.043707945008079507e-01
1.796669793760875109e+03 1.414104297913570951e-01
1.795961941736695735e+03 -9.235778047648084133e-02
1.795254181767102637e+03 -1.913049478521969826e-01
1.794546513842002241e+03 1.597387227323514847e-01
1.793838937951291882e+03 1.508320908578190400e-01
1.793131454084872530e+03 -7.419960123367970450e-02
1.792424062232645156e+03 4.270864637942757558e-02
1.791716762384512549e+03 9.653569523564133059e-02
1.791009554530384776e+03 9.637514200635446948e-02
1.790302438660162807e+03 1.230027060442428627e-01
1.789595414763758527e+03 1.584324398539992129e-01
1.788888482831078363e+03 1.224938976594225903e-01
1.788181642852037839e+03 -7.320849639157839261e-02
1.787474894816548840e+03 8.657310868573889207e-02
1.786768238714521431e+03 2.014078469972000740e-01
1.786061674535874772e+03 2.269122900685446031e-01
1.785355202270526206e+03 5.960286172240603086e-02
1.784648821908393074e+03 -2.837448046643405511e-02
1.783942533439394538e+03 -5.451713109103242805e-02
1.783236336853453395e+03 1.901658125047242243e-01
1.782530232140494263e+03 2.072390334632687459e-01
1.781824219290438123e+03 1.632080086309394551e-01
1.781118298293213229e+03 6.743018437639786145e-02
1.780412469138747838e+03 1.277920864451025096e-01
1.779706731816968386e+03 1.544152809238622838e-02
1.779001086317806767e+03 6.754209687694022989e-03
1.778295532631194874e+03 -1.765022302923697616e-03
1.777590070747064601e+03 2.655517847704711443e-01
1.776884700655355118e+03 1.966844784319126405e-01
1.776179422345994681e+03 3.263168395769448504e-01
1.775474235808929734e+03 3.285278587314872933e-02
1.774769141034097629e+03 1.279726218524347980e-01
1.774064138011435716e+03 1.885333263912439550e-01
1.773359226730888622e+03 2.415952744611301467e-02
1.772654407182399154e+03 -1.651028369599846224e-01
1.771949679355913759e+03 -1.020874085481520040e-02
1.771245043241377061e+03 4.115466669955963191e-02
1.770540498828739146e+03 1.092608631191666763e-01
1.769836046107950096e+03 1.515603217559668148e-01
1.769131685068958177e+03 1.171888762820542107e-01
1.768427415701718928e+03 7.459207078521484791e-02
1.767723237996186072e+03 3.218947039258365783e-02
1.767019151942313329e+03 9.944873502315466907e-02
1.766315157530059878e+03 2.341034682083053819e-01
1.765611254749384898e+03 1.584490774747766284e-01
1.764907443590242110e+03 1.416754256739912732e-01
1.764203724042601607e+03 4.782451799546759141e-01
1.763500096096422567e+03 1.542703598981013703e-02
1.762796559741667807e+03 1.080861867618334166e-01
1.762093114968303780e+03 6.598929402503868336e-02
1.761389761766300580e+03 1.922702969468821910e-01
1.760686500125624661e+03 -1.814064918224343737e-02
1.759983330036247935e+03 9.136409736997098963e-02
1.759280251488142312e+03 1.326616935341347336e-01
1.758577264471279705e+03 9.900362718243510551e-02
1.757874368975633843e+03 -4.301901188548568067e-02
1.757171564991183914e+03 3.071976557609540359e-01
1.756468852507905467e+03 1.319783772732799898e-01
1.755766231515781328e+03 2.386536750314321997e-02
1.755063702004787046e+03 2.479781787889078493e-01
1.754361263964907266e+03 6.518450025473176979e-02
1.753658917386126632e+03 7.340464147131661732e-02
1.752956662258427968e+03 2.308974968165489750e-01
1.752254498571797740e+03 1.971551479683189834e-01
1.751552426316229685e+03 1.310302633551921059e-01
1.750850445481706629e+03 -7.538430906250219443e-02
1.750148556058222312e+03 1.639853029832333553e-01
1.749446758035768653e+03 5.664346268864167006e-02
1.748745051404341211e+03 3.695657521255478750e-01
1.748043436153933726e+03 3.940042406482953119e-01
1.747341912274545393e+03 2.950362884620798543e-01
1.746640479756169952e+03 7.326101460729023129e-02
1.745939138588812057e+03 -1.747485835363549872e-02
1.745237888762472721e+03 1.732993782485240108e-01
1.744536730267149323e+03 -1.007122453184355337e-01
1.743835663092853792e+03 1.242747886928976947e-01
1.743134687229587144e+03 8.280618788950111497e-02
1.742433802667359487e+03 1.270406190403439439e-01
1.741733009396177295e+03 1.463873075409407032e-01
1.741032307406050677e+03 1.848857215207178606e-01
1.740331696686993382e+03 7.540062602921794588e-02
1.739631177229017339e+03 1.265535807840599547e-01
1.738930749022136297e+03 4.996302622497242329e-02
1.738230412056367641e+03 -1.024644286506946889e-01
1.737530166321730576e+03 3.129657600591048139e-01
1.736830011808242489e+03 1.011331981520799256e-01
1.736129948505920765e+03 9.273222189981611407e-02
1.735429976404793706e+03 2.206247570222724108e-01
1.734730095494880516e+03 2.805216399455334186e-01
1.734030305766205856e+03 -1.030971541799584057e-01
1.733330607208798028e+03 3.350502457535522310e-02
1.732630999812685332e+03 -2.232376647905037759e-01
1.731931483567896066e+03 -2.949978428195239588e-01
1.731232058464463989e+03 8.818414185977219155e-02
1.730532724492415582e+03 6.827840181021256616e-02
1.729833481641790058e+03 5.979375339636799902e-02
1.729134329902619356e+03 3.361188675536441184e-01
1.728435269264940871e+03 3.108165761537742822e-01
1.727736299718795635e+03 3.630757627464129556e-01
1.727037421254221044e+03 3.985649156654248459e-01
1.726338633861258131e+03 2.948513618023668736e-01
1.725639937529949748e+03 2.866427857936111878e-01
1.724941332250338746e+03 4.527316522341457428e-01
1.724242818012475254e+03 3.922730880187213498e-01
1.723544394806403943e+03 5.201838386057341945e-02
1.722846062622169484e+03 4.738473021516536043e-01
1.722147821449827461e+03 1.725256624420563531e-02
1.721449671279428003e+03 1.858565165513252626e-01
1.720751612101019418e+03 2.402002049741661649e-01
1.720053643904662749e+03 1.786986370984081085e-01
1.719355766680413581e+03 -3.119304408160774645e-04
1.718657980418325678e+03 1.533284287736025875e-01
1.717960285108458265e+03 2.449512004287709710e-01
1.717262680740872383e+03 1.001354269855547763e-01
1.716565167305632713e+03 1.648531195606537381e-01
1.715867744792798476e+03 2.671166295166996218e-01
1.715170413192434353e+03 1.850060978766250031e-01
1.714473172494610480e+03 2.045865492331346847e-01
1.713776022689391539e+03 2.506029252058840084e-01
1.713078963766847664e+03 -4.647008987563617383e-02
1.712381995717048994e+03 1.109453849687869198e-01
1.711685118530069303e+03 1.201272912359842571e-01
1.710988332195980547e+03 1.954476165159132195e-01
1.710291636704860139e+03 1.406447635797404838e-01
1.709595032046781853e+03 4.350584039182525675e-01
1.708898518211823102e+03 3.335960267210928976e-01
1.708202095190063119e+03 4.804978920778670698e-02
1.707505762971588410e+03 -3.871398838881551924e-02
1.706809521546478209e+03 1.172080613431775581e-01
1.706113370904813564e+03 9.915216874585193463e-03
1.705417311036682804e+03 -2.182130382998941909e-01
1.704721341932170617e+03 8.018353469393652011e-02
1.704025463581370786e+03 2.321909424545371692e-01
1.703329675974366182e+03 2.443849714931435879e-01
1.702633979101252407e+03 2.227753601872567099e-04
1.701938372952121426e+03 2.088957783355538736e-02
1.701242857517067023e+03 1.150686623166781303e-01
1.700547432786182981e+03 3.371444007588913494e-01
1.699852098749568540e+03 -2.000933762114374681e-01
1.699156855397324762e+03 1.905048511269002154e-01
1.698461702719547247e+03 1.484867980904840401e-01
1.697766640706338876e+03 5.298751192232206142e-01
1.697071669347804345e+03 1.593486880555234075e-01
1.696376788634046534e+03 -2.012826540378239715e-01
1.695681998555171958e+03 1.492894614431476419e-01
1.694987299101290773e+03 -2.762146575541874483e-01
1.694292690262505857e+03 -1.052057546419244149e-01
1.693598172028931003e+03 5.356666643284539731e-02
1.692903744390680004e+03 -6.289544903094088091e-02
1.692209407337861194e+03 -3.480742726336092385e-01
1.691515160860595643e+03 -2.737002793777919551e-01
1.690821004948995324e+03 -2.102699417645950974e-01
1.690126939593177667e+03 5.627016682921944565e-04
1.689432964783263742e+03 -6.248059093728806218e-02
1.688739080509372798e+03 -1.781134860655531060e-01
1.688045286761631360e+03 -1.675553182521948015e-01
1.687351583530156859e+03 -6.235935798692289478e-02
1.686657970805079458e+03 -1.462632687884013183e-01
1.685964448576522045e+03 -2.722063212264188570e-01
1.685271016834612965e+03 5.316810727158102073e-02
1.684577675569482381e+03 3.365216689071935940e-01
1.683884424771262275e+03 4.280360926370483515e-02
1.683191264430086449e+03 3.345460033450071702e-01
1.682498194536085066e+03 -5.113259368476386069e-02
1.681805215079395566e+03 -1.849539668017730065e-01
1.681112326050153570e+03 1.760126406471046456e-01
1.680419527438500154e+03 -1.962596522227836454e-02
1.679726819234572758e+03 -1.015531317184989596e-01
1.679034201428512461e+03 -3.998076596189641119e-02
1.678341674010462157e+03 -1.948278043979103161e-02
1.677649236970566562e+03 2.855283924620856673e-01
1.676956890298970393e+03 -1.409660176372142248e-01
1.676264633985823821e+03 1.020782632312250415e-01
1.675572468021273380e+03 -2.610837405587539406e-01
1.674880392395467425e+03 6.132370805280849824e-02
1.674188407098559765e+03 -6.909805393278960206e-02
1.673496512120702391e+03 1.315339981037671191e-01
1.672804707452050934e+03 2.421104202780988146e-01
1.672112993082759203e+03 1.109317257068541569e-02
1.671421369002986467e+03 1.801989751249367944e-01
1.670729835202890172e+03 6.073580436322352505e-02
1.670038391672631406e+03 1.301886618513106997e-01
1.669347038402373073e+03 1.206727890761651878e-01
1.668655775382276261e+03 1.111161683778811027e-01
1.667964602602507512e+03 2.615844179887257814e-01
1.667273520053233369e+03 -8.761126122550623452e-03
1.666582527724618558e+03 3.335979769076527490e-01
1.665891625606835078e+03 2.841090057473721897e-01
1.665200813690053110e+03 -8.825295112919320090e-03
1.664510091964442836e+03 1.030212220885491498e-01
1.663819460420179894e+03 1.153852703628159039e-02
1.663128919047438103e+03 1.955504509825216342e-01
1.662438467836393102e+03 7.322793496342640263e-02
1.661748106777225985e+03 -6.023305262559237178e-02
1.661057835860112391e+03 1.561859393897972736e-01
1.660367655075237053e+03 1.049261662233523934e-01
1.659677564412781066e+03 2.400743569298060265e-01
1.658987563862923707e+03 2.929430422045874449e-01
1.658297653415855166e+03 6.797672711015513292e-01
1.657607833061763813e+03 1.691384700074754222e-01
1.656918102790832563e+03 2.955926175544578705e-01
1.656228462593253425e+03 2.017822047178238209e-01
1.655538912459218409e+03 2.867900339734952286e-01
1.654849452378917704e+03 2.135923898230195073e-01
1.654160082342548776e+03 2.143218791347158703e-01
1.653470802340305454e+03 4.493238641528490840e-01
1.652781612362383385e+03 2.262994894872486784e-01
1.652092512398981853e+03 2.269559876612803340e-01
1.651403502440301963e+03 2.276560039203747998e-01
1.650714582476544820e+03 8.824497466927386236e-02
1.650025752497911526e+03 5.755576374657184191e-01
1.649337012494606824e+03 3.143711942155264505e-01
1.648648362456839095e+03 4.887562684632884014e-01
1.647959802374813080e+03 3.145517593464573491e-01
1.647271332238738978e+03 2.391212032223159201e-01
1.646582952038825169e+03 5.840619472271528778e-01
1.645894661765285491e+03 4.548617615044245888e-01
1.645206461408330142e+03 3.905935845545335239e-01
1.644518350958176597e+03 5.961256228946762992e-01
1.643830330405038694e+03 6.635457224649924379e-01
1.643142399739135726e+03 4.808981792927813359e-01
1.642454558950686987e+03 7.341048790718498473e-01
1.641766808029909953e+03 4.295524708812368808e-01
1.641079146967025736e+03 4.752954541434407099e-01
1.640391575752264544e+03 6.648272632324966347e-01
1.639704094375845671e+03 1.000000000000000000e+00
1.639016702827995687e+03 6.807959086942642069e-01
1.638329401098942981e+03 3.931820421876593419e-01
1.637642189178917761e+03 6.189587072327892292e-01
1.636955067058150235e+03 2.273558918600480372e-01
1.636268034726870610e+03 5.105540568428058590e-01
1.635581092175316371e+03 3.766334056655532003e-01
1.634894239393719545e+03 5.827002616104683952e-01
1.634207476372315796e+03 4.250394627104483458e-01
1.633520803101346246e+03 5.758228183030995595e-01
1.632834219571048379e+03 6.010367627555749381e-01
1.632147725771663318e+03 2.337237974968369159e-01
1.631461321693434002e+03 3.158659694702743437e-01
1.630775007326603372e+03 5.965789417714092435e-01
1.630088782661418009e+03 2.366192259034594070e-01
1.629402647688122670e+03 2.141410646820364472e-01
1.628716602396969392e+03 4.505929256970541141e-01
1.628030646778202936e+03 4.168826436731663532e-01
1.627344780822077155e+03 2.998230010260936051e-01
1.626659004518845904e+03 5.038246463531876884e-01
1.625973317858757582e+03 3.742030997614226306e-01
1.625287720832075138e+03 5.438782273411515433e-01
1.624602213429050607e+03 6.305384619139663416e-01
1.623916795639945121e+03 1.001110748904813080e-01
1.623231467455016173e+03 4.290641099560514315e-01
1.622546228864528530e+03 3.574602982894998227e-01
1.621861079858741505e+03 3.343586682225940798e-01
1.621176020427919866e+03 1.264496086580339518e-01
1.620491050562330202e+03 2.381931673943278038e-01
1.619806170252242737e+03 2.890351063275414800e-01
1.619121379487920422e+03 2.528419197841492716e-01
1.618436678259638938e+03 2.288888835104775366e-01
1.617752066557664875e+03 7.887589779923760702e-02
1.617067544372273915e+03 3.043837659209971958e-01
1.616383111693739920e+03 1.670524962494644994e-01
1.615698768512340393e+03 3.568000836628527073e-01
1.615014514818352836e+03 -6.669729446789717242e-01
1.614330350602052931e+03 5.241196620643966408e-01
1.613646275853723637e+03 4.179250257905191973e-02
1.612962290563644274e+03 4.891910249307078740e-01
1.612278394722103258e+03 2.216355352762755804e-01
1.611594588319378090e+03 1.835938280533092049e-01
1.610910871345760825e+03 -2.197542915113345416e-02
1.610227243791539877e+03 -4.783895180297893096e-02
1.609543705646998205e+03 -2.033488451554843757e-01
1.608860256902433321e+03 -4.632457347747749310e-01
1.608176897548133638e+03 -6.099212698475607597e-02
1.607493627574389393e+03 3.406611602355946178e-01
1.606810446971501733e+03 -4.789664204283041737e-01
1.606127355729764531e+03 1.742968240896638488e-01
1.605444353839475298e+03 1.732961488664667635e-02
1.604761441290931543e+03 -1.410160275173180100e-01
1.604078618074438054e+03 1.365768722130713542e-01
1.603395884180295980e+03 2.301658376562194241e-01
1.602713239598808286e+03 1.375608149157841464e-01
1.602030684320277942e+03 8.461259328193532214e-02
1.601348218335017009e+03 3.669130838449203291e-01
1.600665841633328455e+03 1.527165464664987093e-01
1.599983554205524342e+03 2.342867429113562605e-01
1.599301356041914914e+03 1.673547603209527557e-01
1.598619247132812234e+03 -1.044870195217144498e-01
1.597937227468532001e+03 7.228774827173536921e-02
1.597255297039386278e+03 -4.969719546835710960e-02
1.596573455835696222e+03 -1.313987197895390147e-01
1.595891703847777535e+03 -1.996999188928031688e-01
1.595210041065951373e+03 1.001038570648743048e-01
1.594528467480535255e+03 -1.853418498206920173e-01
1.593846983081855797e+03 1.830186804606782902e-02
1.593165587860237792e+03 -1.575734615128413230e-01
1.592484281806002400e+03 -2.239461814595802500e-02
1.591803064909481691e+03 -9.031348205015274355e-02
1.591121937160998641e+03 -1.587022615238855849e-01
1.590440898550888960e+03 4.932439638738729711e-03
1.589759949069481081e+03 -1.047412001505536455e-01
1.589079088707108895e+03 4.620568564788590099e-02
1.588398317454104472e+03 6.014819227973188659e-02
1.587717635300805341e+03 -1.607038235175131391e-01
1.587037042237549031e+03 -1.334358461484941305e-01
1.586356538254673069e+03 -2.865382826425360019e-01
1.585676123342520441e+03 -2.998352485643950294e-01
1.584995797491428675e+03 -3.566264931037702590e-01
1.584315560691744395e+03 5.064025851815392443e-01
1.583635412933810585e+03 2.142330071192161955e-01
1.582955354207972050e+03 -2.452711230030413525e-01
1.582275384504577232e+03 -1.898606514527999278e-01
1.581595503813976393e+03 -3.636464053351938508e-02
1.580915712126517974e+03 -2.729032793258804324e-01
1.580236009432555875e+03 2.698968124043059080e-01
1.579556395722442176e+03 -6.648148801886846204e-01
1.578876870986530776e+03 -1.347799266601177326e-01
1.578197435215177393e+03 3.011828490939122971e-01
1.577518088398743203e+03 2.740005713407255294e-01
1.576838830527582104e+03 4.311749324175764286e-01
1.576159661592058910e+03 -1.080439135588909250e-01
1.575480581582536615e+03 -7.989231482461785216e-02
1.574801590489372757e+03 -6.391811038052247484e-01
1.574122688302937604e+03 9.218903315936204101e-02
1.573443875013595971e+03 3.469739410378717970e-02
1.572765150611714489e+03 -2.550930496646046652e-01
1.572086515087665248e+03 -1.686047007180270230e-01
1.571407968431814879e+03 -1.401305574234815998e-01
1.570729510634537291e+03 1.236377129115932977e-01
1.570051141686210030e+03 5.036763140322884219e-02
1.569372861577201547e+03 -5.277940247915102745e-02
1.568694670297894845e+03 2.291257834614248146e-01
1.568016567838662013e+03 2.597341968606931562e-01
1.567338554189886054e+03 -1.730606946059260465e-01
1.566660629341948152e+03 -8.577830822639131991e-03
1.565982793285229491e+03 3.230835226334791699e-01
1.565305046010113074e+03 -9.945267572316590643e-02
1.564627387506985542e+03 -1.452987128567898023e-01
1.563949817766233537e+03 8.152923001546914517e-01
1.563272336778243698e+03 5.286065604534637835e-02
1.562594944533408125e+03 3.297840168008209782e-01
1.561917641022115276e+03 -1.474324539240994547e-01
1.561240426234762708e+03 1.153274963901168293e-01
1.560563300161735242e+03 -1.945067072693472676e-01
1.559886262793437709e+03 -2.400177319231252410e-02
1.559209314120264025e+03 4.125670644384222263e-01
1.558532454132609928e+03 2.730166852001380540e-01
1.557855682820878428e+03 -1.186463916804832430e-01
1.557179000175468900e+03 4.174507448846520030e-01
1.556502406186782537e+03 1.180781693068386623e-01
1.555825900845229626e+03 8.668020769105380663e-02
1.555149484141209541e+03 1.672281275874696604e-01
1.554473156065132571e+03 2.162150032126494981e-01
1.553796916607403546e+03 1.848749062906104856e-01
1.553120765758438210e+03 -5.696946112630955905e-02
1.552444703508643215e+03 1.863932429411452041e-01
1.551768729848434305e+03 1.053761828086572788e-01
1.551092844768223586e+03 -1.232211581794399324e-01
1.550417048258428622e+03 4.084017968291904499e-02
1.549741340309466977e+03 -8.808209931313207980e-03
1.549065720911756216e+03 1.572150708566899258e-01
1.548390190055715721e+03 -2.514242956055318459e-02
1.547714747731770331e+03 -4.428851170284615058e-01
1.547039393930337610e+03 1.759467113237993818e-01
1.546364128641846037e+03 -2.783371133050588364e-01
1.545688951856722269e+03 -3.470854002056961707e-01
1.545013863565391148e+03 1.782742777684360458e-01
1.544338863758284788e+03 -1.960205826960000342e-01
1.543663952425828029e+03 -8.717982262068404292e-03
1.542989129558460263e+03 2.146215876709540171e-01
1.542314395146606330e+03 -8.424682549394487546e-03
1.541639749180707440e+03 2.171522591965856230e-01
1.540965191651197529e+03 4.966973850966061033e-01
1.540290722548512349e+03 4.818118609338749025e-01
1.539616341863091293e+03 4.138330563790416083e-01
1.538942049585379209e+03 4.156696040113878055e-01
1.538267845705811851e+03 2.763241978638023566e-01
1.537593730214839525e+03 6.283295052947861226e-02
1.536919703102899803e+03 4.407521792007234041e-01
1.536245764360442990e+03 9.524459662485877665e-03
1.535571913977913937e+03 -1.176512046180768628e-01
1.534898151945768404e+03 8.248503608767449036e-02
1.534224478254449423e+03 1.383425895173617803e-01
1.533550892894414574e+03 4.340022525300447631e-01
1.532877395856112344e+03 2.137815354214656627e-01
1.532203987130002133e+03 4.206264171116165240e-01
1.531530666706537886e+03 6.477265873201205615e-01
1.530857434576177184e+03 2.742386540387335425e-01
1.530184290729383065e+03 -1.227271922998027370e-01
1.529511235156611292e+03 6.770814988181016181e-02
1.528838267848326723e+03 -6.038505896599305478e-01
1.528165388794992396e+03 1.650257146654873497e-01
1.527492597987074987e+03 -1.059582148059837886e-01
1.526819895415037536e+03 4.013264052642189772e-01
1.526147281069352175e+03 -6.795176080008637209e-02
1.525474754940487401e+03 -2.836446119013002684e-02
1.524802317018911708e+03 -1.282484502646546731e-01
1.524129967295099050e+03 6.707045772651423210e-01
1.523457705759523378e+03 -1.497623685395166604e-01
1.522785532402660465e+03 -1.501741351018061887e-01
1.522113447214986081e+03 -1.921663137337741023e-01
1.521441450186975999e+03 2.776790686256259133e-01
1.520769541309115084e+03 -2.147821146639408429e-01
1.520097720571879108e+03 -4.956737482249091997e-02
1.519425987965756576e+03 3.243365711274529689e-02
1.518754343481226897e+03 2.218723475073016149e-01
1.518082787108776756e+03 1.394179393032589365e-01
1.517411318838892839e+03 3.405538167496072188e-02
1.516739938662060013e+03 5.764351239412277561e-01
1.516068646568775875e+03 -2.723797520270479500e-01
1.515397442549523475e+03 3.901307928142996873e-01
1.514726326594802231e+03 -9.068417300513335055e-01
1.514055298695102465e+03 -2.365411795996554822e-01
1.513384358840919958e+03 1.053646957385764582e-01
1.512713507022752310e+03 3.625888168430328462e-01
1.512042743231095301e+03 -2.212293278376278871e-01
1.511372067456453806e+03 -6.522130132824804916e-01
1.510701479689327243e+03 -6.364376761882497568e-01
1.510030979920216851e+03 -5.906132792452822161e-02
1.509360568139627503e+03 5.337867807241760687e-01
1.508690244338065895e+03 1.213048358226214374e+00
1.508020008506035083e+03 -3.871551722883396773e-01
1.507349860634049037e+03 -2.128057033646624241e-01
1.506679800712618089e+03 -5.223421201741295095e-01
1.506009828732247115e+03 -1.386549985403427443e-01
1.505339944683453723e+03 3.027900575842760178e-01
1.504670148556753702e+03 -5.880801318541362122e-01
1.504000440342659203e+03 -3.017401451429179149e-01
1.503330820031687836e+03 3.652667927425966576e-01
1.502661287614360845e+03 -2.806470153070469986e-01
1.501991843081195839e+03 -1.463659347819089018e-01
1.501322486422715883e+03 3.754436393460247046e-01
1.500653217629442224e+03 3.517866210449633879e-01
1.499984036691901565e+03 -2.060083275146752380e-01
1.499314943600620609e+03 -3.783951813069331704e-01
1.498645938346122421e+03 2.750890259054397657e-01
1.497977020918939161e+03 4.767985383829208973e-02
1.497308191309599351e+03 8.354108390887856617e-01
1.496639449508636972e+03 5.488039321668901627e-01
1.495970795506582363e+03 1.240095988232637003e+00
1.495302229293971322e+03 -1.009389200030484379e-01
1.494633750861339649e+03 1.715777964484784812e-01
1.493965360199224961e+03 -4.133213991598190529e-02
1.493297057298168511e+03 2.680143910383763206e-01
1.492628842148706099e+03 7.412392454283736054e-01
1.491960714741384436e+03 2.116936325354218662e-01
1.491292675066742959e+03 -5.559119080387961986e-01
1.490624723115324741e+03 5.725141374496464097e-01
1.489956858877681952e+03 1.188974548902633765e-01
1.489289082344357666e+03 5.525396486227903692e-01
1.488621393505900414e+03 -9.503894221248773144e-01
1.487953792352866003e+03 -3.501685947392683684e-01
1.487286278875799326e+03 -1.831079600390929096e-01
1.486618853065259827e+03 -3.597628293032429370e-01
1.485951514911797858e+03 5.856138609469061507e-01
1.485284264405971044e+03 2.368853757710994712e-01
1.484617101538337010e+03 -7.306649927657358212e-01
1.483950026299457022e+03 1.191461058179209109e+00
1.483283038679888705e+03 1.352368684606551241e+00
1.482616138670195141e+03 -1.243714358165095124e+00
1.481949326260941234e+03 -1.188899523501502596e-02
1.481282601442688247e+03 -1.271547652030878828e-01
1.480615964206004719e+03 -5.949641945833900047e-01
1.479949414541461010e+03 -7.212845531502030116e-01
1.479282952439622022e+03 1.066276997556980355e+00
1.478616577891058114e+03 3.111355581679428606e-01
1.477950290886346920e+03 3.988588971291224250e-01
1.477284091416056981e+03 -8.281288109875803993e-01
1.476617979470764112e+03 6.176153147057749093e-01
1.475951955041045949e+03 -2.187441567460473024e-01
1.475286018117480126e+03 4.545484191620908221e-01
1.474620168690646096e+03 1.275676695982348230e+00
1.473954406751123315e+03 8.981140855140126167e-01
1.473288732289493055e+03 3.149448054426789295e-02
1.472623145296340226e+03 -5.452615199394152956e-01
1.471957645762255197e+03 3.920514026921710915e-01
1.471292233677815602e+03 5.787838093909500881e-01
1.470626909033615448e+03 2.180141904141054410e-01
1.469961671820241463e+03 8.725323296784545102e-01
1.469296522028284016e+03 9.312976630574689718e-01
1.468631459648335294e+03 7.501226847067110626e-01
1.467966484670994760e+03 -3.512968801116477802e-01
1.467301597086850961e+03 -4.050781113032636549e-01
1.466636796886501543e+03 -1.004276917753051279e+00
1.465972084060545967e+03 1.041089786173129861e+00
1.465307458599583697e+03 -1.438448359805952093e+00
1.464642920494214195e+03 -8.910334132673484175e-01
1.463978469735044200e+03 8.758762810866009829e-01
1.463314106312671356e+03 3.836173750136904342e-02
1.462649830217704221e+03 6.746722667157091236e-01
1.461985641440747713e+03 -1.165930037606339065e+00
1.461321539972414030e+03 -3.384986852557954617e-01
1.460657525803309909e+03 -3.426789803978823046e-01
1.459993598924045727e+03 -6.184806604428592092e-01
1.459329759325231862e+03 4.187036959361476601e-02
1.458666006997487784e+03 1.676901079628491775e+00
1.458002341931427509e+03 -9.230134784194545805e-01
1.457338764117663231e+03 -1.311574699145944045e+00
1.456675273546818062e+03 3.372051571886790500e-01
1.456011870209509652e+03 -2.468948491831134406e-01
1.455348554096359294e+03 4.421179388471991462e-02
1.454685325197990096e+03 9.895621146569533177e-01
1.454022183505025168e+03 -2.533104483174891675e-01
1.453359129008089440e+03 -1.338043730592348435e-01
1.452696161697809657e+03 -5.532036791424577160e-01
1.452033281564818026e+03 1.755429024321066400e+00
1.451370488599737655e+03 -1.371236335851606092e-01
1.450707782793204387e+03 -7.493313525099970507e-02
1.450045164135850428e+03 -1.419953579482729211e-01
1.449382632618307980e+03 1.146168470243903031e-01
1.448720188231214706e+03 8.061287430299961532e-01
1.448057830965204630e+03 -2.637511275676876821e+00
1.447395560810919051e+03 1.768735658292914126e+00
1.446733377758997449e+03 -1.179528871016690017e+00
1.446071281800079305e+03 1.967792727409412468e+00
1.445409272924805919e+03 -1.390578857182759975e+00
1.444747351123825865e+03 3.300100143115544116e-01
1.444085516387782263e+03 -2.288150472326549167e-01
1.443423768707321869e+03 1.905510841569590275e+00
1.442762108073093259e+03 7.064361014654561011e-01
1.442100534475746827e+03 9.509876948445069589e-01
1.441439047905931147e+03 2.076871724395255026e+00
1.440777648354303892e+03 -7.548926952602540430e-01
1.440116335811515455e+03 1.654322123565757696e+00
1.439455110268223507e+03 -2.423877649003355339e-01
1.438793971715085718e+03 1.692046307398007432e+00
1.438132920142754301e+03 1.950104511322928502e+00
1.437471955541897842e+03 3.021423422087739508e-01
1.436811077903170371e+03 -1.798582448541353296e+00
1.436150287217240475e+03 2.376141895062144904e+00
1.435489583474769461e+03 2.165098086492915019e+00
1.434828966666422275e+03 7.543849229510199983e-01
1.434168436782869321e+03 -9.601211154759322630e-01
1.433507993814775546e+03 -5.233105340039092557e-01
1.432847637752813171e+03 1.052223169148631676e+00
1.432187368587650781e+03 1.783823981477093534e+00
1.431527186309964236e+03 1.297344115265230524e+00
1.430867090910427578e+03 1.655134799945364277e+00
1.430207082379713029e+03 -1.935811249131183798e-01
1.429547160708503725e+03 2.596684654468580100e-01
1.428887325887471889e+03 -5.788824772249543393e-01
1.428227577907302475e+03 -6.639156866372457610e-01
1.427567916758673164e+03 -2.613228391984388832e+00
1.426908342432268910e+03 -9.893167008218628489e-01
1.426248854918776487e+03 -1.253932957956528822e-02
1.425589454208875395e+03 -1.214134349146811509e+00
1.424930140293257864e+03 1.881379947000079600e+00
1.424270913162610668e+03 -6.452335385422235392e-01
1.423611772807624220e+03 4.898042445880976814e+00
1.422952719218990751e+03 3.026519745720349430e+00
1.422293752387398854e+03 -6.745782703741011188e-01
1.421634872303551674e+03 -3.699632859783582362e+00
1.420976078958135986e+03 -2.231478843866351980e+00
1.420317372341853115e+03 8.779109111648549790e-01
1.419658752445404389e+03 -3.493704112425892738e-01
1.419000219259483856e+03 9.904159863451206247e-02
1.418341772774796482e+03 1.349951365323359687e+00
1.417683412982045411e+03 2.617699287759672977e+00
1.417025139871931970e+03 9.380671676346921117e-01
1.416366953435168398e+03 4.417151287116992897e+00
1.415708853662456022e+03 -8.436118798592016077e-01
1.415050840544505263e+03 -6.312995057117113396e-01
1.414392914072026542e+03 -1.604723809578315175e+00
1.413735074235732100e+03 1.121651163705122300e+00
1.413077321026334175e+03 2.270541949944948623e+00
1.412419654434546828e+03 -6.828418583695093913e-01
1.411762074451085937e+03 7.755674480572782858e-01
1.411104581066669198e+03 -3.912585031711913075e+00
1.410447174272016127e+03 -4.947065304879952663e+00
1.409789854057846242e+03 -7.009387333481303939e-01
1.409132620414880876e+03 1.606328040372208221e+00
1.408475473333843183e+03 -1.384567767408718675e+00
1.407818412805458138e+03 -3.401753757619391472e+00
1.407161438820448893e+03 -3.780636118694110426e+00
1.406504551369547698e+03 -1.669563998831225415e+00
1.405847750443477707e+03 1.705316426011230346e+00
1.405191036032972988e+03 7.652242876944942429e-01
1.404534408128763971e+03 4.464689496883716302e+00
1.403877866721586543e+03 9.437687770518675690e-01
1.403221411802171133e+03 1.352892456978058489e+00
1.402565043361253629e+03 -1.342770713654816817e+00
1.401908761389573556e+03 1.592398892093369045e-01
1.401252565877868619e+03 -3.635228889679351649e-01
1.400596456816880163e+03 -1.578656983275431358e+00
1.399940434197349532e+03 9.184221838347774725e-01
1.399284498010016250e+03 7.121209275446427345e-01
1.398628648245630757e+03 -2.564853618334629992e+00
1.397972884894934396e+03 -4.332375440285786361e+00
1.397317207948677606e+03 4.913299078499733241e+00
1.396661617397605369e+03 4.978285784367304956e+00
1.396006113232473581e+03 -3.632706996440139058e+00
1.395350695444029043e+03 -1.062472339590719406e+00
1.394695364023025832e+03 3.165054239310804096e+00
1.394040118960219843e+03 -1.935970829486544531e+00
1.393384960246366973e+03 -1.303689625048865430e+00
1.392729887872223117e+03 2.647780938179114418e+00
1.392074901828547809e+03 1.724600091700519533e+00
1.391420002106100583e+03 6.203526878907505981e+00
1.390765188695644611e+03 -7.450697047075000690e+00
1.390110461587941245e+03 2.367612164822593179e+00
1.389455820773759115e+03 -4.809274428903945742e-01
1.388801266243857754e+03 5.148940965257307045e-01
1.388146797989009428e+03 -2.527882807216272454e+00
1.387492415999979130e+03 1.522458034317267117e+00
1.386838120267540944e+03 3.856723901925884768e+00
1.386183910782465318e+03 -5.345739772808159707e+00
1.385529787535524520e+03 -7.451608179599972459e+00
1.384875750517494453e+03 3.374282617468999490e+00
1.384221799719149203e+03 -7.547815751685904573e+00
1.383567935131266495e+03 -6.697587077491752083e+00
1.382914156744625870e+03 9.801212664225486648e+00
1.382260464550008692e+03 5.975015530651305085e+00
1.381606858538194501e+03 4.081899429911923782e+00
1.380953338699968299e+03 1.185897426828630152e+01
1.380299905026111446e+03 1.014767107755923448e+01
1.379646557507416219e+03 -6.845591356636119507e+00
1.378993296134662160e+03 -3.941647864563320613e+00
1.378340120898641544e+03 1.702382351131712435e+00
1.377687031790146648e+03 5.743738488586750179e+00
1.377034028799966109e+03 -2.751243374783937323e+00
1.376381111918895840e+03 2.475366569804842154e+00
1.375728281137728118e+03 6.436589877915711355e+00
1.375075536447260674e+03 -7.226553765613416225e+00
1.374422877838287604e+03 -3.767970943235948500e+00
1.373770305301610279e+03 5.055069127155950248e+00
1.373117818828030067e+03 2.137083586953988146e+00
1.372465418408346522e+03 4.123429605293809086e-01
1.371813104033362833e+03 -2.092245904033137371e+00
1.371160875693885828e+03 8.403927251926637254e+00
1.370508733380716876e+03 -4.255751749458934974e+00
1.369856677084668263e+03 -4.870024648547905066e+00
1.369204706796546816e+03 -1.995514462478109152e+01
1.368552822507161181e+03 -6.174794434186617664e+00
1.367901024207325463e+03 3.925950496000409247e-03
1.367249311887851945e+03 1.675330149234846688e+00
1.366597685539552913e+03 -1.253796909880334276e+01
1.365946145153247926e+03 -9.665716056024750813e+00
1.365294690719752907e+03 7.652683384431177238e+00
1.364643322229885598e+03 1.841537586132682591e+01
1.363992039674469197e+03 -4.506986521198276030e+00
1.363340843044321446e+03 -1.368791695871935765e+01
1.362689732330267361e+03 3.303912171770845418e+01
1.362038707523130142e+03 9.684409152097952014e-03
1.361387768613738444e+03 1.969780959062180870e+01
1.360736915592917285e+03 1.076776192860103976e+01
1.360086148451498957e+03 -1.330316245712889867e+01
1.359435467180306659e+03 -1.855162670119943158e+01
1.358784871770178142e+03 1.133651183987550937e+01
1.358134362211945700e+03 -2.122527900338460061e+00
1.357483938496439805e+03 2.243380150568219822e+00
1.356833600614501847e+03 1.197598024760422319e+01
1.356183348556962301e+03 -8.186709830424062417e+00
1.355533182314668011e+03 1.822933149433518096e+01
1.354883101878453090e+03 1.196917375935987948e+01
1.354233107239162564e+03 -1.241182647914647674e+01
1.353583198387637822e+03 -1.935434239806962964e+01
1.352933375314722070e+03 1.627225061581040677e+01
1.352283638011263974e+03 1.851597312184867050e+01
1.351633986468108560e+03 -3.493118060444520978e+01
1.350984420676108130e+03 -1.577267377715131325e+01
1.350334940626107709e+03 1.736764364416721307e+01
1.349685546308961420e+03 3.270557291814242706e+00
1.349036237715521565e+03 6.024571259336548579e+00
1.348387014836645903e+03 1.059558166517100197e+01
1.347737877663184918e+03 -4.415795219527172577e+00
1.347088826185998187e+03 -2.090222621112578238e+01
1.346439860395947107e+03 -1.818974124692446281e+01
1.345790980283885801e+03 -1.011890548930171363e+01
1.345142185840682941e+03 -1.859857236381723666e+01
1.344493477057196287e+03 3.050522840705274419e+01
1.343844853924290874e+03 -2.682280154271861949e+00
1.343196316432833555e+03 -4.255152612910399768e+01
1.342547864573693005e+03 -4.313306996742078070e+00
1.341899498337736077e+03 2.148177757351676220e+01
1.341251217715831444e+03 2.901054911140021630e+01
1.340603022698851419e+03 5.594844439716399442e+00
1.339954913277671949e+03 -2.316837672537754855e+01
1.339306889443163527e+03 8.013264886306974688e+01
1.338658951186203922e+03 2.956625557543846483e+01
1.338011098497669082e+03 2.721305118140158186e+01
1.337363331368440413e+03 1.816224580331929417e+01
1.336715649789395684e+03 -4.623360953047625799e+01
1.336068053751414482e+03 -9.706900207520031643e+01
1.335420543245381850e+03 -9.662821935067213985e+00
1.334773118262182834e+03 2.542981611395057584e+01
1.334125778792700658e+03 4.594287386548891305e+01
1.333478524827824003e+03 -1.058651345646040340e+02
1.332831356358441553e+03 -1.417954247912945576e+01
1.332184273375445628e+03 -6.323356153049599016e+01
1.331537275869723089e+03 2.328594164065346561e+01
1.330890363832168077e+03 7.884973281678036017e+01
1.330243537253676550e+03 2.675056733820037280e+00
1.329596796125142646e+03 3.777836371417437533e+01
1.328950140437464142e+03 3.179738205138235330e+01
1.328303570181538817e+03 3.379618364672786868e+01
1.327657085348268083e+03 2.065411067748523521e+01
1.327010685928551538e+03 -1.972569064397967509e+01
1.326364371913292416e+03 1.214812737408739096e+01
1.325718143293393950e+03 5.809587778720735507e+00
1.325072000059764832e+03 -1.441773045976072183e+02
1.324425942203310115e+03 -6.053793384313705417e+01
1.323779969714936669e+03 -5.157969779168566582e+00
1.323134082585556826e+03 -3.459615183153345441e+01
1.322488280806082912e+03 3.594805163594720199e+01
1.321842564367421801e+03 -5.593175550251390860e+01
1.321196933260493097e+03 -5.361004496835472821e+01
1.320551387476210948e+03 -6.231848873492369023e+01
1.319905927005493140e+03 1.555342663066742830e+02
1.319260551839255641e+03 -3.223120258459273657e+01
1.318615261968418054e+03 1.838701430359259703e+01
1.317970057383903622e+03 -5.372464420818286612e+01
1.317324938076637409e+03 -4.188404719353206929e+01
1.316679904037537199e+03 1.440346259577257904e+01
1.316034955257533511e+03 4.245404837036294765e+01
1.315390091727551408e+03 8.605708885618943427e+00
1.314745313438519588e+03 -1.060293533510687496e+02
1.314100620381366753e+03 -8.780930851764762224e+01
1.313456012547025239e+03 -6.471468055891369886e+01
1.312811489926425565e+03 -1.096681234297607119e+02
1.312167052510505528e+03 -4.619966673313415839e+01
1.311522700290195644e+03 -6.101084691711082364e+00
1.310878433256437347e+03 -1.094800818381445708e+02
1.310234251400166613e+03 -1.172892828700462360e+02
1.309590154712323056e+03 -3.159968210010545064e+00
1.308946143183846289e+03 2.248375025448969495e+02
1.308302216805683202e+03 3.597190685038852820e+01
1.307658375568771589e+03 -4.623007653624284785e+01
1.307014619464063799e+03 -1.760616613462429427e+02
1.306370948482501262e+03 -1.872960565892503837e+01
1.305727362615032689e+03 1.034867556550112511e+02
1.305083861852612245e+03 3.349717053935471256e+01
1.304440446186185000e+03 7.934582856084226421e+01
1.303797115606705120e+03 -8.669310482339801283e+00
1.303153870105128590e+03 8.056588937115546400e+01
1.302510709672409575e+03 4.283371216235208578e+01
1.301867634299502242e+03 1.286049338984354407e+01
1.301224643977368032e+03 4.666127698392153178e+01
1.300581738696964749e+03 2.042447355873278170e+01
1.299938918449253833e+03 -5.104060886846945522e+01
1.299296183225196728e+03 2.770764410467732120e+01
1.298653533015760331e+03 1.417257521820056354e+01
1.298010967811906085e+03 -1.805860065073846954e+02
1.297368487604600887e+03 -9.513196713022706774e+01
1.296726092384815274e+03 -2.075538079762877430e+01
1.296083782143514327e+03 -3.827488583458955418e+01
1.295441556871674038e+03 -2.153071526546418681e+02
1.294799416560263126e+03 9.944293040533707995e+01
1.294157361200257583e+03 -1.235942964024114872e+02
1.293515390782629765e+03 1.409201675472935449e+02
1.292873505298359305e+03 1.278933137249783236e+01
1.292231704738420376e+03 -1.503892070072064087e+02
1.291589989093796248e+03 -1.081647869548575613e+02
1.290948358355462915e+03 -7.359144391952126796e+01
1.290306812514405465e+03 4.599433959185704452e+02
1.289665351561608986e+03 -2.351939293076075899e+02
1.289023975488056749e+03 -1.395470688473278464e+01
1.288382684284735660e+03 -1.047864757633439865e+02
1.287741477942630809e+03 2.024080913532407067e+02
1.287100356452734559e+03 -5.808334908812757647e+01
1.286459319806035637e+03 2.493122646966214404e+02
1.285818367993528227e+03 2.596969002008939142e+01
1.285177501006204693e+03 -5.105195037766797554e+02
1.284536718835059219e+03 1.556521719811159414e+02
1.283896021471089625e+03 -3.557837398025574771e+01
1.283255408905290096e+03 -3.497736250845092627e+02
1.282614881128663910e+03 6.028288284132101182e+01
1.281974438132208888e+03 1.138642663751857498e+01
1.281334079906930128e+03 -1.541963856769464591e+01
1.280693806443827270e+03 -3.182679716821680813e+02
1.280053617733905412e+03 -7.368117407284977993e+00
1.279413513768175108e+03 2.386149975709909370e+02
1.278773494537637816e+03 9.351524513511188275e+01
1.278133560033305912e+03 6.003478117389795443e+01
1.277493710246189949e+03 -4.887056779841740308e+02
1.276853945167302300e+03 1.942253010856741184e+02
1.276214264787653519e+03 -3.450125467486168418e+02
1.275574669098259619e+03 -4.490028257366561206e+02
1.274935158090138430e+03 -2.570063523229630391e+02
1.274295731754304143e+03 2.248697582499802365e+02
1.273656390081780046e+03 -1.245060445411929493e+02
1.273017133063582150e+03 1.771884606953891961e+01
1.272377960690731925e+03 3.084975811120839921e+02
1.271738872954258113e+03 1.055150913086297066e+02
1.271099869845178546e+03 -2.056426606206798340e+02
1.270460951354523786e+03 7.090651623867381659e+01
1.269822117473318940e+03 -5.289517778157800620e+01
1.269183368192594571e+03 -1.875735707045902245e+02
1.268544703503377605e+03 4.665938580463484868e+02
1.267906123396702242e+03 -6.338823394521456578e+01
1.267267627863600865e+03 3.963534987176483781e+01
1.266629216895109494e+03 -1.048838952112005813e+02
1.265990890482262330e+03 -4.235710444848981524e+02
1.265352648616093575e+03 5.398796366263287183e+01
1.264714491287648343e+03 1.492968294242132004e+02
1.264076418487962655e+03 -5.158371927598692963e+01
1.263438430208077989e+03 -1.342487389149040098e+02
1.262800526439037640e+03 3.577900024526416534e+00
1.262162707171886723e+03 -3.552485602840557988e+01
1.261524972397672173e+03 -1.875831359571362782e+02
1.260887322107435466e+03 3.319016016826373061e+01
1.260249756292234451e+03 -4.670462245518584155e+01
1.259612274943110606e+03 1.035549265479950805e+02
1.258974878051116320e+03 -2.778520154466407348e+02
1.258337565607307624e+03 -3.611403031267131780e+01
1.257700337602738728e+03 -3.018988352962642807e+01
1.257063194028463840e+03 3.579667637289479671e+02
1.256426134875538992e+03 -2.298325158173016973e+02
1.255789160135023849e+03 -2.206285761326731176e+02
1.255152269797978079e+03 1.145227178103013799e+01
1.254515463855463167e+03 -1.501215386489856201e+02
1.253878742298540601e+03 4.925716921503358492e+01
1.253242105118273685e+03 -2.786973562349374447e+02
1.252605552305731180e+03 1.402140194598096343e+02
1.251969083851978212e+03 -4.647627454409420977e+01
1.251332699748083542e+03 6.952004128828764351e+01
1.250696399985114112e+03 -2.484308336935098964e+02
1.250060184554144143e+03 -1.536045583324800035e+01
1.249424053446246035e+03 -2.406264512314372155e+02
1.248788006652490367e+03 -7.725308383172207982e+01
1.248152044163956816e+03 1.496186923526778969e+02
1.247516165971717783e+03 -1.370854473633902728e+02
1.246880372066854761e+03 3.562186895140799834e+02
1.246244662440447428e+03 1.859297901743231023e+02
1.245609037083571820e+03 -1.458470918612140963e+02
1.244973495987316710e+03 8.107260212117209619e+01
1.244338039142763591e+03 -1.988863660312364345e+01
1.243702666540995779e+03 -4.201253187816031698e+01
1.243067378173100224e+03 -3.358823694688663295e+02
1.242432174030167516e+03 6.946068900609911623e+01
1.241797054103284609e+03 2.006896604141196008e+02
1.241162018383542090e+03 1.498585416041607630e+02
1.240527066862034189e+03 3.555217593639574147e+02
1.239892199529853315e+03 -6.275963357266747700e+00
1.239257416378093694e+03 5.230434136216177876e+01
1.238622717397853194e+03 -2.876310296052488411e+02
1.237988102580229679e+03 6.901368310000592601e+02
1.237353571916319197e+03 -1.373794826336601886e+02
1.236719125397226890e+03 -5.369337261729747297e+02
1.236084763014052442e+03 1.672563700530236588e+02
1.235450484757899176e+03 -8.750860163906982336e+01
1.234816290619870415e+03 7.893245642270942142e+01
1.234182180591078577e+03 -2.773736256509572513e+02
1.233548154662625166e+03 1.363687948336600755e+02
1.232914212825618961e+03 -2.965070979160484654e+01
1.232280355071176018e+03 -5.768394995521234847e+01
1.231646581390405117e+03 1.851768026902716997e+02
1.231012891774416858e+03 -2.561441531070783029e+01
1.230379286214329113e+03 -9.573883334272289858e+01
1.229745764701256121e+03 2.652732059136076828e+02
1.229112327226317575e+03 8.884364048877568365e+00
1.228478973780633169e+03 -2.662148023664597076e+02
1.227845704355320777e+03 6.826049323432823712e+01
1.227212518941501912e+03 3.358654624090910374e+02
1.226579417530299907e+03 -2.266964894820024767e+02
1.225946400112839910e+03 -2.650646465282003419e+02
1.225313466680247075e+03 -7.670453762578943291e+00
1.224680617223652007e+03 -8.716911096537285175e+01
1.224047851734178039e+03 1.155670265083852684e+02
1.223415170202959416e+03 2.881359730337929648e+01
1.222782572621128566e+03 4.528615675902941717e+01
1.222150058979812457e+03 2.140355251088707007e+02
1.221517629270152611e+03 -1.781997302210434384e+02
1.220885283483279636e+03 -1.889720934656527334e+02
1.220253021610333235e+03 2.770431878308827436e+02
1.219620843642451291e+03 8.532481386943024404e+01
1.218988749570773507e+03 1.762548497491717399e+02
1.218356739386443223e+03 -1.401751680011943506e+02
1.217724813080598324e+03 -9.542928098927973224e+01
1.217092970644389425e+03 -6.165923470353411631e+02
1.216461212068958048e+03 2.220932253087453603e+02
1.215829537345452991e+03 -2.618195991269129763e+02
1.215197946465019413e+03 -2.042245921519315459e+02
1.214566439418807931e+03 -1.559976680831428837e+02
1.213935016197974619e+03 4.536195617315821949e+01
1.213303676793666455e+03 -1.984998707133191829e+02
1.212672421197041331e+03 -1.254999701358795221e+02
1.212041249399253502e+03 -1.399616513848908994e+02
1.211410161391457223e+03 2.759366347513384099e+01
1.210779157164815842e+03 2.897741376540484453e+02
1.210148236710483616e+03 -7.878690881622273423e+01
1.209517400019623892e+03 -3.806589666090230821e+02
1.208886647083400021e+03 -2.833044483741375785e+01
1.208255977892973533e+03 -8.605068167425817194e+01
1.207625392439511415e+03 1.037238460852810249e+02
1.206994890714178837e+03 5.252818942189878015e+01
1.206364472708146423e+03 -1.331906269404321108e+01
1.205734138412581160e+03 -1.630632966625173310e+02
1.205103887818655494e+03 6.209479427686265041e+01
1.204473720917540049e+03 4.107294176048419843e+01
1.203843637700409090e+03 -3.188622536472225732e+01
1.203213638158438698e+03 -1.025859598264768806e+02
1.202583722282803137e+03 -6.535950458352269266e+01
1.201953890064683947e+03 1.531303525898861437e+02
1.201324141495255390e+03 4.438524361859226275e+00
1.200694476565702644e+03 -1.125646961994668089e+02
1.200064895267203610e+03 -1.278743446579055956e+02
1.199435397590945286e+03 -1.086891499961963632e+02
1.198805983528111028e+03 -5.874603247630103908e+01
1.198176653069887834e+03 2.929406469186543518e+02
1.197547406207462700e+03 -2.392522676593443123e+02
1.196918242932024441e+03 2.593397562080760821e+01
1.196289163234763691e+03 -6.832191408396535337e+01
1.195660167106871086e+03 -5.456760773556266031e+01
1.195031254539542715e+03 -6.221650256451776073e+01
1.194402425523969214e+03 2.792892196111887415e+02
1.193773680051352130e+03 1.605374459224318571e+02
1.193145018112882099e+03 8.708506213483026670e+01
1.192516439699764305e+03 3.057869943109349151e+02
1.191887944803194841e+03 3.218158008048337138e+01
1.191259533414378893e+03 6.901234653255950491e+01
1.190631205524516190e+03 5.743619071592399905e+02
1.190002961124813737e+03 -1.181096135218003838e+02
1.189374800206473083e+03 1.684087508535796474e+01
1.188746722760708508e+03 -4.549260679411970543e+00
1.188118728778719742e+03 7.955052978751946569e+01
1.187490818251726523e+03 -4.531803025165371146e+00
1.186862991170932219e+03 9.880188482869876054e+01
