# Supplementary material for: Elevated concentrations cause upright alpha-synuclein conformation at lipid interfaces
Source: Nat Commun. 2023 Sep 18;14:5731. doi: 10.1038/s41467-023-39843-1 (PMC10507035; doi:10.1038/s41467-023-39843-1)
Supplement: Supplementary file 3 — Source Data [file 41467_2023_39843_MOESM3_ESM.zip › Source Data file/FigureS3/C/aS-DPPG_50uM-reproduction-NoFiltration_t = 38.33 to 39.33 hr_NormedToMaxOfAmideISSP.txt]

2.303734463863343990e+03 -3.806541478248704635e+01
2.302961100516073202e+03 2.741835861408643282e+01
2.302187836495217198e+03 1.076523315785281198e+01
2.301414671789645581e+03 -5.743341547387569967e+00
2.300641606388224318e+03 -1.549331257691296493e+01
2.299868640279824831e+03 -4.783326382458672477e+00
2.299095773453316724e+03 9.493308353095393226e-01
2.298323005897578696e+03 1.721647777433673587e+00
2.297550337601480351e+03 -6.196718252293402784e+00
2.296777768553902206e+03 -9.592256008017214342e+00
2.296005298743721141e+03 -1.384618651645328313e+01
2.295232928159812218e+03 5.218056353216574905e+00
2.294460656791063229e+03 -1.074023464650081117e+01
2.293688484626352874e+03 2.127919968059119427e+01
2.292916411654567128e+03 9.314543290640243001e+00
2.292144437864588326e+03 -1.763275167448700032e+01
2.291372563245306083e+03 4.224738910761623778e+00
2.290600787785611828e+03 -2.488095664224555303e+00
2.289829111474389720e+03 1.495421735672963948e+01
2.289057534300536645e+03 -8.999637473989755776e+00
2.288286056252940398e+03 -1.200598466104956463e+00
2.287514677320499686e+03 -1.605627388085384766e+01
2.286743397492111399e+03 -6.721273751376419803e-01
2.285972216756672424e+03 1.042867521230076200e+01
2.285201135103079650e+03 5.691527817956983704e+00
2.284430152520235424e+03 3.424936121036385117e+00
2.283659268997043910e+03 -5.213012098676897743e+00
2.282888484522407452e+03 1.552516515064050751e+01
2.282117799085232036e+03 -7.262075211291795895e+00
2.281347212674421826e+03 -5.194258455392729346e+00
2.280576725278890081e+03 -5.261807014171718144e+00
2.279806336887540965e+03 3.088212713519601138e+00
2.279036047489289558e+03 4.382026547876678002e+00
2.278265857073050938e+03 2.273516279095426196e+00
2.277495765627734727e+03 1.267391792381915350e+00
2.276725773142261460e+03 7.720463422474818094e-01
2.275955879605542577e+03 8.005522937455184618e+00
2.275186085006502253e+03 1.296024480495392517e+01
2.274416389334062842e+03 -4.289727719060624445e+00
2.273646792577141241e+03 -3.532441382080236725e+00
2.272877294724663443e+03 -5.456214843981808116e+00
2.272107895765555440e+03 3.896256038704780433e+00
2.271338595688741407e+03 8.973345293302262604e+00
2.270569394483152792e+03 8.583799907186966394e+00
2.269800292137719225e+03 7.598811287008140347e+00
2.269031288641366700e+03 1.193835260787497354e+01
2.268262383983035761e+03 3.199087180826196697e+00
2.267493578151652400e+03 -1.715140003340339003e+00
2.266724871136160800e+03 -1.500068236073052397e+00
2.265956262925490591e+03 -2.329556208434508591e+01
2.265187753508585956e+03 4.765548330139482758e+00
2.264419342874387439e+03 -1.358338358229690890e+01
2.263651031011833766e+03 -2.407134126418926456e+01
2.262882817909867299e+03 7.844523783930644756e-01
2.262114703557437679e+03 -8.440182660363072742e+00
2.261346687943489087e+03 -1.534749371966310072e+01
2.260578771056969344e+03 -1.670651179226382510e+01
2.259810952886826271e+03 1.481218813930309297e+00
2.259043233422013145e+03 1.520201098625442881e+01
2.258275612651483243e+03 1.535266219748194105e+00
2.257508090564189843e+03 -8.913668491423299756e+00
2.256740667149086221e+03 -1.023350018094060232e+01
2.255973342395132931e+03 -1.664520390173621855e+00
2.255206116291286889e+03 -9.905198595686025564e-01
2.254438988826506829e+03 1.700704298165869988e+00
2.253671959989755123e+03 -1.041637213011608232e+01
2.252905029769999601e+03 -5.641662667487911342e+00
2.252138198156198996e+03 8.523793880236441467e+00
2.251371465137321138e+03 -9.972485350810888605e+00
2.250604830702335676e+03 -2.675565096230219542e+00
2.249838294840208619e+03 -1.249424337230548865e+01
2.249071857539915072e+03 -7.844015919905749534e+00
2.248305518790422866e+03 5.841867039024578601e-01
2.247539278580708924e+03 5.686758859405627309e-01
2.246773136899746532e+03 3.596692967975329669e+00
2.246007093736514435e+03 7.585109808990124769e+00
2.245241149079989555e+03 -2.977029200223472838e+00
2.244475302919152455e+03 -6.145115070076992758e+00
2.243709555242985516e+03 1.551470353442186978e+00
2.242943906040469301e+03 -8.695060155936127799e+00
2.242178355300591647e+03 2.328337338369685927e+00
2.241412903012336756e+03 -6.400568455191872452e+00
2.240647549164688826e+03 -4.771068701433605064e+00
2.239882293746642972e+03 -6.802433228550095468e-01
2.239117136747185214e+03 -4.202121085023700964e+00
2.238352078155308845e+03 4.013859636089757821e+00
2.237587117960008982e+03 7.541474032074977352e+00
2.236822256150277099e+03 -3.859118349122791614e+00
2.236057492715113767e+03 -8.162384792175428672e+00
2.235292827643517739e+03 -6.318612879232095025e+00
2.234528260924482311e+03 4.031724811608155434e+00
2.233763792547013509e+03 7.790733299569612136e+00
2.232999422500115543e+03 -6.427195633087168680e+00
2.232235150772790803e+03 4.987895486342905471e+00
2.231470977354043498e+03 -4.035517162696402593e+00
2.230706902232879656e+03 1.843071510161599924e-01
2.229942925398314401e+03 -4.830831853136893450e+00
2.229179046839351940e+03 1.246485577132101952e+00
2.228415266545003760e+03 -4.568786408540792543e+00
2.227651584504288621e+03 -5.291424795916285007e+00
2.226888000706219827e+03 -6.405236568149543785e+00
2.226124515139808864e+03 1.114038130249223046e+00
2.225361127794079948e+03 -1.043214586795422072e+01
2.224597838658048204e+03 -1.162051004113014097e+00
2.223834647720736029e+03 3.742106609711105758e+00
2.223071554971165824e+03 -1.472367830105986153e-01
2.222308560398359987e+03 -7.544231699689363246e+00
2.221545663991348192e+03 7.035364577890862670e+00
2.220782865739152840e+03 -5.445789461114530994e+00
2.220020165630805423e+03 6.033056596280163220e+00
2.219257563655333797e+03 -2.843205835275544602e-01
2.218495059801771276e+03 -2.527020844678575351e+00
2.217732654059149354e+03 -1.186139683457694827e-01
2.216970346416504981e+03 2.964318102122348808e+00
2.216208136862869651e+03 9.019733318383176268e-01
2.215446025387287591e+03 -1.302402722843031935e+00
2.214684011978793933e+03 1.280090920905767149e+00
2.213922096626429266e+03 1.400736963902432075e+00
2.213160279319235997e+03 -3.326116233544595513e+00
2.212398560046258353e+03 5.642713509001047179e-01
2.211636938796540562e+03 -4.876723747595123726e+00
2.210875415559132307e+03 -8.478458666792580978e-01
2.210113990323077815e+03 4.078201225200623892e-01
2.209352663077430407e+03 1.945674501608569251e+00
2.208591433811237948e+03 -5.649002583296105051e+00
2.207830302513557399e+03 -3.971219913129559131e+00
2.207069269173436624e+03 4.661660760218929056e+00
2.206308333779938039e+03 4.376473746724540703e+00
2.205547496322118604e+03 3.920855756075432907e+00
2.204786756789029823e+03 -2.093798677326450974e+00
2.204026115169743207e+03 4.404759460351564959e-02
2.203265571453308439e+03 -6.761335763834395607e+00
2.202505125628800670e+03 -2.064336171803439424e+00
2.201744777685276858e+03 -7.758476855311160492e+00
2.200984527611806698e+03 -1.396336915957917979e+00
2.200224375397458061e+03 -1.637620440743332129e+00
2.199464321031297004e+03 8.550358118430325671e-01
2.198704364502398676e+03 -1.678297660669453073e+00
2.197944505799836406e+03 3.244606782507839515e+00
2.197184744912681708e+03 -1.498360611674628140e-01
2.196425081830009731e+03 1.036123641282942653e+00
2.195665516540895624e+03 3.133804760891104824e+00
2.194906049034425450e+03 4.187341102155770045e+00
2.194146679299672542e+03 -2.128607304239369835e+00
2.193387407325721142e+03 -1.729050119510850303e+00
2.192628233101651858e+03 -6.835873781183585685e+00
2.191869156616554392e+03 2.486939824791387199e+00
2.191110177859509349e+03 4.550237629179938459e+00
2.190351296819606432e+03 -8.347417170554851662e-01
2.189592513485937161e+03 -4.926838546873275604e+00
2.188833827847591238e+03 1.346211107977481891e+00
2.188075239893658363e+03 -8.263699952578739127e-01
2.187316749613233696e+03 1.301580293624262641e-01
2.186558356995414215e+03 -5.108284549649920736e-01
2.185800062029295077e+03 -6.139947637031414329e-01
2.185041864703973260e+03 5.994294292951688696e+00
2.184283765008551200e+03 3.151406340942949136e+00
2.183525762932131329e+03 1.786658819820773791e+00
2.182767858463812445e+03 1.964827204287165729e+00
2.182010051592700620e+03 2.422324918726797005e+00
2.181252342307900108e+03 2.595809724591287004e+00
2.180494730598524256e+03 -1.384138702756557704e+00
2.179737216453673682e+03 -6.590014813555389317e-01
2.178979799862465370e+03 5.929646394118377739e-02
2.178222480814009032e+03 1.668016407853601502e+00
2.177465259297418015e+03 -1.064741557975038333e+00
2.176708135301807488e+03 1.659809588027813643e+00
2.175951108816292617e+03 -1.010372663524933046e+00
2.175194179829992208e+03 -3.338995818379038028e+00
2.174437348332026886e+03 -1.448445517113713388e-01
2.173680614311517274e+03 -1.680336919278125896e+00
2.172923977757583998e+03 4.632294441693661113e+00
2.172167438659354957e+03 4.065962537232877594e+00
2.171410997005952595e+03 4.243740252694643722e+00
2.170654652786504812e+03 -1.745748478750908994e+00
2.169898405990139509e+03 3.174182479764994014e+00
2.169142256605988223e+03 -1.221246147506204471e-01
2.168386204623182493e+03 -1.978602159718313880e+00
2.167630250030855677e+03 8.450761286152251861e-01
2.166874392818139313e+03 -8.747343503025957201e-01
2.166118632974174034e+03 2.824060880763394898e+00
2.165362970488093197e+03 -9.392956988618355041e-01
2.164607405349041073e+03 1.390012761306408828e+00
2.163851937546152840e+03 8.037116818698923915e-01
2.163096567068576405e+03 1.218105996087935239e+00
2.162341293905452403e+03 1.920012351472810463e+00
2.161586118045925105e+03 -1.847581305613517300e+00
2.160831039479142419e+03 -2.534762588134448880e+00
2.160076058194252255e+03 -1.608614667110001839e-01
2.159321174180406160e+03 -1.139088277933399951e+00
2.158566387426755682e+03 -4.590825228785599399e-01
2.157811697922450549e+03 2.304961021652607300e+00
2.157057105656645945e+03 2.151007196535657806e-01
2.156302610618500694e+03 -9.845770190212103090e-01
2.155548212797169981e+03 -2.307848086698480294e+00
2.154793912181812630e+03 4.254503823724542499e-01
2.154039708761589281e+03 1.491692585901291057e+00
2.153285602525660579e+03 1.272789706275926580e+00
2.152531593463194440e+03 -1.007414326363214263e+00
2.151777681563349688e+03 -9.318839843763276898e-01
2.151023866815296060e+03 1.224911641286720698e+00
2.150270149208203293e+03 -3.966937995484834945e-01
2.149516528731235667e+03 -3.532821556639447191e-01
2.148763005373572014e+03 -5.505008417385828245e-01
2.148009579124376614e+03 -9.587658369293604599e-01
2.147256249972826481e+03 -1.250530089956684687e+00
2.146503017908102265e+03 -1.120201689496751252e+00
2.145749882919371885e+03 5.768921633859984688e-01
2.144996844995821448e+03 1.224126074044800561e+00
2.144243904126627967e+03 1.938562166523300823e+00
2.143491060300973913e+03 -1.158589091210132510e-01
2.142738313508041756e+03 -3.701208528027564726e-01
2.141985663737015784e+03 -2.010471113469122884e+00
2.141233110977082106e+03 2.012255774052474244e+00
2.140480655217426829e+03 -4.356751223784058880e-01
2.139728296447245157e+03 1.063704852088620312e+00
2.138976034655719559e+03 -2.173248132608236460e+00
2.138223869832050696e+03 5.807173808621086258e-02
2.137471801965426494e+03 -2.224241824451745342e-01
2.136719831045042156e+03 1.081669126636235267e+00
2.135967957060096523e+03 -7.788356721811506844e-01
2.135216179999788437e+03 -1.431192698711846178e-01
2.134464499853316738e+03 5.542732319747046832e-01
2.133712916609882086e+03 -1.001425859051481515e+00
2.132961430258686960e+03 -1.257109304263249738e-01
2.132210040788939295e+03 2.034226623568468617e-01
2.131458748189837934e+03 -2.328079945814089502e+00
2.130707552450596268e+03 6.180463031476945979e-01
2.129956453560418595e+03 2.091341477421285733e-01
2.129205451508520127e+03 -5.653571730824911157e-01
2.128454546284110620e+03 3.608595282623521805e-01
2.127703737876405285e+03 -4.305053830492310829e-01
2.126953026274613876e+03 -3.239189883761559585e-01
2.126202411467957063e+03 -8.857024352402547152e-01
2.125451893445651876e+03 1.288846807510173609e-01
2.124701472196917166e+03 -1.544820178538762523e+00
2.123951147710973601e+03 4.756022473785131988e-01
2.123200919977043668e+03 -7.105482004896163106e-01
2.122450788984351675e+03 6.313835658220563474e-01
2.121700754722123747e+03 -4.174508555391869685e-02
2.120950817179587830e+03 -1.410012591477676491e-01
2.120200976345970048e+03 1.090357978898908398e+00
2.119451232210500166e+03 -4.240690469908155874e-02
2.118701584762413404e+03 5.593937671314703763e-01
2.117952033990937707e+03 9.226101884431645583e-01
2.117202579885311934e+03 4.985433145626775309e-01
2.116453222434769486e+03 8.995396411047353880e-01
2.115703961628549223e+03 1.695439475994245049e+00
2.114954797455888183e+03 -6.985257059676906743e-02
2.114205729906030683e+03 1.541902449544176434e+00
2.113456758968213762e+03 5.207251272797697172e-01
2.112707884631687193e+03 -5.706658160406097302e-01
2.111959106885691654e+03 1.175484864466360968e-01
2.111210425719475097e+03 9.053918003907629464e-02
2.110461841122283658e+03 1.174210225985668488e-01
2.109713353083370748e+03 -5.815190888596550867e-01
2.108964961591986139e+03 2.726295553156027340e-01
2.108216666637383241e+03 -5.843969469487757529e-01
2.107468468208811828e+03 -6.884687149333148515e-01
2.106720366295530766e+03 5.602277949435723048e-02
2.105972360886798924e+03 4.073340667604002374e-01
2.105224451971873350e+03 -2.048674518146722254e-04
2.104476639540012911e+03 -4.025295825530632587e-01
2.103728923580481933e+03 9.210256496265319948e-01
2.102981304082541101e+03 -1.091185455919470720e-01
2.102233781035458378e+03 -2.443034208368927152e-01
2.101486354428498089e+03 4.071585447545464365e-01
2.100739024250926377e+03 -5.651396735578524400e-01
2.099991790492014843e+03 -1.003709461708059525e+00
2.099244653141035087e+03 4.202565149546247381e-01
2.098497612187256891e+03 1.419705238946212533e-01
2.097750667619953674e+03 4.555871398035499231e-01
2.097003819428404313e+03 9.153316437016951745e-01
2.096257067601884046e+03 -1.005790215556652933e+00
2.095510412129668111e+03 -9.808560516772636406e-01
2.094763853001040843e+03 -4.421347103027192804e-01
2.094017390205281117e+03 -5.379439864120784121e-01
2.093271023731673267e+03 8.922527365089316653e-01
2.092524753569497989e+03 -1.115382072211172026e+00
2.091778579708048710e+03 5.445602249104716797e-02
2.091032502136604307e+03 8.636916102116364291e-01
2.090286520844458209e+03 8.566128415628836423e-01
2.089540635820902025e+03 -8.851327424737090999e-01
2.088794847055225546e+03 -5.458138122320335128e-01
2.088049154536722199e+03 -5.023663289325659420e-01
2.087303558254687232e+03 7.022759228472921222e-01
2.086558058198415893e+03 1.643918230885232368e-01
2.085812654357207066e+03 -3.784207870679801577e-01
2.085067346720361456e+03 6.208970073458558447e-01
2.084322135277181587e+03 -9.620969413939211012e-01
2.083577020016962706e+03 -5.994575278830177600e-02
2.082832000929018250e+03 -8.673025835873041656e-01
2.082087078002647104e+03 -1.633325639494461190e-01
2.081342251227157249e+03 -7.736967337786919696e-01
2.080597520591860302e+03 1.124887826687610837e-01
2.079852886086062426e+03 2.787657405333009430e-01
2.079108347699075239e+03 -9.669952443098835115e-02
2.078363905420215815e+03 5.369665194382629014e-01
2.077619559238795773e+03 -7.218076742591293671e-02
2.076875309144134008e+03 -9.121190861178785081e-02
2.076131155125543955e+03 -8.196405939356524728e-01
2.075387097172346330e+03 -3.427863965677776514e-01
2.074643135273861844e+03 9.585726642251035656e-01
2.073899269419414850e+03 2.028846058636888106e-01
2.073155499598326060e+03 -1.624710989833070829e-01
2.072411825799921644e+03 2.355395402935950844e-01
2.071668248013525954e+03 -6.021072324803373732e-01
2.070924766228470617e+03 1.030196401787883520e+00
2.070181380434085440e+03 8.422126513576218276e-02
2.069438090619696595e+03 -1.051413025842995008e+00
2.068694896774642984e+03 -3.947167331478023677e-01
2.067951798888252597e+03 7.979743875728356750e-01
2.067208796949867974e+03 2.739472678397980240e-02
2.066465890948822562e+03 -4.594700412974873083e-01
2.065723080874453444e+03 6.257683604667368948e-02
2.064980366716103163e+03 -9.275492925166723968e-01
2.064237748463112439e+03 1.041972624864624490e-02
2.063495226104825633e+03 2.680209401544734679e-02
2.062752799630587106e+03 1.084800166539592742e-01
2.062010469029741216e+03 -8.696076169775626696e-02
2.061268234291637782e+03 2.054516843875235921e-01
2.060526095405624801e+03 1.078056451768749785e-01
2.059784052361055728e+03 -2.239728093190632430e-01
2.059042105147280381e+03 -8.233591771948031157e-01
2.058300253753650395e+03 -4.717780780065787827e-01
2.057558498169524682e+03 -3.353455154222074741e-01
2.056816838384260336e+03 3.098854861817488815e-01
2.056075274387212630e+03 3.881298119471854324e-01
2.055333806167744115e+03 2.624060592575888085e-01
2.054592433715215520e+03 4.737861160321268916e-01
2.053851157018985759e+03 2.303475600312325788e-01
2.053109976068424658e+03 -6.022441013409085553e-01
2.052368890852894765e+03 1.237315897917541513e-01
2.051627901361762270e+03 -4.535841367334083607e-01
2.050887007584402454e+03 7.957381986411803387e-01
2.050146209510177869e+03 3.417780795183657516e-01
2.049405507128465615e+03 -5.891725289241916963e-01
2.048664900428635519e+03 1.444181390084043892e-01
2.047924389400066502e+03 2.222749426230070935e-01
2.047183974032130209e+03 -2.372580561201042271e-01
2.046443654314209198e+03 -2.733113774329938850e-01
2.045703430235678752e+03 4.381516922582874285e-01
2.044963301785919612e+03 -8.640350407237104048e-04
2.044223268954317973e+03 -3.972037830051147050e-02
2.043483331730254577e+03 1.288122959395655298e-01
2.042743490103117438e+03 -4.811073311115414142e-01
2.042003744062290934e+03 -3.066881546148938487e-01
2.041264093597163082e+03 -5.590896235148768989e-01
2.040524538697127355e+03 -1.555473458248251284e-01
2.039785079351573586e+03 -3.509699329062906936e-02
2.039045715549891611e+03 8.127533261219449523e-02
2.038306447281480359e+03 1.162156549162364494e-01
2.037567274535731485e+03 -7.889491893710665060e-02
2.036828197302047556e+03 4.271519377796091366e-01
2.036089215569822045e+03 1.757700252597233781e-01
2.035350329328457519e+03 1.976610889466938192e-01
2.034611538567358366e+03 3.289140396373164688e-01
2.033872843275925334e+03 4.237253185111528597e-01
2.033134243443562809e+03 1.832890924788693199e-01
2.032395739059680636e+03 9.657399164891836141e-02
2.031657330113683201e+03 2.009182665886747321e-01
2.030919016594980349e+03 5.423859896748438325e-02
2.030180798492985559e+03 -9.376124577799049842e-01
2.029442675797108677e+03 3.020786171574745271e-01
2.028704648496765003e+03 -3.806116509899464262e-01
2.027966716581371657e+03 2.092363100594880378e-03
2.027228880040342119e+03 1.835045579837152330e-01
2.026491138863097149e+03 1.016515194336678751e-01
2.025753493039057503e+03 5.809774228840911547e-01
2.025015942557640301e+03 -3.648043975822297669e-01
2.024278487408273577e+03 1.933162002969308346e-01
2.023541127580379907e+03 4.448930444980056520e-01
2.022803863063383687e+03 -3.501905072566690591e-01
2.022066693846716589e+03 -2.475653234130500979e-02
2.021329619919804827e+03 1.673657510024612050e-01
2.020592641272076435e+03 2.111676450115972450e-02
2.019855757892966722e+03 -7.615401932529903828e-01
2.019118969771909178e+03 -3.245652024429413612e-02
2.018382276898340933e+03 1.003835148885444672e-01
2.017645679261691839e+03 -1.897224535056148964e-01
2.016909176851406301e+03 7.323413606821235766e-02
2.016172769656921446e+03 -5.686705112196788897e-02
2.015436457667678042e+03 1.753777319087729269e-01
2.014700240873120492e+03 2.421501248667912165e-01
2.013964119262687746e+03 7.978006080687234658e-02
2.013228092825831482e+03 -1.470090510332984768e-01
2.012492161551996105e+03 1.033574143664412887e-01
2.011756325430631478e+03 -2.008992208943649604e-01
2.011020584451185641e+03 1.008778636898531589e-01
2.010284938603110277e+03 -4.398425978678768139e-02
2.009549387875860702e+03 9.078191658462038405e-02
2.008813932258886780e+03 -1.955227823245311164e-02
2.008078571741651103e+03 3.290763456618102101e-01
2.007343306313607172e+03 5.755996058573095708e-02
2.006608135964213943e+03 -6.397960833064408881e-02
2.005873060682935829e+03 -7.083780799961922336e-02
2.005138080459229968e+03 -3.807443973461577258e-01
2.004403195282562592e+03 3.119289472000775776e-01
2.003668405142398115e+03 9.232106079856639003e-02
2.002933710028202768e+03 1.206271158138938621e-01
2.002199109929446422e+03 1.699894783275787691e-01
2.001464604835595310e+03 2.580539980026179056e-02
2.000730194736122940e+03 1.390402888397597736e-01
1.999995879620502819e+03 8.881822751015699957e-02
1.999261659478206639e+03 1.367536032016342107e-01
1.998527534298711544e+03 1.139926004380113940e-02
1.997793504071494681e+03 7.969235830923339370e-02
1.997059568786036834e+03 7.232128115811922719e-02
1.996325728431811513e+03 9.180410283728429599e-02
1.995591982998306776e+03 7.149565400204660470e-02
1.994858332475001589e+03 -6.122422637770554704e-02
1.994124776851384013e+03 -3.464054688113451380e-02
1.993391316116934831e+03 -8.053802027097617389e-02
1.992657950261149381e+03 3.919498762588141672e-01
1.991924679273510264e+03 -7.783629739221382265e-03
1.991191503143511000e+03 6.752507819490652374e-02
1.990458421860645103e+03 1.101789691248110381e-01
1.989725435414402455e+03 -8.638460544653517315e-02
1.988992543794282028e+03 2.691378743313699862e-01
1.988259746989775522e+03 -2.793383514304363935e-01
1.987527044990383729e+03 -5.419491853702464862e-02
1.986794437785609261e+03 -3.599791866743187740e-02
1.986061925364949275e+03 -1.406744160566432977e-01
1.985329507717908200e+03 2.376785928158037797e-01
1.984597184833988649e+03 -2.583320713793134660e-01
1.983864956702698692e+03 7.952643154428687411e-02
1.983132823313544577e+03 1.917348129764070430e-01
1.982400784656030737e+03 -6.259222704047297248e-02
1.981668840719672517e+03 1.397475177263493296e-01
1.980936991493981623e+03 3.304431757311970114e-02
1.980205236968469762e+03 -1.924140528115087789e-01
1.979473577132646824e+03 -5.453926054200957144e-05
1.978742011976039066e+03 4.856799826957485661e-02
1.978010541488154558e+03 -4.167943948779535002e-01
1.977279165658517741e+03 -1.692543720677494312e-01
1.976547884476649415e+03 1.108170341935109521e-01
1.975816697932066745e+03 -1.144390144879883220e-01
1.975085606014299628e+03 3.650962263376551081e-02
1.974354608712868867e+03 -1.395139239216774685e-01
1.973623706017302538e+03 -1.312192826224416742e-01
1.972892897917128721e+03 1.065001273830089440e-01
1.972162184401877312e+03 1.357886610688944229e-01
1.971431565461080027e+03 -1.649378082742075924e-01
1.970701041084268581e+03 3.168393771913708412e-01
1.969970611260974692e+03 6.209263538201171368e-04
1.969240275980740989e+03 2.604524839175189066e-01
1.968510035233097369e+03 1.536478142281868554e-02
1.967779889007584643e+03 1.075485584387345789e-01
1.967049837293743622e+03 1.596382149068653056e-01
1.966319880081116935e+03 1.787644625369242124e-01
1.965590017359245394e+03 -1.695428101009573696e-01
1.964860249117677085e+03 9.580129385155020105e-02
1.964130575345954639e+03 4.346716878149217700e-02
1.963400996033624324e+03 -7.334425325539078999e-02
1.962671511170241502e+03 -2.064399637632782503e-01
1.961942120745350621e+03 2.346131581788457321e-01
1.961212824748507046e+03 1.475930322632596457e-02
1.960483623169262501e+03 8.695747490785232792e-02
1.959754515997175986e+03 1.463933252587192729e-02
1.959025503221799227e+03 1.521930943340758235e-01
1.958296584832693043e+03 1.109706828265607931e-01
1.957567760819416435e+03 1.486510396091640929e-01
1.956839031171528404e+03 1.898456051191005356e-01
1.956110395878595227e+03 1.934926480987654296e-01
1.955381854930179543e+03 1.003464031399271678e-01
1.954653408315847628e+03 -1.176288349866906058e-01
1.953925056025163940e+03 -9.558135921570448668e-02
1.953196798047700213e+03 -1.910000458361291176e-01
1.952468634373024543e+03 -2.184763853895909658e-01
1.951740564990708663e+03 -2.499971966920212230e-01
1.951012589890327945e+03 -2.725516005394699737e-01
1.950284709061454123e+03 -2.257348521516146511e-01
1.949556922493662569e+03 -2.484241806095113247e-01
1.948829230176534111e+03 1.847973871067742080e-01
1.948101632099647759e+03 6.111512965525969093e-02
1.947374128252580704e+03 3.341071118314586225e-02
1.946646718624917412e+03 -8.385068960169046737e-02
1.945919403206240531e+03 1.984199666548706713e-03
1.945192181986138166e+03 1.348234844178181936e-02
1.944465054954191146e+03 4.406599132868302404e-02
1.943738022099991213e+03 1.083554489011991223e-01
1.943011083413128290e+03 1.304636124056015312e-01
1.942284238883190483e+03 2.773966377609415335e-01
1.941557488499776809e+03 -1.182184227955666023e-01
1.940830832252473556e+03 5.802412576822177370e-02
1.940104270130877921e+03 -1.608362313382957071e-02
1.939377802124592563e+03 1.645674988359265567e-01
1.938651428223209223e+03 -1.071513122073870922e-01
1.937925148416330558e+03 -1.574695261233107976e-02
1.937198962693561043e+03 -9.857739632086429116e-02
1.936472871044499698e+03 -7.732786591967008571e-02
1.935746873458750997e+03 -3.143688008694667246e-02
1.935020969925924874e+03 1.399891872070039255e-02
1.934295160435623984e+03 -4.471172280959135985e-03
1.933569444977458261e+03 6.179415114728448177e-02
1.932843823541041274e+03 2.114993141128794218e-01
1.932118296115984776e+03 -8.081590818698533574e-02
1.931392862691896880e+03 6.453480429533720031e-02
1.930667523258398433e+03 1.645871443412951496e-01
1.929942277805103004e+03 4.725102293431528849e-02
1.929217126321631440e+03 4.363200754468635895e-02
1.928492068797599131e+03 1.483492517501829033e-01
1.927767105222630562e+03 -5.442985473362783183e-02
1.927042235586346578e+03 -3.713579591136629832e-01
1.926317459878369846e+03 9.436383688667856692e-03
1.925592778088330306e+03 -4.985361419767962710e-02
1.924868190205850624e+03 2.217818694499646137e-01
1.924143696220558923e+03 1.652238266994130178e-01
1.923419296122086962e+03 2.446307454608683540e-01
1.922694989900066503e+03 2.397950852369018504e-01
1.921970777544131124e+03 -2.273948716899372793e-02
1.921246659043912587e+03 4.398687651192618314e-02
1.920522634389049927e+03 1.280388114838279523e-01
1.919798703569176723e+03 -3.415836222979834903e-03
1.919074866573935651e+03 1.428049535715112117e-01
1.918351123392963927e+03 1.302772454181104211e-01
1.917627474015906046e+03 1.055633428130506452e-01
1.916903918432404680e+03 -3.104506688777193199e-03
1.916180456632102505e+03 1.269245657115982973e-01
1.915457088604651290e+03 2.585146265756372852e-01
1.914733814339691889e+03 2.510286152326429709e-01
1.914010633826877893e+03 -6.680713101291452238e-02
1.913287547055861069e+03 2.739390307220667189e-02
1.912564554016291368e+03 2.595721318529940480e-01
1.911841654697820559e+03 6.918280814493996123e-02
1.911118849090111325e+03 8.080141018868425284e-02
1.910396137182815437e+03 8.650446793240189336e-02
1.909673518965590119e+03 1.776559087671397696e-01
1.908950994428098056e+03 7.094809075721168756e-02
1.908228563559998292e+03 1.490245786792982786e-02
1.907506226350953511e+03 -5.478348565713286183e-02
1.906783982790633672e+03 1.047667413616015092e-01
1.906061832868697820e+03 1.207386615603452985e-02
1.905339776574814096e+03 2.042002402261640093e-01
1.904617813898652457e+03 9.764942986802462033e-02
1.903895944829884684e+03 -1.378773057206324204e-02
1.903174169358182553e+03 2.010243995045220000e-01
1.902452487473217843e+03 1.618424054956404401e-01
1.901730899164664152e+03 5.119717559238895488e-02
1.901009404422200532e+03 9.001910884464570106e-02
1.900288003235502401e+03 3.668160746717277071e-02
1.899566695594250632e+03 -4.814157217531910352e-03
1.898845481488124278e+03 1.243119528943559676e-01
1.898124360906806032e+03 2.541019308971000437e-02
1.897403333839982224e+03 1.390138693840903550e-01
1.896682400277333727e+03 4.120829813331552960e-02
1.895961560208552328e+03 1.433728976053004998e-02
1.895240813623320719e+03 1.952989381784534517e-01
1.894520160511332506e+03 2.275636525054091919e-01
1.893799600862277657e+03 2.901091304798844583e-01
1.893079134665846141e+03 1.473435530854411146e-01
1.892358761911738839e+03 9.506351403362056640e-02
1.891638482589643900e+03 1.525937679632320687e-01
1.890918296689264025e+03 -3.289814401041903785e-02
1.890198204200294640e+03 1.802116612599448109e-01
1.889478205112436626e+03 3.688609529152779131e-03
1.888758299415390866e+03 1.602672863048177354e-01
1.888038487098861879e+03 5.205595383461669029e-02
1.887318768152556004e+03 3.156030524915341001e-02
1.886599142566175942e+03 1.449231259576004016e-01
1.885879610329428033e+03 -5.396386975162399680e-02
1.885160171432025891e+03 4.856348864371227286e-02
1.884440825863677674e+03 6.324467021396894262e-02
1.883721573614096997e+03 1.147073962518374429e-01
1.883002414672993837e+03 8.714734402591346740e-02
1.882283349030087265e+03 6.239262180780217465e-02
1.881564376675092717e+03 2.879947445338560952e-01
1.880845497597725625e+03 8.355031012189004236e-02
1.880126711787706881e+03 1.239992042161487673e-01
1.879408019234761014e+03 8.599495876227488539e-03
1.878689419928603456e+03 1.893131547006925430e-01
1.877970913858966014e+03 1.032200134152043564e-01
1.877252501015567759e+03 -3.614956727360617988e-02
1.876534181388136858e+03 1.490635898849355934e-01
1.875815954966406935e+03 1.739377063399228096e-01
1.875097821740102518e+03 1.173912518655830656e-01
1.874379781698955412e+03 8.461355468153497483e-02
1.873661834832701061e+03 9.794893812542099232e-02
1.872943981131074906e+03 8.621104124024374371e-02
1.872226220583806935e+03 1.948969080888372507e-01
1.871508553180641684e+03 4.922722176294859475e-02
1.870790978911310958e+03 4.448482880678487211e-02
1.870073497765559296e+03 9.353987345604135306e-02
1.869356109733129415e+03 1.118567607192704066e-01
1.868638814803762216e+03 -6.768975777464084076e-02
1.867921612967202236e+03 1.516797438689703181e-01
1.867204504213199471e+03 9.497785242570744302e-02
1.866487488531500276e+03 5.961376589850249375e-02
1.865770565911849189e+03 2.549384319336595039e-01
1.865053736344003482e+03 2.835712617587625092e-02
1.864336999817709511e+03 7.572930725227913773e-02
1.863620356322728185e+03 2.431384723655527214e-01
1.862903805848809498e+03 1.132304028421563385e-01
1.862187348385710720e+03 5.848221754975102549e-02
1.861470983923190943e+03 1.101210612784437326e-01
1.860754712451011073e+03 5.141103486739601741e-02
1.860038533958930202e+03 1.005127365888953545e-01
1.859322448436711056e+03 6.403907190903468383e-02
1.858606455874121821e+03 4.080076278623478644e-03
1.857890556260923404e+03 -2.195769621431164532e-03
1.857174749586883991e+03 1.053485160065991549e-01
1.856459035841773584e+03 1.217904617101345788e-01
1.855743415015360370e+03 7.323518257916461494e-02
1.855027887097419807e+03 1.374581699353704667e-01
1.854312452077721900e+03 1.235262137661884661e-02
1.853597109946040291e+03 -6.287070828460048465e-03
1.852881860692154078e+03 1.111259243385397943e-01
1.852166704305836902e+03 1.250001870747743105e-01
1.851451640776871500e+03 1.651944268416581998e-02
1.850736670095038789e+03 9.179110696683827342e-02
1.850021792250119688e+03 9.366761142606067070e-02
1.849307007231896932e+03 3.666383120134475426e-02
1.848592315030153259e+03 8.218516514284178107e-03
1.847877715634680499e+03 1.081982416188442958e-01
1.847163209035263208e+03 1.973294452487838468e-01
1.846448795221691398e+03 4.137794305100001013e-03
1.845734474183755083e+03 2.051519805393716700e-01
1.845020245911249731e+03 1.296763689611084291e-01
1.844306110393968993e+03 1.191898503060296460e-01
1.843592067621704700e+03 9.144663120748111607e-02
1.842878117584255961e+03 8.920823051974534346e-02
1.842164260271421881e+03 8.668939492326825647e-02
1.841450495672999750e+03 3.294439474818450231e-02
1.840736823778794133e+03 6.342505075779210355e-02
1.840023244578609592e+03 1.565908619619397479e-01
1.839309758062243418e+03 -4.352218200171609208e-02
1.838596364219505631e+03 2.308164617557317555e-01
1.837883063040206252e+03 4.793767063888014490e-02
1.837169854514148028e+03 5.724392165153568968e-02
1.836456738631144617e+03 7.218717609737169971e-02
1.835743715381009679e+03 7.005739110731964980e-02
1.835030784753553235e+03 1.561140680765040201e-01
1.834317946738592582e+03 9.966157620189440569e-02
1.833605201325941380e+03 1.011326891947690459e-01
1.832892548505418745e+03 8.975019105421098986e-02
1.832179988266843793e+03 1.209207908109832807e-01
1.831467520600037460e+03 7.816242448554319711e-02
1.830755145494820681e+03 1.405227668189651946e-01
1.830042862941019848e+03 1.529750163312352251e-01
1.829330672928457716e+03 2.997914354565458031e-02
1.828618575446964314e+03 7.543661117889613466e-02
1.827906570486360579e+03 1.462743288725064095e-01
1.827194658036481997e+03 1.041447449344065634e-01
1.826482838087158598e+03 7.856802369561440014e-02
1.825771110628224051e+03 4.224061138921927222e-02
1.825059475649510205e+03 1.554094761080153930e-01
1.824347933140854366e+03 7.080260988932206290e-02
1.823636483092090202e+03 7.228224603349514554e-02
1.822925125493060477e+03 1.285251445600748832e-01
1.822213860333600678e+03 1.331358058674085298e-01
1.821502687603559025e+03 1.097879352855039015e-01
1.820791607292771005e+03 1.459183665010412301e-01
1.820080619391086657e+03 1.416699507648924439e-01
1.819369723888348744e+03 1.011635939260733252e-01
1.818658920774407306e+03 6.462059466585705347e-02
1.817948210039108744e+03 1.275687170136206583e-01
1.817237591672303097e+03 1.463425571863867236e-01
1.816527065663844041e+03 1.297036811216292773e-02
1.815816632003587074e+03 1.779247465916354853e-01
1.815106290681382234e+03 7.045724822192649117e-02
1.814396041687088655e+03 6.532528749170189719e-02
1.813685885010565471e+03 1.495284381234832094e-01
1.812975820641666360e+03 1.423863156503699379e-01
1.812265848570257731e+03 1.219978337486580522e-01
1.811555968786200538e+03 5.446079928621361949e-02
1.810846181279359371e+03 7.912496436275118228e-02
1.810136486039593365e+03 1.267580953263306061e-02
1.809426883056778024e+03 4.893012730266382143e-02
1.808717372320776121e+03 1.210541664473940432e-01
1.808007953821459523e+03 1.140226569595733930e-01
1.807298627548696459e+03 1.298876876558052174e-01
1.806589393492362433e+03 1.472441641774806520e-01
1.805880251642332951e+03 1.355271502832302022e-01
1.805171201988479879e+03 1.592336592464418110e-01
1.804462244520680542e+03 1.247249409523354217e-02
1.803753379228815902e+03 1.295207410633669176e-01
1.803044606102765101e+03 1.573319921364112195e-02
1.802335925132410921e+03 1.324209212342711828e-01
1.801627336307634323e+03 7.477041953370820726e-02
1.800918839618319907e+03 1.257234764744671607e-01
1.800210435054354093e+03 1.239306494475718862e-01
1.799502122605626937e+03 9.995596109310493638e-02
1.798793902262024858e+03 1.379615777878843430e-01
1.798085774013436094e+03 1.598082462651131408e-01
1.797377737849756159e+03 1.011620969910476953e-01
1.796669793760875109e+03 1.023414403402937850e-01
1.795961941736695735e+03 1.638659320262738084e-01
1.795254181767102637e+03 1.088148366255894534e-01
1.794546513842002241e+03 1.092667338007946298e-01
1.793838937951291882e+03 1.208213616123207240e-01
1.793131454084872530e+03 1.699184053015220797e-01
1.792424062232645156e+03 1.404256791947341154e-01
1.791716762384512549e+03 1.479641145900322252e-01
1.791009554530384776e+03 4.399879285652619210e-02
1.790302438660162807e+03 5.022984445207358956e-02
1.789595414763758527e+03 8.608898140830213708e-02
1.788888482831078363e+03 1.826520091282482772e-01
1.788181642852037839e+03 4.371820180990007576e-02
1.787474894816548840e+03 1.337430914530112758e-01
1.786768238714521431e+03 5.132206273817536274e-02
1.786061674535874772e+03 7.734941339503849378e-02
1.785355202270526206e+03 1.516130949935971250e-01
1.784648821908393074e+03 2.173414759762920534e-01
1.783942533439394538e+03 1.076192323527537797e-01
1.783236336853453395e+03 1.992411003391701685e-01
1.782530232140494263e+03 1.652097762663181368e-01
1.781824219290438123e+03 1.144763400435292872e-01
1.781118298293213229e+03 5.344363866074351710e-02
1.780412469138747838e+03 5.031134508292647162e-02
1.779706731816968386e+03 1.380136691533034587e-01
1.779001086317806767e+03 1.744260719959752626e-01
1.778295532631194874e+03 6.378164371829639356e-02
1.777590070747064601e+03 5.622336306867999761e-02
1.776884700655355118e+03 5.634038984498281055e-02
1.776179422345994681e+03 7.462233837194068298e-02
1.775474235808929734e+03 1.413373114405916398e-01
1.774769141034097629e+03 1.777669077709841394e-01
1.774064138011435716e+03 1.732454608108292549e-01
1.773359226730888622e+03 1.728964790952355335e-01
1.772654407182399154e+03 1.632531621978303149e-01
1.771949679355913759e+03 1.735109613692170372e-01
1.771245043241377061e+03 1.834230959405956374e-01
1.770540498828739146e+03 1.530176694163457307e-01
1.769836046107950096e+03 1.228564939288085134e-01
1.769131685068958177e+03 1.923459959645349160e-01
1.768427415701718928e+03 1.459069547642148912e-01
1.767723237996186072e+03 1.010808864304695298e-01
1.767019151942313329e+03 1.479780080636861339e-01
1.766315157530059878e+03 4.190048431083758657e-02
1.765611254749384898e+03 6.551542004911757588e-02
1.764907443590242110e+03 1.083981884212674163e-01
1.764203724042601607e+03 1.246225854773457126e-01
1.763500096096422567e+03 9.953903373056910420e-02
1.762796559741667807e+03 1.438049465478641875e-01
1.762093114968303780e+03 1.823940462532606388e-01
1.761389761766300580e+03 8.187247566329768078e-02
1.760686500125624661e+03 1.054712110787802554e-01
1.759983330036247935e+03 1.483502937287932977e-01
1.759280251488142312e+03 1.960941660125740393e-01
1.758577264471279705e+03 9.314733003024910918e-02
1.757874368975633843e+03 1.808871387899250727e-01
1.757171564991183914e+03 1.630531900381036459e-01
1.756468852507905467e+03 2.037037570911250373e-01
1.755766231515781328e+03 1.349418582116989895e-01
1.755063702004787046e+03 1.188925043354972649e-01
1.754361263964907266e+03 1.652019834466546266e-01
1.753658917386126632e+03 7.929476839372220920e-02
1.752956662258427968e+03 1.943508246801823325e-01
1.752254498571797740e+03 1.531519410250437585e-01
1.751552426316229685e+03 2.183541483046792242e-01
1.750850445481706629e+03 2.181616325986153182e-01
1.750148556058222312e+03 2.094348591986499308e-01
1.749446758035768653e+03 2.035573579348369799e-01
1.748745051404341211e+03 1.773792995463951416e-01
1.748043436153933726e+03 2.075154005403711255e-01
1.747341912274545393e+03 1.352218939354216942e-01
1.746640479756169952e+03 2.832849630570893895e-01
1.745939138588812057e+03 2.652711478363294351e-01
1.745237888762472721e+03 1.787379288046704040e-01
1.744536730267149323e+03 2.214859374830853711e-01
1.743835663092853792e+03 2.149012238653992823e-01
1.743134687229587144e+03 2.169579848717178017e-01
1.742433802667359487e+03 1.690201828094737291e-01
1.741733009396177295e+03 1.842902769879206093e-01
1.741032307406050677e+03 2.055833789019111679e-01
1.740331696686993382e+03 3.027869761522561931e-01
1.739631177229017339e+03 2.619544918856992477e-01
1.738930749022136297e+03 2.729729372899900031e-01
1.738230412056367641e+03 3.164068315891463423e-01
1.737530166321730576e+03 2.423378510991992252e-01
1.736830011808242489e+03 1.502959646819811146e-01
1.736129948505920765e+03 2.145237116927871113e-01
1.735429976404793706e+03 2.596057955265282380e-01
1.734730095494880516e+03 1.942477319646225553e-01
1.734030305766205856e+03 3.038870431794914451e-01
1.733330607208798028e+03 2.473057200591555760e-01
1.732630999812685332e+03 2.552457855986617896e-01
1.731931483567896066e+03 2.482264611729569914e-01
1.731232058464463989e+03 4.507871234844416652e-01
1.730532724492415582e+03 2.401771801520251604e-01
1.729833481641790058e+03 2.117467925681947583e-01
1.729134329902619356e+03 3.092906960288742124e-01
1.728435269264940871e+03 2.338500552392873133e-01
1.727736299718795635e+03 3.223802204190565623e-01
1.727037421254221044e+03 2.804424852817085645e-01
1.726338633861258131e+03 2.702347814004084081e-01
1.725639937529949748e+03 3.151200368059637325e-01
1.724941332250338746e+03 3.555929820909173866e-01
1.724242818012475254e+03 3.086067192838603535e-01
1.723544394806403943e+03 2.661116138246215623e-01
1.722846062622169484e+03 3.090041284350771300e-01
1.722147821449827461e+03 2.795477417846691237e-01
1.721449671279428003e+03 3.213973308109774885e-01
1.720751612101019418e+03 1.912943002462497988e-01
1.720053643904662749e+03 2.285484675767876228e-01
1.719355766680413581e+03 2.849898286559423566e-01
1.718657980418325678e+03 2.704741909471689021e-01
1.717960285108458265e+03 4.044197091000965028e-01
1.717262680740872383e+03 1.945477489533270765e-01
1.716565167305632713e+03 2.503100500014935892e-01
1.715867744792798476e+03 1.543522425331629311e-01
1.715170413192434353e+03 2.511297179559868753e-01
1.714473172494610480e+03 1.968354220674670696e-01
1.713776022689391539e+03 1.753765345917844831e-01
1.713078963766847664e+03 2.975630224771380616e-01
1.712381995717048994e+03 1.732595236914319659e-01
1.711685118530069303e+03 2.056301446989744763e-01
1.710988332195980547e+03 2.202683020982472983e-01
1.710291636704860139e+03 1.839479961467273272e-01
1.709595032046781853e+03 1.587715208445160397e-01
1.708898518211823102e+03 9.119423350752578483e-02
1.708202095190063119e+03 1.612597238570585290e-01
1.707505762971588410e+03 1.097039705013110045e-01
1.706809521546478209e+03 1.483718984967221655e-01
1.706113370904813564e+03 1.305301249724976909e-01
1.705417311036682804e+03 1.892576759539581766e-01
1.704721341932170617e+03 2.030673041979167426e-01
1.704025463581370786e+03 1.196329318739089709e-01
1.703329675974366182e+03 1.277878843073605719e-01
1.702633979101252407e+03 1.811901599527776241e-01
1.701938372952121426e+03 4.079364566625112709e-02
1.701242857517067023e+03 7.606292993192381724e-02
1.700547432786182981e+03 1.359199871620002387e-01
1.699852098749568540e+03 5.097994998896160368e-02
1.699156855397324762e+03 2.878173253299356679e-02
1.698461702719547247e+03 2.294884170141199276e-01
1.697766640706338876e+03 9.394677228815576098e-02
1.697071669347804345e+03 1.461357934078637566e-01
1.696376788634046534e+03 9.051895794425658670e-02
1.695681998555171958e+03 1.241343465087259706e-01
1.694987299101290773e+03 1.218528252583674087e-02
1.694292690262505857e+03 2.697736935524936916e-02
1.693598172028931003e+03 3.273965550955210829e-02
1.692903744390680004e+03 3.636236413316033811e-02
1.692209407337861194e+03 6.604156527373052088e-02
1.691515160860595643e+03 5.295795059674653776e-02
1.690821004948995324e+03 2.889822976191134055e-02
1.690126939593177667e+03 5.479873483536656931e-02
1.689432964783263742e+03 8.987148566413701023e-02
1.688739080509372798e+03 1.175370315930528986e-01
1.688045286761631360e+03 1.597526816192026619e-02
1.687351583530156859e+03 2.341340075896643572e-02
1.686657970805079458e+03 2.148939181204127455e-02
1.685964448576522045e+03 1.413641165539129309e-02
1.685271016834612965e+03 4.182722321245962993e-02
1.684577675569482381e+03 6.582349631863335104e-02
1.683884424771262275e+03 1.523220543245787650e-01
1.683191264430086449e+03 1.223040207875974034e-01
1.682498194536085066e+03 5.435843652495035705e-02
1.681805215079395566e+03 7.209778169656051727e-02
1.681112326050153570e+03 6.864117496660991288e-03
1.680419527438500154e+03 7.545057607520999632e-02
1.679726819234572758e+03 1.039474467624650240e-02
1.679034201428512461e+03 -7.936222837559783749e-02
1.678341674010462157e+03 6.062342030577487495e-02
1.677649236970566562e+03 1.050998687210891319e-01
1.676956890298970393e+03 -1.276486060548984863e-02
1.676264633985823821e+03 3.702096579684154010e-02
1.675572468021273380e+03 1.396705321786759386e-02
1.674880392395467425e+03 6.341797923398524717e-02
1.674188407098559765e+03 4.567907120771869806e-02
1.673496512120702391e+03 8.625390867206568501e-02
1.672804707452050934e+03 4.566755822559602496e-02
1.672112993082759203e+03 4.898334273982176551e-02
1.671421369002986467e+03 5.405965940992400048e-02
1.670729835202890172e+03 7.842978719150130174e-02
1.670038391672631406e+03 4.360540091798621731e-02
1.669347038402373073e+03 1.260981575103913288e-01
1.668655775382276261e+03 7.730061673379862164e-02
1.667964602602507512e+03 1.815411408762548084e-01
1.667273520053233369e+03 6.712505122500965482e-02
1.666582527724618558e+03 1.878870537859642365e-01
1.665891625606835078e+03 9.246468425443675476e-02
1.665200813690053110e+03 4.993499425872827829e-02
1.664510091964442836e+03 1.216240635631986727e-01
1.663819460420179894e+03 1.023014106172824705e-01
1.663128919047438103e+03 2.068299517831201917e-01
1.662438467836393102e+03 2.563391516049333130e-01
1.661748106777225985e+03 1.829330218737916236e-01
1.661057835860112391e+03 2.251770941802604120e-01
1.660367655075237053e+03 2.112962384679163419e-01
1.659677564412781066e+03 2.867959284512232032e-01
1.658987563862923707e+03 2.785344244518163648e-01
1.658297653415855166e+03 1.968296881473352300e-01
1.657607833061763813e+03 3.115871357218080728e-01
1.656918102790832563e+03 3.531054554876168483e-01
1.656228462593253425e+03 3.172198634232298309e-01
1.655538912459218409e+03 4.185448581273090163e-01
1.654849452378917704e+03 4.142621706216982891e-01
1.654160082342548776e+03 3.406864821312072245e-01
1.653470802340305454e+03 3.680503633016862230e-01
1.652781612362383385e+03 3.522727078417368096e-01
1.652092512398981853e+03 5.646971374286275935e-01
1.651403502440301963e+03 4.415110203826020374e-01
1.650714582476544820e+03 5.284865926218627052e-01
1.650025752497911526e+03 6.405559391339300523e-01
1.649337012494606824e+03 6.049499979553391027e-01
1.648648362456839095e+03 6.600645258537690685e-01
1.647959802374813080e+03 7.658148723984129491e-01
1.647271332238738978e+03 6.095536230737956807e-01
1.646582952038825169e+03 7.982505686444876236e-01
1.645894661765285491e+03 7.397485801634595681e-01
1.645206461408330142e+03 7.937578196175136824e-01
1.644518350958176597e+03 7.716626267228571256e-01
1.643830330405038694e+03 9.063905300543185772e-01
1.643142399739135726e+03 8.500624648421379881e-01
1.642454558950686987e+03 8.053495105950636557e-01
1.641766808029909953e+03 9.101812721480596613e-01
1.641079146967025736e+03 9.543916618472486624e-01
1.640391575752264544e+03 7.613508659641010645e-01
1.639704094375845671e+03 8.131587714324958194e-01
1.639016702827995687e+03 1.000000000000000000e+00
1.638329401098942981e+03 9.148799855287094163e-01
1.637642189178917761e+03 9.020580325370985975e-01
1.636955067058150235e+03 9.000477948603351486e-01
1.636268034726870610e+03 8.974846082732542696e-01
1.635581092175316371e+03 9.785177415260154499e-01
1.634894239393719545e+03 9.841322615312546596e-01
1.634207476372315796e+03 9.033843212281211787e-01
1.633520803101346246e+03 8.447190012165459727e-01
1.632834219571048379e+03 6.797280346894961633e-01
1.632147725771663318e+03 7.655117122777720384e-01
1.631461321693434002e+03 6.319010875077588629e-01
1.630775007326603372e+03 8.187898190845653845e-01
1.630088782661418009e+03 8.181411156036975107e-01
1.629402647688122670e+03 6.766658668566304380e-01
1.628716602396969392e+03 6.482059636479953202e-01
1.628030646778202936e+03 5.840972178205106058e-01
1.627344780822077155e+03 6.721033588746441190e-01
1.626659004518845904e+03 7.042724913750086913e-01
1.625973317858757582e+03 6.208196442446526353e-01
1.625287720832075138e+03 5.471272717895745430e-01
1.624602213429050607e+03 5.919367996115481034e-01
1.623916795639945121e+03 6.390655601339280123e-01
1.623231467455016173e+03 5.774471574170825239e-01
1.622546228864528530e+03 3.691253610133257701e-01
1.621861079858741505e+03 4.914576693156692544e-01
1.621176020427919866e+03 4.675954818383857292e-01
1.620491050562330202e+03 4.150615954225223558e-01
1.619806170252242737e+03 5.631490816223205798e-01
1.619121379487920422e+03 2.868535648023826101e-01
1.618436678259638938e+03 2.680809434452331996e-01
1.617752066557664875e+03 3.952113552877821734e-01
1.617067544372273915e+03 3.521649484893287774e-01
1.616383111693739920e+03 8.794539055440167563e-02
1.615698768512340393e+03 9.270322401272435009e-02
1.615014514818352836e+03 3.376083665776751230e-01
1.614330350602052931e+03 1.691214567628568088e-01
1.613646275853723637e+03 2.077047894750144175e-01
1.612962290563644274e+03 3.231442006503773556e-01
1.612278394722103258e+03 1.911285410833821752e-01
1.611594588319378090e+03 8.320051631858683960e-02
1.610910871345760825e+03 2.354446916875086726e-01
1.610227243791539877e+03 2.086095023552369254e-01
1.609543705646998205e+03 9.997066060864941150e-02
1.608860256902433321e+03 9.098324468387934683e-02
1.608176897548133638e+03 -3.207900557583164003e-02
1.607493627574389393e+03 1.272500620943935457e-01
1.606810446971501733e+03 1.443255654529927712e-01
1.606127355729764531e+03 2.345472104632637111e-01
1.605444353839475298e+03 9.909427188077918336e-02
1.604761441290931543e+03 -3.478995680329597523e-02
1.604078618074438054e+03 5.577358652926280719e-02
1.603395884180295980e+03 1.679975041042547079e-01
1.602713239598808286e+03 3.040351807506564211e-02
1.602030684320277942e+03 1.127241848858591133e-01
1.601348218335017009e+03 5.900292931111141698e-02
1.600665841633328455e+03 6.397539807590695016e-02
1.599983554205524342e+03 -6.918103973432919440e-03
1.599301356041914914e+03 5.252176952555442924e-02
1.598619247132812234e+03 5.992685629419091525e-02
1.597937227468532001e+03 1.096400242835834371e-01
1.597255297039386278e+03 8.583102402619904869e-02
1.596573455835696222e+03 -7.115914391623531787e-02
1.595891703847777535e+03 1.005346717771802845e-01
1.595210041065951373e+03 3.853773431763757307e-02
1.594528467480535255e+03 -4.962410928067705757e-02
1.593846983081855797e+03 1.076660722486538213e-01
1.593165587860237792e+03 -4.688568512893796086e-02
1.592484281806002400e+03 -1.986180328838924990e-03
1.591803064909481691e+03 2.030023995385174806e-01
1.591121937160998641e+03 6.983650699295698705e-02
1.590440898550888960e+03 9.867811838572512761e-02
1.589759949069481081e+03 1.110175467745084937e-01
1.589079088707108895e+03 1.739408818882373919e-01
1.588398317454104472e+03 5.617662356147391789e-02
1.587717635300805341e+03 8.036034014037209822e-03
1.587037042237549031e+03 -5.010832889136247054e-02
1.586356538254673069e+03 3.952348889667413323e-02
1.585676123342520441e+03 7.098193251719887853e-02
1.584995797491428675e+03 3.255077208598235790e-03
1.584315560691744395e+03 6.418559156417796840e-02
1.583635412933810585e+03 2.750955894165212773e-02
1.582955354207972050e+03 3.072748496861822231e-03
1.582275384504577232e+03 -8.874332270158453301e-03
1.581595503813976393e+03 1.520295937304209366e-01
1.580915712126517974e+03 9.824110121577404875e-02
1.580236009432555875e+03 1.203285531747903953e-01
1.579556395722442176e+03 2.048900581442823776e-02
1.578876870986530776e+03 1.015135906395954329e-01
1.578197435215177393e+03 -6.053828410158726414e-02
1.577518088398743203e+03 6.287403230991504832e-02
1.576838830527582104e+03 -6.592243443662895719e-02
1.576159661592058910e+03 -1.141915960574422899e-02
1.575480581582536615e+03 1.486362749324824095e-01
1.574801590489372757e+03 -3.387773198383008111e-02
1.574122688302937604e+03 -1.900191138363275245e-01
1.573443875013595971e+03 3.900366813500021762e-02
1.572765150611714489e+03 1.735260564021096907e-01
1.572086515087665248e+03 -1.741779014426107774e-01
1.571407968431814879e+03 3.962711211651220172e-02
1.570729510634537291e+03 1.411602650867058856e-02
1.570051141686210030e+03 3.717469048118693387e-02
1.569372861577201547e+03 -7.353918706631429325e-02
1.568694670297894845e+03 7.128755713233973779e-02
1.568016567838662013e+03 -1.114600554803111101e-03
1.567338554189886054e+03 4.175134863207532847e-03
1.566660629341948152e+03 1.405133225323451085e-01
1.565982793285229491e+03 6.461194157900142232e-02
1.565305046010113074e+03 -2.734324642725269316e-02
1.564627387506985542e+03 1.476418604296328707e-01
1.563949817766233537e+03 -3.826525223027586048e-02
1.563272336778243698e+03 1.796621683061067325e-03
1.562594944533408125e+03 9.010632757288805639e-02
1.561917641022115276e+03 1.578276377725115198e-01
1.561240426234762708e+03 8.828435847668214542e-02
1.560563300161735242e+03 1.234138822521191198e-01
1.559886262793437709e+03 2.049974252523555085e-01
1.559209314120264025e+03 1.840357534238396542e-01
1.558532454132609928e+03 -3.891776206397534049e-02
1.557855682820878428e+03 1.633196181993595286e-01
1.557179000175468900e+03 1.667212483790111444e-01
1.556502406186782537e+03 8.196614085877310107e-02
1.555825900845229626e+03 1.378291515543150492e-01
1.555149484141209541e+03 1.105367444468518118e-01
1.554473156065132571e+03 8.315952885309675635e-02
1.553796916607403546e+03 1.421612902544082679e-01
1.553120765758438210e+03 2.919392642760479939e-01
1.552444703508643215e+03 1.350513599476741433e-01
1.551768729848434305e+03 1.099811919278728400e-01
1.551092844768223586e+03 1.845124686523183788e-01
1.550417048258428622e+03 2.424941083735923653e-01
1.549741340309466977e+03 1.947603874767946386e-01
1.549065720911756216e+03 1.783953160728043719e-01
1.548390190055715721e+03 2.771755033028142079e-01
1.547714747731770331e+03 8.685307040943889001e-02
1.547039393930337610e+03 6.391549617380515302e-02
1.546364128641846037e+03 1.988183471146539871e-01
1.545688951856722269e+03 2.025797380956594618e-01
1.545013863565391148e+03 -7.968013532873684246e-02
1.544338863758284788e+03 5.911121203196446905e-02
1.543663952425828029e+03 2.819011013052627468e-01
1.542989129558460263e+03 8.929619449449588409e-03
1.542314395146606330e+03 1.582069464350805144e-01
1.541639749180707440e+03 7.500166508166278279e-02
1.540965191651197529e+03 2.498626072174773560e-01
1.540290722548512349e+03 1.440220503111467321e-01
1.539616341863091293e+03 2.162097152661970889e-01
1.538942049585379209e+03 1.415252974149742715e-01
1.538267845705811851e+03 4.141782918856565243e-02
1.537593730214839525e+03 -7.777827997544714544e-02
1.536919703102899803e+03 -6.819166362566543571e-02
1.536245764360442990e+03 1.378698376961066119e-01
1.535571913977913937e+03 -6.315217430952515566e-03
1.534898151945768404e+03 3.731215096865450609e-01
1.534224478254449423e+03 1.496896931824498456e-01
1.533550892894414574e+03 4.692178275694552925e-01
1.532877395856112344e+03 2.151200487882619639e-01
1.532203987130002133e+03 2.003099488026678365e-01
1.531530666706537886e+03 1.495255366753550919e-01
1.530857434576177184e+03 2.191597891579813717e-01
1.530184290729383065e+03 9.885391273842010496e-02
1.529511235156611292e+03 1.457630560566773037e-01
1.528838267848326723e+03 3.058535388426856239e-01
1.528165388794992396e+03 8.392873084619398294e-02
1.527492597987074987e+03 3.439022270845499413e-02
1.526819895415037536e+03 -3.274379016948280458e-02
1.526147281069352175e+03 1.636327422114210728e-01
1.525474754940487401e+03 2.498310793852981382e-01
1.524802317018911708e+03 2.067686260189492697e-01
1.524129967295099050e+03 -4.414868797484325369e-02
1.523457705759523378e+03 1.819448308655994828e-01
1.522785532402660465e+03 3.257090284869582075e-02
1.522113447214986081e+03 1.940156379604572323e-01
1.521441450186975999e+03 2.592567798290829617e-01
1.520769541309115084e+03 1.894728723179537888e-01
1.520097720571879108e+03 3.160419831970607829e-01
1.519425987965756576e+03 1.739272077148985018e-01
1.518754343481226897e+03 4.139584913757722306e-01
1.518082787108776756e+03 2.866176154868916304e-01
1.517411318838892839e+03 3.748316173729812073e-01
1.516739938662060013e+03 1.361350586656893402e-01
1.516068646568775875e+03 2.057538854918107563e-01
1.515397442549523475e+03 9.100498794858026888e-03
1.514726326594802231e+03 7.923899060601646838e-02
1.514055298695102465e+03 1.738078102613738185e-01
1.513384358840919958e+03 4.799246748040248423e-01
1.512713507022752310e+03 2.855972759023024943e-01
1.512042743231095301e+03 4.142998974595299977e-01
1.511372067456453806e+03 3.663649991379454574e-01
1.510701479689327243e+03 3.082316911468724330e-01
1.510030979920216851e+03 4.879395001535274390e-01
1.509360568139627503e+03 4.404611623171578866e-02
1.508690244338065895e+03 3.665930152231716005e-02
1.508020008506035083e+03 5.576953627701640714e-01
1.507349860634049037e+03 1.505989792122337800e-02
1.506679800712618089e+03 1.906527504808074036e-01
1.506009828732247115e+03 3.329191588647823635e-02
1.505339944683453723e+03 1.542339823871433646e-01
1.504670148556753702e+03 1.241832853228022338e-01
1.504000440342659203e+03 1.908231429409856881e-03
1.503330820031687836e+03 4.787436513003647254e-01
1.502661287614360845e+03 -2.947054264942739962e-02
1.501991843081195839e+03 3.707291623455610252e-01
1.501322486422715883e+03 4.402469788698354924e-01
1.500653217629442224e+03 3.211643470385261434e-01
1.499984036691901565e+03 2.572923284976995073e-01
1.499314943600620609e+03 2.163196189468012398e-01
1.498645938346122421e+03 4.915512737449866942e-01
1.497977020918939161e+03 3.348329780638820141e-01
1.497308191309599351e+03 2.318133062203531769e-01
1.496639449508636972e+03 3.253896816361702693e-01
1.495970795506582363e+03 6.639617429767342704e-01
1.495302229293971322e+03 5.472437649884928090e-01
1.494633750861339649e+03 -6.296022335827043681e-02
1.493965360199224961e+03 3.289854242524744565e-01
1.493297057298168511e+03 2.106701272971055472e-01
1.492628842148706099e+03 1.106148536387906584e-01
1.491960714741384436e+03 -4.986531760584323597e-02
1.491292675066742959e+03 2.945861717925568057e-01
1.490624723115324741e+03 5.511216561616479881e-01
1.489956858877681952e+03 2.504699643868265602e-01
1.489289082344357666e+03 3.321961875361934546e-01
1.488621393505900414e+03 3.183236197574902948e-01
1.487953792352866003e+03 2.870816521130314380e-01
1.487286278875799326e+03 1.977890971209541326e-01
1.486618853065259827e+03 6.514577379027547410e-02
1.485951514911797858e+03 6.725729865855862855e-01
1.485284264405971044e+03 6.396226764388933672e-01
1.484617101538337010e+03 -2.387670348501896855e-01
1.483950026299457022e+03 3.588403144700301195e-01
1.483283038679888705e+03 4.630443186889097729e-01
1.482616138670195141e+03 -3.222845638489304360e-02
1.481949326260941234e+03 3.197945948145692885e-01
1.481282601442688247e+03 9.090841843888214369e-01
1.480615964206004719e+03 3.428047283518514399e-01
1.479949414541461010e+03 7.377792032555208213e-02
1.479282952439622022e+03 -5.382639078591171938e-02
1.478616577891058114e+03 1.240688775601867661e-01
1.477950290886346920e+03 3.832826987795977525e-01
1.477284091416056981e+03 5.309119380191082982e-01
1.476617979470764112e+03 4.819395962966685487e-01
1.475951955041045949e+03 2.866592877912749748e-01
1.475286018117480126e+03 1.156446131978588199e-01
1.474620168690646096e+03 4.796286169906046615e-01
1.473954406751123315e+03 3.898472268013152831e-01
1.473288732289493055e+03 3.569544162284872257e-01
1.472623145296340226e+03 4.226983706882920799e-01
1.471957645762255197e+03 1.520822340295959196e-01
1.471292233677815602e+03 1.162174775201743754e-01
1.470626909033615448e+03 5.437837336008620737e-01
1.469961671820241463e+03 -1.320148226627400612e-01
1.469296522028284016e+03 5.993602682092090683e-01
1.468631459648335294e+03 8.245200625847507458e-01
1.467966484670994760e+03 1.030707728683934787e+00
1.467301597086850961e+03 -3.750943127681611450e-02
1.466636796886501543e+03 1.314594754138887600e+00
1.465972084060545967e+03 8.637751792581905841e-01
1.465307458599583697e+03 1.247451014006597303e+00
1.464642920494214195e+03 6.546523330872154878e-01
1.463978469735044200e+03 1.097277811340452991e-01
1.463314106312671356e+03 6.016331080742478576e-01
1.462649830217704221e+03 2.703267151312767069e-01
1.461985641440747713e+03 6.400950002015096674e-01
1.461321539972414030e+03 8.922208958507383825e-01
1.460657525803309909e+03 -4.374490040726815299e-02
1.459993598924045727e+03 9.526039647582356107e-01
1.459329759325231862e+03 4.168350949047561760e-01
1.458666006997487784e+03 1.645174739507199169e-01
1.458002341931427509e+03 2.233503841552012259e-01
1.457338764117663231e+03 2.318006007167729698e-01
1.456675273546818062e+03 5.193709104514207531e-02
1.456011870209509652e+03 4.299284077966723794e-02
1.455348554096359294e+03 1.144651940635658782e+00
1.454685325197990096e+03 -1.553449918153333165e-01
1.454022183505025168e+03 3.447782499484637886e-01
1.453359129008089440e+03 -6.606839902997381497e-02
1.452696161697809657e+03 6.238993921165600920e-01
1.452033281564818026e+03 -2.644520722229583010e-01
1.451370488599737655e+03 -4.324857756079685256e-01
1.450707782793204387e+03 1.203883901834207126e+00
1.450045164135850428e+03 6.867435284145761987e-01
1.449382632618307980e+03 1.552036146996937926e-01
1.448720188231214706e+03 2.194995978572538420e-01
1.448057830965204630e+03 9.057887795572274747e-01
1.447395560810919051e+03 -1.659950200384117946e-02
1.446733377758997449e+03 4.103501755596886125e-01
1.446071281800079305e+03 9.074626845537724362e-01
1.445409272924805919e+03 2.145161944148484268e-01
1.444747351123825865e+03 6.247881397627568223e-01
1.444085516387782263e+03 2.462621102274233087e-01
1.443423768707321869e+03 3.540743891091602813e-01
1.442762108073093259e+03 -3.915629282033886160e-01
1.442100534475746827e+03 -2.546661550884597447e-01
1.441439047905931147e+03 7.616014720800129423e-01
1.440777648354303892e+03 -3.905622832021670710e-01
1.440116335811515455e+03 3.523873986681236858e-01
1.439455110268223507e+03 -1.182351907442596856e-01
1.438793971715085718e+03 9.461208964875372773e-01
1.438132920142754301e+03 6.296776791100447968e-01
1.437471955541897842e+03 1.044015590513738712e+00
1.436811077903170371e+03 4.311187172583902383e-01
1.436150287217240475e+03 -5.586209162419909502e-01
1.435489583474769461e+03 2.756528437608097848e-01
1.434828966666422275e+03 9.834423673249113040e-01
1.434168436782869321e+03 3.397078840023211588e-01
1.433507993814775546e+03 7.283382896948286112e-01
1.432847637752813171e+03 1.216957851489683939e+00
1.432187368587650781e+03 7.480074678272304878e-01
1.431527186309964236e+03 2.489737545809829478e-01
1.430867090910427578e+03 -2.080895250604986035e-01
1.430207082379713029e+03 9.765563351868661313e-01
1.429547160708503725e+03 -9.384153062437172732e-02
1.428887325887471889e+03 7.652094427132536403e-01
1.428227577907302475e+03 7.765846603645495394e-01
1.427567916758673164e+03 1.278437698232160261e-02
1.426908342432268910e+03 -1.437547159035690303e+00
1.426248854918776487e+03 -4.147780994003758548e-01
1.425589454208875395e+03 1.188026604692574040e+00
1.424930140293257864e+03 1.162592589962633954e-01
1.424270913162610668e+03 7.161015721915148236e-01
1.423611772807624220e+03 -7.501986478887127108e-01
1.422952719218990751e+03 -1.832466505210847141e-01
1.422293752387398854e+03 6.386243295090745509e-01
1.421634872303551674e+03 1.414850632966355715e-01
1.420976078958135986e+03 8.374014360923230926e-01
1.420317372341853115e+03 3.151231586946576790e-01
1.419658752445404389e+03 -3.197321967412486421e-01
1.419000219259483856e+03 -3.981259103779566932e-01
1.418341772774796482e+03 8.525485182786165517e-01
1.417683412982045411e+03 -7.949737082941624733e-01
1.417025139871931970e+03 6.148168172578357682e-01
1.416366953435168398e+03 1.576707172044103655e-01
1.415708853662456022e+03 -4.175716477683201200e-01
1.415050840544505263e+03 2.000712571718123556e+00
1.414392914072026542e+03 -7.527778115699540473e-01
1.413735074235732100e+03 1.297499643011868375e+00
1.413077321026334175e+03 6.309012815035143218e-01
1.412419654434546828e+03 -1.735523683438573439e-01
1.411762074451085937e+03 1.204220240058358371e+00
1.411104581066669198e+03 2.126074084767946015e-01
1.410447174272016127e+03 8.889090678118619637e-01
1.409789854057846242e+03 -9.949613916238823075e-01
1.409132620414880876e+03 -6.157744068369738200e-01
1.408475473333843183e+03 3.828967048682265784e-01
1.407818412805458138e+03 -1.012757363413155698e+00
1.407161438820448893e+03 -3.474920101712669629e-01
1.406504551369547698e+03 -2.081276562088155840e-02
1.405847750443477707e+03 8.885192142769356149e-02
1.405191036032972988e+03 7.332148773428499577e-01
1.404534408128763971e+03 -1.148097251313569211e+00
1.403877866721586543e+03 -3.961591431685156373e-01
1.403221411802171133e+03 1.738340327298016463e+00
1.402565043361253629e+03 9.378016858948343693e-01
1.401908761389573556e+03 -6.028221661722280578e-01
1.401252565877868619e+03 4.426464887891339850e-01
1.400596456816880163e+03 1.292453481114638869e+00
1.399940434197349532e+03 1.437963519771746856e+00
1.399284498010016250e+03 8.809139501791201088e-01
1.398628648245630757e+03 -4.810235420086432234e-01
1.397972884894934396e+03 -6.338925069324358175e-01
1.397317207948677606e+03 -5.737563209283270682e-01
1.396661617397605369e+03 4.065265642162023685e-01
1.396006113232473581e+03 -1.537252034523223898e+00
1.395350695444029043e+03 -1.868636243934128638e+00
1.394695364023025832e+03 1.579232432526761931e+00
1.394040118960219843e+03 2.708000992718698541e+00
1.393384960246366973e+03 9.292398004108962661e-01
1.392729887872223117e+03 -7.252596423004562531e-01
1.392074901828547809e+03 9.166256902011762353e-01
1.391420002106100583e+03 1.521547897605657784e+00
1.390765188695644611e+03 2.794498879711793116e-01
1.390110461587941245e+03 -1.313684785785830478e+00
1.389455820773759115e+03 -1.633999728884624192e+00
1.388801266243857754e+03 7.939199138826644742e-01
1.388146797989009428e+03 3.661511445492219075e+00
1.387492415999979130e+03 1.847881438815276889e+00
1.386838120267540944e+03 -1.538911077713201792e+00
1.386183910782465318e+03 1.141204395562751966e-01
1.385529787535524520e+03 -2.990511961036863120e+00
1.384875750517494453e+03 1.035833535385154214e+00
1.384221799719149203e+03 1.219153425342225650e-01
1.383567935131266495e+03 1.447854223881929636e+00
1.382914156744625870e+03 -1.687862485156608194e+00
1.382260464550008692e+03 1.653872341195706142e+00
1.381606858538194501e+03 -2.075542514727583665e+00
1.380953338699968299e+03 -2.367142305559902238e-01
1.380299905026111446e+03 -2.257174325963480666e+00
1.379646557507416219e+03 3.022932854193736696e-01
1.378993296134662160e+03 -2.529565708902783872e+00
1.378340120898641544e+03 -8.833479264203317749e-01
1.377687031790146648e+03 -4.093867691534904374e+00
1.377034028799966109e+03 -4.412867613366353581e+00
1.376381111918895840e+03 -1.221139964754265783e+00
1.375728281137728118e+03 3.309951923832061826e+00
1.375075536447260674e+03 1.469014051473310323e+00
1.374422877838287604e+03 3.216069421434630121e-02
1.373770305301610279e+03 -2.619488365859095058e+00
1.373117818828030067e+03 2.789483259264093906e-01
1.372465418408346522e+03 8.819358136884738464e-01
1.371813104033362833e+03 2.182808714628050151e+00
1.371160875693885828e+03 -4.168931671931745520e+00
1.370508733380716876e+03 -2.842846084715118682e+00
1.369856677084668263e+03 -5.789434067659489092e-01
1.369204706796546816e+03 5.295892895722853488e+00
1.368552822507161181e+03 1.807369158418260069e+00
1.367901024207325463e+03 -6.086908265980134125e+00
1.367249311887851945e+03 2.807545589526743601e+00
1.366597685539552913e+03 -4.117496816422583805e+00
1.365946145153247926e+03 -3.753465345884301030e+00
1.365294690719752907e+03 -2.556529292843578549e+00
1.364643322229885598e+03 -2.843933323646854028e+00
1.363992039674469197e+03 -2.208825791731951149e+00
1.363340843044321446e+03 2.060694442663396408e+00
1.362689732330267361e+03 -2.415181075743536798e+00
1.362038707523130142e+03 8.214128293134889125e-01
1.361387768613738444e+03 -5.131347941767712584e+00
1.360736915592917285e+03 -2.535348419438915091e+00
1.360086148451498957e+03 -8.211667701742014103e+00
1.359435467180306659e+03 3.595006053255342948e+00
1.358784871770178142e+03 2.773915944836426117e+00
1.358134362211945700e+03 -2.989605262420805598e+00
1.357483938496439805e+03 1.577200431322174287e-02
1.356833600614501847e+03 -1.561845421406408363e+00
1.356183348556962301e+03 -7.938969255427915428e+00
1.355533182314668011e+03 -1.175091910905670334e+00
1.354883101878453090e+03 -3.055651247118805980e+00
1.354233107239162564e+03 -3.902082669572815909e+00
1.353583198387637822e+03 -3.030114436804993261e+00
1.352933375314722070e+03 -7.532420167823174140e+00
1.352283638011263974e+03 8.899624503627235228e+00
1.351633986468108560e+03 -7.747190171532537306e+00
1.350984420676108130e+03 3.872662420609294665e-01
1.350334940626107709e+03 3.765953754904068251e+00
1.349685546308961420e+03 -9.433322842784280127e+00
1.349036237715521565e+03 -6.844395187477203102e+00
1.348387014836645903e+03 1.113834213050701294e+01
1.347737877663184918e+03 -7.825468786739172344e+00
1.347088826185998187e+03 7.194649468312697138e+00
1.346439860395947107e+03 -1.555777409492615426e+01
1.345790980283885801e+03 -6.403931726938154156e+00
1.345142185840682941e+03 -3.892541437742004007e+00
1.344493477057196287e+03 -1.334792506640105714e+01
1.343844853924290874e+03 -1.024828523956084680e+01
1.343196316432833555e+03 3.242685017540827275e+00
1.342547864573693005e+03 2.025723248123571807e+01
1.341899498337736077e+03 2.029848067947103374e+01
1.341251217715831444e+03 -1.962539412578860443e+00
1.340603022698851419e+03 1.516778420783792214e+01
1.339954913277671949e+03 5.094658807400144207e-01
1.339306889443163527e+03 9.397269907175807901e+00
1.338658951186203922e+03 -2.517313714048800222e+01
1.338011098497669082e+03 1.114184704895408773e+00
1.337363331368440413e+03 -1.648037619901506901e+01
1.336715649789395684e+03 1.263502978445529479e+01
1.336068053751414482e+03 2.840153139309083130e+01
1.335420543245381850e+03 -1.091608715422855802e+01
1.334773118262182834e+03 -2.025274192123386996e+01
1.334125778792700658e+03 -2.193056773276767757e+01
1.333478524827824003e+03 1.097046346278713447e+00
1.332831356358441553e+03 2.240476014491903811e+00
1.332184273375445628e+03 1.279121913080360073e+01
1.331537275869723089e+03 -3.230479483343841718e+00
1.330890363832168077e+03 1.763450783302701996e+00
1.330243537253676550e+03 -1.034179298721360496e+01
1.329596796125142646e+03 -2.428986851419230875e-01
1.328950140437464142e+03 8.852568449808828177e+00
1.328303570181538817e+03 -1.005708235019205610e+01
1.327657085348268083e+03 -3.185722076759240196e+01
1.327010685928551538e+03 -1.096532186245147855e+01
1.326364371913292416e+03 -1.430088858148804398e+01
1.325718143293393950e+03 4.427045508774415161e+00
1.325072000059764832e+03 1.379535894821255715e+00
1.324425942203310115e+03 -4.590150325852228264e+01
1.323779969714936669e+03 1.546806876033577716e+01
1.323134082585556826e+03 -3.527180907150322398e+00
1.322488280806082912e+03 2.713912536413979382e+01
1.321842564367421801e+03 2.702452201521272634e+00
1.321196933260493097e+03 1.192721864794509479e+01
1.320551387476210948e+03 -1.450836462147378214e-01
1.319905927005493140e+03 1.834449313172314078e+01
1.319260551839255641e+03 -3.675494090141735626e+01
1.318615261968418054e+03 -1.918869638530164679e+01
1.317970057383903622e+03 8.184604883984784252e+00
1.317324938076637409e+03 -5.112148613075331305e+00
1.316679904037537199e+03 2.414276531471489662e+01
1.316034955257533511e+03 4.320543833016116508e+01
1.315390091727551408e+03 6.391942636222709950e+01
1.314745313438519588e+03 7.104513979791805411e+01
1.314100620381366753e+03 -9.963373918201403612e+00
1.313456012547025239e+03 -4.595624936899368862e+01
1.312811489926425565e+03 -6.902941187234598885e+01
1.312167052510505528e+03 1.368799127829754703e+01
1.311522700290195644e+03 -3.500705608182018125e+01
1.310878433256437347e+03 2.850426385585893385e+01
1.310234251400166613e+03 1.483992102164331506e+01
1.309590154712323056e+03 -1.848781347922797380e+01
1.308946143183846289e+03 -4.293155915168009784e+01
1.308302216805683202e+03 -2.523215516108074397e+01
1.307658375568771589e+03 1.472040206586299682e+01
1.307014619464063799e+03 6.215694733988838649e+00
1.306370948482501262e+03 5.499708434824149172e+00
1.305727362615032689e+03 -7.417661861245601074e+01
1.305083861852612245e+03 -1.032533697336010015e+01
1.304440446186185000e+03 5.361770741902167714e+01
1.303797115606705120e+03 -9.036397600238359473e+00
1.303153870105128590e+03 6.060703246028582569e+00
1.302510709672409575e+03 -1.664480185538653600e+01
1.301867634299502242e+03 5.642601012634935742e+00
1.301224643977368032e+03 4.587462845214655971e+01
1.300581738696964749e+03 2.034807571128582637e+01
1.299938918449253833e+03 -6.793357744348159599e+01
1.299296183225196728e+03 2.018456358524370842e+01
1.298653533015760331e+03 -5.081534294879088520e+01
1.298010967811906085e+03 3.674148455348764486e+01
1.297368487604600887e+03 -3.553544594219866326e+01
1.296726092384815274e+03 4.467745104535504908e+01
1.296083782143514327e+03 -3.213437400311414649e+01
1.295441556871674038e+03 -7.634611109782924565e+00
1.294799416560263126e+03 -3.726404486321744969e+01
1.294157361200257583e+03 -4.705700162026745659e+01
1.293515390782629765e+03 -1.389935319676445147e+01
1.292873505298359305e+03 5.281361025142834364e+01
1.292231704738420376e+03 -7.873260764446095550e+01
1.291589989093796248e+03 -8.244900596314113983e+00
1.290948358355462915e+03 4.084683295335936215e+00
1.290306812514405465e+03 2.143554394153824916e+01
1.289665351561608986e+03 3.999417674794850086e+01
1.289023975488056749e+03 -6.827695861837551661e+01
1.288382684284735660e+03 2.287760761367814055e+01
1.287741477942630809e+03 2.783550925508630414e+01
1.287100356452734559e+03 1.034869535670522538e+02
1.286459319806035637e+03 4.565943243099366811e+01
1.285818367993528227e+03 1.473919249516146976e+02
1.285177501006204693e+03 1.379053418312870747e+02
1.284536718835059219e+03 8.860387973687419105e+01
1.283896021471089625e+03 -7.777550804261424844e+01
1.283255408905290096e+03 2.751718916188993802e+01
1.282614881128663910e+03 9.844703771285891492e+01
1.281974438132208888e+03 -4.014954177522223944e+01
1.281334079906930128e+03 1.483914652794867095e+01
1.280693806443827270e+03 7.571660297101760762e+01
1.280053617733905412e+03 -1.270975231555447893e+00
1.279413513768175108e+03 5.571585630474559991e+01
1.278773494537637816e+03 -5.841595400189536491e+01
1.278133560033305912e+03 -6.815901509786691292e+00
1.277493710246189949e+03 -2.326867095210483001e+02
1.276853945167302300e+03 -1.250279941884446515e+02
1.276214264787653519e+03 9.910541912506198514e+01
1.275574669098259619e+03 5.885510763220240449e+01
1.274935158090138430e+03 -7.347743995822779084e+01
1.274295731754304143e+03 2.637599794505352691e+01
1.273656390081780046e+03 -1.047660960383935880e+01
1.273017133063582150e+03 -4.126960806368297341e+01
1.272377960690731925e+03 -4.967315471848406361e+01
1.271738872954258113e+03 7.934818559064891019e+01
1.271099869845178546e+03 6.316972653109399261e+01
1.270460951354523786e+03 -8.965447402131498222e+01
1.269822117473318940e+03 1.371878040021785807e+02
1.269183368192594571e+03 6.233171659865642589e+00
1.268544703503377605e+03 -1.138383933691077132e+01
1.267906123396702242e+03 -4.727777901115150883e+01
1.267267627863600865e+03 -1.237371623186345033e+02
1.266629216895109494e+03 -6.370794236749432571e+01
1.265990890482262330e+03 1.024097618104376863e+02
1.265352648616093575e+03 8.350229750473661738e+01
1.264714491287648343e+03 1.716423518390588754e+01
1.264076418487962655e+03 2.838025245322350187e+01
1.263438430208077989e+03 8.992917966130619334e+01
1.262800526439037640e+03 -5.744517234683089413e+01
1.262162707171886723e+03 1.633731133749300923e+01
1.261524972397672173e+03 1.731777528235151209e+01
1.260887322107435466e+03 -1.295408804306147772e+02
1.260249756292234451e+03 1.388117548496143705e+01
1.259612274943110606e+03 5.751632033862625804e+01
1.258974878051116320e+03 -4.306795966425702460e+01
1.258337565607307624e+03 1.285219134683272380e+01
1.257700337602738728e+03 -5.639483458212419009e+01
1.257063194028463840e+03 -9.672805532382463412e+01
1.256426134875538992e+03 -1.156472741628308398e+02
1.255789160135023849e+03 8.096130339024973921e+00
1.255152269797978079e+03 1.248770085979604083e+01
1.254515463855463167e+03 7.572608076298041624e+01
1.253878742298540601e+03 5.174134641240432586e+01
1.253242105118273685e+03 9.518052700373218045e+01
1.252605552305731180e+03 -8.865437541216702755e+01
1.251969083851978212e+03 -5.559066536462188424e+01
1.251332699748083542e+03 -1.234767444165918135e+02
1.250696399985114112e+03 1.799768886314488725e+01
1.250060184554144143e+03 -3.397837320842260169e+02
1.249424053446246035e+03 -1.857063804798679740e+01
1.248788006652490367e+03 -1.706865565661460593e+01
1.248152044163956816e+03 -1.014226377733278923e+02
1.247516165971717783e+03 -2.078930908753439155e+01
1.246880372066854761e+03 7.230626976380774806e+01
1.246244662440447428e+03 -2.470350836485962631e+01
1.245609037083571820e+03 -1.470908763500220573e+02
1.244973495987316710e+03 5.308784425397602424e-01
1.244338039142763591e+03 5.515137125793408046e+01
1.243702666540995779e+03 1.229519420949513773e+02
1.243067378173100224e+03 1.621564130229062926e+02
1.242432174030167516e+03 1.667766854827853535e+02
1.241797054103284609e+03 1.490160797184798014e+02
1.241162018383542090e+03 -1.480138083754674199e+02
1.240527066862034189e+03 -6.278112583830223059e+01
1.239892199529853315e+03 -1.669053104535571208e+02
1.239257416378093694e+03 2.449822373097113015e+01
1.238622717397853194e+03 -2.676151424298253900e+01
1.237988102580229679e+03 -1.942142591066599948e+02
1.237353571916319197e+03 -7.618940111440360852e+01
1.236719125397226890e+03 -8.091115894737760073e+01
1.236084763014052442e+03 1.247761194635121385e+01
1.235450484757899176e+03 3.064245866304009880e+01
1.234816290619870415e+03 1.481235162964658514e+02
1.234182180591078577e+03 8.827892226789194297e+01
1.233548154662625166e+03 -3.406729523237012103e+01
1.232914212825618961e+03 8.458684301246829307e+01
1.232280355071176018e+03 3.323081420592766477e+01
1.231646581390405117e+03 -6.686115873534882326e+01
1.231012891774416858e+03 -3.490168813450173246e+01
1.230379286214329113e+03 3.578438559815361941e+01
1.229745764701256121e+03 1.549808841803912607e+01
1.229112327226317575e+03 1.177923402586988288e+02
1.228478973780633169e+03 5.581447276075889619e+01
1.227845704355320777e+03 -1.460836433496644986e+02
1.227212518941501912e+03 -1.300993252886768801e+02
1.226579417530299907e+03 -3.438489211906521348e+01
1.225946400112839910e+03 5.307798256092482347e+01
1.225313466680247075e+03 1.156524400174752465e+01
1.224680617223652007e+03 -2.322855102033669894e+01
1.224047851734178039e+03 -8.974032181870300917e+01
1.223415170202959416e+03 5.227758545926016609e+01
1.222782572621128566e+03 -7.905416056930640423e+01
1.222150058979812457e+03 8.257638082817587133e+01
1.221517629270152611e+03 -1.659683445980654781e+01
1.220885283483279636e+03 -4.828655408530512716e+01
1.220253021610333235e+03 -2.799474178189227658e+01
1.219620843642451291e+03 -1.867653039140228088e+01
1.218988749570773507e+03 -1.361083715359543866e+01
1.218356739386443223e+03 -1.537946783424805233e+02
1.217724813080598324e+03 6.617511973019819038e+01
1.217092970644389425e+03 1.587578384009303818e+02
1.216461212068958048e+03 -9.090760072017705795e+01
1.215829537345452991e+03 7.431878192559435092e+01
1.215197946465019413e+03 4.974953429775712976e+01
1.214566439418807931e+03 1.063665227265909152e+02
1.213935016197974619e+03 3.189956398194989262e+01
1.213303676793666455e+03 7.372304643071809949e+01
1.212672421197041331e+03 1.472329938101325979e+02
1.212041249399253502e+03 2.443905076518609931e+01
1.211410161391457223e+03 -3.090884920300113947e+01
1.210779157164815842e+03 7.061424859394215048e+01
1.210148236710483616e+03 8.656156659460947367e+01
1.209517400019623892e+03 -3.452415593585201492e+01
1.208886647083400021e+03 -1.392553820457954430e+02
1.208255977892973533e+03 -1.300408740874864355e+00
1.207625392439511415e+03 3.753935169408713790e+01
1.206994890714178837e+03 -9.047899651635334806e+01
1.206364472708146423e+03 -7.305221782977794476e+01
1.205734138412581160e+03 4.124259272847080382e+01
1.205103887818655494e+03 3.167614584244281772e+01
1.204473720917540049e+03 -4.789525734532387702e+01
1.203843637700409090e+03 -5.019216447491129607e+00
1.203213638158438698e+03 -1.447587456911984987e+02
1.202583722282803137e+03 -1.816091058924547852e+01
1.201953890064683947e+03 -1.777449129431509505e+02
1.201324141495255390e+03 -3.099173867475955291e+01
1.200694476565702644e+03 -3.637695289343998439e+01
1.200064895267203610e+03 1.552049878469850910e+02
1.199435397590945286e+03 -8.950743614055143382e+01
1.198805983528111028e+03 -1.280671048008769048e+02
1.198176653069887834e+03 1.114524342770971685e+02
1.197547406207462700e+03 1.117003319120980791e+02
1.196918242932024441e+03 2.254981982440295241e+01
1.196289163234763691e+03 -7.327856684314005520e+01
1.195660167106871086e+03 5.663021200640618247e+01
1.195031254539542715e+03 -4.187523715992198703e+01
1.194402425523969214e+03 -3.488549160715199804e+01
1.193773680051352130e+03 -1.945711221312073462e+02
1.193145018112882099e+03 -5.499998094055154496e+01
1.192516439699764305e+03 1.317676811343054055e+02
1.191887944803194841e+03 4.838892702381667021e+01
1.191259533414378893e+03 -1.273541471476256248e+01
1.190631205524516190e+03 -1.038760069831612398e+01
1.190002961124813737e+03 -1.653608746553826734e+02
1.189374800206473083e+03 -1.290203592009307840e+02
1.188746722760708508e+03 -4.219319448571184239e+01
1.188118728778719742e+03 -2.592249936880163474e+01
1.187490818251726523e+03 2.660967660118879152e+01
1.186862991170932219e+03 -4.812727198686513219e+01
