# Supplementary material for: Elevated concentrations cause upright alpha-synuclein conformation at lipid interfaces
Source: Nat Commun. 2023 Sep 18;14:5731. doi: 10.1038/s41467-023-39843-1 (PMC10507035; doi:10.1038/s41467-023-39843-1)
Supplement: Supplementary file 3 — Source Data [file 41467_2023_39843_MOESM3_ESM.zip › Source Data file/FigureS3/C/aS-DPPG_50uM-reproduction-NoFiltration_t = 29.63 to 37.65 hr_NormedToMaxOfAmideISSP.txt]

2.303734463863343990e+03 -1.702771829037725837e+01
2.302961100516073202e+03 6.871774991476051753e+00
2.302187836495217198e+03 6.804743501845924136e+00
2.301414671789645581e+03 -4.498825256948183693e+00
2.300641606388224318e+03 -4.267330474939353913e+00
2.299868640279824831e+03 2.286299899840523064e+00
2.299095773453316724e+03 5.038222935517031154e+00
2.298323005897578696e+03 -4.605018094081377633e+00
2.297550337601480351e+03 -1.226159049084298847e-01
2.296777768553902206e+03 -6.716488858809317897e+00
2.296005298743721141e+03 4.326814649727063755e-01
2.295232928159812218e+03 9.042273938765410080e+00
2.294460656791063229e+03 7.765404176081682763e-01
2.293688484626352874e+03 3.587685039787146479e+00
2.292916411654567128e+03 2.789946771685606564e+00
2.292144437864588326e+03 -2.849761242091477076e+00
2.291372563245306083e+03 -2.654376408862605174e+00
2.290600787785611828e+03 -1.758615983210665590e+00
2.289829111474389720e+03 1.244867530294877733e+00
2.289057534300536645e+03 -8.131826432393989279e-01
2.288286056252940398e+03 -1.046845190389869451e+00
2.287514677320499686e+03 -8.036235125140722246e+00
2.286743397492111399e+03 3.210352516860215943e-01
2.285972216756672424e+03 5.996768845741119236e+00
2.285201135103079650e+03 2.560998567119960878e+00
2.284430152520235424e+03 2.299127771097041750e-01
2.283659268997043910e+03 -1.969750777631089633e+00
2.282888484522407452e+03 7.749454416707179938e+00
2.282117799085232036e+03 -4.865440956720489041e+00
2.281347212674421826e+03 -5.135566291718317800e+00
2.280576725278890081e+03 -1.450167626188974657e+00
2.279806336887540965e+03 4.672861623048232715e+00
2.279036047489289558e+03 -1.093391510831888125e+00
2.278265857073050938e+03 -1.793294823363233315e+00
2.277495765627734727e+03 6.361766692143878965e-02
2.276725773142261460e+03 -1.667115495005142334e+00
2.275955879605542577e+03 1.076605903898840477e+00
2.275186085006502253e+03 2.339973568362090639e-01
2.274416389334062842e+03 -4.288749493998762041e+00
2.273646792577141241e+03 -8.615471397765368522e-01
2.272877294724663443e+03 -2.407046994292952657e+00
2.272107895765555440e+03 -7.707406420541780268e-01
2.271338595688741407e+03 1.994169101591827253e+00
2.270569394483152792e+03 -1.731318794810437156e+00
2.269800292137719225e+03 8.292657955874760844e+00
2.269031288641366700e+03 6.123110841914313873e+00
2.268262383983035761e+03 1.840013702957154829e+00
2.267493578151652400e+03 1.479558094092689735e-01
2.266724871136160800e+03 3.831577330708685114e+00
2.265956262925490591e+03 -6.985518496100731944e+00
2.265187753508585956e+03 5.814125926014085399e-01
2.264419342874387439e+03 -5.794911884771289934e+00
2.263651031011833766e+03 -6.043033920698860584e+00
2.262882817909867299e+03 -1.354526101575149966e+00
2.262114703557437679e+03 -5.719564603501348543e+00
2.261346687943489087e+03 -2.778087612433568054e+00
2.260578771056969344e+03 -1.110425859880442845e+00
2.259810952886826271e+03 1.337074094703621485e+00
2.259043233422013145e+03 5.264924588418013585e+00
2.258275612651483243e+03 4.026278651937563069e+00
2.257508090564189843e+03 -9.906897158320591146e-01
2.256740667149086221e+03 -8.097055268020156404e+00
2.255973342395132931e+03 -1.865355991955316428e+00
2.255206116291286889e+03 9.231864479899686282e-01
2.254438988826506829e+03 4.350918947521793534e+00
2.253671959989755123e+03 -5.803984245945330578e+00
2.252905029769999601e+03 -3.199745842110649274e+00
2.252138198156198996e+03 6.438503577897024543e-01
2.251371465137321138e+03 -3.251186341267424229e+00
2.250604830702335676e+03 -3.703910803273434471e+00
2.249838294840208619e+03 -5.658130068079199937e+00
2.249071857539915072e+03 3.064561151756550195e-01
2.248305518790422866e+03 -6.179566120100546955e-01
2.247539278580708924e+03 3.378518510881798331e+00
2.246773136899746532e+03 1.752344774317419418e+00
2.246007093736514435e+03 4.205452249076540028e+00
2.245241149079989555e+03 -1.953362515972072666e+00
2.244475302919152455e+03 -1.493434828290960414e+00
2.243709555242985516e+03 1.090666720621306318e+00
2.242943906040469301e+03 -3.821094404775546849e+00
2.242178355300591647e+03 1.549723462217611925e+00
2.241412903012336756e+03 -3.415552893660969147e+00
2.240647549164688826e+03 -1.059009691252746688e+00
2.239882293746642972e+03 2.941774357461638179e+00
2.239117136747185214e+03 -1.922218522205320745e+00
2.238352078155308845e+03 -3.615210532943433641e-01
2.237587117960008982e+03 1.739756938697486488e+00
2.236822256150277099e+03 9.889347749310060109e-01
2.236057492715113767e+03 -3.149701016591427205e+00
2.235292827643517739e+03 -3.021889917854845731e+00
2.234528260924482311e+03 7.530272543485846404e-01
2.233763792547013509e+03 4.149015106332672453e-01
2.232999422500115543e+03 -2.500253381258245255e+00
2.232235150772790803e+03 9.700819988153921436e-01
2.231470977354043498e+03 -3.910919521112710129e+00
2.230706902232879656e+03 -4.433790513493769958e-01
2.229942925398314401e+03 -9.085333764156838798e-01
2.229179046839351940e+03 6.551327489609440891e-01
2.228415266545003760e+03 1.318550815648471097e+00
2.227651584504288621e+03 -2.599283576221640968e-01
2.226888000706219827e+03 -7.885157411190856225e-01
2.226124515139808864e+03 2.924411223795246872e-01
2.225361127794079948e+03 -3.974139352497386479e+00
2.224597838658048204e+03 -1.945709109374371137e-01
2.223834647720736029e+03 7.102075373863361851e-02
2.223071554971165824e+03 -8.037524174971251156e-01
2.222308560398359987e+03 -5.082911711521753695e+00
2.221545663991348192e+03 1.343613247742927896e+00
2.220782865739152840e+03 -1.397486146863656242e-01
2.220020165630805423e+03 3.736514294352755616e+00
2.219257563655333797e+03 -8.115788174946437783e-01
2.218495059801771276e+03 -7.678384727014313516e-01
2.217732654059149354e+03 -7.795196979855499864e-01
2.216970346416504981e+03 1.931916423155466189e+00
2.216208136862869651e+03 5.907792591482105005e-01
2.215446025387287591e+03 -1.433834729806344743e+00
2.214684011978793933e+03 -1.150262906991347256e+00
2.213922096626429266e+03 -1.035141749907139141e+00
2.213160279319235997e+03 -1.824676827720143502e+00
2.212398560046258353e+03 -2.582354733292901994e+00
2.211636938796540562e+03 -2.468460389392216348e-01
2.210875415559132307e+03 6.342973884722591382e-01
2.210113990323077815e+03 -1.638471734600863428e-01
2.209352663077430407e+03 -5.046676640922456158e-01
2.208591433811237948e+03 -1.871284443191942870e+00
2.207830302513557399e+03 -2.008696001022985733e+00
2.207069269173436624e+03 1.414951534827673552e+00
2.206308333779938039e+03 3.995407303465559057e-01
2.205547496322118604e+03 5.148541109385392778e-01
2.204786756789029823e+03 -1.275738550814552008e+00
2.204026115169743207e+03 -2.505434949072391948e+00
2.203265571453308439e+03 -1.145230839818572433e+00
2.202505125628800670e+03 -1.143927921658492108e+00
2.201744777685276858e+03 -8.087625481164689711e-01
2.200984527611806698e+03 -5.195984711306533832e-01
2.200224375397458061e+03 -9.619704029957706348e-01
2.199464321031297004e+03 -1.626744629988591262e-01
2.198704364502398676e+03 -3.181938114085893221e-01
2.197944505799836406e+03 1.227385643878515342e+00
2.197184744912681708e+03 5.572192646516148651e-01
2.196425081830009731e+03 -1.429997363853196868e+00
2.195665516540895624e+03 -1.086492682516300712e-01
2.194906049034425450e+03 6.342955612456979697e-01
2.194146679299672542e+03 -2.701247171942325331e-01
2.193387407325721142e+03 -1.113115751078299076e-01
2.192628233101651858e+03 -1.947993221786174622e+00
2.191869156616554392e+03 -2.428462987156913833e-01
2.191110177859509349e+03 1.123750225632011990e+00
2.190351296819606432e+03 -3.206514633266927539e-01
2.189592513485937161e+03 -2.029903214063544681e+00
2.188833827847591238e+03 6.797035129203098380e-01
2.188075239893658363e+03 3.465357745288031865e-01
2.187316749613233696e+03 -5.498087486665910184e-01
2.186558356995414215e+03 1.399306195512987627e-01
2.185800062029295077e+03 -1.198946682364279370e+00
2.185041864703973260e+03 2.769613090572585534e+00
2.184283765008551200e+03 -1.904303898468615586e-01
2.183525762932131329e+03 -1.999286192608728641e+00
2.182767858463812445e+03 1.796073352232792908e-01
2.182010051592700620e+03 -6.433474124793592264e-01
2.181252342307900108e+03 3.259900369352595195e-01
2.180494730598524256e+03 -9.685136795688112921e-01
2.179737216453673682e+03 1.034077086272450485e-01
2.178979799862465370e+03 1.850464766638768299e-01
2.178222480814009032e+03 4.259647038114439677e-01
2.177465259297418015e+03 4.152500359435830068e-01
2.176708135301807488e+03 9.776109854844922120e-02
2.175951108816292617e+03 -2.824023944477049297e-01
2.175194179829992208e+03 -5.900716815556397155e-01
2.174437348332026886e+03 5.758089943443853720e-01
2.173680614311517274e+03 -1.067839233478054650e+00
2.172923977757583998e+03 2.760238871818526674e-01
2.172167438659354957e+03 9.331944973122345832e-01
2.171410997005952595e+03 8.904358248738399872e-01
2.170654652786504812e+03 -3.468180670640249597e-01
2.169898405990139509e+03 1.066955723534511458e-01
2.169142256605988223e+03 2.082205009683840424e-01
2.168386204623182493e+03 -5.328520890338688254e-01
2.167630250030855677e+03 5.921473053862391644e-01
2.166874392818139313e+03 -1.764687615584334957e-01
2.166118632974174034e+03 6.764459296861244919e-01
2.165362970488093197e+03 -3.788258060280358386e-01
2.164607405349041073e+03 -2.596676196679096327e-01
2.163851937546152840e+03 1.178499503187452557e+00
2.163096567068576405e+03 1.377321366412807557e-01
2.162341293905452403e+03 7.111897870322927417e-01
2.161586118045925105e+03 -7.232617068576702168e-01
2.160831039479142419e+03 -6.137616500142658582e-01
2.160076058194252255e+03 3.808682710132987870e-01
2.159321174180406160e+03 -3.414711463480203379e-01
2.158566387426755682e+03 -4.253712306023231526e-02
2.157811697922450549e+03 7.682988087953124268e-01
2.157057105656645945e+03 -2.956308747669499359e-01
2.156302610618500694e+03 -4.223359872264803583e-01
2.155548212797169981e+03 -6.721599194457016369e-01
2.154793912181812630e+03 1.043430469247875678e-02
2.154039708761589281e+03 1.864899061657581958e-01
2.153285602525660579e+03 -3.484846913173344357e-02
2.152531593463194440e+03 -6.703327554581647862e-02
2.151777681563349688e+03 -9.412488366998061906e-02
2.151023866815296060e+03 -1.607720633470258453e-01
2.150270149208203293e+03 -4.597671458784913789e-01
2.149516528731235667e+03 -2.675587184021815390e-01
2.148763005373572014e+03 -6.371574504596799748e-01
2.148009579124376614e+03 -7.455343423187152929e-01
2.147256249972826481e+03 -6.371882135052977514e-01
2.146503017908102265e+03 -2.403919879341692711e-01
2.145749882919371885e+03 1.176372942324115795e-01
2.144996844995821448e+03 3.212426603845930373e-01
2.144243904126627967e+03 8.097165511146626748e-01
2.143491060300973913e+03 -3.577035066781699690e-01
2.142738313508041756e+03 1.009967591397532005e-01
2.141985663737015784e+03 -7.175041036483610635e-02
2.141233110977082106e+03 8.811598180741685438e-01
2.140480655217426829e+03 -2.557241366385851547e-02
2.139728296447245157e+03 -1.544919466141959907e-01
2.138976034655719559e+03 -7.787196739475452656e-01
2.138223869832050696e+03 5.893163012690971064e-02
2.137471801965426494e+03 -2.854334886730479082e-01
2.136719831045042156e+03 5.452080866050432739e-01
2.135967957060096523e+03 -4.263410531153709326e-02
2.135216179999788437e+03 -5.933531560244065250e-01
2.134464499853316738e+03 2.797496066371525925e-01
2.133712916609882086e+03 -1.722131492785794749e-01
2.132961430258686960e+03 -3.087092947641593144e-01
2.132210040788939295e+03 1.197247000555592272e-01
2.131458748189837934e+03 -6.441560333614910761e-01
2.130707552450596268e+03 -9.595975245601301440e-02
2.129956453560418595e+03 -3.278583862527695292e-01
2.129205451508520127e+03 -6.221285359415141825e-01
2.128454546284110620e+03 5.450605406384351898e-02
2.127703737876405285e+03 -2.389098896602210031e-01
2.126953026274613876e+03 -8.265766964631214853e-01
2.126202411467957063e+03 -3.654097629248705958e-01
2.125451893445651876e+03 -2.307870314379572851e-01
2.124701472196917166e+03 -6.925017511345229471e-01
2.123951147710973601e+03 2.362452675575892891e-01
2.123200919977043668e+03 -3.922362507906036466e-01
2.122450788984351675e+03 3.781906165488417293e-01
2.121700754722123747e+03 1.795908979497990998e-01
2.120950817179587830e+03 3.639648118235629393e-01
2.120200976345970048e+03 2.208966102697248191e-01
2.119451232210500166e+03 1.673925260692815109e-01
2.118701584762413404e+03 2.405532565178406246e-01
2.117952033990937707e+03 7.928030748179372422e-02
2.117202579885311934e+03 -4.218666384547530013e-02
2.116453222434769486e+03 3.884840543142351055e-01
2.115703961628549223e+03 5.338337724564592435e-01
2.114954797455888183e+03 -2.695144975666563525e-01
2.114205729906030683e+03 1.196294517611859037e-01
2.113456758968213762e+03 9.201958516580246994e-02
2.112707884631687193e+03 5.214135072085732681e-01
2.111959106885691654e+03 -5.702443553457990991e-03
2.111210425719475097e+03 4.322174433796255322e-02
2.110461841122283658e+03 -3.581742528579719975e-01
2.109713353083370748e+03 -3.814698931955873840e-01
2.108964961591986139e+03 -7.174009716560159067e-02
2.108216666637383241e+03 -5.164391818044992283e-02
2.107468468208811828e+03 -2.624230273448965867e-01
2.106720366295530766e+03 -2.877162536587432595e-01
2.105972360886798924e+03 5.763683048238562451e-02
2.105224451971873350e+03 -1.135945918569102459e-01
2.104476639540012911e+03 -3.545399244936578431e-01
2.103728923580481933e+03 2.621013925758342578e-01
2.102981304082541101e+03 -1.172484961979546741e-01
2.102233781035458378e+03 -1.513777367717317190e-01
2.101486354428498089e+03 -1.832003150518624057e-01
2.100739024250926377e+03 8.825752666840547267e-02
2.099991790492014843e+03 -5.372964909153603585e-01
2.099244653141035087e+03 5.090002920140306308e-01
2.098497612187256891e+03 1.109333464892604294e-02
2.097750667619953674e+03 2.448963975029188125e-02
2.097003819428404313e+03 3.500804958253168619e-01
2.096257067601884046e+03 5.723583754538867988e-03
2.095510412129668111e+03 -6.946433721791829274e-01
2.094763853001040843e+03 -1.457574262839634108e-02
2.094017390205281117e+03 -1.201259417028962828e-01
2.093271023731673267e+03 2.835298166015880472e-01
2.092524753569497989e+03 -2.691236316407070173e-01
2.091778579708048710e+03 1.885129769332253014e-01
2.091032502136604307e+03 3.433291352541090746e-01
2.090286520844458209e+03 2.359263604495175359e-01
2.089540635820902025e+03 -1.938667584842901082e-01
2.088794847055225546e+03 -1.371777927731832603e-01
2.088049154536722199e+03 -6.967456770321656112e-02
2.087303558254687232e+03 6.309507690511603761e-02
2.086558058198415893e+03 -3.276442942181850282e-01
2.085812654357207066e+03 -1.195541045423973991e-01
2.085067346720361456e+03 2.846816764939179567e-01
2.084322135277181587e+03 -2.763854142561568139e-01
2.083577020016962706e+03 -1.610502934283951637e-01
2.082832000929018250e+03 -1.339330957007685841e-01
2.082087078002647104e+03 3.793675981628925054e-01
2.081342251227157249e+03 -3.376162825740662565e-02
2.080597520591860302e+03 3.127048570927043469e-01
2.079852886086062426e+03 9.206362046233768082e-02
2.079108347699075239e+03 -3.600465797595703982e-02
2.078363905420215815e+03 1.413184944879946614e-01
2.077619559238795773e+03 -1.355630635746113075e-02
2.076875309144134008e+03 -2.545613195420697306e-01
2.076131155125543955e+03 -2.667388762743304054e-01
2.075387097172346330e+03 -2.754051393433981088e-01
2.074643135273861844e+03 2.099224436839094987e-01
2.073899269419414850e+03 1.848613444750685578e-02
2.073155499598326060e+03 5.612934807364166473e-02
2.072411825799921644e+03 1.964979440519303566e-01
2.071668248013525954e+03 -1.632201956596155135e-01
2.070924766228470617e+03 1.133644132470305183e-01
2.070181380434085440e+03 1.876334063152019227e-01
2.069438090619696595e+03 -8.824994963393750780e-02
2.068694896774642984e+03 -6.344110633071013694e-02
2.067951798888252597e+03 4.261169570399618856e-01
2.067208796949867974e+03 -2.431336546648901753e-02
2.066465890948822562e+03 -2.000965637445147882e-01
2.065723080874453444e+03 1.393954477324593211e-01
2.064980366716103163e+03 -8.209959515996682888e-02
2.064237748463112439e+03 -8.564161141412976463e-02
2.063495226104825633e+03 -1.274436834751328969e-02
2.062752799630587106e+03 4.175039593304885610e-02
2.062010469029741216e+03 2.920763797526310657e-01
2.061268234291637782e+03 2.104881498937493101e-01
2.060526095405624801e+03 1.191134184059890605e-01
2.059784052361055728e+03 -8.165321059552585470e-02
2.059042105147280381e+03 -2.688898507428462079e-02
2.058300253753650395e+03 2.814284988669937381e-03
2.057558498169524682e+03 -1.218649611979123054e-01
2.056816838384260336e+03 1.228610001729450313e-01
2.056075274387212630e+03 8.911435759748394247e-02
2.055333806167744115e+03 7.883890423872694231e-02
2.054592433715215520e+03 2.297240738191689557e-01
2.053851157018985759e+03 -1.720530446732267474e-02
2.053109976068424658e+03 -1.460117559415205213e-01
2.052368890852894765e+03 6.722785118715395025e-02
2.051627901361762270e+03 -1.886858943515212772e-02
2.050887007584402454e+03 4.297400203792839379e-01
2.050146209510177869e+03 2.282242398183671195e-01
2.049405507128465615e+03 -1.247662257632719540e-01
2.048664900428635519e+03 7.544336622782533974e-02
2.047924389400066502e+03 1.091681262767822125e-01
2.047183974032130209e+03 2.383963180653269620e-01
2.046443654314209198e+03 2.157167240559351162e-01
2.045703430235678752e+03 4.732239351725918142e-01
2.044963301785919612e+03 2.566694126836273349e-02
2.044223268954317973e+03 2.300320644622335653e-01
2.043483331730254577e+03 2.871535108834362068e-02
2.042743490103117438e+03 -2.141910806315282523e-01
2.042003744062290934e+03 -9.009790643790220599e-02
2.041264093597163082e+03 -2.314125445937074976e-01
2.040524538697127355e+03 -5.303158907186674570e-02
2.039785079351573586e+03 5.853582089116288883e-02
2.039045715549891611e+03 1.118213359654691708e-01
2.038306447281480359e+03 5.479356916426333934e-02
2.037567274535731485e+03 9.072870114438660871e-02
2.036828197302047556e+03 2.623036900192651788e-01
2.036089215569822045e+03 1.681313486173193761e-01
2.035350329328457519e+03 4.127416104010107195e-02
2.034611538567358366e+03 1.028169511937448988e-01
2.033872843275925334e+03 1.863785568349999033e-01
2.033134243443562809e+03 1.558070109701764974e-02
2.032395739059680636e+03 1.823815901934776051e-01
2.031657330113683201e+03 -3.794338212116340949e-03
2.030919016594980349e+03 4.411025877653878408e-02
2.030180798492985559e+03 -3.245463232310963897e-01
2.029442675797108677e+03 1.132224146571669116e-01
2.028704648496765003e+03 -9.175125265015711407e-02
2.027966716581371657e+03 1.350221533300725862e-01
2.027228880040342119e+03 2.492815187053085413e-01
2.026491138863097149e+03 7.541692168711523758e-02
2.025753493039057503e+03 3.111483631577563469e-01
2.025015942557640301e+03 -3.315332725334070585e-02
2.024278487408273577e+03 1.463693251258998407e-01
2.023541127580379907e+03 3.016787046643920056e-01
2.022803863063383687e+03 -2.809192666844839009e-02
2.022066693846716589e+03 -5.039046902067337991e-02
2.021329619919804827e+03 5.333268744520883869e-02
2.020592641272076435e+03 1.856122410174280146e-01
2.019855757892966722e+03 -8.272720910908402947e-02
2.019118969771909178e+03 -5.231265991580631020e-02
2.018382276898340933e+03 1.656562634960048463e-01
2.017645679261691839e+03 -1.342726638307894238e-01
2.016909176851406301e+03 7.438937518456288644e-02
2.016172769656921446e+03 4.833563314476323203e-02
2.015436457667678042e+03 1.109294430579779306e-01
2.014700240873120492e+03 2.297464957152117182e-01
2.013964119262687746e+03 1.345883590079450520e-01
2.013228092825831482e+03 -2.054938994539416697e-02
2.012492161551996105e+03 3.039995146444407492e-02
2.011756325430631478e+03 6.055894827002133302e-02
2.011020584451185641e+03 7.689855574255330395e-02
2.010284938603110277e+03 -3.614707405919109946e-03
2.009549387875860702e+03 1.135626203101826187e-01
2.008813932258886780e+03 1.002392640107239996e-01
2.008078571741651103e+03 -1.431472884992987353e-02
2.007343306313607172e+03 1.398686563502282154e-01
2.006608135964213943e+03 -4.010018395276271352e-02
2.005873060682935829e+03 4.324550448663114915e-02
2.005138080459229968e+03 -2.657122303870748659e-02
2.004403195282562592e+03 1.018637206621837987e-01
2.003668405142398115e+03 1.308326684068975843e-01
2.002933710028202768e+03 2.030467248917549872e-01
2.002199109929446422e+03 9.392736312172220159e-02
2.001464604835595310e+03 6.484221924173827478e-02
2.000730194736122940e+03 1.546142191408464428e-01
1.999995879620502819e+03 1.460782433446465751e-02
1.999261659478206639e+03 1.213152258012969720e-01
1.998527534298711544e+03 -2.349598821011652811e-03
1.997793504071494681e+03 4.683003116983715935e-02
1.997059568786036834e+03 2.128375914987008788e-02
1.996325728431811513e+03 5.140184694693225587e-02
1.995591982998306776e+03 7.540119330986951030e-02
1.994858332475001589e+03 1.221633567342129134e-01
1.994124776851384013e+03 6.641994185959199104e-02
1.993391316116934831e+03 5.573045355262281481e-02
1.992657950261149381e+03 2.662566777690185127e-01
1.991924679273510264e+03 1.380640744126777897e-01
1.991191503143511000e+03 5.039046795694158282e-02
1.990458421860645103e+03 -1.468505999193648291e-02
1.989725435414402455e+03 -3.076566507295523667e-02
1.988992543794282028e+03 1.613798918984214736e-01
1.988259746989775522e+03 -5.174692950940470992e-02
1.987527044990383729e+03 6.983165419869706569e-02
1.986794437785609261e+03 1.188370800988551579e-01
1.986061925364949275e+03 6.154455735512016912e-02
1.985329507717908200e+03 1.171301069300868802e-01
1.984597184833988649e+03 4.664691046157289078e-02
1.983864956702698692e+03 1.761124053500889575e-01
1.983132823313544577e+03 1.294889651515530038e-01
1.982400784656030737e+03 9.463418826912636805e-02
1.981668840719672517e+03 1.557703840851633326e-01
1.980936991493981623e+03 9.693581938931111752e-02
1.980205236968469762e+03 -2.386632967321088324e-03
1.979473577132646824e+03 7.580809565414627083e-02
1.978742011976039066e+03 9.907014290957655289e-02
1.978010541488154558e+03 -1.227357251742349810e-02
1.977279165658517741e+03 6.416927940964278765e-02
1.976547884476649415e+03 6.853543407412757138e-02
1.975816697932066745e+03 3.657751143635593755e-03
1.975085606014299628e+03 1.216130812138977446e-01
1.974354608712868867e+03 6.188775180174792279e-02
1.973623706017302538e+03 7.927419209090427743e-02
1.972892897917128721e+03 1.508985816949203959e-02
1.972162184401877312e+03 1.783999830749650184e-01
1.971431565461080027e+03 2.634622584139929835e-02
1.970701041084268581e+03 1.083503465171502256e-01
1.969970611260974692e+03 7.052228001580732042e-02
1.969240275980740989e+03 2.107905779461907159e-01
1.968510035233097369e+03 1.202903182111137864e-01
1.967779889007584643e+03 3.729655324421349283e-02
1.967049837293743622e+03 5.418160567830322683e-02
1.966319880081116935e+03 9.778229668413798703e-02
1.965590017359245394e+03 5.785161734634981096e-02
1.964860249117677085e+03 1.310677733441148463e-01
1.964130575345954639e+03 2.983914289428403824e-02
1.963400996033624324e+03 3.417472023460191993e-02
1.962671511170241502e+03 2.651851833511438897e-02
1.961942120745350621e+03 1.339912384624545871e-01
1.961212824748507046e+03 6.151402017683180873e-02
1.960483623169262501e+03 -2.313081259419218216e-02
1.959754515997175986e+03 1.145262690227631941e-01
1.959025503221799227e+03 8.783563792215887123e-02
1.958296584832693043e+03 1.740732653628643267e-01
1.957567760819416435e+03 1.320295632976014599e-01
1.956839031171528404e+03 6.100075894127882786e-02
1.956110395878595227e+03 -1.340245700524656186e-03
1.955381854930179543e+03 1.194358314822624306e-01
1.954653408315847628e+03 -1.507663655969276005e-02
1.953925056025163940e+03 -5.363555742971292447e-04
1.953196798047700213e+03 7.414254003739938377e-03
1.952468634373024543e+03 1.163029745201321977e-03
1.951740564990708663e+03 1.864313269069637485e-02
1.951012589890327945e+03 -2.832272839175291670e-02
1.950284709061454123e+03 2.174532071805829192e-02
1.949556922493662569e+03 -4.969654493229117703e-02
1.948829230176534111e+03 7.180553324310454122e-02
1.948101632099647759e+03 2.189566907502165510e-02
1.947374128252580704e+03 9.834100073989890389e-02
1.946646718624917412e+03 1.515007981061016092e-02
1.945919403206240531e+03 1.033308307947275878e-01
1.945192181986138166e+03 1.268115367939906535e-01
1.944465054954191146e+03 1.088825922362174070e-01
1.943738022099991213e+03 8.681032194837877414e-02
1.943011083413128290e+03 1.366866331351202501e-01
1.942284238883190483e+03 1.404007975498280936e-01
1.941557488499776809e+03 3.581554668526138602e-02
1.940830832252473556e+03 2.812757026647508610e-02
1.940104270130877921e+03 -4.997422306157491001e-02
1.939377802124592563e+03 1.679142966832304074e-01
1.938651428223209223e+03 -2.058237810823378838e-02
1.937925148416330558e+03 1.029151671606124419e-01
1.937198962693561043e+03 3.596033736508952305e-02
1.936472871044499698e+03 4.712333217495037058e-02
1.935746873458750997e+03 2.621586360385446193e-02
1.935020969925924874e+03 6.593442034979027366e-02
1.934295160435623984e+03 3.827888478010277318e-02
1.933569444977458261e+03 8.277802767539649276e-02
1.932843823541041274e+03 7.992780250548775500e-02
1.932118296115984776e+03 2.811629922869024467e-02
1.931392862691896880e+03 1.126228657762171903e-01
1.930667523258398433e+03 8.384293374465905113e-02
1.929942277805103004e+03 6.644899441342624891e-02
1.929217126321631440e+03 1.019074756583120966e-01
1.928492068797599131e+03 1.052635805896560278e-01
1.927767105222630562e+03 8.317475592840187226e-02
1.927042235586346578e+03 -1.699112585436034911e-02
1.926317459878369846e+03 5.202928876734873309e-02
1.925592778088330306e+03 -2.321447806149937090e-03
1.924868190205850624e+03 1.865941782218333844e-01
1.924143696220558923e+03 7.331356982305345382e-02
1.923419296122086962e+03 9.472145350934889352e-02
1.922694989900066503e+03 1.655906739844337228e-01
1.921970777544131124e+03 3.202415912786740065e-02
1.921246659043912587e+03 7.768077410630895574e-02
1.920522634389049927e+03 1.285003515660679552e-01
1.919798703569176723e+03 6.713966004852427172e-02
1.919074866573935651e+03 8.429250525459693055e-02
1.918351123392963927e+03 9.999401101738211728e-02
1.917627474015906046e+03 8.578642947927195284e-02
1.916903918432404680e+03 7.866613063414990004e-02
1.916180456632102505e+03 1.074740484460305068e-01
1.915457088604651290e+03 1.895543298222801820e-01
1.914733814339691889e+03 1.398660811223002842e-01
1.914010633826877893e+03 4.118595190567533176e-02
1.913287547055861069e+03 5.289595189794443764e-02
1.912564554016291368e+03 1.481570931403031477e-01
1.911841654697820559e+03 7.688218233959244474e-02
1.911118849090111325e+03 7.448006040046940834e-02
1.910396137182815437e+03 1.016922889877399788e-01
1.909673518965590119e+03 1.155180683950442350e-01
1.908950994428098056e+03 6.390072171974707504e-02
1.908228563559998292e+03 4.714603720618188581e-02
1.907506226350953511e+03 8.322368905602112177e-02
1.906783982790633672e+03 8.232783019300871086e-02
1.906061832868697820e+03 8.526537509022956429e-02
1.905339776574814096e+03 1.133376467395580400e-01
1.904617813898652457e+03 8.755727518804119758e-02
1.903895944829884684e+03 5.514397587794012123e-02
1.903174169358182553e+03 7.472821649118616127e-02
1.902452487473217843e+03 1.293207781529019940e-01
1.901730899164664152e+03 5.903760115293247429e-02
1.901009404422200532e+03 8.668113704479513126e-02
1.900288003235502401e+03 6.577700909883332780e-02
1.899566695594250632e+03 3.044667465155338412e-02
1.898845481488124278e+03 1.278690412280155397e-01
1.898124360906806032e+03 5.237260873655719823e-02
1.897403333839982224e+03 1.298839648716899331e-01
1.896682400277333727e+03 3.180546087581031384e-02
1.895961560208552328e+03 2.870104954238676329e-02
1.895240813623320719e+03 1.210956982432689483e-01
1.894520160511332506e+03 1.241263526351011892e-01
1.893799600862277657e+03 1.582341204242036503e-01
1.893079134665846141e+03 1.049685832212394476e-01
1.892358761911738839e+03 1.216819075123766747e-01
1.891638482589643900e+03 1.046343466885707035e-01
1.890918296689264025e+03 4.971957631624832757e-02
1.890198204200294640e+03 8.886613165755048727e-02
1.889478205112436626e+03 6.891215215725006449e-02
1.888758299415390866e+03 1.221169210962167878e-01
1.888038487098861879e+03 9.927421392028025482e-02
1.887318768152556004e+03 9.614472615152371004e-02
1.886599142566175942e+03 1.122900569884524857e-01
1.885879610329428033e+03 4.691613528661753990e-02
1.885160171432025891e+03 9.393058739414722469e-02
1.884440825863677674e+03 7.764974590837188384e-02
1.883721573614096997e+03 9.360252380379108228e-02
1.883002414672993837e+03 6.953274562806199821e-02
1.882283349030087265e+03 5.628382374981686503e-02
1.881564376675092717e+03 1.590623031522301611e-01
1.880845497597725625e+03 7.341476900529858574e-02
1.880126711787706881e+03 9.199472399609409656e-02
1.879408019234761014e+03 7.595586972333279174e-02
1.878689419928603456e+03 1.066343886553470788e-01
1.877970913858966014e+03 1.114805729022511210e-01
1.877252501015567759e+03 4.090753512585659085e-02
1.876534181388136858e+03 1.360740305120319016e-01
1.875815954966406935e+03 1.048688142792483513e-01
1.875097821740102518e+03 1.183054122165857064e-01
1.874379781698955412e+03 7.374564188978033341e-02
1.873661834832701061e+03 1.211496138044999282e-01
1.872943981131074906e+03 1.088525700396947293e-01
1.872226220583806935e+03 1.179527465222703492e-01
1.871508553180641684e+03 4.875107930556799724e-02
1.870790978911310958e+03 1.213793492517657030e-01
1.870073497765559296e+03 9.906027859235722044e-02
1.869356109733129415e+03 1.135641062572875504e-01
1.868638814803762216e+03 6.045417256481293300e-02
1.867921612967202236e+03 1.023016187059711812e-01
1.867204504213199471e+03 1.046464807475140091e-01
1.866487488531500276e+03 8.263353375458254435e-02
1.865770565911849189e+03 1.330113607299897860e-01
1.865053736344003482e+03 6.464955495123383966e-02
1.864336999817709511e+03 1.101994476183730254e-01
1.863620356322728185e+03 1.398282696177119422e-01
1.862903805848809498e+03 9.552613391735453874e-02
1.862187348385710720e+03 6.827153866548045513e-02
1.861470983923190943e+03 8.503895785475705515e-02
1.860754712451011073e+03 7.213682702683110737e-02
1.860038533958930202e+03 1.025785406820245438e-01
1.859322448436711056e+03 1.043497804089497938e-01
1.858606455874121821e+03 8.126177020312054522e-02
1.857890556260923404e+03 3.486498879190389616e-02
1.857174749586883991e+03 9.154983230338106792e-02
1.856459035841773584e+03 1.194469800887995731e-01
1.855743415015360370e+03 9.848332338378518180e-02
1.855027887097419807e+03 1.124008248089402862e-01
1.854312452077721900e+03 9.530662867117449533e-02
1.853597109946040291e+03 7.966389265356206562e-02
1.852881860692154078e+03 1.217371537630302508e-01
1.852166704305836902e+03 1.383680953273783987e-01
1.851451640776871500e+03 7.395131107383969005e-02
1.850736670095038789e+03 9.214051025660691119e-02
1.850021792250119688e+03 1.458962607165054381e-01
1.849307007231896932e+03 8.351410781850625298e-02
1.848592315030153259e+03 9.721299638376158792e-02
1.847877715634680499e+03 1.350393166419508184e-01
1.847163209035263208e+03 1.679801828656457829e-01
1.846448795221691398e+03 4.702090545413229600e-02
1.845734474183755083e+03 1.043020933040969822e-01
1.845020245911249731e+03 9.034746200762958090e-02
1.844306110393968993e+03 1.005454493108481895e-01
1.843592067621704700e+03 8.074698718924025465e-02
1.842878117584255961e+03 1.042354674498399830e-01
1.842164260271421881e+03 7.871021717507760418e-02
1.841450495672999750e+03 7.904636269003334492e-02
1.840736823778794133e+03 8.568733674854876747e-02
1.840023244578609592e+03 7.925905407563953176e-02
1.839309758062243418e+03 5.395361837164042856e-02
1.838596364219505631e+03 1.134585340989878594e-01
1.837883063040206252e+03 8.267939855085854051e-02
1.837169854514148028e+03 5.960259286158257896e-02
1.836456738631144617e+03 1.052256714059248838e-01
1.835743715381009679e+03 8.173638371619060261e-02
1.835030784753553235e+03 1.129421237376013742e-01
1.834317946738592582e+03 1.181629714476916115e-01
1.833605201325941380e+03 8.806359445722108936e-02
1.832892548505418745e+03 7.120319498791315149e-02
1.832179988266843793e+03 1.186895044448287584e-01
1.831467520600037460e+03 1.043315556258314070e-01
1.830755145494820681e+03 9.434024181139714915e-02
1.830042862941019848e+03 1.296354419727534513e-01
1.829330672928457716e+03 7.963952390966463901e-02
1.828618575446964314e+03 1.011318684976088289e-01
1.827906570486360579e+03 1.121933646260046130e-01
1.827194658036481997e+03 1.247536084898106107e-01
1.826482838087158598e+03 7.437293053751921346e-02
1.825771110628224051e+03 6.869210214677100301e-02
1.825059475649510205e+03 1.256671578697963754e-01
1.824347933140854366e+03 7.749347080940749422e-02
1.823636483092090202e+03 8.450253210124075709e-02
1.822925125493060477e+03 1.210870514409907034e-01
1.822213860333600678e+03 1.082306382958391627e-01
1.821502687603559025e+03 9.496420446509264146e-02
1.820791607292771005e+03 1.414908564423045523e-01
1.820080619391086657e+03 1.269237703765678793e-01
1.819369723888348744e+03 8.705976329271516989e-02
1.818658920774407306e+03 8.952208026318254908e-02
1.817948210039108744e+03 1.090345008597590065e-01
1.817237591672303097e+03 1.095548650257976292e-01
1.816527065663844041e+03 9.954267548088284456e-02
1.815816632003587074e+03 1.167539899146767396e-01
1.815106290681382234e+03 1.088246349157897391e-01
1.814396041687088655e+03 8.784893508165830811e-02
1.813685885010565471e+03 1.057466378302411303e-01
1.812975820641666360e+03 9.909854834691701753e-02
1.812265848570257731e+03 1.026425006672242041e-01
1.811555968786200538e+03 9.624475527046096046e-02
1.810846181279359371e+03 9.824404499704504634e-02
1.810136486039593365e+03 8.468269809294612371e-02
1.809426883056778024e+03 8.737837349346626314e-02
1.808717372320776121e+03 8.837339116064520106e-02
1.808007953821459523e+03 1.132320108201355646e-01
1.807298627548696459e+03 8.855439561055888920e-02
1.806589393492362433e+03 1.009224383242293549e-01
1.805880251642332951e+03 1.215945107893984661e-01
1.805171201988479879e+03 1.130551013420265372e-01
1.804462244520680542e+03 8.558016186092770594e-02
1.803753379228815902e+03 9.434497535416278002e-02
1.803044606102765101e+03 7.751250487324655436e-02
1.802335925132410921e+03 1.108351797503061842e-01
1.801627336307634323e+03 1.028762234526044844e-01
1.800918839618319907e+03 1.253685977546764030e-01
1.800210435054354093e+03 1.287869895908813067e-01
1.799502122605626937e+03 1.078969000116755811e-01
1.798793902262024858e+03 9.512536277094399417e-02
1.798085774013436094e+03 1.148307714010606273e-01
1.797377737849756159e+03 1.090146714309999099e-01
1.796669793760875109e+03 8.828304903942824078e-02
1.795961941736695735e+03 1.219210078675114772e-01
1.795254181767102637e+03 1.185829763681030408e-01
1.794546513842002241e+03 9.816696074120885573e-02
1.793838937951291882e+03 1.028939490916723348e-01
1.793131454084872530e+03 1.168764340920066397e-01
1.792424062232645156e+03 1.039014482209473372e-01
1.791716762384512549e+03 1.294354742424431715e-01
1.791009554530384776e+03 1.031291919749549452e-01
1.790302438660162807e+03 1.044456570773052151e-01
1.789595414763758527e+03 1.279433344884527424e-01
1.788888482831078363e+03 1.148387381366173798e-01
1.788181642852037839e+03 7.397418618130771617e-02
1.787474894816548840e+03 1.212697922201134704e-01
1.786768238714521431e+03 9.714171453143724544e-02
1.786061674535874772e+03 1.027873508012879383e-01
1.785355202270526206e+03 1.118325894297887146e-01
1.784648821908393074e+03 1.415333243701448196e-01
1.783942533439394538e+03 9.961773507135275596e-02
1.783236336853453395e+03 1.322320770540411083e-01
1.782530232140494263e+03 1.530683261444720500e-01
1.781824219290438123e+03 7.489125285407410848e-02
1.781118298293213229e+03 9.928480764680418236e-02
1.780412469138747838e+03 9.652359472596716561e-02
1.779706731816968386e+03 1.200859985901633203e-01
1.779001086317806767e+03 1.332028993964411434e-01
1.778295532631194874e+03 1.028195476624377269e-01
1.777590070747064601e+03 9.334576037525765813e-02
1.776884700655355118e+03 1.304885397155751414e-01
1.776179422345994681e+03 1.148291864507348936e-01
1.775474235808929734e+03 1.266061813170375194e-01
1.774769141034097629e+03 1.034310964193223964e-01
1.774064138011435716e+03 1.637085664099923732e-01
1.773359226730888622e+03 1.532360121122731955e-01
1.772654407182399154e+03 1.573076482394187847e-01
1.771949679355913759e+03 1.325453808527264354e-01
1.771245043241377061e+03 1.316588346875567916e-01
1.770540498828739146e+03 1.613805274031084869e-01
1.769836046107950096e+03 1.203351921232341942e-01
1.769131685068958177e+03 1.234781427690561234e-01
1.768427415701718928e+03 1.350795495656480216e-01
1.767723237996186072e+03 1.144364125793068260e-01
1.767019151942313329e+03 1.332701739133185792e-01
1.766315157530059878e+03 1.095169594679582248e-01
1.765611254749384898e+03 9.732087585418069953e-02
1.764907443590242110e+03 1.514449832387695094e-01
1.764203724042601607e+03 1.620323139624876563e-01
1.763500096096422567e+03 1.336087001439533739e-01
1.762796559741667807e+03 1.440375171311693014e-01
1.762093114968303780e+03 1.425066748408012618e-01
1.761389761766300580e+03 1.302992253849868387e-01
1.760686500125624661e+03 1.372630104505731807e-01
1.759983330036247935e+03 1.626587171947897759e-01
1.759280251488142312e+03 1.517388901989524252e-01
1.758577264471279705e+03 1.020718938686082933e-01
1.757874368975633843e+03 1.792759542508572668e-01
1.757171564991183914e+03 1.721632127649494748e-01
1.756468852507905467e+03 1.957542181813520799e-01
1.755766231515781328e+03 1.492603747828800675e-01
1.755063702004787046e+03 1.371397825099218148e-01
1.754361263964907266e+03 1.348801970260087857e-01
1.753658917386126632e+03 1.559196770717812541e-01
1.752956662258427968e+03 1.758091210726907549e-01
1.752254498571797740e+03 1.721099583330719940e-01
1.751552426316229685e+03 1.682233223254116228e-01
1.750850445481706629e+03 1.852975287835615936e-01
1.750148556058222312e+03 1.621991434658461850e-01
1.749446758035768653e+03 1.702371363468976884e-01
1.748745051404341211e+03 1.760305514936243154e-01
1.748043436153933726e+03 1.930103152799287347e-01
1.747341912274545393e+03 1.801852376955326018e-01
1.746640479756169952e+03 2.120855985170047586e-01
1.745939138588812057e+03 1.981739693873903752e-01
1.745237888762472721e+03 1.672964620818779835e-01
1.744536730267149323e+03 1.771200583443474919e-01
1.743835663092853792e+03 1.897923785781464034e-01
1.743134687229587144e+03 1.972460300469955352e-01
1.742433802667359487e+03 1.850844852613332536e-01
1.741733009396177295e+03 2.259837402648017801e-01
1.741032307406050677e+03 1.980884642196938383e-01
1.740331696686993382e+03 2.289263695142389476e-01
1.739631177229017339e+03 2.202490554522960331e-01
1.738930749022136297e+03 2.178526739297342030e-01
1.738230412056367641e+03 2.289907376387703697e-01
1.737530166321730576e+03 1.960228630053172938e-01
1.736830011808242489e+03 1.664690488863285467e-01
1.736129948505920765e+03 1.729690842960545372e-01
1.735429976404793706e+03 2.424082458807941820e-01
1.734730095494880516e+03 2.017861992357678214e-01
1.734030305766205856e+03 2.430128197353760844e-01
1.733330607208798028e+03 2.164282511474952819e-01
1.732630999812685332e+03 2.393682563242960915e-01
1.731931483567896066e+03 2.225371813190956949e-01
1.731232058464463989e+03 2.696407586153814484e-01
1.730532724492415582e+03 2.293969499889865205e-01
1.729833481641790058e+03 2.175845215586847958e-01
1.729134329902619356e+03 2.745357358685132643e-01
1.728435269264940871e+03 2.479435741608298771e-01
1.727736299718795635e+03 2.904719578446138817e-01
1.727037421254221044e+03 2.479319794812723521e-01
1.726338633861258131e+03 2.567802796848555613e-01
1.725639937529949748e+03 2.705393698167200545e-01
1.724941332250338746e+03 2.763988564334824982e-01
1.724242818012475254e+03 2.633125030670467881e-01
1.723544394806403943e+03 2.252062737396824943e-01
1.722846062622169484e+03 2.482760202120514736e-01
1.722147821449827461e+03 2.574583745591854100e-01
1.721449671279428003e+03 2.487291257261440847e-01
1.720751612101019418e+03 2.096642776428673527e-01
1.720053643904662749e+03 2.053847010699761944e-01
1.719355766680413581e+03 2.366754232405231806e-01
1.718657980418325678e+03 2.470247800519580206e-01
1.717960285108458265e+03 2.984977179273194947e-01
1.717262680740872383e+03 2.018459130251527567e-01
1.716565167305632713e+03 2.250383776642910505e-01
1.715867744792798476e+03 1.980307379940924317e-01
1.715170413192434353e+03 2.247974699398664344e-01
1.714473172494610480e+03 1.795186588523495774e-01
1.713776022689391539e+03 1.726414334074350132e-01
1.713078963766847664e+03 2.394866694877034463e-01
1.712381995717048994e+03 1.651547695722981046e-01
1.711685118530069303e+03 1.564985197028229136e-01
1.710988332195980547e+03 1.862665516607114879e-01
1.710291636704860139e+03 1.671971862535734654e-01
1.709595032046781853e+03 1.561372773942917569e-01
1.708898518211823102e+03 1.413604967234484144e-01
1.708202095190063119e+03 1.387533514914888466e-01
1.707505762971588410e+03 1.453572418317449488e-01
1.706809521546478209e+03 1.258104755617021342e-01
1.706113370904813564e+03 1.190351240458952381e-01
1.705417311036682804e+03 1.351313715673379268e-01
1.704721341932170617e+03 1.216757677718501574e-01
1.704025463581370786e+03 1.127056351879960755e-01
1.703329675974366182e+03 1.133847575674001157e-01
1.702633979101252407e+03 8.032980802100132822e-02
1.701938372952121426e+03 5.353422037693581631e-02
1.701242857517067023e+03 4.578456125382802944e-02
1.700547432786182981e+03 7.134696412695964995e-02
1.699852098749568540e+03 1.179477132742987461e-01
1.699156855397324762e+03 7.865350961060600665e-02
1.698461702719547247e+03 1.425450268230502859e-01
1.697766640706338876e+03 1.031757642740143560e-01
1.697071669347804345e+03 1.294906317437622689e-01
1.696376788634046534e+03 9.236931410059556757e-02
1.695681998555171958e+03 1.080056359444960534e-01
1.694987299101290773e+03 1.016685578408161039e-01
1.694292690262505857e+03 3.071182879781475875e-02
1.693598172028931003e+03 7.430150533930504619e-02
1.692903744390680004e+03 1.109099796233397189e-01
1.692209407337861194e+03 8.642907983905270819e-02
1.691515160860595643e+03 4.100002159726758022e-02
1.690821004948995324e+03 6.016352511467561864e-02
1.690126939593177667e+03 4.753584475569268275e-02
1.689432964783263742e+03 5.675567347364086218e-02
1.688739080509372798e+03 9.311738362373939148e-02
1.688045286761631360e+03 3.039479051084643599e-02
1.687351583530156859e+03 4.026455710605091748e-02
1.686657970805079458e+03 3.237390166019813581e-02
1.685964448576522045e+03 4.530517465601231752e-02
1.685271016834612965e+03 6.988113911965060376e-02
1.684577675569482381e+03 4.936831683933728260e-02
1.683884424771262275e+03 8.173226519809989599e-02
1.683191264430086449e+03 8.419468099002383465e-02
1.682498194536085066e+03 5.949042088268284567e-02
1.681805215079395566e+03 7.305055869626024545e-02
1.681112326050153570e+03 4.666885176414001940e-02
1.680419527438500154e+03 6.201465530695193795e-02
1.679726819234572758e+03 7.406739556716981920e-02
1.679034201428512461e+03 4.278328483454589548e-02
1.678341674010462157e+03 4.779100718065423803e-02
1.677649236970566562e+03 1.084254961485299346e-01
1.676956890298970393e+03 3.703048002722658660e-02
1.676264633985823821e+03 5.942599751924622364e-02
1.675572468021273380e+03 7.691077399284168559e-02
1.674880392395467425e+03 9.555524592848506360e-02
1.674188407098559765e+03 1.823210475054862223e-02
1.673496512120702391e+03 7.757670935581657823e-02
1.672804707452050934e+03 6.905467276921663233e-02
1.672112993082759203e+03 8.077979412251380664e-02
1.671421369002986467e+03 9.024493350240521405e-02
1.670729835202890172e+03 8.963695394602795574e-02
1.670038391672631406e+03 8.588118567432068140e-02
1.669347038402373073e+03 1.324741702002415478e-01
1.668655775382276261e+03 9.646342478566594103e-02
1.667964602602507512e+03 1.313385958658257469e-01
1.667273520053233369e+03 1.258895953560687508e-01
1.666582527724618558e+03 1.749530668726835547e-01
1.665891625606835078e+03 1.545259370599750270e-01
1.665200813690053110e+03 1.226834762383189059e-01
1.664510091964442836e+03 1.354795574069072583e-01
1.663819460420179894e+03 1.601047483364701485e-01
1.663128919047438103e+03 1.835153353963733525e-01
1.662438467836393102e+03 2.342429310525154518e-01
1.661748106777225985e+03 2.052050487101387544e-01
1.661057835860112391e+03 2.146907941488473692e-01
1.660367655075237053e+03 2.498860033263634317e-01
1.659677564412781066e+03 2.515869286875284661e-01
1.658987563862923707e+03 2.845678609709157425e-01
1.658297653415855166e+03 2.498959392945924174e-01
1.657607833061763813e+03 3.037927033747122030e-01
1.656918102790832563e+03 3.494065226487942932e-01
1.656228462593253425e+03 3.703005577585598007e-01
1.655538912459218409e+03 3.621539429155096745e-01
1.654849452378917704e+03 3.967366337119566100e-01
1.654160082342548776e+03 4.013449343924158086e-01
1.653470802340305454e+03 4.140403074882549883e-01
1.652781612362383385e+03 4.537639119469857318e-01
1.652092512398981853e+03 4.966349318564935444e-01
1.651403502440301963e+03 4.730479070256682905e-01
1.650714582476544820e+03 5.148126616585391169e-01
1.650025752497911526e+03 5.842897986865039917e-01
1.649337012494606824e+03 5.834759461167811079e-01
1.648648362456839095e+03 6.511020909955284042e-01
1.647959802374813080e+03 6.849509084134550729e-01
1.647271332238738978e+03 6.344912265582269839e-01
1.646582952038825169e+03 7.461429643278677526e-01
1.645894661765285491e+03 7.236482389501677215e-01
1.645206461408330142e+03 7.755822551843215562e-01
1.644518350958176597e+03 8.279628341234902544e-01
1.643830330405038694e+03 8.429219899109303693e-01
1.643142399739135726e+03 8.347483838847014059e-01
1.642454558950686987e+03 8.468616138782725233e-01
1.641766808029909953e+03 8.624206938923490995e-01
1.641079146967025736e+03 9.167594113649425447e-01
1.640391575752264544e+03 8.696965286025257758e-01
1.639704094375845671e+03 9.164146676331789143e-01
1.639016702827995687e+03 9.477350646652347166e-01
1.638329401098942981e+03 9.214449795662199572e-01
1.637642189178917761e+03 9.449436018674204352e-01
1.636955067058150235e+03 9.417879040821338643e-01
1.636268034726870610e+03 9.179383312644843196e-01
1.635581092175316371e+03 1.000000000000000000e+00
1.634894239393719545e+03 9.763475972337350983e-01
1.634207476372315796e+03 9.234736928677318435e-01
1.633520803101346246e+03 8.734454989252516954e-01
1.632834219571048379e+03 8.399578050245629646e-01
1.632147725771663318e+03 8.742471081852509762e-01
1.631461321693434002e+03 8.305378793694978556e-01
1.630775007326603372e+03 8.390553340561491824e-01
1.630088782661418009e+03 8.157064109900266091e-01
1.629402647688122670e+03 7.704409000030476573e-01
1.628716602396969392e+03 7.464573014342271717e-01
1.628030646778202936e+03 7.376917629551585920e-01
1.627344780822077155e+03 6.809831537656008127e-01
1.626659004518845904e+03 7.599478868848121849e-01
1.625973317858757582e+03 6.784433091863998344e-01
1.625287720832075138e+03 5.954969374823028128e-01
1.624602213429050607e+03 6.434442847836766566e-01
1.623916795639945121e+03 6.226927738571195192e-01
1.623231467455016173e+03 5.794862271969423162e-01
1.622546228864528530e+03 4.866901892841203336e-01
1.621861079858741505e+03 5.712171044304714673e-01
1.621176020427919866e+03 4.672776006535329651e-01
1.620491050562330202e+03 4.536549935026665814e-01
1.619806170252242737e+03 4.851624259446007947e-01
1.619121379487920422e+03 3.786076344340836841e-01
1.618436678259638938e+03 3.634168610421026901e-01
1.617752066557664875e+03 3.452812515600421350e-01
1.617067544372273915e+03 3.720881695774690967e-01
1.616383111693739920e+03 2.453341046914503387e-01
1.615698768512340393e+03 2.764961002474678464e-01
1.615014514818352836e+03 3.435028285598298314e-01
1.614330350602052931e+03 2.271194478895761371e-01
1.613646275853723637e+03 2.679995668842888867e-01
1.612962290563644274e+03 3.024403479428817154e-01
1.612278394722103258e+03 1.411574892513855484e-01
1.611594588319378090e+03 2.053463407270331442e-01
1.610910871345760825e+03 2.032883766092645483e-01
1.610227243791539877e+03 2.019746491078178718e-01
1.609543705646998205e+03 1.674186525830278216e-01
1.608860256902433321e+03 1.438079875303255872e-01
1.608176897548133638e+03 1.364755569619754139e-01
1.607493627574389393e+03 1.376379982726675388e-01
1.606810446971501733e+03 1.621166014579251691e-01
1.606127355729764531e+03 1.981137524713033615e-01
1.605444353839475298e+03 1.096581816113961910e-01
1.604761441290931543e+03 5.677266172376832509e-02
1.604078618074438054e+03 9.508021116937911965e-02
1.603395884180295980e+03 1.384005269095172352e-01
1.602713239598808286e+03 5.943898118024348171e-02
1.602030684320277942e+03 9.252140844805666064e-02
1.601348218335017009e+03 8.460600053176209334e-02
1.600665841633328455e+03 8.067075178575389138e-02
1.599983554205524342e+03 7.396508545555768865e-02
1.599301356041914914e+03 1.162221106288957168e-01
1.598619247132812234e+03 1.599567777526448853e-01
1.597937227468532001e+03 8.550277425347539706e-02
1.597255297039386278e+03 4.821814292248263051e-02
1.596573455835696222e+03 2.412722654447422427e-02
1.595891703847777535e+03 6.678374468178284451e-02
1.595210041065951373e+03 2.215355143914350677e-02
1.594528467480535255e+03 3.983523491607876901e-03
1.593846983081855797e+03 7.919586344637317976e-02
1.593165587860237792e+03 8.692366913959826205e-03
1.592484281806002400e+03 -6.756885576269604753e-03
1.591803064909481691e+03 1.098167695200843591e-01
1.591121937160998641e+03 6.665601026159617692e-02
1.590440898550888960e+03 5.982748050498641612e-02
1.589759949069481081e+03 4.477183886774153271e-02
1.589079088707108895e+03 1.226869210447618513e-01
1.588398317454104472e+03 5.482564910715784917e-02
1.587717635300805341e+03 4.409291711875057418e-02
1.587037042237549031e+03 -6.725183305512721053e-03
1.586356538254673069e+03 5.899036798289878508e-03
1.585676123342520441e+03 1.404977674750444543e-02
1.584995797491428675e+03 4.531230179010001247e-02
1.584315560691744395e+03 1.385336046953489914e-02
1.583635412933810585e+03 4.990981241574002358e-02
1.582955354207972050e+03 -6.386251499452032590e-04
1.582275384504577232e+03 -1.292045130068716734e-02
1.581595503813976393e+03 7.719726075887739514e-02
1.580915712126517974e+03 3.093031640913668917e-02
1.580236009432555875e+03 3.985497481085554378e-02
1.579556395722442176e+03 -8.321590645701310365e-03
1.578876870986530776e+03 -2.428889392816546353e-02
1.578197435215177393e+03 -3.875404131464295354e-02
1.577518088398743203e+03 1.687079634002445691e-02
1.576838830527582104e+03 -4.107023602166467308e-02
1.576159661592058910e+03 1.146345300568811509e-02
1.575480581582536615e+03 4.114996248324048755e-02
1.574801590489372757e+03 -1.870161130573261277e-02
1.574122688302937604e+03 -3.748183294073689081e-02
1.573443875013595971e+03 2.301244658726275816e-02
1.572765150611714489e+03 5.213310502357732662e-02
1.572086515087665248e+03 -4.961786429735214748e-02
1.571407968431814879e+03 5.898585731116660208e-02
1.570729510634537291e+03 2.242537149043391867e-02
1.570051141686210030e+03 5.421272900630683816e-02
1.569372861577201547e+03 -4.763305492597939839e-02
1.568694670297894845e+03 9.039434179113313428e-02
1.568016567838662013e+03 -6.351570635936337750e-02
1.567338554189886054e+03 5.280546381117663668e-02
1.566660629341948152e+03 6.660386582667060518e-02
1.565982793285229491e+03 3.980014742015761109e-02
1.565305046010113074e+03 4.566220432019776898e-02
1.564627387506985542e+03 2.982346297646977507e-02
1.563949817766233537e+03 8.578219327000376204e-02
1.563272336778243698e+03 2.462176399895552384e-02
1.562594944533408125e+03 9.916729972020965622e-02
1.561917641022115276e+03 1.109684810381224851e-01
1.561240426234762708e+03 9.810764801875324070e-02
1.560563300161735242e+03 3.098572197806640643e-02
1.559886262793437709e+03 9.329849680174688575e-02
1.559209314120264025e+03 1.476173490395044363e-01
1.558532454132609928e+03 4.128109186738635611e-02
1.557855682820878428e+03 7.444586576519661436e-02
1.557179000175468900e+03 1.090143236954480011e-01
1.556502406186782537e+03 1.029490061847133514e-01
1.555825900845229626e+03 9.955316388399766681e-02
1.555149484141209541e+03 1.247473028647590187e-01
1.554473156065132571e+03 9.903005335746019322e-02
1.553796916607403546e+03 1.475702535609851040e-01
1.553120765758438210e+03 1.345967855655851586e-01
1.552444703508643215e+03 1.070811116342854225e-01
1.551768729848434305e+03 1.353728148438864687e-01
1.551092844768223586e+03 6.564514429979387278e-02
1.550417048258428622e+03 1.409442439857932494e-01
1.549741340309466977e+03 1.575956953098598678e-01
1.549065720911756216e+03 1.625304278834909799e-01
1.548390190055715721e+03 1.636653749016011572e-01
1.547714747731770331e+03 5.048486209022228638e-02
1.547039393930337610e+03 1.097313586933645058e-01
1.546364128641846037e+03 1.694996279636962755e-01
1.545688951856722269e+03 2.052761295008423970e-01
1.545013863565391148e+03 1.987458900107534968e-02
1.544338863758284788e+03 1.062925856524591789e-01
1.543663952425828029e+03 1.005920282616194483e-01
1.542989129558460263e+03 5.612470560289173349e-02
1.542314395146606330e+03 9.812360922981631928e-02
1.541639749180707440e+03 8.569942590664496318e-02
1.540965191651197529e+03 1.932073901487259271e-01
1.540290722548512349e+03 1.066870348178772382e-01
1.539616341863091293e+03 1.289478610470687625e-01
1.538942049585379209e+03 1.453239639986742271e-01
1.538267845705811851e+03 1.047617254256391628e-01
1.537593730214839525e+03 9.470300821092947352e-02
1.536919703102899803e+03 5.941618151615993965e-02
1.536245764360442990e+03 1.663213884918913754e-01
1.535571913977913937e+03 1.100528476003305861e-01
1.534898151945768404e+03 2.270313507937032071e-01
1.534224478254449423e+03 2.519741062332736536e-01
1.533550892894414574e+03 2.471410169617228036e-01
1.532877395856112344e+03 2.053459149607160805e-01
1.532203987130002133e+03 1.538873727079125286e-01
1.531530666706537886e+03 1.059803057872803073e-01
1.530857434576177184e+03 1.987068912243641627e-01
1.530184290729383065e+03 2.061247200100832233e-01
1.529511235156611292e+03 1.348976548040620727e-01
1.528838267848326723e+03 2.243085151441784886e-01
1.528165388794992396e+03 1.775250590463315625e-01
1.527492597987074987e+03 1.432131213312934914e-01
1.526819895415037536e+03 1.239188938444563404e-01
1.526147281069352175e+03 1.874606895762583880e-01
1.525474754940487401e+03 1.963336256506391653e-01
1.524802317018911708e+03 2.408584706859882851e-01
1.524129967295099050e+03 1.190348621108679589e-01
1.523457705759523378e+03 1.025727066807475274e-01
1.522785532402660465e+03 1.037401607986242064e-01
1.522113447214986081e+03 1.392789035634436345e-01
1.521441450186975999e+03 2.097211022113378842e-01
1.520769541309115084e+03 2.174995877579976589e-01
1.520097720571879108e+03 2.521052736504127978e-01
1.519425987965756576e+03 2.637426775795751466e-01
1.518754343481226897e+03 2.327334104928046876e-01
1.518082787108776756e+03 2.266545731748642878e-01
1.517411318838892839e+03 1.390139934514998676e-01
1.516739938662060013e+03 2.206832415011993342e-01
1.516068646568775875e+03 2.996972022631294030e-01
1.515397442549523475e+03 1.424729395904214824e-01
1.514726326594802231e+03 1.766592328727398797e-01
1.514055298695102465e+03 2.409164972162143314e-01
1.513384358840919958e+03 2.959289027331949429e-01
1.512713507022752310e+03 2.603756767897065783e-01
1.512042743231095301e+03 2.555003189688301868e-01
1.511372067456453806e+03 2.691505800840861551e-01
1.510701479689327243e+03 2.642202731359978851e-01
1.510030979920216851e+03 3.844913088601739082e-01
1.509360568139627503e+03 1.696013965765774401e-01
1.508690244338065895e+03 1.243825717749099252e-01
1.508020008506035083e+03 2.460623867729358483e-01
1.507349860634049037e+03 2.647405458215499330e-01
1.506679800712618089e+03 2.515791584782865464e-01
1.506009828732247115e+03 1.639997131529223884e-01
1.505339944683453723e+03 2.509496901540818614e-01
1.504670148556753702e+03 1.036649210032140056e-01
1.504000440342659203e+03 1.819953798741535678e-01
1.503330820031687836e+03 3.401563315671593535e-01
1.502661287614360845e+03 1.508368840926910814e-01
1.501991843081195839e+03 3.233473505907926149e-01
1.501322486422715883e+03 3.412931522497841819e-01
1.500653217629442224e+03 2.706461000177182163e-01
1.499984036691901565e+03 2.720371799498272347e-01
1.499314943600620609e+03 2.173097860579849272e-01
1.498645938346122421e+03 2.589593764789738239e-01
1.497977020918939161e+03 3.321507852468638111e-01
1.497308191309599351e+03 3.403218972906706385e-01
1.496639449508636972e+03 3.237304763813331765e-01
1.495970795506582363e+03 3.660500849593323891e-01
1.495302229293971322e+03 2.782296298467227258e-01
1.494633750861339649e+03 8.897714981011213553e-02
1.493965360199224961e+03 2.655251958848629523e-01
1.493297057298168511e+03 1.900664612671252585e-01
1.492628842148706099e+03 2.829463039278563019e-01
1.491960714741384436e+03 1.630038467362465715e-01
1.491292675066742959e+03 1.407812932217439028e-01
1.490624723115324741e+03 3.382581582323514469e-01
1.489956858877681952e+03 3.568689701957284410e-01
1.489289082344357666e+03 3.009822924967331947e-01
1.488621393505900414e+03 4.605347521294716473e-01
1.487953792352866003e+03 3.596629074254609204e-01
1.487286278875799326e+03 3.816054108014028112e-01
1.486618853065259827e+03 1.376303706896664925e-01
1.485951514911797858e+03 4.504196986487857268e-01
1.485284264405971044e+03 2.405529137195191181e-01
1.484617101538337010e+03 1.655926932278853070e-01
1.483950026299457022e+03 3.008782831234735333e-01
1.483283038679888705e+03 4.018133000244907271e-01
1.482616138670195141e+03 1.050772207964929678e-01
1.481949326260941234e+03 4.754951036862006819e-01
1.481282601442688247e+03 3.515603756326409757e-01
1.480615964206004719e+03 2.800326843810213573e-01
1.479949414541461010e+03 4.354773914691324466e-01
1.479282952439622022e+03 2.347005812578033812e-01
1.478616577891058114e+03 2.205436491175803149e-01
1.477950290886346920e+03 2.067762492777635019e-01
1.477284091416056981e+03 4.246758853874373352e-01
1.476617979470764112e+03 3.076337248079210052e-01
1.475951955041045949e+03 3.904659089459227572e-01
1.475286018117480126e+03 2.961095204648371282e-01
1.474620168690646096e+03 4.086912205367126405e-01
1.473954406751123315e+03 5.396006698470434682e-01
1.473288732289493055e+03 4.104405801782942120e-01
1.472623145296340226e+03 2.158242319193315606e-01
1.471957645762255197e+03 3.471013638981267357e-01
1.471292233677815602e+03 2.742046718707062958e-01
1.470626909033615448e+03 4.241525428582760826e-01
1.469961671820241463e+03 2.650240721662241450e-01
1.469296522028284016e+03 4.624004210648345325e-01
1.468631459648335294e+03 6.488990987497242902e-01
1.467966484670994760e+03 5.994533322240314099e-01
1.467301597086850961e+03 2.103530031605563011e-01
1.466636796886501543e+03 6.429013149953967110e-01
1.465972084060545967e+03 5.770812097572951549e-01
1.465307458599583697e+03 5.013713959234660233e-01
1.464642920494214195e+03 4.006754985501458921e-01
1.463978469735044200e+03 5.580170469287184520e-01
1.463314106312671356e+03 3.384333822720675955e-01
1.462649830217704221e+03 4.009594173650284921e-01
1.461985641440747713e+03 6.247299013503850862e-01
1.461321539972414030e+03 5.736152990520851924e-01
1.460657525803309909e+03 4.147231677073029421e-01
1.459993598924045727e+03 5.221079976719494864e-01
1.459329759325231862e+03 3.039014559698101636e-01
1.458666006997487784e+03 4.845437910466026676e-01
1.458002341931427509e+03 4.378845193816962578e-01
1.457338764117663231e+03 4.210716562222786008e-01
1.456675273546818062e+03 4.012118219701999999e-01
1.456011870209509652e+03 4.066401051491762564e-01
1.455348554096359294e+03 7.428965938504595856e-01
1.454685325197990096e+03 2.074931754869188960e-01
1.454022183505025168e+03 6.882687461020658981e-01
1.453359129008089440e+03 3.850351931692391760e-01
1.452696161697809657e+03 7.018535959991667461e-01
1.452033281564818026e+03 -8.161195976662030671e-02
1.451370488599737655e+03 1.850693392358476741e-01
1.450707782793204387e+03 7.104940015353742311e-01
1.450045164135850428e+03 5.939639425133464989e-01
1.449382632618307980e+03 3.099695553930847391e-01
1.448720188231214706e+03 4.210903203600254163e-01
1.448057830965204630e+03 5.579836659850218039e-01
1.447395560810919051e+03 5.729689000770562535e-01
1.446733377758997449e+03 6.195569132136049539e-01
1.446071281800079305e+03 7.957099402020461065e-01
1.445409272924805919e+03 5.684796923139728841e-01
1.444747351123825865e+03 4.035027711259294159e-01
1.444085516387782263e+03 6.260206422255861769e-01
1.443423768707321869e+03 3.011889747274434370e-01
1.442762108073093259e+03 1.542914605040195675e-01
1.442100534475746827e+03 3.593620186844880271e-01
1.441439047905931147e+03 7.388087663204525590e-01
1.440777648354303892e+03 5.936976388345988065e-01
1.440116335811515455e+03 7.172545944447534794e-01
1.439455110268223507e+03 4.716660708821164283e-01
1.438793971715085718e+03 7.778836348233494347e-01
1.438132920142754301e+03 6.096303946388190731e-01
1.437471955541897842e+03 8.715076144987241591e-01
1.436811077903170371e+03 4.699823737280882097e-01
1.436150287217240475e+03 1.831533479228187877e-01
1.435489583474769461e+03 6.333522771933665085e-01
1.434828966666422275e+03 1.213072099637770407e+00
1.434168436782869321e+03 2.953399708029274540e-01
1.433507993814775546e+03 6.502649833328958406e-01
1.432847637752813171e+03 6.217753089801142385e-01
1.432187368587650781e+03 8.069755349064092753e-01
1.431527186309964236e+03 3.545139949438672611e-01
1.430867090910427578e+03 3.736615525004173821e-01
1.430207082379713029e+03 2.194979623017020154e-01
1.429547160708503725e+03 2.576502608140502915e-01
1.428887325887471889e+03 4.850509424416332704e-01
1.428227577907302475e+03 1.739852776687064728e-01
1.427567916758673164e+03 3.873134188677230250e-01
1.426908342432268910e+03 -1.173465065043611255e-01
1.426248854918776487e+03 2.238439345824650983e-01
1.425589454208875395e+03 7.980013305120021716e-01
1.424930140293257864e+03 4.467624566771074002e-01
1.424270913162610668e+03 5.274549140851951812e-01
1.423611772807624220e+03 2.687058908757923303e-01
1.422952719218990751e+03 -2.547026913847175722e-01
1.422293752387398854e+03 7.412915476756967159e-01
1.421634872303551674e+03 3.743802773131039152e-01
1.420976078958135986e+03 7.669804904376268384e-01
1.420317372341853115e+03 9.560184724323263217e-02
1.419658752445404389e+03 6.994452103762559547e-01
1.419000219259483856e+03 6.823345071036950038e-02
1.418341772774796482e+03 3.968534219197603630e-01
1.417683412982045411e+03 1.572567967604731609e-01
1.417025139871931970e+03 2.283627237952883318e-02
1.416366953435168398e+03 -3.047395562145557291e-01
1.415708853662456022e+03 1.757766204752217176e-01
1.415050840544505263e+03 3.313344634701214653e-01
1.414392914072026542e+03 1.398877281685703133e-01
1.413735074235732100e+03 3.391016639361154605e-01
1.413077321026334175e+03 7.301513138135514724e-01
1.412419654434546828e+03 7.043718216465529869e-01
1.411762074451085937e+03 8.572611331675369373e-01
1.411104581066669198e+03 6.173547129895133878e-01
1.410447174272016127e+03 7.812714169900873973e-01
1.409789854057846242e+03 6.523365193055945532e-01
1.409132620414880876e+03 -1.974769232768825711e-01
1.408475473333843183e+03 4.508513273803558402e-02
1.407818412805458138e+03 -5.148905289494840609e-01
1.407161438820448893e+03 3.065227024681848600e-01
1.406504551369547698e+03 7.129105312655074078e-01
1.405847750443477707e+03 -1.145012873142062498e-03
1.405191036032972988e+03 9.004419985148227612e-01
1.404534408128763971e+03 -6.460303692261569475e-02
1.403877866721586543e+03 1.667681270867817367e-01
1.403221411802171133e+03 7.806537827329514956e-01
1.402565043361253629e+03 3.236075329975318660e-01
1.401908761389573556e+03 1.875811726694343040e-01
1.401252565877868619e+03 -4.700620212750932225e-01
1.400596456816880163e+03 1.107650042711693761e+00
1.399940434197349532e+03 1.017388170215635546e+00
1.399284498010016250e+03 6.895900554982200559e-01
1.398628648245630757e+03 -5.759730756527522422e-01
1.397972884894934396e+03 -3.395497842682285716e-01
1.397317207948677606e+03 -4.006942064114015212e-01
1.396661617397605369e+03 2.173480321631735546e-01
1.396006113232473581e+03 -8.263573790376860240e-01
1.395350695444029043e+03 -2.681579311939024657e-01
1.394695364023025832e+03 9.016491717066377198e-01
1.394040118960219843e+03 7.420435109237956128e-01
1.393384960246366973e+03 6.284078823831780181e-01
1.392729887872223117e+03 -7.912453619110951797e-01
1.392074901828547809e+03 -3.657140628764944390e-01
1.391420002106100583e+03 9.028663428570272709e-01
1.390765188695644611e+03 2.503364743766237632e-01
1.390110461587941245e+03 -1.239662616072384899e-01
1.389455820773759115e+03 -6.957852697167418166e-01
1.388801266243857754e+03 5.079473967145180929e-02
1.388146797989009428e+03 8.075720883911005066e-01
1.387492415999979130e+03 3.222013367227921643e-01
1.386838120267540944e+03 -6.266427348134555597e-01
1.386183910782465318e+03 3.079950603194671344e-02
1.385529787535524520e+03 -3.403129260628083297e-01
1.384875750517494453e+03 9.190000477466824247e-01
1.384221799719149203e+03 9.887025857120980143e-01
1.383567935131266495e+03 5.250895759419805797e-01
1.382914156744625870e+03 7.354001053588183900e-01
1.382260464550008692e+03 1.483117452902415478e-01
1.381606858538194501e+03 -6.732030639028349084e-01
1.380953338699968299e+03 -1.362368654471503016e+00
1.380299905026111446e+03 -1.169725880499825843e+00
1.379646557507416219e+03 3.042844155515963545e-01
1.378993296134662160e+03 -4.453613455282348643e-01
1.378340120898641544e+03 -4.425655802799802752e-01
1.377687031790146648e+03 -1.771861975941682932e+00
1.377034028799966109e+03 -2.417214518417271751e+00
1.376381111918895840e+03 -1.378681004124529430e+00
1.375728281137728118e+03 5.667927664241474428e-01
1.375075536447260674e+03 -1.307439649736723108e+00
1.374422877838287604e+03 -2.580741151891711646e-02
1.373770305301610279e+03 -1.169629724839123641e+00
1.373117818828030067e+03 1.218681169645144058e+00
1.372465418408346522e+03 5.551057852248890701e-01
1.371813104033362833e+03 -9.948902697810110829e-02
1.371160875693885828e+03 6.438019122648198644e-01
1.370508733380716876e+03 -7.788618358684462617e-01
1.369856677084668263e+03 1.236044724901902869e+00
1.369204706796546816e+03 2.376625027806892554e+00
1.368552822507161181e+03 2.868829368876504859e-01
1.367901024207325463e+03 -3.387711803990478110e+00
1.367249311887851945e+03 -1.133858827152298021e+00
1.366597685539552913e+03 -1.601600668681528172e-01
1.365946145153247926e+03 -7.736506858688071420e-01
1.365294690719752907e+03 1.133295056890095021e+00
1.364643322229885598e+03 1.158369644246280750e+00
1.363992039674469197e+03 -3.699662874584944139e-01
1.363340843044321446e+03 1.073190845287891770e+00
1.362689732330267361e+03 -4.245863505162270624e-01
1.362038707523130142e+03 1.873599164155311358e+00
1.361387768613738444e+03 -2.504906961533803766e+00
1.360736915592917285e+03 -1.730248081965694240e+00
1.360086148451498957e+03 -4.742569161036421121e+00
1.359435467180306659e+03 -2.569431293151589468e+00
1.358784871770178142e+03 1.453321038946279842e+00
1.358134362211945700e+03 -2.257344099471005894e+00
1.357483938496439805e+03 -8.312112003591376475e-01
1.356833600614501847e+03 -1.039062025059677152e+00
1.356183348556962301e+03 1.070032814988602254e+00
1.355533182314668011e+03 1.369724923925285109e-01
1.354883101878453090e+03 -4.150804859423248283e-01
1.354233107239162564e+03 -1.357900513696996603e+00
1.353583198387637822e+03 -6.479482295886819232e-01
1.352933375314722070e+03 1.142512686087537199e+00
1.352283638011263974e+03 2.807039071176578915e+00
1.351633986468108560e+03 3.336534634537122734e-01
1.350984420676108130e+03 1.865652191649918024e+00
1.350334940626107709e+03 -5.336598219328592130e-01
1.349685546308961420e+03 -2.153309393970147756e+00
1.349036237715521565e+03 -1.864747460112458288e+00
1.348387014836645903e+03 4.787053665724613438e+00
1.347737877663184918e+03 -4.132029330070039919e+00
1.347088826185998187e+03 2.204547796203791155e+00
1.346439860395947107e+03 -3.402237694850166694e+00
1.345790980283885801e+03 6.065074724873894541e-01
1.345142185840682941e+03 -2.546495709500198767e+00
1.344493477057196287e+03 -1.748042797990833064e+00
1.343844853924290874e+03 -2.044793256392100744e+00
1.343196316432833555e+03 1.832186075615150900e+00
1.342547864573693005e+03 5.784053522948141790e+00
1.341899498337736077e+03 7.702873133230365710e+00
1.341251217715831444e+03 -2.307923020347596665e+00
1.340603022698851419e+03 -1.086943330776411337e-01
1.339954913277671949e+03 2.103628716550441924e-01
1.339306889443163527e+03 5.557943905215614322e+00
1.338658951186203922e+03 -1.296109823107239656e+01
1.338011098497669082e+03 -6.107393146854772636e-01
1.337363331368440413e+03 -6.414718402119043539e+00
1.336715649789395684e+03 -2.285953719557672681e+00
1.336068053751414482e+03 1.106986115806654425e+01
1.335420543245381850e+03 6.249289651283163050e-01
1.334773118262182834e+03 3.863664537832930956e-01
1.334125778792700658e+03 -1.185452147264982159e+01
1.333478524827824003e+03 -1.109106855442964390e+00
1.332831356358441553e+03 -2.794355433881372530e-01
1.332184273375445628e+03 -4.648860896232198670e+00
1.331537275869723089e+03 -4.558466202470114581e+00
1.330890363832168077e+03 -5.164396081691219109e+00
1.330243537253676550e+03 -4.906086291890344064e+00
1.329596796125142646e+03 -2.577469914735109224e+00
1.328950140437464142e+03 -8.907237479513350209e+00
1.328303570181538817e+03 -7.297361483836318108e+00
1.327657085348268083e+03 -9.413009730747745607e+00
1.327010685928551538e+03 -2.078332500607943611e+00
1.326364371913292416e+03 -9.712720508564554045e-01
1.325718143293393950e+03 1.401130083288935779e+01
1.325072000059764832e+03 1.016907447726055480e+01
1.324425942203310115e+03 -3.092182237018958335e-01
1.323779969714936669e+03 1.015249840997348763e+01
1.323134082585556826e+03 3.653658123534071045e+00
1.322488280806082912e+03 1.336407357437035159e+01
1.321842564367421801e+03 2.135245585905382715e+00
1.321196933260493097e+03 -3.832573008654899471e+00
1.320551387476210948e+03 -8.197163979627820396e+00
1.319905927005493140e+03 1.081223050688466802e+00
1.319260551839255641e+03 -2.766392360308379317e+00
1.318615261968418054e+03 -1.129995543771964606e+01
1.317970057383903622e+03 4.484204746844440592e+00
1.317324938076637409e+03 -1.133902138956202288e+00
1.316679904037537199e+03 7.425277060711377608e+00
1.316034955257533511e+03 5.149019893254946467e+00
1.315390091727551408e+03 1.807140239621324440e+01
1.314745313438519588e+03 2.035659211496730592e+01
1.314100620381366753e+03 2.243211513836978810e+00
1.313456012547025239e+03 -2.229748029064035464e+01
1.312811489926425565e+03 -3.499894092802556145e+01
1.312167052510505528e+03 -5.614042027128241408e+00
1.311522700290195644e+03 -1.400787620026196123e+01
1.310878433256437347e+03 4.842644298721838325e+00
1.310234251400166613e+03 1.203710045662071337e+01
1.309590154712323056e+03 -7.546480332742623531e+00
1.308946143183846289e+03 -1.269411450454193080e+01
1.308302216805683202e+03 -2.408013160912739092e+00
1.307658375568771589e+03 5.727151160215521841e+00
1.307014619464063799e+03 -1.669483244757144769e-01
1.306370948482501262e+03 -8.981832415676837655e+00
1.305727362615032689e+03 -1.794567232077088192e+01
1.305083861852612245e+03 -6.171825265501305502e+00
1.304440446186185000e+03 7.626506550217962754e+00
1.303797115606705120e+03 -1.756811969790681660e+00
1.303153870105128590e+03 1.756003598691489387e+01
1.302510709672409575e+03 -1.145423379908361916e+01
1.301867634299502242e+03 -2.672192052460595768e+00
1.301224643977368032e+03 -9.891256410008656630e+00
1.300581738696964749e+03 -1.779598936373082196e+01
1.299938918449253833e+03 -5.636618954691251737e+00
1.299296183225196728e+03 2.308065939749194939e+01
1.298653533015760331e+03 -3.579778341563122268e+01
1.298010967811906085e+03 2.631634154965004413e+01
1.297368487604600887e+03 -2.845446040082218886e+01
1.296726092384815274e+03 2.216101974072312686e+01
1.296083782143514327e+03 1.908780648824349058e+01
1.295441556871674038e+03 4.809112072617013900e-01
1.294799416560263126e+03 -3.288568272891347277e+01
1.294157361200257583e+03 2.880614207883390065e+00
1.293515390782629765e+03 9.295143965041892997e+00
1.292873505298359305e+03 1.354970607845673669e+01
1.292231704738420376e+03 -3.129115649030150337e+01
1.291589989093796248e+03 1.334746590988018156e+01
1.290948358355462915e+03 3.337759629376753523e+00
1.290306812514405465e+03 2.388997007230724989e+01
1.289665351561608986e+03 8.588700044999953320e+00
1.289023975488056749e+03 -1.313189469752956917e+01
1.288382684284735660e+03 2.846993043608808804e+01
1.287741477942630809e+03 -3.210512523963092235e+01
1.287100356452734559e+03 4.904916902059510875e+01
1.286459319806035637e+03 1.122625709441809505e+01
1.285818367993528227e+03 5.214421386813295101e+01
1.285177501006204693e+03 4.934399431613348952e+01
1.284536718835059219e+03 5.213694384819707039e+01
1.283896021471089625e+03 -3.221159978890013775e+01
1.283255408905290096e+03 1.500459551419498716e+01
1.282614881128663910e+03 1.679118674202718253e+01
1.281974438132208888e+03 -5.976399712934619401e+01
1.281334079906930128e+03 1.816745651563378194e+00
1.280693806443827270e+03 2.375127008818198959e+01
1.280053617733905412e+03 -6.741666023050211010e+00
1.279413513768175108e+03 1.662090921134393184e+01
1.278773494537637816e+03 -4.805472585188376655e+01
1.278133560033305912e+03 -6.658740127688410837e+01
1.277493710246189949e+03 -3.702881746588813883e+01
1.276853945167302300e+03 -3.217190690875683856e+01
1.276214264787653519e+03 1.319228045887661693e+01
1.275574669098259619e+03 3.409637712957620437e+01
1.274935158090138430e+03 -3.433611948020652704e+01
1.274295731754304143e+03 -1.736048141556943492e+01
1.273656390081780046e+03 -3.697771484784284723e+01
1.273017133063582150e+03 -3.346021630537168079e+01
1.272377960690731925e+03 -1.566883492602147676e+01
1.271738872954258113e+03 5.092115871839565955e+01
1.271099869845178546e+03 -5.468517597547327469e+00
1.270460951354523786e+03 -2.323795117456594994e+01
1.269822117473318940e+03 4.917134483680420232e+01
1.269183368192594571e+03 -1.559938715124008546e+01
1.268544703503377605e+03 -4.805904889563112192e+01
1.267906123396702242e+03 -5.431276757125838373e+01
1.267267627863600865e+03 -5.821652572986166518e+01
1.266629216895109494e+03 -4.075594413165696750e+01
1.265990890482262330e+03 1.467103661301768014e+01
1.265352648616093575e+03 1.234307955370370635e+01
1.264714491287648343e+03 -3.164156142835953478e+00
1.264076418487962655e+03 4.051390250203038335e+01
1.263438430208077989e+03 1.652439469224181323e+01
1.262800526439037640e+03 -4.479975730897268194e-01
1.262162707171886723e+03 8.432774032227335681e+00
1.261524972397672173e+03 -1.830628118980263563e+00
1.260887322107435466e+03 -7.157896077316124206e+00
1.260249756292234451e+03 1.211317808785151051e+01
1.259612274943110606e+03 -2.250152510728133493e+00
1.258974878051116320e+03 -2.664496107380289658e+01
1.258337565607307624e+03 -8.106779843466350499e+00
1.257700337602738728e+03 -4.223998422761471971e+01
1.257063194028463840e+03 -3.662238968728382815e+01
1.256426134875538992e+03 -2.768155327786585218e+01
1.255789160135023849e+03 -2.775186259980918635e+01
1.255152269797978079e+03 2.583995988284129908e+01
1.254515463855463167e+03 1.658253196287342490e+01
1.253878742298540601e+03 2.143708170544243785e+01
1.253242105118273685e+03 3.191877838582647442e+01
1.252605552305731180e+03 -3.199028695799450972e+01
1.251969083851978212e+03 -1.767486969446458289e+01
1.251332699748083542e+03 -4.064329037382525911e+01
1.250696399985114112e+03 1.206731058925237399e+01
1.250060184554144143e+03 -1.367021557657875519e+02
1.249424053446246035e+03 2.531887679224603005e+01
1.248788006652490367e+03 -3.551592559039087149e+01
1.248152044163956816e+03 5.165235140877472153e-01
1.247516165971717783e+03 -4.323888997320039174e+00
1.246880372066854761e+03 -6.327541860036359367e+01
1.246244662440447428e+03 -2.823909169457203205e+01
1.245609037083571820e+03 -6.907907327687703969e+01
1.244973495987316710e+03 -4.385666677350371856e+00
1.244338039142763591e+03 2.781038021458885012e+01
1.243702666540995779e+03 5.666368410302992231e+01
1.243067378173100224e+03 2.183654339319869564e+01
1.242432174030167516e+03 7.148964407058711856e+01
1.241797054103284609e+03 3.424479508641025660e+01
1.241162018383542090e+03 -3.681894385703996875e+01
1.240527066862034189e+03 1.546581477318517628e+01
1.239892199529853315e+03 1.244379895252122781e+00
1.239257416378093694e+03 5.667582191655969837e+01
1.238622717397853194e+03 5.433521268138849081e+01
1.237988102580229679e+03 -3.061255145444324910e+01
1.237353571916319197e+03 -4.321575429313300276e+01
1.236719125397226890e+03 -5.810161947507465641e+01
1.236084763014052442e+03 1.117079833196096850e+01
1.235450484757899176e+03 1.909705457240404414e+01
1.234816290619870415e+03 4.062852002771871440e+01
1.234182180591078577e+03 5.831111334480616648e+01
1.233548154662625166e+03 -5.796136790031380492e+00
1.232914212825618961e+03 8.888223486818940700e+00
1.232280355071176018e+03 3.014587608326946722e+00
1.231646581390405117e+03 2.059593314466453862e+01
1.231012891774416858e+03 -4.774540586793177610e+00
1.230379286214329113e+03 8.952156639778809932e+00
1.229745764701256121e+03 4.656215182667867225e+01
1.229112327226317575e+03 5.272466815184476019e+01
1.228478973780633169e+03 -2.104418399926852246e+01
1.227845704355320777e+03 -5.847942180858247241e+01
1.227212518941501912e+03 -1.268218807399862058e+01
1.226579417530299907e+03 -1.588160855008935668e+00
1.225946400112839910e+03 -4.038718990528198560e+01
1.225313466680247075e+03 -3.081871579611494028e+01
1.224680617223652007e+03 -4.378609736613125136e+01
1.224047851734178039e+03 -8.617102271967958416e+01
1.223415170202959416e+03 3.332037886256287607e+00
1.222782572621128566e+03 3.988326056931451546e+01
1.222150058979812457e+03 5.257308709007798342e+01
1.221517629270152611e+03 -1.618968058593777215e+01
1.220885283483279636e+03 -4.766343537395261620e+01
1.220253021610333235e+03 -2.340003556969343368e+00
1.219620843642451291e+03 -2.282779691904131880e+01
1.218988749570773507e+03 -3.220321199981645321e+01
1.218356739386443223e+03 -2.965673149806888276e+01
1.217724813080598324e+03 -1.211581528984343414e+01
1.217092970644389425e+03 -1.826889983607284762e+01
1.216461212068958048e+03 4.876901000886238791e+00
1.215829537345452991e+03 1.054726354873605842e+01
1.215197946465019413e+03 1.121893249329011333e+01
1.214566439418807931e+03 2.237892151259686102e+01
1.213935016197974619e+03 -7.891667284647209790e+00
1.213303676793666455e+03 -5.166825008562857136e+01
1.212672421197041331e+03 -1.128787105437962879e+01
1.212041249399253502e+03 2.522567190621860789e+01
1.211410161391457223e+03 -2.648932401860379215e+01
1.210779157164815842e+03 4.665195574623919583e+01
1.210148236710483616e+03 2.963291470588376697e+01
1.209517400019623892e+03 -3.311141967473155034e+00
1.208886647083400021e+03 -2.707231590692659040e+01
1.208255977892973533e+03 2.790923762210529180e+00
1.207625392439511415e+03 6.361903549367132982e+00
1.206994890714178837e+03 -2.201624352338462032e+01
1.206364472708146423e+03 -8.888190513401873716e+01
1.205734138412581160e+03 -6.190702498326405845e+00
1.205103887818655494e+03 -1.809521051472880515e+01
1.204473720917540049e+03 -4.003336825033141366e+01
1.203843637700409090e+03 -4.918611188692075586e+01
1.203213638158438698e+03 -2.021752682358134834e+01
1.202583722282803137e+03 3.117891148922936040e+01
1.201953890064683947e+03 -3.589875164115003514e+01
1.201324141495255390e+03 -4.776026336159658570e+01
1.200694476565702644e+03 -2.216380930888519174e+01
1.200064895267203610e+03 5.737228295453754612e+01
1.199435397590945286e+03 -4.574890006359527916e+00
1.198805983528111028e+03 -5.303230403859953412e+01
1.198176653069887834e+03 2.912712590267617685e+01
1.197547406207462700e+03 9.061011337577859592e+00
1.196918242932024441e+03 -9.708410030130382395e+00
1.196289163234763691e+03 -1.571497093278541968e+01
1.195660167106871086e+03 -1.962130167630615674e+01
1.195031254539542715e+03 -6.192916358745508632e+01
1.194402425523969214e+03 -4.990702731023924699e+00
1.193773680051352130e+03 -1.282499063745895285e+02
1.193145018112882099e+03 -4.443689206829554195e+01
1.192516439699764305e+03 1.430344435483476495e+01
1.191887944803194841e+03 -2.833672299675161810e+01
1.191259533414378893e+03 -3.322135084813169925e+01
1.190631205524516190e+03 3.016204248003530708e+01
1.190002961124813737e+03 -6.487693848679201380e+01
1.189374800206473083e+03 -1.922035995515316742e+01
1.188746722760708508e+03 1.588063237036081965e+01
1.188118728778719742e+03 1.660909618838838853e+01
1.187490818251726523e+03 2.359367290468002309e+01
1.186862991170932219e+03 -4.975543292487208191e+01
