# Supplementary material for: Elevated concentrations cause upright alpha-synuclein conformation at lipid interfaces
Source: Nat Commun. 2023 Sep 18;14:5731. doi: 10.1038/s41467-023-39843-1 (PMC10507035; doi:10.1038/s41467-023-39843-1)
Supplement: Supplementary file 3 — Source Data [file 41467_2023_39843_MOESM3_ESM.zip › Source Data file/FigureS3/B/aS-DPPG_50uM-reproduction-NoFiltration_AmideI-intensity_vs_time.txt]

-1.616666666666666696e+00 1.961169437104352137e-04
-1.383333333333333304e+00 1.543892887684438376e-04
-1.216666666666666563e+00 1.460746825354765127e-04
2.999999999999999889e-01 3.950207048630668787e-03
4.666666666666666741e-01 4.842341834072489033e-03
6.333333333333333037e-01 4.768313928186043368e-03
8.000000000000000444e-01 5.254665259617226532e-03
9.666666666666666741e-01 4.644200630197677267e-03
1.333333333333333259e+00 4.425049846901052235e-03
1.500000000000000000e+00 4.315566702179707455e-03
1.666666666666666741e+00 4.029586310591911497e-03
1.833333333333333259e+00 3.783280886034942440e-03
2.000000000000000000e+00 3.346105740265226114e-03
3.333333333333333481e+00 4.386174596098723830e-03
3.500000000000000000e+00 5.038758500652307758e-03
3.666666666666666519e+00 5.206799861255932693e-03
6.283333333333333215e+00 3.779273369906637533e-03
8.716666666666666785e+00 4.831298005074744807e-03
8.883333333333332860e+00 4.676019548095900272e-03
9.050000000000000711e+00 4.778441096648672164e-03
9.216666666666666785e+00 4.818808252320699870e-03
9.383333333333332860e+00 4.566891887953678474e-03
9.550000000000000711e+00 4.127930571327114231e-03
9.716666666666666785e+00 3.952671417153064311e-03
9.883333333333332860e+00 3.494571860445885685e-03
1.005000000000000071e+01 3.252433252894747131e-03
1.021666666666666679e+01 3.436165951662726193e-03
1.038333333333333286e+01 3.317915735092706164e-03
1.055000000000000071e+01 3.352897188864701304e-03
1.071666666666666679e+01 3.358987081307855324e-03
1.088333333333333286e+01 3.360545148172438667e-03
1.106666666666666643e+01 3.306034475323683421e-03
1.123333333333333250e+01 3.326966464261287178e-03
1.140000000000000036e+01 3.641056716145412223e-03
1.156666666666666643e+01 3.731595693312764715e-03
1.173333333333333250e+01 3.738833487375233054e-03
1.190000000000000036e+01 4.077053585557655069e-03
1.206666666666666643e+01 3.752604086069525301e-03
1.223333333333333250e+01 4.034909646860719221e-03
1.240000000000000036e+01 4.087244201604446972e-03
1.256666666666666643e+01 4.113545185985586876e-03
1.273333333333333250e+01 4.294606561477820258e-03
1.290000000000000036e+01 3.935716740167493830e-03
1.328333333333333321e+01 4.216666112555595043e-03
1.368333333333333357e+01 4.526538877932531450e-03
1.811666666666666714e+01 6.265106522149823699e-03
1.846666666666666501e+01 7.006331912424434809e-03
1.863333333333333286e+01 7.052359787220092296e-03
1.880000000000000071e+01 7.242385526831152977e-03
1.896666666666666501e+01 7.389606469080275443e-03
1.913333333333333286e+01 7.390261397779698468e-03
1.930000000000000071e+01 7.424130216044570393e-03
1.948333333333333428e+01 7.246964029491384865e-03
1.964999999999999858e+01 7.284604065943891052e-03
1.981666666666666643e+01 7.361205778892074975e-03
1.998333333333333428e+01 7.329905501233950453e-03
2.014999999999999858e+01 6.958407029463800977e-03
2.031666666666666643e+01 6.842951291903993059e-03
2.048333333333333428e+01 7.018773510740476673e-03
2.064999999999999858e+01 6.891006730766160125e-03
2.081666666666666643e+01 6.753390427007245275e-03
2.098333333333333428e+01 6.937501062467145603e-03
2.114999999999999858e+01 6.682887341925514146e-03
2.153333333333333499e+01 6.516972454920631763e-03
2.169999999999999929e+01 6.680778434380083182e-03
2.186666666666666714e+01 6.924346667421264583e-03
2.203333333333333499e+01 6.901347864797456252e-03
2.219999999999999929e+01 6.865059211452149805e-03
2.236666666666666714e+01 6.933349408982657745e-03
2.253333333333333499e+01 6.765079850135374655e-03
2.269999999999999929e+01 6.724022664314610771e-03
2.286666666666666714e+01 6.853305227003253508e-03
2.303333333333333499e+01 6.642588793531131047e-03
2.319999999999999929e+01 6.902238685228783213e-03
2.336666666666666714e+01 7.064411828654123225e-03
2.353333333333333499e+01 6.865180368623516501e-03
2.371666666666666501e+01 7.358676092282771461e-03
2.388333333333333286e+01 7.193245292670035797e-03
2.405000000000000071e+01 7.540643805660070427e-03
2.421666666666666501e+01 7.878202195969069913e-03
2.438333333333333286e+01 7.819186058759079738e-03
2.455000000000000071e+01 7.952813055634808809e-03
2.471666666666666501e+01 7.802703994641549921e-03
2.488333333333333286e+01 7.779642783202435005e-03
2.505000000000000071e+01 7.530668699343412084e-03
2.521666666666666501e+01 7.596575645438200658e-03
2.538333333333333286e+01 7.573494115876408354e-03
2.555000000000000071e+01 7.299462252652309281e-03
2.571666666666666501e+01 7.425866555439188284e-03
2.588333333333333286e+01 7.096106841513002104e-03
2.605000000000000071e+01 6.934694792207419384e-03
2.621666666666666501e+01 7.313489812107209012e-03
2.638333333333333286e+01 6.914633341169217767e-03
2.680000000000000071e+01 6.270177748990911869e-03
2.696666666666666501e+01 6.467256509672571728e-03
2.713333333333333286e+01 5.828366576646673743e-03
2.730000000000000071e+01 5.712438849533557454e-03
2.746666666666666501e+01 5.598083843356907972e-03
2.763333333333333286e+01 4.905938609293928991e-03
2.780000000000000071e+01 5.151263207694931241e-03
2.796666666666666501e+01 4.778046024340920107e-03
2.813333333333333286e+01 4.434594749268520528e-03
2.830000000000000071e+01 4.186510250619268451e-03
2.846666666666666501e+01 3.739644751153362034e-03
2.863333333333333286e+01 3.527575934107686408e-03
2.880000000000000071e+01 3.633780308834429467e-03
2.963333333333333286e+01 5.613890601249764238e-03
2.980000000000000071e+01 6.216753315195473230e-03
2.996666666666666501e+01 6.573354088834399041e-03
3.013333333333333286e+01 6.327894551821836196e-03
3.030000000000000071e+01 6.554355601582399771e-03
3.046666666666666501e+01 6.405458578791631101e-03
3.063333333333333286e+01 6.283551004198236443e-03
3.080000000000000071e+01 5.969021520086909872e-03
3.096666666666666501e+01 5.905293396825410032e-03
3.113333333333333286e+01 5.403500179846382895e-03
3.130000000000000071e+01 5.351415809107439026e-03
3.146666666666666501e+01 5.112841746806900955e-03
3.163333333333333286e+01 4.843087073630465700e-03
3.180000000000000071e+01 4.757190001525179839e-03
3.196666666666666501e+01 5.140244096948427995e-03
3.213333333333333286e+01 5.028202685551547667e-03
3.229999999999999716e+01 5.299947266618106230e-03
3.246666666666666856e+01 5.555352153657384072e-03
3.263333333333333286e+01 5.851305483518671503e-03
3.279999999999999716e+01 5.734497176512357540e-03
3.296666666666666856e+01 5.674481080157665544e-03
3.313333333333333286e+01 5.179697262679602496e-03
3.329999999999999716e+01 5.054220456546206983e-03
3.346666666666666856e+01 4.887262670587744912e-03
3.363333333333333286e+01 4.473053797878630625e-03
3.379999999999999716e+01 4.355073151475885758e-03
3.396666666666666856e+01 4.509496158944468688e-03
3.413333333333333286e+01 4.392643434365401181e-03
3.429999999999999716e+01 3.917191918400030060e-03
3.446666666666666856e+01 3.943878550317883765e-03
3.463333333333333286e+01 4.043092372485361866e-03
3.479999999999999716e+01 4.178347665557993924e-03
3.496666666666666856e+01 4.279455180265714399e-03
3.513333333333333286e+01 4.181229531382121313e-03
3.529999999999999716e+01 4.284344075054436450e-03
3.546666666666666856e+01 4.214951051061620844e-03
3.563333333333333286e+01 3.895736427800885332e-03
3.579999999999999716e+01 4.079792745230888772e-03
3.598333333333333428e+01 4.324404116648263539e-03
3.614999999999999858e+01 4.360559465104202510e-03
3.631666666666666998e+01 4.196015014575484037e-03
3.648333333333333428e+01 4.263506524691059070e-03
3.664999999999999858e+01 4.381708844998651563e-03
3.681666666666666998e+01 3.961678383379151937e-03
3.698333333333333428e+01 3.988713094475353389e-03
3.714999999999999858e+01 3.956248777729320931e-03
3.731666666666666998e+01 4.042045730707999503e-03
3.748333333333333428e+01 3.587100838376825179e-03
3.764999999999999858e+01 3.514634895103937139e-03
3.833333333333333570e+01 3.115388684114642290e-03
3.850000000000000000e+01 3.395157869250192001e-03
3.866666666666666430e+01 3.393421682049837379e-03
3.883333333333333570e+01 3.435286908523779714e-03
3.900000000000000000e+01 3.573013260058171062e-03
3.916666666666666430e+01 3.460291311702603286e-03
3.933333333333333570e+01 3.505058244822737302e-03
4.114999999999999858e+01 1.381399085533800480e-03
4.131666666666666998e+01 1.296769914565122986e-03
4.250000000000000000e+01 1.552570692840058624e-03
4.266666666666666430e+01 1.883757220396471482e-03
4.283333333333333570e+01 2.109912542689790921e-03
4.300000000000000000e+01 2.324631492646058242e-03
4.316666666666666430e+01 2.524661531338298973e-03
4.641666666666666430e+01 1.970290529042558435e-03
4.658333333333333570e+01 2.059901341517853327e-03
4.676666666666666572e+01 2.304264664472679882e-03
4.693333333333333002e+01 2.775028380301686106e-03
4.710000000000000142e+01 2.873456406226901003e-03
4.726666666666666572e+01 2.142491825102636662e-03
4.743333333333333002e+01 1.486198908731079958e-03
4.760000000000000142e+01 1.314963655878198046e-03
4.776666666666666572e+01 1.520638673639689107e-03
4.793333333333333002e+01 1.472916662891764813e-03
4.810000000000000142e+01 1.229844121507538092e-03
4.826666666666666572e+01 1.264995414519768215e-03
4.843333333333333002e+01 8.670332576453193768e-04
4.860000000000000142e+01 1.337292984236649338e-03
4.876666666666666572e+01 1.331120343823165341e-03
4.893333333333333002e+01 1.602698489224885703e-03
4.910000000000000142e+01 1.680819162558897396e-03
4.926666666666666572e+01 1.743375434778737017e-03
4.943333333333333002e+01 1.806833371867706426e-03
4.960000000000000142e+01 1.751792440802714271e-03
4.976666666666666572e+01 1.666275710734164495e-03
4.993333333333333002e+01 1.413107896036091713e-03
5.010000000000000142e+01 1.297842343924086699e-03
5.026666666666666572e+01 1.042422138727315322e-03
5.043333333333333002e+01 1.085427883780007863e-03
5.060000000000000142e+01 9.361006553104193580e-04
5.076666666666666572e+01 8.289065676476232644e-04
5.093333333333333002e+01 8.056625746828386010e-04
5.168333333333333002e+01 8.125195533653412246e-04
5.185000000000000142e+01 1.016863370706550754e-03
5.201666666666666572e+01 8.549333165471289988e-04
5.218333333333333002e+01 8.978463350372855624e-04
5.235000000000000142e+01 8.285163471872833245e-04
5.251666666666666572e+01 1.038861784275759868e-03
5.268333333333333002e+01 1.075335428309199919e-03
5.285000000000000142e+01 1.064856547900827882e-03
5.301666666666666572e+01 1.139334022733716261e-03
5.318333333333333002e+01 1.141793692040747078e-03
5.335000000000000142e+01 1.189350085377970361e-03
5.351666666666666572e+01 1.182425698271605870e-03
5.368333333333333002e+01 1.261467799868378186e-03
5.385000000000000142e+01 1.089903024081659332e-03
5.401666666666666572e+01 1.292942511776191137e-03
5.418333333333333002e+01 1.267586689385691127e-03
5.435000000000000142e+01 1.149928459169792614e-03
5.485000000000000142e+01 1.339028211077952129e-03
5.501666666666666572e+01 1.293318734633561781e-03
5.518333333333333002e+01 1.465937432752664705e-03
5.535000000000000142e+01 1.480288391447157417e-03
5.551666666666666572e+01 1.449540795584778208e-03
5.568333333333333002e+01 1.460366199314979286e-03
5.585000000000000142e+01 1.379620002425630031e-03
5.601666666666666572e+01 1.376883203462384497e-03
5.618333333333333002e+01 1.275732704002902323e-03
5.635000000000000142e+01 1.458159573613310601e-03
5.651666666666666572e+01 1.403526336037224731e-03
5.668333333333333002e+01 1.456329326550189363e-03
5.685000000000000142e+01 1.508119993873246545e-03
5.701666666666666572e+01 1.705571298727065564e-03
5.718333333333333002e+01 1.557021200694028900e-03
5.735000000000000142e+01 1.723002649908292935e-03
5.751666666666666572e+01 1.535964130971007816e-03
5.768333333333333002e+01 1.743409175330960922e-03
5.785000000000000142e+01 1.669228207518723157e-03
5.801666666666666572e+01 1.712070151816249240e-03
5.818333333333333002e+01 1.829909086843953042e-03
5.835000000000000142e+01 1.914101682398153476e-03
5.851666666666666572e+01 1.728774866668570439e-03
5.868333333333333002e+01 1.903425350734080489e-03
5.885000000000000142e+01 1.805476987640762445e-03
5.901666666666666572e+01 1.898772947264900810e-03
5.918333333333333002e+01 1.931921827172593297e-03
5.935000000000000142e+01 1.835992273978099155e-03
5.951666666666666572e+01 2.056307646117086756e-03
5.968333333333333002e+01 2.078027653577443554e-03
5.985000000000000142e+01 2.044845482441943595e-03
6.001666666666666572e+01 2.121221459262140861e-03
6.018333333333333002e+01 2.020857935676248756e-03
6.035000000000000142e+01 2.132744075610176326e-03
6.051666666666666572e+01 2.212935775260830434e-03
6.068333333333333002e+01 2.394890656781392506e-03
6.085000000000000142e+01 2.316397782282499616e-03
6.101666666666666572e+01 2.309939796734297463e-03
6.118333333333333002e+01 2.301912561251218386e-03
6.135000000000000142e+01 2.436633131871649999e-03
6.151666666666666572e+01 2.460378046533331486e-03
6.168333333333333002e+01 2.537354146123271380e-03
