# Supplementary material for: Elevated concentrations cause upright alpha-synuclein conformation at lipid interfaces
Source: Nat Commun. 2023 Sep 18;14:5731. doi: 10.1038/s41467-023-39843-1 (PMC10507035; doi:10.1038/s41467-023-39843-1)
Supplement: Supplementary file 3 — Source Data [file 41467_2023_39843_MOESM3_ESM.zip › Source Data file/FigureS3/B/aS-DPPG_50uM-reproduction-NoFiltration_LipidEster-intensity_vs_time.txt]

-1.616666666666666696e+00 2.415956759880578085e-03
-1.383333333333333304e+00 2.393236976001726461e-03
-1.216666666666666563e+00 2.300708255599887009e-03
2.999999999999999889e-01 1.794349527932389415e-03
4.666666666666666741e-01 1.826711332153559174e-03
6.333333333333333037e-01 1.849309311417923719e-03
8.000000000000000444e-01 1.901047600949846636e-03
9.666666666666666741e-01 1.793262270679860364e-03
1.333333333333333259e+00 1.615338054297465846e-03
1.500000000000000000e+00 1.599527216188142802e-03
1.666666666666666741e+00 1.579996900181012808e-03
1.833333333333333259e+00 1.463555504804194170e-03
2.000000000000000000e+00 1.339622368454836034e-03
3.333333333333333481e+00 1.880522698785151194e-03
3.500000000000000000e+00 1.988203076821603351e-03
3.666666666666666519e+00 1.881091600687425898e-03
6.283333333333333215e+00 1.674574924391463403e-03
8.716666666666666785e+00 2.234718869363523132e-03
8.883333333333332860e+00 2.188419032843868291e-03
9.050000000000000711e+00 2.135049219495721920e-03
9.216666666666666785e+00 2.012807639119925957e-03
9.383333333333332860e+00 1.906318716649481456e-03
9.550000000000000711e+00 1.561365414189252012e-03
9.716666666666666785e+00 1.431771050644868376e-03
9.883333333333332860e+00 1.292315763812010212e-03
1.005000000000000071e+01 1.216346130911872148e-03
1.021666666666666679e+01 1.290113467982402246e-03
1.038333333333333286e+01 1.148598221802045504e-03
1.055000000000000071e+01 1.203757328130232365e-03
1.071666666666666679e+01 1.193570371347892458e-03
1.088333333333333286e+01 1.087496941485966090e-03
1.106666666666666643e+01 1.040812392638581271e-03
1.123333333333333250e+01 1.013536689857361551e-03
1.140000000000000036e+01 1.185174925090196714e-03
1.156666666666666643e+01 1.176584277556760394e-03
1.173333333333333250e+01 1.147196938481937194e-03
1.190000000000000036e+01 1.388472720452713517e-03
1.206666666666666643e+01 1.212758134624486450e-03
1.223333333333333250e+01 1.429577168622594855e-03
1.240000000000000036e+01 1.448838683062500694e-03
1.256666666666666643e+01 1.518999804030467683e-03
1.273333333333333250e+01 1.679566173164594818e-03
1.290000000000000036e+01 1.588159430011372658e-03
1.328333333333333321e+01 1.813868061086166238e-03
1.368333333333333357e+01 1.753853234642917388e-03
1.811666666666666714e+01 2.377131819394635252e-03
1.846666666666666501e+01 2.524018564266456311e-03
1.863333333333333286e+01 2.491709867481157158e-03
1.880000000000000071e+01 2.501683737058913674e-03
1.896666666666666501e+01 2.518844247031557220e-03
1.913333333333333286e+01 2.641430925378168357e-03
1.930000000000000071e+01 2.680740745366044959e-03
1.948333333333333428e+01 2.576853276459108253e-03
1.964999999999999858e+01 2.542546926370538567e-03
1.981666666666666643e+01 2.648501124505125981e-03
1.998333333333333428e+01 2.645060246480761875e-03
2.014999999999999858e+01 2.438184746335916604e-03
2.031666666666666643e+01 2.496080634092080839e-03
2.048333333333333428e+01 2.473243234552336724e-03
2.064999999999999858e+01 2.402989996086756386e-03
2.081666666666666643e+01 2.455783321974998323e-03
2.098333333333333428e+01 2.542597045327707039e-03
2.114999999999999858e+01 2.505456120037334762e-03
2.153333333333333499e+01 2.501781919597412338e-03
2.169999999999999929e+01 2.453791436790675982e-03
2.186666666666666714e+01 2.499293814067878733e-03
2.203333333333333499e+01 2.403557527500301862e-03
2.219999999999999929e+01 2.349483653466791829e-03
2.236666666666666714e+01 2.359167577043545447e-03
2.253333333333333499e+01 2.431156283918628914e-03
2.269999999999999929e+01 2.334159773068100133e-03
2.286666666666666714e+01 2.431348390394597134e-03
2.303333333333333499e+01 2.378202666905374074e-03
2.319999999999999929e+01 2.389353764574601857e-03
2.336666666666666714e+01 2.304199163382670505e-03
2.353333333333333499e+01 2.336180443523694101e-03
2.371666666666666501e+01 2.471618913279860670e-03
2.388333333333333286e+01 2.464666493405575851e-03
2.405000000000000071e+01 2.751365824515559968e-03
2.421666666666666501e+01 2.945153952503537249e-03
2.438333333333333286e+01 2.866732059697494218e-03
2.455000000000000071e+01 2.704289810472747420e-03
2.471666666666666501e+01 2.788943710673038971e-03
2.488333333333333286e+01 2.793227349867575138e-03
2.505000000000000071e+01 2.713990706048535501e-03
2.521666666666666501e+01 2.634157118570523443e-03
2.538333333333333286e+01 2.637624668028480494e-03
2.555000000000000071e+01 2.484238125997664717e-03
2.571666666666666501e+01 2.593342620528908422e-03
2.588333333333333286e+01 2.435431225149995924e-03
2.605000000000000071e+01 2.459383043565458848e-03
2.621666666666666501e+01 2.399138774439535382e-03
2.638333333333333286e+01 2.270882460777143546e-03
2.680000000000000071e+01 2.082695516961253178e-03
2.696666666666666501e+01 2.166590205501169823e-03
2.713333333333333286e+01 1.829122039909243094e-03
2.730000000000000071e+01 1.843171976072376138e-03
2.746666666666666501e+01 1.792996724028681019e-03
2.763333333333333286e+01 1.569007550433693067e-03
2.780000000000000071e+01 1.747911349594951941e-03
2.796666666666666501e+01 1.580322287769331041e-03
2.813333333333333286e+01 1.180514506668731405e-03
2.830000000000000071e+01 1.191047092466810233e-03
2.846666666666666501e+01 1.100404839353948247e-03
2.863333333333333286e+01 8.924655029220932402e-04
2.880000000000000071e+01 1.003190237089203463e-03
2.963333333333333286e+01 2.244595060962919879e-03
2.980000000000000071e+01 2.025160252679476976e-03
2.996666666666666501e+01 2.235280464361383192e-03
3.013333333333333286e+01 2.056304886073174586e-03
3.030000000000000071e+01 2.216885033892559802e-03
3.046666666666666501e+01 2.215672139947669900e-03
3.063333333333333286e+01 2.170271225650430291e-03
3.080000000000000071e+01 2.155251470682594851e-03
3.096666666666666501e+01 2.097405626133951213e-03
3.113333333333333286e+01 2.147199525202048327e-03
3.130000000000000071e+01 2.176721969186341376e-03
3.146666666666666501e+01 2.166211259878893496e-03
3.163333333333333286e+01 2.154517868151017111e-03
3.180000000000000071e+01 2.228352295477913688e-03
3.196666666666666501e+01 2.443045671171651268e-03
3.213333333333333286e+01 2.242422502398671701e-03
3.229999999999999716e+01 2.117634740314631395e-03
3.246666666666666856e+01 2.179660337950822639e-03
3.263333333333333286e+01 2.082667014571995805e-03
3.279999999999999716e+01 2.051378793768163580e-03
3.296666666666666856e+01 2.085304621487831314e-03
3.313333333333333286e+01 1.857391225772524277e-03
3.329999999999999716e+01 1.771258191427299089e-03
3.346666666666666856e+01 1.799381584577725056e-03
3.363333333333333286e+01 1.604725244041897139e-03
3.379999999999999716e+01 1.666698120121499430e-03
3.396666666666666856e+01 1.865769257441353586e-03
3.413333333333333286e+01 1.730592685755721503e-03
3.429999999999999716e+01 1.621033425455525217e-03
3.446666666666666856e+01 1.583404395037197893e-03
3.463333333333333286e+01 1.578539527683325535e-03
3.479999999999999716e+01 1.574348526945504962e-03
3.496666666666666856e+01 1.593100289252917913e-03
3.513333333333333286e+01 1.537960901217058120e-03
3.529999999999999716e+01 1.626384926921544110e-03
3.546666666666666856e+01 1.467350982100178386e-03
3.563333333333333286e+01 1.409954265076938853e-03
3.579999999999999716e+01 1.509980143066101026e-03
3.598333333333333428e+01 1.531046299750684877e-03
3.614999999999999858e+01 1.547709391323063557e-03
3.631666666666666998e+01 1.591219352142338780e-03
3.648333333333333428e+01 1.566052037971235166e-03
3.664999999999999858e+01 1.721261923586303328e-03
3.681666666666666998e+01 1.480108740211743190e-03
3.698333333333333428e+01 1.595468509066292652e-03
3.714999999999999858e+01 1.435077409719565881e-03
3.731666666666666998e+01 1.453763975644384570e-03
3.748333333333333428e+01 1.356527437453924597e-03
3.764999999999999858e+01 1.339628745401175939e-03
3.833333333333333570e+01 1.539108695161925822e-03
3.850000000000000000e+01 1.548035386664354954e-03
3.866666666666666430e+01 1.448823973150754982e-03
3.883333333333333570e+01 1.418332794720286120e-03
3.900000000000000000e+01 1.495288536624901198e-03
3.916666666666666430e+01 1.486545248553995452e-03
3.933333333333333570e+01 1.513465353119723645e-03
4.114999999999999858e+01 5.660361137451923146e-04
4.131666666666666998e+01 5.695728411264169583e-04
4.250000000000000000e+01 1.515748051833913819e-03
4.266666666666666430e+01 1.276677042153928935e-03
4.283333333333333570e+01 1.269871992820068452e-03
4.300000000000000000e+01 1.292644216001434965e-03
4.316666666666666430e+01 1.326955766834534778e-03
4.641666666666666430e+01 2.042227903003531082e-03
4.658333333333333570e+01 1.842136650101728603e-03
4.676666666666666572e+01 1.786323849792516337e-03
4.693333333333333002e+01 1.899499276594694220e-03
4.710000000000000142e+01 1.672896030381716779e-03
4.726666666666666572e+01 1.220845310444556480e-03
4.743333333333333002e+01 9.626194043615961347e-04
4.760000000000000142e+01 9.879856950949499495e-04
4.776666666666666572e+01 1.021694099649034758e-03
4.793333333333333002e+01 9.850580784171432489e-04
4.810000000000000142e+01 8.449120775598123771e-04
4.826666666666666572e+01 9.130357668969782967e-04
4.843333333333333002e+01 6.507064527749951499e-04
4.860000000000000142e+01 1.006341090902182489e-03
4.876666666666666572e+01 8.895315332078178967e-04
4.893333333333333002e+01 1.189462512592061750e-03
4.910000000000000142e+01 1.134055613203859567e-03
4.926666666666666572e+01 1.130371419675881093e-03
4.943333333333333002e+01 1.220289668464931898e-03
4.960000000000000142e+01 1.060488144703348968e-03
4.976666666666666572e+01 1.006555838976640454e-03
4.993333333333333002e+01 7.730750479913842165e-04
5.010000000000000142e+01 7.141355410778620592e-04
5.026666666666666572e+01 5.795098868908613943e-04
5.043333333333333002e+01 5.251833542991205623e-04
5.060000000000000142e+01 5.459519654460062666e-04
5.076666666666666572e+01 4.826153814575005014e-04
5.093333333333333002e+01 4.789482052883773169e-04
5.168333333333333002e+01 8.568656922574674440e-04
5.185000000000000142e+01 9.555487206156376570e-04
5.201666666666666572e+01 8.324316735703188915e-04
5.218333333333333002e+01 8.350933144089468709e-04
5.235000000000000142e+01 8.156603639546932674e-04
5.251666666666666572e+01 9.048417124848941954e-04
5.268333333333333002e+01 8.495522543650477426e-04
5.285000000000000142e+01 8.618018172859309191e-04
5.301666666666666572e+01 8.873247298078707022e-04
5.318333333333333002e+01 7.521933394313554859e-04
5.335000000000000142e+01 7.686768894204007571e-04
5.351666666666666572e+01 7.414508367211804576e-04
5.368333333333333002e+01 8.166988618472436701e-04
5.385000000000000142e+01 6.988131841961259683e-04
5.401666666666666572e+01 8.503220181901465814e-04
5.418333333333333002e+01 7.922114452081510747e-04
5.435000000000000142e+01 7.052605215776898721e-04
5.485000000000000142e+01 8.259238861653146312e-04
5.501666666666666572e+01 7.740122985696122051e-04
5.518333333333333002e+01 8.933196131599504966e-04
5.535000000000000142e+01 8.336649738708066084e-04
5.551666666666666572e+01 1.020511122437012339e-03
5.568333333333333002e+01 8.480311171161357582e-04
5.585000000000000142e+01 8.189814783484078518e-04
5.601666666666666572e+01 8.056156275611355217e-04
5.618333333333333002e+01 7.104235786981815629e-04
5.635000000000000142e+01 8.014289413407329815e-04
5.651666666666666572e+01 7.406080265052420331e-04
5.668333333333333002e+01 8.646357560571570847e-04
5.685000000000000142e+01 7.218158611624037567e-04
5.701666666666666572e+01 8.917209415715510136e-04
5.718333333333333002e+01 7.538465905856594432e-04
5.735000000000000142e+01 9.367582355797063418e-04
5.751666666666666572e+01 7.612669087047507950e-04
5.768333333333333002e+01 9.081470170441488521e-04
5.785000000000000142e+01 7.748171028955916969e-04
5.801666666666666572e+01 7.805211325885007831e-04
5.818333333333333002e+01 8.154127132046200960e-04
5.835000000000000142e+01 8.970805083920584556e-04
5.851666666666666572e+01 8.313434602828763875e-04
5.868333333333333002e+01 9.164807906398605552e-04
5.885000000000000142e+01 8.494045398306241052e-04
5.901666666666666572e+01 9.234481811207415590e-04
5.918333333333333002e+01 8.710371127067069929e-04
5.935000000000000142e+01 9.096813000556493471e-04
5.951666666666666572e+01 1.031645560130785592e-03
5.968333333333333002e+01 9.294718487623312162e-04
5.985000000000000142e+01 9.182780322990613401e-04
6.001666666666666572e+01 9.872889230459179228e-04
6.018333333333333002e+01 8.340841432564813493e-04
6.035000000000000142e+01 1.035894000807108164e-03
6.051666666666666572e+01 1.005028886821749540e-03
6.068333333333333002e+01 1.116271907104650568e-03
6.085000000000000142e+01 1.067615063688768292e-03
6.101666666666666572e+01 1.052056930198664838e-03
6.118333333333333002e+01 1.073684417835953434e-03
6.135000000000000142e+01 1.133157173410576568e-03
6.151666666666666572e+01 1.032240908870941205e-03
6.168333333333333002e+01 1.156078822705394749e-03
