# Supplementary material for: Elevated concentrations cause upright alpha-synuclein conformation at lipid interfaces
Source: Nat Commun. 2023 Sep 18;14:5731. doi: 10.1038/s41467-023-39843-1 (PMC10507035; doi:10.1038/s41467-023-39843-1)
Supplement: Supplementary file 3 — Source Data [file 41467_2023_39843_MOESM3_ESM.zip › Source Data file/Figure3/B/20uM-Exp_aS-DPPG_Processed_SSP.txt]

8.104166374045432969e-03
1.167464945609912597e-02
7.962300192397948548e-03
6.210556286111960402e-03
6.243390042336498594e-03
5.493487980728954667e-03
-1.391625210992938899e-04
2.374247160782819513e-02
-7.669184574763194401e-03
1.175650624297754857e-03
-1.125628560570470643e-02
7.073755723586899746e-03
9.378308538313583076e-03
-1.870166089506211833e-04
-6.542856147624362059e-03
-1.615565592799994565e-02
-9.523121636197486028e-03
1.391762120309403446e-02
5.831672291088961513e-03
5.029639097794595150e-03
-1.394868548135274472e-02
1.160658844865080502e-02
2.166421823660719462e-03
-5.248159318340289529e-03
-1.260315639117229845e-02
-7.636594089482476137e-03
8.416830957338116911e-03
1.992323920800349868e-02
-1.663161442645295224e-02
-8.333573851524360074e-03
1.315800826931079123e-02
2.250250216281023813e-02
-5.100655128970369920e-03
-9.253986291355860080e-03
-1.079454744023700119e-02
7.748423907265874350e-03
-7.272983197514236095e-03
-1.524943347204689437e-02
-5.816398870181714413e-03
3.588862962062273551e-03
-1.137931590127536953e-02
-4.460527902918624138e-03
-3.023264694018155344e-03
9.325991613396585750e-03
-1.344227848148697550e-02
5.271807330700136428e-03
-5.175390961074143644e-04
-3.635452265588492993e-03
-2.462239761891285919e-03
-4.576097267666211568e-03
-1.051662508505885052e-02
-6.514903256328458299e-03
-3.585870814197131273e-03
2.176750039993399517e-03
-7.734225159567960362e-03
-3.569855504620849697e-03
-1.692081122716539848e-03
-2.718076139339109954e-03
-1.495803354662310868e-02
-1.281365838823559158e-02
-7.126990910535693433e-03
-2.546736209856159325e-03
-5.348247090421432044e-03
-6.878563662347330059e-04
-6.266827904591269933e-03
6.086733603950560123e-03
3.507469458329386634e-03
-1.677352045070898759e-02
1.958014904988644028e-03
-1.580811421229171444e-03
-9.960126241791766866e-03
-3.113049240173343130e-03
9.967893177285341703e-05
-3.962800283669699539e-03
-7.798506963487671778e-04
-6.900179672907996893e-03
4.972243212265131142e-03
-6.343842532544995659e-03
1.522256755826919758e-03
-3.823639937624005117e-03
-1.475747293070283012e-03
-7.394365509547718221e-03
7.741712453883534475e-04
-9.449967792964277663e-03
-6.144486520839693641e-03
7.530734815716249621e-04
6.527126060003849393e-03
2.940076279424181510e-03
-4.224950773060661378e-03
-1.297813779729463379e-02
-9.368327713681094335e-03
-1.386263311315142927e-03
-5.937500258610908799e-03
1.887580154943400588e-03
1.893552316613447434e-03
1.146329256857467338e-03
-2.827301121976251528e-03
-1.359419285614366362e-04
-7.060671547988342338e-03
1.710474584078176688e-03
-1.870620439520340184e-02
-3.190987997556622539e-03
5.646298616008747599e-03
-9.376106713523558317e-03
-1.791296066706600043e-03
-8.374956612831427338e-03
-7.997597469396319075e-03
5.059970022431907466e-03
9.241070902352708279e-04
-1.234748010169613164e-02
-4.550838712303880568e-03
2.979465254526553197e-03
-4.010988139319857787e-03
-2.386965870528717695e-03
-3.451758448957745196e-03
-1.768273108047392324e-03
-2.914199103400489255e-03
-3.991390715042923351e-03
-1.310436816367262745e-03
3.557955298762004951e-03
-3.426568780045074168e-04
5.845158626240435848e-03
1.295578855613431588e-03
1.768614532067310733e-03
7.358561804688072260e-04
-2.607656507293952693e-04
-3.655115095038680498e-03
-2.614493992422085335e-03
-3.472303116027168277e-03
-6.645695909337059719e-03
-3.872357703932192800e-03
-4.916143356863070767e-03
2.476126200815141794e-03
-7.355751070790250397e-04
-1.182996563275251056e-03
-3.301182991049657432e-03
-2.853018302764209237e-03
-1.122148191159610389e-03
-2.366862156634277990e-03
-8.633959904720584985e-03
-3.525948105550856786e-03
-1.119398385577276885e-03
-1.469315106977900397e-03
-4.773084043449976610e-03
-1.106595291494754871e-02
-3.417016198855094434e-03
-3.002706934759010165e-03
-3.735215096810338888e-03
-2.558052770046493913e-03
-3.642657665155154580e-03
7.761058761612024248e-04
-5.464786532044944682e-03
-2.077741939049197479e-03
3.931860140571957415e-04
7.217420212963278087e-04
-1.992321650829078153e-03
-3.610225248183702648e-03
-3.140192394000083844e-03
-2.400055492820753287e-03
1.786901129992687215e-03
-2.059445286907873353e-03
-4.852758831036232436e-03
-6.106559965716278765e-03
-1.005892222155531585e-03
-3.637590604623170115e-03
-4.600462202475674722e-03
-3.110774806364830121e-03
-6.180787859898214352e-03
2.133558322222308106e-03
-4.817695618032585489e-03
2.830377489342825181e-04
-2.158911253298420770e-03
-2.428467593575405533e-03
-1.814580520316755059e-03
-3.269914375941841960e-03
-6.554460100746084886e-03
5.252433615789821406e-04
2.286448100071829248e-04
-3.686715833438889214e-05
1.352224951690806200e-03
-3.390427989987263285e-03
1.888919210971512150e-03
1.055469189233176940e-03
-1.726226247614819683e-03
4.762492366075443077e-04
-2.230487280775683267e-03
1.233526489164654075e-03
-2.622243373841627589e-03
-1.355074416948092971e-03
-4.196383584614431228e-03
1.865941286209824588e-04
-1.104292329875204834e-03
-1.888060639698361121e-03
-3.826829917274880526e-03
-3.805076559666117821e-03
-1.808222166286738023e-03
-2.277528547203692532e-03
-3.735991941718179703e-03
-3.431527565347994736e-03
-6.080456328483637568e-04
3.584138376678584976e-04
-1.939159967926612754e-03
-1.937889672357759026e-03
1.689849142850601352e-03
-1.934950574765262029e-03
-2.791479673157820206e-03
-1.114555155241774877e-04
-2.606682963882407840e-03
5.275660159937899888e-04
-3.162158176424238049e-03
-7.496579279121190313e-04
-1.392481351205767694e-03
-1.807909322982570064e-03
-9.699085598727503858e-04
-3.010916391462847581e-03
-1.370792708319513520e-03
-5.157737637361028667e-04
4.521768206556981166e-04
-1.499739178209492669e-03
-9.176498973992756403e-04
-3.241096509402499951e-03
-1.711278088370595018e-03
-2.388125418965826932e-03
-1.621105163970343018e-03
-3.144664203585388379e-04
-4.669916326186455968e-03
4.628704847941975077e-05
4.037475106974190145e-04
-3.337715321504611341e-04
-6.857377966401704541e-04
-8.509701431150984863e-04
2.332536317871358158e-05
-6.535398380206876388e-04
-8.333214000925561306e-04
-8.320927023791206733e-04
-2.701501554275335514e-03
-8.374307029810845954e-04
3.524579025070645553e-04
-1.844018834737840267e-03
-2.654198450036115986e-03
-2.367297469457536625e-03
6.672230238080079654e-04
-1.657935212260246789e-04
-9.711798267720782828e-04
-1.840593354433097198e-03
-2.053439612723737852e-03
-1.729474679151724601e-03
5.871546248961751662e-04
-2.377046644719690675e-03
-1.475962192643449303e-03
-1.943167063506346217e-03
-1.935773777004115787e-03
-9.001859250635610866e-04
-1.173717190831669163e-03
-3.915324033234787726e-03
-2.517309183412221735e-03
9.821834801174915246e-04
-1.339816844919456199e-03
-3.615630486007310237e-03
-1.124156088252918715e-03
-7.225368801426026479e-04
-1.155446967427627451e-03
-2.087683589116504177e-03
-1.770128828451013889e-03
-1.373531622370650126e-03
-2.201303855461383963e-03
7.352770463404465634e-04
8.793702259667422576e-04
3.469809393770777401e-04
-2.355838676250482117e-03
-1.567118218994689944e-03
1.130514361559202714e-03
-1.036441914230949116e-03
1.980205268363872647e-04
-2.024000789773513706e-03
-2.733161091298031212e-03
-1.753776463195593502e-03
-1.007226397661031012e-03
-2.837642974691160602e-04
-1.457874451406182244e-03
-5.200127923189716431e-04
5.414728077119959019e-04
-6.131510254525122071e-04
-8.599714424238295157e-04
-3.951094919787774204e-04
5.022112201422034234e-04
-4.114450526849846592e-04
1.648182668524886263e-04
-1.493235474910470416e-03
-1.855683282805703125e-04
-5.115227400786573602e-04
-4.869309927505111935e-04
-1.454536356605078996e-03
-1.937853732105162749e-03
2.398760103889905357e-04
1.272441466374878193e-03
-2.000840242287193170e-03
9.642347332915907629e-04
-9.674492167887182702e-04
-1.498089671348694710e-03
-7.273899005056695417e-05
1.249421590056966954e-04
-1.341325827496270273e-03
-6.491014479146897317e-04
-1.825316936688654596e-03
2.285128264458280293e-05
-8.400068916126475580e-04
-5.495653766302530411e-04
-1.194984169221407783e-03
-1.083835392352179832e-03
-1.710841551577195485e-04
8.390811551894982812e-04
5.339576393468396277e-04
1.032276715608078648e-04
-1.047631774008659072e-03
1.079742572061869518e-05
4.047538413635639893e-07
1.890848040549369512e-05
-1.061957755097729227e-03
3.502076837634483168e-04
-1.721075455207012408e-04
-5.105543539842028215e-04
-5.881966185129383802e-04
-1.713635175024797851e-04
-2.527111584844121445e-04
8.408873251930671505e-04
-4.172006636574911620e-04
-4.048842694958551514e-04
-4.169938206958033597e-04
7.371294467160174175e-05
-6.372922435703361243e-04
2.328452232779234100e-04
-8.738454628299916101e-04
-1.615411417008011212e-04
2.299923557954841830e-04
-2.430628735502077535e-04
-3.978997238724956429e-04
2.222581340502384104e-04
-1.151655487843519180e-03
6.508724262772369368e-05
-6.153306730552276322e-04
6.093246370432833819e-05
-8.257292780332572057e-04
-5.281245575335217785e-04
4.108036825907970943e-04
3.382720446682852683e-04
-5.909647285231065623e-04
4.968551471652295323e-05
6.204455707376655294e-04
1.925874324999930179e-04
-1.497141705786616877e-03
9.287410222132321935e-04
-2.311241906847843195e-04
3.848185431799063146e-04
-8.464208740087089027e-04
9.312248940044736681e-04
-2.331387184981582438e-04
3.062050618000348567e-04
-1.010449773286290810e-04
6.990975875996274617e-04
-7.506835665054669218e-04
1.654395185629770092e-04
-8.641989842904107284e-04
-2.270064398560996512e-04
1.551622274946679633e-04
9.034762148377680261e-05
8.779850772297202494e-05
1.009253295405263505e-03
4.010330170014024770e-04
1.488296997749652493e-04
3.914104891568278037e-04
4.443705491573091745e-04
-8.253202813069115138e-04
-1.537303118463927371e-04
2.335720056473593832e-05
7.419087652512042273e-05
-4.021730320112723491e-05
-4.977732194394661296e-04
-4.405322513181512837e-04
4.171888751576113960e-04
8.679382277372933892e-04
-4.330305398400019577e-04
1.504458891326533544e-05
2.969426739859945823e-04
6.286032701065447006e-04
7.033786933749383574e-04
-5.308077995935914272e-04
2.288162070092198373e-04
4.402900833692414972e-04
1.771515793446742427e-04
-3.629159233025071535e-04
-4.247851699552505358e-05
-4.629299704097071251e-04
-3.090268618018935255e-04
-4.541372976294047025e-04
7.805393891284812978e-04
9.559698050522485871e-04
3.560892541009491293e-04
-4.472984719850784069e-04
5.480383757856997990e-04
3.024530243274396930e-04
-6.126512176622664926e-05
-1.408054537507085065e-04
2.428369108856152166e-04
7.743237566237194539e-04
3.368257968567299216e-04
-4.792184170715011468e-04
4.248354855008960851e-04
4.343063540266359950e-07
7.403606317054152106e-04
-1.881710686297961800e-04
8.972623332441544012e-05
-6.053478577297487749e-04
2.721881567715301957e-04
1.786455046769264512e-04
3.994859648573376772e-04
3.490613911618119366e-04
-3.220096228098201551e-04
1.233062756041168411e-04
-3.101079717378835230e-04
-3.133587541106439564e-04
7.665297906653580073e-04
-3.124097216249154050e-04
-1.810987320803839778e-04
1.592443002852029349e-04
-3.950642474340824301e-04
6.627213333696445113e-04
3.648850155150913416e-04
3.185784424226316500e-04
7.168006752412327959e-04
9.589008721246965140e-04
-3.757143166158431638e-04
2.280730720556372508e-04
-2.928097223702857618e-04
-3.802929652141975869e-04
1.049083383443358036e-04
3.799744219279451557e-04
-4.018154044201731052e-04
-4.753643056973673876e-05
3.096542993109876974e-04
-1.482573074606798817e-04
-1.695819341678691194e-04
4.762080074124359994e-04
1.804828617625135056e-05
3.518560975976143981e-04
2.459017796454031715e-04
3.572073473546021234e-04
1.637582428607825232e-04
-2.359756001243264840e-04
-2.557767911144008619e-04
1.591116796760872506e-04
2.621847584413917174e-04
4.664455403677159702e-04
5.352471591568989029e-04
1.654694495796085242e-05
-9.193300785915671416e-05
5.916957255508948016e-04
7.952193421797914500e-04
1.862287887934692421e-04
2.838073267233496709e-04
6.295085469055179206e-04
3.096298358166831304e-04
5.776116187778503660e-04
4.380643979242275303e-04
4.011017380867629395e-04
1.403574698158349156e-04
8.432150865161721796e-04
3.263098813667719331e-04
3.287958936259502006e-04
7.001320115367594063e-04
1.931531590734244619e-04
6.003254301002534498e-04
4.115775936367104199e-04
3.080879270158619885e-04
7.405992837308958627e-04
8.102585109869704086e-04
5.214769061190315793e-04
2.778659986744598303e-04
4.846905766698449288e-04
2.702441202411941679e-04
4.180510487444666465e-04
-4.096075234438803460e-04
3.440513075366378147e-04
2.922118594099510931e-04
5.747223635607568619e-04
4.845345016959246649e-04
2.833037350505675537e-04
7.294326994397032230e-04
6.464558985437738811e-04
-2.856443203538796386e-05
8.555478212882766578e-04
4.717245102840778763e-04
2.739722973726958972e-04
3.296447436896632679e-04
5.812893298799888010e-04
6.592727402906178955e-04
2.952136605636728329e-04
5.071255095488943782e-04
6.211901597441972338e-04
2.106014378232950188e-04
7.323410776924161539e-04
6.721349664788968175e-04
4.338607812753925218e-04
1.226024115188741016e-04
5.051609549729332458e-04
5.972475219309589245e-04
3.978299352558399386e-04
4.227900718178807804e-04
2.944888698023750669e-04
1.451204158221696316e-04
3.967016477348285107e-04
3.110871584459893864e-04
2.888544533618139743e-04
2.145467034492157363e-04
3.334439762475233581e-04
3.964655336540000383e-05
7.917931313746266178e-04
6.178172321327041151e-04
5.193494937373630644e-04
3.225996959855628211e-04
3.227158470153353685e-04
3.620327477390118545e-04
2.179593989003351180e-04
8.627669635069253398e-04
3.808386525711965581e-04
6.336318383625525082e-04
3.786584265467184975e-04
2.593467534980623728e-04
6.873557726059239615e-04
5.562622308604565869e-04
9.373080505949535790e-06
6.402032778929129956e-04
6.159896505345985752e-04
3.230937629624074906e-04
1.849947711922836011e-04
4.960554892836409671e-04
6.024306879443617861e-04
3.571412113325815900e-04
3.996068802332434946e-04
5.084259180216798993e-04
3.528515860810825912e-04
2.804608502098047485e-04
4.356964134318229128e-04
7.738670900679263387e-04
5.419763896605796303e-04
6.480719816667496885e-04
5.816918849155545274e-04
6.398548913438182294e-04
6.342024808567420626e-04
5.489465084930736285e-04
5.446129654221084498e-04
7.299535994564821566e-04
4.154143339608319880e-04
7.748120884161073833e-04
7.129205837239166671e-04
3.475411877584324845e-04
7.261747517453774311e-04
5.844728524087782710e-04
4.232062083935927196e-04
3.433964282767034792e-04
5.782543612739697754e-04
6.990747328846913522e-04
2.819920523930141958e-04
5.783820332211639988e-04
4.738706692883518329e-04
5.294160073172132427e-04
3.102589931142245338e-04
7.574835616839726464e-04
3.072663799874693282e-04
7.133647144225560219e-04
6.512706211110320898e-04
6.454816798838006750e-04
5.468696698112989396e-04
6.073057687016203019e-04
5.402140315779816728e-04
5.032240455480861685e-04
5.184194545771301675e-04
3.838814252447144749e-04
5.257373848500069766e-04
8.205611444840558294e-04
6.893357057999033441e-04
2.879919088951686285e-04
7.856855818893988038e-04
8.572443692826805595e-04
5.931379634840582525e-04
3.964389996452692732e-04
6.672196339662310027e-04
9.175549036634059359e-04
6.895638125154022070e-04
5.645608503968189106e-04
3.833731398212321785e-04
5.210706491256633741e-04
7.008297321149192880e-04
5.873365417735542304e-04
2.887622043820181703e-04
4.403582958131799555e-04
7.559095847875697436e-04
6.119740080001821606e-04
5.828913323906551340e-04
3.343220123586673818e-04
4.563920323081221237e-04
4.564740253861865413e-04
1.810524038658674394e-04
6.973245462852499261e-04
4.437984983477663418e-04
2.612713356069286267e-04
7.305951721562015198e-04
4.780539223546318925e-04
5.973728162120033524e-04
3.231852488496726695e-04
7.054306338750968887e-04
4.208866663581071837e-04
5.667223576318985686e-04
6.331498791933946879e-04
6.872587856417638292e-04
4.950562569123958829e-04
4.314694966466973720e-04
4.305840417149905345e-04
6.909513435252833931e-04
5.142680197649846961e-04
6.057232556872228736e-04
4.095785214770474307e-04
3.731450374103680630e-04
5.595412979958752512e-04
6.342900308936792438e-04
7.272255764516653365e-04
4.754771832590959152e-04
4.455981092259022605e-04
6.408615041522352064e-04
7.024884333776364306e-04
4.076223654948488043e-04
6.547794108796525401e-04
5.471115636873106688e-04
6.862694446786127105e-04
4.073891605389690800e-04
4.682691280113427355e-04
7.004443017172628724e-04
6.858874741558088420e-04
6.686905866663316132e-04
9.855348588101819733e-04
4.933164650654025749e-04
5.913183243230643550e-04
8.322643214841998153e-04
7.697752411971159857e-04
7.048766397641366378e-04
4.806725442296325731e-04
4.468085655967675906e-04
5.533423301042035905e-04
3.567621295000376436e-04
6.389352549496057866e-04
4.317869821828259312e-04
7.119727453175519853e-04
9.108055795840746269e-04
7.836006380387156847e-04
6.683835885728682188e-04
5.304451880390713414e-04
7.786216301286759747e-04
7.140143990874692464e-04
6.917341180105516900e-04
6.505930544727324058e-04
6.766082531068378812e-04
9.232598650404605454e-04
5.856638721690806022e-04
8.277780644952956483e-04
3.262344955001911240e-04
5.700180805840766732e-04
6.831993866038958176e-04
6.948807657465297036e-04
7.082725463233869451e-04
7.503022156989241085e-04
6.792453303851755768e-04
7.078121205042924632e-04
4.852443796852905504e-04
8.747440852601112531e-04
5.194191704368685252e-04
7.770840094654649132e-04
7.051110455259131365e-04
7.889154659140994608e-04
5.227962250479871497e-04
1.006240985574050366e-03
8.810944756614058973e-04
9.063033835621845226e-04
9.456815125175808663e-04
9.866471040607725871e-04
7.111384988232616073e-04
8.735107604096778010e-04
7.059091754264000844e-04
7.209743610245385919e-04
4.752383757218938158e-04
9.598660943030642469e-04
7.971598714199053942e-04
6.863090580760124963e-04
4.677333644965340998e-04
7.724759077502977873e-04
7.844307061855066874e-04
7.356986453054711840e-04
5.772993837696240201e-04
9.188859923809687778e-04
8.965016450859365597e-04
7.063092546470040207e-04
7.194342056482737162e-04
9.633420093016220338e-04
5.171838015728823408e-04
8.270344919091494103e-04
6.797519111844913886e-04
9.766436453097087928e-04
8.398809656333271938e-04
8.561533287631088729e-04
8.953882269983697538e-04
8.991131977244597390e-04
7.010817257674789842e-04
9.840488302564976211e-04
8.321617570636015773e-04
7.296068296499416770e-04
9.859034782461833200e-04
8.198772559204506273e-04
8.780577078864474977e-04
8.206338083349502734e-04
8.120004199907642850e-04
9.035963406493082405e-04
9.942046700611689280e-04
6.147042288253758450e-04
9.023361730265029579e-04
8.764281057328805183e-04
8.390664866190404927e-04
7.964282930165025127e-04
5.437762323723899314e-04
7.332689029366035519e-04
9.843479234690818026e-04
9.584861839769288905e-04
1.004943240142384822e-03
1.013429310426302871e-03
8.833250960003749845e-04
6.898900377070739777e-04
9.971370312335879182e-04
1.048356972619071074e-03
7.536809120965605588e-04
1.100199816362982261e-03
1.125104318284587523e-03
1.113992960519729573e-03
1.125509371543650678e-03
8.684284804904093694e-04
1.136845667813344164e-03
1.034947037323757186e-03
1.008735313443322483e-03
1.237377707392831819e-03
1.308932597829102042e-03
1.130464020300681353e-03
1.077916949913451010e-03
1.406174541206165005e-03
1.317005335622498108e-03
1.467232169309068239e-03
1.402139265965354938e-03
1.639125812601176842e-03
1.350829194503361556e-03
1.614472071067016247e-03
1.677391317248563872e-03
1.838587347457947430e-03
1.687308494899477079e-03
1.827746311611525530e-03
1.731852450177717891e-03
1.437594410179738854e-03
2.030027856755145348e-03
1.812138542578968980e-03
1.548492122983486513e-03
2.013481796782894996e-03
1.815801984067835382e-03
1.794716199929950002e-03
2.078061811449794048e-03
1.780247076825102913e-03
1.847253876413630777e-03
1.836313452847008598e-03
1.692291406586076937e-03
1.935272923587685531e-03
1.677128461201452848e-03
1.563932616212005983e-03
1.500241098925431029e-03
1.595244701504253560e-03
1.365341912252945877e-03
1.497183963083637600e-03
1.329301635404929807e-03
1.727137508840904858e-03
1.181772110442747383e-03
1.379667934089539010e-03
1.488447311928509445e-03
1.095544285539901781e-03
1.072695839892995676e-03
1.342878434466011168e-03
1.177170409770328949e-03
1.116899444791070268e-03
9.147971956807605118e-04
1.232649940908620923e-03
1.161041205335529422e-03
7.232018943526326727e-04
9.108707664683897724e-04
6.166641948429434864e-04
6.916114919029887897e-04
9.069211246718218971e-04
9.051217191130446612e-04
7.746178341096346745e-04
7.121534774090188761e-04
6.423931908997660475e-04
6.324673228672692167e-04
7.224020264115324930e-04
6.858611585966062916e-04
7.072941429131305701e-04
8.399713159469953576e-04
5.295605270178659714e-04
3.139762545154536791e-04
4.093592614768080148e-04
5.294826363068812734e-04
4.448656659575608158e-04
3.127193064844243590e-04
5.212599335670602910e-04
3.886392765393522123e-04
4.010700947583797525e-04
6.638699459510565091e-04
2.960383741957955386e-04
4.658359731072815504e-04
5.237937760328142262e-04
6.452357061964358268e-04
6.690758308661334764e-04
5.957218374748482698e-04
5.951121603884935735e-04
3.037615712141017292e-04
4.730939809716077152e-04
4.354185856040897673e-04
2.898490820759144337e-04
3.273885058022837544e-04
3.525150936719036437e-04
3.884979578084849948e-04
5.473505913189979401e-04
3.539656297397333179e-04
4.159963750708722211e-04
4.432436038045809443e-04
5.293314718008932393e-04
3.077769996938400270e-04
5.186305878191821775e-04
4.172229457020007839e-04
3.702995145501568092e-04
5.910115622274364922e-04
3.934949525501758188e-04
6.542844390034475120e-04
3.816571229485891709e-04
4.309278791288643270e-04
5.045572616803866567e-04
6.306637259001443042e-04
5.432993576735391326e-04
6.592301266856758542e-04
6.622525401267231882e-04
8.520646410259908937e-04
6.148626816773277402e-04
6.179363790934739795e-04
5.296436574148253749e-04
1.032366125847356680e-03
7.486022762328454214e-04
6.960812405464990391e-04
1.077072145187890021e-03
1.062436591393391876e-03
8.946914877080275851e-04
9.984894653927685673e-04
1.128295197813253921e-03
1.309696570686575638e-03
1.210258838754553305e-03
1.222755793491091042e-03
1.277450900107025659e-03
1.146395199179819913e-03
1.636236350563816371e-03
1.700211188201872572e-03
2.014479074507283599e-03
1.980154365145765649e-03
2.165852034018373850e-03
1.993183983615744344e-03
2.187933663683843972e-03
2.271398805920706032e-03
2.232127316382283636e-03
2.577604063780436928e-03
2.709476145296362774e-03
2.999107435320280245e-03
3.146962038580095392e-03
3.346628806854733563e-03
3.331359054123859791e-03
3.449915675010703162e-03
3.779541038204197595e-03
3.563943279190419887e-03
3.946424201138542046e-03
4.297944383237568139e-03
4.058298629206319105e-03
4.502087650744193877e-03
4.868600812586237718e-03
4.998538829337101017e-03
4.854981418924750325e-03
4.810697937474663066e-03
5.157254074860243877e-03
5.435872677058179933e-03
5.132267562837922355e-03
5.147780409976113192e-03
5.566710699633663391e-03
4.929655355949554354e-03
5.137858208990601222e-03
5.133412950169252698e-03
5.449482775556903705e-03
5.851552217160354251e-03
5.599689548094916383e-03
5.102200901294191501e-03
5.221802265302909196e-03
5.049341533019918726e-03
5.289506612306757623e-03
5.001188515888251550e-03
4.632075921417852862e-03
4.499646286616966646e-03
4.684689271757198903e-03
4.171925372781371683e-03
3.757201596904368324e-03
4.086012067246572871e-03
3.792398276698876695e-03
3.878678566607177396e-03
3.387725354719104635e-03
3.399687375596927453e-03
3.355618821720461088e-03
3.080427630580095683e-03
2.876078861929197948e-03
2.860446852489588031e-03
2.677319196846293659e-03
2.189330978587989036e-03
2.157452774040732792e-03
2.151744049547040221e-03
1.963351424797339564e-03
1.411298416054004683e-03
1.616375421111522579e-03
1.764877028823297681e-03
1.367892459857648164e-03
1.505608102215043797e-03
1.474200176712797987e-03
1.240200712636303597e-03
1.399899764559796572e-03
6.248099881794229879e-04
6.958599468497227115e-04
8.423387518963691527e-04
8.557826014851574979e-04
7.087676372615111511e-04
8.124397875479615018e-04
4.626144295766236483e-04
6.090070030627606082e-04
7.251528532644085229e-04
6.274759915032420907e-04
6.187436148819538875e-04
6.822627363094511217e-04
5.640766138243881803e-04
5.512156290379431264e-04
2.128480798358666425e-04
5.938021540195765431e-04
6.249992059546743191e-04
3.006005426499656409e-04
2.700621157241236471e-04
6.071793860007593593e-04
3.581549191168129998e-04
3.289655148970156684e-04
6.774401861568957444e-04
1.824350138686452974e-04
3.289193619957188276e-04
3.721090256946340538e-04
6.480555669580461862e-04
4.284812580981678170e-04
4.457330660579342111e-04
3.907260207147833899e-04
3.355418583084699975e-04
3.102272717410301732e-04
4.767936046056006519e-04
4.197854713859065930e-04
4.847868509323656570e-04
4.972324529673400814e-04
2.379777247144157590e-04
5.442283304497760573e-04
5.563817027339001487e-04
5.562056240525957776e-04
5.277757256850904369e-04
5.647585594968263130e-04
7.392771915936634502e-04
7.096898291712563965e-04
6.947449720603255307e-04
5.173020648686259618e-04
8.085424005328048242e-04
7.241977631013510894e-04
5.597867336272801782e-04
3.523735833472151600e-04
4.539668948473062093e-04
4.692629059280916792e-04
5.521565454896746336e-04
6.800671486325842331e-04
8.069863908765697062e-04
6.179486718794942064e-04
8.395739735339343823e-04
8.829828278782185990e-04
8.236660363264236649e-04
8.289564732774266313e-04
7.824756976850412828e-04
1.002259566666174840e-03
6.420397130137553074e-04
9.185461305470824867e-04
8.889371709610749579e-04
9.782830037302313320e-04
9.206720893843770535e-04
9.173707202908183440e-04
9.137064518453032755e-04
9.269609685064902861e-04
7.954285634263460938e-04
1.086499212399176907e-03
5.768581117855685119e-04
8.522792524533208923e-04
8.781906706665585770e-04
1.008304598225511677e-03
9.608807052021515593e-04
1.179662534362351835e-03
9.883881005753520667e-04
9.459354437814809259e-04
1.279813317901944440e-03
1.429569913024977997e-03
1.120043475661654632e-03
1.289728010718478807e-03
9.639693572994347892e-04
1.121740676091039900e-03
1.207119011023928285e-03
1.259673591870000275e-03
1.098312813971565223e-03
9.497708639744267866e-04
1.279249805464778523e-03
1.472893009846614051e-03
1.204833021340439170e-03
1.159335884809833744e-03
1.415954907487164708e-03
1.444680282245243289e-03
1.399901090308972376e-03
1.357107952386501235e-03
1.403382158003363325e-03
1.340857843990183283e-03
1.259672793747111750e-03
1.274788690998480013e-03
1.427287615270510495e-03
1.382579995873440670e-03
1.138620810160737885e-03
1.426860766179407743e-03
1.533553354266004552e-03
1.473187315076897449e-03
1.318903495535748462e-03
1.302096758701459713e-03
1.317347915595538585e-03
1.545346863941465853e-03
1.083817804652846464e-03
1.621537850878288769e-03
1.764826139002306999e-03
1.484438606955244561e-03
1.632086174291086812e-03
1.686385263476078075e-03
1.429428173124509035e-03
1.355773586037396783e-03
1.502080467513757563e-03
1.683876732850207118e-03
1.506943183754587889e-03
1.419477800327082536e-03
1.543764662563880050e-03
1.606117134271516870e-03
1.524753211305272110e-03
1.251522017684995533e-03
1.841380070027288322e-03
1.787487684029928116e-03
1.844024278760962544e-03
2.014620286661327007e-03
1.704206456619102548e-03
1.785165679173057003e-03
2.042212328468341349e-03
1.851969190269888788e-03
1.530932999008776134e-03
1.687737344168170010e-03
1.562914619754834575e-03
1.519067980495154716e-03
1.989174884345808626e-03
1.979750240034947387e-03
1.569345963764809913e-03
1.675416903462006698e-03
1.831048155528629522e-03
1.265860464674106430e-03
1.665810524155194282e-03
1.613570882572858698e-03
1.642922435415575992e-03
1.733436926246303056e-03
1.829107121492961480e-03
1.688505312556651868e-03
1.628865979687590991e-03
1.820096207232870618e-03
2.072562096717288707e-03
1.860467115339459318e-03
2.134371411168858000e-03
1.898658857636614187e-03
2.147589230003542782e-03
2.040809506339859563e-03
1.855254105734456972e-03
2.060197239332393470e-03
1.833759733961592801e-03
2.178176279164873060e-03
1.919440355305227636e-03
1.948785332819313312e-03
2.075402654582246108e-03
1.731222877839924158e-03
1.984765353176753348e-03
2.302540649781554573e-03
2.187785938405487681e-03
2.133991229124664567e-03
1.991259756942513875e-03
2.203402393240684078e-03
2.271830988232261071e-03
2.265224434449210691e-03
2.095808734893624906e-03
2.240219562831501782e-03
2.597279609252389071e-03
2.187599532919013313e-03
2.441893870999719933e-03
2.223372362807981509e-03
2.313921033516920609e-03
2.150237451049587592e-03
2.203386895355760773e-03
2.260276779085882912e-03
2.425290505673672291e-03
2.230708389981512444e-03
2.277486471386860108e-03
2.633341295181600063e-03
2.244423959467400226e-03
2.499714995204706941e-03
2.055385112203023199e-03
1.898288460383178774e-03
2.305052705084987934e-03
2.714287425483573411e-03
2.791013821625185597e-03
2.775245578896286345e-03
2.503980340893750996e-03
2.409189745932994141e-03
2.791559346314876830e-03
2.673597746190476375e-03
2.812471276610650165e-03
2.552268603765617261e-03
2.727500092183691559e-03
2.816070835668965829e-03
2.805751094056783621e-03
2.889897051201580080e-03
2.758242520149922425e-03
3.483363537450290606e-03
3.106496096126856732e-03
2.713942847159121936e-03
2.587971105290290917e-03
2.698114128381560745e-03
3.015213262893213370e-03
3.402942282565085425e-03
2.920076984369806769e-03
3.318460478594656166e-03
3.148284225892932723e-03
3.701021057064447870e-03
3.470283080415878605e-03
3.652120649523855726e-03
3.821680839108199199e-03
3.584025484223760712e-03
3.982429576582798003e-03
3.904297845567959984e-03
4.428791122143805117e-03
3.935336357970853696e-03
4.600532198733355352e-03
3.899316385911223010e-03
3.660051273796884139e-03
3.951606685610699159e-03
4.420363526870264501e-03
4.355595933291303047e-03
4.538824696973827941e-03
3.849191053399306315e-03
4.751391678408845368e-03
4.598833282921162280e-03
3.809668924152612504e-03
4.716020119960067508e-03
3.997660090384888912e-03
4.376618400548551446e-03
4.262669580387463963e-03
4.671477840673340237e-03
4.055592949903741827e-03
4.548550426625224026e-03
4.775024372604779604e-03
4.132973909953190778e-03
4.472876473122356158e-03
3.994671798111910747e-03
4.551489755957783059e-03
4.760462454421310503e-03
4.049918365728123575e-03
4.489101039040595091e-03
3.731826583997351499e-03
4.861028495038734708e-03
3.850766561266037377e-03
3.644461710684785208e-03
4.157101098871744844e-03
4.281072648184651268e-03
3.833395086072876982e-03
3.728039409056875877e-03
4.035570269266205295e-03
2.627794781478647555e-03
3.899169248419394503e-03
3.838500785777341530e-03
3.639205315412266141e-03
3.476033669773950178e-03
3.552642992947567871e-03
3.123509915074374789e-03
3.040926747429324381e-03
3.558020518670944148e-03
3.792297888034026985e-03
3.095149742979465875e-03
3.587248563897490680e-03
2.970344336581735769e-03
2.841789996439145552e-03
2.501503820580927399e-03
3.105740102682654109e-03
3.491044595427332444e-03
2.918334279476756266e-03
2.112391663896881402e-03
2.913604648842173760e-03
1.647203032517135547e-03
2.024026499635296628e-03
2.545170610252364077e-03
1.241392896443685358e-03
1.942812132949987315e-03
2.058061014950270107e-03
2.766693094367308429e-03
2.532187137569265854e-03
2.764667358364073825e-03
2.087178590327560136e-03
2.944235838248606719e-03
1.678404715952992515e-03
2.775307677051211397e-03
2.513961566393118057e-03
2.205853957771304347e-03
1.405193337401682441e-03
2.543897310448179142e-03
1.994146412795864357e-03
6.598385130499461078e-04
1.857294461428931742e-03
2.999717121019962116e-03
1.845910407809234384e-03
2.782653695556263143e-03
2.305666301500182945e-03
2.478825051539905629e-03
1.959521215665757481e-03
3.032350787437180194e-03
2.093463521332680419e-03
2.038076100466135188e-03
2.494903629388850203e-03
2.917806325639796597e-03
2.278000210874079993e-03
1.783199051441320673e-03
2.070028203412064335e-03
9.957853032190853732e-04
1.989162971867883961e-03
2.169669910697534683e-03
2.273775966102172669e-03
2.552248074820791940e-03
1.488130548701010027e-03
2.678557166599030825e-03
1.138348601146811330e-03
2.102017000886994332e-03
1.766648308482925405e-03
2.524905730303034224e-03
1.252013060073666915e-03
1.886584274767212849e-03
8.367398117134555377e-04
1.596734028519471117e-03
1.945905294200059440e-03
1.449697489173335093e-03
1.132078044635931573e-03
2.700183820160683389e-03
1.342871463424274037e-03
2.633495832765636417e-03
1.457771588300383519e-03
4.863224426450896056e-04
1.532389239457177281e-03
1.253486927631059693e-03
2.029095073525593457e-03
7.153416520636573898e-04
2.934311001958502365e-04
2.280173889557713870e-03
1.573659364440467643e-03
2.236145880693681757e-04
7.354353530740189099e-05
1.540400169278287063e-03
1.463558363935451873e-03
3.022608714697129582e-04
8.789073085409371093e-04
6.929742789398403652e-05
2.250298283264989558e-03
1.039863927762186115e-03
1.755718683870004324e-03
7.149339158087767484e-04
1.373649683858033359e-03
1.135556690902485202e-03
3.372454970876098256e-03
2.262795662705968831e-03
8.369496844175996608e-04
4.899130426749654732e-04
4.988949776845800479e-04
8.476017983611777501e-04
2.484433518957353628e-04
3.025616764168394864e-03
6.834359857418626253e-04
1.723405574098408905e-03
2.884920653643689541e-03
8.986630648136864933e-04
2.912436777334198763e-03
2.490067338189585274e-04
1.368981214750936886e-03
2.158554412433062557e-03
2.535859339137734071e-03
8.290691464711328435e-04
2.686746478988973758e-03
1.616902474570486780e-03
2.807939852242870640e-03
1.837238773525012208e-03
2.511532360531761043e-03
1.503883498090570871e-03
3.235745674501469375e-03
3.685082512165450464e-04
1.771500434815052091e-03
1.142127828583545685e-03
1.790885753489305761e-03
2.616229125899618285e-03
2.294471183809199816e-03
3.096314889004595384e-03
2.207316366778016778e-03
1.652459151466396286e-03
7.426865495380652240e-04
1.808480458190385269e-03
-8.018523041368404202e-04
1.840628724107745088e-03
2.341230639344938236e-03
1.249853704808484784e-03
5.397558629931684072e-04
1.058466100481153006e-03
4.105823923122925087e-03
2.148834001093636974e-03
3.597638429459744033e-03
-3.604150106375832055e-04
3.130302645025061312e-03
3.221778562111910198e-04
-1.072583856447188722e-04
2.724882636333650788e-03
-8.512201320103457685e-04
2.712688409047437407e-03
1.429771639033818303e-03
3.729645693668275780e-03
1.711280957815708610e-03
1.263719039877697669e-03
2.368152418158556496e-03
1.274965865454050738e-03
5.164842439066339927e-03
8.234479441982115247e-04
1.976721908021957831e-03
5.007155666155916783e-04
8.554040877933497770e-04
1.722663886777164215e-03
1.557698716822681663e-03
1.812788572574478355e-03
2.741166690944828437e-03
2.912429510847947944e-03
1.097862259704852905e-03
2.421775735873609586e-03
1.674075767403353232e-03
1.907932151060867795e-04
1.361665081804022941e-03
1.983327661887976400e-04
1.739300856802875224e-03
7.691348983895434071e-04
4.046484199480211469e-04
4.601557839906335497e-03
8.040774558695585120e-04
8.199717773419431610e-04
-6.395577752485774809e-04
2.654287439247675524e-03
3.992324058806524106e-03
1.263449473018799299e-03
4.204714112910405005e-03
-1.576655896704215812e-03
-2.897908597547502511e-05
3.310662117609433283e-03
2.683699809896473998e-03
7.188531740415274839e-03
4.715156419023229170e-03
1.091042112108153673e-03
3.969708130044181439e-04
1.534963651677531031e-03
3.537433537369516923e-03
4.979249873964878594e-03
-1.193725588200199132e-03
-5.093921708900608957e-04
5.362913231220319335e-03
6.460657948727073323e-03
3.168529689133007393e-03
-1.444767114562437241e-03
2.034377031455707370e-03
-2.985280977358593349e-04
2.660504974622202555e-03
1.911604831108630609e-03
2.899903927642643372e-03
3.433739961831019233e-03
3.921409582842364482e-03
5.088407612955958212e-03
9.499626987683531263e-04
9.614714768211412568e-04
1.472086502164862210e-04
1.196116009285457709e-03
4.406711610844787734e-03
-1.228656591482559391e-03
1.801897862626486956e-03
2.890464806579938397e-03
9.450004394231312221e-04
-1.234015699297498578e-04
-1.383731012232213313e-04
-2.268147996526311862e-03
7.744766897206479400e-03
-1.256084763280032254e-04
2.521531605912304304e-03
3.441517241412071597e-03
1.353473637144421264e-04
4.016030691753601743e-03
8.517994766093894138e-03
4.278460689972774650e-04
2.245570173889011381e-03
1.337864881969261753e-03
-3.705541368405253482e-03
2.986249488216301436e-03
-2.437564336795668748e-03
2.648404564867092807e-03
2.613058900253208486e-03
5.156453439895890625e-03
-2.822488774029234104e-03
4.035986517546512678e-03
-2.458112767613057897e-04
8.134517759339102844e-03
8.697691814840031457e-05
4.453945876614333484e-04
2.617213574873205207e-03
7.956140940838160851e-04
7.447098089673851763e-03
6.397559221668415105e-03
3.737123362081018127e-03
3.130370756842432416e-03
1.193422186055289463e-02
1.130887866076901900e-02
-2.654748475542531745e-03
3.597755082832790330e-03
-1.520040428430012667e-03
2.077133852141017575e-03
4.856411357045692205e-03
4.943618288574584685e-03
-1.590432478515550882e-03
-8.085156328288161439e-04
-1.256220971525843664e-03
6.171488025301331490e-03
4.825713635416397154e-03
3.202085133396004226e-03
8.916921245237998273e-04
1.764716284306651947e-03
-1.297958060372424172e-03
1.151918534212085891e-02
1.380543195461031826e-03
3.295579188329491628e-03
-4.718543354479779253e-03
5.966652347125624492e-03
9.137956817301653902e-04
3.608088173730321542e-03
-4.749760791964623228e-04
8.850599628583279838e-03
4.744469145127134559e-03
6.088577536130291602e-03
1.363760070654373947e-03
-4.029780563180563550e-05
1.733117508035756423e-03
4.010038384112469319e-04
-5.056282671565697634e-03
4.103135971869944490e-04
4.851622977688234938e-03
-1.034681412795069796e-03
5.156632850927950901e-03
1.897357531064814860e-03
9.194606090966175264e-04
5.036100338267104383e-03
6.866977815257129837e-03
9.320286798936424722e-04
-2.724310417845063857e-03
-2.723168140625043497e-03
-1.157942280437247121e-03
3.500001051462559888e-03
7.755934277620768307e-03
-4.897998784439639743e-03
-1.267261754397255510e-02
-2.761725414657831106e-03
6.546422988542958954e-03
7.630046608015904688e-03
-1.763420616834340902e-04
9.183408375574544230e-03
-2.083162084256173167e-04
2.760408813776691651e-03
-3.901656143080621444e-03
1.965199271165945973e-03
5.184173748415468741e-03
1.002133585955035551e-02
4.573853018340181056e-03
-5.115478816890697139e-03
-3.073892644394080574e-03
1.421869179127667644e-03
4.621126492033897706e-03
5.888074246624308734e-03
-7.920280820487738543e-03
6.422301578009638467e-03
-3.505077389663184204e-03
2.330686721012766092e-04
8.296403577355803945e-04
2.388658321528313623e-03
6.424629798196742486e-03
-1.920084128519794920e-03
5.185586746914060824e-03
3.764119168972834221e-03
5.209812042990424885e-03
-9.312917337567717035e-04
4.104170509812635551e-03
-1.161561215433461365e-02
1.261869639474362016e-03
-2.599434437772606653e-03
-1.005994097928309848e-03
4.294506126306104482e-03
1.546045379682637645e-02
-8.591966369180492960e-03
-9.451907526170006714e-04
7.984811022724333344e-04
3.733088192099122057e-03
-4.409780679041125275e-04
-5.168939663691691014e-03
-2.089457138895385504e-03
-5.143532705955795696e-03
-6.308249955677506897e-03
-2.690430793395923344e-03
7.653392770854211373e-03
-2.309112428775057877e-03
-6.282405358024111680e-03
1.116553058838224560e-02
-1.610492007262699816e-03
-6.857640972165928404e-03
3.437613242581791413e-03
-5.227045000967641374e-03
-2.738310248075536985e-03
-5.021376209117137807e-03
-3.974093027545346803e-03
-3.466952687765038638e-03
7.802728930798906795e-05
5.952098382293025645e-03
1.138162884265325053e-02
4.768332220802869170e-03
-1.377826970932164493e-03
1.173457224870427806e-02
7.714917487858160075e-03
-2.967185298949587529e-03
5.860194765356541158e-03
-8.318367785306028661e-03
-1.822635696336795700e-03
-6.504023697896580206e-03
-3.014027408650441896e-03
1.475886098856828317e-02
1.646108044758308030e-03
-1.833030946645043202e-03
5.701048643053339970e-03
-1.852897575510565904e-03
1.142042094903167587e-03
-3.684322178243566032e-03
-1.168502950284698583e-02
7.602339221858694235e-03
-1.345284355269514088e-03
-6.648654418574826211e-05
-6.654248372510419840e-03
-2.645828247241251586e-03
9.062437180619139013e-03
7.929143084411789666e-03
-8.060807674207144669e-03
-1.426949336646848583e-04
-1.837355291812329335e-04
-3.340900860238244299e-03
6.706002557501209230e-03
-6.342479441700784280e-03
4.606274519130529842e-03
-7.484745816815661229e-03
-1.432957732933333277e-04
5.535442857557273250e-03
7.312502100364525089e-03
4.771010751739216023e-03
1.113505440119344492e-02
-8.285053613194242467e-03
-7.967914462783463880e-03
-8.708090669488745619e-04
-6.391956494092358027e-03
3.684182655794778979e-03
-1.406274918326185126e-02
