# Supplementary material for: Elevated concentrations cause upright alpha-synuclein conformation at lipid interfaces
Source: Nat Commun. 2023 Sep 18;14:5731. doi: 10.1038/s41467-023-39843-1 (PMC10507035; doi:10.1038/s41467-023-39843-1)
Supplement: Supplementary file 3 — Source Data [file 41467_2023_39843_MOESM3_ESM.zip › Source Data file/Figure3/B/20uM-Exp_aS-DPPG_xvals.txt]

2.303855421825210215e+03
2.303080818492333492e+03
2.302306314699852010e+03
2.301531910436582621e+03
2.300757605691364006e+03
2.299983400453018476e+03
2.299209294710379254e+03
2.298435288452279565e+03
2.297661381667550813e+03
2.296887574345035318e+03
2.296113866473560847e+03
2.295340258041973357e+03
2.294566749039111528e+03
2.293793339453817680e+03
2.293020029274932313e+03
2.292246818491303202e+03
2.291473707091772667e+03
2.290700695065193941e+03
2.289927782400412980e+03
2.289154969086283018e+03
2.288382255111653649e+03
2.287609640465383563e+03
2.286837125136322356e+03
2.286064709113332356e+03
2.285292392385268613e+03
2.284520174940993456e+03
2.283748056769369214e+03
2.282976037859254575e+03
2.282204118199520963e+03
2.281432297779028886e+03
2.280660576586647949e+03
2.279888954611249574e+03
2.279117431841705184e+03
2.278346008266880744e+03
2.277574683875656774e+03
2.276803458656906514e+03
2.276032332599508663e+03
2.275261305692338283e+03
2.274490377924275890e+03
2.273719549284207460e+03
2.272948819761011691e+03
2.272178189343576378e+03
2.271407658020782037e+03
2.270637225781523739e+03
2.269866892614685639e+03
2.269096658509160989e+03
2.268326523453839400e+03
2.267556487437619580e+03
2.266786550449391143e+03
2.266016712478054615e+03
2.265246973512508703e+03
2.264477333541650296e+03
2.263707792554381740e+03
2.262938350539610838e+03
2.262169007486234477e+03
2.261399763383164100e+03
2.260630618219307507e+03
2.259861571983570684e+03
2.259092624664863251e+03
2.258323776252102107e+03
2.257555026734200510e+03
2.256786376100069901e+03
2.256017824338627179e+03
2.255249371438792878e+03
2.254481017389489352e+03
2.253712762179631682e+03
2.252944605798147677e+03
2.252176548233959693e+03
2.251408589475993722e+03
2.250640729513177575e+03
2.249872968334439065e+03
2.249105305928711459e+03
2.248337742284924389e+03
2.247570277392014759e+03
2.246802911238912202e+03
2.246035643814557261e+03
2.245268475107888662e+03
2.244501405107843311e+03
2.243734433803363572e+03
2.242967561183391808e+03
2.242200787236872202e+03
2.241434111952750754e+03
2.240667535319977105e+03
2.239901057327497256e+03
2.239134677964262664e+03
2.238368397219226608e+03
2.237602215081338727e+03
2.236836131539557755e+03
2.236070146582835150e+03
2.235304260200138742e+03
2.234538472380416351e+03
2.233772783112635807e+03
2.233007192385759481e+03
2.232241700188749746e+03
2.231476306510574432e+03
2.230711011340199548e+03
2.229945814666591104e+03
2.229180716478722388e+03
2.228415716765564866e+03
2.227650815516090006e+03
2.226886012719276550e+03
2.226121308364095967e+03
2.225356702439532455e+03
2.224592194934557483e+03
2.223827785838157070e+03
2.223063475139313596e+03
2.222299262827011262e+03
2.221535148890232449e+03
2.220771133317964996e+03
2.220007216099200377e+03
2.219243397222926433e+03
2.218479676678136457e+03
2.217716054453820107e+03
2.216952530538976134e+03
2.216189104922596016e+03
2.215425777593682142e+03
2.214662548541233264e+03
2.213899417754249953e+03
2.213136385221729142e+03
2.212373450932680498e+03
2.211610614876110048e+03
2.210847877041018364e+03
2.210085237416422387e+03
2.209322695991324508e+03
2.208560252754741668e+03
2.207797907695681715e+03
2.207035660803161591e+03
2.206273512066200055e+03
2.205511461473810414e+03
2.204749509015015065e+03
2.203987654678830950e+03
2.203225898454284106e+03
2.202464240330395114e+03
2.201702680296193648e+03
2.200941218340698470e+03
2.200179854452946529e+03
2.199418588621960225e+03
2.198657420836776510e+03
2.197896351086425057e+03
2.197135379359940998e+03
2.196374505646359466e+03
2.195613729934719231e+03
2.194853052214059062e+03
2.194092472473419548e+03
2.193331990701843097e+03
2.192571606888368478e+03
2.191811321022047196e+03
2.191051133091921656e+03
2.190291043087039725e+03
2.189531050996454724e+03
2.188771156809214517e+03
2.188011360514370608e+03
2.187251662100983594e+03
2.186492061558101341e+03
2.185732558874786264e+03
2.184973154040095324e+03
2.184213847043089118e+03
2.183454637872828243e+03
2.182695526518376937e+03
2.181936512968797615e+03
2.181177597213163608e+03
2.180418779240533695e+03
2.179660059039983025e+03
2.178901436600583111e+03
2.178142911911403644e+03
2.177384484961517956e+03
2.176626155740003014e+03
2.175867924235935789e+03
2.175109790438395066e+03
2.174351754336461454e+03
2.173593815919217377e+03
2.172835975175741623e+03
2.172078232095122075e+03
2.171320586666444797e+03
2.170563038878795851e+03
2.169805588721266759e+03
2.169048236182947221e+03
2.168290981252928759e+03
2.167533823920306531e+03
2.166776764174173877e+03
2.166019802003629593e+03
2.165262937397768837e+03
2.164506170345697683e+03
2.163749500836509469e+03
2.162992928859315725e+03
2.162236454403213429e+03
2.161480077457310472e+03
2.160723798010718383e+03
2.159967616052541416e+03
2.159211531571892920e+03
2.158455544557882604e+03
2.157699654999627455e+03
2.156943862886237184e+03
2.156188168206834234e+03
2.155432570950533773e+03
2.154677071106454605e+03
2.153921668663719174e+03
2.153166363611449924e+03
2.152411155938771117e+03
2.151656045634810653e+03
2.150901032688692794e+03
2.150146117089547261e+03
2.149391298826503771e+03
2.148636577888695683e+03
2.147881954265252716e+03
2.147127427945315503e+03
2.146372998918017402e+03
2.145618667172495407e+03
2.144864432697890152e+03
2.144110295483340451e+03
2.143356255517992395e+03
2.142602312790988435e+03
2.141848467291474662e+03
2.141094719008593529e+03
2.140341067931500220e+03
2.139587514049342644e+03
2.138834057351270530e+03
2.138080697826439064e+03
2.137327435464001610e+03
2.136574270253116993e+03
2.135821202182936759e+03
2.135068231242627007e+03
2.134315357421344743e+03
2.133562580708252426e+03
2.132809901092514338e+03
2.132057318563294757e+03
2.131304833109765241e+03
2.130552444721086431e+03
2.129800153386435341e+03
2.129047959094978069e+03
2.128295861835891628e+03
2.127543861598347576e+03
2.126791958371522924e+03
2.126040152144592867e+03
2.125288442906739874e+03
2.124536830647144598e+03
2.123785315354985869e+03
2.123033897019447977e+03
2.122282575629718849e+03
2.121531351174980955e+03
2.120780223644424041e+03
2.120029193027241490e+03
2.119278259312619412e+03
2.118527422489751189e+03
2.117776682547832024e+03
2.117026039476058941e+03
2.116275493263627141e+03
2.115525043899735465e+03
2.114774691373584574e+03
2.114024435674375127e+03
2.113274276791315060e+03
2.112524214713603214e+03
2.111774249430447526e+03
2.111024380931059568e+03
2.110274609204643639e+03
2.109524934240413131e+03
2.108775356027581438e+03
2.108025874555360133e+03
2.107276489812966247e+03
2.106527201789614992e+03
2.105778010474525217e+03
2.105028915856919411e+03
2.104279917926016424e+03
2.103531016671042380e+03
2.102782212081219768e+03
2.102033504145771076e+03
2.101284892853931524e+03
2.100536378194921781e+03
2.099787960157980706e+03
2.099039638732332605e+03
2.098291413907218157e+03
2.097543285671868944e+03
2.096795254015520186e+03
2.096047318927412562e+03
2.095299480396788567e+03
2.094551738412883424e+03
2.093804092964943266e+03
2.093056544042210589e+03
2.092309091633931530e+03
2.091561735729355860e+03
2.090814476317733352e+03
2.090067313388306502e+03
2.089320246930334179e+03
2.088573276933069792e+03
2.087826403385766753e+03
2.087079626277678472e+03
2.086332945598069273e+03
2.085586361336192567e+03
2.084839873481310860e+03
2.084093482022688477e+03
2.083347186949587922e+03
2.082600988251275339e+03
2.081854885917018692e+03
2.081108879936084122e+03
2.080362970297745051e+03
2.079617156991267620e+03
2.078871440005930708e+03
2.078125819331007733e+03
2.077380294955770296e+03
2.076634866869500911e+03
2.075889535061480274e+03
2.075144299520981804e+03
2.074399160237295291e+03
2.073654117199699613e+03
2.072909170397480921e+03
2.072164319819925367e+03
2.071419565456326382e+03
2.070674907295966477e+03
2.069930345328140902e+03
2.069185879542141265e+03
2.068441509927262814e+03
2.067697236472800796e+03
2.066953059168054097e+03
2.066208978002319782e+03
2.065464992964896737e+03
2.064721104045091124e+03
2.063977311232203647e+03
2.063233614515538648e+03
2.062490013884405926e+03
2.061746509328108004e+03
2.061003100835960140e+03
2.060259788397268494e+03
2.059516572001350141e+03
2.058773451637514881e+03
2.058030427295079789e+03
2.057287498963363760e+03
2.056544666631680229e+03
2.055801930289355369e+03
2.055059289925708072e+03
2.054316745530062690e+03
2.053574297091741755e+03
2.052831944600073257e+03
2.052089688044381546e+03
2.051347527414000069e+03
2.050605462698256815e+03
2.049863493886487049e+03
2.049121620968020579e+03
2.048379843932192671e+03
2.047638162768342227e+03
2.046896577465808150e+03
2.046155088013931163e+03
2.045413694402046531e+03
2.044672396619505889e+03
2.043931194655642685e+03
2.043190088499812191e+03
2.042449078141356949e+03
2.041708163569626777e+03
2.040967344773973309e+03
2.040226621743746364e+03
2.039485994468301215e+03
2.038745462936991316e+03
2.038005027139173762e+03
2.037264687064205646e+03
2.036524442701449516e+03
2.035784294040262466e+03
2.035044241070007047e+03
2.034304283780051264e+03
2.033564422159755850e+03
2.032824656198490629e+03
2.032084985885621791e+03
2.031345411210524617e+03
2.030605932162563477e+03
2.029866548731117291e+03
2.029127260905555886e+03
2.028388068675260001e+03
2.027648972029601282e+03
2.026909970957965925e+03
2.026171065449731032e+03
2.025432255494277342e+03
2.024693541080991054e+03
2.023954922199254725e+03
2.023216398838458190e+03
2.022477970987985827e+03
2.021739638637231110e+03
2.021001401775583872e+03
2.020263260392433949e+03
2.019525214477180270e+03
2.018787264019214490e+03
2.018049409007937356e+03
2.017311649432745980e+03
2.016573985283041111e+03
2.015836416548221678e+03
2.015098943217695705e+03
2.014361565280863942e+03
2.013624282727134414e+03
2.012887095545915145e+03
2.012150003726615978e+03
2.011413007258644939e+03
2.010676106131417328e+03
2.009939300334348445e+03
2.009202589856849954e+03
2.008465974688337155e+03
2.007729454818232625e+03
2.006993030235955302e+03
2.006256700930929583e+03
2.005520466892570767e+03
2.004784328110310526e+03
2.004048284573569617e+03
2.003312336271777895e+03
2.002576483194363391e+03
2.001840725330759597e+03
2.001105062670394545e+03
2.000369495202703547e+03
1.999634022917123730e+03
1.998898645803086765e+03
1.998163363850033420e+03
1.997428177047404461e+03
1.996693085384640654e+03
1.995958088851180946e+03
1.995223187436473381e+03
1.994488381129960544e+03
1.993753669921090477e+03
1.993019053799313042e+03
1.992284532754076281e+03
1.991550106774835513e+03
1.990815775851040598e+03
1.990081539972145038e+03
1.989347399127611425e+03
1.988613353306889621e+03
1.987879402499442222e+03
1.987145546694728182e+03
1.986411785882215554e+03
1.985678120051359656e+03
1.984944549191630358e+03
1.984211073292493893e+03
1.983477692343416493e+03
1.982744406333873485e+03
1.982011215253329283e+03
1.981278119091259214e+03
1.980545117837138605e+03
1.979812211480444603e+03
1.979079400010648897e+03
1.978346683417234090e+03
1.977614061689680966e+03
1.976881534817466672e+03
1.976149102790082907e+03
1.975416765597006815e+03
1.974684523227728278e+03
1.973952375671733535e+03
1.973220322918512466e+03
1.972488364957556769e+03
1.971756501778358142e+03
1.971024733370410104e+03
1.970293059723209808e+03
1.969561480826248953e+03
1.968829996669031971e+03
1.968098607241054196e+03
1.967367312531821881e+03
1.966636112530832179e+03
1.965905007227591341e+03
1.965173996611607436e+03
1.964443080672388533e+03
1.963712259399439063e+03
1.962981532782272552e+03
1.962250900810400708e+03
1.961520363473337056e+03
1.960789920760595123e+03
1.960059572661690254e+03
1.959329319166146888e+03
1.958599160263476733e+03
1.957869095943202410e+03
1.957139126194850178e+03
1.956409251007940838e+03
1.955679470372000651e+03
1.954949784276555874e+03
1.954220192711138225e+03
1.953490695665272142e+03
1.952761293128492980e+03
1.952031985090334274e+03
1.951302771540325921e+03
1.950573652468012369e+03
1.949844627862921698e+03
1.949115697714596536e+03
1.948386862012579513e+03
1.947658120746411441e+03
1.946929473905633131e+03
1.946200921479794488e+03
1.945472463458438142e+03
1.944744099831115818e+03
1.944015830587370147e+03
1.943287655716760128e+03
1.942559575208835668e+03
1.941831589053146672e+03
1.941103697239255780e+03
1.940375899756712897e+03
1.939648196595080663e+03
1.938920587743919896e+03
1.938193073192791417e+03
1.937465652931256045e+03
1.936738326948881877e+03
1.936011095235231551e+03
1.935283957779874981e+03
1.934556914572378446e+03
1.933829965602315497e+03
1.933103110859261506e+03
1.932376350332780930e+03
1.931649684012454600e+03
1.930923111887859704e+03
1.930196633948573435e+03
1.929470250184172983e+03
1.928743960584244633e+03
1.928017765138367395e+03
1.927291663836122098e+03
1.926565656667102303e+03
1.925839743620888839e+03
1.925113924687073450e+03
1.924388199855246057e+03
1.923662569114996586e+03
1.922937032455920416e+03
1.922211589867609291e+03
1.921486241339660410e+03
1.920760986861672791e+03
1.920035826423245453e+03
1.919310760013979234e+03
1.918585787623474971e+03
1.917860909241335321e+03
1.917136124857166578e+03
1.916411434460578675e+03
1.915686838041174269e+03
1.914962335588566930e+03
1.914237927092366590e+03
1.913513612542185001e+03
1.912789391927637553e+03
1.912065265238339634e+03
1.911341232463910274e+03
1.910617293593963041e+03
1.909893448618124239e+03
1.909169697526011078e+03
1.908446040307248040e+03
1.907722476951461431e+03
1.906999007448275734e+03
1.906275631787317252e+03
1.905552349958217746e+03
1.904829161950607158e+03
1.904106067754117248e+03
1.903383067358381595e+03
1.902660160753039236e+03
1.901937347927718292e+03
1.901214628872065077e+03
1.900492003575714989e+03
1.899769472028312521e+03
1.899047034219494890e+03
1.898324690138913866e+03
1.897602439776206666e+03
1.896880283121028697e+03
1.896158220163022634e+03
1.895436250891840245e+03
1.894714375297135120e+03
1.893992593368557209e+03
1.893270905095765556e+03
1.892549310468411932e+03
1.891827809476155380e+03
1.891106402108658585e+03
1.890385088355576954e+03
1.889663868206576808e+03
1.888942741651317192e+03
1.888221708679469884e+03
1.887500769280695749e+03
1.886779923444662927e+03
1.886059171161046834e+03
1.885338512419513791e+03
1.884617947209735576e+03
1.883897475521391243e+03
1.883177097344150752e+03
1.882456812667696795e+03
1.881736621481704788e+03
1.881016523775855603e+03
1.880296519539831934e+03
1.879576608763312834e+03
1.878856791435988271e+03
1.878137067547540937e+03
1.877417437087662620e+03
1.876697900046036011e+03
1.875978456412358355e+03
1.875259106176315981e+03
1.874539849327607953e+03
1.873820685855924239e+03
1.873101615750965721e+03
1.872382639002427823e+03
1.871663755600011427e+03
1.870944965533417417e+03
1.870226268792350311e+03
1.869507665366509173e+03
1.868789155245605798e+03
1.868070738419342888e+03
1.867352414877432238e+03
1.866634184609580188e+03
1.865916047605500353e+03
1.865198003854908166e+03
1.864480053347515423e+03
1.863762196073037558e+03
1.863044432021193643e+03
1.862326761181702750e+03
1.861609183544283951e+03
1.860891699098661775e+03
1.860174307834560750e+03
1.859457009741701768e+03
1.858739804809814814e+03
1.858022693028626236e+03
1.857305674387864201e+03
1.856588748877264152e+03
1.855871916486554255e+03
1.855155177205473592e+03
1.854438531023750329e+03
1.853721977931129004e+03
1.853005517917345060e+03
1.852289150972137577e+03
1.851572877085249274e+03
1.850856696246421052e+03
1.850140608445401085e+03
1.849424613671933912e+03
1.848708711915765889e+03
1.847992903166645192e+03
1.847277187414325454e+03
1.846561564648556669e+03
1.845846034859094289e+03
1.845130598035691946e+03
1.844415254168105093e+03
1.843700003246092820e+03
1.842984845259416034e+03
1.842269780197832006e+03
1.841554808051105283e+03
1.840839928809000412e+03
1.840125142461283758e+03
1.839410448997718049e+03
1.838695848408075108e+03
1.837981340682126756e+03
1.837266925809639361e+03
1.836552603780390200e+03
1.835838374584149278e+03
1.835124238210699332e+03
1.834410194649808545e+03
1.833696243891265112e+03
1.832982385924842674e+03
1.832268620740325787e+03
1.831554948327499005e+03
1.830841368676145066e+03
1.830127881776050344e+03
1.829414487617003033e+03
1.828701186188793145e+03
1.827987977481212511e+03
1.827274861484051144e+03
1.826561838187104513e+03
1.825848907580168088e+03
1.825136069653037339e+03
1.824423324395507734e+03
1.823710671797385658e+03
1.822998111848470217e+03
1.822285644538560518e+03
1.821573269857466585e+03
1.820860987794989342e+03
1.820148798340936992e+03
1.819436701485121375e+03
1.818724697217348876e+03
1.818012785527431333e+03
1.817300966405186045e+03
1.816589239840424852e+03
1.815877605822963233e+03
1.815166064342622121e+03
1.814454615389215178e+03
1.813743258952568794e+03
1.813031995022500269e+03
1.812320823588837811e+03
1.811609744641405996e+03
1.810898758170025758e+03
1.810187864164532584e+03
1.809477062614752867e+03
1.808766353510514818e+03
1.808055736841657563e+03
1.807345212598009311e+03
1.806634780769409190e+03
1.805924441345692685e+03
1.805214194316698922e+03
1.804504039672268846e+03
1.803793977402241580e+03
1.803084007496459890e+03
1.802374129944773813e+03
1.801664344737024294e+03
1.800954651863059553e+03
1.800245051312727810e+03
1.799535543075882742e+03
1.798826127142374389e+03
1.798116803502054609e+03
1.797407572144782534e+03
1.796698433060408206e+03
1.795989386238798033e+03
1.795280431669803875e+03
1.794571569343290321e+03
1.793862799249120144e+03
1.793154121377156116e+03
1.792445535717261009e+03
1.791737042259308510e+03
1.791028640993159570e+03
1.790320331908689695e+03
1.789612114995765296e+03
1.788903990244263696e+03
1.788195957644056762e+03
1.787488017185021818e+03
1.786780168857030731e+03
1.786072412649971739e+03
1.785364748553718528e+03
1.784657176558152059e+03
1.783949696653160572e+03
1.783242308828625028e+03
1.782535013074433664e+03
1.781827809380472900e+03
1.781120697736630973e+03
1.780413678132801579e+03
1.779706750558874774e+03
1.778999915004744253e+03
1.778293171460305530e+03
1.777586519915455938e+03
1.776879960360092809e+03
1.776173492784115297e+03
1.775467117177424370e+03
1.774760833529924639e+03
1.774054641831517074e+03
1.773348542072109922e+03
1.772642534241609610e+03
1.771936618329924386e+03
1.771230794326962496e+03
1.770525062222639463e+03
1.769819422006865352e+03
1.769113873669555687e+03
1.768408417200622353e+03
1.767703052589988147e+03
1.766997779827572231e+03
1.766292598903291946e+03
1.765587509807070091e+03
1.764882512528831285e+03
1.764177607058498324e+03
1.763472793385997647e+03
1.762768071501259328e+03
1.762063441394211623e+03
1.761358903054784605e+03
1.760654456472913807e+03
1.759950101638525666e+03
1.759245838541562989e+03
1.758541667171959489e+03
1.757837587519652516e+03
1.757133599574583059e+03
1.756429703326693925e+03
1.755725898765924285e+03
1.755022185882218764e+03
1.754318564665525628e+03
1.753615035105791321e+03
1.752911597192964109e+03
1.752208250916994075e+03
1.751504996267831302e+03
1.750801833235429513e+03
1.750098761809744246e+03
1.749395781980734682e+03
1.748692893738352723e+03
1.747990097072559365e+03
1.747287391973315607e+03
1.746584778430582446e+03
1.745882256434324518e+03
1.745179825974506457e+03
1.744477487041094719e+03
1.743775239624057576e+03
1.743073083713363303e+03
1.742371019298983811e+03
1.741669046370891010e+03
1.740967164919056813e+03
1.740265374933462226e+03
1.739563676404079160e+03
1.738862069320886803e+03
1.738160553673867980e+03
1.737459129452998241e+03
1.736757796648262229e+03
1.736056555249648227e+03
1.735355405247139061e+03
1.734654346630721193e+03
1.733953379390384725e+03
1.733252503516119759e+03
1.732551718997916396e+03
1.731851025825768374e+03
1.731150423989671253e+03
1.730449913479620591e+03
1.729749494285613764e+03
1.729049166397651788e+03
1.728348929805730222e+03
1.727648784499855537e+03
1.726948730470032388e+03
1.726248767706259969e+03
1.725548896198550210e+03
1.724849115936909584e+03
1.724149426911346382e+03
1.723449829111870713e+03
1.722750322528496326e+03
1.722050907151240608e+03
1.721351582970111849e+03
1.720652349975131074e+03
1.719953208156317487e+03
1.719254157503686656e+03
1.718555198007265062e+03
1.717856329657070091e+03
1.717157552443130044e+03
1.716458866355469581e+03
1.715760271384117004e+03
1.715061767519098794e+03
1.714363354750446888e+03
1.713665033068189587e+03
1.712966802462364285e+03
1.712268662923004740e+03
1.711570614440142890e+03
1.710872657003821587e+03
1.710174790604076406e+03
1.709477015230952020e+03
1.708779330874484003e+03
1.708081737524722485e+03
1.707384235171706678e+03
1.706686823805486711e+03
1.705989503416110892e+03
1.705292273993625713e+03
1.704595135528083119e+03
1.703898088009536878e+03
1.703201131428037115e+03
1.702504265773644875e+03
1.701807491036413921e+03
1.701110807206399841e+03
1.700414214273665493e+03
1.699717712228271921e+03
1.699021301060281985e+03
1.698324980759758546e+03
1.697628751316769922e+03
1.696932612721378973e+03
1.696236564963657656e+03
1.695540608033674289e+03
1.694844741921500827e+03
1.694148966617211045e+03
1.693453282110880536e+03
1.692757688392583077e+03
1.692062185452396079e+03
1.691366773280400594e+03
1.690671451866674033e+03
1.689976221201299268e+03
1.689281081274362805e+03
1.688586032075945695e+03
1.687891073596136266e+03
1.687196205825021025e+03
1.686501428752691936e+03
1.685806742369235508e+03
1.685112146664747343e+03
1.684417641629319405e+03
1.683723227253049117e+03
1.683028903526030263e+03
1.682334670438362082e+03
1.681640527980145635e+03
1.680946476141478342e+03
1.680252514912466722e+03
1.679558644283211834e+03
1.678864864243822012e+03
1.678171174784403775e+03
1.677477575895063637e+03
1.676784067565911755e+03
1.676090649787063739e+03
1.675397322548624288e+03
1.674704085840716289e+03
1.674010939653449896e+03
1.673317883976944358e+03
1.672624918801320746e+03
1.671932044116696488e+03
1.671239259913194473e+03
1.670546566180933951e+03
1.669853962910046903e+03
1.669161450090654398e+03
1.668469027712886600e+03
1.667776695766870034e+03
1.667084454242736683e+03
1.666392303130618529e+03
1.665700242420649374e+03
1.665008272102963019e+03
1.664316392167700542e+03
1.663624602604993925e+03
1.662932903404986064e+03
1.662241294557814399e+03
1.661549776053625465e+03
1.660858347882560338e+03
1.660167010034767372e+03
1.659475762500391284e+03
1.658784605269578606e+03
1.658093538332481330e+03
1.657402561679251448e+03
1.656711675300039133e+03
1.656020879185003650e+03
1.655330173324291536e+03
1.654639557708069333e+03
1.653949032326489032e+03
1.653258597169715358e+03
1.652568252227905759e+03
1.651877997491226779e+03
1.651187832949841322e+03
1.650497758593914114e+03
1.649807774413613515e+03
1.649117880399111527e+03
1.648428076540574693e+03
1.647738362828173194e+03
1.647048739252084488e+03
1.646359205802482393e+03
1.645669762469544366e+03
1.644980409243444228e+03
1.644291146114363073e+03
1.643601973072481996e+03
1.642912890107983912e+03
1.642223897211051735e+03
1.641534994371868379e+03
1.640846181580624034e+03
1.640157458827503433e+03
1.639468826102698586e+03
1.638780283396399682e+03
1.638091830698798731e+03
1.637403468000089561e+03
1.636715195290469637e+03
1.636027012560132789e+03
1.635338919799278301e+03
1.634650916998105458e+03
1.633963004146815365e+03
1.633275181235616401e+03
1.632587448254702394e+03
1.631899805194289002e+03
1.631212252044577326e+03
1.630524788795777567e+03
1.629837415438098105e+03
1.629150131961754596e+03
1.628462938356957238e+03
1.627775834613919869e+03
1.627088820722861783e+03
1.626401896673994997e+03
1.625715062457544263e+03
1.625028318063727056e+03
1.624341663482764488e+03
1.623655098704879492e+03
1.622968623720300457e+03
1.622282238519248494e+03
1.621595943091955633e+03
1.620909737428650260e+03
1.620223621519562585e+03
1.619537595354920995e+03
1.618851658924964795e+03
1.618165812219926011e+03
1.617480055230043945e+03
1.616794387945552444e+03
1.616108810356692629e+03
1.615423322453705623e+03
1.614737924226834366e+03
1.614052615666321799e+03
1.613367396762414501e+03
1.612682267505357231e+03
1.611997227885400207e+03
1.611312277892791826e+03
1.610627417517784124e+03
1.609942646750630956e+03
1.609257965581584358e+03
1.608573374000896365e+03
1.607888871998833565e+03
1.607204459565647994e+03
1.606520136691597145e+03
1.605835903366949424e+03
1.605151759581962324e+03
1.604467705326902433e+03
1.603783740592036338e+03
1.603099865367630628e+03
1.602416079643955527e+03
1.601732383411275805e+03
1.601048776659868963e+03
1.600365259380007046e+03
1.599681831561960280e+03
1.598998493196011623e+03
1.598315244272434938e+03
1.597632084781509548e+03
1.596949014713514771e+03
1.596266034058737205e+03
1.595583142807454351e+03
1.594900340949952806e+03
1.594217628476522805e+03
1.593535005377449124e+03
1.592852471643018362e+03
1.592170027263528027e+03
1.591487672229262898e+03
1.590805406530522305e+03
1.590123230157598300e+03
1.589441143100790214e+03
1.588759145350393737e+03
1.588077236896706381e+03
1.587395417730036570e+03
1.586713687840678176e+03
1.586032047218941443e+03
1.585350495855127519e+03
1.584669033739546649e+03
1.583987660862505436e+03
1.583306377214314125e+03
1.582625182785284778e+03
1.581944077565727639e+03
1.581263061545956589e+03
1.580582134716290966e+03
1.579901297067046471e+03
1.579220548588542442e+03
1.578539889271094580e+03
1.577859319105029499e+03
1.577178838080666537e+03
1.576498446188334128e+03
1.575818143418353429e+03
1.575137929761056512e+03
1.574457805206766352e+03
1.573777769745818659e+03
1.573097823368543686e+03
1.572417966065271685e+03
1.571738197826343821e+03
1.571058518642088529e+03
1.570378928502848794e+03
1.569699427398962143e+03
1.569020015320766106e+03
1.568340692258607305e+03
1.567661458202828726e+03
1.566982313143771535e+03
1.566303257071784174e+03
1.565624289977215085e+03
1.564945411850412711e+03
1.564266622681730951e+03
1.563587922461514609e+03
1.562909311180126679e+03
1.562230788827913784e+03
1.561552355395238919e+03
1.560874010872454164e+03
1.560195755249926151e+03
1.559517588518008779e+03
1.558839510667068680e+03
1.558161521687470668e+03
1.557483621569575917e+03
1.556805810303754697e+03
1.556128087880373641e+03
1.555450454289803019e+03
1.554772909522414921e+03
1.554095453568579615e+03
1.553418086418671010e+03
1.552740808063068471e+03
1.552063618492145906e+03
1.551386517696282681e+03
1.550709505665859979e+03
1.550032582391257165e+03
1.549355747862857243e+03
1.548679002071045034e+03
1.548002345006207179e+03
1.547325776658728500e+03
1.546649297019001096e+03
1.545972906077411608e+03
1.545296603824355770e+03
1.544620390250222044e+03
1.543944265345409804e+03
1.543268229100311146e+03
1.542592281505321807e+03
1.541916422550848438e+03
1.541240652227283135e+03
1.540564970525032550e+03
1.539889377434497874e+03
1.539213872946085758e+03
1.538538457050202851e+03
1.537863129737252166e+03
1.537187890997645809e+03
1.536512740821795887e+03
1.535837679200112689e+03
1.535162706123008320e+03
1.534487821580900345e+03
1.533813025564204509e+03
1.533138318063336555e+03
1.532463699068719507e+03
1.531789168570770926e+03
1.531114726559913834e+03
1.530440373026573070e+03
1.529766107961173475e+03
1.529091931354139888e+03
1.528417843195900787e+03
1.527743843476888287e+03
1.527069932187529048e+03
1.526396109318262461e+03
1.525722374859513366e+03
1.525048728801724792e+03
1.524375171135328856e+03
1.523701701850763129e+03
1.523028320938472461e+03
1.522355028388894425e+03
1.521681824192472050e+03
1.521008708339648365e+03
1.520335680820870039e+03
1.519662741626585557e+03
1.518989890747239770e+03
1.518317128173286619e+03
1.517644453895174593e+03
1.516971867903355815e+03
1.516299370188287867e+03
1.515626960740422874e+03
1.514954639550222055e+03
1.514282406608137535e+03
1.513610261904637809e+03
1.512938205430176822e+03
1.512266237175223068e+03
1.511594357130237768e+03
1.510922565285687597e+03
1.510250861632039232e+03
1.509579246159762988e+03
1.508907718859329179e+03
1.508236279721208120e+03
1.507564928735871945e+03
1.506893665893796424e+03
1.506222491185460967e+03
1.505551404601337708e+03
1.504880406131907876e+03
1.504209495767652697e+03
1.503538673499051583e+03
1.502867939316591219e+03
1.502197293210752832e+03
1.501526735172026747e+03
1.500856265190896011e+03
1.500185883257854584e+03
1.499515589363389154e+03
1.498845383497993680e+03
1.498175265652158487e+03
1.497505235816382992e+03
1.496835293981162977e+03
1.496165440136994221e+03
1.495495674274374323e+03
1.494825996383808160e+03
1.494156406455796969e+03
1.493486904480841986e+03
1.492817490449451725e+03
1.492148164352131062e+03
1.491478926179386690e+03
1.490809775921727123e+03
1.490140713569668151e+03
1.489471739113718286e+03
1.488802852544393318e+03
1.488134053852207217e+03
1.487465343027677591e+03
1.486796720061320229e+03
1.486128184943656379e+03
1.485459737665209104e+03
1.484791378216497833e+03
1.484123106588047449e+03
1.483454922770384655e+03
1.482786826754034337e+03
1.482118818529526834e+03
1.481450898087388850e+03
1.480783065418152546e+03
1.480115320512353719e+03
1.479447663360524530e+03
1.478780093953198957e+03
1.478112612280916437e+03
1.477445218334212768e+03
1.476777912103631024e+03
1.476110693579708823e+03
1.475443562752992875e+03
1.474776519614024437e+03
1.474109564153350220e+03
1.473442696361516937e+03
1.472775916229074937e+03
1.472109223746572752e+03
1.471442618904562551e+03
1.470776101693594683e+03
1.470109672104226775e+03
1.469443330127012814e+03
1.468777075752512246e+03
1.468110908971280878e+03
1.467444829773881793e+03
1.466778838150874435e+03
1.466112934092821888e+03
1.465447117590289054e+03
1.464781388633842653e+03
1.464115747214051225e+03
1.463450193321479674e+03
1.462784726946701994e+03
1.462119348080288546e+03
1.461454056712813326e+03
1.460788852834848512e+03
1.460123736436971740e+03
1.459458707509760643e+03
1.458793766043796495e+03
1.458128912029656931e+03
1.457464145457923223e+03
1.456799466319178464e+03
1.456134874604011202e+03
1.455470370303004529e+03
1.454805953406746994e+03
1.454141623905825327e+03
1.453477381790835352e+03
1.452813227052367438e+03
1.452149159681008314e+03
1.451485179667362900e+03
1.450821287002019744e+03
1.450157481675580129e+03
1.449493763678643518e+03
1.448830133001809372e+03
1.448166589635680793e+03
1.447503133570860882e+03
1.446839764797954558e+03
1.446176483307568560e+03
1.445513289090309627e+03
1.444850182136788135e+03
1.444187162437614461e+03
1.443524229983402620e+03
1.442861384764764807e+03
1.442198626772313219e+03
1.441535955996669145e+03
1.440873372428448420e+03
1.440210876058270514e+03
1.439548466876758539e+03
1.438886144874531965e+03
1.438223910042213902e+03
1.437561762370432916e+03
1.436899701849813937e+03
1.436237728470981892e+03
1.435575842224572625e+03
1.434914043101212883e+03
1.434252331091536689e+03
1.433590706186178068e+03
1.432929168375771042e+03
1.432267717650953273e+03
1.431606354002362423e+03
1.430945077420637972e+03
1.430283887896423039e+03
1.429622785420357104e+03
1.428961769983086924e+03
1.428300841575255617e+03
1.427640000187511760e+03
1.426979245810502107e+03
1.426318578434878873e+03
1.425657998051290633e+03
1.424997504650387782e+03
1.424337098222833447e+03
1.423676778759274384e+03
1.423016546250370084e+03
1.422356400686780034e+03
1.421696342059165545e+03
1.421036370358182467e+03
1.420376485574497565e+03
1.419716687698775786e+03
1.419056976721676619e+03
1.418397352633875926e+03
1.417737815426038651e+03
1.417078365088831561e+03
1.416419001612928696e+03
1.415759724989002279e+03
1.415100535207728171e+03
1.414441432259780413e+03
1.413782416135834865e+03
1.413123486826574663e+03
1.412464644322675667e+03
1.411805888614821015e+03
1.411147219693690204e+03
1.410488637549973646e+03
1.409830142174352659e+03
1.409171733557514017e+03
1.408513411690148132e+03
1.407855176562947236e+03
1.407197028166599921e+03
1.406538966491800238e+03
1.405880991529240418e+03
1.405223103269618150e+03
1.404565301703632940e+03
1.403907586821977020e+03
1.403249958615358992e+03
1.402592417074472905e+03
1.401934962190025544e+03
1.401277593952721872e+03
1.400620312353266854e+03
1.399963117382367273e+03
1.399306009030731730e+03
1.398648987289070647e+03
1.397992052148098082e+03
1.397335203598524458e+03
1.396678441631062014e+03
1.396021766236432086e+03
1.395365177405350551e+03
1.394708675128533287e+03
1.394052259396705267e+03
1.393395930200582370e+03
1.392739687530891388e+03
1.392083531378359112e+03
1.391427461733708697e+03
1.390771478587665115e+03
1.390115581930962435e+03
1.389459771754327448e+03
1.388804048048492405e+03
1.388148410804191371e+03
1.387492860012158417e+03
1.386837395663133066e+03
1.386182017747847567e+03
1.385526726257041446e+03
1.384871521181459684e+03
1.384216402511838169e+03
1.383561370238925520e+03
1.382906424353463080e+03
1.382251564846195834e+03
1.381596791707877856e+03
1.380942104929250490e+03
1.380287504501067815e+03
1.379632990414082087e+03
1.378978562659045565e+03
1.378324221226712325e+03
1.377669966107840082e+03
1.377015797293186552e+03
1.376361714773509448e+03
1.375707718539570124e+03
1.375053808582128113e+03
1.374399984891952045e+03
1.373746247459803271e+03
1.373092596276444965e+03
1.372439031332651211e+03
1.371785552619185182e+03
1.371132160126822782e+03
1.370478853846334459e+03
1.369825633768488842e+03
1.369172499884067292e+03
1.368519452183842077e+03
1.367866490658589100e+03
1.367213615299095181e+03
1.366560826096132587e+03
1.365908123040488135e+03
1.365255506122943189e+03
1.364602975334286384e+03
1.363950530665297265e+03
1.363298172106768106e+03
1.362645899649485727e+03
1.361993713284246041e+03
1.361341613001834048e+03
1.360689598793045661e+03
1.360037670648678613e+03
1.359385828559525180e+03
1.358734072516386732e+03
1.358082402510059183e+03
1.357430818531345722e+03
1.356779320571044082e+03
1.356127908619964728e+03
1.355476582668907213e+03
1.354825342708680182e+03
1.354174188730088645e+03
1.353523120723944885e+03
1.352872138681057550e+03
1.352221242592238923e+03
1.351570432448304928e+03
1.350919708240069667e+03
1.350269069958345426e+03
1.349618517593953584e+03
1.348968051137713701e+03
1.348317670580445338e+03
1.347667375912969874e+03
1.347017167126112327e+03
1.346367044210695894e+03
1.345717007157549233e+03
1.345067055957499178e+03
1.344417190601372567e+03
1.343767411080003512e+03
1.343117717384222487e+03
1.342468109504863605e+03
1.341818587432760978e+03
1.341169151158750537e+03
1.340519800673673672e+03
1.339870535968362674e+03
1.339221357033666209e+03
1.338572263860420207e+03
1.337923256439471515e+03
1.337274334761663340e+03
1.336625498817842526e+03
1.335976748598859558e+03
1.335328084095557642e+03
1.334679505298792719e+03
1.334031012199415272e+03
1.333382604788279423e+03
1.332734283056237473e+03
1.332086046994149001e+03
1.331437896592869947e+03
1.330789831843258071e+03
1.330141852736180226e+03
1.329493959262490534e+03
1.328846151413057669e+03
1.328198429178744846e+03
1.327550792550418919e+03
1.326903241518948562e+03
1.326255776075200629e+03
1.325608396210047431e+03
1.324961101914359460e+03
1.324313893179012666e+03
1.323666769994879360e+03
1.323019732352839128e+03
1.322372780243766101e+03
1.321725913658541685e+03
1.321079132588045468e+03
1.320432437023158855e+03
1.319785826954768709e+03
1.319139302373758255e+03
1.318492863271012538e+03
1.317846509637416602e+03
1.317200241463866405e+03
1.316554058741248809e+03
1.315907961460456136e+03
1.315261949612382523e+03
1.314616023187920291e+03
1.313970182177970855e+03
1.313324426573426535e+03
1.312678756365186928e+03
1.312033171544157085e+03
1.311387672101234784e+03
1.310742258027325079e+03
1.310096929313334840e+03
1.309451685950167303e+03
1.308806527928731157e+03
1.308161455239935094e+03
1.307516467874687805e+03
1.306871565823907076e+03
1.306226749078499779e+03
1.305582017629387337e+03
1.304937371467478442e+03
1.304292810583698156e+03
1.303648334968960626e+03
1.303003944614187276e+03
1.302359639510299530e+03
1.301715419648224270e+03
1.301071285018881099e+03
1.300427235613202356e+03
1.299783271422111284e+03
1.299139392436536582e+03
1.298495598647408769e+03
1.297851890045663822e+03
1.297208266622230440e+03
1.296564728368048236e+03
1.295921275274049549e+03
1.295277907331170354e+03
1.294634624530352085e+03
1.293991426862536173e+03
1.293348314318664052e+03
1.292705286889677154e+03
1.292062344566522370e+03
1.291419487340144769e+03
1.290776715201493062e+03
1.290134028141514136e+03
1.289491426151156702e+03
1.288848909221378563e+03
1.288206477343128427e+03
1.287564130507362279e+03
1.286921868705037923e+03
1.286279691927107706e+03
1.285637600164534888e+03
1.284995593408280911e+03
1.284353671649303578e+03
1.283711834878566151e+03
1.283070083087037347e+03
1.282428416265680426e+03
1.281786834405462287e+03
1.281145337497353466e+03
1.280503925532320864e+03
1.279862598501342291e+03
1.279221356395384646e+03
1.278580199205427562e+03
1.277939126922441574e+03
1.277298139537408133e+03
1.276657237041306871e+03
1.276016419425113781e+03
1.275375686679810315e+03
1.274735038796385197e+03
1.274094475765819880e+03
1.273453997579097631e+03
1.272813604227210817e+03
1.272173295701142706e+03
1.271533071991887482e+03
1.270892933090435690e+03
1.270252878987777876e+03
1.269612909674915500e+03
1.268973025142833649e+03
1.268333225382539240e+03
1.267693510385024638e+03
1.267053880141294940e+03
1.266414334642346148e+03
1.265774873879185179e+03
1.265135497842815312e+03
1.264496206524239824e+03
1.263856999914471089e+03
1.263217878004512386e+03
1.262578840785377906e+03
1.261939888248078205e+03
1.261301020383623836e+03
1.260662237183030811e+03
1.260023538637311503e+03
1.259384924737489200e+03
1.258746395474578094e+03
1.258107950839597834e+03
1.257469590823571707e+03
1.256831315417521182e+03
1.256193124612471365e+03
1.255555018399447363e+03
1.254916996769474281e+03
1.254279059713582683e+03
1.253641207222804951e+03
1.253003439288168011e+03
1.252365755900706063e+03
1.251728157051449671e+03
1.251090642731440312e+03
1.250453212931712187e+03
1.249815867643303136e+03
1.249178606857254636e+03
1.248541430564606344e+03
1.247904338756401557e+03
1.247267331423681753e+03
1.246630408557495684e+03
1.245993570148888466e+03
1.245356816188908851e+03
1.244720146668605594e+03
1.244083561579029265e+03
1.243447060911235894e+03
1.242810644656274235e+03
1.242174312805203954e+03
1.241538065349079261e+03
1.240901902278958005e+03
1.240265823585903490e+03
1.239629829260971746e+03
1.238993919295226078e+03
1.238358093679733429e+03
1.237722352405557103e+03
1.237086695463762226e+03
1.236451122845419377e+03
1.235815634541597319e+03
1.235180230543362995e+03
1.234544910841796082e+03
1.233909675427963521e+03
1.233274524292943170e+03
1.232639457427811067e+03
1.232004474823645069e+03
1.231369576471524852e+03
1.230734762362531910e+03
1.230100032487745921e+03
1.229465386838253835e+03
1.228830825405137148e+03
1.228196348179486449e+03
1.227561955152383234e+03
1.226927646314921731e+03
1.226293421658190709e+03
1.225659281173284398e+03
1.225025224851289749e+03
1.224391252683310086e+03
1.223757364660437815e+03
1.223123560773770805e+03
1.222489841014405101e+03
1.221856205373445846e+03
1.221222653841994543e+03
1.220589186411149058e+03
1.219955803072019989e+03
1.219322503815710661e+03
1.218689288633331671e+03
1.218056157515986342e+03
1.217423110454792550e+03
1.216790147440855435e+03
1.216157268465289235e+03
1.215524473519211824e+03
1.214891762593735621e+03
1.214259135679980318e+03
1.213626592769065610e+03
1.212994133852107552e+03
1.212361758920229477e+03
1.211729467964560172e+03
1.211097260976213875e+03
1.210465137946323011e+03
1.209833098866014552e+03
1.209201143726417286e+03
1.208569272518660000e+03
1.207937485233873304e+03
1.207305781863189623e+03
1.206674162397745022e+03
1.206042626828675566e+03
1.205411175147117319e+03
1.204779807344211804e+03
1.204148523411091446e+03
1.203517323338906863e+03
1.202886207118794118e+03
1.202255174741902010e+03
1.201624226199372060e+03
1.200993361482351247e+03
1.200362580581992006e+03
1.199731883489439497e+03
1.199101270195849793e+03
1.198470740692369873e+03
1.197840294970159448e+03
1.197209933020369135e+03
1.196579654834158646e+03
1.195949460402685872e+03
1.195319349717108707e+03
1.194689322768588681e+03
1.194059379548290963e+03
1.193429520047375263e+03
1.192799744257010389e+03
1.192170052168361508e+03
1.191540443772595609e+03
1.190910919060883316e+03
1.190281478024397074e+03
1.189652120654307510e+03
1.189022846941785247e+03
1.188393656878010006e+03
1.187764550454157870e+03
1.187135527661404922e+03
1.186506588490930881e+03
1.185877732933915468e+03
1.185248960981543860e+03
