# Supplementary material for: Elevated concentrations cause upright alpha-synuclein conformation at lipid interfaces
Source: Nat Commun. 2023 Sep 18;14:5731. doi: 10.1038/s41467-023-39843-1 (PMC10507035; doi:10.1038/s41467-023-39843-1)
Supplement: Supplementary file 3 — Source Data [file 41467_2023_39843_MOESM3_ESM.zip › Source Data file/Figure3/B/20uM-Exp_aS-DPPG_Processed_PSP.txt]

-5.630413867165083575e-03
9.231639494984929598e-03
-5.814994450540850873e-02
-1.783384675184734522e-02
1.966724070526229898e-02
-2.954064134572278663e-02
-2.269582288981945861e-02
1.906121205606592720e-02
-2.980364208090836506e-02
-3.184332489801140059e-02
2.657206882974908271e-02
-4.018551589499497895e-02
-1.074883200571623287e-02
-1.961265108043163622e-03
9.156740986528256673e-03
-2.016933495726842482e-02
-1.990944521624866265e-05
-3.186497423448233363e-02
-1.137381747202515815e-03
-2.370488390015462743e-02
-2.908921814829418251e-02
2.132506456530973427e-02
1.873019809181005260e-02
1.561102195488003148e-03
-1.376756732624118303e-02
-7.301553994965129073e-03
-1.353941560795421904e-02
-3.271416232515191730e-02
-1.051169558116818621e-02
2.712772055129896928e-02
2.295381929698915233e-02
2.739859090738356370e-03
-5.982705496175325273e-03
2.199110822183772407e-02
-1.116566893705924109e-02
2.576998292488765895e-03
6.572561435044313276e-03
-4.852536081025574100e-02
1.325508360977013279e-02
-1.599346498662357688e-02
7.791548811550639544e-04
-1.482712974853963445e-02
1.052348150396705852e-02
2.855977387358131156e-02
-7.736937642945554807e-04
-1.467781189248362457e-03
-2.076715994358449124e-03
-1.035265657744154945e-02
4.113946265788076713e-03
5.129384413278994213e-03
2.533940491018850383e-02
-5.732981971615838841e-03
7.051724824607755009e-03
-9.647764994730398391e-03
2.670969303841322362e-03
6.842407798711762313e-04
1.424155611887149972e-03
1.921980359596372687e-02
9.083830685163671662e-03
3.445041609498829260e-03
-1.341896773502205577e-02
2.064067381344701982e-02
1.597124419109999596e-02
3.804820058888884211e-03
1.058945651042854201e-02
9.083612487135335131e-03
9.710946920909220223e-03
-3.850647983274237216e-03
1.083728108666146168e-02
-5.598332879830985979e-03
-2.501136222979399512e-02
4.861484539516948596e-03
-1.281098413398036595e-02
-1.149911307449450436e-03
2.604206654464484572e-02
-1.256303636683262816e-02
-4.692182226565727587e-03
9.792064336559021601e-03
6.500616826341691114e-03
1.382217681720800637e-05
-4.430479334945013753e-03
-6.391207422192752424e-03
-1.091300618313132027e-02
-2.281102868230791645e-03
8.896302269795102954e-03
-3.298518094836966254e-03
-2.622296901067596928e-03
-1.121864577631697009e-02
1.301346718068661056e-02
-4.881605955871503276e-03
-1.769033699247273342e-02
2.402254314994746801e-03
-1.998950407927641004e-02
4.847266951012027189e-03
2.393075499458167249e-03
5.977707540829533574e-03
-1.220577816644824974e-02
1.875370775809634101e-03
-5.032487991954341135e-03
-4.410133675679823724e-04
-1.798983479221221392e-03
8.746425416366361907e-03
8.242043116436871325e-04
1.675839311327044154e-03
9.241878954525136261e-03
-5.631218199926831501e-03
3.677560426638689511e-03
1.096834125352486901e-02
2.451225282784556640e-03
1.648244940044004195e-02
3.181880427765394499e-03
5.377176015819866255e-03
1.073424354923428227e-02
-4.837793543289968523e-03
-1.583230466934212139e-03
6.089549142753891697e-03
-9.752859940718150086e-03
3.878398786123944068e-03
1.642015686493775509e-02
-1.225693372191606449e-02
7.717513273126176687e-03
7.293262288886088887e-04
-3.748359018326919128e-03
1.234347772652368003e-02
2.189144568784163070e-03
-7.674213005828409845e-03
3.371138282522165362e-04
-6.745294254603390440e-04
1.159796485797738759e-02
-1.271333700782503739e-02
1.628846883927248653e-03
9.652738981066189342e-03
-3.931447506557856665e-03
-1.080789284440993557e-02
1.900415905084097863e-03
-3.408125022177859939e-03
4.018508120497054671e-03
-1.510214505160963365e-03
5.122687202509110943e-03
3.595561216199010240e-03
-2.035183093373276863e-03
1.172058414696626125e-03
1.443362401091573266e-03
8.753549104438877694e-04
5.136072110504051429e-03
-2.518122032711513428e-03
-1.932907988727331980e-03
8.034311475265631898e-04
7.003458005761255788e-03
1.327333288002431133e-03
7.959172966740120717e-03
3.649724103903926719e-03
-1.252596291071729311e-02
4.869917355057738935e-03
-2.781821217027647449e-03
-2.435273911159171881e-04
7.274139101863101066e-04
2.524259476427298705e-03
-6.500652473326693805e-03
7.395606466315404574e-03
-7.643634675004335475e-04
-8.419519017240348346e-03
-1.702604066305427218e-03
7.012623172066258757e-03
-4.495274061986910021e-03
2.346303603834895384e-04
6.751861835595790321e-04
2.662393607901955214e-03
-6.745176228846426481e-04
5.412712999647253075e-03
-6.614277545218763153e-04
1.745427462352318023e-03
-6.428100813797740743e-04
-2.132784940115317173e-03
2.728212711346530549e-03
-4.461293185321518404e-03
-7.472940469486382027e-03
1.646429799688708950e-03
5.774164997711095197e-03
-9.008467379978048195e-03
2.393506305001956522e-03
-3.410895936473749401e-03
-2.617209652206858514e-03
-1.791144660064120922e-03
9.920402119949574184e-04
3.900490090327792501e-04
-3.381041411959384568e-03
-4.399999094271271269e-03
5.135695223720323534e-03
-5.641572280467380953e-04
-1.301119712927502727e-03
1.803685051917910476e-04
-5.524380923529917213e-03
5.930520816331426824e-03
-3.247513887226058729e-03
-1.417146378071094817e-03
2.265479854530925551e-03
2.651061655936112413e-03
2.076301150891054006e-03
3.155490310922957464e-03
-2.828920610946769696e-03
-3.482057950762796391e-03
3.500236863303360108e-03
-4.396856399901880041e-03
1.638711800258405710e-03
-2.590225619482944795e-03
2.222242285673984175e-03
-3.102824556666622640e-03
-3.287049391893872609e-04
1.417431100632394374e-03
3.370745453085872284e-03
1.076526632796489863e-03
6.078087387280211836e-04
6.033437634260826587e-04
-1.196531499137102553e-03
4.460263857919379211e-04
-5.858511742571337593e-04
4.029978983598579353e-03
-1.413945804124018513e-04
-5.712323865438065883e-03
8.529419972719120419e-04
-2.293480810009647115e-03
1.372993864142500698e-03
-1.492577701847409323e-03
1.073398304512557027e-03
-1.316613143375830854e-03
-2.516707868904586708e-03
6.700699307780112225e-04
-7.824301984617746579e-04
2.623169414807979480e-03
-6.472199985057420493e-04
1.019047830473235024e-03
-2.149514114827637355e-03
1.122529633385949740e-03
-6.250032044590963067e-04
-2.103041309275051254e-03
-8.739418660658316131e-04
1.833238449797590939e-03
2.951442913680850464e-03
2.176790388683726759e-03
-3.728246371008283179e-04
-1.819056326067957459e-03
-6.034611328146378831e-04
2.351719491628724221e-03
-1.349465167857716004e-03
-2.191471650402285806e-03
-3.095674716937790033e-03
1.646651219721849716e-03
-1.536943025777872708e-03
3.235152226076133328e-03
-3.373192698586975711e-03
5.434342371082974887e-04
1.498833248908978477e-03
2.120538662145919140e-04
2.066568019850610106e-04
-1.509740077087643210e-03
-2.752967122400210454e-03
-2.470671063739336964e-03
3.763297050447662623e-03
-1.219903238366998712e-03
-5.023749094709136030e-04
-4.854142600873529410e-03
1.821017377420125179e-03
1.578707680104876653e-03
-2.948543576681819569e-04
7.923605015397305190e-04
-9.448067629454095064e-04
-9.703998631475459951e-04
-1.619591984035517870e-03
9.465319018561719035e-05
-3.003990643123834788e-03
2.114893938247751695e-03
-9.209745393985669043e-04
-1.093537438861347981e-03
2.451724042793885797e-06
-1.168221384588071562e-03
2.881987699773580578e-03
4.392025955159336854e-04
6.137077797468537934e-04
-1.644025492678539155e-03
-2.220225393861188605e-03
8.793209222822498698e-05
9.132675401361317266e-04
-1.846223013664063071e-03
-3.983517388947892778e-03
-1.172470047347411908e-03
-2.886305145847554987e-03
-2.489132283927747435e-03
1.540461882573249640e-03
-7.712159844495047791e-05
-2.754940782209650777e-03
7.061954702415316511e-04
-1.827322376769824038e-03
3.854948950036483479e-04
-1.527145309100920792e-03
-1.757980599314089808e-03
-1.062471198536291518e-03
2.451207016384776300e-03
1.042736475740207698e-03
2.248659720998857046e-04
2.260085011371836797e-04
-3.591522169675832291e-04
7.929699028466222557e-04
1.798602047463913065e-03
1.148378932544661529e-03
-2.786960406805679530e-04
4.949849642231682854e-04
-8.516525703871008837e-04
6.202873409040988604e-04
-6.684769484179809112e-05
2.046709852433230194e-03
-1.358024644644952863e-03
1.379152608496518606e-03
-1.282545871900400084e-04
2.398480870285205152e-06
1.188075331740703726e-03
-3.316310190371830544e-04
1.106568972362905086e-03
-1.572792175043668085e-03
1.805371276587972853e-03
5.130856023658734739e-04
1.260358304891040363e-04
1.378747531232570349e-03
-9.330623044653141990e-04
-2.355987975010458580e-03
-8.086805112967073274e-04
-2.847731310063395579e-03
-1.481550150591115196e-03
-4.278192151783988804e-04
-1.181839296903575116e-04
-1.188279416945202063e-04
1.112723653816816800e-03
-6.446031153761726945e-04
-9.833508626674190758e-04
-1.846969876180429597e-03
-1.633947211576566123e-03
-1.485181454076329620e-03
1.355434272674464584e-03
-8.439983055944901350e-04
3.829576094301438954e-04
-2.108357370856005133e-03
4.955335752529380989e-04
9.304290374389767018e-04
5.985039883550795402e-04
2.089447035555573433e-04
-1.929379605283266597e-03
-6.974077645382433010e-04
-1.608354042531928111e-04
1.677927432292098666e-03
7.045308162644051131e-04
2.786363893025779336e-04
-1.437941289619763157e-03
1.058410044461386692e-03
2.572586255333642112e-04
6.599509650625357124e-04
-1.114817202934309916e-03
-2.538511468347652458e-04
2.030474590995950469e-04
-2.502744324578643690e-04
-2.955799120356319911e-04
-7.364538659636707570e-04
1.195067249222802729e-03
7.180060042282598691e-04
2.370830854170797068e-04
-2.680300420345581736e-03
7.437534045887961602e-04
3.705507077144465974e-04
-2.665432311651178086e-03
-8.879962396868719941e-05
-1.540633730230876871e-03
2.263137342481188888e-04
3.162630857362378834e-04
7.224364984978301658e-04
7.580940425890655846e-04
-2.242789939570639360e-04
-4.849201331839459264e-04
5.724505970261577420e-04
1.020695689518000271e-03
-5.997385226971317217e-04
8.394148571370149258e-05
-9.683842796936106964e-04
-1.703835758385885619e-04
-1.262588446776371142e-03
-1.524983222773051679e-03
-1.686693821982824160e-04
9.561022821312025301e-04
1.506820318298999649e-03
-1.621123367076048082e-03
1.611069007829594307e-03
-9.263270650636147704e-04
-1.587541226083155491e-03
3.881396480184988516e-05
-8.657402854169270060e-04
1.291052521103282702e-03
-6.925368711199830036e-04
1.541251007321859583e-04
-5.269455773024884918e-04
1.114623185375984634e-04
-2.232563792277054363e-04
-7.787713674814212032e-04
-7.077105572580760133e-04
2.204892451843814064e-04
7.293125974515600398e-05
-9.389822210713042643e-04
-3.234559651142745215e-04
-2.875088403710381242e-04
1.188671557064100879e-03
8.571207296856546247e-04
6.969583066384747207e-04
-7.739095460314000330e-04
-1.381531799345971599e-04
6.552466122306336562e-04
-8.323179980450884754e-04
-7.202587294072938838e-04
7.071979349290265704e-04
-4.031092551441360899e-04
-2.689046764205031454e-04
3.451062443913887847e-05
4.245865043579365086e-04
2.590315198569738278e-04
1.100365690767322316e-03
2.893260788241029126e-04
8.774754825148700296e-04
1.335624071901063761e-03
1.121093087963629525e-03
-2.862537763471514267e-04
-1.915972126353952148e-04
-1.095972293724028135e-03
9.979154398553425134e-04
-3.073599625366786668e-04
-2.973821903214503379e-05
-1.794491137724689130e-04
-1.074574076276771806e-03
-1.488396622390390539e-04
7.821175838908312264e-04
-5.674128324968757785e-05
2.367555010978408261e-04
6.002997299028066863e-05
2.935270379244805288e-05
2.027720396928209322e-04
-7.435611906483433628e-04
-9.132984833212204985e-04
2.597587300979232691e-04
-6.838858633108784758e-04
-1.400837167058805366e-04
-6.210222419176362509e-04
6.432273117920101922e-04
-8.183830377932675129e-05
3.581676845814355946e-04
-4.627672779575677116e-04
-6.171565390732908869e-04
9.066160511561664965e-04
4.718390282959908691e-04
9.525288033175144083e-04
2.112669514670773463e-04
3.935158499062914924e-04
5.075478588602458054e-05
-7.946245205412296548e-04
-4.384718386910598626e-04
-7.670265935830592222e-05
2.075952745153495326e-04
-1.764593365907491274e-04
-6.529215327820917653e-04
-2.492254430147547634e-04
-9.751173529665905886e-05
-6.691727904071902155e-04
-2.489089713649802549e-05
-6.755497680545341499e-04
2.172125973310359186e-04
-7.578943656690552075e-04
-3.961003599544999417e-04
-6.791063229652922724e-04
-7.529600197923469072e-04
5.779837331714086880e-04
-1.136427080437282452e-03
4.614446750307573877e-05
-4.616780850242639222e-04
2.272053195805081994e-05
3.873725461496863791e-04
2.168569218588566917e-05
-1.200579958834819713e-06
-2.441126298749378214e-04
-6.088916613327164220e-04
2.420356209610554797e-04
-9.983920083186938969e-04
-4.950809490491536735e-04
-2.778242717100476108e-04
-4.404245614954145464e-08
-4.699522222865511341e-04
2.711130229554015950e-04
3.114261810006434109e-04
1.700875868889106790e-04
-3.022972857106907109e-07
-1.239916638327394826e-04
5.028640315108325737e-04
-1.351127288958411756e-07
-1.228680666703267199e-04
2.839972435331634417e-04
-8.096129135541947218e-05
3.809813735099165893e-04
-5.091664931688073565e-04
-1.600871252294549802e-04
-3.449696757529389674e-05
4.012067164899693313e-05
6.028159709460965618e-04
-5.196804122404903044e-05
5.073959979983723141e-04
-2.486421611369513660e-04
-2.282126630852469645e-04
1.533843302006689254e-04
1.128068218895827355e-04
-4.098569251485878928e-04
2.247182604956425524e-04
-1.876202224319038108e-04
-1.673254188014621120e-04
-2.212831051243783207e-04
-7.448697957919686986e-05
-4.381086398497271712e-04
1.877227425405650623e-05
5.052090655341543368e-04
1.985258189817481827e-04
4.948284128230896230e-04
2.275209655523108656e-04
-2.261851377431709853e-04
3.509884968366766664e-04
1.052152599256675524e-04
-1.228526407062658287e-04
1.793361871854481842e-05
-6.870055991447129818e-04
1.047220349645779769e-04
3.474484611183124090e-04
-4.762164157256223388e-04
1.180388366617298032e-04
1.032688358003284031e-04
-1.525515517433468488e-04
-1.694436471530390265e-05
9.939827965589567596e-05
-6.299970552387830361e-04
7.917432771039700041e-04
1.159278451321683391e-04
8.215079511961681296e-05
-1.779246207209869929e-04
-4.054148483053107536e-04
1.459291527308339664e-04
4.554219567734956787e-04
-2.125486135047339250e-04
-2.913092923583331388e-04
-1.121022386085901261e-04
4.154537794630833061e-04
-2.216909793025333803e-04
-1.264691505546339842e-04
-3.156734780641300831e-05
7.962135948667323313e-05
-5.244913665764695679e-04
-3.012849020401294105e-04
-2.672479612680279839e-04
3.228358918557516798e-04
3.802118801048960076e-04
-9.254371237219726723e-05
-1.225294458070417733e-04
4.411735517087847085e-05
-2.883513007020168935e-04
3.199688857416353206e-04
2.885460259494702660e-05
-3.751114419550856133e-04
-5.811549418458792412e-04
5.887364343663963219e-05
8.407224077413838340e-05
1.965651557745844472e-04
3.390989556955078914e-04
-3.570801097080770581e-04
-3.328534195378067637e-04
-4.894465688577243154e-04
1.735209778291155896e-04
-1.562079211416583422e-04
-1.147143631126774720e-04
3.851133988509558678e-04
1.971497593285557136e-04
1.106098131660390049e-04
2.929651347641126411e-04
-3.342239393328873265e-04
-1.685745957433810614e-04
1.113150164464308335e-04
-1.676625588917730122e-04
-3.318219139015319186e-04
1.534101041226617289e-04
-1.115106458000010353e-04
1.495151064896727867e-04
3.387252539531894848e-04
3.247339290663216064e-04
3.503236730976473754e-04
3.486515153006306770e-04
-1.297854594411662386e-05
1.484337287640630785e-03
-1.199851465495340342e-04
2.491273813681685189e-07
-3.293601054685717060e-04
-1.568907788798856338e-04
5.557244071571584192e-04
1.575696507512258095e-04
-1.321293156607885862e-04
1.304981574703117703e-04
-2.635172564499140436e-04
7.909400308747263186e-05
-1.028556648165448095e-04
1.413430753190391950e-05
-2.051699867183156970e-04
1.791158897174188888e-04
2.427288194454617603e-04
-1.013080616116639312e-04
-6.422984652394225032e-05
-6.261830458504714144e-05
2.381027791179613547e-04
1.224783220939078047e-05
2.602903842408358075e-05
-1.499053377298619621e-04
4.693138808440982471e-07
7.488119261258575595e-05
-2.106679739412431864e-04
-4.627565005847214465e-04
8.581269058106825271e-05
1.971173394735185403e-04
9.771993761870654324e-05
3.796750299418734159e-07
-8.415018390755419633e-05
-1.808605157738072896e-04
-1.076705051348251266e-04
-4.866342823169990866e-05
-5.934173534941398305e-05
5.927756701199011677e-05
1.061581180431143550e-04
2.976287548676299151e-04
2.002250985952958018e-04
-2.342575093758849608e-05
-3.788263290153236879e-04
2.318723038629281718e-05
-3.199145403108313141e-04
3.783315186284427430e-04
-1.655023143798244891e-04
5.860209698232314509e-05
2.475585754805968686e-04
-1.985693271581913009e-04
-3.924818205493884439e-07
-3.349101576959533587e-04
1.934386703932024448e-04
-1.261746315101706017e-04
6.876511907938006056e-05
2.169969829682942520e-04
-2.601397689613444667e-04
-2.721857971251012069e-04
1.360610963475087037e-04
2.266050396151329544e-04
3.076396371122801557e-04
-1.576905731327760639e-04
9.098379138478342209e-05
-1.580395893939787546e-04
1.451530561990646594e-04
-2.273004338827138714e-05
2.770683352964840970e-04
-1.654574752710386281e-04
2.427476078029989018e-04
-1.104570312083192436e-04
-1.529081945206314482e-04
2.285582234102281321e-04
-1.093034338732788236e-04
-5.504414352436021971e-05
2.272143880385458180e-04
-2.164801813733723020e-05
-1.197295545021594853e-04
5.451506587326118708e-05
-9.730162220901893610e-05
-4.332271402242892023e-05
9.750904170950429014e-05
-1.186091029874137924e-04
-2.581510135075100270e-04
-1.709202220278887739e-04
1.045556576812094002e-05
-1.062926462630028071e-04
-8.484949636030313363e-05
-5.283448140015535756e-05
7.412307181251551018e-05
3.157449757921630050e-05
3.575020578491244099e-04
1.162819774483406845e-04
-2.074646141399624205e-05
-1.371892032690417800e-04
-3.186457333285235526e-04
4.180805597132336419e-05
1.055973910669594809e-04
2.204872527611290622e-04
-6.366604581261801866e-05
-1.689136345231532588e-04
1.559774406522720913e-04
-4.706171389277205076e-04
-1.145382181382825635e-04
-3.102281181099146557e-04
2.043953005230685451e-05
-1.012903916464827424e-05
2.033955204642610919e-05
1.961602747349591941e-04
2.043390838948232950e-04
-1.037305915709696848e-04
1.444583081329919730e-04
2.052153144512081949e-05
2.008977145915953128e-05
-3.079720130607122188e-05
-1.035092694019037507e-05
-3.444748210397307730e-04
7.174457975434245715e-05
-8.250375580663542319e-05
2.243326727833103108e-04
-4.014970151122759817e-05
-9.240434864593550460e-05
-1.228916631919934818e-04
-2.635351562876094987e-04
-2.109440571196861426e-04
-8.953108099411127320e-05
-2.285511640432821194e-04
2.197361273049572912e-04
-2.185655210372039340e-04
2.980417606766354787e-04
-1.190656213717820980e-04
1.782594169582635724e-04
2.176228696346630255e-04
-1.576351729433677880e-07
-2.181683309469674241e-04
-3.737291340559138297e-04
1.561922133683870707e-04
8.913178541023471745e-05
1.850179357050176128e-04
9.447951822125016073e-06
-1.373822964314766893e-04
1.087822475618789891e-05
1.457101038260026312e-04
-1.004514062201529482e-05
-9.759788099717075832e-05
1.165457556877874277e-04
-5.844990518037062243e-05
-1.365393431106479410e-04
1.845079821702277033e-04
2.134455363603944805e-04
4.078329452593404815e-04
-3.707359913280865345e-04
1.746244522477949726e-04
2.938198345769423719e-05
-4.790349215465469529e-05
1.273169686948766310e-04
-2.715274240777137862e-04
3.455523777730665734e-04
2.021796400349436945e-04
2.105080002002055861e-04
9.902815586306326791e-06
1.615539369664881642e-04
4.291686299737369759e-04
2.188759380789959596e-04
-9.410314084506202328e-06
2.836005399898406588e-05
5.144046892601345810e-07
9.734770093640605291e-06
6.695935387147371643e-05
-7.601419477051238891e-05
3.621037269008549504e-04
9.656607304597954005e-05
2.838494027923340248e-05
-1.899778680157268422e-04
1.235561142467074254e-04
-1.121057107688918069e-04
9.363775633141757789e-05
1.846714565152142361e-05
-1.295614673845877263e-04
-3.547133986342942921e-07
1.730180291253847916e-04
3.655099046499305009e-05
-1.182995232624597156e-04
-5.516721493034781361e-05
-9.603430960087180762e-06
-1.358199768432856176e-04
8.308176443089340503e-06
2.736726316806562464e-05
7.297062466058781025e-05
-4.421618931318715712e-04
1.544940367764834446e-04
1.168414278500960111e-04
1.172289285880671129e-04
3.619355454382748105e-05
-2.162965649466808170e-04
3.972864699042177546e-04
2.967330144422924477e-04
1.431595438334907892e-04
-6.309726204709166324e-05
8.979439700998842987e-05
3.583276009530449901e-05
-2.418152660748630037e-04
-8.084591715759202254e-05
8.095213250067013783e-05
-1.732341446895214337e-05
2.881483454141379997e-04
4.428942979565263596e-05
1.531468680614419555e-04
7.209260872373335295e-05
2.176297260989236350e-04
-1.903971509551539759e-04
-2.088786393497876726e-04
-6.324176947780704705e-05
9.997486462953877146e-05
1.990684471434103233e-04
2.001109964018195125e-04
1.907081839391731556e-04
-1.263536154146071612e-04
9.048384418773613470e-05
-5.403443777117806373e-05
4.521607364719386173e-05
-4.596602140152615404e-05
-1.182153427011222195e-04
1.553534038843760860e-04
4.632269472694802221e-05
2.734778311146313852e-05
-3.094447009276338873e-05
-5.804154612605861826e-04
-1.806595248814301551e-05
-3.985074850903933620e-05
1.424786340746550593e-07
1.557572961525376532e-04
-9.588917417524092079e-06
-9.251483100325142957e-05
2.104914608702734098e-04
3.643684510815035216e-05
1.370084363009868892e-04
-3.115621141338048203e-04
-1.013814447230351420e-04
-2.299617816139878229e-04
-2.860785828311114380e-04
9.324060197236090682e-06
1.205863533092779526e-04
1.586767628877494020e-04
1.030793875013911028e-04
-6.548176552534505136e-05
-1.502974679731811222e-04
-1.117708314779865963e-04
-4.648681639815260120e-05
5.133736556775595752e-04
1.868871115668377467e-04
-2.333422512037243695e-04
1.825909091276077480e-05
2.527950236663436732e-04
2.719860049427653211e-04
-1.593595418104597553e-04
-1.960576535574026040e-05
1.519664611441873042e-04
-8.802886975717995848e-06
-1.620702376782226419e-04
-5.780934968808420908e-05
-1.436569086277830482e-04
2.316422703514377723e-04
1.647065077106738007e-04
3.854800377389722821e-05
4.425632493984138519e-07
1.954637468767501387e-04
-1.941866639619908028e-04
9.489955472099702584e-06
-4.941559906537550611e-05
9.749074560976682955e-05
-5.879447089886281761e-05
-3.917781835665033762e-04
1.755441123963544833e-04
4.979865503172386230e-05
-1.768148982319742515e-04
1.476011134463164670e-04
-2.879956844091618681e-04
2.972072958948143359e-05
5.034310924734113594e-05
-2.126010027044165310e-04
3.465248428808863617e-04
-2.658511778094513529e-04
-1.039868183681855891e-05
3.086566924498794799e-04
3.179895102886410078e-04
3.298470470025536248e-04
2.772033265591959260e-04
1.140826159163417015e-04
2.067391312093092330e-04
1.240533487577744770e-04
2.472475790720072230e-04
1.137918593921325258e-04
1.143795080598358576e-04
2.088846912685494561e-04
2.244715945860942135e-07
1.368396318390247945e-04
4.771170233081484268e-04
-5.322504449772988178e-05
1.377472476065896585e-04
2.351590956639191719e-04
1.579839536167003844e-04
-2.017693408246122924e-04
-2.237619115567902840e-04
1.066831386539881339e-04
3.735462798093089061e-04
4.454262076977260026e-04
-1.486625237516141890e-04
-8.535048449451610852e-05
9.969762677630682795e-06
3.291262867898265936e-04
9.554221532397039272e-05
-1.919155139303262148e-04
-1.506099495776997094e-04
-1.119285020268640628e-05
1.063483144926349190e-05
-1.938972339528367622e-04
1.126366810815558151e-05
1.187149005686709350e-04
2.502638099293928936e-04
2.376598739446065254e-04
1.074962853539570455e-04
5.404111500836624712e-05
6.514456562386977494e-05
-3.250953275904235550e-04
-1.187491174913853385e-04
1.400339424084775554e-04
-9.967267662668770692e-06
1.091498308120310541e-05
1.396109451527933782e-04
6.459326347082544823e-05
-3.011455466671077445e-04
2.281227197770717755e-04
-2.165110143524223414e-04
3.188267353191296549e-05
-2.211438737242505629e-05
-1.089676566285960182e-05
3.275084890884525268e-04
-4.244739255959319581e-04
-3.302094075777392681e-05
-2.295777607147737669e-04
-3.939591359758627177e-04
3.819757194978434128e-04
-4.446101380089969310e-05
-3.275566730554977345e-04
-6.540671577831585386e-05
-8.666733967585501825e-05
-7.636234140744946938e-05
-2.390825520625718169e-04
1.518777644651673261e-04
-3.238304694187887602e-05
-1.818267293152525080e-07
2.180627376774144739e-04
-3.046720465113736637e-04
-2.174245570624207930e-05
4.333433973092630596e-04
-1.422849899618662886e-04
2.172798886502389979e-04
-8.783809724407797860e-05
-2.166829551774388833e-05
-2.836648578312617945e-04
1.965367622523755346e-04
-2.714620318494607152e-04
8.653623998825128987e-05
-3.258468198930493105e-04
1.633895877256704083e-04
3.252546845672420179e-05
-1.052333747006347102e-05
-1.091106305188435205e-04
-7.663351796126595579e-05
-8.641989397605742045e-05
5.202113165361602629e-04
-2.192519519492271607e-05
2.063032219674302691e-04
-5.393095095887074497e-05
1.857816154937881137e-04
-6.148475646624390568e-04
-5.402935287983850294e-05
-1.119552324804760945e-05
-1.151738600708969550e-05
-1.607443963766945331e-04
-3.241888752672766189e-05
4.337014346824687172e-05
-1.115506003009944103e-05
-6.458665693350556754e-05
-1.071512915379318483e-04
-9.797513097078920956e-05
-1.958089511623957327e-04
-2.062597597259918116e-04
2.165924603870838256e-05
5.426091181384326659e-05
1.302549600181347343e-04
4.032201751937875152e-04
-2.384029194750842860e-04
1.621936262792954969e-04
-1.941359664696862741e-04
-2.158335035735895914e-05
3.637573000326037222e-04
-1.916205931970909335e-04
-2.548735342985352357e-04
1.061858632753122383e-04
1.126080527608961430e-05
-3.848275633493037501e-04
7.005632961024658913e-05
-3.850863084181966136e-04
-2.462155694737132891e-04
1.395798239822711672e-04
1.606365285270202432e-04
2.176755190360759313e-05
-3.246916929766328083e-05
-2.474271977853990489e-04
4.090365525920459521e-04
-2.363567898553939654e-04
4.348173320189969255e-05
-2.774736676377699703e-04
-7.504254459064157534e-05
-4.250485797001604199e-05
2.873571585191860792e-04
1.280125037328606744e-04
-3.819512037156623974e-04
-7.419679434261991209e-05
5.330663042257738267e-05
-2.046773647553996910e-04
-3.435243100906365445e-04
-5.343219386235704109e-05
-9.714821116251002968e-05
2.166600907994971554e-04
3.299795554440658973e-04
3.280896664681046582e-04
-4.373425674836375839e-05
9.836430624389578409e-05
-4.309534473221930591e-05
1.406580635486878988e-04
-4.399309021282678240e-05
2.266709687208176904e-05
-6.013565805186689905e-04
1.422872730956088727e-04
2.197023440450247063e-04
2.079908328558165587e-04
-8.859885924284982550e-05
1.320018960149520659e-04
2.628839491966459760e-04
-2.968155944582094607e-04
-1.115021860306706322e-05
1.314695392340212295e-04
1.100112252752002691e-04
-1.216146706138342441e-04
-2.651329126034701784e-04
2.439010275398576909e-04
1.791530913768698402e-04
1.469903428176311895e-04
1.138766935940846241e-04
1.024262905219498250e-04
-1.462465608282682882e-04
1.917327464027049290e-04
-1.348146171526244154e-04
4.734642084500103373e-04
-3.835202273869093106e-04
1.115322724190562246e-05
2.255255296502977683e-05
-1.690249219214679996e-04
-1.255243916247079092e-04
-5.715816182737322887e-05
3.724696054519553361e-07
1.263496984405277637e-04
-2.302432022758019137e-04
-3.465095349685546835e-05
-1.730773413908610794e-04
2.453722021837461938e-04
-1.518770412909298999e-04
5.812199177865762771e-05
-5.786186629354913690e-05
1.520831369136942362e-04
3.471938278789576563e-05
1.050097187010790072e-04
6.100270951512684484e-04
-2.949083471577424159e-04
1.878937041477934163e-04
2.141428785153114524e-04
2.152525082859316598e-04
-2.369374173744822774e-05
-7.211108819251224079e-05
-3.511185805458677620e-04
2.556530557458951505e-04
-9.732492898128781555e-05
4.171764869406505670e-04
2.967215074513072730e-04
1.238239782657105243e-05
-3.110532144043695753e-04
-1.360267734135174763e-04
-2.616719580672525352e-04
-1.498759688650670567e-04
-3.706155779043274212e-05
1.771696626480639676e-04
-4.036930518149909361e-04
3.044159539541724832e-04
1.267421626537653214e-04
1.018351013608053183e-04
-4.654376154609966430e-04
-1.295797903539750297e-05
3.924743688801855899e-04
4.023796899843941143e-05
-1.736602768050408442e-04
-1.740916599127314993e-04
-2.027962417190360507e-04
2.676520173210622801e-05
-1.373649900946975072e-05
3.533847153567787401e-04
-1.519496642075094869e-04
-2.501309475558219928e-04
2.666488193692047814e-04
7.013569900638157736e-05
8.502516603621133005e-05
-2.206818944599734246e-04
2.997328129958283559e-04
-8.476561856458072022e-05
2.149384316224892903e-04
-2.373435959830956323e-07
-1.300351993000215250e-04
-4.048775061406096145e-04
1.760293417049415144e-04
-3.676517279947166274e-04
-4.526267209513626009e-05
2.106105046199169154e-04
3.035438127803247982e-05
1.972514687561569230e-04
3.807324908236967356e-04
1.428414951901452568e-05
1.987919475647462056e-04
2.610349243536312300e-04
1.083901264174824772e-04
3.884961037424392830e-04
9.352538978251436700e-05
-2.674077822717871116e-04
-4.694120950065271657e-05
2.332221355266978803e-08
-3.018143031766869558e-04
1.755905488567637398e-04
-2.600489030963989610e-04
1.800328777226080281e-04
2.642488389229480047e-04
-8.318526443607172395e-05
3.342139542799301213e-04
1.515013379205730189e-04
-1.381679012477287293e-04
2.074766060070444356e-04
1.040433943327481698e-04
-1.387548536619095463e-04
4.164964851628431461e-04
-5.189024733755221710e-04
4.365998897570412367e-04
-6.935106169381218921e-05
-4.043869986436503185e-04
2.293221514506018808e-04
-1.061950233678820064e-04
1.613090621996959113e-04
-2.685105481269766032e-04
5.618894277005150734e-04
5.635704074811519020e-04
2.931335230179906793e-04
4.067500480028993920e-04
-4.237032340903785295e-04
-4.269077243061139711e-04
-9.338933287061325827e-05
-8.514445976508799863e-04
-6.109497306068036341e-04
-2.859706914212329591e-04
-5.200620590656530396e-04
3.269698548247421122e-04
3.360948110568285213e-07
-9.681844390066105498e-05
-2.320664966669443716e-04
2.320311459179287290e-04
-5.068116915162233218e-04
-9.814886889947728075e-05
1.585582789158365756e-04
2.196449653529875294e-04
-1.834930097762266352e-04
-6.151973647591139167e-04
2.676956392095454604e-04
1.993153016857447367e-05
-2.075939779723469608e-04
2.094081362634803015e-04
-3.780521322584472275e-04
-1.459523807863750619e-04
1.709153410373202636e-04
5.942400279455784711e-04
2.551505480274628146e-04
8.610638545955604341e-05
1.728458614569952049e-04
5.218792764252383259e-04
7.646893512618949335e-04
-1.756158974228007633e-04
7.703213365950570832e-04
3.112567499028956832e-04
-2.682380907368244827e-04
-3.912231904328724386e-07
1.585550570145834864e-04
-4.556914349363972122e-04
-3.941461306408262856e-04
8.127867547112168278e-04
1.637849341339319526e-04
3.293226508216260859e-04
3.794625345655770862e-04
-1.912376570459230121e-04
-9.832062779527193854e-05
2.448841924573348541e-04
1.725321994892477196e-04
-9.106940646781530027e-04
5.770998711587850549e-04
6.518849045660095884e-04
5.069879864576403887e-05
-3.549912514737387816e-04
8.367567286522234341e-04
5.362592622442703292e-04
1.046351816636688527e-04
2.377207677677520921e-04
7.726558456378846080e-04
5.074382408447367619e-04
-2.146379809650787512e-04
5.357466778397146318e-05
1.200070554182453312e-03
-9.398494555711444818e-04
-5.306717101292427645e-04
-2.241113507623835037e-04
-3.099199708596927952e-04
2.766531107440442202e-05
9.076403282199479962e-04
9.388937087017953801e-04
9.157664838586429719e-04
-8.032704103233392423e-04
8.765320122126767143e-05
-7.006870520480036786e-04
5.040187510944277131e-04
-3.316868636589881663e-04
-2.722024253756907060e-04
7.313753545416405493e-04
1.828439007625481526e-04
-8.072002019962825443e-04
-7.444739597974705039e-04
-3.114260146100548613e-05
-2.531452844653325047e-04
-8.546428435995231032e-04
2.858869590134189231e-04
-1.915329705906516683e-04
6.050294717883889384e-04
-1.689759661568234969e-03
8.136006841436524721e-04
-1.088974865772668332e-03
-6.771246369787537909e-04
-6.809129720833493509e-04
-9.213451548713137533e-04
2.064314185459772575e-04
9.090456135118549609e-04
7.760842946845040308e-04
-5.704690651758524429e-04
-1.707991121747186617e-03
-2.178929084367531700e-04
5.996705320023377550e-04
1.519837338495017400e-04
-9.426960565721249430e-04
-5.314453429062825432e-04
4.981360685153634563e-04
-2.687279369802746901e-04
8.115089585866049060e-04
-7.782953181266678323e-05
-1.106185423687812463e-03
8.099695666214638704e-05
-1.650289502122113570e-04
-9.111053224509701662e-04
-1.041780736157403445e-03
-3.360070850120752163e-04
-1.492741091342159867e-03
1.074249831003249930e-03
4.348164801772421307e-04
-8.837596088341095587e-04
1.767727598552703736e-04
6.313706839372036595e-04
4.663780694491055775e-05
-8.319926451556541999e-04
-1.363841516930106761e-03
-7.504807129701439533e-04
-1.446202146751771707e-03
5.785772450848671554e-04
1.120533888014128973e-03
1.369646753846592542e-03
9.676253236799780904e-05
1.964764008175643405e-04
1.100284566790516198e-03
-5.084130789623892387e-05
-1.334595679991915041e-03
6.793387040395089090e-04
-2.274593466575749057e-03
-1.432370190197254515e-03
1.448587288795519712e-03
3.782575664891718766e-04
-1.043901685777474594e-03
1.072692462880876730e-03
-1.700400312672301973e-04
-9.709007861097813464e-04
8.527932242841647185e-04
-1.136167509545741314e-03
-1.026652297249254150e-03
2.869241901311165590e-04
4.075536796377947249e-04
1.049292986151676007e-03
-1.193144766754137978e-03
5.978195803185506904e-05
4.183372301754695213e-04
-1.758542964054277255e-03
1.648557372152086422e-03
1.189484871257720251e-03
-2.499978746286549407e-04
1.127502673995089619e-03
6.690048725696860548e-05
-1.350988822918090457e-03
-1.174559165769732943e-03
-1.961541068412536780e-04
-1.992368502543110374e-04
3.310576621960759666e-04
-4.049559642918319595e-04
6.688775594315303019e-05
-1.839508326749140230e-03
4.123765961534136865e-04
-1.170083747004327249e-03
-2.231410104149458232e-03
-1.400839265111110713e-04
-1.444112598279398245e-03
1.465001637642619542e-04
3.620170798482588779e-04
-7.428410313722762215e-05
-5.261641244575460206e-04
3.825938269829202141e-04
1.993629107604913929e-03
-2.757217582557583077e-03
9.481893645444804293e-04
-1.611644510126964455e-04
-1.520009148536330705e-03
1.596327886305732452e-04
3.405623769509843416e-03
-7.837592066718546257e-07
-3.412702321634559035e-04
-2.675843441021714172e-03
-2.559894850446570321e-04
-2.118123710682269078e-03
-2.496180802915702861e-03
1.770731940389110330e-03
-2.905586444413998590e-03
6.381282745261054748e-04
6.385423386421803507e-04
9.293675548982127275e-04
2.798578616875775746e-04
-5.806768518241807670e-04
3.008446919634151506e-04
-6.193006877959661600e-04
1.658588339453729785e-03
-2.589370973371682427e-03
5.327904177149496521e-04
3.183949801193456026e-04
3.479311797006322173e-03
-5.520815422781890323e-03
-1.416579062765244449e-03
-1.751410330551300644e-03
-6.692410102034593864e-04
1.652399863291272378e-03
-1.908507922569201197e-03
-4.680743177496239291e-03
-2.201280623960824318e-06
-1.404813564561349691e-03
1.524778971045690759e-03
-2.707126752825698285e-03
-3.742478217948368483e-04
-4.117948493608918244e-03
7.599822259336503445e-04
2.550681148849356082e-04
1.412402384671744863e-03
-1.868650130496791887e-03
9.340722648244322241e-04
6.114514277603085197e-03
-4.432913351160433328e-03
2.973959583980202281e-03
1.121688830590213603e-03
9.773121257320711679e-04
5.621386273587163042e-04
-7.211646539301755756e-04
5.052611164577620016e-03
5.178437090202877430e-03
-1.026636226713750896e-03
3.110289946403260036e-03
-1.440572181010066897e-04
-3.782428701476210891e-03
-1.829447880997977149e-03
3.114032307887637237e-04
-2.652915034747080694e-03
5.663230673104206053e-03
2.979085097959963731e-03
-1.268340338916146195e-03
-1.105740713330941212e-03
-6.404148258284889919e-04
-1.917166395359603875e-03
-2.261798134753614711e-03
-4.040926671999687907e-03
-1.743724109149386026e-03
1.123451908097215400e-03
-2.138012472379511707e-03
-2.122782885416276463e-03
8.082319930830143351e-04
1.482020383403787360e-03
8.660356564581302846e-03
-2.618761093094510665e-03
-1.385584854943882433e-03
1.039078582895702112e-03
-3.355675623157807277e-03
3.577090038807526529e-04
1.103212033521710047e-03
5.701046228309538354e-03
2.622450584111828045e-03
3.904957761537813845e-03
-5.526215133303975617e-03
-2.806092244395083646e-03
3.307762796877293868e-03
9.511087620547829802e-04
-1.736518068904531432e-03
-2.840202805061218649e-03
5.619448917633403269e-03
2.412138806209607623e-03
-2.076906312821698612e-04
-2.241552997223797850e-03
-5.103469799098389256e-03
-4.811349161074037276e-03
-1.672831298546985151e-03
-1.251664374122920349e-03
-6.328875731686414013e-04
8.477062137781781479e-04
-5.024649040168021642e-03
4.300193607189352514e-03
3.646540757972923773e-03
2.690495362431111811e-03
7.810380845109258195e-03
-2.266774279038741974e-04
3.647978414953260192e-03
4.275886331201633403e-03
-6.814510090513672047e-04
-1.610705426446738852e-03
-2.264622151803937902e-06
2.808513880547972970e-06
1.207543215135809280e-06
4.612532469275671190e-03
-9.214888777399277836e-03
7.500542009247079681e-04
-1.714345045576929315e-03
-2.816305513515914970e-03
-1.864593098334013654e-02
1.788434003491826173e-03
2.916917692618815807e-03
-1.114341812185043988e-02
-4.624118150732436060e-03
-9.065463269908298136e-03
-5.451071593298058293e-04
2.558069409827848795e-03
2.270319620606098439e-03
-9.287122835618897079e-03
5.481960976478106838e-03
4.298222278951667301e-03
-1.805461646138447826e-02
-3.047329225193421082e-04
6.237527192627588014e-03
-2.796788444826926734e-03
-2.926502664642997419e-03
3.131085276060653969e-03
-1.579113072823293967e-02
6.075690465036304513e-04
-9.211753147436806512e-04
6.929193197329763798e-03
4.371937807369460569e-03
-1.710300923401454577e-03
6.687527713610672692e-03
6.088094686376125698e-03
-4.658377763872938865e-03
-8.748105820753986420e-03
-9.242617515245450319e-03
3.141854898203745670e-03
-6.680755996084167432e-03
-6.210567955284560827e-03
-9.328739629379934409e-03
9.356862785201428695e-03
1.061205050468396784e-03
-5.498964531841750610e-03
-5.230671473352298435e-03
8.659534748985460439e-03
-4.433626919448658242e-03
8.283083553360232748e-03
4.406795032102715261e-03
1.302516438977486916e-02
1.518443319774479862e-03
-7.424327367192293595e-04
1.940157669817849919e-03
-1.155294923660659528e-05
1.162080617478846410e-02
2.306974580393905076e-03
6.617198142287088712e-03
2.647617555626580882e-06
8.062470716075314896e-04
-5.834124050103494698e-03
5.569940893972406305e-03
7.686400707527972324e-03
-8.138295886962715331e-03
-1.753302156848544555e-02
3.126941057189569755e-03
4.678873620068775899e-03
-1.128326755102680061e-03
1.204107041330109958e-03
9.386977510034351033e-03
6.488226132217704382e-03
9.613357929130801269e-03
-5.209996076611933535e-03
2.847514820524642363e-03
7.577345635938522415e-03
1.280308573383259763e-02
-6.567608710401930810e-03
8.209246049690072924e-04
-3.265683790347504584e-03
-1.572362105975244270e-02
-5.693400146988517214e-03
-1.619479587276811223e-03
-1.271759717849537102e-03
-1.089293297921984684e-02
1.443880254031352194e-02
-4.488043271261762772e-03
-4.184944307931980599e-03
1.178356868640448828e-02
8.122080852505505696e-03
-1.555669577695117760e-02
1.047057346061510547e-02
-2.504644577058613361e-02
7.954252601235318673e-04
5.566900254190814724e-03
5.781750108663854387e-03
8.272498279949571862e-03
7.280092039374650402e-03
1.302762492736479587e-02
-1.522421940083439756e-02
1.196948629810061331e-02
-7.175475482952744372e-03
6.000573480954728665e-03
1.107621767522737506e-02
1.019987133422694398e-02
4.871762144615684846e-03
3.482290153065909638e-03
-2.576238403806165381e-03
4.203076711109539343e-03
9.507012991844310257e-03
3.340687589804854080e-05
-5.253975967007430865e-03
1.985566792567928368e-02
7.031258761050008903e-03
-4.684817390884723001e-03
7.960982138228199848e-03
1.216801054509255436e-02
8.983155909561280072e-03
1.049823419510202520e-02
-1.294452269798485608e-03
-1.201475798834240882e-02
1.041257677805447306e-02
2.261882703562807188e-03
3.832853726540913584e-03
-1.731951479240188786e-03
8.557356478404096189e-03
-1.759625279070250537e-03
1.059417427643608717e-02
5.225668210442097061e-03
4.272343549262197851e-04
-7.214935295451074641e-03
-2.033111280808827179e-02
1.336629351563089823e-03
-1.307686035743195474e-02
4.159322838473041560e-04
1.120824392425773253e-02
5.584733229318013074e-03
1.696589988469443186e-02
9.987947891650507393e-03
1.166274727948331258e-02
1.357903836457351231e-03
9.125534567933399994e-04
1.384618389648952126e-02
1.363710742882873238e-03
-7.535462076690993549e-03
1.507162301523781722e-02
-1.848891196365705673e-03
-1.589538863289584672e-02
5.888830683285280199e-03
1.398573731371209605e-02
7.818014182398899670e-03
-9.648632158657048088e-04
4.638871953505316510e-03
-1.872746946683261733e-03
9.248168330114929720e-04
-9.123642816055039248e-04
1.330763811779959137e-02
3.772197379750437830e-03
4.479529252840250687e-04
-8.381953570534906792e-03
4.724269266982174774e-03
5.582308204346274512e-03
1.516317362673078213e-02
9.684571665138297846e-04
-8.990577154775955537e-04
1.938113578642172360e-03
1.726590982671052238e-02
