# Supplementary material for: Elevated concentrations cause upright alpha-synuclein conformation at lipid interfaces
Source: Nat Commun. 2023 Sep 18;14:5731. doi: 10.1038/s41467-023-39843-1 (PMC10507035; doi:10.1038/s41467-023-39843-1)
Supplement: Supplementary file 3 — Source Data [file 41467_2023_39843_MOESM3_ESM.zip › Source Data file/Figure3/B/20uM-Exp_aS-DPPG_Processed_PPP.txt]

-1.871891205462348010e-02
-9.474258613372100665e-03
1.083469363101674868e-02
1.665733861216509709e-02
-7.828332497843704108e-03
4.264623466449225103e-03
5.903775355561463080e-03
-8.181592881093973507e-03
3.453325278584162394e-03
2.277922352649307605e-02
-1.990917962226241861e-03
-3.423324743904461454e-02
8.208618412728416538e-03
-6.183787924343142443e-03
-1.831768974156017249e-03
-2.924587525997142303e-03
-8.925808867488029680e-03
1.004848101011207020e-03
-9.303572498085580997e-03
9.240487598142760719e-04
-2.075821688126314440e-03
-1.292849494359034769e-04
1.800929258702415551e-03
-1.175006769720404742e-04
1.366108143248091593e-02
-4.349385151192334848e-05
-7.953641491396492083e-03
1.922792804151105721e-03
7.138894155439074385e-04
6.710216761820700024e-03
-1.105680848879022141e-03
-1.172270085661724671e-02
-4.648074219720957009e-03
5.478402805805381026e-03
-1.375578301293228995e-03
-9.905498430568345294e-03
-3.438516958604606144e-04
2.271715977293823231e-03
-5.126429071869617084e-03
2.830979653799223488e-03
-9.404524835064336299e-03
5.682152676011073718e-03
-1.125590268519935724e-02
2.173815961715173245e-02
1.975713428495015980e-02
8.261929830225165847e-03
-3.276496479119695143e-03
-5.709861904897692471e-03
3.953415088859477990e-03
-1.550409266720540434e-02
-3.974562732415754841e-03
1.657176472982433606e-03
-3.891596101582539785e-04
1.416494085527373464e-02
-3.736758227485248701e-03
-4.049905478808755142e-03
1.714890950774424850e-03
-4.962819075588676852e-04
-1.339486448028602908e-02
-5.436450418620868662e-03
-1.647050041249436755e-02
-1.498792215002853201e-02
7.908326429329232566e-04
1.503218716801202120e-03
7.420250175613063784e-03
-1.433368543965074689e-02
2.536970497218916151e-03
-7.990710072144979054e-03
-1.933179668685499264e-03
-1.665926764577659036e-02
3.872346398872999768e-03
4.392101578042028991e-03
-1.259282071232553472e-02
5.207233341340198858e-04
9.624454290998259512e-03
5.248119150460448662e-03
-1.162395715899378242e-02
2.331661837368714362e-03
-3.399405602947892877e-03
-5.313818231151731970e-03
-6.009422600494013179e-04
-2.840571927530090711e-05
-4.379053136380697472e-03
4.048280736495603674e-03
-1.274978110563123983e-02
-6.341842449921799782e-03
-3.866733551943869317e-03
-6.594308412262686776e-04
1.910966079026733778e-03
-7.307559285545167302e-03
-7.037988657620650006e-03
-6.101288056504102462e-03
7.626694462109582205e-03
2.887676983565959192e-03
-4.166508648488351750e-03
-7.163620335416215519e-03
-2.639389743143343101e-03
8.416328392188022339e-04
-1.208676307068050565e-03
-1.105397261027584463e-03
6.693190590482965595e-04
-1.565186797675733937e-03
-1.474788805132517177e-03
-3.671438756522532945e-03
-1.018665235875225797e-03
-6.001324856692438932e-03
-6.781182807046585341e-04
-9.380890372545263103e-03
3.936826606636193576e-03
3.049939757304104618e-03
-5.473626444779609293e-04
-8.514947699206788095e-03
-1.464208783948340968e-03
-6.938331039681374128e-04
-2.287064785819427435e-03
-2.685621768478533861e-03
1.436233319378275159e-04
1.727707160899166587e-03
-1.486374115527018666e-03
1.222131260048981913e-03
-6.000262807556019581e-03
2.321705450465504170e-03
8.279638897479900048e-03
2.023529796809040229e-03
-6.782998958382822040e-03
-4.662943227915699457e-03
-4.637353966882362677e-03
-6.707061028164326179e-03
-5.166561087092077544e-03
-6.115786340509099875e-03
3.615831801085945532e-04
3.144455583645467886e-03
2.385386141616565453e-03
-2.590519238893785724e-03
-8.277434761551953624e-03
-1.017516453493080971e-03
-1.241928095327694739e-03
-4.969730275976851942e-03
5.913845862567038017e-04
-6.508553200963630323e-04
3.310121776685236595e-03
4.558932953919151050e-03
2.306654325892738572e-03
-1.539335033953353983e-03
-8.130767956837585408e-03
1.107615207936998077e-03
-1.219535569898668728e-03
3.360470099888154989e-03
-6.209797514184048394e-04
-1.176819783919601280e-03
1.802184676965944967e-03
-2.014120484884938944e-03
2.529118718340325062e-03
-9.785722193205295737e-05
-1.664631464200102369e-03
-4.693354918918452891e-03
-2.077607193662686993e-03
-2.452678633989975338e-03
-1.055967359297266088e-03
-2.218300473711193408e-03
-4.229190295498085062e-03
-2.172201347204286061e-03
-1.386970148333756042e-03
6.283034922419284025e-04
-3.563876544405452252e-03
1.343446322943013353e-03
1.753740535059737128e-03
-1.995481231980325478e-03
3.307012641950070483e-04
-1.692372849248277534e-03
5.234748510600466644e-04
2.572247567959217145e-03
-5.057948510966215130e-03
-6.117362645174199108e-03
-2.091468825035663025e-03
9.679977803423268435e-04
-2.927427681368362580e-03
4.442184162852527533e-03
1.340654178436360457e-03
2.806711815341722885e-03
-3.673331268271431494e-04
-3.076395862833447483e-03
-5.725831782794510872e-04
-2.227579409659062679e-03
1.233188931904311827e-03
-5.196934160426512628e-03
9.777185701337685712e-04
1.365595665564748977e-03
2.272698254698081281e-03
-3.032010649824670549e-03
-6.907962957812888161e-07
-2.642684670451718194e-03
7.870192107636143667e-06
2.210243275959754221e-05
-3.684885467314043088e-03
3.326290592341128705e-04
-2.085383927629460557e-04
9.081857476858248672e-04
-2.842121172369817608e-03
1.257443802915661274e-03
-2.393097083767867488e-03
-1.045406876153837875e-03
1.500611850504742807e-03
1.321018366907821158e-03
6.612331686915415329e-04
-2.199739795789198028e-03
-2.048073304609077897e-04
2.330869081045369804e-03
1.087634365863357272e-03
-6.776990322217967683e-04
-8.279117269932788044e-04
7.279131955654348941e-04
1.987342622026318489e-03
-4.172213522958732011e-03
-3.621699386039759763e-04
2.615028308429975822e-04
-2.133710774336889781e-03
-1.243517669916689153e-03
-1.504088022213394315e-03
3.992051736580185450e-04
-1.211840700901309050e-03
6.865536156120626400e-04
-2.382299279520384372e-04
7.504438560603141593e-04
-1.317099001595103134e-03
4.722816569754292046e-04
-1.857866256992386691e-03
-2.553683105636353565e-03
-1.429606355342296319e-03
1.800036206109570250e-03
-1.140663441846501971e-03
-1.672611990170239701e-03
-9.888463415388384827e-04
-1.361799926884071791e-03
8.047967187573112479e-04
-1.349704729694189368e-03
-2.132895163048113309e-03
-1.993945651928476486e-03
-1.109363026130326781e-03
4.197363738885169699e-04
6.647577492323191763e-04
-9.666145128555334845e-05
1.503205144051637885e-03
-1.429158867716944122e-03
1.154798031158369787e-03
-1.171907634609084710e-03
8.363121342195367148e-04
-2.575461589343776714e-03
4.763566299606669554e-04
1.114342482021259649e-03
8.935880813546824954e-04
-5.409480492066455655e-04
-1.750813623114819226e-03
1.733540555021170727e-03
-4.273540819844677866e-04
-3.392790406554467846e-04
1.389440059878014255e-03
-2.520545685931123870e-03
-7.591562707900115963e-04
6.184820559167196648e-04
-1.027983255324663539e-04
3.076114138645946196e-04
3.198882793235549517e-04
-2.026243372068539227e-03
-7.276003271890411732e-04
2.998844853086553405e-04
-5.041852558531396576e-04
1.653595809302906483e-03
-1.210552375744374166e-04
-1.476395986681619575e-03
8.228244617593661984e-04
-9.935789554706905835e-04
-1.824455736200807212e-05
2.575281883655346281e-04
-6.932986086984846983e-04
-1.961022308169033460e-03
1.894446566745523275e-03
1.463238810732293913e-04
4.103575641744756794e-05
-6.874734642323013321e-04
2.613034669372563319e-04
4.188197149856713792e-04
-4.829181187485959582e-04
-6.667164698865901511e-03
-3.616510758806297174e-03
-2.621108312077959426e-03
8.130979541128862840e-04
-1.495513845170814158e-03
-1.686939572965253731e-03
6.917284143581935510e-04
-1.257068537794710911e-04
-2.390151724170744719e-03
-1.080141737629854940e-03
1.600863908477445077e-03
-1.135913951495392139e-03
-2.468123763268094146e-03
-2.322963092105610457e-04
4.260017800068039546e-04
-1.733760700621438675e-03
4.853798903394903144e-04
6.427207145332986850e-04
-1.455099517363738068e-03
-1.442404442163305368e-04
4.457220062512303404e-04
5.894281853440927433e-04
-2.005381701601312348e-04
1.544591299212136456e-04
-1.293528919586682579e-03
-1.304583464103104906e-03
4.280191782226201161e-04
7.633761454221490040e-04
-1.941040238458260295e-03
-1.080225156645681648e-03
1.626624407968718178e-04
-6.717484662737620120e-04
1.933915458591434276e-04
-1.260394868450884958e-03
-8.657373096900404259e-04
1.261291471079398034e-03
-1.049741302350522742e-03
-8.003354478108276994e-04
-9.687899292220489809e-04
-1.853477480066973121e-04
-1.552742181369300188e-04
8.756436456511497912e-04
-9.646692417500917632e-04
-4.547530660155108353e-04
-2.569350690014246563e-04
-1.355071499995564113e-04
3.351025956622794206e-04
-4.920306515130271931e-04
-1.449557357704785035e-04
-9.069685593832646107e-04
7.993215329541728453e-04
-7.160760148882279724e-04
-2.467043916813661483e-04
-1.122154745255078559e-03
1.175653686356059689e-03
-4.676167383528352151e-04
-2.027235473383881038e-04
-6.469367794758623018e-04
-9.774241684534148034e-04
-6.407026437121816952e-04
-1.846376951075566659e-03
-1.380254718645487115e-03
6.823226860221305590e-04
-1.594487460932701630e-03
3.616352128610233118e-04
-2.964474400064320901e-04
-7.608889818396434525e-05
-1.035355895376566899e-03
-9.562364783653585663e-04
1.845248882045550005e-05
-7.019955691379476705e-04
-5.509824006006869453e-04
-4.391977808625582651e-04
1.160562907054845343e-04
-6.067215619132833261e-04
-2.998495603743010340e-04
1.112372966409303177e-04
-6.778050752658772637e-04
-4.592155177299529442e-04
-8.092949850361044490e-04
6.802387635159015461e-05
-4.160190564546121465e-04
-7.385958973623645224e-04
-4.506191988123643748e-05
-2.183622750936915541e-04
6.139862061568277874e-04
-3.134442816735603606e-04
-1.804590012450846023e-06
2.777432261761050261e-04
-2.192237726186569303e-05
3.429212943576869801e-04
-5.298607756127369584e-04
-1.676230214729591437e-04
-2.318532029764004622e-04
-9.866994765408453657e-04
1.292170102728887608e-04
-2.162538453688161186e-04
-8.981342914760895519e-04
-4.031461294121792342e-05
-9.763549691455899755e-04
-2.276015439762017756e-04
-3.731509953069326192e-05
-4.475483874453915572e-04
-3.443421129398560121e-04
2.809035817405793100e-04
-5.828669890007744233e-04
-5.083560490660538013e-04
-9.444831198564999182e-04
-4.465672020828643130e-04
-2.945099273666627730e-04
-4.042321661555244266e-04
-7.693674238920107612e-04
8.956890806688356209e-06
-1.639813305924704570e-03
-9.605599321888596220e-05
-2.298759295480816997e-04
-2.011583702257504483e-04
-5.356627530603853262e-04
-5.341428876407678912e-04
-3.476433428799605542e-04
1.978030871889752270e-05
-3.432984250253792225e-04
-6.989700016148528211e-04
4.501818876389942266e-04
-9.686718842013000914e-05
-8.606910404300942936e-04
-1.615198047955949360e-04
-1.150341404814423990e-03
4.969638060153895961e-05
-1.594667444390661989e-04
-1.966393661207629646e-04
-5.700397845649425761e-04
-6.026248308024918614e-04
-1.916553868691535140e-04
-2.627880588142753548e-04
-6.177310605631323613e-04
-1.096591301413358090e-03
-1.553717230745710711e-04
-3.175418282861223757e-04
-2.234093318197130250e-04
-2.816832187716390625e-04
-5.053938140271331124e-05
-4.971022642182870320e-04
-9.818084473818522971e-04
-4.936318083617114620e-04
1.331179896958508595e-04
-3.356850184208030863e-04
-5.587865267506387260e-05
-9.091461251382057865e-05
1.996141431422065806e-06
-5.308904882247867784e-04
3.336647510527235489e-04
-2.099971415988035803e-04
-3.808209308861935710e-04
-1.487173540800103267e-04
-4.101346837535312117e-04
-5.353316507516688071e-04
1.140034893890851233e-04
-5.467309456461676457e-04
6.352274816386340676e-04
-3.451520711484192872e-04
-3.443119341432503193e-05
-4.528610453965884386e-04
8.210134169424679589e-05
1.607222205841783073e-04
-6.236333664376820206e-04
-2.494107615484195801e-04
-5.192433987555156562e-04
-1.873621839243405196e-04
1.747659792388453232e-04
-2.447858147345337667e-04
1.493939114785020067e-05
1.987686063220832984e-04
-5.764276983406745286e-05
-2.898609359590913919e-04
1.201396213115702496e-04
-8.363936953621778315e-04
-1.975611315084757277e-04
-1.410655522180857537e-06
-2.703118051355475008e-04
-5.271786050685275081e-04
-1.565616089786541734e-04
-5.530565486697677259e-04
-1.820808050861542286e-04
-4.947998323043398998e-04
-1.518609541218198270e-04
-1.296623132242714774e-04
-6.653104367808381804e-05
-5.792703649171094442e-04
-4.381411774210928101e-04
-4.128780997084112187e-04
1.030576797401257580e-04
3.400051222049768591e-05
-1.536579104491669543e-04
-4.021920277486590572e-04
-5.444483651396510749e-05
-3.975119915465353312e-04
1.419405838118005384e-04
-3.626613189074999791e-05
1.607170818272042460e-04
-1.500628613856769668e-04
-4.671765224263958998e-04
-6.432446336006466224e-04
-6.388274769707828716e-04
-3.352436261313191984e-04
-8.040698829853425329e-05
-9.840749035727325430e-05
-1.179123882361621370e-04
-2.114965584330382646e-04
-2.260786156804067758e-04
-7.854546336848000729e-05
-6.346973608674786621e-06
-3.136572892642021000e-06
1.228882377918576901e-04
2.452016496433274403e-05
-2.586017088698970936e-04
4.426454665799829571e-05
-3.216225986968979165e-04
3.591574082947424068e-05
-3.343811039687961061e-04
3.509147074464562287e-05
-9.497872717829183604e-05
-2.138732273740430727e-04
7.658695932363400113e-05
-1.746887941475759251e-04
2.476195750222752131e-04
-1.506460307435902846e-04
-7.954119744249673555e-05
-1.700702567080635008e-04
-6.426585015838361505e-05
-1.933039602366590692e-04
2.360326285982884448e-04
-1.160036713563900843e-04
-1.126505397807277384e-04
8.758131121505143105e-06
-1.924159089715440094e-04
-3.876950313948066430e-04
-4.470090391964713950e-06
1.565561100238630637e-04
-1.808515132767443158e-04
4.484384073953966653e-04
-2.456763813794157094e-05
-1.483465932641764111e-04
6.789831146664678500e-06
-2.316702844290988812e-04
-3.020925994620279843e-04
8.645658480038141285e-06
-1.120143406830003671e-04
-9.650431062603418846e-06
-3.356286823267226626e-04
3.190005714252150903e-04
-2.166216733984351972e-04
-1.961646958002554125e-04
1.598753982893610427e-04
-2.933499662295400491e-04
5.681932135816925975e-06
-1.127101891047221802e-04
-1.886929981218979466e-04
1.006887503047982675e-04
-2.063134818368217048e-04
-2.201520967203272384e-04
-2.610681721709468193e-05
-3.436870496294007590e-04
-2.868189915711297742e-04
1.639439667193219694e-04
-1.544051243487762945e-04
5.230700466341187786e-06
3.218892675158192915e-04
-7.966869143870235182e-05
2.541412485954954717e-04
1.898320539410096666e-04
6.157347136243241812e-05
-2.996112348624884814e-05
-2.423339659013624658e-05
1.848897100866559633e-04
-5.514390750599638090e-04
-1.940558459203560590e-04
-1.512968665715000601e-04
-3.446907517527652166e-04
-7.580883812573212287e-05
-1.328433855684086370e-04
-1.195588032401152459e-04
1.206967402947645607e-04
5.461775327485987613e-05
-2.527583471259842152e-04
1.132943349235498483e-04
-8.420161151400112778e-05
-1.439286099927858376e-04
-1.462669827127125680e-04
-8.844274042142792299e-05
-1.814253679696786856e-04
-2.278009253413502098e-04
1.204154028764166595e-06
-3.337301218267742730e-05
-5.853614387072551026e-05
-6.908094772831285661e-05
1.358267230664314063e-04
-3.363322869805353316e-06
1.621084118835630910e-04
9.369812168754365069e-05
7.068173478188055792e-06
2.294248730429419470e-05
-1.986417071124348740e-04
-4.453648565882774416e-05
-2.015742507091417725e-05
1.002770809158909197e-04
-8.414674792739314539e-05
-1.836661325289724829e-05
-2.345080484456222680e-04
-3.569061272114370641e-04
-4.934525608781236946e-04
-2.444993871863477262e-04
-2.117598475990375908e-04
4.480155432231589321e-05
-3.278278719778040937e-05
-2.563493705560690190e-04
-3.563959047235160126e-04
3.028899225884753221e-04
-2.022486178223529890e-04
2.405382585382094703e-04
-6.056391485527758269e-05
2.342629652321641897e-04
-1.117883126686042316e-04
-1.357603300244327642e-04
1.884218674548212552e-05
-2.553252362810943393e-04
1.297250569125814681e-04
-4.641713190413460067e-05
-4.540346941634840829e-05
-2.461746393513229063e-04
1.043881923444141903e-04
-2.894146288803662844e-04
-1.142166069016534635e-04
-7.290412644520820470e-05
-2.189864766051334384e-05
7.328544925266055872e-05
-2.088533157052568326e-04
-2.409162474694483101e-05
2.505392549067722390e-05
-2.354101742512826171e-04
1.844495304088273318e-06
-1.563139765686263048e-04
-2.738446416491526229e-04
1.201869043845138019e-04
3.558980489104372915e-05
3.695495893432280228e-05
-1.764900210045076078e-04
-1.349467663989625171e-05
2.349510599712391096e-04
-8.296269580336054924e-05
-1.652601935235032662e-04
-2.388916004322697679e-05
2.699880387347654807e-04
-8.388539803889676538e-05
-2.026433068124151458e-04
-4.037525364807831980e-04
-6.265332136859439935e-05
-3.676726099358475826e-05
2.408162495947771715e-04
-1.064338241448187439e-04
-3.236981862203176254e-04
-1.411659216276709978e-04
-1.071846035795230817e-04
-2.444632719318722502e-04
-3.568265977822357958e-05
1.617507940362217987e-05
-1.068496825293643182e-04
8.642485560619639134e-05
4.221552344815995416e-05
-2.121430508551894324e-06
2.517211673647312432e-05
1.197325046711963649e-04
2.315243915108678753e-04
1.719081699322964733e-04
3.993581801635208688e-05
-1.393752743994668933e-04
5.039608980936856347e-05
1.612895194710623777e-05
1.020952270368905533e-04
-6.556386760687759268e-06
-3.933355242668214169e-05
-8.490743075958523357e-05
-3.788616717311570569e-05
2.201648231446639095e-04
1.447006515592736233e-04
-7.200794014085567184e-05
4.722657030992618823e-05
1.085805768868282724e-04
1.873679919416557376e-04
1.460810229763413693e-04
-1.919042631050452759e-04
-1.364374803886538457e-04
4.463710907522005399e-05
8.756473611494591206e-05
1.607221111222134516e-04
-1.677999170333619231e-04
-1.435487115811120019e-04
8.693357007919672865e-05
-5.024726205131370849e-05
6.449358925811934365e-05
1.034504857919695111e-04
1.682889213122088683e-04
-8.481721147247743954e-05
-1.263975903519261605e-04
-1.034281994928258906e-04
5.321604212884100419e-05
-9.586731119302253164e-05
5.191661939577767155e-05
-1.878817098919085074e-04
1.996636434825628233e-05
-1.773838883233950462e-04
1.573040769288130210e-04
8.887425857906536243e-05
-1.223883781057187405e-06
6.978541855929157951e-05
-6.419408615649887552e-05
-3.132403566963309357e-05
4.971108914987932469e-05
3.963987079961893396e-05
1.090028993233292033e-05
1.010299117190191807e-04
-1.169682631883380011e-05
-8.357447798402498301e-05
1.606603554696817084e-04
1.329262470424192168e-04
8.640152839485840065e-05
-1.185635815328476162e-04
-3.618169493692122520e-04
-2.701692334655279766e-06
-1.047677591209286420e-04
3.642708051880859588e-05
-2.563213502721701904e-05
-3.561830713381881523e-05
-1.017372301864111835e-04
-7.420003493123311872e-05
1.453962466764031555e-04
1.144336368454795024e-04
7.338291922008916197e-05
-6.152598048127577777e-05
-1.745996554941376880e-05
7.347469610850261879e-06
-1.536974983312880210e-04
9.317992563552215295e-05
1.413297822241594572e-04
-1.114704946062650175e-04
1.117033689357609539e-04
8.160452232813296207e-05
-8.270619691527482083e-05
-6.278633571617816926e-05
1.871350826193845900e-04
5.217037101726276706e-05
-3.451313956856774196e-05
2.054585646171602602e-04
2.230494151605435488e-05
-1.619909643010051343e-04
-7.753322233991902289e-05
-6.950653234987728274e-06
8.418452036501383393e-07
-4.753520590898203561e-05
-5.895934533882910944e-05
-1.446453445049160986e-04
8.262043174874467123e-05
8.828578262821630193e-06
1.951609630256844946e-05
1.767773453017236615e-04
1.620932615160321992e-04
-1.922069137167091424e-04
8.845006345860381822e-05
1.352233055618581132e-04
6.776511638255299451e-05
1.472943541222322325e-04
8.758648225759306982e-05
1.433918108619063297e-04
5.640915650630847058e-05
-2.803661740881122107e-05
7.564156624081849181e-05
1.134872059601149495e-04
-4.828660456494802841e-05
2.554110215110653743e-04
1.624769087825353301e-04
3.361575988944240167e-05
1.404583528613695886e-04
9.357107620701841358e-05
1.946738601384704833e-04
2.616082521715008369e-04
1.631667114951819333e-04
1.474794284498131191e-04
8.608858321250707616e-05
3.730200896834798838e-04
-9.377541742329942640e-06
-2.919419719221425436e-06
1.255920257174745905e-04
2.438762543869304328e-04
2.286700135175518420e-05
4.086770945248326538e-05
3.042590630664892344e-04
-4.155179799354606840e-05
1.837944765157583391e-04
2.522602036865953957e-04
4.719226560864005389e-05
1.948788937993357320e-04
2.800157512954886524e-04
1.195591357311524849e-04
1.105419870385854789e-04
-8.458404623470576315e-05
1.381678391252970730e-04
5.749036133064643381e-05
6.578816521501689352e-05
-1.218023947781276655e-04
-2.525259606243038905e-05
2.473245066128354217e-05
1.305537028149216525e-04
1.034517556021720035e-05
7.684617726663620042e-05
1.737789616957233294e-04
1.015348714598803128e-04
4.668667542246456682e-05
8.434369010158355973e-05
-8.151224629378396667e-05
1.583851791077627285e-04
-8.222696810948636382e-06
1.016218255650836973e-04
8.500364865133407403e-05
9.398468514712349773e-05
-8.219543427987146509e-06
-4.406318337437976917e-05
1.751166201593180860e-05
-1.692240398312367837e-05
1.028651628795999072e-06
-1.193229241073221251e-04
7.791670431153958183e-05
6.380280762504200785e-05
-8.350763643967403199e-05
9.968674629063223184e-05
-2.761627449957319239e-05
1.687750008749238273e-04
-1.379864308275682719e-04
2.765443418214484389e-05
-5.683861834501326778e-05
-5.313419655202029538e-05
1.110816019578865206e-04
-1.779366878828774888e-04
-4.002176617352028008e-05
3.507959743356324034e-05
-5.863442770516983239e-05
-8.403078264906664228e-05
-3.011857415382495639e-05
-1.989199783954968349e-06
4.523804657428154373e-05
-2.326043110219770983e-05
8.312552267616801348e-05
8.310382981512876835e-05
-1.409796500715992051e-04
3.619883649997038055e-05
-9.693191136713792287e-05
1.741275450738372706e-04
-2.183121712644993200e-04
-1.258242873301655673e-04
1.362392842996175879e-04
7.780002692717749536e-05
1.066437801323760867e-04
-7.182423762403651829e-05
1.102522304720542567e-04
1.137287101284746116e-04
8.260345419780138051e-05
2.221690975385328401e-04
1.374306831891957987e-04
1.490287370195814566e-04
4.122340316413609695e-05
1.829597849621516729e-06
6.397040685712759086e-05
2.309775911967254394e-05
-1.619020951735330993e-04
-1.314202482270204666e-04
2.966967496085756175e-04
1.153529754652413436e-05
3.268669361302777715e-06
1.380772745886621781e-04
1.717096029715472095e-04
6.137734940846221131e-05
2.981761455986932439e-04
1.134638148079618867e-04
2.481504411573431739e-04
1.220027226019488058e-04
9.184735951697957173e-05
1.208251584612380101e-04
2.597976816242906269e-04
-1.387552917527779786e-04
2.871119783856152506e-04
1.372566387303418907e-05
5.340296882980855524e-05
3.101607651868005578e-04
2.599414676683722055e-04
5.264923475409092864e-04
3.023371115743454817e-04
4.760075677685326806e-04
1.881426269590047613e-04
2.816146909193923548e-04
3.532600548414484829e-04
3.947525059118704520e-04
3.698208724815505821e-04
7.389892126147073158e-04
4.043855589278203661e-04
6.231721173029100775e-04
8.630709825155739607e-04
5.861402146410558739e-04
6.578542807732061515e-04
5.849845182134772109e-04
2.590644405346028680e-04
5.475495620459670983e-04
6.034438496224655375e-04
6.600658735664766867e-04
8.622069651745136809e-04
4.043461003681379350e-04
4.791130599925294770e-04
8.604727932745904768e-04
5.315966397655491962e-04
7.335726909457388183e-04
5.859925103478357379e-04
7.829758253686689090e-04
4.707214588885356857e-04
6.165776831566452832e-04
7.133211749207504608e-04
7.457686005525174982e-04
6.550657001381146160e-04
6.478122729688010973e-04
6.936967403761669978e-04
8.947209850780805203e-04
2.556375590329418106e-04
7.691852700295282808e-04
4.737676936603217744e-04
8.247572029234198935e-04
5.388096500229968113e-04
7.904403023504515341e-04
6.230994512950924474e-04
5.470554158852917667e-04
5.270849398645852850e-04
5.050019380371138442e-04
5.358293282142050909e-04
5.601952511558244219e-04
7.200487703456311854e-04
9.483188086877481372e-04
6.704725057034223619e-04
1.750074284881041563e-04
5.991894960089999035e-04
6.628326579638996446e-04
3.040981412252737590e-04
3.003723177695435649e-04
3.981829621250775964e-04
3.781343236287497975e-04
3.785816836615558739e-04
3.330913659948443891e-04
2.323652533968666699e-04
4.073711270930061631e-04
3.331304138962556515e-04
-1.278278322973563612e-05
2.014928048191093617e-04
3.536149714602695743e-04
4.089145329710939299e-04
6.905046162067619820e-05
2.549524330815786501e-04
1.536482971336209746e-04
2.215122315455743970e-05
3.285748278379561058e-04
-5.417116218471562921e-05
2.318005622584881100e-04
3.278755438346829353e-05
2.532855608567253862e-04
1.423579653781290998e-04
2.636385122486448814e-04
3.290494595285181970e-04
1.974074895808136361e-04
1.854248981436416855e-04
-6.066334474622367960e-05
2.531979039737137908e-04
1.454204238378880719e-04
7.448079656629299355e-05
5.592419910201105733e-05
1.750122970542934600e-04
3.150056958429594081e-04
1.965296366526316841e-05
1.953528158001918138e-04
2.844532953437950971e-04
8.574796259608611010e-05
1.078669795707939292e-05
1.953112772827392913e-04
1.986891876698405998e-04
2.617534203624154892e-04
6.071442689848007210e-06
-7.103014553868429687e-05
8.402250483637695589e-05
2.160684798208936891e-04
1.828930359597128537e-04
7.020138842974534617e-05
1.617010438611779434e-04
-8.242623714963086539e-05
-1.646522290097623002e-05
1.924399372730951332e-04
-4.391116522185461872e-06
-5.687270357170084741e-06
1.608657698995369443e-04
2.031462878651241492e-04
8.267644099418666270e-05
1.055355338680935302e-04
2.236355748298551524e-04
2.234201973528700475e-04
-1.552096902009319004e-04
-1.024075278809031441e-04
1.428338274707350859e-04
1.533207946695203214e-04
1.362027924549323848e-04
9.000268635014166158e-05
-6.166636584494532335e-05
2.310747847811904759e-04
-8.655258094469498614e-05
3.253332594988999856e-05
1.274647746199791846e-05
7.429813496642326722e-07
1.016032992458597230e-04
2.029021554764216708e-04
4.250386642399245709e-05
1.358580735348480912e-04
3.520450213413662773e-04
3.413740479928285441e-05
9.787230819424355037e-05
-1.003720619342936961e-05
5.601409916018732719e-05
1.732705045324825510e-04
2.512557736403766206e-04
1.870746150091566300e-04
-2.139084614034516117e-05
4.226541006604039852e-05
2.082651044488372872e-04
3.772087447987362732e-04
2.291283519110278374e-05
1.903319787465556083e-04
1.669829074890969518e-04
2.225664103175008116e-04
1.556653473289907447e-04
1.429118324580807003e-04
3.316474081694397802e-04
3.132820425177798378e-04
1.640264716658995116e-04
2.660621936911018010e-04
3.150197952146986560e-04
2.552428721959580150e-04
3.956605896725378930e-05
8.588138282605008937e-05
8.680320516360599565e-05
1.006851117237144431e-04
-1.203038874131731439e-05
-1.447214588532633914e-05
3.910918185037066388e-04
3.579769307502359194e-04
7.400055062913406798e-05
4.259112669022445635e-04
2.097890668048877326e-04
8.706449087536911207e-05
4.203979137238089703e-05
6.474121191049445089e-05
2.042314119474078027e-04
2.029370692788795745e-04
1.662629441159409725e-04
4.165381132193713939e-05
9.811308539286760948e-05
2.034174054540191349e-04
8.566386477061709037e-05
8.718456338879070880e-05
-5.346210484184115222e-05
1.084450285455071676e-04
1.896569956988899443e-04
3.259953893715807696e-06
3.692063909796530199e-04
7.395544008215437217e-05
2.795954712289188912e-04
1.688379094795730833e-04
3.173786472854263178e-04
2.543894249255088894e-04
6.455826899623796423e-05
2.319833892867226538e-04
2.167122085520429122e-04
2.781489310127983569e-04
3.397790202034648918e-04
1.488653315142770813e-04
3.452233690674636271e-04
1.093501817171554035e-04
2.465445123560624867e-04
5.302855921288869611e-04
5.043570802364978075e-05
3.608210671278962254e-04
1.002943911383249613e-04
3.539972291384070797e-04
5.241919874583094390e-05
1.898245883766927218e-04
2.031246125936617261e-04
1.789578448138673145e-04
2.625951253633921007e-05
3.339345842364721127e-04
2.440619299429792638e-04
2.423574904959017182e-04
4.623887591307459404e-04
-9.216617738684822322e-05
3.546892771017220531e-05
3.371339360567555303e-04
-1.210954830149935129e-04
2.468998798419818458e-04
2.392797086092319310e-04
1.444852018619738560e-04
1.450226433724191642e-04
2.859743599161546968e-04
3.273887771899894653e-04
1.185146925573163834e-04
8.021817763473650662e-05
2.907597118379315077e-04
2.223989190887689120e-04
-7.296478312976828332e-05
6.699705787550845853e-05
1.241780778309860029e-04
1.126711194562129260e-04
4.166007158717678865e-04
9.906253147773711300e-05
2.438122515885128973e-04
2.720954952068552614e-04
2.022493796041308382e-04
-1.700709058275606952e-04
2.620660886643491182e-04
5.743341094030925088e-04
1.115433990776752292e-04
3.267542912618833276e-04
1.422994955172441538e-04
1.930154823341035059e-04
8.997289960233216362e-06
2.701175669121838661e-04
-1.500647546915591835e-04
-1.502186680129899529e-04
2.616368121820332026e-04
2.922752904666634606e-04
1.359152698809134229e-04
5.201972424838502938e-04
3.281969923026921095e-04
2.613924955743119954e-04
3.908926515848379081e-05
3.633859870785160692e-04
-2.098545609308928128e-04
-1.429378765106392875e-04
3.051839370374002502e-04
-3.009229041105607603e-05
3.265477084545766900e-04
4.157791049781084727e-04
5.688590104787659223e-05
1.786409308569962312e-04
-8.104898320940613090e-05
3.253267540049540902e-04
1.642184158882550871e-05
1.996831095862429178e-04
2.008048951334415286e-04
5.567486167463781737e-04
7.514157614487256475e-04
4.004499089923007965e-04
4.004740415947203452e-04
3.293052606851811837e-04
4.770088264848991932e-04
4.250632808303901849e-04
4.263147730432461269e-04
5.011356070201289240e-04
6.729488717301967439e-04
3.164028188708698452e-04
3.216355540936304274e-04
9.488268398749914387e-05
9.186019814279053710e-05
3.231189203759761755e-04
8.919598682278726291e-04
2.750032330251745783e-04
4.119378151090005561e-04
5.676557244745458102e-04
5.144571165117428103e-04
1.153181528119265879e-04
6.342782913215890862e-04
7.949409823820971673e-04
6.147053793103109207e-04
7.564173301872972139e-04
7.805557470514849598e-04
8.285112168703222474e-04
7.910243228059385357e-04
4.231491661915087396e-04
1.220624392502742562e-03
1.009579086793417754e-03
9.748690869295438110e-04
1.031328815986725647e-03
1.150539388559379235e-03
8.990894447564391941e-04
1.333194360005454920e-03
9.700036516635993740e-04
1.176700897711753600e-03
8.933660402828177017e-04
5.588662236160978460e-04
5.970040416374039656e-04
7.294510073734006023e-04
6.437932896207151402e-04
8.249771652505114754e-04
6.921182350801423399e-04
4.778836724323948324e-04
1.230041348274138338e-03
1.209446436321904477e-03
1.040092275324486356e-03
8.324961308800688875e-04
9.276607334617288170e-04
8.051134227237860845e-04
1.427735448580800615e-03
8.787171879483410232e-04
1.007275881140269657e-03
8.634756623370314077e-04
3.026633015573470175e-04
1.008269450509309767e-03
7.400888300123175225e-04
1.231257399647960916e-03
9.470618468861821855e-04
1.149474509759851456e-03
5.273575112356988477e-04
8.437223159726284704e-04
3.737795765326789926e-04
7.664985671660605416e-04
4.527688176154629493e-04
5.754865845549177617e-04
7.160207492656001311e-04
1.460992828711299874e-04
1.003887387601104389e-03
5.866167337064295785e-04
9.576756474423049094e-04
8.790949872587492222e-04
7.488500264673195617e-04
9.926926776568196446e-04
2.035183668002160131e-04
7.261932650670730859e-04
5.555734216154896606e-04
1.118943850576055183e-03
4.117150665702336439e-04
8.023267596223211152e-04
6.579548394788207501e-04
1.297113112611742542e-03
7.546169641352413159e-04
2.718703280989432616e-04
5.310640753457370649e-04
8.176334607292102185e-04
1.240800148919165213e-03
7.615506871832756130e-04
5.127030906318395852e-04
-8.354573344284234922e-06
2.898440496706317961e-04
7.854742242113626734e-04
7.547513267594184710e-04
1.224209964343635790e-04
1.231698299444031186e-04
6.924665008619693921e-04
7.401381685634146309e-04
6.048948560664172162e-04
4.689007849577738157e-04
9.495716636138192435e-04
1.268576666695924642e-04
1.067709634778439033e-03
1.005000855995020559e-03
2.416993942605591547e-04
1.134561448470573688e-03
8.877823956077603553e-04
5.573843984596125968e-04
1.394925235947071761e-03
4.968074820927407707e-04
8.526458127191383725e-04
1.130295563514165363e-03
8.603880744225057180e-04
1.352174577724293142e-03
5.100849742169900154e-04
9.120591772878328552e-04
1.325929046348121084e-03
9.365545517719369838e-04
6.238726965068606837e-04
2.074992406095648757e-03
8.899852443785557328e-04
6.785889957518740105e-04
7.775563977138491524e-04
1.785672666422061933e-03
9.318295793701431278e-04
1.167674823124456454e-03
8.110080711345099558e-04
6.221249496026073173e-04
1.924668520541898686e-03
1.566015024732112437e-03
8.417085714043539939e-04
1.307069962477007928e-03
5.455510547328548264e-05
5.209749648094664804e-04
5.887590149199380796e-05
7.751855449703259860e-04
1.191488922469408247e-03
1.344793907545157891e-03
1.350488036327133958e-03
6.430634507593864469e-04
8.441982660411702919e-06
3.280380385175924959e-04
6.689842520304895403e-04
3.346914460703448576e-04
1.802355662710766098e-03
1.136585747846810589e-03
1.195415652584845122e-03
1.393932541165432415e-03
1.433852860007667944e-03
8.331987059584777117e-04
1.319389894781652006e-03
1.130068291561294770e-03
-1.886586828993427553e-04
-6.676561656914522906e-04
2.893645469390158497e-04
1.949791351534799298e-03
2.332352495203446926e-04
1.562757853660221626e-03
-1.940582459565822675e-04
9.952828132310845809e-04
1.708548546436291235e-03
2.434271103175696723e-03
2.713383579078609484e-03
3.191503569937602152e-04
-2.389178381656137135e-05
5.925000739751402857e-04
1.324939944018993640e-03
5.292708977153490852e-04
7.948759595708110564e-04
-3.699884020359582039e-04
1.560895053095777418e-03
1.241570046328626699e-03
6.734094283657469839e-04
2.559773616467579237e-03
1.197307123656300579e-03
2.582653415337945535e-04
4.833135267527655099e-04
1.574109559495929156e-03
6.445954885937837898e-04
5.694211726504347154e-04
2.097822341824342757e-03
5.677812701873998554e-04
6.708096346100476384e-04
7.528255299534332857e-04
7.526483352294173262e-04
3.090488290441249786e-03
4.504405188941681157e-04
1.543279768414639692e-03
2.849159452909984778e-04
6.234414897027527099e-04
9.754967306380015564e-04
3.325407024376088230e-03
1.464952995793655918e-03
-2.377559604083525127e-04
1.192589189167356017e-03
2.323964446712696163e-05
-1.345076087333369223e-03
3.196751501993567654e-03
2.088053463848209496e-04
1.873153850343293406e-03
3.800282079287499622e-03
2.280203122038909971e-03
1.605158905963000558e-03
3.239136835952145604e-04
1.518494887063848164e-03
2.211519059164757627e-03
1.558863023851943816e-03
2.546939028226577126e-03
-1.353158618721208954e-03
5.686737658995313827e-06
9.128284341213981946e-04
3.520158126072404046e-04
2.198327189556001458e-03
2.442018422616354465e-03
3.556677399839114351e-03
-1.189097025771408163e-04
4.750082482504985166e-04
1.640085660477316612e-03
1.469631651238974745e-03
1.620430073894761147e-03
3.129657701560997329e-03
1.702951623215419449e-03
-6.858984942326858082e-04
4.260860372035441511e-03
1.582562906390863437e-03
2.574080794616094136e-03
9.401129666549685278e-04
3.400252663297939886e-03
1.676398301768668815e-03
2.678274832029377273e-04
2.680468843613869386e-03
1.536921728900586060e-03
3.850697426121179722e-03
1.732389461384686077e-03
2.789111751905458837e-03
8.821697712126755657e-04
2.598875744892885386e-04
4.037517237767858911e-04
1.208084997462513304e-03
-1.946954368770169221e-03
2.279070168302158462e-03
1.568482505749076899e-03
4.962259596373728293e-03
6.021580838270691911e-04
3.247067203562975686e-03
-4.169097769653800300e-04
-9.162060421355808617e-05
1.931733989219214936e-03
1.590618076357009714e-03
9.178897385855505414e-04
7.571506006053372196e-04
-9.173213609070993125e-05
-2.966043640071960950e-03
3.561400101307162034e-03
4.599326321126509000e-03
1.802729209536977706e-03
3.648503016427880313e-03
1.605057248229819307e-03
1.455349192181108146e-03
-7.810960935163855029e-04
4.836678820888235496e-03
1.538694001081240739e-03
3.380516542074999981e-03
4.152833601006961951e-03
1.158191602148964409e-03
-2.623063011218446008e-03
1.185410189310935874e-03
1.023107725861669478e-03
1.603665324254131353e-03
-5.590255619922395239e-04
6.539978745997089733e-04
3.751152487221345953e-03
-3.413380655455235373e-03
1.687591890042483079e-03
1.616219378942729311e-03
1.222103356956956172e-03
4.588893827987765403e-04
-4.648636139654111453e-03
1.749834788184778753e-03
-8.217543334938578071e-04
2.486463064053504642e-04
1.790203268124153282e-03
1.576595400194658958e-03
5.531106830146207028e-03
2.006107771389755920e-03
1.330342301687790401e-03
4.033749672703847156e-03
-4.286234693216877875e-04
2.810968385056207466e-03
2.623432715822028149e-03
2.825959019334289661e-03
-1.160294423131300615e-05
6.993282499018809752e-03
-7.362201251355171561e-03
1.658901126947767138e-03
-2.934154086962222161e-03
3.695689535103258410e-03
4.598254495643923009e-03
-1.403871425214502609e-03
-2.671999881084756792e-03
-6.982063620078232842e-03
4.115124119105521838e-03
1.564098269075062672e-03
-1.044840504913352106e-02
-4.136253097085657547e-03
4.985078146201037813e-03
7.229578933160310701e-03
1.911018760816769833e-03
5.095506929122267268e-04
2.541532429963939878e-03
4.893858589251947645e-03
-4.895180715985802608e-03
3.138119029354520962e-03
1.392406975029667144e-03
-4.648385558382538661e-03
3.709543919475012663e-03
5.128143865347966832e-04
2.765699134041267170e-03
-1.296618042681854611e-04
8.547629243394686948e-04
-6.684936450876230278e-03
6.686229884586328796e-03
1.094011484695261559e-03
-7.604152526603983166e-04
2.891083424087279204e-03
4.387035841180193275e-03
-3.708464210107858053e-03
1.126422585544394625e-03
-2.298875623329131503e-03
-3.225101096139061305e-03
6.848476238826101299e-03
3.364178481993840026e-03
4.836866663570907852e-03
-6.091589319800766065e-04
-5.263305065719470037e-03
2.575239093242153148e-03
1.031271834036891731e-02
4.366983836515459286e-04
5.016824749532609179e-03
4.046912934296803717e-03
-2.153295367555281298e-03
-6.612946109823317729e-03
-1.351235996275214346e-03
-5.527117932007500484e-03
5.732226347746371617e-03
6.287112457820064927e-03
6.458226230804431194e-03
-5.874710721910481048e-03
-2.274328749202584894e-03
-3.185580570265136684e-03
7.469772504802174411e-03
-1.631308025036672105e-03
7.256360457871557403e-03
4.669974797568191525e-03
2.799201354642077717e-03
7.909510439380057099e-04
3.603397334505796697e-03
-6.915770161691078832e-03
2.423494294391851170e-03
6.996804487410999930e-04
-4.109244297079777081e-04
-1.073559465216493598e-02
1.174332516214988444e-03
-1.708054051983374936e-03
-6.010466899088897741e-05
-3.745504776393024718e-03
-1.276618449072910349e-03
1.420899152507266311e-02
2.040955975540504827e-03
-1.266166458934639633e-03
1.593882187520460339e-03
-1.184685662526955489e-04
1.162937906559763195e-03
-1.721809413188098896e-03
4.338214273429195911e-03
-1.084831166424180850e-02
8.687176355778763667e-03
-1.361479880502065214e-03
-7.891970287761869776e-03
-2.700044035056105556e-03
7.257716268750277451e-04
2.451895529053510145e-03
6.228834382366751909e-03
2.511814705960793963e-03
1.918238142764568024e-03
3.259780057525996002e-03
-2.957006398813947015e-03
2.755367164895610940e-03
-1.593327237092852146e-03
-7.629410216464288866e-03
4.049217196520112604e-03
6.472453945021934595e-04
-5.691966050155327500e-03
-1.585174976188763463e-03
3.425161349125943350e-03
3.086051527001308289e-03
-7.869778584669360685e-03
5.174013519406355475e-03
1.652583134586545904e-03
2.194918157519138704e-04
-8.040699618773978347e-03
-2.784143250246466769e-04
1.060042261461525796e-02
2.838969636913475734e-03
1.880916694506962845e-03
3.154644353189758541e-03
-7.880118358225400056e-04
1.482546166403121701e-03
2.490914554753790536e-03
1.051363224666562214e-02
2.252509959810759278e-03
5.352464281422152428e-03
3.194615705743060387e-03
-3.220685368399916083e-03
5.606118111832515682e-03
-8.439977484587158144e-03
-4.231984555681381384e-03
1.317213612706315609e-03
-6.291951708382218823e-03
-5.725858818022719343e-03
4.260597188300087844e-03
2.699328816627187284e-03
-3.140481782747568239e-03
-3.100629264197451822e-03
2.923801327454639970e-06
-8.892719582465251696e-03
3.222494937581130148e-03
3.097901962954700914e-03
-2.265495938795524140e-03
-9.188431644054211381e-03
-5.331099693052232524e-04
3.641028035711805621e-03
1.749055824897095086e-03
2.672658066044227444e-03
1.034638750515766252e-02
-3.384537798565538311e-03
1.368258803372458853e-03
7.100827711248037556e-03
1.807598071050922411e-03
7.463836983825682982e-03
7.096089108776138139e-04
4.194345836704437870e-03
-1.557707398905347528e-03
-6.564907338705448271e-03
-1.130509167119654601e-02
3.227441891943490584e-03
-7.247377177151573951e-03
-2.841474962360837804e-03
4.055848949078949897e-03
-6.061151931657701372e-03
-3.019000746285601007e-03
3.567081516786944667e-04
1.299365549096608702e-03
-1.839229289258983643e-02
7.680988853353749347e-04
-4.302437402587114788e-03
-3.737527300417894808e-04
1.040178915231345855e-02
-2.690535022283360462e-03
1.242821991222008409e-03
