# Supplementary material for: Elevated concentrations cause upright alpha-synuclein conformation at lipid interfaces
Source: Nat Commun. 2023 Sep 18;14:5731. doi: 10.1038/s41467-023-39843-1 (PMC10507035; doi:10.1038/s41467-023-39843-1)
Supplement: Supplementary file 3 — Source Data [file 41467_2023_39843_MOESM3_ESM.zip › Source Data file/Figure3/B/20uM-Exp_aS-DPPG_Processed_SPS.txt]

2.666106424752390236e-02
-1.780170037850773226e-02
-6.635647580555584235e-03
-2.605945805998064867e-03
3.751649912991741886e-02
-3.133889771009407132e-02
-5.949855847970940415e-02
1.178551355852390167e-02
2.395538072576763183e-02
-1.111580353016953376e-03
-1.078353847372549509e-02
-6.046620872005475586e-03
-4.712174696760197679e-02
1.744947092087645313e-02
8.599788127883496031e-03
-2.140958444981368516e-02
-2.574304039409147649e-02
1.439509063337134076e-02
-1.256894900148300452e-03
-1.111072184604717638e-03
1.141775969676078403e-02
-3.391034506578104873e-02
-7.667941950145129408e-03
-6.254779722406508986e-03
-9.376769348017168978e-03
5.296282190077214631e-03
1.229959374507448924e-02
-3.405728599799660861e-02
-2.706224393694955932e-02
2.422248302953644919e-02
-4.176474191711423978e-03
-6.414387272427895907e-03
9.021121428861892180e-03
3.751575949078607419e-03
2.508880290781503181e-02
-2.716387527482993017e-02
1.540967092182624933e-02
-2.794863351718831351e-02
9.984410989751436177e-03
9.796756219647730773e-03
1.686015133943858171e-02
8.526345397806370805e-04
1.435426927198510047e-02
-1.676696989115597503e-02
-1.475260648472205213e-02
-9.080383695579391859e-03
8.815714653772286843e-03
6.046551840154249825e-03
1.761985070897433697e-02
-8.628757838336088403e-04
-7.000981854289217363e-03
-5.017166002827263584e-03
-8.297110329027780617e-04
-1.359707225660672369e-02
1.842935914579262036e-02
-3.284238158870689261e-03
-4.245240633968314428e-03
1.007239862582221673e-02
1.057203524234099669e-02
1.601418907969293787e-03
-2.517822152835951649e-02
-4.668771446166159952e-03
-5.478906673618916257e-03
-4.446966008858045487e-03
2.061760640824324749e-03
-1.065397172987152599e-02
-4.256693467608036255e-03
-6.794456579569724611e-03
9.807310500892039290e-03
-3.635141287134153847e-03
4.346488247713630772e-03
9.870559716038593973e-03
-9.506273132719305144e-03
1.393807726615688136e-02
-8.702926263143943852e-03
2.660065804991584328e-03
2.007295741149498977e-02
1.619659127751545136e-02
-5.731977904596331080e-03
-6.648028230738014036e-03
-1.098309306102137825e-02
-1.441717861898219287e-02
5.416865827853411565e-03
-4.001932625243423587e-03
1.107781104771283359e-02
1.531275113578340827e-02
-1.293163340418040409e-02
5.037203194098331671e-03
1.189641440178414080e-03
6.889566086233781146e-03
1.120597956069290316e-02
-1.898795176123279499e-02
-8.332235857165314757e-03
-5.506115758256234071e-04
7.938297321342154683e-03
5.374366013792697232e-03
-5.153187174584671418e-03
2.764490089379846929e-03
-2.143480969135597419e-03
6.148456255052614505e-03
-1.391285339467362958e-05
-7.193915882849793650e-03
-9.265291605587332169e-03
-1.463412912944360390e-03
-3.300099100228318615e-03
5.164617977994746638e-03
1.096070979965307023e-02
9.386430873394475960e-03
3.336819158427957368e-03
1.399725511292692313e-03
3.727111809975477280e-03
-1.125779801554728857e-02
-4.191616779549156568e-03
-4.876436289881110053e-04
9.604280214485966943e-03
-1.112859065154837498e-02
-3.216864109444084706e-03
6.376897953650001276e-03
9.184901513777937601e-04
-1.566165120174584785e-02
-4.308313173886893846e-03
-6.341139297414093330e-03
5.740527288432842323e-03
8.536089662222814956e-03
-1.112662241722243636e-02
2.861828946752886012e-03
-8.886138276402449562e-03
-1.050714939234290678e-02
-1.949041875542612250e-03
7.667163303092196149e-04
-1.223934927373808781e-02
3.960311038175067595e-04
2.695961533875142202e-03
2.619937878098490755e-03
5.585624524986473535e-03
-1.097280265640014282e-03
1.014161642674540030e-02
-1.067285323679171855e-03
-1.041629642975902133e-05
-2.108163223506136913e-03
5.485805290837159759e-03
-3.104351602635654038e-03
-3.397602672568055936e-04
3.527034949722825628e-04
-2.217150779225875428e-03
2.292038128465145354e-03
6.157767678820494361e-03
2.550929235177324620e-03
-6.017702215230666396e-03
2.493971654874667290e-03
1.237204488080907499e-03
-2.148090680635513731e-03
2.102974525698614490e-03
9.034344473709182482e-04
1.005202516865959933e-02
-3.175729508209579419e-03
-8.464158528691161434e-04
5.063641369445279726e-03
4.097863975567709281e-03
1.495013716353175027e-03
1.460833539042698855e-03
2.910139758095728509e-03
-2.278522893229633760e-03
5.686311892182499203e-03
-2.223004823324956601e-03
2.209399326915293359e-03
2.623453107280127473e-04
-3.648099491036607776e-03
1.308690853518860346e-03
-1.781393002562750832e-03
2.570977203219709187e-03
-1.050854099374829223e-02
-3.040856220721224051e-03
-1.760669609761248301e-03
4.909735961944886517e-04
7.504569281779116313e-04
4.850444488420599951e-04
2.422025697907698172e-03
1.456935270114959177e-03
2.163860177570660522e-03
1.171903025196485270e-03
2.353593858399798903e-03
-1.650188671056736136e-03
-3.719706161638881240e-03
-2.348904154092605612e-04
-4.491844406483128560e-04
-8.875652511914890403e-04
2.151092863434674301e-03
-8.586164004684418080e-04
-2.392297049615708070e-03
6.761271941720620009e-03
1.501915087973787260e-03
4.530215320096676358e-03
-3.155914321060711986e-03
-1.806548709841739476e-03
-1.699946710648641418e-03
2.434053920149024507e-04
6.609686556210893349e-03
1.624911190258785873e-03
-1.653807313346261675e-03
-7.772132058878365246e-04
1.364183652110429173e-03
-2.913186009534368421e-03
-4.584056504072884543e-03
-5.582033914723063053e-03
4.543514715276487578e-03
1.853074438720455491e-03
6.314657594528802487e-03
-3.914818037297278577e-03
2.957641728630983242e-03
-3.883392469423551682e-06
4.501629121964919981e-03
-2.490093916668629104e-03
-1.959974974244539821e-03
-1.919617860767386386e-03
-3.537271854080447893e-04
2.710058674419721456e-03
-2.351996892471105993e-03
3.154412201166678035e-03
-9.959600187937072031e-04
-1.984481216240755515e-03
2.514158455262073110e-03
-6.438540491657762871e-04
-1.590104530116635438e-03
-2.197561082105797640e-03
7.739773254231864649e-04
4.495007612552289790e-03
2.189865520469352553e-03
7.659470601945307872e-04
4.290791452643908863e-03
9.079939569824104764e-04
-1.199531344367175175e-03
-8.891948688781292198e-04
8.776848332893591670e-04
1.452868153745556822e-03
2.896851401992697576e-03
1.454929901828801511e-03
2.887542831271468972e-04
-4.606512086045143339e-03
2.832252667245005288e-03
-1.007286005501134086e-03
6.238300675790628760e-03
1.550939510192041702e-03
2.058050944215772046e-03
-1.706448968727805604e-03
-2.641445647290487455e-04
-1.475810881284434894e-03
-2.563912933608932681e-04
2.698948177785528894e-06
-3.275523148580583403e-03
1.267532306137305427e-03
3.663737981458172789e-03
-1.239767451833611233e-04
1.368399125682832809e-03
2.711373520248928567e-03
2.264181563157829490e-03
8.587548408625673849e-04
-3.874273305681972483e-03
-2.132389726999095632e-03
-1.183167398148227004e-03
2.353139205476154994e-04
1.931205053511946034e-03
1.292854078576552348e-03
2.877103843576127567e-03
-1.151996525111826817e-03
-1.158463606936609245e-03
1.158789145350567378e-04
3.042428200237707291e-03
-9.992516248302771905e-04
-1.766813938874758211e-03
6.604196897851747055e-04
3.390656375526755772e-04
-1.072308161855660066e-03
-2.126762301530729128e-03
-2.876473136939478471e-03
-3.048506584024513084e-03
3.141834961301733994e-04
3.068360453564006676e-03
1.535629325541950979e-03
-6.038048826174051550e-04
-5.968325487380833410e-04
-3.376175034319842030e-03
9.619947265768194673e-05
7.816827365437770472e-04
-4.848362145071349188e-04
-1.469915404849784580e-03
1.290688145207647027e-03
-1.158441414465202247e-03
-3.783564189507245294e-04
-7.454018843062269056e-04
1.891092423306902151e-03
-2.294499129827112360e-03
1.113678724599392097e-03
9.037144787452987358e-04
4.458980585456678446e-04
-4.459331469635241692e-04
6.181254170304966919e-04
-1.777135445412787382e-04
-1.387637788446681800e-03
-7.863115624175721907e-04
1.727101808725370997e-04
-1.609195723806106527e-03
-4.216700387250660884e-04
8.344545911108706363e-04
2.100796407793103799e-03
-1.075064559940077736e-03
7.344581336795350055e-04
-1.320984157558979192e-03
-5.673605117634775586e-04
6.353921227452406523e-04
2.412045933122939517e-04
7.898439289090282900e-04
-6.874227195494385118e-04
7.846742388392898059e-05
7.635853188720804346e-04
6.922611282016118747e-04
9.180932108893141838e-04
-6.135265391834359436e-04
3.044068552475283004e-04
-4.481512780484347394e-04
8.183617281438172481e-04
1.459978467195962161e-04
-5.115579066697695850e-04
8.709840806052678974e-04
-1.297774751095639913e-03
-1.017471376304026395e-03
-2.166293797131126531e-04
1.390825970030948897e-04
5.695112087183248255e-04
4.785064485597693680e-04
1.258366425999427052e-06
1.368264689333139727e-03
-4.104721460809604211e-04
-1.685948217630307486e-03
-6.039647732535550649e-04
-1.086086936143147372e-03
-2.680444013302311977e-04
-1.181595251621753509e-03
9.147759413377058594e-04
3.869419548981538966e-04
2.002543875654365715e-03
-4.025775807511943263e-03
2.042249340105662704e-03
1.636396176099086082e-03
4.301442035654244253e-04
2.495575362706352893e-04
-4.950809264115406437e-04
2.461369413222502800e-04
-1.340184819839853030e-03
4.949611858528189540e-04
2.385502643844653547e-04
-5.296380614634784312e-04
1.139831981724332663e-04
1.663023831388072988e-03
-4.133734466727853217e-04
5.325218589221065004e-04
1.061340852352308985e-03
5.288710973282085203e-04
-1.451728626455747089e-03
-2.301649830835256238e-04
6.268690443973484868e-04
-6.112496722003415203e-04
1.946166576180781514e-03
2.769843619446148261e-04
-1.201779298672245614e-03
-1.293041582680232605e-03
-1.590439056205793841e-04
9.080960714853219488e-04
-2.151970793044681910e-04
7.889306617927203122e-04
1.562578858311700590e-04
1.948316274433905138e-03
6.803453669049356386e-04
1.046554999203779012e-04
-2.557485073777782244e-04
1.018665640718669776e-04
-5.122098315197932484e-04
1.692587918305588479e-07
1.389702739358867137e-03
5.429523392526515533e-04
-4.416768049721470492e-04
1.621799115076954416e-03
-1.459016706226310875e-04
4.376464417471873092e-07
1.920108234352726584e-04
1.841478546286250953e-04
1.420886094384321053e-04
9.412331765814288195e-04
7.927918612090861881e-04
3.298473797148113802e-04
-8.750804333118114304e-04
1.093278026244522225e-03
-4.118608859209962891e-04
-8.923145340638098948e-05
6.684223715543869803e-04
1.385388273851524341e-03
-2.621188452486579988e-04
-5.638627953305821441e-04
1.735900146571811727e-04
4.323157870644130573e-04
8.622949298171861312e-04
5.085520821020322099e-04
4.036275304553352727e-05
5.865832911618547221e-04
1.094894246535092156e-03
2.486752150878212653e-04
2.074570177793882346e-04
-7.025623054449806146e-04
6.059014489134678660e-04
-1.464975839595722678e-03
4.444602247286065294e-04
-3.208262638689446736e-04
-1.330230966523186743e-03
3.935337618028014387e-05
-3.921796233988249529e-04
1.162982010803442870e-04
5.443254065357935444e-04
4.696752672837299983e-04
-2.251468850812746712e-04
5.268521801187508232e-04
7.157560505477762606e-04
-1.511891210144636734e-04
1.148975071227448469e-04
-4.448944203815379970e-04
-2.228339256588118616e-04
-2.196985669624509690e-04
2.206888194480429214e-04
4.715663275261162317e-04
-1.091004343458445243e-04
-1.774495856245288117e-04
8.850280370105671887e-04
5.253654685093841429e-04
3.468351607688769799e-04
1.369743380024648232e-04
6.278635043015776997e-04
-9.529143806981058701e-04
1.710278417326115911e-04
3.350991176688037352e-05
8.716272676573807781e-04
2.686501328843599805e-04
2.332987044127319762e-04
6.610383195255068248e-04
7.296932928925494149e-04
3.633989821097118262e-04
6.827768239078800278e-04
1.952796642210885840e-04
6.327672701306961403e-05
6.395856896929827070e-05
3.352100915735710569e-04
6.126813901009439363e-05
-1.612008023452250172e-05
1.541055830789630717e-04
6.692718133961732610e-04
7.969050018370538255e-04
2.764085773077997236e-04
9.759562349891647828e-04
6.222411866372684055e-04
3.257840503167365865e-04
3.596233548534582452e-04
6.050354732769322490e-05
1.503659036089252752e-04
4.968001510675735307e-04
1.336395169244022213e-03
2.611817500671267142e-04
2.854563127875705967e-04
1.004154183046003209e-03
-1.136070949226233166e-06
5.614253812011199991e-05
-1.399945739145006147e-04
4.653955529582657767e-04
-2.981401742786064812e-04
8.143443009899414614e-04
4.622108711280749566e-04
-5.316068406563391696e-05
2.943211308184466276e-04
7.812517839068090992e-04
6.390191884018353672e-04
-8.198275056115103109e-04
-4.751138991349989206e-04
4.698642976139762281e-04
8.557393777324469927e-04
4.634456102513453794e-04
3.268296191773565197e-04
-4.079975936576938625e-04
4.007017319576050389e-04
2.255883254489162251e-04
2.235875614778231376e-04
7.385890104854121252e-04
4.791479446119177506e-05
2.431629452044155578e-05
9.710132881337033472e-05
-2.437282033289593229e-04
2.214240011167972196e-05
4.568735046582398404e-04
-1.456493222037176191e-04
-9.615327489273442897e-05
-9.348420699034411003e-05
4.708198185815346752e-04
4.692727143665907186e-05
3.474579288681411667e-04
-6.926197389528101600e-05
4.493508826069659868e-05
9.013402149745664818e-05
4.491419381431693380e-04
-6.058252240064745508e-04
-3.082285111544584588e-04
-6.607722457674502906e-05
7.956727962684928546e-04
-1.092831900994119644e-04
3.107345801705662758e-04
4.386349901931035390e-04
3.013883877746030451e-04
5.838036699374706592e-04
-2.814327849454566948e-04
7.944386760963786020e-04
1.340732949271361898e-03
2.550397091226456222e-04
6.971558921416600016e-04
-1.262828656230573048e-04
-1.677956883133077605e-04
3.331283951230628758e-04
-2.659036975266298856e-04
-8.109103881990005328e-05
3.236290973585827040e-04
6.882572956192540723e-04
3.838427466715223159e-04
4.434629459198520941e-04
4.558279680301809828e-04
4.757245405163836732e-04
2.390788282292056945e-04
5.976862612559997675e-05
1.765559791983207681e-04
3.347420138827371513e-04
3.548635083681248525e-04
4.523039706971428739e-04
2.706960791547711282e-04
9.680239097198922564e-05
6.125893180109412287e-04
-2.670881408120021560e-04
3.828312549993330991e-04
1.016931247877839865e-06
5.030740006428394617e-04
8.637540206866774119e-04
1.775916444040609969e-05
3.188269347470070380e-04
2.069556815186991813e-04
1.692138821291510101e-04
9.252103941465931168e-05
-1.473241959384481389e-04
1.659313692319788346e-04
-2.919945619972779891e-04
4.362257354117467364e-04
-4.158128160483277576e-04
4.827699853339314433e-04
2.673777110038198508e-04
-5.254932164993308919e-05
1.232069014341518503e-04
2.294003487573777601e-04
1.585900261889615739e-04
4.056159839154021814e-04
-6.827706184798195202e-04
4.028982357618006568e-04
1.038491140788414674e-03
3.693019831264314403e-04
2.088343915005797034e-04
-5.229417603177522047e-05
-3.586865955888140405e-05
7.869295182632745408e-04
-1.525661115705481046e-04
9.191685585540978771e-04
-1.349708829910871660e-04
2.178714719169434451e-04
1.824770249540519351e-04
6.692442205136664001e-04
5.075858427249814453e-04
1.699805526822346157e-05
-1.315643191593785888e-04
6.041947703951588207e-07
6.255350873379989006e-04
-2.910664757771937194e-04
-2.252540098429681105e-04
9.713252414580300447e-05
1.770423665034941965e-04
5.320997311557190473e-04
1.748681271313633591e-04
7.714240947053959156e-04
1.668084365575338762e-05
2.184086340749194553e-04
4.383068446484531368e-04
6.187602302672642863e-05
-2.641778855411668590e-04
9.253527872185819605e-05
3.568562036179028256e-04
-2.539382336291666722e-05
-1.674328465359679440e-04
-3.780651219022699823e-04
3.948775262736677863e-04
2.929086198418640480e-07
-3.216082585626993287e-04
3.612080963623689458e-04
9.034177740704248919e-05
7.564391301886769226e-04
4.394818509710814451e-04
4.504644936346783153e-05
4.141670346087758135e-04
3.893741458258415306e-04
3.557808190964105834e-04
1.620280354926659770e-04
2.903941652064026877e-05
1.014877616552782347e-04
2.051400778402088653e-04
1.886773774588963292e-04
3.183604560542454827e-04
4.365638656203044268e-05
2.181882482251175088e-04
3.160429288780992147e-04
-2.963803293780856429e-05
3.319062357059038813e-04
1.420097411894002318e-05
1.467900943685203755e-05
7.124412620790882673e-05
5.113704531223340656e-04
6.950604460312712193e-04
7.132864370224848653e-04
8.319686585498007518e-05
1.799630038323142653e-04
3.034896921451840429e-04
3.050245486716979043e-04
2.322789156828606867e-04
-1.637528914321224275e-04
1.641986047796086380e-04
5.347418064853267988e-04
2.458558950737564424e-04
4.105094825094201508e-04
1.507534989510216376e-04
4.648975326807358696e-04
4.099439079938214762e-04
8.239702042375852725e-05
3.143037334167472449e-04
9.429010817965068276e-05
-1.637352202847962941e-04
4.284690985314418559e-04
-9.340197920861831999e-05
4.262258641865360989e-04
5.551032449457261788e-04
2.916202170824139781e-04
3.940715677339340990e-04
6.726380064714434235e-04
2.614476811848816598e-04
2.356053063643622695e-04
-6.498110859498049477e-05
3.257963403055458913e-04
1.842606553787064379e-04
4.569322978662573300e-04
3.280216315796988680e-04
3.126367902026545376e-04
4.278257384381020656e-04
6.943864328657558963e-04
2.169623668979240303e-04
5.476319187793573118e-04
2.678226173531312064e-04
4.090955969234465433e-04
2.403487201183785935e-04
3.148496226831258940e-04
4.917408149386052639e-04
2.761289845514997314e-04
3.012334264799488301e-04
6.906116612643536500e-04
6.391856866526761383e-04
3.880056258727418396e-04
4.122593577389210037e-04
3.633480286902209260e-04
3.782262485907085178e-04
3.248544566910880672e-04
3.230906634413860281e-04
3.454841239771384658e-04
6.481276826900570160e-04
2.332053973049344768e-04
3.914299115239120645e-04
1.098068784178457850e-04
6.582628624700911750e-04
7.184061374057807564e-04
2.548171524795910838e-04
4.723976172095617769e-04
-2.308706688967818665e-04
4.475933504413179276e-04
5.404047567950221289e-04
1.566790210045470688e-04
5.954817299176697358e-04
4.261309021007717826e-04
3.165580083014119537e-04
2.324184592265039610e-04
4.067381542983845291e-04
3.136081067371056415e-04
3.005243823962147208e-04
2.030617956828360653e-04
4.302417925592796964e-04
5.082512399386387644e-04
3.092815960840132128e-04
3.306558493010162449e-04
5.097545009180535222e-04
3.680586465295741729e-04
5.099597263055695483e-04
5.212539260838376046e-04
2.383272471121997724e-04
2.027493906985429961e-04
4.043208933073770767e-04
5.426538304929915801e-04
6.070103536924658901e-04
5.361921989767129328e-04
2.126771639823980104e-04
3.572594270438601697e-05
4.837741225932511093e-04
5.678383893787106781e-04
3.865949572810326333e-04
2.197384337215241659e-04
3.220644502633299828e-04
1.136810896788902070e-04
3.328881770268021681e-04
6.314189768501732520e-04
5.052340384312835678e-04
1.609608074928642720e-04
-1.950363191296138965e-04
4.931484115355812227e-04
-5.765227115108884900e-05
3.888981417501826527e-04
5.660034446309167695e-05
5.652659820207420709e-05
2.848679028640271481e-04
4.392134109509922410e-04
5.657449200089989657e-04
3.373220126961061228e-05
4.063587827422059052e-04
5.672654942390565388e-04
3.036795877201855652e-04
4.842279922034063472e-04
1.236205546929144430e-04
5.158519053355110993e-04
4.486739696894469220e-04
3.478625412568527573e-04
4.720435016406245542e-04
4.382579626266263620e-04
4.281186409810150200e-04
6.072765198275427911e-04
6.791804398305247969e-05
2.138467408576591141e-04
2.256735959009347901e-04
4.261373336944112851e-04
2.769656205904609666e-04
3.424128635624899093e-04
7.948317307633261195e-04
4.304336962551797352e-04
4.512581028870294169e-04
3.192606312597724575e-04
3.300532991654883544e-04
4.069632209632376564e-04
3.194738376167358682e-04
5.387787512781207254e-04
6.038795278989551093e-04
6.168080355758088400e-04
7.397747959578666833e-04
2.419419344091654060e-04
7.872528306682132545e-04
9.080758640240830159e-04
3.073114172041172269e-04
7.975103338404480966e-04
5.480915655016033432e-04
5.996532826831167283e-04
3.203980029099365106e-04
6.712730553489504749e-04
5.401393888895060199e-04
4.960512728569254877e-04
6.866974066191468837e-04
4.972602742984724104e-04
6.438004700167613333e-04
5.924219413432031331e-04
6.389763468203243880e-04
6.709210844505557022e-04
5.967514320064262572e-04
5.124671431316086276e-04
2.299652391732032403e-04
5.474083425375695852e-04
7.294555065338358731e-04
3.561457353853332889e-04
6.181262590549610600e-04
4.468114829352979006e-04
4.690060848950172332e-04
4.780743709969502192e-04
4.254054645232840525e-04
3.518352389177854529e-04
4.559276352361880469e-04
5.384090760701081132e-04
2.692591181705635494e-04
3.933187705864206593e-04
5.879775054935452950e-04
3.101298809726478847e-04
2.807667867292640935e-04
3.779328913719067731e-04
3.538544092263296525e-04
3.643764166703890783e-04
2.310377630595901682e-04
4.184145016627203800e-05
4.511157829858418325e-04
1.566969207208132359e-04
-4.175415894905252199e-05
1.888914511067127529e-04
1.256840053950411150e-04
1.466422574112952377e-04
4.078654111316844006e-04
5.035371700274455468e-04
3.458543449095487698e-04
2.938650884568077756e-04
2.740508113475796908e-04
3.288584730401404935e-04
3.607989525358518547e-04
2.335704329887128652e-04
4.720330904379181798e-04
1.613713067555210738e-04
5.375469273642935041e-05
4.363382348177591860e-04
2.985050427393005044e-04
1.602197861403316978e-04
3.195642398407357509e-04
3.714756291826444784e-04
5.426199854888419426e-04
2.545005925972914479e-04
-4.252759291982376779e-05
1.380057610901999686e-04
1.273640494742092166e-04
2.660973238723451451e-04
5.439618461457503950e-04
4.804513190621139264e-04
3.231733380795516356e-05
3.656520713696892943e-04
4.538568550024772242e-04
2.803216683890138831e-04
-2.157120060403936194e-05
3.407227590057045410e-04
1.484655480954343227e-04
2.079997294489577785e-04
4.111273347479160278e-04
2.169359231561204717e-04
-7.570808670168120865e-05
4.762457310738319296e-04
5.201891202748504120e-04
5.420572486341085182e-05
-1.739257286093447998e-04
2.942159284988157169e-04
2.200819223490263477e-05
3.074811136804861053e-04
1.328335317818099732e-04
2.869652485211891704e-04
5.092214525324273520e-04
3.011083819541091468e-04
4.524198976471693163e-05
3.574981475870357304e-04
1.451990321739535955e-04
3.712157980428251172e-04
4.946226561297226111e-04
3.710314753262296218e-04
3.608439722449294901e-04
2.936234380630904314e-04
-1.118801741034348850e-05
3.399103082147085736e-05
3.464697136805044162e-05
7.266762852895264791e-04
1.249109460378153280e-04
5.593620259201552251e-04
1.375158553806152977e-04
5.782816191240978433e-04
3.381074124256070465e-04
4.569473614796371042e-04
6.268364161618148345e-04
7.592165497639861288e-04
3.796136493202275763e-04
2.142052334430871534e-04
4.516105562612987090e-04
1.549723868445828626e-04
4.400296168690324560e-04
8.157300075658524292e-04
5.267868710398305489e-04
5.027231822183964634e-04
6.469678794153656438e-04
3.602030257973127658e-04
3.145574066510100427e-04
6.922695045564580514e-04
7.663912470866204255e-04
4.281536711027543332e-04
5.393989967195252349e-04
4.667331515340858894e-04
7.855655611309584349e-04
8.446593227056126574e-04
5.022270117978095295e-04
9.956751411206085905e-04
7.661114239010744908e-04
2.348580437403288029e-04
9.399468389793026865e-04
6.283710572694437089e-04
1.595826950606004833e-04
1.107281329728125553e-03
4.308453384943108813e-04
1.270241002003525896e-03
8.541793141030691247e-04
9.420014594679080927e-04
1.210414682479243626e-03
9.876456135138711023e-04
7.127770860385863536e-04
8.140091732346017720e-04
6.280059446718039458e-04
9.698237067179822863e-04
6.302748914593061169e-04
6.642296052417867146e-04
6.261459408117605718e-04
5.282801483673586589e-04
5.657190221110446667e-04
6.396200964649438126e-04
5.144891640477577185e-04
9.012314288506949236e-04
4.748992513914567859e-04
7.880069874374587887e-04
7.743902252945483343e-04
4.993480505418297719e-04
6.370499607010156936e-04
1.642463863002042806e-04
5.112954598529055947e-05
2.133346726379265325e-04
6.655477860316662449e-04
5.305049476788357976e-04
1.887429782486922734e-04
4.045893095422680233e-04
3.422373393156285561e-04
6.083719027465332545e-04
1.780665644400490340e-04
2.534331802620575164e-04
3.433723931645964655e-04
5.822629888234652235e-04
2.650185542305289322e-04
2.658018420661935463e-04
5.309396764440757954e-04
-2.658474691025911811e-04
-1.642459115553526413e-04
2.521764515718989122e-04
4.058646591872266431e-04
3.288230080518032622e-04
3.167322814393259077e-04
1.523908130804574779e-04
-1.249255601892836500e-05
3.039597335713264264e-04
6.333674011051770359e-05
4.072813370316924367e-04
3.671265632078048917e-04
3.045593970645614967e-04
-5.051227225715506681e-05
3.419655288947502712e-04
4.550102559262995711e-04
-1.257910854252144170e-04
2.401011487269535743e-04
2.651283240146404220e-04
2.522207385652258443e-04
6.213696714190231150e-04
2.661178912430759358e-04
4.297743169952744397e-04
3.913941535334222906e-04
5.043744547357003000e-04
4.565670459546991469e-04
4.060887207927662721e-04
5.975348581152261631e-04
3.705428593045247436e-04
4.828406021250982133e-04
4.715046764584574770e-04
2.496991832573225477e-04
4.623761566978122975e-04
1.375100659683778988e-04
2.137935084408066461e-04
4.641655644721218751e-04
3.131059936781995564e-04
3.875822216313926311e-04
2.153067996888988287e-04
2.787815764444513894e-04
5.961475509718274033e-04
3.412621982610963421e-04
4.676253641826331022e-04
5.046310576147200293e-04
3.930111837832105689e-04
3.912508647122478196e-04
2.271711914564305407e-04
2.760508523324286092e-04
4.018181097131853893e-04
3.243547991217778158e-04
5.470083509888573137e-04
6.940541541356622882e-04
2.099833992722646497e-04
1.988455042527933949e-04
3.351589724487014847e-04
-4.953231514734533287e-05
3.742334319535046147e-04
4.976222334112303126e-04
2.751497173650479838e-04
1.368034872147587291e-04
5.257976088026925518e-04
-2.459876189822189163e-05
-1.750754145230934628e-04
2.135968711127111323e-04
-1.004122967966682156e-04
2.534628585610191340e-04
-5.011693286124861523e-05
8.770309922089675452e-05
5.721361501123281654e-04
4.218138675153299119e-04
2.242208014664101297e-04
3.718193124997456024e-04
5.571095484994033082e-04
3.263774030277155126e-04
5.008525717244458704e-04
2.123448596504634697e-04
3.000155476661844770e-04
4.418650238445143608e-04
2.022823149417564295e-04
-3.891427067635157223e-05
1.788189678752662832e-04
1.404664265446455040e-04
1.402469962040879298e-04
-1.313680518663224754e-05
6.568221849212396105e-04
2.299135432358026066e-04
3.839882604986041842e-05
-1.277000072517796758e-04
3.582658697002901100e-04
3.841063592183741201e-04
1.595331281978182626e-07
5.139114347117754129e-05
3.850649509158585182e-05
4.620114955424317604e-04
2.562962132649255630e-04
2.442381197079814036e-04
4.481383501794761258e-04
2.974717935968162986e-04
7.726929224163268950e-05
-9.077379037470475077e-05
2.199350392405210845e-04
1.961729775738983684e-04
-1.189541501806803644e-04
4.350926886856240324e-04
6.599919369445389798e-05
1.588362896612664982e-04
3.822759837666577171e-04
5.007273747349211181e-04
1.580212336451837095e-04
-9.196914003847244941e-05
3.814684352855331911e-04
7.886758788002473284e-05
1.050459880040505427e-04
2.249245085862553481e-04
2.524611174855071567e-04
4.803082530943704226e-04
1.192513195144161380e-07
1.344802457359411984e-04
-1.353442949098943807e-04
2.160156794089284607e-04
-4.101754964794184855e-04
8.232856958857213774e-05
3.409842897558012348e-04
1.493184912655398948e-04
5.426641196180346822e-05
-6.832347592851941646e-05
3.566513535011054878e-04
-2.883268125152915295e-04
1.374165916456494278e-05
8.302061087040795643e-05
1.388581027576599159e-04
-2.244263106576815275e-04
3.795250341384323383e-04
3.104786049359357534e-04
1.418073155146624173e-04
4.986799393929563541e-04
4.301707061614038841e-04
1.004593798071589576e-04
2.031982231852472762e-04
2.466784529653903604e-04
1.307192764886514250e-04
2.913834812562796583e-04
2.332913479715042311e-04
2.484958128914375379e-04
2.043301389953103959e-04
2.212574236908671529e-04
1.035815063389433719e-04
2.371202861719498860e-04
2.968321731597809679e-04
5.217549529705408371e-04
-3.009040824554171662e-05
-1.224509684806448508e-04
9.176246162632780063e-05
4.700374511558829289e-05
5.000088702887394310e-04
-3.152150540669692007e-05
4.737091608386382528e-04
-1.542211748444104880e-05
1.908290577784981304e-04
1.748621505481553432e-04
2.601705727372119296e-04
-1.635802227869252224e-04
6.561581503825867018e-04
1.156774296896962968e-04
-6.640877814726964766e-05
3.352664793121588633e-05
2.009745168002617687e-04
4.855290913735575979e-04
1.680032344525996522e-04
6.678551213530823359e-05
1.742618358044434275e-05
1.686864219570234440e-04
7.386642730424244864e-04
7.515697399894437022e-07
3.510401669245896564e-04
-1.772282083058451254e-04
4.073251676184296011e-04
1.948607570307127898e-04
-1.247117209853040171e-04
-1.969916009243422809e-04
2.153954721269367553e-04
5.485706250170773471e-05
5.435669391348990718e-05
3.100956011396712223e-04
-2.007312169879920814e-04
6.086077281147013939e-04
7.360823346307756893e-05
2.966753578846128290e-04
7.524152305834954459e-07
1.419795338507192394e-07
5.510448799306252084e-04
9.027916397739141948e-04
-4.653685344591440088e-04
4.695187235547685495e-04
1.177459064779876616e-04
1.974607913501264835e-04
2.625950952402155781e-04
-2.223271024109810365e-04
4.267654486909208547e-04
8.124021886881264217e-05
3.454272056256914259e-04
6.075208815438869984e-05
2.047762453139944793e-04
6.791648513936874351e-04
3.311661040717871923e-04
3.731976171682654659e-04
5.201985077945519946e-04
9.441947505156117687e-04
1.893964627265936013e-04
-4.881280573181681149e-04
-1.068614344966255334e-04
1.721482334241627901e-04
-1.086385236731021275e-04
-3.033178213847012995e-04
8.675740420664574391e-05
-1.101076517548937829e-04
-1.540195703297193006e-04
2.913569755423406414e-04
2.454241935410568791e-04
1.062470315716960208e-03
4.547451396372457875e-05
2.250505285221183452e-04
4.307696818096914504e-04
-2.226239859365234153e-05
2.039766257241314715e-04
4.351553323232980612e-04
6.474869701856851133e-04
-2.336440966098763772e-04
2.294257720951106851e-05
2.630518677871192213e-04
4.826387574646936389e-04
2.418568181267774075e-05
1.202035383461826291e-04
3.274316910211990186e-08
-2.432692176143842470e-05
-2.506252701983313402e-05
-3.949795472866350111e-04
-6.726171475756094215e-04
-2.744059301766583266e-04
2.245006598891352329e-04
7.562195503884675267e-05
2.288426460022254427e-04
4.077574804834648296e-04
-1.026347820114917157e-04
-5.173190685384244323e-05
-5.170921579402234288e-04
3.916358538212314226e-04
-2.628769616771730027e-04
6.366279564199228214e-04
1.862547015676221213e-04
-2.394618777499116571e-04
-5.169362171152131358e-04
3.540016910374930710e-04
5.643289113420595304e-07
3.307358624084990218e-04
-2.717440692153264760e-05
3.647803311801854219e-04
4.844876565060419376e-04
5.789615474580303404e-05
-1.152729839258482305e-04
-2.600088778377543592e-04
-8.713355450250675766e-05
-2.644571890868034039e-04
5.951553049657166099e-05
-3.271193308883774717e-04
2.925054627020588159e-05
8.708188669373518589e-04
-4.627207221967936479e-04
3.095991587672662897e-04
5.955787153593902501e-04
1.101654771333312414e-03
4.409754638174794581e-04
-9.433162439343993513e-05
-3.534563470816362574e-04
5.846556345814251732e-04
-6.749453347896562129e-07
-5.573959221883901301e-04
6.517846149572826121e-05
2.317122197725052007e-04
2.318660677501002947e-04
2.676322540765887765e-04
1.078712363401857551e-03
-1.015641294761277142e-04
6.837469502510783951e-04
-3.775430152912900308e-04
4.896550194180122016e-04
8.865223465529875266e-04
3.606250199755735471e-05
3.951131874212624254e-04
7.151079814144330204e-05
-1.060142619953145489e-03
3.558477525616293973e-05
-2.966981591106501357e-04
-1.856099511695820533e-04
3.354119699262228115e-04
-5.993107380149865051e-04
1.130917537207474008e-04
-1.125651605758958728e-04
8.424813191243694672e-04
2.305492847527298365e-04
8.158466793893853070e-04
-1.720375736175566803e-03
1.209662416953921957e-04
1.130904615369297470e-03
-4.081549877672056847e-04
-6.197958930703295188e-04
-2.509633850704930591e-04
1.051061656565713959e-03
1.735884401518313427e-04
6.867568112729294325e-04
1.066969078420850403e-03
6.694327181802385562e-04
-8.466898576055366865e-04
6.727179862520730417e-04
8.991855018396524254e-05
4.557527486655309196e-05
-5.040353384976625252e-04
7.343862826142856645e-04
-4.679669569959723206e-05
7.793255052296353463e-04
1.370199265915312669e-03
-3.442151491790244769e-04
3.955727160158829911e-04
1.495749888237358929e-04
3.041030075158963376e-04
3.569729999333362699e-04
-2.072032166661972870e-04
7.867973318732368951e-04
1.518338370068015013e-03
1.229787617729538509e-03
1.194512438957451338e-03
8.775778241421127801e-04
-1.279826626680865154e-03
-6.655386160043309015e-04
2.852354420488179628e-04
-1.135002987355909732e-04
-3.454579256360053134e-04
-3.470290693437222797e-04
2.884194597166399093e-04
-6.972629919992550176e-04
3.557388640232677290e-04
2.056214465065699711e-03
3.651049306950074369e-04
1.177411735251515223e-03
2.446483351625705713e-03
-1.383944162042815597e-03
1.145560393432955380e-03
3.203771671731638201e-04
-8.460528916972838518e-04
-4.014285541511633309e-04
2.659981278706153923e-04
-1.414163578551249842e-03
1.079170701369092534e-03
1.071645934959472015e-03
-2.683953568097021672e-04
1.898562718627885186e-03
8.264614311569344965e-04
1.584457846330783719e-03
4.213582781191269446e-04
-6.382897473433308839e-04
2.849655050931694717e-04
1.864882240911724595e-03
2.598538745145759395e-03
1.561950432648012135e-03
-4.467088199622116606e-04
7.398863607411027173e-04
9.968043359137215408e-04
7.522885747478629003e-05
1.158585848651678615e-03
-7.778188746715048742e-05
7.759626822218546331e-05
1.326889490811921203e-03
8.070214402289122946e-05
1.111819861552531142e-03
2.254963662688851296e-03
-8.142359257026296352e-04
-1.785635894854235243e-03
8.212467969969045392e-04
1.896790551131352339e-03
1.367412839289135077e-03
1.894265831206944389e-06
1.622294255082519596e-03
-2.432064111885059218e-03
-8.913340040516897845e-04
-8.921110334322793353e-05
4.345538572977250200e-03
-2.509298489615668405e-03
-1.213091579387353108e-03
-9.388115393874688606e-05
-2.080221718614034751e-03
1.141464178073241069e-03
1.344361947104015303e-03
9.787800433625700759e-05
5.030104369675941853e-04
1.981089031851147322e-04
1.994668565008524239e-04
-5.013735535350222336e-04
7.138222999308805033e-04
1.992962134693183288e-03
-7.541477760192678761e-04
-9.749940987843358237e-04
2.492650367128718819e-03
-5.488397205734657719e-04
1.218768062636570474e-03
-1.153233687941868058e-04
4.787009964392948259e-04
3.698830848058920679e-04
-1.598562156535483347e-03
5.891032669449806393e-03
3.048314317467310137e-03
4.310178053122107854e-03
-8.755044562188391130e-04
-1.407320379226636086e-03
1.546422483834837634e-03
-1.277213321068790990e-04
-7.905087428188033085e-04
-1.047239168496535890e-03
-7.983842091405400285e-04
1.055424546428253892e-03
-6.864351516805744556e-04
4.038214276290223378e-03
1.954881066731380731e-03
3.957350332551420533e-03
-2.371071845191940509e-03
1.188271759612039577e-03
2.551926940987413791e-03
-1.063981608161244756e-03
-1.508769346301939410e-04
-1.065647916252514234e-07
3.796233208018166914e-03
2.261737958079864351e-03
1.592971413279299121e-04
7.990878606648743046e-04
-5.166497721844385410e-03
-3.276167606158660560e-04
1.169825184033629036e-03
1.194866046437673092e-03
3.423788434194916658e-03
5.111163980166604295e-03
3.481305237438918430e-03
-1.932681327810257133e-03
-3.487424160657174991e-04
-5.380827906975905756e-04
-9.064780098882235446e-04
-4.952740074212595885e-03
2.594735220328634601e-03
2.614227478879662704e-03
1.823823109953484004e-04
-9.402264512684674249e-04
-1.867058014375201982e-03
-5.095771982271996188e-03
-2.819457782611460486e-03
1.912290622508952022e-04
-3.047656217152190043e-03
-5.625172790599340233e-04
3.593360859853616997e-03
2.721019829751289247e-03
-2.703801938629898666e-03
-5.737219865949076767e-04
-5.829148231452349616e-03
-1.736159155604340100e-03
3.712658420422180333e-03
3.491603643464903563e-03
-1.237300657831391995e-03
-4.593952035197252336e-03
5.433579598162921118e-03
-2.380740701652213440e-03
-8.043433834010736347e-03
7.295886806122300547e-03
3.955471075103541775e-03
1.956477680404539437e-03
5.304189103783125275e-03
2.302208998488666780e-03
-5.659049944899187737e-03
-2.959974824377135764e-03
-2.186932528671480121e-04
2.654446181666574121e-03
-1.897617162946959191e-03
-5.270255596502936186e-03
-3.865951412404488446e-03
-5.067685847092419371e-03
2.974844856284946520e-03
1.244230831139081853e-03
-2.968949456872752544e-03
3.987027427676905801e-03
2.497568261866913060e-03
-9.899490458413308987e-04
4.815219227433073165e-03
-5.081409081295733005e-04
-2.385181295599333312e-03
-1.323251572860676545e-03
3.187636516678965005e-03
-2.680486364725349034e-03
3.446014429772258861e-03
6.651264881150371899e-03
2.719077732964616384e-03
2.352993713690426040e-03
-6.001959932114912235e-04
-1.164010019618036407e-03
7.869047676573984879e-03
-5.297093687150896194e-03
-4.766028724045769799e-03
-3.202709638233606354e-03
1.678464094349071156e-07
-1.099940984419067389e-02
7.555774794575663422e-03
-4.724751860677471257e-03
-1.896036357861715553e-03
5.791066791903375435e-03
-6.155954773680333281e-03
-3.610148503685178725e-03
6.339712131579394901e-03
6.379466569442988726e-03
7.982033619960273579e-03
3.078098297177320544e-03
4.402601641670176973e-03
3.566100495369086028e-03
5.708811232348959784e-03
-9.555786520307021567e-03
-2.559851655321332929e-03
3.060764878556369254e-03
-9.534143375883413069e-03
1.095512494023783128e-03
1.810769082716310414e-03
6.457804532744115464e-03
1.940941543186244095e-03
-1.172434616255634866e-02
7.293264509816157429e-04
-3.231802966444754827e-04
-1.189391096774955123e-02
3.510646475571842402e-03
-4.928082767438357083e-03
1.320654852635973556e-02
1.225845259893447101e-02
4.935426011547358258e-03
1.597363550883355073e-03
-2.418438932936586242e-03
1.564904548420412806e-03
-4.892022644997528688e-03
1.367006533505846742e-02
2.839974317936086630e-03
1.098703982086610478e-02
2.974664756650607315e-03
9.186150195233340476e-03
1.201134415053417386e-02
6.951435818188736113e-03
-8.922345488311630643e-03
8.259827232559874971e-03
1.800175369232448431e-03
-4.483778649704484769e-04
3.181386427609852498e-03
7.057596004284112309e-03
7.711268072340161928e-03
1.137803743514945176e-02
-4.561223596836063744e-03
2.713495496079468099e-03
1.201005538679048371e-02
8.024736692016866749e-03
1.451210301854137866e-02
-2.781421309409322449e-03
2.266177038186436513e-03
-6.801591463027475797e-03
1.310198953991700789e-03
-1.684047836337160264e-02
-6.619548723505945531e-03
-7.506144565608009397e-03
1.633323267189542086e-02
-6.033681246557940671e-03
2.348013790274142056e-03
1.321736942855694132e-02
7.652774795834022155e-03
1.041265819483955246e-02
-2.311335883137506566e-03
-7.172703164154802923e-04
-2.888107525364257307e-03
9.261210619188220850e-04
8.036728514962383427e-03
9.233080250624475446e-03
-9.339623982249856127e-03
-8.825270522326233991e-03
9.221543047722569183e-04
-5.771975880654482867e-03
5.617549054163313918e-03
7.383277467743594447e-03
8.465865954822685696e-03
-7.267956372972112292e-03
-2.095949007271192058e-02
5.228208382263364006e-03
7.426775171605476400e-03
-4.942555563055560678e-04
-1.571551375280652585e-02
4.483642817203606357e-03
7.083468976433146894e-03
1.420271446469654163e-02
-2.014981382437007300e-03
-3.618634749278826397e-03
7.914963165210932294e-03
-4.647197214684858912e-03
-9.749440219223092646e-03
-2.062431273779121756e-03
2.012989071472254081e-03
1.512963320037718747e-03
1.094336343931355841e-03
4.940704346579497062e-04
2.572866248562820975e-03
3.566897921929199078e-03
-7.469304700723912449e-03
5.570922483680599765e-03
-4.730427003811353732e-04
5.165119199822208176e-04
6.004588561388907522e-03
1.390882485417231293e-02
1.040085779751225665e-03
-3.540583404459379975e-03
-1.336483938712353450e-02
-1.204055867845048658e-02
-8.327425519275209048e-03
-5.981345595045387854e-03
-7.055481915181740886e-03
2.500678148079286782e-03
2.606554073228506234e-03
-5.134906970155452346e-03
-2.524549526885718712e-03
5.749385467374567085e-03
8.355575602917544517e-03
8.176082231698921648e-03
1.080502422411022852e-02
-1.016307303247646933e-02
1.188448373047016129e-02
5.710524896385271373e-03
1.048983325157932904e-02
-1.051918402517941064e-03
-2.160437580949865766e-02
1.456222079999225372e-02
-2.108856783285371558e-03
1.078436172630328413e-02
-9.669220140933649371e-03
5.914200836969330313e-03
6.696246472570778832e-03
-3.837458353941037258e-03
-4.286234733727542143e-03
4.986570391471810762e-03
-2.008429075028497074e-02
3.803305448662933075e-03
5.735357079591681291e-03
1.436085625425774850e-02
-1.027245581873740057e-02
-6.479215491838698215e-03
-7.301820409683948757e-03
-1.323832911894235256e-02
3.499454514819026751e-03
-3.704435049455521989e-05
-1.199125650813227459e-02
-4.334390735828446382e-03
3.861029780549816819e-03
5.434849354407146269e-03
1.293800661266368904e-02
3.335610333690670719e-03
2.659683158064460318e-03
7.361235604186553046e-03
1.886499377406250857e-02
