# Supplementary material for: Elevated concentrations cause upright alpha-synuclein conformation at lipid interfaces
Source: Nat Commun. 2023 Sep 18;14:5731. doi: 10.1038/s41467-023-39843-1 (PMC10507035; doi:10.1038/s41467-023-39843-1)
Supplement: Supplementary file 3 — Source Data [file 41467_2023_39843_MOESM3_ESM.zip › Source Data file/FigureS5/B2/Fig.S5 B2.txt]

Distance	Height
nm		nm
0		2.99019
6.89522		3.21073
13.79044	3.17733
20.68566	3.11815
27.58087	3.15821
34.47609	3.37963
41.37131	3.3385
48.26653	3.22874
55.16175	3.21288
62.05697	3.19555
68.95219	3.21403
75.84741	3.3055
82.74262	3.17258
89.63784	3.16547
96.53306	3.21343
103.42828	3.15769
110.3235	3.16645
117.21872	3.3152
124.11394	3.31775
131.00916	3.12625
137.90437	3.15638
144.79959	3.05433
151.69481	2.99939
158.59003	3.0629
165.48525	3.03778
172.38047	3.29589
179.27569	3.70615
186.17091	3.68632
193.06613	3.82657
199.96134	4.1599
206.85656	4.73468
213.75178	6.86407
220.647		8.70724
227.54222	8.34952
234.43744	7.11105
241.33266	5.31423
248.22788	4.00578
255.12309	3.3483
262.01831	3.18754
268.91353	3.32558
275.80875	3.60188
282.70397	4.02755
289.59919	4.14366
296.49441	4.05715
303.38963	3.73124
310.28484	3.26611
317.18006	3.47606
324.07528	3.68791
330.9705	3.87256
337.86572	3.77765
344.76094	3.455
351.65616	3.41509
358.55138	3.32127
365.44659	3.40137
372.34181	3.53343
379.23703	3.67554
386.13225	4.25196
393.02747	4.16461
399.92269	4.08092
406.81791	3.31795
413.71312	4.97492
420.60834	7.88288
427.50356	8.97986
434.39878	9.0721
441.294		8.14117
448.18922	6.68747
455.08444	2.64379
461.97966	0.50694
468.87487	0.03459
475.77009	0.24348
482.66531	0.05302
489.56053	0.09874
496.45575	0
503.35097	0.13469
510.24619	0.17117
517.14141	1.25973
524.03662	5.04454
530.93184	6.29822
537.82706	6.95125
544.72228	7.19138
551.6175	6.46651
558.51272	4.93887
565.40794	3.93798
572.30316	3.83688
579.19837	3.63024
586.09359	3.57644
592.98881	3.60646
599.88403	3.48813
606.77925	3.60927
613.67447	3.69291
620.56969	3.7192
627.46491	3.62955
634.36012	3.61725
641.25534	3.73965
648.15056	3.55666
655.04578	3.56557
661.941		3.52073
668.83622	3.6626
675.73144	3.84519
682.62666	4.29019
689.52187	6.34412
696.41709	10.20095
703.31231	11.70552
710.20753	12.14126
717.10275	12.06962
723.99797	10.6714
730.89319	8.01185
737.78841	4.23535
744.68362	4.15864
751.57884	4.34223
758.47406	4.17435
765.36928	3.80137
772.2645	3.58343
779.15972	3.68873
786.05494	3.7596
792.95016	3.84454
799.84537	3.64399
806.74059	3.67968
813.63581	3.68084
820.53103	3.87279
827.42625	3.80324
834.32147	3.9704
841.21669	3.98135
848.1119	4.14198
855.00712	4.07483
861.90234	3.9857
868.79756	3.82633
875.69278	3.7238
882.588		3.72427
889.48322	3.60848
896.37844	3.59087
903.27365	3.69385
910.16887	3.63143
917.06409	3.40198
923.95931	3.46022
930.85453	3.46434
937.74975	3.4997
944.64497	3.55658
951.54019	3.57101
958.4354	3.44167
965.33062	3.62142
972.22584	3.4893
979.12106	3.40359
986.01628	3.48622
992.9115	3.5546
