# Supplementary material for: Elevated concentrations cause upright alpha-synuclein conformation at lipid interfaces
Source: Nat Commun. 2023 Sep 18;14:5731. doi: 10.1038/s41467-023-39843-1 (PMC10507035; doi:10.1038/s41467-023-39843-1)
Supplement: Supplementary file 3 — Source Data [file 41467_2023_39843_MOESM3_ESM.zip › Source Data file/FigureS5/B3/Fig.S5 B3.txt]

Distance	Height
nm		nm
0		0.09484
6.90026		-0.0357
13.80051	-0.01667
20.70077	0.06155
27.60102	0.11031
34.50128	0.09607
41.40154	-0.06934
48.30179	-0.04714
55.20205	0.11837
62.10231	0.01959
69.00256	-0.0806
75.90282	0.12081
82.80307	0.21809
89.70333	1.54563
96.60359	3.46686
103.50384	4.49551
110.4041	5.02451
117.30436	5.14424
124.20461	4.92414
131.10487	4.83901
138.00512	4.62296
144.90538	3.73667
151.80564	1.72709
158.70589	0.37704
165.60615	-0.07068
172.50641	-0.15901
179.40666	0.18524
186.30692	0.12227
193.20717	-0.11727
200.10743	-0.17295
207.00769	-0.11019
213.90794	-0.08011
220.8082	-0.03554
227.70846	0.01238
234.60871	-0.12837
241.50897	0.04239
248.40922	-0.03343
255.30948	0.24764
262.20974	-0.02924
269.10999	-0.06173
276.01025	-0.01268
282.91051	-0.08198
289.81076	-0.05268
296.71102	-0.00992
303.61127	-0.05528
310.51153	0.166
317.41179	0.2001
324.31204	0.01121
331.2123	0.00493
338.11255	0.0524
345.01281	0.09509
351.91307	0.17455
358.81332	0.09833
365.71358	-0.01228
372.61384	-0.093
379.51409	0.13944
386.41435	0.10031
393.3146	0.00435
400.21486	-0.04724
407.11512	-0.12715
414.01537	0.01707
420.91563	0.07734
427.81589	-0.18614
434.71614	-0.08903
441.6164	-0.08537
448.51666	-0.14023
455.41691	-0.02579
462.31717	-0.12784
469.21742	-0.14005
476.11768	0.03637
483.01794	0.14574
489.91819	2.19792
496.81845	4.37606
503.71871	4.62834
510.61896	4.87179
517.51922	4.83068
524.41947	4.88509
531.31973	4.86585
538.21999	4.88663
545.12024	4.80506
552.0205	4.69217
558.92075	4.06016
565.82101	1.98988
572.72127	0.55741
579.62152	0.24372
586.52178	0.03051
593.42204	0.1027
600.32229	0.07718
607.22255	0.04699
614.1228	0.23411
621.02306	0.05055
627.92332	0.05742
634.82357	-0.00531
641.72383	-0.01346
648.62409	0.154
655.52434	-0.02994
662.4246	-0.11776
669.32485	0.03212
676.22511	0.24184
683.12537	-0.02438
690.02562	0.06619
696.92588	0.02482
703.82614	0.04096
710.72639	0.07867
717.62665	-0.01723
