# Supplementary material for: Elevated concentrations cause upright alpha-synuclein conformation at lipid interfaces
Source: Nat Commun. 2023 Sep 18;14:5731. doi: 10.1038/s41467-023-39843-1 (PMC10507035; doi:10.1038/s41467-023-39843-1)
Supplement: Supplementary file 3 — Source Data [file 41467_2023_39843_MOESM3_ESM.zip › Source Data file/FigureS5/D3/20220226 aS Line profile ╬▓.txt]

# File Format = ASCII
# Created by SPIP 6.7.8.0 2022-03-18 00:02
# Original file: C:\Desktop\Data\Additional Data\Tobias\20220226 tobias\DPPG+aS\20220226 aS.0_00017.spm
# forcecurve = 0
# points   = 79
# X-Axis: nm; Y-Axis: nm
# xlabel = 
# ylabel = 
# length = 1535.55823
# offset = 767.779114
# description =0:
# Start of Data:
# x-phys	 y-val
#------------------------------
          0	0.167933077	
 19.6866439	0.0257642269	
 39.3732879	0.201361537	
 59.0599318	-0.0812827051	
 78.7465758	0.170449823	
 98.4332197	0.212028891	
 118.119864	0.0044824183	
 137.806508	0.152294427	
 157.493152	0.326827735	
 177.179795	-0.0474502854	
 196.866439	-0.200073391	
 216.553083	-0.00632961094	
 236.239727	0.0137950629	
 255.926371	0.0188112333	
 275.613015	-0.0168725625	
 295.299659	0.140004635	
 314.986303	 0.21297276	
 334.672947	-0.921448767	
 354.359591	-1.62448466	
 374.046235	 -1.6353097	
 393.732879	 -1.5982219	
 413.419523	-1.72233021	
 433.106167	-1.54519737	
 452.792811	-1.50270998	
 472.479455	-1.62850165	
 492.166099	-1.45792305	
 511.852743	-1.67769015	
 531.539386	-1.60095811	
  551.22603	-1.69191754	
 570.912674	-1.52932119	
 590.599318	-1.17246783	
 610.285962	-0.830370426	
 629.972606	-0.902387202	
  649.65925	-0.874553144	
 669.345894	-0.846515417	
 689.032538	-0.932209432	
 708.719182	-0.656718314	
 728.405826	-0.693927646	
  748.09247	-0.638355613	
 767.779114	-0.549298525	
 787.465758	-0.741478682	
 807.152402	-0.823531985	
 826.839046	-0.731387436	
  846.52569	-0.780228615	
 866.212333	-0.897590935	
 885.898977	 -1.0365206	
 905.585621	-0.886944234	
 925.272265	-0.96288842	
 944.958909	-1.01749611	
 964.645553	-0.752670944	
 984.332197	-0.835532486	
 1004.01884	-0.802216887	
 1023.70549	-0.844325781	
 1043.39213	-0.886770725	
 1063.07877	-0.622148514	
 1082.76542	-0.514355421	
 1102.45206	-0.614613593	
  1122.1387	-0.896588504	
 1141.82535	-1.04473829	
 1161.51199	-0.832524538	
 1181.19864	-0.923628867	
 1200.88528	-1.09508038	
 1220.57192	-1.23840094	
 1240.25857	-0.364269793	
 1259.94521	0.0124361292	
 1279.63186	 0.14891991	
  1299.3185	-0.129098117	
 1319.00514	-0.012938723	
 1338.69179	  0.1161808	
 1358.37843	0.224819064	
 1378.06508	0.182546109	
 1397.75172	-0.0230017677	
 1417.43836	0.0075616315	
 1437.12501	0.187679976	
 1456.81165	0.190108418	
  1476.4983	0.133178174	
 1496.18494	-0.0998604298	
 1515.87158	0.142864496	
 1535.55823	0.243709981	
