# Supplementary material for: Elevated concentrations cause upright alpha-synuclein conformation at lipid interfaces
Source: Nat Commun. 2023 Sep 18;14:5731. doi: 10.1038/s41467-023-39843-1 (PMC10507035; doi:10.1038/s41467-023-39843-1)
Supplement: Supplementary file 3 — Source Data [file 41467_2023_39843_MOESM3_ESM.zip › Source Data file/FigureS5/B1/Fig.S5 B1.txt]

Distance	Height
nm		nm
0		0.10141
6.85706		-0.12441
13.71412	0.12319
20.57118	0.07507
27.42824	-0.23951
34.28529	0.07422
41.14235	-0.02622
47.99941	-0.03874
54.85647	0.54762
61.71353	1.52783
68.57059	1.64236
75.42765	1.62103
82.28471	1.65833
89.14176	1.59766
95.99882	1.69335
102.85588	1.92438
109.71294	1.96887
116.57		2.15177
123.42706	2.78631
130.28412	3.34358
137.14118	3.42831
143.99823	3.19072
150.85529	3.49383
157.71235	3.51991
164.56941	3.3504
171.42647	3.57734
178.28353	3.75089
185.14059	3.54327
191.99765	3.54526
198.85471	3.49896
205.71177	3.57854
212.56882	3.42434
219.42588	3.40172
226.28294	3.63091
233.14		3.69997
239.99706	3.40616
246.85412	3.69124
253.71118	4.05159
260.56824	4.35559
267.42529	4.71077
274.28235	4.47175
281.13941	3.97879
287.99647	3.60646
294.85353	3.41418
301.71059	3.56969
308.56765	3.4114
315.42471	3.39924
322.28177	3.49461
329.13882	3.4351
335.99588	3.45208
342.85294	3.34292
349.71		3.54296
356.56706	3.43797
363.42412	3.47224
370.28118	3.37248
377.13824	3.65825
383.99529	3.65917
390.85235	4.10873
397.70941	4.31359
404.56647	4.25441
411.42353	4.44697
418.28059	4.29848
425.13765	3.93208
431.99471	4.29796
438.85177	4.0129
445.70882	3.4842
452.56588	3.49651
459.42294	3.35028
466.28		3.4605
473.13706	3.42107
479.99412	3.40989
486.85118	3.43199
493.70824	3.44523
500.56529	3.57749
507.42235	3.47188
514.27941	3.38642
521.13647	3.48017
527.99353	3.47317
534.85059	3.44724
541.70765	3.47815
548.56471	3.36109
555.42177	3.4347
562.27882	3.37322
569.13588	3.61513
575.99294	3.52586
582.85		3.71789
589.70706	4.03694
596.56412	4.53398
603.42118	4.52822
610.27824	4.3674
617.13529	4.5029
623.99235	4.64539
630.84941	4.69735
637.70647	4.58118
644.56353	4.28269
651.42059	3.99995
658.27765	3.55602
665.13471	3.38505
671.99176	3.60345
678.84882	3.51799
685.70588	3.46463
692.56294	3.43581
699.42		3.59453
706.27706	3.82769
713.13412	3.75611
719.99118	3.65395
726.84824	3.58693
733.70529	3.4842
740.56235	3.40957
747.41941	3.34929
754.27647	3.32767
761.13353	3.50601
767.99059	3.38229
774.84765	3.42436
781.70471	3.76091
788.56177	3.58998
795.41882	3.53618
802.27588	3.54366
809.13294	3.53592
815.99		3.49523
822.84706	3.28193
829.70412	3.47381
836.56118	3.89219
843.41824	4.07077
850.27529	4.11214
857.13235	3.88696
863.98941	3.68029
870.84647	3.40948
877.70353	3.23138
884.56059	2.40529
891.41765	1.94845
898.27471	1.8961
905.13176	1.72149
911.98882	1.69711
918.84588	1.9052
925.70294	1.84875
932.56		1.87753
939.41706	1.90764
946.27412	1.88625
953.13118	1.86219
959.98824	1.80946
966.84529	1.7127
973.70235	1.84805
980.55941	1.65571
987.41647	1.88253
994.27353	1.84667
1001.13059	1.80121
1007.98765	1.64873
1014.84471	1.6945
1021.70177	1.89551
1028.55882	1.54605
1035.41588	1.75114
1042.27294	1.90449
1049.13		1.82241
1055.98706	1.69785
1062.84412	1.62727
1069.70118	1.80222
1076.55824	1.76262
1083.41529	1.78854
1090.27235	1.65098
1097.12941	1.94702
1103.98647	1.855
1110.84353	1.83692
1117.70059	1.7735
1124.55765	1.80898
1131.41471	1.7496
1138.27177	1.78358
1145.12882	1.77261
1151.98588	1.6963
1158.84294	1.93473
1165.7		1.78194
1172.55706	1.77557
1179.41412	1.78847
1186.27118	2.0179
1193.12824	1.9424
1199.98529	1.66173
1206.84235	1.76052
1213.69941	1.15596
1220.55647	0.71828
1227.41353	0.12918
1234.27059	0.17615
1241.12765	-0.15188
1247.98471	0.10246
1254.84177	-0.07352
1261.69882	0.12147
1268.55588	-0.0483
1275.41294	0.04014
1282.27		0.12825
1289.12706	0.20872
1295.98412	-0.13785
1302.84118	-0.04912
1309.69824	-0.10191
1316.55529	-0.01704
1323.41235	-0.14815
