# Supplementary material for: Elevated concentrations cause upright alpha-synuclein conformation at lipid interfaces
Source: Nat Commun. 2023 Sep 18;14:5731. doi: 10.1038/s41467-023-39843-1 (PMC10507035; doi:10.1038/s41467-023-39843-1)
Supplement: Supplementary file 3 — Source Data [file 41467_2023_39843_MOESM3_ESM.zip › Source Data file/FigureS5/C3/20220226 DPPG Line profile.asc]

# File Format = ASCII
# Created by SPIP 6.7.8.0 2022-03-18 00:02
# Original file: C:\Desktop\Data\Additional Data\Tobias\20220226 tobias\DPPG\20220226 DPPD.0_00001.spm
# forcecurve = 0
# points   = 76
# X-Axis: nm; Y-Axis: nm
# xlabel = 
# ylabel = 
# length = 1471.11096
# offset = 735.555481
# description =0:
# Start of Data:
# x-phys	 y-val
#------------------------------
          0	-0.08701545	
 19.6148128	0.0090572238	
 39.2296257	0.109103501	
 58.8444385	0.195169508	
 78.4592513	0.147523522	
 98.0740641	0.0488610268	
 117.688877	0.000964045525	
  137.30369	-0.0747632384	
 156.918503	-0.00912594795	
 176.533315	0.0279495716	
 196.148128	0.0141673088	
 215.762941	-0.00473356247	
 235.377754	-0.0585295558	
 254.992567	0.0595759153	
  274.60738	0.0024266839	
 294.222192	0.00405722857	
 313.837005	0.0884309411	
 333.451818	0.0392072201	
 353.066631	-0.00782084465	
 372.681444	-0.0241542459	
 392.296257	0.00828921795	
 411.911069	-0.00246667862	
 431.525882	0.0131521821	
 451.140695	0.0378257036	
 470.755508	0.0893399715	
 490.370321	0.0875408053	
 509.985133	0.00914275646	
 529.599946	0.135705054	
 549.214759	0.106058598	
 568.829572	0.0540193319	
 588.444385	0.0610526204	
 608.059198	0.0855214596	
  627.67401	-0.0271211863	
 647.288823	-0.00610470772	
 666.903636	0.0904906988	
 686.518449	0.182989419	
 706.133262	 0.13741684	
 725.748075	0.086096108	
 745.362887	0.253581911	
   764.9777	0.421029419	
 784.592513	0.520291507	
 804.207326	0.971019804	
 823.822139	 1.73160696	
 843.436951	 1.67603815	
 863.051764	  1.6289072	
 882.666577	 1.61136138	
  902.28139	 1.61560702	
 921.896203	 1.63482881	
 941.511016	 1.69536448	
 961.125828	 1.59460115	
 980.740641	 1.61746669	
 1000.35545	 1.61595333	
 1019.97027	 1.68340492	
 1039.58508	 1.63140774	
 1059.19989	 1.61822712	
 1078.81471	 1.70944118	
 1098.42952	 1.69191182	
 1118.04433	 1.60258532	
 1137.65914	 1.54892826	
 1157.27396	 1.49585927	
 1176.88877	 1.48660707	
 1196.50358	 1.62870479	
  1216.1184	 1.60892332	
 1235.73321	 1.60763562	
 1255.34802	 1.63222635	
 1274.96283	 1.58402348	
 1294.57765	 1.60714364	
 1314.19246	 1.64750743	
 1333.80727	 1.68415928	
 1353.42208	 1.69319642	
  1373.0369	 1.57887173	
 1392.65171	 1.53820503	
 1412.26652	 1.54685891	
 1431.88134	  1.5606482	
 1451.49615	 1.65124643	
 1471.11096	 1.67471457	
