# Supplementary material for: Elevated concentrations cause upright alpha-synuclein conformation at lipid interfaces
Source: Nat Commun. 2023 Sep 18;14:5731. doi: 10.1038/s41467-023-39843-1 (PMC10507035; doi:10.1038/s41467-023-39843-1)
Supplement: Supplementary file 3 — Source Data [file 41467_2023_39843_MOESM3_ESM.zip › Source Data file/FigureS14/A/SSP.txt]

-8.510000000000000203e-03
1.744000000000000064e-02
1.063500000000000001e-01
-2.129999999999999949e-03
1.333999999999999943e-02
-2.836999999999999938e-02
2.587000000000000063e-02
4.630999999999999700e-02
2.632999999999999924e-02
-1.235999999999999946e-02
-4.580999999999999656e-02
-3.384000000000000202e-02
-4.899999999999999842e-04
1.810000000000000150e-02
1.528999999999999977e-02
-1.388999999999999957e-02
7.434000000000000330e-02
3.454000000000000126e-02
-6.673999999999999377e-02
2.363000000000000170e-02
-1.195000000000000055e-02
-1.930000000000000075e-03
2.108000000000000151e-02
-1.478999999999999933e-02
5.009999999999999870e-02
5.299000000000000238e-02
8.750000000000000833e-03
1.810000000000000150e-02
3.400000000000000244e-04
-1.639999999999999965e-03
-3.079999999999999839e-03
4.157999999999999891e-02
-1.299999999999999940e-02
8.699999999999999400e-03
-2.119999999999999923e-03
-3.346999999999999975e-02
-1.289000000000000042e-02
-1.976999999999999938e-02
-1.569999999999999998e-03
5.807999999999999968e-02
1.915999999999999995e-02
-1.740999999999999839e-02
4.123000000000000276e-02
8.529999999999999388e-03
1.734000000000000125e-02
1.264999999999999979e-02
4.333000000000000046e-02
3.728999999999999676e-02
1.166000000000000023e-02
1.730999999999999900e-02
-4.118999999999999745e-02
3.939999999999999752e-02
1.727000000000000063e-02
-2.604000000000000065e-02
3.382999999999999896e-02
-1.611999999999999891e-02
-3.569999999999999823e-03
-1.765999999999999862e-02
5.908999999999999669e-02
6.522999999999999632e-02
1.238999999999999997e-02
-1.932000000000000037e-02
2.525000000000000161e-02
-4.442999999999999727e-02
-5.449999999999999983e-03
2.534000000000000141e-02
-1.260000000000000009e-02
-4.380000000000000213e-03
5.300000000000000024e-03
6.214999999999999691e-02
1.961999999999999855e-02
9.679999999999999369e-03
1.201999999999999943e-02
3.182999999999999718e-02
3.081000000000000058e-02
2.944000000000000089e-02
-3.128000000000000225e-02
5.590000000000000351e-03
-3.978000000000000286e-02
2.506999999999999854e-02
7.490000000000000130e-03
2.111000000000000029e-02
-8.970000000000000542e-03
1.260000000000000052e-03
9.379999999999999449e-03
2.077999999999999986e-02
-2.909999999999999826e-03
1.260999999999999968e-02
2.177000000000000116e-02
1.000000000000000021e-02
1.757999999999999841e-02
3.003000000000000114e-02
1.703000000000000000e-02
-1.760000000000000063e-03
7.210000000000000263e-03
6.960000000000000041e-03
1.371999999999999956e-02
1.080000000000000057e-02
1.204999999999999995e-02
-5.629999999999999588e-03
1.139999999999999954e-03
1.209999999999999921e-03
-1.309999999999999967e-03
3.191000000000000086e-02
-6.510000000000000162e-03
-1.723999999999999838e-02
2.205000000000000016e-02
3.769999999999999914e-03
1.614000000000000157e-02
-7.749999999999999944e-03
8.400000000000000348e-04
-5.479999999999999628e-03
8.659999999999999296e-03
-1.255999999999999998e-02
-1.696999999999999897e-02
1.179999999999999973e-02
1.789999999999999925e-03
6.870000000000000238e-03
5.660000000000000100e-03
-5.950000000000000427e-03
1.839999999999999969e-02
1.603999999999999870e-02
9.280000000000000054e-03
-7.729999999999999892e-03
-1.404000000000000040e-02
-6.000000000000000152e-05
6.000000000000000125e-03
-2.093000000000000069e-02
8.070000000000000784e-03
1.226999999999999966e-02
-5.400000000000000286e-03
-4.279999999999999950e-03
1.677999999999999978e-02
-3.779999999999999940e-03
2.298000000000000043e-02
6.599999999999999964e-04
5.060000000000000261e-03
1.014999999999999930e-02
-1.000999999999999980e-02
1.525999999999999926e-02
-7.289999999999999605e-03
1.225000000000000047e-02
1.511999999999999976e-02
2.193000000000000158e-02
7.939999999999999142e-03
7.649999999999999682e-03
-3.640000000000000006e-03
5.230000000000000274e-03
4.340000000000000108e-03
6.239999999999999887e-03
7.629999999999999630e-03
4.729999999999999830e-03
1.250000000000000026e-03
-6.450000000000000004e-03
7.700000000000000247e-03
1.899999999999999996e-03
2.469999999999999973e-03
5.270000000000000379e-03
9.169999999999999332e-03
1.871000000000000094e-02
1.430999999999999980e-02
-3.810000000000000019e-03
6.270000000000000399e-03
-1.848999999999999949e-02
-1.557000000000000051e-02
-3.899999999999999929e-04
1.979999999999999989e-03
2.569999999999999802e-03
1.004999999999999991e-02
-3.160000000000000048e-03
1.430000000000000064e-03
1.840000000000000056e-03
7.200000000000000453e-04
-4.800000000000000122e-04
1.180000000000000059e-03
7.629999999999999630e-03
1.030999999999999972e-02
-3.499999999999999964e-04
7.570000000000000340e-03
1.299999999999999940e-03
2.860000000000000129e-03
-2.289999999999999935e-03
1.389999999999999960e-03
2.228000000000000119e-02
-5.440000000000000391e-03
-3.370000000000000166e-03
7.660000000000000142e-03
1.979999999999999989e-03
7.049999999999999843e-03
6.420000000000000359e-03
-1.149999999999999981e-03
6.100000000000000387e-03
5.440000000000000391e-03
7.000000000000000146e-03
5.510000000000000141e-03
5.519999999999999733e-03
-1.221000000000000037e-02
4.299999999999999894e-04
4.270000000000000358e-03
-1.090000000000000040e-03
-4.959999999999999999e-03
5.550000000000000246e-03
-1.280000000000000105e-03
-2.330000000000000040e-03
-5.669999999999999693e-03
-6.199999999999999782e-03
-3.670000000000000085e-03
1.403000000000000080e-02
-2.309999999999999987e-03
-1.430000000000000064e-03
1.529999999999999893e-03
4.069999999999999833e-03
-3.360000000000000139e-03
1.520000000000000084e-03
-3.099999999999999999e-04
-4.069999999999999833e-03
-1.889999999999999970e-03
-2.380000000000000171e-03
-1.199999999999999895e-03
-7.600000000000000418e-04
6.289999999999999584e-03
6.089999999999999927e-03
6.369999999999999794e-03
-1.100000000000000066e-03
-2.899999999999999800e-03
-2.309999999999999987e-03
-2.200000000000000078e-04
-1.309999999999999967e-03
7.009999999999999738e-03
4.299999999999999894e-04
-8.800000000000000313e-04
3.720000000000000216e-03
7.830000000000000154e-03
6.530000000000000214e-03
2.370000000000000145e-03
-3.579999999999999849e-03
2.459999999999999947e-03
5.340000000000000129e-03
-2.650000000000000012e-03
3.899999999999999929e-04
-8.000000000000000654e-05
4.519999999999999712e-03
1.399999999999999986e-03
2.000000000000000042e-03
1.017000000000000022e-02
3.069999999999999812e-03
-7.870000000000000259e-03
-6.680000000000000174e-03
3.889999999999999795e-03
3.870000000000000176e-03
-2.400000000000000061e-04
2.990000000000000036e-03
2.629999999999999959e-03
2.899999999999999800e-03
-6.099999999999999737e-04
3.030000000000000141e-03
3.499999999999999964e-04
1.729999999999999984e-03
4.729999999999999830e-03
6.479999999999999649e-03
2.589999999999999854e-03
1.260000000000000052e-03
2.050000000000000173e-03
-2.300000000000000070e-04
3.320000000000000034e-03
4.000000000000000192e-04
-4.420000000000000318e-03
4.120000000000000398e-03
3.579999999999999849e-03
3.559999999999999797e-03
4.020000000000000136e-03
1.469999999999999953e-03
3.480000000000000020e-03
3.119999999999999944e-03
3.079999999999999839e-03
1.030000000000000100e-03
-6.099999999999999737e-04
1.049999999999999935e-03
-4.069999999999999833e-03
4.009999999999999676e-03
1.330000000000000019e-03
-1.059999999999999961e-03
4.600000000000000139e-04
4.020000000000000136e-03
6.999999999999999387e-05
2.639999999999999986e-03
2.220000000000000185e-03
-8.499999999999999526e-04
3.850000000000000124e-03
5.500000000000000331e-04
1.600000000000000131e-04
4.170000000000000095e-03
1.350000000000000071e-03
4.449999999999999963e-03
1.990000000000000015e-03
2.599999999999999881e-03
1.529999999999999893e-03
-1.479999999999999979e-03
5.130000000000000011e-03
2.459999999999999947e-03
2.099999999999999870e-03
2.360000000000000119e-03
1.629999999999999939e-03
2.220000000000000185e-03
-1.479999999999999979e-03
4.460000000000000422e-03
5.699999999999999772e-04
1.139999999999999954e-03
-1.000000000000000082e-05
-2.729999999999999788e-03
2.900000000000000017e-04
-8.000000000000000383e-04
5.000000000000000240e-05
2.230000000000000211e-03
5.800000000000000034e-04
-1.369999999999999907e-03
5.960000000000000020e-03
2.239999999999999804e-03
2.030000000000000120e-03
2.439999999999999895e-03
-1.069999999999999988e-03
1.389999999999999960e-03
1.729999999999999984e-03
-1.399999999999999877e-04
5.699999999999999772e-04
5.179999999999999709e-03
-4.200000000000000174e-04
1.809999999999999977e-03
2.939999999999999905e-03
1.160000000000000007e-03
2.129999999999999949e-03
4.020000000000000136e-03
2.820000000000000024e-03
2.210000000000000159e-03
1.969999999999999963e-03
1.760000000000000063e-03
2.779999999999999919e-03
5.999999999999999474e-04
2.269999999999999882e-03
4.000000000000000083e-03
2.139999999999999975e-03
2.320000000000000014e-03
2.060000000000000199e-03
1.869999999999999917e-03
1.190000000000000085e-03
2.870000000000000155e-03
3.389999999999999784e-03
1.649999999999999991e-03
3.510000000000000099e-03
1.129999999999999928e-03
3.030000000000000141e-03
1.830000000000000029e-03
4.230000000000000253e-03
1.369999999999999907e-03
9.799999999999999684e-04
4.720000000000000237e-03
2.170000000000000054e-03
6.199999999999999999e-04
1.920000000000000049e-03
3.170000000000000075e-03
2.870000000000000155e-03
9.899999999999999946e-04
3.069999999999999812e-03
2.210000000000000159e-03
2.220000000000000185e-03
3.690000000000000138e-03
1.139999999999999954e-03
3.690000000000000138e-03
3.860000000000000150e-03
1.360000000000000098e-03
1.500000000000000031e-03
3.239999999999999825e-03
5.109999999999999959e-03
1.100000000000000066e-03
4.780000000000000394e-03
2.700000000000000143e-03
3.249999999999999851e-03
2.899999999999999800e-03
2.939999999999999905e-03
3.870000000000000176e-03
3.400000000000000244e-04
3.229999999999999798e-03
2.409999999999999816e-03
3.330000000000000061e-03
3.759999999999999887e-03
3.020000000000000115e-03
4.989999999999999644e-03
4.210000000000000200e-03
3.550000000000000204e-03
2.249999999999999830e-03
3.380000000000000192e-03
2.399999999999999790e-03
2.279999999999999909e-03
3.429999999999999889e-03
4.539999999999999765e-03
4.080000000000000293e-03
3.030000000000000141e-03
3.860000000000000150e-03
4.290000000000000410e-03
4.510000000000000120e-03
2.919999999999999853e-03
3.589999999999999875e-03
4.040000000000000188e-03
3.340000000000000087e-03
4.380000000000000213e-03
3.690000000000000138e-03
4.009999999999999676e-03
4.000000000000000083e-03
4.279999999999999950e-03
4.170000000000000095e-03
4.429999999999999910e-03
3.660000000000000059e-03
2.990000000000000036e-03
3.020000000000000115e-03
4.000000000000000083e-03
4.040000000000000188e-03
4.040000000000000188e-03
3.269999999999999903e-03
3.540000000000000178e-03
5.060000000000000261e-03
4.250000000000000305e-03
1.899999999999999996e-03
3.129999999999999970e-03
5.519999999999999733e-03
4.389999999999999805e-03
3.530000000000000152e-03
2.929999999999999879e-03
4.910000000000000302e-03
3.710000000000000190e-03
2.729999999999999788e-03
5.290000000000000431e-03
4.369999999999999753e-03
2.360000000000000119e-03
3.710000000000000190e-03
4.570000000000000277e-03
4.060000000000000241e-03
3.860000000000000150e-03
4.559999999999999817e-03
4.369999999999999753e-03
4.279999999999999950e-03
3.190000000000000127e-03
2.969999999999999984e-03
3.389999999999999784e-03
3.820000000000000045e-03
3.550000000000000204e-03
2.560000000000000209e-03
1.799999999999999951e-03
3.229999999999999798e-03
2.589999999999999854e-03
4.369999999999999753e-03
4.230000000000000253e-03
2.579999999999999828e-03
4.259999999999999898e-03
4.539999999999999765e-03
3.510000000000000099e-03
4.360000000000000160e-03
3.690000000000000138e-03
3.969999999999999571e-03
3.579999999999999849e-03
3.980000000000000031e-03
3.069999999999999812e-03
3.229999999999999798e-03
4.129999999999999991e-03
4.089999999999999886e-03
3.670000000000000085e-03
3.710000000000000190e-03
3.720000000000000216e-03
3.640000000000000006e-03
3.459999999999999968e-03
3.490000000000000047e-03
3.680000000000000111e-03
4.680000000000000132e-03
3.419999999999999863e-03
4.440000000000000370e-03
3.629999999999999980e-03
3.370000000000000166e-03
4.290000000000000410e-03
4.270000000000000358e-03
4.340000000000000108e-03
4.309999999999999595e-03
3.989999999999999623e-03
3.550000000000000204e-03
3.510000000000000099e-03
2.929999999999999879e-03
3.220000000000000206e-03
3.289999999999999956e-03
3.820000000000000045e-03
4.179999999999999688e-03
4.170000000000000095e-03
3.000000000000000062e-03
4.060000000000000241e-03
3.720000000000000216e-03
3.550000000000000204e-03
3.269999999999999903e-03
3.249999999999999851e-03
4.150000000000000043e-03
2.540000000000000157e-03
3.399999999999999811e-03
3.840000000000000097e-03
3.459999999999999968e-03
3.109999999999999917e-03
3.160000000000000048e-03
3.380000000000000192e-03
3.569999999999999823e-03
3.330000000000000061e-03
3.269999999999999903e-03
3.439999999999999915e-03
2.480000000000000000e-03
2.710000000000000169e-03
2.909999999999999826e-03
3.180000000000000101e-03
3.500000000000000073e-03
3.059999999999999786e-03
3.310000000000000008e-03
2.860000000000000129e-03
3.059999999999999786e-03
3.040000000000000167e-03
3.399999999999999811e-03
3.220000000000000206e-03
3.259999999999999877e-03
3.089999999999999865e-03
2.599999999999999881e-03
3.439999999999999915e-03
3.500000000000000073e-03
2.399999999999999790e-03
3.700000000000000164e-03
3.160000000000000048e-03
2.619999999999999933e-03
2.490000000000000026e-03
3.089999999999999865e-03
3.490000000000000047e-03
3.160000000000000048e-03
2.599999999999999881e-03
3.000000000000000062e-03
2.949999999999999931e-03
3.059999999999999786e-03
3.079999999999999839e-03
2.899999999999999800e-03
3.010000000000000089e-03
3.409999999999999837e-03
2.919999999999999853e-03
3.340000000000000087e-03
3.429999999999999889e-03
3.739999999999999835e-03
3.150000000000000022e-03
2.569999999999999802e-03
3.059999999999999786e-03
3.340000000000000087e-03
2.589999999999999854e-03
2.670000000000000064e-03
2.520000000000000104e-03
2.200000000000000133e-03
2.530000000000000131e-03
2.230000000000000211e-03
2.650000000000000012e-03
2.860000000000000129e-03
3.089999999999999865e-03
2.909999999999999826e-03
2.490000000000000026e-03
3.129999999999999970e-03
2.929999999999999879e-03
3.279999999999999930e-03
3.040000000000000167e-03
2.569999999999999802e-03
2.779999999999999919e-03
2.850000000000000103e-03
3.579999999999999849e-03
3.000000000000000062e-03
3.360000000000000139e-03
2.929999999999999879e-03
2.739999999999999814e-03
3.279999999999999930e-03
3.050000000000000194e-03
3.150000000000000022e-03
2.799999999999999972e-03
3.419999999999999863e-03
3.449999999999999942e-03
3.050000000000000194e-03
3.010000000000000089e-03
3.249999999999999851e-03
2.890000000000000208e-03
2.759999999999999867e-03
2.929999999999999879e-03
2.909999999999999826e-03
2.899999999999999800e-03
3.109999999999999917e-03
3.180000000000000101e-03
2.929999999999999879e-03
2.799999999999999972e-03
2.690000000000000117e-03
3.389999999999999784e-03
3.229999999999999798e-03
3.059999999999999786e-03
3.119999999999999944e-03
2.909999999999999826e-03
2.589999999999999854e-03
2.820000000000000024e-03
3.040000000000000167e-03
3.059999999999999786e-03
3.399999999999999811e-03
3.050000000000000194e-03
3.109999999999999917e-03
2.949999999999999931e-03
2.769999999999999893e-03
2.840000000000000076e-03
3.520000000000000125e-03
2.599999999999999881e-03
2.909999999999999826e-03
3.380000000000000192e-03
3.220000000000000206e-03
3.099999999999999891e-03
3.109999999999999917e-03
3.190000000000000127e-03
2.899999999999999800e-03
3.050000000000000194e-03
3.259999999999999877e-03
2.720000000000000195e-03
3.389999999999999784e-03
3.210000000000000180e-03
2.700000000000000143e-03
3.220000000000000206e-03
3.259999999999999877e-03
2.980000000000000010e-03
3.210000000000000180e-03
3.190000000000000127e-03
3.419999999999999863e-03
3.399999999999999811e-03
3.160000000000000048e-03
3.249999999999999851e-03
2.809999999999999998e-03
2.969999999999999984e-03
2.899999999999999800e-03
2.850000000000000103e-03
3.469999999999999994e-03
3.380000000000000192e-03
2.779999999999999919e-03
2.850000000000000103e-03
2.850000000000000103e-03
3.109999999999999917e-03
3.030000000000000141e-03
3.330000000000000061e-03
2.909999999999999826e-03
3.340000000000000087e-03
3.220000000000000206e-03
3.350000000000000113e-03
2.990000000000000036e-03
3.079999999999999839e-03
3.200000000000000153e-03
3.409999999999999837e-03
2.809999999999999998e-03
3.050000000000000194e-03
3.249999999999999851e-03
3.350000000000000113e-03
3.299999999999999982e-03
3.000000000000000062e-03
3.380000000000000192e-03
2.789999999999999945e-03
3.259999999999999877e-03
3.220000000000000206e-03
3.320000000000000034e-03
3.000000000000000062e-03
2.899999999999999800e-03
3.289999999999999956e-03
3.010000000000000089e-03
3.629999999999999980e-03
3.419999999999999863e-03
3.559999999999999797e-03
3.220000000000000206e-03
2.990000000000000036e-03
3.249999999999999851e-03
3.109999999999999917e-03
3.059999999999999786e-03
3.129999999999999970e-03
3.330000000000000061e-03
3.239999999999999825e-03
3.469999999999999994e-03
3.139999999999999996e-03
2.890000000000000208e-03
3.399999999999999811e-03
3.249999999999999851e-03
3.099999999999999891e-03
3.310000000000000008e-03
3.089999999999999865e-03
3.330000000000000061e-03
3.089999999999999865e-03
3.310000000000000008e-03
3.099999999999999891e-03
3.350000000000000113e-03
2.880000000000000181e-03
3.109999999999999917e-03
3.370000000000000166e-03
3.200000000000000153e-03
3.490000000000000047e-03
3.239999999999999825e-03
3.370000000000000166e-03
3.279999999999999930e-03
3.599999999999999901e-03
3.399999999999999811e-03
3.249999999999999851e-03
3.370000000000000166e-03
3.330000000000000061e-03
3.020000000000000115e-03
3.310000000000000008e-03
3.299999999999999982e-03
3.409999999999999837e-03
3.310000000000000008e-03
3.210000000000000180e-03
3.429999999999999889e-03
3.150000000000000022e-03
3.320000000000000034e-03
3.279999999999999930e-03
3.449999999999999942e-03
3.310000000000000008e-03
3.469999999999999994e-03
3.510000000000000099e-03
3.269999999999999903e-03
3.409999999999999837e-03
3.550000000000000204e-03
3.609999999999999928e-03
3.830000000000000071e-03
3.000000000000000062e-03
3.480000000000000020e-03
3.480000000000000020e-03
3.340000000000000087e-03
3.190000000000000127e-03
3.190000000000000127e-03
3.360000000000000139e-03
3.210000000000000180e-03
3.310000000000000008e-03
3.109999999999999917e-03
3.429999999999999889e-03
3.589999999999999875e-03
3.330000000000000061e-03
3.340000000000000087e-03
3.399999999999999811e-03
3.520000000000000125e-03
3.589999999999999875e-03
3.569999999999999823e-03
3.299999999999999982e-03
3.380000000000000192e-03
3.370000000000000166e-03
3.370000000000000166e-03
3.370000000000000166e-03
3.119999999999999944e-03
3.269999999999999903e-03
3.190000000000000127e-03
3.269999999999999903e-03
3.579999999999999849e-03
3.559999999999999797e-03
3.530000000000000152e-03
3.729999999999999809e-03
3.609999999999999928e-03
3.640000000000000006e-03
3.310000000000000008e-03
3.540000000000000178e-03
3.389999999999999784e-03
3.670000000000000085e-03
3.350000000000000113e-03
3.099999999999999891e-03
3.249999999999999851e-03
3.380000000000000192e-03
3.449999999999999942e-03
3.330000000000000061e-03
3.469999999999999994e-03
3.160000000000000048e-03
3.629999999999999980e-03
3.540000000000000178e-03
3.700000000000000164e-03
3.619999999999999954e-03
3.710000000000000190e-03
3.910000000000000281e-03
3.830000000000000071e-03
3.609999999999999928e-03
3.589999999999999875e-03
3.660000000000000059e-03
3.619999999999999954e-03
3.350000000000000113e-03
3.739999999999999835e-03
3.629999999999999980e-03
3.609999999999999928e-03
3.589999999999999875e-03
3.609999999999999928e-03
3.749999999999999861e-03
3.789999999999999966e-03
3.759999999999999887e-03
3.830000000000000071e-03
3.769999999999999914e-03
3.799999999999999992e-03
3.860000000000000150e-03
3.739999999999999835e-03
3.559999999999999797e-03
3.559999999999999797e-03
3.820000000000000045e-03
3.490000000000000047e-03
3.540000000000000178e-03
3.789999999999999966e-03
3.810000000000000019e-03
3.810000000000000019e-03
3.870000000000000176e-03
4.100000000000000346e-03
3.589999999999999875e-03
3.910000000000000281e-03
3.950000000000000386e-03
4.120000000000000398e-03
4.009999999999999676e-03
4.089999999999999886e-03
3.739999999999999835e-03
3.950000000000000386e-03
3.889999999999999795e-03
3.910000000000000281e-03
3.850000000000000124e-03
3.969999999999999571e-03
4.009999999999999676e-03
3.820000000000000045e-03
3.729999999999999809e-03
3.810000000000000019e-03
3.810000000000000019e-03
3.930000000000000333e-03
3.759999999999999887e-03
4.020000000000000136e-03
3.840000000000000097e-03
3.749999999999999861e-03
3.810000000000000019e-03
4.120000000000000398e-03
3.959999999999999978e-03
3.789999999999999966e-03
3.830000000000000071e-03
4.069999999999999833e-03
3.930000000000000333e-03
3.579999999999999849e-03
3.629999999999999980e-03
3.700000000000000164e-03
3.320000000000000034e-03
3.320000000000000034e-03
3.340000000000000087e-03
3.480000000000000020e-03
3.399999999999999811e-03
3.569999999999999823e-03
3.320000000000000034e-03
3.399999999999999811e-03
3.249999999999999851e-03
3.609999999999999928e-03
3.589999999999999875e-03
3.599999999999999901e-03
3.720000000000000216e-03
3.799999999999999992e-03
3.660000000000000059e-03
3.330000000000000061e-03
3.490000000000000047e-03
3.449999999999999942e-03
3.340000000000000087e-03
3.480000000000000020e-03
3.200000000000000153e-03
3.480000000000000020e-03
3.190000000000000127e-03
3.340000000000000087e-03
3.380000000000000192e-03
3.200000000000000153e-03
3.449999999999999942e-03
3.170000000000000075e-03
3.340000000000000087e-03
3.220000000000000206e-03
3.079999999999999839e-03
3.079999999999999839e-03
2.899999999999999800e-03
3.040000000000000167e-03
3.180000000000000101e-03
3.050000000000000194e-03
3.119999999999999944e-03
3.059999999999999786e-03
3.099999999999999891e-03
3.069999999999999812e-03
3.180000000000000101e-03
2.980000000000000010e-03
3.429999999999999889e-03
3.139999999999999996e-03
3.099999999999999891e-03
3.109999999999999917e-03
3.119999999999999944e-03
2.870000000000000155e-03
3.079999999999999839e-03
3.010000000000000089e-03
2.929999999999999879e-03
2.949999999999999931e-03
2.840000000000000076e-03
2.929999999999999879e-03
2.769999999999999893e-03
2.890000000000000208e-03
2.629999999999999959e-03
2.830000000000000050e-03
2.660000000000000038e-03
2.739999999999999814e-03
2.959999999999999958e-03
2.670000000000000064e-03
2.820000000000000024e-03
2.899999999999999800e-03
2.870000000000000155e-03
2.720000000000000195e-03
2.799999999999999972e-03
2.779999999999999919e-03
2.059999999999999765e-03
2.090933333333331971e-03
1.971866666666664651e-03
2.012799999999999052e-03
1.703733333333331667e-03
1.814666666666665817e-03
2.115599999999998732e-03
1.856533333333332779e-03
2.037466666666665378e-03
1.808399999999998203e-03
1.899333333333332301e-03
2.010266666666665151e-03
1.641199999999999343e-03
2.042133333333332086e-03
1.933066666666666093e-03
1.923999999999998628e-03
1.964933333333331294e-03
1.955866666666665563e-03
2.076799999999998439e-03
2.017733333333332577e-03
2.128666666666664993e-03
1.939599999999999658e-03
2.190533333333332007e-03
2.161466666666666224e-03
2.262399999999999047e-03
2.063333333333331517e-03
2.364266666666665732e-03
2.365199999999998727e-03
2.496133333333332930e-03
2.687066666666665556e-03
2.557999999999999944e-03
2.708933333333332465e-03
2.879866666666665038e-03
3.020799999999999267e-03
3.101733333333332038e-03
3.392666666666666227e-03
3.693599999999999141e-03
3.494533333333333346e-03
3.845466666666665957e-03
4.156399999999998464e-03
4.037333333333332878e-03
4.268266666666665175e-03
4.349199999999999247e-03
4.530133333333331846e-03
4.781066666666666798e-03
5.201999999999999159e-03
5.542933333333331311e-03
5.703866666666665593e-03
6.204799999999998164e-03
6.605733333333333075e-03
6.816666666666665320e-03
7.107599999999999509e-03
7.498533333333332225e-03
7.679466666666664824e-03
8.130399999999999433e-03
8.381333333333330915e-03
8.782266666666666693e-03
8.943199999999998373e-03
9.564133333333332126e-03
9.655066666666666658e-03
1.048599999999999879e-02
1.074693333333333334e-02
1.140786666666666546e-02
1.170879999999999838e-02
1.217973333333333130e-02
1.240066666666666748e-02
1.277159999999999754e-02
1.360253333333333314e-02
1.396346666666666708e-02
1.375439999999999996e-02
1.437533333333333371e-02
1.464626666666666438e-02
1.473719999999999891e-02
1.508813333333333326e-02
1.551906666666666434e-02
1.546999999999999764e-02
1.528093333333333317e-02
1.553186666666666466e-02
1.503279999999999894e-02
1.552373333333333452e-02
1.521466666666666454e-02
1.561559999999999684e-02
1.532653333333333298e-02
1.534746666666666343e-02
1.526839999999999795e-02
1.537933333333333166e-02
1.511026666666666698e-02
1.481120000000000006e-02
1.451213333333333314e-02
1.443306666666666419e-02
1.367399999999999866e-02
1.311493333333333192e-02
1.271586666666666560e-02
1.220680000000000029e-02
1.137773333333333067e-02
1.149866666666666745e-02
1.098959999999999868e-02
1.087053333333333136e-02
1.009146666666666664e-02
9.692399999999996851e-03
8.713333333333333347e-03
8.384266666666664175e-03
8.345200000000000534e-03
7.876133333333333597e-03
7.467066666666665083e-03
6.877999999999999566e-03
6.728933333333331733e-03
6.139866666666666216e-03
5.600799999999998662e-03
5.141733333333333052e-03
4.672666666666666115e-03
4.553599999999997927e-03
4.274533333333332789e-03
4.005466666666665509e-03
3.686399999999999400e-03
3.057333333333332043e-03
3.058266666666666338e-03
2.939199999999999018e-03
2.790133333333331619e-03
2.511066666666666048e-03
2.561999999999998306e-03
2.442933333333332721e-03
2.333866666666665427e-03
2.274799999999999565e-03
2.285733333333332153e-03
1.836666666666664834e-03
1.847599999999999156e-03
1.998533333333331677e-03
1.869466666666666065e-03
1.800399999999998659e-03
1.691333333333333100e-03
2.072266666666665574e-03
1.673199999999998170e-03
1.884133333333332582e-03
1.615066666666665086e-03
1.705999999999999401e-03
1.736933333333332040e-03
1.827866666666666355e-03
1.948799999999999014e-03
1.689733333333331543e-03
1.740666666666665970e-03
1.881599999999998465e-03
2.012533333333332668e-03
1.853466666666665459e-03
1.654399999999999664e-03
2.055333333333332190e-03
1.946266666666664896e-03
1.857199999999999173e-03
2.118133333333331765e-03
2.089066666666665982e-03
1.240000000000000000e-03
1.110000000000000092e-03
1.119999999999999902e-03
1.250000000000000026e-03
1.149999999999999981e-03
1.309999999999999967e-03
1.330000000000000019e-03
1.330000000000000019e-03
1.209999999999999921e-03
1.369999999999999907e-03
1.319999999999999993e-03
1.229999999999999974e-03
1.580000000000000024e-03
1.369999999999999907e-03
1.500000000000000031e-03
1.559999999999999972e-03
1.549999999999999946e-03
1.729999999999999984e-03
1.510000000000000057e-03
1.860000000000000108e-03
1.619999999999999912e-03
1.820000000000000003e-03
1.680000000000000070e-03
1.750000000000000036e-03
1.899999999999999996e-03
2.040000000000000147e-03
2.050000000000000173e-03
2.390000000000000197e-03
1.979999999999999989e-03
1.949999999999999910e-03
2.069999999999999792e-03
2.129999999999999949e-03
2.200000000000000133e-03
1.940000000000000101e-03
2.060000000000000199e-03
2.170000000000000054e-03
2.210000000000000159e-03
2.360000000000000119e-03
2.439999999999999895e-03
2.619999999999999933e-03
2.480000000000000000e-03
2.710000000000000169e-03
2.799999999999999972e-03
2.919999999999999853e-03
2.670000000000000064e-03
3.109999999999999917e-03
2.729999999999999788e-03
2.710000000000000169e-03
3.180000000000000101e-03
3.139999999999999996e-03
2.969999999999999984e-03
3.409999999999999837e-03
3.380000000000000192e-03
3.729999999999999809e-03
3.439999999999999915e-03
3.779999999999999940e-03
3.520000000000000125e-03
3.490000000000000047e-03
3.500000000000000073e-03
3.389999999999999784e-03
3.559999999999999797e-03
3.599999999999999901e-03
3.700000000000000164e-03
4.069999999999999833e-03
4.089999999999999886e-03
3.950000000000000386e-03
3.729999999999999809e-03
4.159999999999999636e-03
4.179999999999999688e-03
4.040000000000000188e-03
4.539999999999999765e-03
4.109999999999999938e-03
4.440000000000000370e-03
4.409999999999999858e-03
4.389999999999999805e-03
4.089999999999999886e-03
4.000000000000000083e-03
4.239999999999999845e-03
4.279999999999999950e-03
4.610000000000000382e-03
4.519999999999999712e-03
4.689999999999999725e-03
4.599999999999999922e-03
4.449999999999999963e-03
4.460000000000000422e-03
4.680000000000000132e-03
5.060000000000000261e-03
4.959999999999999999e-03
4.799999999999999580e-03
4.839999999999999684e-03
4.780000000000000394e-03
4.859999999999999737e-03
4.879999999999999789e-03
4.870000000000000197e-03
4.819999999999999632e-03
4.969999999999999592e-03
5.660000000000000100e-03
4.899999999999999842e-03
4.850000000000000144e-03
4.930000000000000354e-03
4.980000000000000052e-03
5.020000000000000157e-03
5.190000000000000169e-03
5.389999999999999826e-03
4.939999999999999947e-03
5.199999999999999761e-03
5.199999999999999761e-03
5.150000000000000064e-03
5.139999999999999604e-03
5.029999999999999749e-03
5.519999999999999733e-03
5.530000000000000193e-03
5.230000000000000274e-03
5.629999999999999588e-03
5.749999999999999903e-03
5.570000000000000298e-03
5.640000000000000048e-03
5.930000000000000375e-03
5.780000000000000415e-03
5.619999999999999996e-03
6.009999999999999717e-03
5.969999999999999613e-03
5.819999999999999653e-03
6.510000000000000162e-03
6.219999999999999835e-03
6.490000000000000109e-03
6.729999999999999871e-03
6.810000000000000081e-03
6.989999999999999686e-03
6.329999999999999689e-03
6.429999999999999952e-03
6.519999999999999754e-03
6.669999999999999714e-03
6.960000000000000041e-03
7.210000000000000263e-03
6.749999999999999924e-03
6.709999999999999819e-03
6.930000000000000396e-03
6.709999999999999819e-03
6.969999999999999633e-03
6.819999999999999674e-03
7.459999999999999618e-03
7.519999999999999775e-03
7.749999999999999944e-03
7.389999999999999868e-03
8.219999999999999876e-03
8.040000000000000271e-03
8.340000000000000191e-03
7.820000000000000562e-03
7.830000000000000154e-03
7.760000000000000404e-03
8.139999999999999666e-03
8.609999999999999598e-03
7.620000000000000037e-03
7.990000000000000574e-03
8.250000000000000389e-03
8.710000000000000728e-03
9.480000000000000579e-03
7.910000000000000364e-03
8.049999999999999864e-03
8.319999999999999271e-03
8.869999999999999413e-03
8.739999999999999505e-03
9.190000000000000252e-03
9.320000000000000159e-03
9.320000000000000159e-03
1.026000000000000002e-02
9.310000000000000567e-03
9.759999999999999579e-03
9.339999999999999344e-03
1.013999999999999971e-02
9.919999999999999998e-03
1.004000000000000031e-02
9.390000000000000777e-03
1.009999999999999960e-02
9.740000000000000394e-03
9.990000000000000616e-03
1.073999999999999955e-02
1.076000000000000047e-02
1.085999999999999986e-02
1.051999999999999984e-02
1.178000000000000054e-02
1.097000000000000058e-02
1.122000000000000081e-02
1.204000000000000035e-02
1.077000000000000006e-02
1.077000000000000006e-02
1.152000000000000073e-02
1.145999999999999970e-02
1.154999999999999950e-02
1.190000000000000085e-02
1.173000000000000084e-02
1.116999999999999937e-02
1.118000000000000070e-02
1.210999999999999924e-02
1.204999999999999995e-02
1.166000000000000023e-02
1.282999999999999939e-02
1.246000000000000059e-02
1.089000000000000037e-02
1.200000000000000025e-02
1.157000000000000042e-02
1.184999999999999942e-02
1.137999999999999949e-02
1.161000000000000053e-02
1.148000000000000062e-02
1.203000000000000076e-02
1.178000000000000054e-02
1.125999999999999918e-02
1.106999999999999998e-02
1.137999999999999949e-02
1.060000000000000005e-02
1.114000000000000060e-02
1.055999999999999994e-02
1.141999999999999960e-02
1.171999999999999952e-02
1.076000000000000047e-02
1.190000000000000085e-02
1.114000000000000060e-02
1.064000000000000015e-02
1.165000000000000063e-02
1.044999999999999922e-02
9.900000000000000813e-03
1.055000000000000035e-02
1.054000000000000076e-02
1.082999999999999935e-02
1.035999999999999942e-02
9.969999999999999696e-03
1.041000000000000085e-02
9.679999999999999369e-03
8.489999999999999283e-03
9.490000000000000172e-03
9.719999999999999474e-03
9.150000000000000147e-03
9.749999999999999986e-03
8.750000000000000833e-03
8.920000000000000845e-03
7.919999999999999957e-03
9.010000000000000647e-03
7.760000000000000404e-03
8.729999999999999913e-03
8.460000000000000506e-03
7.510000000000000182e-03
6.579999999999999911e-03
6.830000000000000134e-03
6.870000000000000238e-03
6.360000000000000202e-03
6.049999999999999822e-03
6.450000000000000004e-03
5.870000000000000218e-03
5.300000000000000024e-03
6.150000000000000085e-03
5.009999999999999697e-03
4.570000000000000277e-03
5.089999999999999906e-03
5.049999999999999802e-03
5.210000000000000221e-03
4.510000000000000120e-03
4.700000000000000185e-03
5.579999999999999891e-03
4.640000000000000027e-03
4.170000000000000095e-03
4.539999999999999765e-03
5.150000000000000064e-03
4.369999999999999753e-03
5.320000000000000076e-03
4.879999999999999789e-03
5.100000000000000366e-03
5.749999999999999903e-03
5.950000000000000427e-03
6.360000000000000202e-03
6.130000000000000032e-03
6.919999999999999936e-03
7.100000000000000408e-03
6.199999999999999782e-03
7.239999999999999908e-03
6.839999999999999726e-03
7.219999999999999855e-03
7.360000000000000223e-03
6.570000000000000319e-03
7.530000000000000235e-03
7.729999999999999892e-03
7.990000000000000574e-03
7.329999999999999710e-03
6.649999999999999661e-03
6.810000000000000081e-03
6.190000000000000190e-03
6.660000000000000121e-03
6.729999999999999871e-03
6.440000000000000412e-03
5.369999999999999774e-03
5.470000000000000036e-03
6.779999999999999569e-03
6.009999999999999717e-03
5.219999999999999814e-03
4.959999999999999999e-03
3.840000000000000097e-03
5.009999999999999697e-03
5.060000000000000261e-03
3.030000000000000141e-03
4.969999999999999592e-03
4.819999999999999632e-03
4.369999999999999753e-03
4.190000000000000148e-03
3.599999999999999901e-03
3.830000000000000071e-03
4.799999999999999580e-03
2.650000000000000012e-03
2.969999999999999984e-03
3.889999999999999795e-03
2.330000000000000040e-03
2.230000000000000211e-03
2.220000000000000185e-03
2.870000000000000155e-03
3.899999999999999821e-03
2.180000000000000080e-03
3.229999999999999798e-03
1.360000000000000098e-03
1.670000000000000043e-03
2.459999999999999947e-03
1.039999999999999909e-03
1.100000000000000066e-03
1.139999999999999954e-03
2.739999999999999814e-03
1.010000000000000047e-03
1.369999999999999907e-03
2.050000000000000173e-03
2.399999999999999790e-03
1.799999999999999951e-03
9.300000000000000541e-04
1.549999999999999946e-03
1.510000000000000057e-03
2.949999999999999931e-03
3.380000000000000192e-03
1.719999999999999958e-03
8.199999999999999824e-04
-3.000000000000000076e-05
9.700000000000000505e-04
4.400000000000000265e-03
1.479999999999999979e-03
7.200000000000000453e-04
4.400000000000000265e-03
1.430000000000000064e-03
8.000000000000000383e-04
-1.200000000000000030e-04
2.099999999999999870e-03
2.510000000000000078e-03
3.459999999999999968e-03
1.900000000000000105e-04
2.469999999999999973e-03
2.670000000000000064e-03
2.320000000000000014e-03
2.370000000000000145e-03
2.789999999999999945e-03
-5.299999999999999807e-04
4.600000000000000139e-04
1.850000000000000082e-03
1.049999999999999935e-03
1.899999999999999996e-03
2.180000000000000080e-03
2.200000000000000133e-03
1.760000000000000063e-03
1.449999999999999900e-03
3.769999999999999914e-03
9.399999999999999719e-04
7.500000000000000156e-04
2.109999999999999896e-03
7.200000000000000453e-04
1.680000000000000070e-03
2.100000000000000087e-04
2.109999999999999896e-03
1.350000000000000071e-03
2.300000000000000070e-04
6.899999999999999667e-04
-6.999999999999999387e-05
7.100000000000000191e-04
8.700000000000000051e-04
1.969999999999999963e-03
4.239999999999999845e-03
4.969999999999999592e-03
1.510000000000000057e-03
1.539999999999999919e-03
8.300000000000000086e-04
9.399999999999999719e-04
1.149999999999999981e-03
4.700000000000000185e-03
9.700000000000000505e-04
4.049999999999999781e-03
2.160000000000000028e-03
-1.199999999999999895e-03
1.869999999999999917e-03
-6.899999999999999667e-04
-5.900000000000000296e-04
2.510000000000000078e-03
2.320000000000000014e-03
5.299999999999999807e-04
1.649999999999999991e-03
1.200000000000000030e-04
1.280000000000000105e-03
2.220000000000000185e-03
1.399999999999999877e-04
1.289999999999999914e-03
3.299999999999999982e-04
1.190000000000000085e-03
5.279999999999999971e-03
1.899999999999999996e-03
5.649999999999999641e-03
-1.610000000000000103e-03
2.629999999999999959e-03
2.170000000000000054e-03
1.879999999999999944e-03
3.600000000000000227e-04
-4.219999999999999793e-03
3.609999999999999928e-03
2.540000000000000157e-03
-1.100000000000000039e-04
3.650000000000000033e-03
-1.219999999999999947e-03
4.080000000000000293e-03
-3.699999999999999947e-04
-2.449999999999999921e-03
-2.069999999999999792e-03
-3.499999999999999964e-04
3.579999999999999849e-03
-5.100000000000000366e-04
4.539999999999999765e-03
1.000000000000000021e-03
-5.029999999999999749e-03
4.610000000000000382e-03
3.969999999999999571e-03
5.150000000000000064e-03
-5.299999999999999807e-04
2.399999999999999790e-03
3.530000000000000152e-03
2.700000000000000035e-04
2.000000000000000042e-03
-1.280000000000000105e-03
2.269999999999999882e-03
1.750000000000000036e-03
2.109999999999999896e-03
2.100000000000000087e-04
2.909999999999999826e-03
5.559999999999999838e-03
3.899999999999999929e-04
-2.150000000000000001e-03
3.880000000000000202e-03
4.550000000000000225e-03
2.700000000000000035e-04
0.000000000000000000e+00
-2.619999999999999933e-03
1.449999999999999900e-03
1.030000000000000100e-03
-1.240000000000000000e-03
1.979999999999999989e-03
-7.270000000000000420e-03
4.890000000000000249e-03
-4.420000000000000318e-03
-5.649999999999999641e-03
5.000000000000000240e-05
2.500000000000000052e-03
-4.150000000000000043e-03
-5.950000000000000427e-03
2.360000000000000119e-03
1.340000000000000045e-03
2.749999999999999840e-03
-2.000000000000000096e-04
1.910000000000000022e-03
-3.409999999999999837e-03
7.389999999999999868e-03
3.800000000000000209e-04
6.579999999999999911e-03
-8.899999999999999491e-04
9.560000000000000789e-03
-9.100000000000000016e-04
-1.840000000000000056e-03
2.759999999999999867e-03
-4.009999999999999676e-03
1.920000000000000049e-03
-2.000000000000000042e-03
-5.769999999999999955e-03
4.740000000000000289e-03
3.249999999999999851e-03
1.340000000000000045e-03
-5.939999999999999968e-03
-1.690000000000000096e-03
1.148000000000000062e-02
-2.160000000000000028e-03
6.409999999999999899e-03
4.340000000000000108e-03
4.550000000000000225e-03
-6.409999999999999899e-03
1.949999999999999910e-03
-3.800000000000000209e-04
2.469999999999999973e-03
6.790000000000000029e-03
8.240000000000000796e-03
6.270000000000000399e-03
4.780000000000000394e-03
9.839999999999999789e-03
-4.219999999999999793e-03
-3.490000000000000047e-03
-4.099999999999999912e-04
-1.675000000000000100e-02
6.689999999999999766e-03
-2.239999999999999804e-03
-2.899999999999999800e-03
7.200000000000000453e-04
7.889999999999999444e-03
-3.860000000000000150e-03
-1.629999999999999852e-02
6.790000000000000029e-03
4.590000000000000330e-03
1.233000000000000068e-02
2.000000000000000042e-02
-1.830000000000000029e-03
1.671999999999999875e-02
1.311000000000000013e-02
2.418000000000000010e-02
-4.879999999999999789e-03
2.125000000000000153e-02
-8.770000000000000018e-03
1.426999999999999970e-02
8.999999999999999320e-03
2.092000000000000109e-02
-1.642000000000000057e-02
7.709999999999999840e-03
1.477000000000000014e-02
9.799999999999999684e-04
4.049999999999999781e-03
-2.820000000000000024e-03
-3.069999999999999812e-03
8.510000000000000203e-03
1.421000000000000041e-02
5.159999999999999656e-03
-1.668000000000000038e-02
3.340000000000000087e-03
-2.230000000000000211e-03
9.899999999999999946e-04
3.279999999999999930e-03
2.200000000000000078e-04
-7.629999999999999630e-03
2.751999999999999932e-02
2.136000000000000051e-02
-9.140000000000000555e-03
-1.153999999999999991e-02
2.324999999999999983e-02
1.119999999999999902e-03
-1.197999999999999933e-02
-1.243000000000000008e-02
1.595999999999999849e-02
