# Supplementary material for: Elevated concentrations cause upright alpha-synuclein conformation at lipid interfaces
Source: Nat Commun. 2023 Sep 18;14:5731. doi: 10.1038/s41467-023-39843-1 (PMC10507035; doi:10.1038/s41467-023-39843-1)
Supplement: Supplementary file 3 — Source Data [file 41467_2023_39843_MOESM3_ESM.zip › Source Data file/FigureS14/A/PSP.txt]

8.021599999999999842e-01
2.533299999999999996e-01
4.578599999999999892e-01
1.649700000000000055e-01
-5.188000000000000250e-02
-1.935999999999999943e-01
-2.773000000000000118e-02
1.732899999999999996e-01
1.952299999999999869e-01
4.058399999999999785e-01
5.443000000000000060e-01
6.322499999999999787e-01
-4.127999999999999725e-02
4.344999999999999973e-01
2.480000000000000000e-03
5.302900000000000391e-01
3.234500000000000153e-01
8.992999999999999605e-02
2.190499999999999947e-01
-7.943999999999999673e-02
2.032799999999999885e-01
1.782900000000000040e-01
1.801599999999999868e-01
3.473200000000000176e-01
2.683800000000000074e-01
1.476999999999999980e-01
1.623999999999999888e-01
-9.069999999999999937e-03
3.500000000000000333e-02
4.227999999999999814e-02
7.383000000000000673e-02
1.749699999999999867e-01
1.897600000000000120e-01
1.615199999999999969e-01
8.050000000000000211e-02
4.408000000000000251e-01
3.196899999999999742e-01
2.213999999999999996e-02
3.802699999999999969e-01
1.331400000000000083e-01
4.864399999999999835e-01
1.730700000000000016e-01
6.091499999999999693e-01
2.477699999999999902e-01
1.461699999999999944e-01
2.132799999999999974e-01
1.805000000000000007e-02
2.882299999999999862e-01
1.570300000000000029e-01
8.774999999999999467e-02
1.931599999999999984e-01
4.440999999999999809e-02
3.447500000000000009e-01
1.616299999999999959e-01
2.976800000000000002e-01
3.876100000000000101e-01
1.459100000000000119e-01
1.576200000000000101e-01
4.042299999999999782e-01
4.761900000000000022e-01
2.161399999999999988e-01
2.329199999999999882e-01
4.372300000000000075e-01
5.152999999999999942e-02
8.487999999999999712e-02
2.511599999999999944e-01
3.416199999999999792e-01
2.350200000000000067e-01
3.496299999999999963e-01
3.876600000000000046e-01
1.757900000000000018e-01
2.701700000000000212e-01
1.835499999999999909e-01
1.272899999999999865e-01
9.109000000000000430e-02
1.710299999999999876e-01
7.653000000000000080e-02
2.130400000000000071e-01
1.803299999999999903e-01
1.573400000000000076e-01
2.500499999999999945e-01
2.361999999999999864e-02
1.439000000000000001e-01
1.279899999999999927e-01
3.097599999999999798e-01
1.092400000000000038e-01
1.239800000000000069e-01
9.138000000000000289e-02
1.016900000000000026e-01
2.212500000000000022e-01
1.631400000000000072e-01
1.978900000000000103e-01
2.252500000000000058e-01
1.485400000000000054e-01
1.012000000000000052e-02
8.197000000000000119e-02
2.680400000000000005e-01
1.168499999999999955e-01
8.097999999999999643e-02
3.234899999999999998e-01
6.333999999999999353e-02
1.332000000000000128e-01
-3.499999999999999964e-04
1.732400000000000051e-01
1.513400000000000023e-01
2.175100000000000089e-01
1.460599999999999954e-01
3.663999999999999896e-02
5.303999999999999687e-02
1.141199999999999992e-01
4.506999999999999895e-02
6.144000000000000156e-02
1.976300000000000001e-01
-6.531000000000000694e-02
1.928600000000000037e-01
8.179000000000000159e-02
1.922599999999999865e-01
1.089500000000000052e-01
9.356000000000000427e-02
1.451800000000000035e-01
1.595000000000000029e-01
6.173000000000000015e-02
1.909899999999999931e-01
3.611999999999999933e-02
6.716999999999999360e-02
1.513100000000000001e-01
6.300000000000000044e-02
1.641900000000000026e-01
-2.244000000000000161e-02
3.409999999999999837e-02
5.292000000000000176e-02
1.126700000000000063e-01
1.242499999999999993e-01
1.471800000000000053e-01
1.803099999999999981e-01
4.381000000000000172e-02
8.655999999999999805e-02
-4.064000000000000251e-02
3.015999999999999931e-02
5.802000000000000213e-02
2.154000000000000012e-02
8.161000000000000199e-02
7.152000000000000024e-02
7.355000000000000426e-02
3.271000000000000296e-02
2.040299999999999891e-01
1.317699999999999982e-01
3.787000000000000088e-02
-7.040000000000000251e-03
6.493999999999999773e-02
7.130000000000000053e-03
6.214000000000000079e-02
1.663999999999999924e-01
1.260900000000000076e-01
9.356000000000000427e-02
1.102299999999999947e-01
4.084999999999999742e-02
4.741000000000000075e-02
9.024000000000000077e-02
1.118399999999999950e-01
5.390999999999999959e-02
1.006299999999999972e-01
5.616000000000000159e-02
1.139000000000000082e-02
1.153600000000000042e-01
2.919000000000000067e-02
1.026600000000000013e-01
4.299999999999999656e-02
5.759000000000000230e-02
4.049999999999999781e-03
5.705999999999999961e-02
2.313000000000000125e-02
2.668999999999999845e-02
1.884999999999999870e-02
6.666999999999999316e-02
1.362000000000000016e-02
5.449999999999999983e-03
8.792999999999999428e-02
-2.258999999999999897e-02
-2.432000000000000134e-02
3.194000000000000311e-02
4.386999999999999927e-02
1.201999999999999943e-02
-3.502000000000000252e-02
1.144199999999999939e-01
1.866999999999999910e-02
8.303000000000000658e-02
8.019999999999999352e-02
2.596000000000000044e-02
1.066600000000000048e-01
3.907000000000000056e-02
5.269000000000000072e-02
1.040900000000000020e-01
3.701000000000000123e-02
1.075399999999999967e-01
1.641000000000000097e-02
1.043000000000000038e-01
1.120700000000000029e-01
-4.093000000000000110e-02
-1.793000000000000149e-02
1.001699999999999952e-01
3.057999999999999954e-02
7.939000000000000223e-02
2.206999999999999934e-02
1.022799999999999959e-01
1.131899999999999989e-01
2.589999999999999941e-02
2.893000000000000085e-02
7.593999999999999362e-02
7.681999999999999940e-02
9.392000000000000348e-02
8.787000000000000366e-02
5.483999999999999986e-02
1.788000000000000006e-02
3.104000000000000162e-02
1.007900000000000046e-01
1.019400000000000028e-01
9.607000000000000262e-02
7.817999999999999949e-02
3.178000000000000269e-02
7.778000000000000191e-02
8.276999999999999635e-02
1.983000000000000040e-02
3.441000000000000308e-02
1.600000000000000033e-02
3.697999999999999898e-02
3.536999999999999866e-02
1.660000000000000017e-02
4.483999999999999792e-02
7.922999999999999488e-02
1.124099999999999960e-01
7.094000000000000306e-02
5.192999999999999700e-02
5.806999999999999662e-02
3.697000000000000286e-02
-1.558999999999999969e-02
1.340000000000000045e-03
9.429999999999999147e-03
6.993000000000000604e-02
-1.118000000000000070e-02
-4.288999999999999757e-02
5.439000000000000085e-02
4.071000000000000313e-02
6.736999999999999933e-02
-9.409999999999999962e-03
4.483000000000000179e-02
4.991999999999999910e-02
2.020000000000000094e-03
3.244999999999999968e-02
-1.119999999999999902e-03
4.270000000000000358e-03
6.528000000000000469e-02
2.506999999999999854e-02
6.121000000000000052e-02
2.779999999999999919e-03
1.448999999999999941e-02
2.244000000000000161e-02
3.241999999999999743e-02
3.316000000000000197e-02
2.656000000000000028e-02
4.266999999999999960e-02
4.802000000000000018e-02
1.269999999999999948e-02
1.987999999999999837e-02
-5.530000000000000193e-03
5.641000000000000181e-02
3.984000000000000041e-02
4.429999999999999910e-03
4.879999999999999789e-03
3.146999999999999797e-02
3.540000000000000091e-02
1.192000000000000004e-02
4.759000000000000036e-02
2.818000000000000019e-02
7.080000000000000356e-03
3.273999999999999827e-02
4.034999999999999698e-02
4.435999999999999666e-02
2.905999999999999903e-02
3.803999999999999743e-02
2.870999999999999941e-02
2.798000000000000140e-02
1.187000000000000034e-02
2.997000000000000011e-02
3.504999999999999782e-02
5.599999999999999943e-03
3.307999999999999829e-02
1.027999999999999921e-02
5.590000000000000351e-03
1.017999999999999981e-02
3.153999999999999859e-02
4.749999999999999882e-03
3.529999999999999805e-02
2.033000000000000085e-02
3.443999999999999839e-02
2.539999999999999897e-02
3.068999999999999853e-02
3.082000000000000017e-02
1.221999999999999996e-02
2.765000000000000097e-02
1.124999999999999958e-02
1.873000000000000012e-02
4.400000000000000265e-03
2.461999999999999952e-02
3.418000000000000205e-02
6.420000000000000359e-03
2.137000000000000011e-02
3.173999999999999738e-02
7.360000000000000223e-03
1.145000000000000011e-02
1.230999999999999976e-02
-5.139999999999999604e-03
1.278999999999999929e-02
2.959000000000000172e-02
8.489999999999999283e-03
9.300000000000000541e-04
2.154999999999999971e-02
1.220000000000000077e-02
2.723000000000000073e-02
2.946999999999999967e-02
1.367999999999999945e-02
1.599000000000000074e-02
1.213999999999999975e-02
1.498999999999999985e-02
2.287000000000000144e-02
-1.680000000000000070e-03
1.077999999999999965e-02
2.119000000000000050e-02
1.897000000000000075e-02
1.409000000000000009e-02
2.279000000000000123e-02
2.002999999999999919e-02
-1.090999999999999956e-02
-1.920000000000000049e-03
2.319999999999999840e-02
5.089999999999999906e-03
8.930000000000000437e-03
9.679999999999999369e-03
2.589999999999999854e-03
1.920000000000000049e-03
2.381000000000000130e-02
5.159999999999999656e-03
2.347000000000000128e-02
2.644000000000000170e-02
1.950999999999999956e-02
1.497000000000000067e-02
1.769000000000000086e-02
3.520000000000000125e-03
8.840000000000000635e-03
2.137000000000000011e-02
3.789999999999999966e-03
1.192999999999999963e-02
8.890000000000000333e-03
1.569999999999999998e-03
1.149999999999999981e-02
2.468000000000000055e-02
1.357000000000000046e-02
2.528999999999999998e-02
1.234999999999999987e-02
6.769999999999999976e-03
4.139999999999999583e-03
1.354999999999999954e-02
1.761000000000000065e-02
3.299999999999999982e-03
5.890000000000000270e-03
1.859999999999999848e-02
1.672999999999999834e-02
7.709999999999999840e-03
1.052999999999999943e-02
1.565000000000000072e-02
6.769999999999999976e-03
1.438000000000000042e-02
6.570000000000000319e-03
1.806999999999999926e-02
1.413000000000000020e-02
1.328999999999999973e-02
1.149000000000000021e-02
1.399999999999999986e-03
1.205999999999999954e-02
1.559999999999999972e-03
1.900999999999999912e-02
1.200999999999999984e-02
8.640000000000000110e-03
2.560000000000000209e-03
-7.600000000000000418e-04
6.899999999999999883e-03
1.590000000000000050e-03
1.508999999999999925e-02
1.071000000000000077e-02
1.063000000000000056e-02
1.654999999999999874e-02
1.201999999999999943e-02
6.989999999999999686e-03
3.660000000000000059e-03
1.035999999999999942e-02
2.180000000000000080e-03
1.018999999999999941e-02
1.290999999999999960e-02
1.135000000000000071e-02
1.318000000000000074e-02
1.853000000000000133e-02
7.409999999999999920e-03
1.592999999999999972e-02
1.115000000000000019e-02
4.389999999999999805e-03
5.089999999999999906e-03
6.040000000000000230e-03
4.539999999999999765e-03
4.989999999999999644e-03
1.295999999999999930e-02
8.789999999999999203e-03
7.069999999999999896e-03
6.930000000000000396e-03
1.298000000000000022e-02
3.820000000000000045e-03
3.500000000000000073e-03
5.190000000000000169e-03
5.500000000000000331e-04
6.899999999999999883e-03
3.399999999999999811e-03
9.620000000000000079e-03
3.040000000000000167e-03
7.380000000000000275e-03
4.369999999999999753e-03
1.180000000000000059e-03
4.279999999999999950e-03
3.109999999999999917e-03
1.539999999999999919e-03
1.132999999999999979e-02
8.000000000000000167e-03
8.489999999999999283e-03
8.139999999999999666e-03
5.519999999999999733e-03
3.619999999999999954e-03
3.520000000000000125e-03
5.179999999999999709e-03
7.810000000000000102e-03
6.300000000000000044e-03
8.300000000000000086e-03
1.379999999999999933e-03
6.009999999999999717e-03
4.640000000000000027e-03
1.500000000000000031e-03
4.099999999999999912e-04
6.669999999999999714e-03
-1.700000000000000122e-04
1.033000000000000064e-02
4.699999999999999859e-04
2.830000000000000050e-03
1.949999999999999910e-03
1.899999999999999996e-03
6.400000000000000307e-03
6.349999999999999742e-03
1.770000000000000089e-03
9.079999999999999530e-03
2.729999999999999788e-03
8.729999999999999913e-03
1.959999999999999937e-03
4.150000000000000043e-03
2.900000000000000017e-04
3.020000000000000115e-03
6.669999999999999714e-03
5.250000000000000326e-03
4.239999999999999845e-03
3.589999999999999875e-03
2.720000000000000195e-03
9.020000000000000240e-03
7.170000000000000158e-03
2.830000000000000050e-03
-8.300000000000000086e-04
3.340000000000000087e-03
3.089999999999999865e-03
4.179999999999999688e-03
4.599999999999999922e-03
7.040000000000000251e-03
5.799999999999999600e-03
2.170000000000000054e-03
4.179999999999999688e-03
-7.100000000000000191e-04
4.299999999999999894e-04
5.320000000000000076e-03
2.599999999999999772e-04
1.670000000000000043e-03
3.469999999999999994e-03
5.810000000000000060e-03
4.839999999999999684e-03
5.210000000000000221e-03
2.089999999999999844e-03
3.499999999999999964e-04
2.809999999999999998e-03
4.740000000000000289e-03
2.139999999999999975e-03
3.059999999999999786e-03
3.429999999999999889e-03
2.710000000000000169e-03
1.209999999999999921e-03
3.210000000000000180e-03
5.440000000000000391e-03
3.919999999999999873e-03
2.190000000000000106e-03
5.610000000000000403e-03
3.579999999999999849e-03
4.530000000000000172e-03
1.299999999999999886e-04
3.459999999999999968e-03
2.119999999999999923e-03
2.279999999999999909e-03
1.649999999999999991e-03
5.590000000000000351e-03
2.609999999999999907e-03
1.709999999999999932e-03
3.729999999999999809e-03
9.100000000000000016e-04
3.959999999999999978e-03
5.579999999999999891e-03
2.429999999999999868e-03
2.050000000000000173e-03
3.439999999999999915e-03
4.219999999999999793e-03
-7.799999999999999859e-04
4.000000000000000083e-03
2.579999999999999828e-03
-2.400000000000000061e-04
2.820000000000000024e-03
8.099999999999999561e-04
3.370000000000000166e-03
4.499999999999999877e-04
2.670000000000000064e-03
5.999999999999999474e-04
1.129999999999999928e-03
4.120000000000000398e-03
-3.899999999999999929e-04
2.220000000000000185e-03
2.350000000000000092e-03
3.800000000000000209e-04
5.400000000000000069e-04
1.090000000000000040e-03
2.929999999999999879e-03
1.740000000000000010e-03
-8.499999999999999526e-04
4.369999999999999753e-03
1.350000000000000071e-03
4.089999999999999886e-03
1.619999999999999912e-03
1.930000000000000075e-03
3.269999999999999903e-03
7.600000000000000418e-04
5.900000000000000296e-04
1.129999999999999928e-03
1.449999999999999900e-03
1.889999999999999970e-03
-2.000000000000000096e-04
2.010000000000000068e-03
-8.999999999999999754e-04
-5.299999999999999807e-04
1.879999999999999944e-03
3.569999999999999823e-03
1.270000000000000078e-03
2.929999999999999879e-03
2.589999999999999854e-03
9.600000000000000243e-04
3.099999999999999891e-03
1.520000000000000084e-03
1.369999999999999907e-03
3.399999999999999811e-03
2.749999999999999840e-03
1.260000000000000052e-03
1.799999999999999951e-03
4.299999999999999894e-04
3.559999999999999797e-03
1.449999999999999900e-03
-8.899999999999999491e-04
2.220000000000000185e-03
2.119999999999999923e-03
1.500000000000000031e-03
1.840000000000000056e-03
2.999999999999999737e-04
3.330000000000000061e-03
3.499999999999999964e-04
2.380000000000000171e-03
1.229999999999999974e-03
4.000000000000000192e-04
1.260000000000000052e-03
2.279999999999999909e-03
1.389999999999999960e-03
2.360000000000000119e-03
1.420000000000000038e-03
2.390000000000000197e-03
2.609999999999999907e-03
2.700000000000000035e-04
2.139999999999999975e-03
1.180000000000000059e-03
9.899999999999999946e-04
9.700000000000000505e-04
1.379999999999999933e-03
5.599999999999999509e-04
2.990000000000000036e-03
1.600000000000000077e-03
1.809999999999999977e-03
2.249999999999999830e-03
1.350000000000000071e-03
3.099999999999999999e-04
6.800000000000000488e-04
1.149999999999999981e-03
2.599999999999999772e-04
2.249999999999999830e-03
7.299999999999999632e-04
4.400000000000000157e-04
7.100000000000000191e-04
1.250000000000000026e-03
4.499999999999999877e-04
-3.000000000000000076e-05
1.600000000000000077e-03
3.400000000000000244e-04
1.160000000000000007e-03
1.800000000000000113e-04
1.180000000000000059e-03
2.020000000000000094e-03
1.420000000000000038e-03
2.799999999999999972e-03
2.160000000000000028e-03
8.099999999999999561e-04
1.469999999999999953e-03
1.280000000000000105e-03
2.480000000000000000e-03
9.700000000000000505e-04
1.840000000000000056e-03
1.389999999999999960e-03
1.059999999999999961e-03
1.490000000000000005e-03
2.500000000000000052e-04
9.899999999999999946e-04
8.700000000000000051e-04
1.360000000000000098e-03
4.200000000000000174e-04
2.079999999999999818e-03
1.119999999999999902e-03
1.590000000000000050e-03
7.600000000000000418e-04
1.020000000000000073e-03
9.399999999999999719e-04
1.119999999999999902e-03
5.400000000000000069e-04
1.100000000000000066e-03
1.229999999999999974e-03
9.499999999999999981e-04
1.260000000000000052e-03
6.400000000000000524e-04
1.580000000000000024e-03
1.280000000000000105e-03
1.379999999999999933e-03
-1.000000000000000048e-04
8.800000000000000313e-04
-4.000000000000000192e-04
7.399999999999999894e-04
8.000000000000000383e-04
1.299999999999999886e-04
5.400000000000000069e-04
8.199999999999999824e-04
-1.240000000000000000e-03
-7.200000000000000453e-04
-2.200000000000000078e-04
2.599999999999999772e-04
1.949999999999999910e-03
-1.499999999999999869e-04
1.190000000000000085e-03
-4.600000000000000139e-04
8.000000000000000383e-04
1.229999999999999974e-03
3.200000000000000262e-04
6.099999999999999737e-04
8.400000000000000348e-04
-2.100000000000000087e-04
3.000000000000000076e-05
-3.099999999999999999e-04
1.229999999999999974e-03
-1.340000000000000045e-03
1.900000000000000105e-04
-9.100000000000000016e-04
1.180000000000000059e-03
8.300000000000000086e-04
3.099999999999999999e-04
-2.300000000000000070e-04
-2.900000000000000017e-04
2.799999999999999755e-04
1.529999999999999893e-03
1.039999999999999909e-03
1.539999999999999919e-03
1.379999999999999933e-03
1.319999999999999993e-03
2.139999999999999975e-03
4.200000000000000174e-04
-6.000000000000000152e-05
7.399999999999999894e-04
5.299999999999999807e-04
-4.000000000000000327e-05
6.599999999999999964e-04
1.250000000000000026e-03
1.059999999999999961e-03
1.510000000000000057e-03
1.430000000000000064e-03
2.200000000000000078e-04
-4.699999999999999859e-04
8.700000000000000051e-04
3.699999999999999947e-04
-9.799999999999999684e-04
1.299999999999999940e-03
2.799999999999999755e-04
3.400000000000000244e-04
-8.000000000000000654e-05
-2.300000000000000070e-04
1.080000000000000014e-03
-4.899999999999999842e-04
1.000000000000000082e-05
1.600000000000000131e-04
1.000000000000000048e-04
3.000000000000000076e-05
-5.900000000000000296e-04
5.800000000000000034e-04
5.100000000000000366e-04
7.699999999999999597e-04
1.110000000000000092e-03
1.410000000000000012e-03
1.209999999999999921e-03
-1.119999999999999902e-03
5.199999999999999544e-04
-7.600000000000000418e-04
0.000000000000000000e+00
-1.200000000000000030e-04
9.000000000000000567e-05
9.799999999999999684e-04
1.080000000000000014e-03
1.330000000000000019e-03
4.600000000000000139e-04
2.000000000000000164e-05
3.299999999999999982e-04
3.699999999999999947e-04
1.369999999999999907e-03
1.800000000000000113e-04
9.899999999999999946e-04
9.000000000000000567e-05
1.030000000000000100e-03
8.700000000000000051e-04
8.099999999999999561e-04
4.800000000000000122e-04
-1.900000000000000105e-04
6.800000000000000488e-04
1.010000000000000047e-03
9.000000000000000567e-05
-2.799999999999999755e-04
8.400000000000000348e-04
-1.600000000000000131e-04
8.899999999999999491e-04
-2.500000000000000052e-04
2.999999999999999737e-04
2.799999999999999755e-04
4.000000000000000192e-04
-3.299999999999999982e-04
6.800000000000000488e-04
-1.399999999999999877e-04
-9.100000000000000016e-04
3.000000000000000076e-05
5.100000000000000366e-04
1.379999999999999933e-03
1.020000000000000073e-03
2.400000000000000061e-04
1.299999999999999886e-04
8.700000000000000051e-04
-4.800000000000000122e-04
3.299999999999999982e-04
-5.000000000000000240e-05
-2.300000000000000070e-04
-4.400000000000000157e-04
4.800000000000000122e-04
4.800000000000000122e-04
8.700000000000000051e-04
5.999999999999999474e-04
4.899999999999999842e-04
5.199999999999999544e-04
5.000000000000000104e-04
9.700000000000000505e-04
2.500000000000000052e-04
1.700000000000000122e-04
2.700000000000000035e-04
4.299999999999999894e-04
2.700000000000000035e-04
3.800000000000000209e-04
6.099999999999999737e-04
5.699999999999999772e-04
9.000000000000000567e-05
1.129999999999999928e-03
1.700000000000000122e-04
1.000000000000000048e-04
-8.300000000000000086e-04
3.200000000000000262e-04
3.800000000000000209e-04
4.000000000000000192e-04
3.400000000000000244e-04
1.039999999999999909e-03
-3.699999999999999947e-04
-1.299999999999999886e-04
5.800000000000000034e-04
4.899999999999999842e-04
9.000000000000000567e-05
-1.000000000000000082e-05
-1.700000000000000122e-04
7.100000000000000191e-04
8.800000000000000313e-04
1.049999999999999935e-03
5.199999999999999544e-04
2.900000000000000017e-04
-6.400000000000000524e-04
6.499999999999999702e-04
-7.100000000000000191e-04
-4.099999999999999912e-04
6.899999999999999667e-04
3.000000000000000076e-05
-2.300000000000000070e-04
4.600000000000000139e-04
-1.200000000000000030e-04
5.699999999999999772e-04
-2.000000000000000164e-05
5.100000000000000366e-04
-8.400000000000000348e-04
1.410000000000000012e-03
1.209999999999999921e-03
-6.000000000000000152e-05
5.900000000000000296e-04
-3.200000000000000262e-04
-6.300000000000000261e-04
4.000000000000000192e-04
3.600000000000000227e-04
7.500000000000000156e-04
1.319999999999999993e-03
4.600000000000000139e-04
-3.699999999999999947e-04
5.599999999999999509e-04
6.999999999999999929e-04
5.900000000000000296e-04
-3.299999999999999982e-04
4.600000000000000139e-04
4.099999999999999912e-04
2.799999999999999755e-04
1.800000000000000113e-04
6.599999999999999964e-04
-1.900000000000000105e-04
1.000000000000000082e-05
5.100000000000000366e-04
5.999999999999999474e-04
6.999999999999999387e-05
3.800000000000000209e-04
7.699999999999999597e-04
-1.600000000000000131e-04
1.149999999999999981e-03
1.080000000000000014e-03
4.499999999999999877e-04
3.899999999999999929e-04
5.699999999999999772e-04
-3.200000000000000262e-04
-3.299999999999999982e-04
-9.399999999999999719e-04
2.799999999999999755e-04
1.200000000000000030e-04
1.200000000000000030e-04
4.000000000000000327e-05
6.000000000000000152e-05
6.199999999999999999e-04
5.900000000000000296e-04
3.299999999999999982e-04
7.799999999999999859e-04
-1.200000000000000030e-04
-1.399999999999999877e-04
-6.199999999999999999e-04
2.100000000000000087e-04
-1.000000000000000082e-05
4.800000000000000122e-04
-5.500000000000000331e-04
6.099999999999999737e-04
6.099999999999999737e-04
-7.799999999999999859e-04
-6.800000000000000488e-04
1.180000000000000059e-03
-2.799999999999999755e-04
1.299999999999999886e-04
6.499999999999999702e-04
-6.499999999999999702e-04
-7.399999999999999894e-04
-0.000000000000000000e+00
5.400000000000000069e-04
5.699999999999999772e-04
-3.000000000000000076e-05
5.500000000000000331e-04
4.800000000000000122e-04
-3.499999999999999964e-04
9.399999999999999719e-04
4.899999999999999842e-04
5.100000000000000366e-04
1.499999999999999869e-04
1.059999999999999961e-03
1.399999999999999877e-04
3.250000000000002019e-04
-1.616000000000000249e-04
7.218000000000001975e-04
1.951999999999999200e-04
3.386000000000000988e-04
-3.280000000000001664e-04
4.254000000000000403e-04
-1.311999999999997738e-04
7.322000000000000166e-04
6.856000000000001850e-04
-5.100000000000004703e-05
1.240000000000013878e-05
1.657999999999999101e-04
1.892000000000000994e-04
5.425999999999998533e-04
7.160000000000000565e-04
2.194000000000002372e-04
9.327999999999999053e-04
8.620000000000014369e-05
-2.304000000000000709e-04
1.330000000000001428e-04
-3.136000000000001417e-04
6.198000000000001035e-04
5.131999999999997892e-04
1.166600000000000059e-03
8.600000000000003041e-04
4.433999999999999357e-04
6.368000000000001914e-04
-2.980000000000007383e-05
-4.063999999999999037e-04
3.699999999999986936e-05
-1.595999999999999763e-04
8.438000000000002356e-04
4.571999999999999459e-04
5.606000000000001824e-04
-6.000000000000037421e-06
-1.125999999999998638e-04
8.107999999999998672e-04
1.484200000000000189e-03
5.275999999999998139e-04
1.090999999999999956e-03
6.844000000000002642e-04
6.277999999999999726e-04
-4.879999999999983093e-05
1.084600000000000017e-03
1.038000000000000077e-03
5.513999999999998503e-04
-6.519999999999990430e-05
1.781999999999998321e-04
5.115999999999999671e-04
2.050000000000002124e-04
5.683999999999999383e-04
2.718000000000001556e-04
-4.748000000000000484e-04
2.086000000000000831e-04
-3.480000000000001105e-04
4.354000000000000665e-04
7.688000000000002557e-04
1.142199999999999899e-03
-9.439999999999980091e-05
1.088999999999999907e-03
1.072400000000000046e-03
1.195799999999999901e-03
1.692000000000001012e-04
9.125999999999998480e-04
9.960000000000001404e-04
1.194000000000002188e-04
4.427999999999999753e-04
8.162000000000002153e-04
9.595999999999999062e-04
9.030000000000001567e-04
2.863999999999998600e-04
1.889800000000000074e-03
1.573199999999999859e-03
3.660000000000002227e-05
-5.499999999999998163e-04
3.733999999999999689e-04
3.668000000000001880e-04
3.701999999999999453e-04
4.636000000000001014e-04
1.086999999999999859e-03
9.904000000000002212e-04
1.473799999999999720e-03
1.307200000000000115e-03
-1.393999999999998105e-04
1.054000000000000032e-03
-3.325999999999998446e-04
-3.492000000000000312e-04
8.242000000000000845e-04
7.275999999999999048e-04
9.910000000000001273e-04
1.464400000000000250e-03
-2.199999999999999265e-06
1.791200000000000171e-03
8.645999999999999823e-04
1.298000000000000109e-03
9.913999999999999202e-04
1.404800000000000102e-03
1.258199999999999900e-03
5.316000000000000196e-04
1.450000000000002177e-04
7.083999999999999802e-04
1.511800000000000210e-03
1.355199999999999981e-03
8.386000000000001092e-04
7.519999999999998474e-04
1.145399999999999977e-03
1.518799999999999838e-03
1.012199999999999992e-03
6.156000000000002182e-04
1.719000000000000042e-03
2.324000000000001737e-04
6.157999999999998978e-04
8.392000000000001238e-04
1.372599999999999862e-03
1.306000000000000086e-03
1.794000000000002407e-04
9.527999999999999577e-04
1.116200000000000352e-03
1.339600000000000036e-03
1.223000000000000129e-03
1.026399999999999795e-03
4.998000000000001140e-04
9.031999999999998363e-04
5.660000000000002052e-05
4.700000000000002028e-04
-6.666000000000000484e-04
9.868000000000001336e-04
3.301999999999998946e-04
7.136000000000001066e-04
5.069999999999998553e-04
1.004000000000000552e-04
3.379999999999984579e-05
3.572000000000000088e-04
4.206000000000002488e-04
4.240000000000000062e-04
8.274000000000001622e-04
1.380799999999999953e-03
6.942000000000000687e-04
-2.524000000000000635e-04
1.711000000000000064e-03
1.244400000000000324e-03
6.777999999999999954e-04
1.512000000000002058e-04
1.814599999999999980e-03
8.580000000000001471e-04
-6.286000000000001005e-04
-2.851999999999998850e-04
-6.518000000000001223e-04
-1.248399999999999987e-03
6.999999999999999387e-05
9.000000000000000567e-05
1.090000000000000040e-03
7.399999999999999894e-04
5.900000000000000296e-04
3.600000000000000227e-04
1.680000000000000070e-03
5.299999999999999807e-04
-4.299999999999999894e-04
7.200000000000000453e-04
-5.599999999999999509e-04
1.170000000000000033e-03
-6.099999999999999737e-04
1.139999999999999954e-03
-2.100000000000000087e-04
4.200000000000000174e-04
-6.199999999999999999e-04
3.400000000000000244e-04
1.600000000000000131e-04
1.340000000000000045e-03
-1.700000000000000122e-04
3.899999999999999929e-04
9.899999999999999946e-04
-8.000000000000000654e-05
3.299999999999999982e-04
-7.399999999999999894e-04
2.100000000000000087e-04
6.999999999999999929e-04
3.299999999999999982e-04
1.030000000000000100e-03
1.219999999999999947e-03
1.900000000000000105e-04
6.499999999999999702e-04
-8.499999999999999526e-04
3.299999999999999982e-04
-4.800000000000000122e-04
7.200000000000000453e-04
3.000000000000000076e-05
1.090000000000000040e-03
5.599999999999999509e-04
9.499999999999999981e-04
6.499999999999999702e-04
1.229999999999999974e-03
2.599999999999999772e-04
5.000000000000000104e-04
-6.000000000000000152e-05
1.030000000000000100e-03
1.449999999999999900e-03
1.289999999999999914e-03
9.600000000000000243e-04
1.049999999999999935e-03
7.799999999999999859e-04
7.799999999999999859e-04
-5.299999999999999807e-04
-7.399999999999999894e-04
6.700000000000000226e-04
-5.000000000000000240e-05
7.799999999999999859e-04
-5.599999999999999509e-04
1.430000000000000064e-03
5.299999999999999807e-04
-2.300000000000000070e-04
-1.900000000000000105e-04
-1.000000000000000048e-04
1.319999999999999993e-03
-9.000000000000000567e-05
1.600000000000000131e-04
-0.000000000000000000e+00
4.000000000000000327e-05
4.000000000000000327e-05
1.469999999999999953e-03
-9.700000000000000505e-04
-1.200000000000000030e-04
1.069999999999999988e-03
5.900000000000000296e-04
1.260000000000000052e-03
1.010000000000000047e-03
6.700000000000000226e-04
-1.900000000000000105e-04
5.100000000000000366e-04
2.999999999999999737e-04
7.299999999999999632e-04
6.899999999999999667e-04
5.000000000000000240e-05
-4.299999999999999894e-04
1.270000000000000078e-03
1.200000000000000030e-04
-5.900000000000000296e-04
1.389999999999999960e-03
1.319999999999999993e-03
1.190000000000000085e-03
4.000000000000000327e-05
8.000000000000000383e-04
-4.000000000000000327e-05
1.280000000000000105e-03
4.600000000000000139e-04
1.770000000000000089e-03
1.699999999999999905e-03
-3.899999999999999929e-04
6.999999999999999929e-04
-2.000000000000000164e-05
1.350000000000000071e-03
1.199999999999999895e-03
2.700000000000000035e-04
3.899999999999999929e-04
1.010000000000000047e-03
5.900000000000000296e-04
1.680000000000000070e-03
7.600000000000000418e-04
-9.799999999999999684e-04
4.699999999999999859e-04
-1.600000000000000131e-04
1.369999999999999907e-03
7.500000000000000156e-04
1.469999999999999953e-03
1.209999999999999921e-03
-1.100000000000000066e-03
2.599999999999999772e-04
1.979999999999999989e-03
2.300000000000000070e-04
-5.100000000000000366e-04
-4.000000000000000327e-05
3.000000000000000076e-05
8.099999999999999561e-04
1.539999999999999919e-03
5.699999999999999772e-04
-5.599999999999999509e-04
-8.000000000000000654e-05
3.800000000000000209e-04
1.969999999999999963e-03
1.410000000000000012e-03
1.930000000000000075e-03
-1.479999999999999979e-03
6.199999999999999999e-04
2.419999999999999842e-03
2.439999999999999895e-03
1.340000000000000045e-03
6.400000000000000524e-04
2.700000000000000143e-03
9.300000000000000541e-04
1.000000000000000048e-04
-4.099999999999999912e-04
3.499999999999999964e-04
1.760000000000000063e-03
1.889999999999999970e-03
5.699999999999999772e-04
-3.600000000000000227e-04
1.080000000000000014e-03
-2.200000000000000133e-03
1.039999999999999909e-03
1.670000000000000043e-03
2.000000000000000164e-05
-2.999999999999999737e-04
-8.499999999999999526e-04
-4.299999999999999894e-04
2.380000000000000171e-03
3.899999999999999929e-04
4.200000000000000174e-04
1.969999999999999963e-03
2.569999999999999802e-03
-1.319999999999999993e-03
1.520000000000000084e-03
3.050000000000000194e-03
2.259999999999999856e-03
-3.299999999999999982e-04
1.479999999999999979e-03
1.709999999999999932e-03
4.000000000000000327e-05
2.000000000000000096e-04
1.590000000000000050e-03
5.150000000000000064e-03
3.010000000000000089e-03
1.350000000000000071e-03
2.990000000000000036e-03
1.649999999999999991e-03
2.050000000000000173e-03
1.090000000000000040e-03
3.710000000000000190e-03
3.059999999999999786e-03
1.539999999999999919e-03
2.720000000000000195e-03
1.729999999999999984e-03
2.000000000000000164e-05
-4.200000000000000174e-04
1.729999999999999984e-03
3.119999999999999944e-03
1.949999999999999910e-03
1.629999999999999939e-03
1.469999999999999953e-03
-9.300000000000000541e-04
-1.080000000000000014e-03
2.919999999999999853e-03
4.299999999999999894e-04
-3.020000000000000115e-03
3.429999999999999889e-03
-3.129999999999999970e-03
2.079999999999999818e-03
2.180000000000000080e-03
1.319999999999999993e-03
-2.259999999999999856e-03
8.099999999999999561e-04
-1.340000000000000045e-03
2.129999999999999949e-03
1.990000000000000015e-03
3.229999999999999798e-03
2.609999999999999907e-03
7.799999999999999859e-04
6.700000000000000226e-04
3.089999999999999865e-03
1.420000000000000038e-03
2.370000000000000145e-03
1.729999999999999984e-03
-1.149999999999999981e-03
4.449999999999999963e-03
1.549999999999999946e-03
1.789999999999999925e-03
9.300000000000000541e-04
3.310000000000000008e-03
4.129999999999999991e-03
1.219999999999999947e-03
1.619999999999999912e-03
1.229999999999999974e-03
2.799999999999999755e-04
5.850000000000000165e-03
3.389999999999999784e-03
2.939999999999999905e-03
1.490000000000000005e-03
2.089999999999999844e-03
-6.999999999999999929e-04
-1.100000000000000039e-04
3.739999999999999835e-03
2.010000000000000068e-03
3.899999999999999821e-03
-4.600000000000000139e-04
-1.360000000000000098e-03
-3.099999999999999999e-04
1.779999999999999898e-03
2.289999999999999935e-03
3.469999999999999994e-03
2.500000000000000052e-03
3.749999999999999861e-03
3.249999999999999851e-03
1.219999999999999947e-03
-5.000000000000000104e-04
4.490000000000000067e-03
5.170000000000000116e-03
5.139999999999999604e-03
1.799999999999999951e-03
9.200000000000000278e-04
2.609999999999999907e-03
1.670000000000000043e-03
-1.190000000000000085e-03
8.899999999999999491e-04
1.840000000000000056e-03
2.190000000000000106e-03
-1.160000000000000007e-03
-7.699999999999999597e-04
4.329999999999999648e-03
3.259999999999999877e-03
3.510000000000000099e-03
3.490000000000000047e-03
3.170000000000000075e-03
1.299999999999999940e-03
1.949999999999999910e-03
2.980000000000000010e-03
-4.600000000000000139e-04
6.769999999999999976e-03
7.500000000000000156e-04
6.999999999999999929e-04
1.149999999999999981e-03
-1.499999999999999869e-04
2.759999999999999867e-03
1.129999999999999928e-03
4.510000000000000120e-03
5.020000000000000157e-03
-2.200000000000000078e-04
4.619999999999999975e-03
4.470000000000000015e-03
3.930000000000000333e-03
2.700000000000000035e-04
3.599999999999999901e-03
-2.370000000000000145e-03
4.740000000000000289e-03
6.890000000000000291e-03
1.190000000000000085e-03
1.299999999999999886e-04
-1.600000000000000131e-04
-4.519999999999999712e-03
3.700000000000000164e-03
-3.650000000000000033e-03
-1.499999999999999869e-04
-2.860000000000000129e-03
5.190000000000000169e-03
6.980000000000000093e-03
3.239999999999999825e-03
-4.400000000000000157e-04
5.109999999999999959e-03
2.729999999999999788e-03
-4.200000000000000174e-04
3.860000000000000150e-03
-1.000000000000000021e-03
2.289999999999999935e-03
4.479999999999999608e-03
1.830000000000000029e-03
3.520000000000000125e-03
1.219999999999999947e-03
-2.799999999999999755e-04
2.180000000000000080e-03
1.940000000000000101e-03
3.320000000000000034e-03
3.559999999999999797e-03
2.340000000000000066e-03
-3.099999999999999999e-04
8.199999999999999824e-04
-7.799999999999999859e-04
-1.549999999999999946e-03
3.439999999999999915e-03
-1.020000000000000073e-03
6.709999999999999819e-03
2.749999999999999840e-03
6.470000000000000057e-03
-1.209999999999999921e-03
5.669999999999999693e-03
4.049999999999999781e-03
1.370000000000000037e-02
1.289999999999999914e-03
6.850000000000000186e-03
-2.300000000000000070e-04
1.237000000000000079e-02
5.279999999999999971e-03
7.179999999999999750e-03
-2.809999999999999998e-03
8.559999999999999901e-03
9.200000000000000278e-04
1.035999999999999942e-02
1.308999999999999921e-02
1.309999999999999967e-03
1.000000000000000048e-04
-1.469999999999999953e-03
6.179999999999999730e-03
1.209999999999999921e-03
6.139999999999999625e-03
1.127000000000000050e-02
7.100000000000000191e-04
-1.030000000000000100e-03
9.289999999999999647e-03
-4.989999999999999644e-03
1.840000000000000056e-03
-1.153000000000000032e-02
1.149999999999999981e-02
2.269999999999999882e-03
6.020000000000000177e-03
-1.186000000000000075e-02
5.629999999999999588e-03
6.939999999999999988e-03
-7.570000000000000340e-03
1.222999999999999955e-02
6.579999999999999911e-03
3.480000000000000020e-03
5.599999999999999509e-04
-9.799999999999999684e-04
7.599999999999999985e-03
2.480000000000000000e-03
7.640000000000000090e-03
-8.700000000000000051e-04
5.000000000000000240e-05
1.030000000000000013e-02
3.429999999999999889e-03
2.210000000000000159e-03
6.210000000000000242e-03
9.200000000000000278e-04
5.040000000000000209e-03
4.850000000000000144e-03
4.219999999999999793e-03
-8.999999999999999754e-04
4.179999999999999688e-03
5.700000000000000205e-03
6.409999999999999899e-03
9.100000000000000016e-04
1.684000000000000080e-02
-1.539999999999999919e-03
9.339999999999999344e-03
1.064999999999999974e-02
1.582000000000000073e-02
1.302000000000000032e-02
1.524000000000000007e-02
3.959999999999999978e-03
1.621999999999999831e-02
-5.299999999999999807e-04
1.220000000000000077e-02
1.159999999999999920e-02
-4.969999999999999592e-03
-1.449999999999999900e-03
-2.000000000000000042e-03
-8.499999999999999526e-04
1.350000000000000071e-03
8.710000000000000728e-03
-5.519999999999999733e-03
4.239999999999999845e-03
1.386000000000000079e-02
-5.900000000000000296e-04
-2.629999999999999959e-03
1.263000000000000060e-02
-3.950000000000000386e-03
1.507000000000000006e-02
4.959999999999999999e-03
2.330000000000000040e-03
1.688999999999999876e-02
-3.729999999999999809e-03
2.409999999999999816e-03
1.525999999999999926e-02
3.619999999999999954e-03
-3.599999999999999901e-03
2.052999999999999964e-02
-1.056999999999999953e-02
1.209999999999999921e-03
8.959999999999999215e-03
-1.528000000000000018e-02
1.621999999999999831e-02
3.835999999999999827e-02
-3.299999999999999982e-04
1.623000000000000137e-02
2.751999999999999932e-02
1.182000000000000065e-02
-2.880000000000000181e-03
1.537999999999999957e-02
-1.816999999999999865e-02
-2.027999999999999942e-02
-1.791999999999999843e-02
-1.481000000000000025e-02
8.170000000000000179e-03
2.540999999999999856e-02
-1.488000000000000086e-02
2.636000000000000149e-02
1.132999999999999979e-02
-1.404999999999999999e-02
1.370000000000000037e-02
1.671999999999999875e-02
6.259999999999999939e-03
4.025999999999999718e-02
-6.250000000000000347e-03
2.659999999999999865e-02
-8.640000000000000110e-03
3.921999999999999792e-02
2.759999999999999953e-02
-2.909999999999999826e-03
-4.369999999999999753e-03
1.319000000000000034e-02
-4.879999999999999789e-03
1.319999999999999993e-02
1.423999999999999919e-02
9.239999999999999949e-03
-4.400000000000000157e-04
2.179999999999999993e-02
2.515999999999999834e-02
-2.028999999999999901e-02
5.260999999999999704e-02
-2.429999999999999868e-03
1.235999999999999946e-02
3.787000000000000088e-02
3.409999999999999837e-03
-1.379999999999999933e-03
1.116999999999999937e-02
4.447000000000000258e-02
-1.510000000000000057e-03
4.073000000000000231e-02
2.772000000000000158e-02
4.139999999999999930e-02
-2.719999999999999848e-02
-1.084000000000000068e-02
4.633999999999999925e-02
-4.910000000000000302e-03
3.989999999999999623e-03
3.130000000000000143e-02
3.073000000000000037e-02
4.150000000000000043e-03
4.241999999999999937e-02
7.810000000000000102e-03
-2.089999999999999844e-02
-4.610000000000000382e-03
3.370000000000000079e-02
1.993999999999999939e-02
3.660000000000000059e-03
3.380999999999999978e-02
1.936999999999999833e-02
-2.343999999999999903e-02
4.440000000000000197e-02
3.862999999999999767e-02
2.762999999999999831e-02
-9.390000000000000777e-03
-3.767999999999999822e-02
1.173000000000000084e-02
1.883999999999999911e-02
2.847999999999999837e-02
1.056999999999999953e-02
3.076999999999999874e-02
2.708999999999999950e-02
1.451999999999999992e-02
1.456000000000000003e-02
8.000000000000000654e-05
3.756000000000000311e-02
3.343000000000000138e-02
4.420000000000000318e-03
-6.400000000000000524e-04
1.009999999999999960e-02
6.015999999999999820e-02
2.799999999999999755e-04
3.101999999999999896e-02
-2.605000000000000024e-02
1.720000000000000001e-02
2.807000000000000120e-02
1.875999999999999890e-02
5.664000000000000284e-02
1.825999999999999845e-02
-6.300000000000000261e-04
5.936999999999999916e-02
2.583999999999999839e-02
-1.919999999999999832e-02
3.506999999999999701e-02
1.991000000000000061e-02
-3.314999999999999891e-02
3.559999999999999970e-02
6.360999999999999988e-02
-2.092000000000000109e-02
-5.050999999999999934e-02
-8.280999999999999472e-02
-9.100000000000000450e-03
1.106000000000000039e-02
1.357000000000000046e-02
4.299999999999999894e-04
6.701000000000000012e-02
7.818999999999999562e-02
3.171000000000000207e-02
-2.057000000000000148e-02
-5.858000000000000013e-02
2.943000000000000130e-02
1.678999999999999937e-02
-4.910000000000000302e-03
2.971999999999999989e-02
7.331000000000000016e-02
1.752000000000000085e-02
9.518000000000000071e-02
1.050999999999999990e-01
3.509999999999999926e-02
2.811999999999999916e-02
-5.673000000000000265e-02
5.612000000000000322e-02
4.626999999999999863e-02
1.559999999999999928e-02
1.501000000000000077e-02
