# Supplementary material for: Elevated concentrations cause upright alpha-synuclein conformation at lipid interfaces
Source: Nat Commun. 2023 Sep 18;14:5731. doi: 10.1038/s41467-023-39843-1 (PMC10507035; doi:10.1038/s41467-023-39843-1)
Supplement: Supplementary file 3 — Source Data [file 41467_2023_39843_MOESM3_ESM.zip › Source Data file/FigureS14/A/xvals.txt]

2359.58094
2358.80072
2358.02060
2357.24058
2356.46066
2355.68084
2354.90112
2354.12150
2353.34198
2352.56257
2351.78325
2351.00403
2350.22492
2349.44590
2348.66698
2347.88817
2347.10945
2346.33084
2345.55232
2344.77391
2343.99559
2343.21738
2342.43926
2341.66125
2340.88334
2340.10552
2339.32781
2338.55019
2337.77268
2336.99527
2336.21795
2335.44074
2334.66362
2333.88661
2333.10970
2332.33288
2331.55617
2330.77955
2330.00304
2329.22662
2328.45031
2327.67409
2326.89797
2326.12196
2325.34604
2324.57023
2323.79451
2323.01889
2322.24337
2321.46795
2320.69264
2319.91742
2319.14230
2318.36728
2317.59236
2316.81754
2316.04282
2315.26819
2314.49367
2313.71925
2312.94493
2312.17070
2311.39658
2310.62255
2309.84863
2309.07480
2308.30107
2307.52744
2306.75391
2305.98048
2305.20715
2304.43392
2303.66079
2302.88776
2302.11482
2301.34199
2300.56925
2299.79662
2299.02408
2298.25164
2297.47930
2296.70706
2295.93492
2295.16288
2294.39094
2293.61909
2292.84735
2292.07570
2291.30416
2290.53271
2289.76136
2288.99011
2288.21895
2287.44790
2286.67695
2285.90609
2285.13533
2284.36468
2283.59412
2282.82366
2282.05329
2281.28303
2280.51287
2279.74280
2278.97283
2278.20296
2277.43319
2276.66352
2275.89395
2275.12447
2274.35510
2273.58582
2272.81664
2272.04756
2271.27858
2270.50969
2269.74091
2268.97222
2268.20363
2267.43514
2266.66675
2265.89846
2265.13026
2264.36216
2263.59416
2262.82626
2262.05846
2261.29076
2260.52315
2259.75564
2258.98823
2258.22092
2257.45371
2256.68659
2255.91957
2255.15265
2254.38583
2253.61911
2252.85248
2252.08595
2251.31952
2250.55319
2249.78696
2249.02082
2248.25478
2247.48884
2246.72300
2245.95726
2245.19161
2244.42606
2243.66061
2242.89526
2242.13000
2241.36484
2240.59978
2239.83482
2239.06995
2238.30519
2237.54052
2236.77594
2236.01147
2235.24709
2234.48281
2233.71863
2232.95455
2232.19056
2231.42667
2230.66288
2229.89918
2229.13559
2228.37209
2227.60868
2226.84538
2226.08217
2225.31906
2224.55605
2223.79313
2223.03031
2222.26759
2221.50497
2220.74244
2219.98001
2219.21768
2218.45545
2217.69331
2216.93127
2216.16932
2215.40748
2214.64573
2213.88408
2213.12252
2212.36106
2211.59970
2210.83844
2210.07727
2209.31620
2208.55523
2207.79435
2207.03357
2206.27289
2205.51230
2204.75181
2203.99142
2203.23112
2202.47093
2201.71082
2200.95082
2200.19091
2199.43110
2198.67138
2197.91177
2197.15225
2196.39282
2195.63349
2194.87426
2194.11513
2193.35609
2192.59715
2191.83830
2191.07955
2190.32090
2189.56234
2188.80388
2188.04552
2187.28726
2186.52909
2185.77101
2185.01303
2184.25515
2183.49737
2182.73968
2181.98209
2181.22459
2180.46720
2179.70989
2178.95269
2178.19558
2177.43856
2176.68164
2175.92482
2175.16810
2174.41147
2173.65493
2172.89849
2172.14215
2171.38591
2170.62976
2169.87371
2169.11775
2168.36189
2167.60612
2166.85045
2166.09488
2165.33940
2164.58402
2163.82874
2163.07355
2162.31845
2161.56346
2160.80855
2160.05375
2159.29904
2158.54442
2157.78990
2157.03548
2156.28115
2155.52692
2154.77278
2154.01874
2153.26480
2152.51095
2151.75720
2151.00354
2150.24998
2149.49651
2148.74314
2147.98986
2147.23668
2146.48360
2145.73061
2144.97771
2144.22491
2143.47221
2142.71960
2141.96709
2141.21467
2140.46235
2139.71013
2138.95800
2138.20596
2137.45402
2136.70218
2135.95043
2135.19877
2134.44721
2133.69575
2132.94438
2132.19310
2131.44193
2130.69084
2129.93985
2129.18896
2128.43816
2127.68746
2126.93685
2126.18634
2125.43592
2124.68560
2123.93537
2123.18523
2122.43519
2121.68525
2120.93540
2120.18565
2119.43599
2118.68643
2117.93696
2117.18758
2116.43830
2115.68912
2114.94003
2114.19103
2113.44213
2112.69333
2111.94461
2111.19600
2110.44748
2109.69905
2108.95072
2108.20248
2107.45433
2106.70628
2105.95833
2105.21047
2104.46271
2103.71503
2102.96746
2102.21998
2101.47259
2100.72530
2099.97810
2099.23099
2098.48398
2097.73707
2096.99025
2096.24352
2095.49689
2094.75035
2094.00390
2093.25755
2092.51130
2091.76514
2091.01907
2090.27310
2089.52722
2088.78143
2088.03574
2087.29015
2086.54464
2085.79924
2085.05392
2084.30870
2083.56358
2082.81854
2082.07361
2081.32876
2080.58401
2079.83935
2079.09479
2078.35032
2077.60595
2076.86167
2076.11748
2075.37339
2074.62939
2073.88549
2073.14167
2072.39796
2071.65433
2070.91080
2070.16737
2069.42402
2068.68077
2067.93762
2067.19456
2066.45159
2065.70871
2064.96593
2064.22325
2063.48065
2062.73815
2061.99574
2061.25343
2060.51121
2059.76909
2059.02705
2058.28511
2057.54327
2056.80151
2056.05986
2055.31829
2054.57682
2053.83544
2053.09415
2052.35296
2051.61186
2050.87086
2050.12994
2049.38912
2048.64840
2047.90777
2047.16723
2046.42678
2045.68643
2044.94617
2044.20600
2043.46592
2042.72594
2041.98606
2041.24626
2040.50656
2039.76695
2039.02744
2038.28801
2037.54868
2036.80945
2036.07030
2035.33125
2034.59229
2033.85343
2033.11466
2032.37598
2031.63739
2030.89890
2030.16050
2029.42219
2028.68397
2027.94585
2027.20782
2026.46988
2025.73204
2024.99429
2024.25663
2023.51906
2022.78159
2022.04421
2021.30692
2020.56972
2019.83262
2019.09561
2018.35869
2017.62186
2016.88513
2016.14849
2015.41194
2014.67548
2013.93912
2013.20285
2012.46667
2011.73058
2010.99459
2010.25869
2009.52288
2008.78716
2008.05154
2007.31601
2006.58057
2005.84522
2005.10996
2004.37480
2003.63973
2002.90475
2002.16986
2001.43507
2000.70036
1999.96575
1999.23123
1998.49681
1997.76247
1997.02823
1996.29408
1995.56002
1994.82606
1994.09218
1993.35840
1992.62471
1991.89111
1991.15761
1990.42419
1989.69087
1988.95764
1988.22450
1987.49145
1986.75850
1986.02563
1985.29286
1984.56018
1983.82759
1983.09510
1982.36269
1981.63038
1980.89816
1980.16603
1979.43399
1978.70204
1977.97019
1977.23842
1976.50675
1975.77517
1975.04368
1974.31229
1973.58098
1972.84977
1972.11865
1971.38761
1970.65667
1969.92583
1969.19507
1968.46440
1967.73383
1967.00335
1966.27296
1965.54266
1964.81245
1964.08233
1963.35230
1962.62237
1961.89253
1961.16277
1960.43311
1959.70354
1958.97406
1958.24468
1957.51538
1956.78617
1956.05706
1955.32804
1954.59911
1953.87026
1953.14151
1952.41286
1951.68429
1950.95581
1950.22743
1949.49913
1948.77093
1948.04281
1947.31479
1946.58686
1945.85902
1945.13127
1944.40361
1943.67605
1942.94857
1942.22118
1941.49389
1940.76668
1940.03957
1939.31255
1938.58561
1937.85877
1937.13202
1936.40536
1935.67879
1934.95231
1934.22592
1933.49963
1932.77342
1932.04730
1931.32128
1930.59534
1929.86950
1929.14374
1928.41808
1927.69251
1926.96702
1926.24163
1925.51633
1924.79112
1924.06600
1923.34096
1922.61602
1921.89117
1921.16641
1920.44174
1919.71717
1918.99268
1918.26828
1917.54397
1916.81975
1916.09562
1915.37159
1914.64764
1913.92378
1913.20001
1912.47634
1911.75275
1911.02925
1910.30585
1909.58253
1908.85930
1908.13617
1907.41312
1906.69016
1905.96730
1905.24452
1904.52183
1903.79924
1903.07673
1902.35431
1901.63199
1900.90975
1900.18760
1899.46554
1898.74358
1898.02170
1897.29991
1896.57821
1895.85660
1895.13509
1894.41366
1893.69232
1892.97107
1892.24991
1891.52884
1890.80786
1890.08697
1889.36617
1888.64545
1887.92483
1887.20430
1886.48386
1885.76350
1885.04324
1884.32306
1883.60298
1882.88298
1882.16308
1881.44326
1880.72353
1880.00390
1879.28435
1878.56489
1877.84552
1877.12624
1876.40705
1875.68795
1874.96894
1874.25001
1873.53118
1872.81243
1872.09378
1871.37521
1870.65674
1869.93835
1869.22005
1868.50184
1867.78372
1867.06569
1866.34775
1865.62989
1864.91213
1864.19446
1863.47687
1862.75937
1862.04197
1861.32465
1860.60742
1859.89028
1859.17323
1858.45626
1857.73939
1857.02260
1856.30591
1855.58930
1854.87278
1854.15635
1853.44001
1852.72376
1852.00760
1851.29152
1850.57554
1849.85964
1849.14383
1848.42811
1847.71248
1846.99694
1846.28148
1845.56612
1844.85084
1844.13566
1843.42056
1842.70555
1841.99062
1841.27579
1840.56105
1839.84639
1839.13182
1838.41734
1837.70295
1836.98865
1836.27444
1835.56031
1834.84627
1834.13233
1833.41846
1832.70469
1831.99101
1831.27741
1830.56391
1829.85049
1829.13716
1828.42392
1827.71076
1826.99770
1826.28472
1825.57183
1824.85903
1824.14632
1823.43369
1822.72115
1822.00871
1821.29635
1820.58407
1819.87189
1819.15979
1818.44778
1817.73586
1817.02403
1816.31229
1815.60063
1814.88906
1814.17758
1813.46619
1812.75489
1812.04367
1811.33254
1810.62150
1809.91055
1809.19968
1808.48891
1807.77822
1807.06762
1806.35710
1805.64668
1804.93634
1804.22609
1803.51592
1802.80585
1802.09586
1801.38596
1800.67615
1799.96642
1799.25679
1798.54724
1797.83778
1797.12840
1796.41912
1795.70992
1795.00081
1794.29178
1793.58284
1792.87400
1792.16523
1791.45656
1790.74797
1790.03947
1789.33106
1788.62274
1787.91450
1787.20635
1786.49829
1785.79031
1785.08243
1784.37462
1783.66691
1782.95929
1782.25175
1781.54430
1780.83693
1780.12965
1779.42246
1778.71536
1778.00835
1777.30142
1776.59458
1775.88782
1775.18115
1774.47457
1773.76808
1773.06168
1772.35536
1771.64912
1770.94298
1770.23692
1769.53095
1768.82507
1768.11927
1767.41356
1766.70794
1766.00240
1765.29695
1764.59159
1763.88631
1763.18112
1762.47602
1761.77101
1761.06608
1760.36124
1759.65648
1758.95181
1758.24723
1757.54274
1756.83833
1756.13401
1755.42977
1754.72562
1754.02156
1753.31759
1752.61370
1751.90990
1751.20618
1750.50255
1749.79901
1749.09555
1748.39218
1747.68890
1746.98571
1746.28260
1745.57957
1744.87664
1744.17378
1743.47102
1742.76834
1742.06575
1741.36325
1740.66083
1739.95850
1739.25625
1738.55409
1737.85202
1737.15003
1736.44813
1735.74631
1735.04458
1734.34294
1733.64139
1732.93992
1732.23853
1731.53723
1730.83602
1730.13490
1729.43386
1728.73290
1728.03204
1727.33126
1726.63056
1725.92995
1725.22943
1724.52899
1723.82864
1723.12838
1722.42820
1721.72810
1721.02810
1720.32817
1719.62834
1718.92859
1718.22892
1717.52935
1716.82985
1716.13045
1715.43113
1714.73189
1714.03274
1713.33368
1712.63470
1711.93581
1711.23700
1710.53828
1709.83965
1709.14110
1708.44263
1707.74425
1707.04596
1706.34776
1705.64963
1704.95160
1704.25365
1703.55578
1702.85800
1702.16031
1701.46270
1700.76518
1700.06774
1699.37039
1698.67312
1697.97594
1697.27885
1696.58184
1695.88491
1695.18807
1694.49132
1693.79465
1693.09806
1692.40157
1691.70515
1691.00882
1690.31258
1689.61642
1688.92035
1688.22437
1687.52846
1686.83265
1686.13692
1685.44127
1684.74571
1684.05023
1683.35484
1682.65953
1681.96431
1681.26918
1680.57413
1679.87916
1679.18428
1678.48948
1677.79477
1677.10015
1676.40561
1675.71115
1675.01678
1674.32249
1673.62829
1672.93418
1672.24014
1671.54620
1670.85234
1670.15856
1669.46487
1668.77126
1668.07774
1667.38430
1666.69094
1665.99767
1665.30449
1664.61139
1663.91838
1663.22545
1662.53260
1661.83984
1661.14716
1660.45457
1659.76207
1659.06964
1658.37731
1657.68505
1656.99288
1656.30080
1655.60880
1654.91689
1654.22505
1653.53331
1652.84165
1652.15007
1651.45858
1650.76717
1650.07584
1649.38460
1648.69345
1648.00238
1647.31139
1646.62049
1645.92967
1645.23893
1644.54828
1643.85772
1643.16724
1642.47684
1641.78653
1641.09630
1640.40615
1639.71609
1639.02612
1638.33622
1637.64642
1636.95669
1636.26705
1635.57750
1634.88802
1634.19864
1633.50933
1632.82011
1632.13098
1631.44192
1630.75296
1630.06407
1629.37527
1628.68656
1627.99792
1627.30938
1626.62091
1625.93253
1625.24423
1624.55602
1623.86789
1623.17985
1622.49188
1621.80401
1621.11621
1620.42850
1619.74088
1619.05333
1618.36587
1617.67850
1616.99121
1616.30400
1615.61687
1614.92983
1614.24287
1613.55600
1612.86921
1612.18250
1611.49588
1610.80934
1610.12289
1609.43651
1608.75022
1608.06402
1607.37790
1606.69186
1606.00590
1605.32003
1604.63424
1603.94854
1603.26292
1602.57738
1601.89192
1601.20655
1600.52126
1599.83606
1599.15094
1598.46590
1597.78094
1597.09607
1596.41128
1595.72658
1595.04195
1594.35741
1593.67296
1592.98858
1592.30429
1591.62009
1590.93596
1590.25192
1589.56797
1588.88409
1588.20030
1587.51659
1586.83297
1586.14943
1585.46597
1584.78259
1584.09930
1583.41609
1582.73296
1582.04992
1581.36695
1580.68408
1580.00128
1579.31857
1578.63594
1577.95339
1577.27092
1576.58854
1575.90624
1575.22403
1574.54189
1573.85984
1573.17788
1572.49599
1571.81419
1571.13247
1570.45083
1569.76928
1569.08781
1568.40642
1567.72511
1567.04389
1566.36275
1565.68169
1565.00071
1564.31982
1563.63901
1562.95828
1562.27763
1561.59707
1560.91659
1560.23619
1559.55587
1558.87564
1558.19549
1557.51542
1556.83543
1556.15553
1555.47570
1554.79596
1554.11631
1553.43673
1552.75724
1552.07783
1551.39850
1550.71926
1550.04009
1549.36101
1548.68201
1548.00309
1547.32426
1546.64551
1545.96684
1545.28825
1544.60974
1543.93132
1543.25298
1542.57472
1541.89654
1541.21844
1540.54043
1539.86250
1539.18465
1538.50688
1537.82919
1537.15159
1536.47407
1535.79663
1535.11927
1534.44199
1533.76480
1533.08769
1532.41066
1531.73371
1531.05684
1530.38006
1529.70335
1529.02673
1528.35019
1527.67374
1526.99736
1526.32107
1525.64485
1524.96872
1524.29267
1523.61671
1522.94082
1522.26502
1521.58929
1520.91365
1520.23809
1519.56262
1518.88722
1518.21191
1517.53667
1516.86152
1516.18645
1515.51146
1514.83656
1514.16173
1513.48699
1512.81233
1512.13774
1511.46325
1510.78883
1510.11449
1509.44023
1508.76606
1508.09197
1507.41796
1506.74403
1506.07018
1505.39641
1504.72273
1504.04912
1503.37560
1502.70215
1502.02879
1501.35551
1500.68232
1500.00920
1499.33616
1498.66321
1497.99033
1497.31754
1496.64483
1495.97220
1495.29965
1494.62718
1493.95479
1493.28249
1492.61026
1491.93812
1491.26605
1490.59407
1489.92217
1489.25035
1488.57861
1487.90695
1487.23537
1486.56388
1485.89246
1485.22113
1484.54987
1483.87870
1483.20761
1482.53659
1481.86566
1481.19481
1480.52404
1479.85336
1479.18275
1478.51222
1477.84178
1477.17141
1476.50113
1475.83092
1475.16080
1474.49076
1473.82079
1473.15091
1472.48111
1471.81139
1471.14175
1470.47219
1469.80271
1469.13331
1468.46400
1467.79476
1467.12560
1466.45653
1465.78753
1465.11862
1464.44978
1463.78103
1463.11235
1462.44376
1461.77525
1461.10682
1460.43846
1459.77019
1459.10200
1458.43389
1457.76586
1457.09791
1456.43004
1455.76225
1455.09454
1454.42691
1453.75936
1453.09189
1452.42450
1451.75719
1451.08996
1450.42281
1449.75574
1449.08876
1448.42185
1447.75502
1447.08827
1446.42160
1445.75502
1445.08851
1444.42208
1443.75573
1443.08946
1442.42328
1441.75717
1441.09114
1440.42519
1439.75932
1439.09354
1438.42783
1437.76220
1437.09665
1436.43118
1435.76579
1435.10049
1434.43526
1433.77011
1433.10504
1432.44005
1431.77514
1431.11031
1430.44556
1429.78089
1429.11630
1428.45178
1427.78735
1427.12300
1426.45873
1425.79454
1425.13042
1424.46639
1423.80243
1423.13856
1422.47477
1421.81105
1421.14742
1420.48386
1419.82038
1419.15699
1418.49367
1417.83043
1417.16727
1416.50419
1415.84119
1415.17827
1414.51543
1413.85267
1413.18999
1412.52738
1411.86486
1411.20242
1410.54005
1409.87777
1409.21556
1408.55343
1407.89139
1407.22942
1406.56753
1405.90572
1405.24399
1404.58234
1403.92076
1403.25927
1402.59786
1401.93652
1401.27527
1400.61409
1399.95299
1399.29198
1398.63104
1397.97018
1397.30939
1396.64869
1395.98807
1395.32753
1394.66706
1394.00667
1393.34637
1392.68614
1392.02599
1391.36592
1390.70593
1390.04602
1389.38618
1388.72643
1388.06675
1387.40715
1386.74764
1386.08820
1385.42884
1384.76955
1384.11035
1383.45123
1382.79218
1382.13322
1381.47433
1380.81552
1380.15679
1379.49814
1378.83956
1378.18107
1377.52265
1376.86432
1376.20606
1375.54788
1374.88978
1374.23175
1373.57381
1372.91594
1372.25815
1371.60045
1370.94282
1370.28526
1369.62779
1368.97040
1368.31308
1367.65584
1366.99868
1366.34160
1365.68460
1365.02768
1364.37083
1363.71406
1363.05737
1362.40076
1361.74423
1361.08778
1360.43140
1359.77510
1359.11888
1358.46274
1357.80668
1357.15069
1356.49479
1355.83896
1355.18321
1354.52754
1353.87194
1353.21643
1352.56099
1351.90563
1351.25035
1350.59515
1349.94002
1349.28498
1348.63001
1347.97512
1347.32030
1346.66557
1346.01091
1345.35633
1344.70183
1344.04741
1343.39306
1342.73880
1342.08461
1341.43050
1340.77646
1340.12251
1339.46863
1338.81483
1338.16111
1337.50747
1336.85390
1336.20041
1335.54700
1334.89367
1334.24041
1333.58724
1332.93414
1332.28111
1331.62817
1330.97530
1330.32251
1329.66980
1329.01717
1328.36461
1327.71214
1327.05974
1326.40741
1325.75517
1325.10300
1324.45091
1323.79890
1323.14696
1322.49510
1321.84332
1321.19162
1320.53999
1319.88845
1319.23698
1318.58558
1317.93427
1317.28303
1316.63187
1315.98079
1315.32978
1314.67885
1314.02800
1313.37723
1312.72653
1312.07591
1311.42537
1310.77491
1310.12452
1309.47421
1308.82398
1308.17382
1307.52374
1306.87374
1306.22382
1305.57397
1304.92420
1304.27451
1303.62489
1302.97535
1302.32589
1301.67651
1301.02720
1300.37797
1299.72882
1299.07974
1298.43074
1297.78182
1297.13298
1296.48421
1295.83552
1295.18691
1294.53837
1293.88991
1293.24153
1292.59322
1291.94499
1291.29684
1290.64876
1290.00076
1289.35284
1288.70500
1288.05723
1287.40954
1286.76192
1286.11439
1285.46693
1284.81954
1284.17223
1283.52500
1282.87785
1282.23077
1281.58377
1280.93685
1280.29000
1279.64323
1278.99654
1278.34992
1277.70338
1277.05691
1276.41053
1275.76422
1275.11798
1274.47182
1273.82574
1273.17974
1272.53381
1271.88796
1271.24218
1270.59648
1269.95086
1269.30532
1268.65985
1268.01445
1267.36914
1266.72390
1266.07873
1265.43364
1264.78863
1264.14370
1263.49884
1262.85406
1262.20935
1261.56472
1260.92017
1260.27569
1259.63129
1258.98697
1258.34272
1257.69855
1257.05445
1256.41043
1255.76649
1255.12262
1254.47883
1253.83511
1253.19147
1252.54791
1251.90442
1251.26101
1250.61768
1249.97442
1249.33124
1248.68813
1248.04510
1247.40215
1246.75927
1246.11646
1245.47374
1244.83109
1244.18851
1243.54601
1242.90359
1242.26124
1241.61897
1240.97678
1240.33466
1239.69261
1239.05065
1238.40875
1237.76694
1237.12520
1236.48353
1235.84194
1235.20043
1234.55899
1233.91763
1233.27635
1232.63514
1231.99400
1231.35294
1230.71196
1230.07105
1229.43022
1228.78947
