# Supplementary material for: Elevated concentrations cause upright alpha-synuclein conformation at lipid interfaces
Source: Nat Commun. 2023 Sep 18;14:5731. doi: 10.1038/s41467-023-39843-1 (PMC10507035; doi:10.1038/s41467-023-39843-1)
Supplement: Supplementary file 3 — Source Data [file 41467_2023_39843_MOESM3_ESM.zip › Source Data file/FigureS14/A/PPP.txt]

-4.130999999999999950e-02
-4.046999999999999903e-02
1.230900000000000050e-01
6.678000000000000602e-02
-5.183000000000000107e-02
1.028300000000000047e-01
-5.272000000000000297e-02
-9.095000000000000306e-02
3.842999999999999888e-02
-8.425000000000000544e-02
-8.452999999999999403e-02
-6.029999999999999770e-03
5.852000000000000257e-02
-4.044999999999999984e-02
-7.442000000000000004e-02
-8.241999999999999327e-02
1.653999999999999915e-02
-5.333999999999999853e-02
-8.536000000000000532e-02
2.651999999999999844e-02
-5.811999999999999805e-02
7.265000000000000624e-02
-2.930999999999999925e-02
3.597999999999999809e-02
-6.948000000000000009e-02
1.007099999999999940e-01
-3.439999999999999915e-03
3.088000000000000120e-02
1.663999999999999854e-02
8.838000000000000023e-02
3.665000000000000202e-02
1.131000000000000061e-02
1.629999999999999939e-03
-5.355000000000000038e-02
-1.077999999999999965e-02
-8.079000000000000070e-02
-2.170000000000000054e-02
1.071099999999999969e-01
-2.171000000000000013e-02
-3.862999999999999767e-02
2.024000000000000105e-02
-2.586000000000000104e-02
9.242999999999999827e-02
-1.900000000000000105e-04
4.952000000000000152e-02
9.860000000000000708e-03
5.290999999999999870e-02
-1.110000000000000092e-03
9.870000000000000301e-03
6.836000000000000409e-02
1.071000000000000077e-02
5.254999999999999949e-02
1.830000000000000029e-03
5.077000000000000263e-02
4.198000000000000342e-02
4.757000000000000117e-02
8.458000000000000240e-02
-1.809999999999999977e-03
-7.721999999999999698e-02
-1.464999999999999983e-02
-7.340000000000000170e-03
1.277000000000000010e-02
5.440000000000000391e-03
-4.361000000000000293e-02
4.374999999999999722e-02
2.368999999999999925e-02
9.889000000000000568e-02
4.991999999999999910e-02
-4.204000000000000098e-02
-1.349000000000000025e-02
-4.655000000000000110e-02
-8.665000000000000480e-02
-3.756999999999999923e-02
-1.401999999999999948e-02
1.154999999999999950e-02
7.660000000000000142e-03
-2.186000000000000096e-02
-1.490000000000000005e-03
3.683000000000000163e-02
-5.080000000000000314e-03
-3.039999999999999994e-02
-3.860000000000000236e-02
5.997999999999999859e-02
6.700000000000000226e-03
-2.753999999999999851e-02
-4.279000000000000165e-02
-2.629999999999999959e-03
3.787000000000000088e-02
6.579999999999999911e-03
-1.832999999999999907e-02
2.886999999999999983e-02
8.499999999999999526e-04
-4.331999999999999740e-02
-4.503000000000000058e-02
-2.414000000000000173e-02
1.713999999999999899e-02
7.699999999999999597e-04
2.868000000000000063e-02
1.726000000000000104e-02
1.190000000000000085e-03
2.752999999999999892e-02
-4.879999999999999789e-03
-4.029999999999999728e-03
2.329000000000000167e-02
4.315000000000000085e-02
8.999999999999999320e-03
3.241999999999999743e-02
-3.753000000000000086e-02
-1.899999999999999953e-02
4.465000000000000219e-02
3.769999999999999914e-03
-3.617999999999999688e-02
-3.780000000000000027e-02
-1.446000000000000063e-02
4.025000000000000105e-02
-4.644000000000000211e-02
-3.259999999999999877e-03
-3.039000000000000035e-02
2.753999999999999851e-02
1.149999999999999981e-03
4.199999999999999740e-03
-4.499999999999999660e-03
3.115000000000000061e-02
-1.065999999999999934e-02
-2.111000000000000029e-02
-2.799999999999999755e-04
2.540000000000000157e-03
4.843999999999999695e-02
-6.819999999999999674e-03
8.600000000000000006e-03
-1.550999999999999948e-02
-1.200000000000000030e-04
1.654999999999999874e-02
9.570000000000000381e-03
-1.591000000000000053e-02
-1.790999999999999884e-02
1.010000000000000047e-03
2.274999999999999939e-02
6.089999999999999927e-03
-1.643999999999999975e-02
1.776000000000000148e-02
5.190000000000000169e-03
-8.600000000000000006e-03
1.260000000000000009e-02
2.644000000000000170e-02
7.369999999999999815e-03
6.919999999999999936e-03
-3.014000000000000012e-02
1.331000000000000065e-02
2.117000000000000132e-02
-2.909999999999999826e-03
-1.587999999999999828e-02
-4.879999999999999789e-03
2.126000000000000112e-02
7.179999999999999750e-03
-7.860000000000000667e-03
-1.481000000000000025e-02
-4.519999999999999712e-03
2.785999999999999935e-02
-2.687000000000000152e-02
-1.417999999999999990e-02
1.688999999999999876e-02
-1.813000000000000028e-02
1.363999999999999935e-02
-2.144000000000000072e-02
-1.999000000000000082e-02
1.128999999999999969e-02
-2.622999999999999984e-02
-9.539999999999999869e-03
-1.085000000000000027e-02
-8.290000000000000493e-03
2.375000000000000028e-02
-3.459999999999999968e-03
2.340000000000000066e-03
-1.375999999999999966e-02
2.043999999999999984e-02
6.949999999999999581e-03
-1.675000000000000100e-02
2.500000000000000052e-03
1.444999999999999930e-02
4.170000000000000095e-03
-1.306000000000000043e-02
-9.440000000000000474e-03
2.520000000000000104e-03
-2.139999999999999975e-03
-6.629999999999999609e-03
-1.404000000000000040e-02
8.139999999999999666e-03
3.919999999999999873e-03
-1.199000000000000066e-02
-3.299999999999999982e-04
-1.207000000000000087e-02
6.899999999999999667e-04
2.000000000000000096e-04
1.340000000000000045e-02
5.969999999999999613e-03
-1.912000000000000158e-02
7.230000000000000315e-03
-1.190000000000000085e-03
-1.000999999999999980e-02
3.619999999999999954e-03
-2.179999999999999993e-02
-1.034999999999999983e-02
6.400000000000000307e-03
-8.899999999999999491e-04
-9.289999999999999647e-03
4.859999999999999737e-03
-3.340000000000000087e-03
1.573000000000000093e-02
2.061999999999999944e-02
-9.249999999999999542e-03
-1.806999999999999926e-02
-1.180999999999999932e-02
-1.080000000000000014e-03
5.020000000000000157e-03
2.360000000000000119e-03
2.980000000000000010e-03
1.369999999999999907e-03
-7.100000000000000408e-03
-5.069999999999999854e-03
-1.209000000000000005e-02
-5.239999999999999866e-03
-3.459999999999999968e-03
9.029999999999999832e-03
-4.470000000000000015e-03
1.059000000000000045e-02
-1.333999999999999943e-02
8.700000000000000051e-04
1.379999999999999933e-03
-1.039999999999999909e-03
-5.500000000000000331e-04
6.530000000000000214e-03
-8.779999999999999610e-03
2.200000000000000078e-04
-9.150000000000000147e-03
1.610000000000000103e-03
3.749999999999999861e-03
6.170000000000000137e-03
6.420000000000000359e-03
-3.789999999999999966e-03
-1.208000000000000046e-02
3.870000000000000176e-03
-2.599999999999999772e-04
-1.246000000000000059e-02
-6.910000000000000343e-03
4.760000000000000342e-03
6.300000000000000261e-04
-1.451999999999999992e-02
-1.282999999999999939e-02
-1.324999999999999963e-02
-3.030000000000000141e-03
-3.980000000000000031e-03
-9.199999999999999845e-03
2.900000000000000017e-04
-1.425000000000000051e-02
-6.309999999999999637e-03
-7.510000000000000182e-03
-7.259999999999999960e-03
-3.429999999999999889e-03
-1.110000000000000092e-03
9.300000000000000541e-04
-1.449999999999999900e-03
-6.800000000000000488e-04
-4.109999999999999938e-03
-7.600000000000000418e-04
-1.700000000000000122e-04
-3.889999999999999795e-03
-7.069999999999999896e-03
-5.629999999999999588e-03
-7.849999999999999339e-03
-2.109999999999999896e-03
-2.530000000000000131e-03
-4.899999999999999842e-04
6.089999999999999927e-03
-1.196000000000000014e-02
-7.799999999999999642e-03
-2.160000000000000028e-03
-8.099999999999999561e-04
-2.700000000000000143e-03
9.799999999999999684e-04
-4.939999999999999947e-03
-2.190000000000000106e-03
4.600000000000000139e-04
1.410000000000000012e-03
2.909999999999999826e-03
2.330000000000000040e-03
-1.270000000000000078e-03
2.030000000000000120e-03
-7.100000000000000408e-03
-1.299999999999999886e-04
-1.309999999999999967e-03
3.259999999999999877e-03
1.229999999999999974e-03
-2.100000000000000087e-04
-1.590000000000000050e-03
3.820000000000000045e-03
-1.100000000000000066e-03
-8.899999999999999491e-04
7.929999999999999549e-03
-3.910000000000000281e-03
3.099999999999999999e-04
1.520000000000000084e-03
2.409999999999999816e-03
5.400000000000000069e-04
-5.599999999999999509e-04
2.269999999999999882e-03
-2.619999999999999933e-03
-4.839999999999999684e-03
4.250000000000000305e-03
1.799999999999999951e-03
4.239999999999999845e-03
7.559999999999999880e-03
-1.350000000000000071e-03
6.899999999999999667e-04
8.599999999999999789e-04
4.539999999999999765e-03
1.949999999999999910e-03
-2.749999999999999840e-03
3.789999999999999966e-03
-1.240000000000000000e-03
3.569999999999999823e-03
1.729999999999999984e-03
-1.459999999999999926e-03
2.700000000000000035e-04
1.379999999999999933e-03
2.259999999999999856e-03
-2.129999999999999949e-03
1.250000000000000026e-03
1.129999999999999928e-03
-7.500000000000000156e-04
-2.500000000000000052e-04
6.400000000000000524e-04
5.420000000000000338e-03
1.389999999999999960e-03
3.399999999999999811e-03
3.299999999999999982e-04
2.500000000000000052e-04
1.289999999999999914e-03
-7.799999999999999859e-04
3.589999999999999875e-03
1.059999999999999961e-03
2.500000000000000052e-04
2.759999999999999867e-03
9.000000000000000567e-05
1.080000000000000014e-03
-4.899999999999999842e-04
-1.649999999999999991e-03
-2.200000000000000078e-04
-1.240000000000000000e-03
2.040000000000000147e-03
4.179999999999999688e-03
-8.300000000000000086e-04
4.429999999999999910e-03
2.269999999999999882e-03
-4.089999999999999886e-03
-2.990000000000000036e-03
2.710000000000000169e-03
-3.800000000000000209e-04
-6.300000000000000261e-04
2.380000000000000171e-03
3.239999999999999825e-03
-1.529999999999999893e-03
1.569999999999999998e-03
5.150000000000000064e-03
1.289999999999999914e-03
-2.999999999999999737e-04
4.300000000000000003e-03
9.000000000000000567e-05
-6.599999999999999964e-04
-2.969999999999999984e-03
-7.299999999999999632e-04
1.350000000000000071e-03
4.910000000000000302e-03
-2.459999999999999947e-03
1.000000000000000082e-05
-1.129999999999999928e-03
2.589999999999999854e-03
-3.000000000000000076e-05
-4.069999999999999833e-03
1.160000000000000007e-03
-1.280000000000000105e-03
-7.399999999999999894e-04
2.850000000000000103e-03
-1.080000000000000014e-03
2.390000000000000197e-03
-1.510000000000000057e-03
-1.529999999999999893e-03
6.199999999999999999e-04
1.700000000000000122e-04
4.000000000000000327e-05
7.699999999999999597e-04
-1.399999999999999986e-03
-1.600000000000000131e-04
-1.100000000000000039e-04
2.300000000000000070e-04
9.100000000000000016e-04
1.129999999999999928e-03
3.480000000000000020e-03
-1.719999999999999958e-03
3.600000000000000227e-04
-1.209999999999999921e-03
-1.000000000000000021e-03
-1.499999999999999869e-04
1.020000000000000073e-03
1.930000000000000075e-03
1.129999999999999928e-03
2.449999999999999921e-03
1.250000000000000026e-03
3.980000000000000031e-03
1.350000000000000071e-03
1.629999999999999939e-03
9.399999999999999719e-04
1.869999999999999917e-03
1.920000000000000049e-03
1.779999999999999898e-03
-1.330000000000000019e-03
2.150000000000000001e-03
5.900000000000000296e-04
-1.399999999999999877e-04
2.000000000000000096e-04
-7.600000000000000418e-04
-1.000000000000000082e-05
-5.599999999999999509e-04
-2.350000000000000092e-03
1.299999999999999886e-04
-8.300000000000000086e-04
-1.399999999999999877e-04
-1.250000000000000026e-03
1.299999999999999940e-03
-2.180000000000000080e-03
2.200000000000000078e-04
1.539999999999999919e-03
-1.000000000000000082e-05
3.680000000000000111e-03
-1.059999999999999961e-03
-2.720000000000000195e-03
1.100000000000000039e-04
1.149999999999999981e-03
1.139999999999999954e-03
9.899999999999999946e-04
-2.089999999999999844e-03
2.289999999999999935e-03
-1.350000000000000071e-03
-2.060000000000000199e-03
4.800000000000000122e-04
8.400000000000000348e-04
1.959999999999999937e-03
-2.700000000000000035e-04
1.350000000000000071e-03
-9.700000000000000505e-04
6.499999999999999702e-04
1.280000000000000105e-03
-3.400000000000000244e-04
-7.900000000000000121e-04
-8.499999999999999526e-04
5.000000000000000104e-04
1.110000000000000092e-03
2.370000000000000145e-03
1.670000000000000043e-03
6.999999999999999387e-05
-8.000000000000000654e-05
-2.200000000000000078e-04
4.000000000000000327e-05
8.099999999999999561e-04
-1.610000000000000103e-03
1.100000000000000039e-04
6.899999999999999667e-04
1.280000000000000105e-03
6.499999999999999702e-04
-2.799999999999999755e-04
1.500000000000000031e-03
2.100000000000000087e-04
5.500000000000000331e-04
2.799999999999999755e-04
-8.499999999999999526e-04
-6.499999999999999702e-04
1.369999999999999907e-03
-1.149999999999999981e-03
8.300000000000000086e-04
4.400000000000000157e-04
-5.100000000000000366e-04
6.499999999999999702e-04
-1.039999999999999909e-03
-8.000000000000000383e-04
3.499999999999999964e-04
4.200000000000000174e-04
1.000000000000000082e-05
8.000000000000000383e-04
1.469999999999999953e-03
5.500000000000000331e-04
1.199999999999999895e-03
3.600000000000000227e-04
-7.100000000000000191e-04
4.000000000000000192e-04
6.199999999999999999e-04
1.800000000000000113e-04
-1.000000000000000082e-05
-2.200000000000000078e-04
5.900000000000000296e-04
-2.799999999999999755e-04
-0.000000000000000000e+00
-2.799999999999999755e-04
5.299999999999999807e-04
-4.000000000000000192e-04
1.539999999999999919e-03
1.110000000000000092e-03
6.300000000000000261e-04
5.699999999999999772e-04
-1.030000000000000100e-03
1.600000000000000077e-03
-1.900000000000000105e-04
4.299999999999999894e-04
4.299999999999999894e-04
-5.199999999999999544e-04
2.400000000000000061e-04
-4.699999999999999859e-04
6.999999999999999387e-05
3.899999999999999929e-04
-7.100000000000000191e-04
4.800000000000000122e-04
-1.700000000000000122e-04
-7.100000000000000191e-04
5.699999999999999772e-04
7.200000000000000453e-04
7.900000000000000121e-04
9.000000000000000567e-05
5.599999999999999509e-04
-2.999999999999999737e-04
-6.199999999999999999e-04
6.000000000000000152e-05
6.199999999999999999e-04
4.000000000000000327e-05
1.700000000000000122e-04
9.600000000000000243e-04
-1.800000000000000113e-04
-1.299999999999999886e-04
6.099999999999999737e-04
-7.200000000000000453e-04
1.660000000000000017e-03
1.260000000000000052e-03
8.999999999999999754e-04
-6.000000000000000152e-05
1.399999999999999877e-04
6.400000000000000524e-04
2.400000000000000061e-04
1.129999999999999928e-03
8.000000000000000383e-04
6.300000000000000261e-04
1.090000000000000040e-03
4.000000000000000327e-05
4.699999999999999859e-04
-2.200000000000000078e-04
1.499999999999999869e-04
1.170000000000000033e-03
9.399999999999999719e-04
1.690000000000000096e-03
3.699999999999999947e-04
6.400000000000000524e-04
1.600000000000000131e-04
5.500000000000000331e-04
-7.299999999999999632e-04
-0.000000000000000000e+00
2.100000000000000087e-04
-4.899999999999999842e-04
6.000000000000000152e-05
-5.699999999999999772e-04
-2.999999999999999737e-04
1.800000000000000113e-04
-4.600000000000000139e-04
3.200000000000000262e-04
1.399999999999999877e-04
3.299999999999999982e-04
1.119999999999999902e-03
1.129999999999999928e-03
7.799999999999999859e-04
2.000000000000000096e-04
-1.700000000000000122e-04
1.700000000000000122e-04
-3.200000000000000262e-04
1.800000000000000113e-04
1.100000000000000039e-04
3.800000000000000209e-04
2.599999999999999772e-04
-5.400000000000000069e-04
-8.000000000000000654e-05
-6.800000000000000488e-04
6.199999999999999999e-04
-2.100000000000000087e-04
4.499999999999999877e-04
-2.900000000000000017e-04
6.499999999999999702e-04
1.200000000000000030e-04
-4.600000000000000139e-04
7.699999999999999597e-04
1.010000000000000047e-03
1.010000000000000047e-03
6.099999999999999737e-04
-6.999999999999999387e-05
5.199999999999999544e-04
2.100000000000000087e-04
5.599999999999999509e-04
-1.399999999999999877e-04
4.600000000000000139e-04
1.000000000000000048e-04
-7.699999999999999597e-04
4.400000000000000157e-04
6.000000000000000152e-05
-2.000000000000000096e-04
7.600000000000000418e-04
5.800000000000000034e-04
4.200000000000000174e-04
4.000000000000000192e-04
4.000000000000000192e-04
3.699999999999999947e-04
0.000000000000000000e+00
2.200000000000000078e-04
3.200000000000000262e-04
3.600000000000000227e-04
-0.000000000000000000e+00
2.799999999999999755e-04
4.200000000000000174e-04
-1.299999999999999886e-04
3.400000000000000244e-04
3.099999999999999999e-04
-3.200000000000000262e-04
7.900000000000000121e-04
3.200000000000000262e-04
-5.000000000000000240e-05
5.500000000000000331e-04
-2.000000000000000164e-05
2.300000000000000070e-04
4.400000000000000157e-04
1.499999999999999869e-04
1.299999999999999886e-04
3.600000000000000227e-04
-4.899999999999999842e-04
3.499999999999999964e-04
3.400000000000000244e-04
3.899999999999999929e-04
-2.999999999999999737e-04
9.899999999999999946e-04
6.700000000000000226e-04
6.700000000000000226e-04
6.999999999999999929e-04
5.699999999999999772e-04
6.999999999999999387e-05
-1.000000000000000048e-04
-3.000000000000000076e-05
1.100000000000000039e-04
5.000000000000000104e-04
4.899999999999999842e-04
2.400000000000000061e-04
3.499999999999999964e-04
1.250000000000000026e-03
1.299999999999999886e-04
2.999999999999999737e-04
4.400000000000000157e-04
3.200000000000000262e-04
3.099999999999999999e-04
6.800000000000000488e-04
3.499999999999999964e-04
2.400000000000000061e-04
3.499999999999999964e-04
2.999999999999999737e-04
-4.600000000000000139e-04
-1.100000000000000039e-04
2.999999999999999737e-04
2.500000000000000052e-04
-1.700000000000000122e-04
1.900000000000000105e-04
6.300000000000000261e-04
1.499999999999999869e-04
1.200000000000000030e-04
3.699999999999999947e-04
6.000000000000000152e-05
2.100000000000000087e-04
5.900000000000000296e-04
1.000000000000000048e-04
4.899999999999999842e-04
3.099999999999999999e-04
6.999999999999999387e-05
4.400000000000000157e-04
1.900000000000000105e-04
2.500000000000000052e-04
2.999999999999999737e-04
8.000000000000000654e-05
3.699999999999999947e-04
1.100000000000000039e-04
-1.499999999999999869e-04
3.800000000000000209e-04
2.500000000000000052e-04
2.999999999999999737e-04
3.600000000000000227e-04
4.000000000000000327e-05
2.599999999999999772e-04
4.000000000000000192e-04
1.200000000000000030e-04
4.000000000000000327e-05
2.200000000000000078e-04
2.700000000000000035e-04
5.299999999999999807e-04
2.000000000000000164e-05
3.899999999999999929e-04
5.199999999999999544e-04
4.800000000000000122e-04
7.100000000000000191e-04
3.200000000000000262e-04
5.000000000000000240e-05
-3.000000000000000076e-05
2.900000000000000017e-04
1.900000000000000105e-04
2.000000000000000164e-05
2.000000000000000096e-04
5.100000000000000366e-04
6.099999999999999737e-04
5.299999999999999807e-04
5.400000000000000069e-04
5.699999999999999772e-04
1.900000000000000105e-04
1.100000000000000039e-04
2.999999999999999737e-04
1.600000000000000131e-04
2.000000000000000096e-04
-1.900000000000000105e-04
1.299999999999999886e-04
5.199999999999999544e-04
3.699999999999999947e-04
1.200000000000000030e-04
1.900000000000000105e-04
6.199999999999999999e-04
2.900000000000000017e-04
6.499999999999999702e-04
3.800000000000000209e-04
4.499999999999999877e-04
1.000000000000000048e-04
3.899999999999999929e-04
2.100000000000000087e-04
-0.000000000000000000e+00
4.699999999999999859e-04
5.699999999999999772e-04
2.500000000000000052e-04
3.699999999999999947e-04
3.699999999999999947e-04
4.400000000000000157e-04
2.100000000000000087e-04
5.699999999999999772e-04
2.300000000000000070e-04
3.899999999999999929e-04
5.800000000000000034e-04
3.899999999999999929e-04
2.400000000000000061e-04
5.000000000000000104e-04
4.299999999999999894e-04
8.800000000000000313e-04
1.800000000000000113e-04
-1.200000000000000030e-04
4.699999999999999859e-04
6.999999999999999387e-05
4.899999999999999842e-04
5.400000000000000069e-04
9.000000000000000567e-05
6.999999999999999929e-04
-1.000000000000000048e-04
1.700000000000000122e-04
2.599999999999999772e-04
1.700000000000000122e-04
8.000000000000000654e-05
5.000000000000000104e-04
5.299999999999999807e-04
5.000000000000000104e-04
5.500000000000000331e-04
3.899999999999999929e-04
1.800000000000000113e-04
3.800000000000000209e-04
1.000000000000000048e-04
2.200000000000000078e-04
4.200000000000000174e-04
1.000000000000000048e-04
1.100000000000000039e-04
4.899999999999999842e-04
5.299999999999999807e-04
3.699999999999999947e-04
1.000000000000000048e-04
3.699999999999999947e-04
2.000000000000000164e-05
3.600000000000000227e-04
3.400000000000000244e-04
5.900000000000000296e-04
5.800000000000000034e-04
4.600000000000000139e-04
4.299999999999999894e-04
1.600000000000000131e-04
6.000000000000000152e-05
2.700000000000000035e-04
4.000000000000000192e-04
4.099999999999999912e-04
9.000000000000000567e-05
9.000000000000000567e-05
4.000000000000000192e-04
2.599999999999999772e-04
4.499999999999999877e-04
4.200000000000000174e-04
5.100000000000000366e-04
4.200000000000000174e-04
6.000000000000000152e-05
1.000000000000000048e-04
1.900000000000000105e-04
2.900000000000000017e-04
2.999999999999999737e-04
9.000000000000000567e-05
3.899999999999999929e-04
4.800000000000000122e-04
1.499999999999999869e-04
2.000000000000000096e-04
5.199999999999999544e-04
9.000000000000000567e-05
3.400000000000000244e-04
1.000000000000000048e-04
5.400000000000000069e-04
9.000000000000000567e-05
2.500000000000000052e-04
2.200000000000000078e-04
3.099999999999999999e-04
2.200000000000000078e-04
1.800000000000000113e-04
3.400000000000000244e-04
4.800000000000000122e-04
6.999999999999999387e-05
3.899999999999999929e-04
2.599999999999999772e-04
3.800000000000000209e-04
3.600000000000000227e-04
2.700000000000000035e-04
3.200000000000000262e-04
2.200000000000000078e-04
3.699999999999999947e-04
2.200000000000000078e-04
4.800000000000000122e-04
6.400000000000000524e-04
3.600000000000000227e-04
5.100000000000000366e-04
1.000000000000000048e-04
2.400000000000000061e-04
3.600000000000000227e-04
4.000000000000000192e-04
6.000000000000000152e-05
3.600000000000000227e-04
2.500000000000000052e-04
1.600000000000000131e-04
1.600000000000000131e-04
3.699999999999999947e-04
4.699999999999999859e-04
2.999999999999999737e-04
6.099999999999999737e-04
4.600000000000000139e-04
3.299999999999999982e-04
3.099999999999999999e-04
1.700000000000000122e-04
1.100000000000000039e-04
0.000000000000000000e+00
4.400000000000000157e-04
9.000000000000000567e-05
4.099999999999999912e-04
6.700000000000000226e-04
4.600000000000000139e-04
2.300000000000000070e-04
2.500000000000000052e-04
2.599999999999999772e-04
1.399999999999999877e-04
4.000000000000000327e-05
4.699999999999999859e-04
-2.000000000000000164e-05
1.900000000000000105e-04
-0.000000000000000000e+00
0.000000000000000000e+00
2.300000000000000070e-04
2.200000000000000078e-04
1.100000000000000039e-04
3.600000000000000227e-04
1.000000000000000048e-04
5.000000000000000240e-05
1.600000000000000131e-04
-1.000000000000000082e-05
2.300000000000000070e-04
-2.200000000000000078e-04
-2.900000000000000017e-04
-4.200000000000000174e-04
-3.299999999999999982e-04
-1.299999999999999886e-04
2.100000000000000087e-04
2.300000000000000070e-04
3.400000000000000244e-04
4.200000000000000174e-04
1.900000000000000105e-04
2.700000000000000035e-04
1.299999999999999886e-04
2.400000000000000061e-04
5.500000000000000331e-04
4.299999999999999894e-04
5.000000000000000104e-04
3.299999999999999982e-04
7.200000000000000453e-04
4.400000000000000157e-04
1.800000000000000113e-04
2.999999999999999737e-04
2.900000000000000017e-04
2.200000000000000078e-04
2.200000000000000078e-04
3.200000000000000262e-04
3.600000000000000227e-04
1.299999999999999886e-04
1.600000000000000131e-04
2.599999999999999772e-04
4.400000000000000157e-04
4.400000000000000157e-04
1.100000000000000175e-04
3.099999999999999999e-04
5.000000000000000104e-04
2.700000000000000035e-04
6.199999999999999999e-04
5.800000000000000034e-04
2.900000000000000017e-04
2.400000000000000061e-04
5.800000000000000034e-04
7.999999999999999299e-05
3.699999999999999947e-04
4.099999999999999912e-04
2.999999999999999737e-04
6.300000000000000261e-04
2.400000000000000061e-04
6.400000000000000524e-04
4.899999999999999842e-04
4.699999999999999859e-04
6.499999999999999702e-04
7.900000000000000121e-04
7.100000000000000191e-04
5.400000000000000069e-04
1.020000000000000073e-03
7.399999999999999894e-04
9.499999999999999981e-04
7.900000000000000121e-04
6.599999999999999964e-04
7.100000000000000191e-04
1.170000000000000033e-03
1.190000000000000085e-03
1.420000000000000038e-03
1.539999999999999919e-03
1.440000000000000091e-03
1.709999999999999932e-03
1.879999999999999944e-03
1.410000000000000012e-03
1.649999999999999991e-03
1.969999999999999963e-03
2.030000000000000120e-03
2.259999999999999856e-03
2.579999999999999828e-03
2.340000000000000066e-03
2.660000000000000038e-03
2.540000000000000157e-03
2.490000000000000026e-03
2.680000000000000090e-03
3.360000000000000139e-03
2.980000000000000010e-03
3.510000000000000099e-03
3.259999999999999877e-03
3.930000000000000333e-03
3.830000000000000071e-03
4.389999999999999805e-03
4.420000000000000318e-03
4.649999999999999620e-03
4.819999999999999632e-03
4.830000000000000959e-03
4.810000000000000039e-03
4.649999999999999620e-03
4.850000000000000144e-03
5.199999999999999761e-03
5.230000000000000274e-03
5.250000000000001193e-03
5.069999999999999854e-03
5.320000000000000076e-03
5.380000000000001101e-03
5.369999999999999774e-03
5.220000000000000681e-03
5.190000000000000169e-03
5.260000000000000786e-03
4.950000000000001274e-03
5.250000000000001193e-03
5.310000000000000484e-03
5.230000000000000274e-03
5.000000000000000971e-03
4.780000000000001262e-03
4.729999999999999830e-03
4.330000000000000515e-03
4.389999999999999805e-03
4.300000000000000003e-03
3.980000000000000031e-03
3.830000000000000071e-03
3.930000000000000333e-03
3.810000000000000019e-03
3.650000000000000033e-03
3.559999999999999797e-03
3.279999999999999930e-03
3.650000000000000033e-03
3.279999999999999930e-03
2.779999999999999919e-03
2.809999999999999998e-03
2.749999999999999840e-03
2.749999999999999840e-03
2.500000000000000052e-03
2.390000000000000197e-03
2.060000000000000199e-03
2.370000000000000145e-03
2.360000000000000119e-03
1.469999999999999953e-03
1.709999999999999932e-03
1.510000000000000057e-03
1.340000000000000045e-03
1.190000000000000085e-03
1.229999999999999974e-03
9.600000000000000243e-04
1.510000000000000057e-03
9.600000000000000243e-04
6.199999999999999999e-04
8.000000000000000383e-04
7.799999999999999859e-04
1.119999999999999902e-03
1.119999999999999902e-03
8.199999999999999824e-04
3.899999999999999929e-04
8.300000000000000086e-04
7.200000000000000453e-04
6.800000000000000488e-04
8.099999999999999561e-04
2.300000000000000070e-04
8.899999999999999491e-04
5.999999999999999474e-04
5.500000000000000331e-04
4.200000000000000174e-04
1.600000000000000131e-04
2.000000000000000096e-04
3.400000000000000244e-04
2.900000000000000017e-04
5.900000000000000296e-04
4.200000000000000174e-04
6.599999999999999964e-04
6.499999999999999702e-04
5.800000000000000034e-04
3.899999999999999929e-04
4.699999999999999859e-04
2.100000000000000087e-04
3.299999999999999982e-04
3.499999999999999964e-04
4.400000000000000157e-04
1.499999999999999869e-04
3.600000000000000227e-04
4.000000000000000192e-04
1.299999999999999886e-04
5.800000000000000034e-04
6.400000000000000524e-04
1.100000000000000039e-04
3.600000000000000227e-04
7.100000000000000191e-04
3.400000000000000244e-04
4.499999999999999877e-04
6.199999999999999999e-04
5.599999999999999509e-04
5.900000000000000296e-04
4.000000000000000192e-04
7.200000000000000453e-04
1.200000000000000030e-04
6.800000000000000488e-04
5.800000000000000034e-04
2.999999999999999737e-04
4.200000000000000174e-04
4.800000000000000122e-04
3.499999999999999964e-04
2.400000000000000061e-04
6.400000000000000524e-04
5.699999999999999772e-04
3.699999999999999947e-04
4.899999999999999842e-04
4.699999999999999859e-04
4.499999999999999877e-04
6.199999999999999999e-04
3.099999999999999999e-04
5.599999999999999509e-04
5.900000000000000296e-04
7.799999999999999859e-04
2.200000000000000078e-04
1.700000000000000122e-04
2.599999999999999772e-04
-8.000000000000000654e-05
2.799999999999999755e-04
3.499999999999999964e-04
3.600000000000000227e-04
3.400000000000000244e-04
2.500000000000000052e-04
9.100000000000000016e-04
5.500000000000000331e-04
2.900000000000000017e-04
7.299999999999999632e-04
8.899999999999999491e-04
4.499999999999999877e-04
5.400000000000000069e-04
4.600000000000000139e-04
3.899999999999999929e-04
9.700000000000000505e-04
6.300000000000000261e-04
5.999999999999999474e-04
7.100000000000000191e-04
2.200000000000000078e-04
3.200000000000000262e-04
5.000000000000000104e-04
5.100000000000000366e-04
5.299999999999999807e-04
8.599999999999999789e-04
1.800000000000000113e-04
2.900000000000000017e-04
2.599999999999999772e-04
1.030000000000000100e-03
2.599999999999999772e-04
7.500000000000000156e-04
6.999999999999999929e-04
1.900000000000000105e-04
5.500000000000000331e-04
8.999999999999999754e-04
1.299999999999999886e-04
4.099999999999999912e-04
6.899999999999999667e-04
5.100000000000000366e-04
1.399999999999999877e-04
9.399999999999999719e-04
6.300000000000000261e-04
8.400000000000000348e-04
8.099999999999999561e-04
1.090000000000000040e-03
2.700000000000000035e-04
2.599999999999999772e-04
1.100000000000000066e-03
6.199999999999999999e-04
7.399999999999999894e-04
5.299999999999999807e-04
1.059999999999999961e-03
9.600000000000000243e-04
7.500000000000000156e-04
8.899999999999999491e-04
7.900000000000000121e-04
8.199999999999999824e-04
9.399999999999999719e-04
9.200000000000000278e-04
8.099999999999999561e-04
1.039999999999999909e-03
1.090000000000000040e-03
1.100000000000000066e-03
7.399999999999999894e-04
8.000000000000000383e-04
9.700000000000000505e-04
9.100000000000000016e-04
7.399999999999999894e-04
1.309999999999999967e-03
7.399999999999999894e-04
3.600000000000000227e-04
6.199999999999999999e-04
1.139999999999999954e-03
6.199999999999999999e-04
9.200000000000000278e-04
9.100000000000000016e-04
4.200000000000000174e-04
1.240000000000000000e-03
1.420000000000000038e-03
1.010000000000000047e-03
6.599999999999999964e-04
9.499999999999999981e-04
7.100000000000000191e-04
1.240000000000000000e-03
1.510000000000000057e-03
9.300000000000000541e-04
7.100000000000000191e-04
7.500000000000000156e-04
9.600000000000000243e-04
4.699999999999999859e-04
1.049999999999999935e-03
1.830000000000000029e-03
3.299999999999999982e-04
1.080000000000000014e-03
7.200000000000000453e-04
7.399999999999999894e-04
8.300000000000000086e-04
1.280000000000000105e-03
9.399999999999999719e-04
9.899999999999999946e-04
1.459999999999999926e-03
9.600000000000000243e-04
1.209999999999999921e-03
1.219999999999999947e-03
1.330000000000000019e-03
1.539999999999999919e-03
1.520000000000000084e-03
1.479999999999999979e-03
1.090000000000000040e-03
3.099999999999999999e-04
1.559999999999999972e-03
1.299999999999999940e-03
1.119999999999999902e-03
1.379999999999999933e-03
5.599999999999999509e-04
1.160000000000000007e-03
9.899999999999999946e-04
6.800000000000000488e-04
4.299999999999999894e-04
5.599999999999999509e-04
1.219999999999999947e-03
9.899999999999999946e-04
7.600000000000000418e-04
1.940000000000000101e-03
1.809999999999999977e-03
2.010000000000000068e-03
9.700000000000000505e-04
1.629999999999999939e-03
2.050000000000000173e-03
4.099999999999999912e-04
1.520000000000000084e-03
6.199999999999999999e-04
1.949999999999999910e-03
1.719999999999999958e-03
9.300000000000000541e-04
8.899999999999999491e-04
1.190000000000000085e-03
2.069999999999999792e-03
1.289999999999999914e-03
1.280000000000000105e-03
1.709999999999999932e-03
1.360000000000000098e-03
2.269999999999999882e-03
1.680000000000000070e-03
1.690000000000000096e-03
1.940000000000000101e-03
1.360000000000000098e-03
1.770000000000000089e-03
1.889999999999999970e-03
1.289999999999999914e-03
1.740000000000000010e-03
3.249999999999999851e-03
2.670000000000000064e-03
3.220000000000000206e-03
3.099999999999999891e-03
1.719999999999999958e-03
3.089999999999999865e-03
2.089999999999999844e-03
1.590000000000000050e-03
2.469999999999999973e-03
3.389999999999999784e-03
3.880000000000000202e-03
2.449999999999999921e-03
2.540000000000000157e-03
3.050000000000000194e-03
2.020000000000000094e-03
3.139999999999999996e-03
3.739999999999999835e-03
2.809999999999999998e-03
2.269999999999999882e-03
1.899999999999999996e-03
2.380000000000000171e-03
1.850000000000000082e-03
3.310000000000000008e-03
2.609999999999999907e-03
2.909999999999999826e-03
3.980000000000000031e-03
3.119999999999999944e-03
1.840000000000000056e-03
2.399999999999999790e-03
2.500000000000000052e-03
2.069999999999999792e-03
2.129999999999999949e-03
4.320000000000000055e-03
3.269999999999999903e-03
3.210000000000000180e-03
2.809999999999999998e-03
2.990000000000000036e-03
3.139999999999999996e-03
3.310000000000000008e-03
3.269999999999999903e-03
3.959999999999999978e-03
3.510000000000000099e-03
3.030000000000000141e-03
3.520000000000000125e-03
3.330000000000000061e-03
4.340000000000000108e-03
2.060000000000000199e-03
2.870000000000000155e-03
3.089999999999999865e-03
3.799999999999999992e-03
3.310000000000000008e-03
3.959999999999999978e-03
2.959999999999999958e-03
3.899999999999999821e-03
2.840000000000000076e-03
3.419999999999999863e-03
1.869999999999999917e-03
3.119999999999999944e-03
1.600000000000000077e-03
3.449999999999999942e-03
3.429999999999999889e-03
3.069999999999999812e-03
2.850000000000000103e-03
2.040000000000000147e-03
3.530000000000000152e-03
3.619999999999999954e-03
3.000000000000000062e-03
3.239999999999999825e-03
1.830000000000000029e-03
4.020000000000000136e-03
2.510000000000000078e-03
4.950000000000000407e-03
2.170000000000000054e-03
3.320000000000000034e-03
3.059999999999999786e-03
4.989999999999999644e-03
3.170000000000000075e-03
2.360000000000000119e-03
2.480000000000000000e-03
2.619999999999999933e-03
2.799999999999999972e-03
3.409999999999999837e-03
3.449999999999999942e-03
3.170000000000000075e-03
3.109999999999999917e-03
3.950000000000000386e-03
5.629999999999999588e-03
5.170000000000000116e-03
3.650000000000000033e-03
6.000000000000000125e-03
6.179999999999999730e-03
4.599999999999999922e-03
5.100000000000000366e-03
3.160000000000000048e-03
2.779999999999999919e-03
5.879999999999999810e-03
4.599999999999999922e-03
5.100000000000000366e-03
3.269999999999999903e-03
2.670000000000000064e-03
6.769999999999999976e-03
4.340000000000000108e-03
5.380000000000000233e-03
2.259999999999999856e-03
4.449999999999999963e-03
4.810000000000000039e-03
5.290000000000000431e-03
3.720000000000000216e-03
5.000000000000000104e-03
4.819999999999999632e-03
5.179999999999999709e-03
5.590000000000000351e-03
3.050000000000000194e-03
4.380000000000000213e-03
2.880000000000000181e-03
3.680000000000000111e-03
3.820000000000000045e-03
3.980000000000000031e-03
2.330000000000000040e-03
1.889999999999999970e-03
3.030000000000000141e-03
5.290000000000000431e-03
3.969999999999999571e-03
3.799999999999999992e-03
3.870000000000000176e-03
2.550000000000000183e-03
2.469999999999999973e-03
1.709999999999999932e-03
3.520000000000000125e-03
1.250000000000000026e-03
4.939999999999999947e-03
2.660000000000000038e-03
1.699999999999999905e-03
3.559999999999999797e-03
1.500000000000000031e-03
1.990000000000000015e-03
1.889999999999999970e-03
5.510000000000000141e-03
3.989999999999999623e-03
4.700000000000000185e-03
4.179999999999999688e-03
2.900000000000000017e-04
8.800000000000000313e-04
3.279999999999999930e-03
4.120000000000000398e-03
3.799999999999999992e-03
3.000000000000000076e-05
2.000000000000000096e-04
4.120000000000000398e-03
4.479999999999999608e-03
2.860000000000000129e-03
6.300000000000000261e-04
2.619999999999999933e-03
6.700000000000000226e-04
1.899999999999999996e-03
1.750000000000000036e-03
1.049999999999999935e-03
5.009999999999999697e-03
-2.609999999999999907e-03
4.850000000000000144e-03
2.069999999999999792e-03
-2.439999999999999895e-03
4.409999999999999858e-03
1.539999999999999919e-03
5.409999999999999878e-03
5.729999999999999850e-03
8.000000000000000167e-03
4.550000000000000225e-03
7.179999999999999750e-03
2.680000000000000090e-03
-2.799999999999999755e-04
8.199999999999999824e-04
8.899999999999999491e-04
5.159999999999999656e-03
-3.600000000000000227e-04
1.270000000000000078e-03
5.389999999999999826e-03
7.559999999999999880e-03
2.040000000000000147e-03
3.449999999999999942e-03
-5.000000000000000240e-05
1.000000000000000082e-05
6.239999999999999887e-03
2.980000000000000010e-03
2.629999999999999959e-03
1.250000000000000026e-03
-5.800000000000000034e-04
4.629999999999999567e-03
1.043000000000000003e-02
5.170000000000000116e-03
6.069999999999999875e-03
4.510000000000000120e-03
-2.729999999999999788e-03
-6.899999999999999667e-04
3.399999999999999811e-03
9.399999999999999719e-04
4.510000000000000120e-03
4.440000000000000370e-03
3.980000000000000031e-03
-3.550000000000000204e-03
5.020000000000000157e-03
2.000000000000000042e-03
4.259999999999999898e-03
1.038000000000000034e-02
9.110000000000000042e-03
4.320000000000000055e-03
-1.180000000000000059e-03
-6.599999999999999964e-04
9.879999999999999893e-03
6.899999999999999667e-04
4.219999999999999793e-03
5.950000000000000427e-03
8.089999999999999969e-03
3.109999999999999917e-03
-4.290000000000000410e-03
-3.330000000000000061e-03
9.950000000000000511e-03
-7.769999999999999997e-03
-3.710000000000000190e-03
9.610000000000000486e-03
1.220000000000000077e-02
1.031999999999999931e-02
1.239999999999999956e-02
9.239999999999999949e-03
9.429999999999999147e-03
1.264000000000000019e-02
3.310000000000000008e-03
9.570000000000000381e-03
1.120999999999999948e-02
4.389999999999999805e-03
-2.289999999999999935e-03
1.690000000000000096e-03
3.239999999999999825e-03
5.850000000000000165e-03
1.568999999999999909e-02
3.820000000000000045e-03
1.446000000000000063e-02
-1.000000000000000021e-02
2.589999999999999854e-03
-1.750000000000000036e-03
6.190000000000000190e-03
7.740000000000000352e-03
4.389999999999999805e-03
5.790000000000000008e-03
1.720000000000000001e-02
-1.250000000000000026e-03
-4.049999999999999781e-03
1.387000000000000038e-02
1.350000000000000071e-03
2.340000000000000066e-03
1.179999999999999973e-02
1.469999999999999953e-02
4.899999999999999842e-03
1.878000000000000155e-02
9.910000000000000406e-03
6.810000000000000081e-03
1.102000000000000028e-02
1.699000000000000163e-02
1.469999999999999953e-02
1.257999999999999917e-02
3.139000000000000123e-02
6.610000000000000424e-03
6.590000000000000371e-03
3.710000000000000190e-03
3.399999999999999811e-03
3.959999999999999978e-03
2.272000000000000061e-02
3.989999999999999623e-03
8.800000000000000530e-03
-1.729999999999999984e-03
4.930000000000000354e-03
-6.470000000000000057e-03
1.706999999999999837e-02
8.869999999999999413e-03
6.000000000000000152e-05
5.599999999999999943e-03
1.544000000000000060e-02
1.510000000000000057e-03
2.185000000000000137e-02
2.139999999999999975e-03
1.299999999999999886e-04
9.029999999999999832e-03
-8.789999999999999203e-03
1.670999999999999916e-02
-8.540000000000000716e-03
1.322000000000000085e-02
8.420000000000000401e-03
5.939999999999999968e-03
4.850000000000000144e-03
-2.700000000000000143e-03
1.026000000000000002e-02
1.274999999999999918e-02
1.701000000000000081e-02
-1.280000000000000105e-03
-1.889999999999999970e-03
-3.160000000000000048e-03
1.209000000000000005e-02
-9.180000000000000659e-03
1.332000000000000024e-02
-2.720000000000000195e-03
-9.679999999999999369e-03
7.699999999999999597e-04
1.586999999999999869e-02
2.111000000000000029e-02
-1.847000000000000031e-02
2.373000000000000109e-02
2.946999999999999967e-02
5.499999999999999681e-03
-1.841999999999999887e-02
3.719999999999999696e-02
-5.530000000000000193e-03
1.611999999999999891e-02
-4.200000000000000174e-04
6.179999999999999730e-03
1.099999999999999936e-02
2.327999999999999861e-02
1.269999999999999948e-02
1.026000000000000002e-02
2.767000000000000015e-02
-2.206999999999999934e-02
-6.700000000000000226e-03
2.851000000000000062e-02
1.793000000000000149e-02
2.998999999999999930e-02
1.267000000000000071e-02
-2.860000000000000042e-02
3.108999999999999958e-02
-7.879999999999999852e-03
-1.815999999999999906e-02
-1.323000000000000044e-02
2.930999999999999925e-02
-7.660000000000000142e-03
-4.740000000000000289e-03
1.100000000000000039e-04
-2.622999999999999984e-02
-2.439999999999999895e-03
-2.739999999999999814e-03
-9.679999999999999369e-03
2.469000000000000014e-02
5.130000000000000011e-03
1.076000000000000047e-02
-8.269999999999999574e-03
-2.051000000000000045e-02
-1.670000000000000043e-03
-6.733999999999999708e-02
5.618999999999999689e-02
3.255000000000000254e-02
-1.558000000000000010e-02
-4.241999999999999937e-02
8.189999999999999364e-03
1.250000000000000026e-03
2.211000000000000118e-02
-2.154999999999999971e-02
7.098000000000000143e-02
9.200000000000000278e-04
4.180999999999999994e-02
2.170000000000000054e-02
4.633999999999999925e-02
