# Supplementary material for: Elevated concentrations cause upright alpha-synuclein conformation at lipid interfaces
Source: Nat Commun. 2023 Sep 18;14:5731. doi: 10.1038/s41467-023-39843-1 (PMC10507035; doi:10.1038/s41467-023-39843-1)
Supplement: Supplementary file 3 — Source Data [file 41467_2023_39843_MOESM3_ESM.zip › Source Data file/FigureS14/A/SPS.txt]

3.816100000000000048e-01
-7.431999999999999718e-02
2.047899999999999998e-01
7.516000000000000458e-02
3.497500000000000053e-01
-9.070000000000000284e-02
2.587800000000000100e-01
2.286100000000000076e-01
2.316199999999999926e-01
2.337599999999999956e-01
9.171999999999999598e-02
3.157900000000000151e-01
3.465199999999999947e-01
3.715000000000000246e-02
3.244000000000000217e-01
4.614000000000000046e-02
2.888299999999999756e-01
1.998199999999999976e-01
3.191800000000000193e-01
1.504699999999999926e-01
1.238599999999999979e-01
1.970800000000000052e-01
2.298199999999999965e-01
-3.450000000000000289e-02
-2.101000000000000090e-02
7.202999999999999681e-02
7.525999999999999357e-02
1.356199999999999906e-01
1.252199999999999980e-01
2.955999999999999947e-02
1.773200000000000054e-01
2.340000000000000135e-01
1.739499999999999935e-01
9.897000000000000242e-02
1.618199999999999916e-01
2.531700000000000061e-01
-9.528999999999999970e-02
1.485299999999999954e-01
1.852199999999999958e-01
1.500900000000000012e-01
2.621700000000000141e-01
2.664599999999999747e-01
1.149799999999999989e-01
-5.768000000000000210e-02
6.237000000000000183e-02
3.729000000000000092e-01
9.979000000000000370e-02
2.675799999999999845e-01
6.109999999999999980e-03
-1.319000000000000034e-02
1.389400000000000079e-01
1.543599999999999972e-01
1.239200000000000024e-01
-1.159199999999999953e-01
1.785400000000000043e-01
2.979399999999999826e-01
-6.999999999999999929e-04
9.121999999999999553e-02
1.303199999999999914e-01
2.014700000000000102e-01
5.815000000000000030e-02
1.197899999999999937e-01
1.017099999999999949e-01
-9.128000000000000003e-02
2.888999999999999901e-02
2.138299999999999923e-01
-1.413000000000000020e-02
3.063000000000000167e-01
1.405500000000000083e-01
2.156099999999999961e-01
6.941999999999999560e-02
4.778000000000000302e-02
1.436399999999999899e-01
1.068000000000000026e-02
1.744699999999999862e-01
1.643000000000000016e-01
9.356000000000000427e-02
1.083400000000000057e-01
1.890999999999999903e-01
8.548000000000000043e-02
6.679999999999999827e-02
1.227000000000000035e-01
1.746900000000000119e-01
6.797000000000000264e-02
1.332899999999999918e-01
2.155600000000000016e-01
1.744300000000000017e-01
1.731999999999999929e-01
9.722999999999999698e-02
3.638000000000000261e-02
1.955099999999999894e-01
1.359200000000000130e-01
-5.559999999999999838e-03
1.610999999999999932e-02
1.735899999999999943e-01
4.214999999999999997e-02
1.325199999999999989e-01
-2.520000000000000104e-03
1.083199999999999996e-01
4.504999999999999977e-02
-1.386000000000000079e-02
1.236700000000000021e-01
1.278600000000000014e-01
1.637599999999999889e-01
-7.559999999999999880e-03
9.829000000000000237e-02
7.767999999999999905e-02
6.722000000000000197e-02
6.657000000000000417e-02
4.836000000000000021e-02
1.399999999999999877e-04
1.202199999999999935e-01
9.446999999999999842e-02
2.522999999999999896e-02
8.255999999999999450e-02
3.194000000000000311e-02
5.933000000000000079e-02
7.706000000000000349e-02
8.128000000000000502e-02
8.279000000000000248e-02
6.354999999999999538e-02
1.093000000000000048e-02
5.168999999999999984e-02
8.039999999999999925e-02
3.690000000000000224e-02
3.933999999999999997e-02
7.538999999999999868e-02
1.924000000000000016e-02
9.320000000000000159e-03
5.192000000000000087e-02
-5.749999999999999903e-03
5.764999999999999986e-02
1.288000000000000082e-02
2.650999999999999884e-02
5.675999999999999795e-02
3.350999999999999812e-02
2.554999999999999979e-02
3.266999999999999765e-02
2.256999999999999978e-02
2.989999999999999949e-02
3.436999999999999778e-02
3.937999999999999834e-02
6.629000000000000170e-02
7.731999999999999984e-02
7.063999999999999446e-02
4.798000000000000181e-02
1.610999999999999932e-02
3.613999999999999851e-02
4.555000000000000021e-02
5.580000000000000238e-02
1.958000000000000018e-02
1.915999999999999995e-02
5.097000000000000142e-02
6.097999999999999948e-02
2.220000000000000098e-02
3.058999999999999914e-02
2.920000000000000026e-02
2.309999999999999901e-02
2.284999999999999878e-02
7.184999999999999720e-02
2.700999999999999929e-02
6.882000000000000617e-02
2.233999999999999875e-02
4.284000000000000308e-02
3.516999999999999987e-02
6.422999999999999543e-02
7.605000000000000648e-02
2.484000000000000097e-02
2.216999999999999874e-02
2.048000000000000168e-02
2.491000000000000159e-02
-1.192999999999999963e-02
5.854000000000000176e-02
7.204000000000000681e-02
8.676999999999999991e-02
3.416999999999999899e-02
-1.413999999999999979e-02
4.639000000000000068e-02
5.453000000000000208e-02
6.876000000000000167e-02
1.519000000000000038e-02
4.832000000000000184e-02
5.516000000000000070e-02
2.127000000000000071e-02
5.031999999999999668e-02
2.665000000000000008e-02
2.255000000000000060e-02
1.294999999999999971e-02
1.370000000000000037e-02
1.635999999999999954e-02
-6.190000000000000190e-03
1.456999999999999962e-02
5.507999999999999702e-02
3.178000000000000269e-02
6.916999999999999538e-02
2.796999999999999834e-02
4.460999999999999688e-02
2.726999999999999910e-02
8.037999999999999312e-02
2.161000000000000074e-02
2.366000000000000048e-02
4.241999999999999937e-02
3.518000000000000294e-02
1.294000000000000011e-02
6.311999999999999555e-02
1.226999999999999966e-02
8.399999999999999481e-03
1.966999999999999998e-02
8.649999999999999703e-03
5.197999999999999843e-02
4.714999999999999747e-02
3.445999999999999758e-02
2.999999999999999737e-04
3.054000000000000117e-02
2.970000000000000070e-02
3.205999999999999822e-02
5.100999999999999979e-02
5.768999999999999823e-02
4.938000000000000028e-02
2.696000000000000132e-02
7.929999999999999549e-03
9.069999999999999937e-03
3.520999999999999824e-02
2.323000000000000065e-02
4.272000000000000103e-02
3.099000000000000019e-02
2.855999999999999858e-02
1.442000000000000053e-02
1.297000000000000063e-02
2.520000000000000018e-02
2.166999999999999829e-02
2.208999999999999853e-02
2.640999999999999945e-02
2.055999999999999842e-02
1.948000000000000079e-02
2.730000000000000135e-02
2.919999999999999853e-03
3.447000000000000064e-02
1.435999999999999950e-02
1.824999999999999886e-02
1.663999999999999854e-02
1.425000000000000051e-02
2.947999999999999926e-02
2.698000000000000051e-02
-2.919999999999999853e-03
4.204000000000000098e-02
-5.559999999999999838e-03
3.962000000000000244e-02
1.306000000000000043e-02
2.403999999999999887e-02
2.748000000000000095e-02
1.278999999999999929e-02
2.446999999999999870e-02
5.720000000000000258e-03
2.538999999999999937e-02
1.948000000000000079e-02
8.559999999999999901e-03
-6.890000000000000291e-03
1.850999999999999868e-02
3.799999999999999992e-03
-3.579999999999999849e-03
3.135000000000000286e-02
-2.500000000000000052e-04
2.322000000000000106e-02
-5.899999999999999863e-03
8.670000000000000623e-03
2.929999999999999879e-03
8.630000000000000518e-03
9.870000000000000301e-03
9.209999999999999437e-03
5.919999999999999915e-03
-5.320000000000000076e-03
1.352000000000000077e-02
1.112999999999999927e-02
6.689999999999999766e-03
1.072000000000000036e-02
2.099000000000000171e-02
-1.949999999999999910e-03
9.650000000000000591e-03
1.430999999999999980e-02
1.447000000000000022e-02
1.307000000000000002e-02
2.682000000000000009e-02
1.755999999999999922e-02
2.146999999999999950e-02
3.389999999999999784e-03
9.360000000000000264e-03
8.439999999999999586e-03
2.588999999999999982e-02
1.597000000000000156e-02
1.276000000000000051e-02
8.389999999999999888e-03
9.990000000000000616e-03
2.629999999999999959e-03
1.221000000000000037e-02
1.716000000000000164e-02
2.520000000000000104e-03
1.660000000000000017e-03
1.400000000000000029e-02
1.026999999999999962e-02
1.135000000000000071e-02
1.081999999999999976e-02
7.159999999999999698e-03
1.116999999999999937e-02
9.180000000000000659e-03
1.209000000000000005e-02
2.069999999999999792e-03
7.170000000000000158e-03
3.769999999999999914e-03
1.221999999999999996e-02
6.969999999999999633e-03
1.558000000000000010e-02
1.829000000000000070e-02
9.839999999999999789e-03
5.400000000000000286e-03
-2.530000000000000131e-03
1.299999999999999940e-03
6.949999999999999581e-03
1.243000000000000008e-02
1.274999999999999918e-02
9.570000000000000381e-03
1.271000000000000081e-02
5.199999999999999761e-03
8.899999999999999925e-03
2.170000000000000054e-03
6.199999999999999782e-03
8.300000000000000086e-03
3.739999999999999835e-03
-2.980000000000000010e-03
3.910000000000000281e-03
1.405999999999999958e-02
1.634999999999999995e-02
6.000000000000000125e-03
1.639999999999999965e-03
-3.400000000000000244e-04
1.255999999999999998e-02
-2.820000000000000024e-03
1.099999999999999936e-02
5.250000000000000326e-03
8.359999999999999376e-03
7.040000000000000251e-03
1.583999999999999991e-02
9.879999999999999893e-03
-3.180000000000000101e-03
3.550000000000000204e-03
6.179999999999999730e-03
4.349999999999999700e-03
1.240000000000000000e-03
3.880000000000000202e-03
7.159999999999999698e-03
1.115000000000000019e-02
4.980000000000000052e-03
1.030000000000000013e-02
6.089999999999999927e-03
1.709999999999999932e-03
6.400000000000000307e-03
-5.309999999999999616e-03
5.590000000000000351e-03
9.390000000000000777e-03
9.339999999999999344e-03
4.709999999999999777e-03
1.789999999999999925e-03
-8.000000000000000654e-05
5.100000000000000366e-04
5.219999999999999814e-03
6.830000000000000134e-03
-3.789999999999999966e-03
8.219999999999999876e-03
5.830000000000000113e-03
1.305000000000000084e-02
5.819999999999999653e-03
1.010999999999999920e-02
1.085000000000000027e-02
1.152000000000000073e-02
4.619999999999999975e-03
8.040000000000000271e-03
1.580000000000000024e-03
2.860000000000000129e-03
6.000000000000000125e-03
-9.499999999999999981e-04
5.029999999999999749e-03
4.089999999999999886e-03
4.300000000000000003e-03
5.649999999999999641e-03
2.380000000000000171e-03
7.640000000000000090e-03
1.770000000000000089e-03
6.640000000000000069e-03
1.959999999999999937e-03
4.000000000000000083e-03
5.089999999999999906e-03
2.880000000000000181e-03
7.640000000000000090e-03
-1.680000000000000070e-03
1.860000000000000108e-03
8.930000000000000437e-03
-1.369999999999999907e-03
5.199999999999999761e-03
6.470000000000000057e-03
1.260000000000000052e-03
5.499999999999999681e-03
6.850000000000000186e-03
-8.499999999999999526e-04
7.250000000000000368e-03
2.309999999999999987e-03
2.729999999999999788e-03
6.799999999999999621e-03
1.350000000000000071e-03
-2.069999999999999792e-03
4.440000000000000370e-03
5.930000000000000375e-03
2.139999999999999975e-03
5.570000000000000298e-03
3.830000000000000071e-03
1.629999999999999939e-03
1.680000000000000070e-03
3.600000000000000227e-04
5.749999999999999903e-03
4.969999999999999592e-03
7.919999999999999957e-03
5.420000000000000338e-03
2.949999999999999931e-03
4.049999999999999781e-03
3.010000000000000089e-03
5.530000000000000193e-03
3.729999999999999809e-03
2.309999999999999987e-03
6.380000000000000254e-03
1.319999999999999993e-03
7.729999999999999892e-03
2.510000000000000078e-03
5.640000000000000048e-03
5.619999999999999996e-03
2.890000000000000208e-03
4.720000000000000237e-03
1.000000000000000021e-03
6.599999999999999964e-04
4.570000000000000277e-03
1.160000000000000007e-03
3.380000000000000192e-03
5.150000000000000064e-03
2.269999999999999882e-03
3.980000000000000031e-03
3.380000000000000192e-03
6.839999999999999726e-03
1.030000000000000100e-03
4.179999999999999688e-03
2.330000000000000040e-03
4.930000000000000354e-03
6.259999999999999939e-03
2.650000000000000012e-03
7.380000000000000275e-03
5.000000000000000104e-03
1.309999999999999967e-03
3.880000000000000202e-03
4.980000000000000052e-03
3.759999999999999887e-03
3.850000000000000124e-03
2.779999999999999919e-03
5.819999999999999653e-03
3.370000000000000166e-03
2.500000000000000052e-04
5.130000000000000011e-03
9.899999999999999946e-04
1.580000000000000024e-03
3.919999999999999873e-03
4.089999999999999886e-03
1.500000000000000031e-03
4.060000000000000241e-03
2.060000000000000199e-03
2.540000000000000157e-03
4.409999999999999858e-03
4.270000000000000358e-03
1.639999999999999965e-03
2.109999999999999896e-03
1.799999999999999951e-03
3.109999999999999917e-03
1.949999999999999910e-03
2.789999999999999945e-03
3.810000000000000019e-03
3.190000000000000127e-03
1.139999999999999954e-03
2.459999999999999947e-03
2.710000000000000169e-03
2.959999999999999958e-03
9.399999999999999719e-04
1.479999999999999979e-03
2.530000000000000131e-03
2.160000000000000028e-03
4.449999999999999963e-03
3.129999999999999970e-03
2.799999999999999972e-03
2.830000000000000050e-03
3.959999999999999978e-03
5.170000000000000116e-03
2.870000000000000155e-03
3.950000000000000386e-03
1.030000000000000100e-03
1.940000000000000101e-03
1.479999999999999979e-03
2.429999999999999868e-03
1.639999999999999965e-03
9.600000000000000243e-04
2.069999999999999792e-03
1.779999999999999898e-03
3.050000000000000194e-03
3.259999999999999877e-03
2.909999999999999826e-03
2.309999999999999987e-03
2.419999999999999842e-03
5.800000000000000034e-04
8.099999999999999561e-04
2.200000000000000078e-04
1.760000000000000063e-03
9.300000000000000541e-04
1.059999999999999961e-03
3.239999999999999825e-03
1.299999999999999940e-03
1.879999999999999944e-03
3.079999999999999839e-03
3.710000000000000190e-03
-3.200000000000000262e-04
1.729999999999999984e-03
2.089999999999999844e-03
-3.600000000000000227e-04
1.299999999999999940e-03
4.400000000000000157e-04
7.100000000000000191e-04
7.799999999999999859e-04
2.220000000000000185e-03
1.369999999999999907e-03
1.719999999999999958e-03
3.600000000000000227e-04
2.320000000000000014e-03
2.409999999999999816e-03
2.870000000000000155e-03
1.110000000000000092e-03
1.399999999999999986e-03
9.799999999999999684e-04
2.490000000000000026e-03
3.310000000000000008e-03
2.030000000000000120e-03
3.729999999999999809e-03
3.480000000000000020e-03
2.520000000000000104e-03
1.219999999999999947e-03
1.340000000000000045e-03
1.030000000000000100e-03
2.360000000000000119e-03
4.000000000000000192e-04
1.490000000000000005e-03
1.270000000000000078e-03
2.769999999999999893e-03
-5.299999999999999807e-04
1.059999999999999961e-03
2.230000000000000211e-03
6.999999999999999929e-04
1.369999999999999907e-03
6.700000000000000226e-04
1.619999999999999912e-03
3.599999999999999901e-03
2.439999999999999895e-03
2.150000000000000001e-03
4.600000000000000139e-04
5.699999999999999772e-04
2.309999999999999987e-03
1.340000000000000045e-03
6.300000000000000261e-04
2.000000000000000164e-05
1.469999999999999953e-03
2.079999999999999818e-03
1.250000000000000026e-03
2.690000000000000117e-03
-2.400000000000000061e-04
2.129999999999999949e-03
2.000000000000000042e-03
1.100000000000000039e-04
3.490000000000000047e-03
2.510000000000000078e-03
2.010000000000000068e-03
1.740000000000000010e-03
1.229999999999999974e-03
1.590000000000000050e-03
2.060000000000000199e-03
1.680000000000000070e-03
1.979999999999999989e-03
1.430000000000000064e-03
1.789999999999999925e-03
1.479999999999999979e-03
2.230000000000000211e-03
2.409999999999999816e-03
1.760000000000000063e-03
1.459999999999999926e-03
2.129999999999999949e-03
1.979999999999999989e-03
1.520000000000000084e-03
1.180000000000000059e-03
1.690000000000000096e-03
2.370000000000000145e-03
8.700000000000000051e-04
2.000000000000000042e-03
1.250000000000000026e-03
1.979999999999999989e-03
1.770000000000000089e-03
1.879999999999999944e-03
1.680000000000000070e-03
2.030000000000000120e-03
1.920000000000000049e-03
1.260000000000000052e-03
2.439999999999999895e-03
2.030000000000000120e-03
8.999999999999999754e-04
2.520000000000000104e-03
2.380000000000000171e-03
1.850000000000000082e-03
1.389999999999999960e-03
1.799999999999999951e-03
1.690000000000000096e-03
1.330000000000000019e-03
1.420000000000000038e-03
9.200000000000000278e-04
1.660000000000000017e-03
6.999999999999999929e-04
1.379999999999999933e-03
5.599999999999999509e-04
1.639999999999999965e-03
1.069999999999999988e-03
9.799999999999999684e-04
1.039999999999999909e-03
1.240000000000000000e-03
1.639999999999999965e-03
1.479999999999999979e-03
1.219999999999999947e-03
1.190000000000000085e-03
1.600000000000000077e-03
1.899999999999999996e-03
1.549999999999999946e-03
8.700000000000000051e-04
1.440000000000000091e-03
2.299999999999999961e-03
1.340000000000000045e-03
1.020000000000000073e-03
1.860000000000000108e-03
1.500000000000000031e-03
4.400000000000000157e-04
1.629999999999999939e-03
6.700000000000000226e-04
7.900000000000000121e-04
1.930000000000000075e-03
1.369999999999999907e-03
1.600000000000000077e-03
1.119999999999999902e-03
1.789999999999999925e-03
2.150000000000000001e-03
1.180000000000000059e-03
6.800000000000000488e-04
-1.399999999999999877e-04
-2.100000000000000087e-04
-4.299999999999999894e-04
1.379999999999999933e-03
1.569999999999999998e-03
8.800000000000000313e-04
7.600000000000000418e-04
1.209999999999999921e-03
3.600000000000000227e-04
1.340000000000000045e-03
1.110000000000000092e-03
1.350000000000000071e-03
1.969999999999999963e-03
1.180000000000000059e-03
1.969999999999999963e-03
1.110000000000000092e-03
1.670000000000000043e-03
9.499999999999999981e-04
8.400000000000000348e-04
8.800000000000000313e-04
1.750000000000000036e-03
8.300000000000000086e-04
1.469999999999999953e-03
1.209999999999999921e-03
1.399999999999999986e-03
1.330000000000000019e-03
8.700000000000000051e-04
1.740000000000000010e-03
1.110000000000000092e-03
2.320000000000000014e-03
1.770000000000000089e-03
1.110000000000000092e-03
1.629999999999999939e-03
2.060000000000000199e-03
1.660000000000000017e-03
2.020000000000000094e-03
1.160000000000000007e-03
1.160000000000000007e-03
9.600000000000000243e-04
1.469999999999999953e-03
9.399999999999999719e-04
1.949999999999999910e-03
9.600000000000000243e-04
1.479999999999999979e-03
1.479999999999999979e-03
1.920000000000000049e-03
1.899999999999999996e-03
1.360000000000000098e-03
1.809999999999999977e-03
1.820000000000000003e-03
1.610000000000000103e-03
1.309999999999999967e-03
1.110000000000000092e-03
1.160000000000000007e-03
1.030000000000000100e-03
1.559999999999999972e-03
7.699999999999999597e-04
9.100000000000000016e-04
1.379999999999999933e-03
1.260000000000000052e-03
7.500000000000000156e-04
1.229999999999999974e-03
1.420000000000000038e-03
1.610000000000000103e-03
1.059999999999999961e-03
1.139999999999999954e-03
1.160000000000000007e-03
1.180000000000000059e-03
1.090000000000000040e-03
9.300000000000000541e-04
7.699999999999999597e-04
1.610000000000000103e-03
1.110000000000000092e-03
1.559999999999999972e-03
6.700000000000000226e-04
1.430000000000000064e-03
1.340000000000000045e-03
5.199999999999999544e-04
8.899999999999999491e-04
1.100000000000000066e-03
2.599999999999999772e-04
1.309999999999999967e-03
9.100000000000000016e-04
1.360000000000000098e-03
1.440000000000000091e-03
1.260000000000000052e-03
1.020000000000000073e-03
1.139999999999999954e-03
1.610000000000000103e-03
1.750000000000000036e-03
1.199999999999999895e-03
7.600000000000000418e-04
1.039999999999999909e-03
6.199999999999999999e-04
3.299999999999999982e-04
1.090000000000000040e-03
7.500000000000000156e-04
9.799999999999999684e-04
1.139999999999999954e-03
2.119999999999999923e-03
1.199999999999999895e-03
1.270000000000000078e-03
1.190000000000000085e-03
1.299999999999999940e-03
7.699999999999999597e-04
1.039999999999999909e-03
1.580000000000000024e-03
1.490000000000000005e-03
1.559999999999999972e-03
5.100000000000000366e-04
5.199999999999999544e-04
1.389999999999999960e-03
8.499999999999999526e-04
1.039999999999999909e-03
8.800000000000000313e-04
5.199999999999999544e-04
1.219999999999999947e-03
6.999999999999999929e-04
9.300000000000000541e-04
1.010000000000000047e-03
9.200000000000000278e-04
1.420000000000000038e-03
9.799999999999999684e-04
1.010000000000000047e-03
9.799999999999999684e-04
1.059999999999999961e-03
1.639999999999999965e-03
1.869999999999999917e-03
1.059999999999999961e-03
1.500000000000000031e-03
1.069999999999999988e-03
1.649999999999999991e-03
1.280000000000000105e-03
1.699999999999999905e-03
1.190000000000000085e-03
1.459999999999999926e-03
1.299999999999999940e-03
1.430000000000000064e-03
7.799999999999999859e-04
1.030000000000000100e-03
1.039999999999999909e-03
1.090000000000000040e-03
1.299999999999999940e-03
1.149999999999999981e-03
1.139999999999999954e-03
1.350000000000000071e-03
1.180000000000000059e-03
1.020000000000000073e-03
9.300000000000000541e-04
8.400000000000000348e-04
9.499999999999999981e-04
8.800000000000000313e-04
8.800000000000000313e-04
7.500000000000000156e-04
1.649999999999999991e-03
7.399999999999999894e-04
5.299999999999999807e-04
9.499999999999999981e-04
9.499999999999999981e-04
1.399999999999999986e-03
1.379999999999999933e-03
1.090000000000000040e-03
1.229999999999999974e-03
1.729999999999999984e-03
1.440000000000000091e-03
1.449999999999999900e-03
8.000000000000000383e-04
1.160000000000000007e-03
6.800000000000000488e-04
7.699999999999999597e-04
7.799999999999999859e-04
1.240000000000000000e-03
1.149999999999999981e-03
1.319999999999999993e-03
1.000000000000000021e-03
1.399999999999999986e-03
1.180000000000000059e-03
7.900000000000000121e-04
8.300000000000000086e-04
4.499999999999999877e-04
1.360000000000000098e-03
1.319999999999999993e-03
9.100000000000000016e-04
8.700000000000000051e-04
1.350000000000000071e-03
1.090000000000000040e-03
1.149999999999999981e-03
1.090000000000000040e-03
9.899999999999999946e-04
1.549999999999999946e-03
1.340000000000000045e-03
1.129999999999999928e-03
1.399999999999999986e-03
8.999999999999999754e-04
8.400000000000000348e-04
1.080000000000000014e-03
1.170000000000000033e-03
1.250000000000000026e-03
1.190000000000000085e-03
9.899999999999999946e-04
9.700000000000000505e-04
1.100000000000000066e-03
8.599999999999999789e-04
7.799999999999999859e-04
1.280000000000000105e-03
8.099999999999999561e-04
7.299999999999999632e-04
8.300000000000000086e-04
1.080000000000000014e-03
7.200000000000000453e-04
1.389999999999999960e-03
1.170000000000000033e-03
9.300000000000000541e-04
1.049999999999999935e-03
8.999999999999999754e-04
1.330000000000000019e-03
8.999999999999999754e-04
5.599999999999999509e-04
7.200000000000000453e-04
8.300000000000000086e-04
1.110000000000000092e-03
6.800000000000000488e-04
1.020000000000000073e-03
1.330000000000000019e-03
1.110000000000000092e-03
9.499999999999999981e-04
1.139999999999999954e-03
9.399999999999999719e-04
7.799999999999999859e-04
1.199999999999999895e-03
7.799999999999999859e-04
5.900000000000000296e-04
6.300000000000000261e-04
7.600000000000000418e-04
7.500000000000000156e-04
6.999999999999999929e-04
6.700000000000000226e-04
1.049999999999999935e-03
7.699999999999999597e-04
9.700000000000000505e-04
1.049999999999999935e-03
8.599999999999999789e-04
1.080000000000000014e-03
9.100000000000000016e-04
1.034999999999999896e-03
1.111466666666666506e-03
1.387933333333333207e-03
1.134400000000000252e-03
1.170866666666666540e-03
1.247333333333333367e-03
1.133799999999999695e-03
1.190266666666666470e-03
5.767333333333334380e-04
1.193199999999999730e-03
9.796666666666666631e-04
6.561333333333330912e-04
7.825999999999998322e-04
1.679066666666666641e-03
1.705533333333333120e-03
1.681999999999999901e-03
9.484666666666667720e-04
1.444933333333333183e-03
1.121400000000000044e-03
1.557866666666666514e-03
1.194333333333333271e-03
1.170800000000000052e-03
3.872666666666664667e-04
1.333733333333333299e-03
1.660199999999999697e-03
8.766666666666665447e-04
1.213133333333333294e-03
1.369599999999999681e-03
1.826066666666666637e-03
8.525333333333334198e-04
8.689999999999998724e-04
1.155466666666666708e-03
8.919333333333330765e-04
8.883999999999999102e-04
1.694866666666666700e-03
1.071333333333333209e-03
1.577800000000000079e-03
1.184266666666666324e-03
8.607333333333331855e-04
8.272000000000000490e-04
1.283666666666666463e-03
9.901333333333334034e-04
9.666000000000000763e-04
3.730666666666665552e-04
1.199533333333333398e-03
1.415999999999999724e-03
7.024666666666665388e-04
1.138933333333333334e-03
8.653999999999997849e-04
1.611866666666666743e-03
1.128333333333332968e-03
1.264799999999999952e-03
1.111266666666666826e-03
1.027733333333333016e-03
1.224199999999999941e-03
8.306666666666668360e-04
1.057133333333333189e-03
1.703599999999999993e-03
1.740066666666666498e-03
1.086533333333333361e-03
1.393000000000000141e-03
1.249466666666666391e-03
1.315933333333333408e-03
1.782399999999999740e-03
1.878866666666666619e-03
1.575333333333333316e-03
1.481799999999999697e-03
1.578266666666666576e-03
1.554733333333333358e-03
1.731199999999999796e-03
1.537666666666666782e-03
2.054133333333333245e-03
2.030600000000000026e-03
1.997066666666666782e-03
1.793533333333333091e-03
2.010000000000000068e-03
2.536466666666666557e-03
1.892933333333333230e-03
2.299400000000000055e-03
2.325866666666666534e-03
2.452333333333333275e-03
2.178800000000000268e-03
2.335266666666666654e-03
2.041733333333333161e-03
2.028199999999999968e-03
2.064666666666666473e-03
1.741133333333333335e-03
2.197599999999999641e-03
1.994066666666666817e-03
1.840533333333333041e-03
2.366999999999999747e-03
2.213466666666666621e-03
2.519933333333332966e-03
2.226399999999999907e-03
2.082866666666666807e-03
1.789333333333333314e-03
1.845800000000000088e-03
2.182266666666666296e-03
2.458733333333333430e-03
1.195200000000000212e-03
1.951666666666666654e-03
1.958133333333333514e-03
1.464599999999999713e-03
1.361066666666666501e-03
1.657533333333333471e-03
8.939999999999998295e-04
1.440466666666666588e-03
1.176933333333333390e-03
1.043399999999999883e-03
8.898666666666667571e-04
6.863333333333330663e-04
1.212799999999999989e-03
7.392666666666667828e-04
5.257333333333331742e-04
1.092199999999999985e-03
8.586666666666664324e-04
9.513333333333322435e-05
1.221599999999999986e-03
1.228066666666666413e-03
1.394533333333333259e-03
4.510000000000001204e-04
7.974666666666665711e-04
3.039333333333333123e-04
1.470399999999999745e-03
3.668666666666666213e-04
1.333333333333333939e-04
6.097999999999998604e-04
7.562666666666666539e-04
1.427333333333330803e-04
1.109199999999999856e-03
5.856666666666667355e-04
5.921333333333331618e-04
2.685999999999999152e-04
2.150666666666668347e-04
5.315333333333332067e-04
3.180000000000000318e-04
3.644666666666664546e-04
3.209333333333332918e-04
7.274000000000001168e-04
6.938666666666665466e-04
5.703333333333333909e-04
9.867999999999997000e-04
-2.673333333333329648e-05
5.797333333333334025e-04
3.061999999999998534e-04
1.726666666666666714e-04
3.591333333333334614e-04
1.035599999999999802e-03
8.120666666666667092e-04
4.285333333333330883e-04
1.299999999999999940e-03
8.199999999999999824e-04
4.800000000000000122e-04
9.499999999999999981e-04
8.800000000000000313e-04
1.039999999999999909e-03
1.119999999999999902e-03
1.410000000000000012e-03
6.899999999999999667e-04
5.500000000000000331e-04
2.500000000000000052e-04
-3.899999999999999929e-04
-4.699999999999999859e-04
-2.500000000000000052e-04
5.400000000000000069e-04
1.750000000000000036e-03
1.190000000000000085e-03
6.999999999999999387e-05
-1.389999999999999960e-03
-1.330000000000000019e-03
8.499999999999999526e-04
1.049999999999999935e-03
1.010000000000000047e-03
6.099999999999999737e-04
1.569999999999999998e-03
9.200000000000000278e-04
1.459999999999999926e-03
4.800000000000000122e-04
1.160000000000000007e-03
1.799999999999999951e-03
1.430000000000000064e-03
8.000000000000000383e-04
6.300000000000000261e-04
9.000000000000000567e-05
1.789999999999999925e-03
8.000000000000000383e-04
1.440000000000000091e-03
1.420000000000000038e-03
1.199999999999999895e-03
8.599999999999999789e-04
7.500000000000000156e-04
7.100000000000000191e-04
9.899999999999999946e-04
1.500000000000000031e-03
7.600000000000000418e-04
1.459999999999999926e-03
4.299999999999999894e-04
5.599999999999999509e-04
1.309999999999999967e-03
8.599999999999999789e-04
7.600000000000000418e-04
1.000000000000000021e-03
1.240000000000000000e-03
1.379999999999999933e-03
3.699999999999999947e-04
8.700000000000000051e-04
5.199999999999999544e-04
9.000000000000000567e-05
-2.900000000000000017e-04
7.299999999999999632e-04
5.100000000000000366e-04
2.300000000000000070e-04
1.459999999999999926e-03
9.200000000000000278e-04
1.110000000000000092e-03
1.469999999999999953e-03
6.499999999999999702e-04
5.400000000000000069e-04
2.300000000000000070e-04
5.999999999999999474e-04
7.399999999999999894e-04
1.110000000000000092e-03
8.400000000000000348e-04
2.300000000000000070e-04
-5.199999999999999544e-04
-1.000000000000000048e-04
7.500000000000000156e-04
-3.400000000000000244e-04
8.599999999999999789e-04
9.399999999999999719e-04
1.399999999999999877e-04
-1.600000000000000131e-04
1.030000000000000100e-03
-5.500000000000000331e-04
-1.100000000000000039e-04
-5.500000000000000331e-04
9.200000000000000278e-04
1.469999999999999953e-03
-3.299999999999999982e-04
3.699999999999999947e-04
9.200000000000000278e-04
1.030000000000000100e-03
2.599999999999999772e-04
-4.000000000000000327e-05
-2.700000000000000035e-04
-8.000000000000000654e-05
4.200000000000000174e-04
3.499999999999999964e-04
2.500000000000000052e-04
1.110000000000000092e-03
7.200000000000000453e-04
1.000000000000000048e-04
6.800000000000000488e-04
3.600000000000000227e-04
1.110000000000000092e-03
8.300000000000000086e-04
4.800000000000000122e-04
4.899999999999999842e-04
1.399999999999999877e-04
1.600000000000000131e-04
1.190000000000000085e-03
3.499999999999999964e-04
5.100000000000000366e-04
-5.400000000000000069e-04
4.800000000000000122e-04
1.000000000000000048e-04
5.000000000000000104e-04
9.100000000000000016e-04
3.200000000000000262e-04
3.200000000000000262e-04
4.099999999999999912e-04
-4.000000000000000327e-05
-2.400000000000000061e-04
1.000000000000000048e-04
-1.000000000000000082e-05
5.299999999999999807e-04
8.599999999999999789e-04
1.900000000000000105e-04
1.209999999999999921e-03
1.129999999999999928e-03
6.700000000000000226e-04
3.899999999999999929e-04
1.900000000000000105e-04
1.180000000000000059e-03
1.049999999999999935e-03
1.319999999999999993e-03
1.219999999999999947e-03
1.649999999999999991e-03
1.330000000000000019e-03
-8.800000000000000313e-04
-1.319999999999999993e-03
1.209999999999999921e-03
2.340000000000000066e-03
7.600000000000000418e-04
-8.000000000000000383e-04
1.149999999999999981e-03
1.000000000000000048e-04
-2.999999999999999737e-04
-5.000000000000000240e-05
-1.499999999999999869e-04
-1.600000000000000131e-04
3.899999999999999929e-04
-2.500000000000000052e-04
3.099999999999999999e-04
1.049999999999999935e-03
1.209999999999999921e-03
9.899999999999999946e-04
4.899999999999999842e-04
-6.999999999999999387e-05
9.000000000000000567e-05
-6.000000000000000152e-05
1.080000000000000014e-03
-1.100000000000000039e-04
1.299999999999999886e-04
9.799999999999999684e-04
1.379999999999999933e-03
-6.300000000000000261e-04
1.709999999999999932e-03
1.049999999999999935e-03
3.800000000000000209e-04
2.040000000000000147e-03
8.300000000000000086e-04
-2.100000000000000087e-04
1.309999999999999967e-03
-6.300000000000000261e-04
2.619999999999999933e-03
4.299999999999999894e-04
1.590000000000000050e-03
1.670000000000000043e-03
1.270000000000000078e-03
1.800000000000000113e-04
-1.499999999999999869e-04
8.700000000000000051e-04
-1.399999999999999877e-04
-2.100000000000000087e-04
6.700000000000000226e-04
1.580000000000000024e-03
-8.099999999999999561e-04
1.799999999999999951e-03
2.900000000000000017e-04
5.900000000000000296e-04
4.200000000000000174e-04
-1.900000000000000105e-04
-1.280000000000000105e-03
2.870000000000000155e-03
1.529999999999999893e-03
-2.380000000000000171e-03
-4.499999999999999877e-04
-2.000000000000000096e-04
9.899999999999999946e-04
3.109999999999999917e-03
2.170000000000000054e-03
1.190000000000000085e-03
-2.100000000000000087e-04
3.210000000000000180e-03
8.800000000000000313e-04
9.799999999999999684e-04
3.200000000000000262e-04
8.499999999999999526e-04
1.649999999999999991e-03
2.629999999999999959e-03
4.400000000000000157e-04
2.220000000000000185e-03
-2.000000000000000164e-05
-3.200000000000000262e-04
1.699999999999999905e-03
-1.100000000000000039e-04
3.279999999999999930e-03
8.199999999999999824e-04
5.299999999999999807e-04
2.490000000000000026e-03
2.370000000000000145e-03
1.020000000000000073e-03
1.459999999999999926e-03
3.510000000000000099e-03
2.289999999999999935e-03
4.080000000000000293e-03
-1.499999999999999869e-04
2.999999999999999737e-04
1.250000000000000026e-03
2.079999999999999818e-03
1.000000000000000082e-05
-1.149999999999999981e-03
-1.299999999999999886e-04
-1.080000000000000014e-03
2.190000000000000106e-03
-1.180000000000000059e-03
-1.190000000000000085e-03
-2.799999999999999755e-04
2.510000000000000078e-03
-6.700000000000000226e-04
1.860000000000000108e-03
-4.000000000000000327e-05
1.270000000000000078e-03
3.099999999999999999e-04
1.760000000000000063e-03
-1.309999999999999967e-03
-2.000000000000000164e-05
2.089999999999999844e-03
2.500000000000000052e-04
-2.040000000000000147e-03
8.099999999999999561e-04
-3.800000000000000209e-04
1.180000000000000059e-03
9.600000000000000243e-04
1.969999999999999963e-03
-4.099999999999999912e-04
-1.889999999999999970e-03
-6.999999999999999387e-05
-3.800000000000000209e-04
3.030000000000000141e-03
5.199999999999999544e-04
1.469999999999999953e-03
1.000000000000000021e-03
-1.350000000000000071e-03
2.789999999999999945e-03
1.779999999999999898e-03
-1.000000000000000021e-03
2.809999999999999998e-03
1.729999999999999984e-03
3.170000000000000075e-03
6.300000000000000261e-04
6.400000000000000524e-04
1.250000000000000026e-03
9.600000000000000243e-04
1.319999999999999993e-03
2.439999999999999895e-03
2.830000000000000050e-03
1.350000000000000071e-03
2.289999999999999935e-03
6.999999999999999929e-04
3.150000000000000022e-03
2.710000000000000169e-03
1.449999999999999900e-03
5.500000000000000331e-04
2.520000000000000104e-03
1.949999999999999910e-03
4.000000000000000083e-03
-1.889999999999999970e-03
3.619999999999999954e-03
-7.799999999999999859e-04
-8.000000000000000654e-05
5.619999999999999996e-03
4.139999999999999583e-03
1.449999999999999900e-03
1.750000000000000036e-03
1.030000000000000100e-03
4.559999999999999817e-03
-2.900000000000000017e-04
-4.400000000000000157e-04
2.380000000000000171e-03
2.089999999999999844e-03
-1.510000000000000057e-03
8.700000000000000051e-04
3.170000000000000075e-03
-6.800000000000000488e-04
-4.000000000000000327e-05
6.800000000000000488e-04
-3.899999999999999929e-04
6.020000000000000177e-03
2.579999999999999828e-03
3.419999999999999863e-03
3.030000000000000141e-03
1.729999999999999984e-03
4.340000000000000108e-03
7.349999999999999763e-03
3.810000000000000019e-03
2.860000000000000129e-03
8.999999999999999754e-04
4.449999999999999963e-03
4.000000000000000083e-03
5.420000000000000338e-03
7.399999999999999894e-04
1.889999999999999970e-03
3.939999999999999926e-03
7.360000000000000223e-03
3.799999999999999992e-03
1.369999999999999907e-03
2.769999999999999893e-03
-6.300000000000000261e-04
2.469999999999999973e-03
4.100000000000000346e-03
-2.769999999999999893e-03
6.819999999999999674e-03
-1.319999999999999993e-03
4.109999999999999938e-03
-3.310000000000000008e-03
8.880000000000000740e-03
-8.700000000000000051e-04
2.170000000000000054e-03
2.150000000000000001e-03
1.510000000000000057e-03
-2.729999999999999788e-03
-2.200000000000000133e-03
6.610000000000000424e-03
9.629999999999999671e-03
4.360000000000000160e-03
5.599999999999999509e-04
8.550000000000000308e-03
-3.380000000000000192e-03
-1.740000000000000010e-03
3.000000000000000076e-05
3.680000000000000111e-03
3.459999999999999968e-03
8.099999999999999561e-04
-6.999999999999999387e-05
-1.119999999999999902e-03
7.389999999999999868e-03
7.020000000000000198e-03
3.700000000000000164e-03
-8.400000000000000348e-04
5.490000000000000088e-03
-2.340000000000000066e-03
3.619999999999999954e-03
9.899999999999999946e-04
-3.540000000000000178e-03
2.060000000000000199e-03
4.400000000000000157e-04
1.549999999999999946e-03
-2.700000000000000035e-04
6.389999999999999847e-03
6.279999999999999992e-03
-1.850000000000000082e-03
-2.160000000000000028e-03
-6.259999999999999939e-03
6.579999999999999911e-03
3.550000000000000204e-03
7.950000000000000469e-03
-1.979999999999999989e-03
9.379999999999999449e-03
6.029999999999999770e-03
6.799999999999999621e-03
2.530000000000000131e-03
2.409999999999999816e-03
9.700000000000000289e-03
3.579999999999999849e-03
-7.429999999999999973e-03
2.010000000000000068e-03
1.670000000000000043e-03
1.153000000000000032e-02
4.499999999999999660e-03
-3.880000000000000202e-03
3.559999999999999797e-03
5.500000000000000331e-04
-5.479999999999999628e-03
5.199999999999999544e-04
1.058000000000000086e-02
6.989999999999999686e-03
1.157000000000000042e-02
8.400000000000000348e-04
5.420000000000000338e-03
2.530000000000000131e-03
9.960000000000000103e-03
1.839000000000000010e-02
-2.589999999999999854e-03
1.260000000000000052e-03
1.085999999999999986e-02
3.950000000000000386e-03
-6.919999999999999936e-03
-1.004999999999999991e-02
-1.709999999999999932e-03
6.629999999999999609e-03
9.939999999999999183e-03
-1.139999999999999954e-03
5.640000000000000048e-03
2.062999999999999903e-02
-4.669999999999999672e-03
-7.429999999999999973e-03
3.889999999999999795e-03
-3.619999999999999954e-03
-4.100000000000000346e-03
-2.999999999999999737e-04
3.389999999999999784e-03
2.656000000000000028e-02
1.693000000000000060e-02
-7.810000000000000102e-03
1.663999999999999854e-02
1.251000000000000029e-02
2.330000000000000127e-02
3.030000000000000054e-02
2.509000000000000119e-02
2.004999999999999838e-02
-1.993999999999999939e-02
-1.430000000000000021e-02
-1.305000000000000084e-02
-4.259999999999999898e-03
8.980000000000000135e-03
9.910000000000000406e-03
5.210000000000000221e-03
1.144000000000000052e-02
1.972000000000000142e-02
6.349999999999999742e-03
-1.848999999999999949e-02
2.520999999999999977e-02
-5.279999999999999971e-03
3.805999999999999661e-02
1.077999999999999965e-02
-4.190000000000000148e-03
1.752000000000000085e-02
7.779999999999999589e-03
1.327000000000000055e-02
1.421000000000000041e-02
-1.237000000000000079e-02
1.422999999999999959e-02
5.120000000000000419e-03
-6.749999999999999924e-03
1.209999999999999964e-02
-1.651000000000000037e-02
5.769999999999999955e-03
-8.710000000000000728e-03
8.080000000000000376e-03
3.109999999999999917e-03
1.357000000000000046e-02
8.300000000000000086e-04
4.039999999999999841e-02
-9.190000000000000252e-03
2.785999999999999935e-02
7.669999999999999735e-03
-9.629999999999999671e-03
1.240000000000000000e-03
2.561000000000000082e-02
3.779999999999999940e-03
-2.949999999999999931e-03
4.100000000000000346e-03
6.700000000000000226e-04
1.788999999999999965e-02
3.000999999999999848e-02
2.796999999999999834e-02
-1.107999999999999957e-02
2.145000000000000032e-02
-5.969999999999999613e-03
-8.269999999999999574e-03
4.170000000000000095e-03
1.330000000000000019e-03
2.844000000000000000e-02
-4.069999999999999833e-03
-4.100000000000000346e-03
2.054999999999999882e-02
-7.000000000000000146e-03
-2.418000000000000010e-02
-6.190000000000000190e-03
-1.443999999999999971e-02
1.065999999999999934e-02
1.098000000000000018e-02
3.097000000000000100e-02
3.139000000000000123e-02
-6.579999999999999911e-03
-2.680000000000000090e-02
-5.810000000000000060e-03
-1.600000000000000077e-03
-1.685999999999999999e-02
1.082999999999999935e-02
-7.089999999999999948e-03
2.040000000000000147e-02
-9.459999999999999659e-03
1.847000000000000031e-02
-1.764999999999999902e-02
1.599000000000000074e-02
-5.629999999999999588e-03
3.399999999999999811e-03
9.790000000000000091e-03
-2.922999999999999904e-02
-3.656000000000000222e-02
-3.099999999999999999e-04
2.040000000000000147e-02
1.957000000000000059e-02
-2.945000000000000048e-02
-3.524000000000000049e-02
-1.010000000000000047e-03
2.057000000000000148e-02
1.909999999999999892e-02
4.009000000000000064e-02
5.270000000000000379e-03
3.579000000000000237e-02
1.108999999999999916e-02
4.578000000000000125e-02
3.633000000000000118e-02
-3.432999999999999940e-02
2.076000000000000068e-02
8.203000000000000569e-02
1.598000000000000115e-02
3.142999999999999960e-02
4.834000000000000102e-02
6.610000000000000424e-03
5.097000000000000142e-02
2.027999999999999942e-02
-4.325999999999999984e-02
-1.034000000000000023e-02
6.217999999999999916e-02
9.571000000000000341e-02
-1.046000000000000055e-02
2.826999999999999999e-02
2.188000000000000014e-02
1.213999999999999975e-02
-2.060000000000000199e-03
-1.000999999999999980e-02
6.908000000000000251e-02
3.178000000000000269e-02
-4.599000000000000310e-02
4.877000000000000085e-02
