# Supplementary material for: Elevated concentrations cause upright alpha-synuclein conformation at lipid interfaces
Source: Nat Commun. 2023 Sep 18;14:5731. doi: 10.1038/s41467-023-39843-1 (PMC10507035; doi:10.1038/s41467-023-39843-1)
Supplement: Supplementary file 3 — Source Data [file 41467_2023_39843_MOESM3_ESM.zip › Source Data file/FigureS13/A/aS-DPPG_50uM-reproduction-NoFiltration_PPP.txt]

-9.309518358704016450e+00
5.122851715691764340e+00
-5.700794444098570279e-01
7.571374074150680755e+00
-4.614500395575474201e+00
8.773243670345664214e+00
1.091267170287472865e+01
-8.770480970858859138e+00
1.578204315084134102e+01
4.858059173416556575e+00
5.915134922283565855e-01
-3.751816186182317381e+00
1.579829403992037307e+00
-4.395104438498100841e+00
5.059510554239473601e-01
2.810815232923047913e-01
-2.048265261414411231e+00
5.421885761786898073e+00
4.371064571482351724e+00
-1.700065740132004288e+00
-4.346420093592614720e+00
-4.627072837142684136e+00
4.859210063158845294e+00
-1.572442245066534516e+00
6.486176305366405659e-01
4.638555291129184410e-01
-8.061138161851129524e+00
-1.077736702762752330e+01
-1.350998756552303837e+00
-4.015794021573642958e+00
-9.451800689270664080e+00
-1.595781516480674345e+00
3.531861028580634443e+00
-4.751824430394990806e+00
2.901667488341466594e+00
4.693035391622911945e+00
-3.149135396192932035e+00
-1.236836005194835941e+00
4.217397522889547723e+00
4.050792166084264068e+00
2.284676555792790165e+00
5.801124623573990391e+00
-3.006302833164447907e+00
-3.711300325268856448e-01
1.013239345383220691e+00
1.214953136525606325e+00
-2.118687871487410668e+00
-7.373744808607463064e+00
2.475605366566548948e+00
5.163523164997259940e+00
1.963420433460962844e+00
1.766387415815662498e+00
-4.595923743058284217e+00
4.656220733717540305e+00
-2.198243971206452485e-01
-4.678699675550383574e+00
1.998045587071203499e+00
-2.667771585096986087e+00
-2.642371576180266413e+00
-2.124836566070068766e+00
-2.716107698170698193e+00
6.025425503258437843e+00
-2.125804693913860621e+00
-7.111138396483527302e+00
2.186212699303515361e+00
-1.930326864659442476e+00
2.691616131285210045e+00
5.801227481819228871e+00
2.095697151457450058e+00
-1.956289111985181961e+00
-5.536942090287059193e-01
-7.977373154095181995e-01
9.470119639945466794e-01
-4.976276900189454011e+00
1.172571549282788034e-01
5.589599167408421998e+00
2.954186072636876936e+00
1.123109692135015880e+00
4.722081362545963223e+00
-5.715620488507837216e+00
-2.584832157792281038e+00
-1.132889575814788108e+00
8.890015412594174382e-01
-8.995381616780786516e-01
5.662049817507822658e-01
1.716765212790961392e+00
2.206651449901591899e+00
-6.075984388703345118e+00
-6.481522497490028734e+00
1.704229995514645379e+00
-8.507397537366500062e-01
-7.120027561877376732e-01
1.217173889126130781e+00
-5.867026279107818709e-01
1.118502509425655767e+00
-2.206502645493627401e+00
-4.637855872824533376e-01
-3.293855787858367412e-01
-3.611216605181267525e+00
1.712949733853569745e+00
-2.521421302905400452e+00
-1.725933150182163089e+00
1.793088470931463618e+00
7.978557103574799303e-01
-5.261188429717487125e+00
2.513454012858055808e+00
-7.527513538498270762e+00
-8.149251729635778929e+00
-4.743599425220117460e+00
-2.462982140754385874e-01
3.073334097949836696e+00
-1.773044780759502892e-01
-3.520897963131119357e-01
-4.054776057555799507e-01
-1.258082572454477348e-02
1.050843882985929678e+00
5.956947059265486066e-01
3.828429461609362261e-01
1.260115876633841392e+00
2.911485538430645281e+00
-7.580134410923358157e-01
-1.530318262725830492e+00
1.434728118138786090e+00
7.078493468044518844e-01
1.147244226176852511e+00
-1.893222370108710306e+00
3.124657131468278060e+00
-2.072238534715060698e+00
-1.252476985139991728e+00
-2.429421095514453510e-01
-9.469769440560035223e-01
-4.470025892121869404e-01
1.216637309125427446e+00
1.261158845191101330e+00
2.163483571949334827e+00
-9.679460440274222088e-02
3.820921397914514017e-01
-2.915496919921514718e-01
-1.893744006686718384e+00
-4.500975080147345819e-01
1.760995556091793146e+00
6.841556833738027255e-01
-1.781170274350759142e+00
1.104686081175511925e+00
3.331325666316097833e-01
-1.252275950638310542e+00
4.387591231922173818e-01
1.552109878833407564e+00
1.407060281593154993e+00
-1.277408098875294273e+00
-1.175052202668664947e+00
3.685813371917219250e-01
2.347386869241759599e-01
4.858489578514589846e-01
8.914161759482355230e-01
-1.192490694473182566e+00
2.512754234554365196e-01
8.935910907273436621e-01
1.015922858770099690e+00
-1.624299320032771998e+00
7.150157745106629215e-02
1.747571449465840920e-01
-1.102415325116897993e+00
-1.290588329674359491e-01
7.532842663275093331e-01
-5.413257144057225245e-01
-1.549248473449609531e-01
-1.459845219198821820e+00
6.220023996077879147e-01
6.824617790181900512e-01
-6.050144836921348412e-01
7.677426309078643207e-01
-3.306133373148983229e-02
1.223944329045669299e+00
1.164612368303938605e-01
9.056411870977881806e-01
9.582964742617569032e-01
3.223333241672009519e-01
4.285487246779434711e-02
5.584432266435794823e-01
-1.113104663811945727e+00
-2.897809469011332698e-02
2.106320422837569262e-01
1.222175141324154946e-01
-1.023830852694263271e-01
3.888920306494488277e-01
1.146398017161514571e-01
9.388170743373431826e-01
2.581891835702832538e-01
-2.284584093288168360e-01
1.156430279329651922e+00
3.197129911658010970e-01
1.530284506845346781e+00
1.286904755680835510e+00
-2.342812433909329251e-01
-1.383506668381282889e+00
1.395858965382858752e-01
-5.014821520390111420e-01
2.047640412098351292e-01
-7.374657159458331002e-01
2.792791034678194784e-01
2.445540570239509715e-01
-3.391733728177927926e-02
-3.025502768082366511e-01
-4.289606555644517871e-01
-8.675126286686665744e-02
-3.905449503873035244e-01
-2.438601168929890040e-01
4.954871875424303185e-01
8.072441384107334472e-02
-3.975595382976213621e-01
2.686277606405735891e-03
7.934295796479249319e-01
7.029596336345440566e-01
-1.275724289282974822e-01
2.562234647010880328e-01
6.574782418613818180e-01
2.026334757750913873e-01
-1.187265583360928439e-01
1.411015874543677939e-02
-6.322011545564658608e-01
7.044882971873732691e-01
2.055882361654947921e-01
-4.974058359847692290e-01
1.103690319926747265e-01
-3.518818529330802192e-01
-2.499178936071532464e-01
-1.893144708911124463e-01
3.235737986601220917e-01
-1.697251524199680506e-01
5.093014788475894727e-01
3.753622219684935590e-01
1.079574848319182490e-01
1.701213003716009753e-01
1.547406235606007818e-01
-8.581334989172154648e-01
5.144652036486677682e-01
-4.892507114517023470e-01
-3.257893629533670232e-01
3.114626917200166711e-01
3.038236471080399959e-01
3.640220586241924017e-01
4.496430552006183690e-01
4.858531838892312660e-01
2.766010391202177732e-01
7.034052486231541501e-02
5.112883691559449995e-01
-7.901537247824161336e-02
-4.156444379579520287e-01
-1.876472604734748251e-02
3.331152944884775424e-01
-2.198671487321226525e-01
-9.619267651962000454e-02
3.492493014120459649e-01
5.997258909106210067e-01
-1.893727428277584834e-01
1.790567817567186304e-01
-7.940179712127375111e-02
-1.891415081906278328e-01
-1.773649080590831706e-01
2.428801111362158954e-02
-1.773867334075959201e-01
4.534411303120111092e-01
-1.264249563817173017e-01
-1.026618959542742460e-01
6.248874612749071716e-02
-6.363472756283670151e-01
4.612907860764284274e-01
-3.798421340971230298e-01
5.707802730524029755e-01
-3.990997894260903123e-01
5.334186123673462232e-01
6.359296971789852870e-01
1.864971445508325498e-01
1.935051914446251353e-01
3.856463196839486907e-01
4.672526482039652818e-01
-1.643753114842930463e-01
-1.823767885564115954e-01
3.026594124361218774e-01
6.457171027523511686e-02
2.740322563416933144e-01
3.207638204719082120e-01
3.075060828600650331e-01
4.736478771821752698e-01
1.039921588769875949e-01
-1.118711092941097052e-01
3.353066946634316037e-01
-4.174959835219925752e-01
1.072816101565872982e-01
2.435622801985360408e-01
1.382421736467701612e-01
3.742525212918229593e-01
1.999745637543938748e-01
3.121158811965903390e-01
2.574393911916895150e-01
2.409576527398803736e-01
2.169154240822871171e-01
3.525549029119506850e-01
-1.251882029090019832e-01
2.599800164995512142e-01
-2.140395969481137806e-01
-2.739747351831325201e-02
2.098344037850384536e-01
5.746850097057835116e-01
3.061086875165306420e-01
7.206704384975964883e-01
2.675336307334609809e-01
-2.793861897201150857e-01
5.370304869562602113e-01
1.388517362113581011e-01
-1.166063999436725146e-01
-7.162904844086374068e-01
-1.044446925744336868e-01
4.672418717733857751e-01
-2.961304042293090300e-01
4.113284710755182871e-02
4.047988875238189843e-01
3.057842445248232233e-01
3.311731936450346692e-01
2.900312698116029320e-01
4.108978725776237795e-01
1.527575337525090005e-01
4.502714815550906691e-01
4.760454465333626151e-01
7.578515740230619413e-02
-2.134374554467012575e-01
4.081431630338517857e-01
-1.564456326328905467e-01
-7.235861340485263971e-02
-1.031460338062400008e-03
3.263890543446908987e-01
9.025706183259325777e-02
-9.202629528007301440e-02
2.756153092169471019e-01
-1.747398138029019055e-01
5.617993591810872128e-02
1.972193443829544923e-01
-5.317529091737135255e-02
2.793702653935133950e-01
2.447683922601291695e-02
4.920204488968456941e-02
1.499706188046102118e-01
-3.677885753666155777e-01
1.967735022535583300e-01
1.319826683626063590e-01
2.381394542088169919e-01
1.142145698662434816e-01
3.256443400469737071e-02
2.887075574451986038e-01
5.046251792113203016e-02
-1.067739399413719786e-01
7.049014411700615934e-02
-5.669913482641485841e-02
9.342671420708872909e-02
1.070173937997988441e-02
1.444001601703693571e-01
3.818488832360550922e-01
7.121900189761701250e-02
3.234771426216828671e-01
1.046629756076626061e-01
7.416997776313163926e-02
-5.110677854319022051e-02
1.200320274421011746e-01
2.656430774264348371e-01
2.327982719869537420e-01
-1.977946506048882391e-01
2.964124295073183868e-02
1.881165179177136590e-02
1.726941254533179704e-01
-9.646432001076703233e-02
1.646181405595718572e-01
1.859810637794641897e-01
-1.084982777811430432e-01
1.376370338026624562e-01
-2.304914917633761606e-02
2.638509983704139250e-01
1.572197542590610675e-01
8.149156025740803000e-02
-7.787883117605624850e-02
2.881874650641829683e-01
2.083087694692008218e-01
6.214621613209419387e-02
9.747008862394269946e-02
2.086056967844157617e-01
8.574488494144165418e-02
1.297131344155761090e-01
2.135768861888028836e-01
7.756939015771083246e-02
1.391500589384129793e-01
2.934737311843836280e-02
2.730797577048551528e-01
1.297792872253351326e-01
4.724725864962555505e-02
5.328222590144744003e-02
1.648693299926293904e-02
2.155007290104947737e-01
1.885066139227004056e-02
9.508417704498869916e-02
-6.335528981769357644e-03
1.309382642603605651e-01
-2.655284097286460254e-02
1.035347178485841041e-01
5.488659482735291223e-02
9.625185804682948043e-02
2.140524042339718713e-01
1.464082867675667865e-01
-1.100508545862975834e-01
7.766091917953074630e-02
8.853584885350614109e-02
5.376732674300981063e-02
3.185332865772697031e-02
2.736092734157937745e-01
2.084003273342159845e-01
1.227360196993348973e-01
1.052966961149085362e-01
8.038283526274625501e-02
1.058127747662322427e-01
2.561948435047520581e-02
2.933441050181469223e-02
9.999994992077940181e-02
1.179611619766181285e-02
1.140266076495224240e-01
-5.414073025876500744e-02
1.589151357427161515e-01
4.894843283513895110e-02
5.009304198613249298e-02
7.281649393372484347e-02
7.904859702631918117e-02
1.015503058684280938e-02
1.232133498616961448e-01
1.655030310203930710e-01
7.184776396092830419e-02
1.646874911426355337e-01
1.337904291666134060e-01
9.462772545283705539e-02
1.006325786240328257e-01
9.813918904096982643e-03
8.955413138780853044e-02
9.888102432118371643e-02
1.071474005056776008e-01
5.671120832599084449e-02
5.228836101662740453e-03
1.133235345887764894e-01
8.759800283017399325e-02
5.290030375808046914e-02
1.387551982432626008e-01
8.313708414866197161e-02
4.572045680550330254e-02
1.863835253876436615e-01
1.229868448677086668e-01
4.044501547220769738e-02
4.073751064874955863e-02
9.058496132920429433e-02
1.003107360417281602e-01
6.943158410235379663e-02
1.019641013665093798e-01
4.316760825581469896e-02
1.785184082276079776e-01
1.596693824286266050e-01
1.184700696346258630e-01
1.398153957309705986e-01
1.162873369630251369e-01
9.998683412777223389e-02
7.536855163069926256e-02
9.074344522983487926e-02
1.888614855274412321e-02
2.351818981440150988e-02
1.103973176012138374e-01
4.195571638504397988e-02
8.343249379505826568e-02
5.540869511189194102e-02
1.176916169974817489e-01
4.590447192092217410e-02
3.314074470326338478e-02
1.182207757840757212e-01
9.505717865964140312e-02
5.895979415210097357e-02
6.940870885400456103e-02
5.769466980963918606e-02
7.232476238462473561e-02
1.020048454077001759e-01
1.039451701746329643e-01
1.291621521396416616e-01
1.246469035345821458e-01
1.147251071451532711e-01
-1.508839608437278872e-02
1.352711525339031218e-01
6.729582001033082572e-02
2.206863969125369071e-02
1.310732849218352314e-01
9.236592235357320158e-02
1.297050163437121484e-01
7.074660853792236193e-02
3.950559620491676804e-02
1.216662313159592168e-01
8.667466712399074513e-02
1.324785728938334683e-01
4.081406545190838231e-02
3.484460577938969933e-02
3.686057755210953024e-02
7.540971142130785398e-02
-2.595435506632169913e-03
-9.448886813309223878e-03
1.293883631565340697e-01
7.993246215441859870e-02
1.383599853738215757e-01
2.128094983226975004e-02
5.026987668660175962e-02
8.350981028160757436e-02
2.149761236979616172e-02
7.289465960660754251e-02
6.151879269047043353e-02
3.405652318914837579e-02
4.371595782846080663e-02
-2.554050384140450769e-02
3.076865193134882895e-02
4.613326095125214188e-02
7.345907442449414737e-02
1.145990518551711634e-01
1.171708040033495463e-01
-1.152596526246886218e-03
3.293353065312017852e-02
3.184997534029651405e-03
9.813999533586754975e-02
4.081492984200140589e-03
3.980759640121953047e-02
4.692194584585498290e-02
7.133333382311549120e-02
5.707390261985676588e-02
4.800148930010732229e-02
2.878587764178480203e-03
7.813367451144748827e-04
4.865999612817213833e-03
-2.457089137868247869e-02
4.538827699697107337e-02
2.480140038044284512e-02
1.413456300914021392e-02
2.545095220960687590e-02
3.663999313794946699e-02
1.059576534092401268e-01
3.161431500665461830e-02
-1.138490322641946308e-02
4.394353816998750745e-02
8.958547809424576925e-04
1.451505001471843290e-02
3.292934635551544170e-02
4.841548715985509455e-02
8.079141101582552886e-02
5.197075961968369850e-02
-1.966058622800175709e-02
9.083228717285635190e-02
3.682930863854592951e-02
5.989786948587155074e-02
2.702197717854549000e-02
8.951959156722540112e-02
1.495883318923495013e-02
8.240576370631283801e-03
1.962732268434040986e-02
1.195769611170407337e-02
6.467693440261144434e-03
6.427055257005145905e-02
4.812140239179816398e-02
5.920729231436266948e-02
6.115112521222018649e-02
2.170153543580172206e-02
4.944125809285469797e-02
3.328831055542896822e-02
5.059011622577584688e-02
8.399037520090030240e-02
6.429054493078445454e-02
3.930194079742264923e-02
2.689313990508344909e-02
4.923597247669872501e-02
7.233323055942686430e-02
2.431279356641591338e-02
6.159142342817095633e-02
7.429608679607516142e-02
2.733986793750494554e-02
3.434698594729204690e-02
4.170593362895105155e-02
1.581788455413572769e-02
3.819132658052486196e-02
3.393248966469333133e-02
1.100270302973275771e-01
4.103059953945727145e-02
4.145998159663941141e-02
-2.973451229122517012e-02
4.601826994492844158e-02
8.286952194312642572e-03
5.905667246498141204e-02
2.337180064108957539e-02
7.077934553136670803e-02
9.614712212059112195e-02
-8.082742586095597800e-03
4.971459142432730488e-02
5.539561411157914450e-02
3.314510241958930348e-02
5.667781211861354362e-02
1.311713257705011404e-01
-1.358866106484671842e-02
3.095098795381994242e-02
-2.853623670974506001e-03
4.867455429745527057e-02
-2.846517312163195437e-02
3.044728506465627094e-02
1.938696245169175755e-02
4.855378844967862817e-02
-7.549977054772102902e-03
4.335126736239301032e-02
4.280257874343513375e-02
2.518088881343635149e-02
4.266553257227236051e-02
1.167159354706936297e-02
4.214428171720284444e-02
5.340583714423234596e-02
4.582510455683388301e-02
5.290494873082088323e-02
4.446106757323949749e-02
1.451807009795619448e-02
4.448396095471191664e-02
6.019665936556525820e-02
-2.006035929494327189e-03
4.260539516530890275e-02
4.391252141959536143e-02
5.271128349298393606e-02
7.145143388426697384e-02
3.051703849333345375e-02
2.339714472911812518e-02
1.583010303222109200e-02
3.083309697181511183e-02
2.638075426175817348e-02
4.985577328961277033e-02
1.383677278027774758e-02
2.288240373225227872e-02
4.845140977847218339e-02
4.677849206262027493e-02
6.839415864156513092e-02
5.180906555889860238e-02
2.459871111148660000e-02
4.253442587266766106e-02
6.367082710741370222e-02
6.415222237155944127e-03
1.277590460230368027e-02
2.983542080503139710e-02
1.382425497521482839e-02
4.264172531225100815e-02
3.186826150427192472e-02
3.234478826091277681e-02
7.785220724048404206e-02
1.746497768826775834e-02
6.502238643488206238e-02
6.895531143763226900e-02
5.162658577363203605e-02
4.990532215114704823e-02
-2.214189771852698163e-02
2.866910032543182676e-02
3.758377063596302775e-02
4.491404398702030648e-02
9.500297704147678095e-04
3.046423216986563973e-02
3.046161772721623501e-02
8.176765093207768662e-03
5.206082096246580221e-02
6.375451764667271204e-02
2.111017606913441827e-02
3.659581865287200170e-02
2.600542706683197855e-02
5.534742695017680347e-02
1.320972738179620673e-02
1.377179235438555360e-02
9.360282041499072558e-03
3.451468791018159898e-02
6.018912797861133979e-02
5.108341413697454342e-02
1.983431889519862018e-02
6.567269955143978377e-02
-1.342406640898652880e-02
8.095703652710087295e-02
5.018079604916979297e-02
2.536320581736873497e-02
3.762717417440494816e-02
5.317549476936907910e-02
5.580695799643085875e-02
5.566780817429536898e-02
3.500466162691147354e-02
5.161729896159499009e-02
4.739457132873333735e-03
1.158685635481862194e-02
5.184085795299956528e-02
5.781861178052893901e-02
3.938074914369130153e-02
1.428456583222674318e-02
4.569015860579430516e-02
4.445501423525585055e-02
1.998157480648109566e-02
4.072207465766383705e-02
2.923207344284773149e-02
-5.730241452576117708e-03
2.775798074250027461e-02
2.166489968739836181e-02
2.165990010937490773e-02
5.032679350570241905e-02
5.695912195997547556e-02
4.356247046793901290e-02
4.037631880121698297e-02
1.831991801627167946e-02
-8.692937088613933438e-03
4.975029286768307274e-02
2.714633928441138877e-02
5.822630939016834595e-02
5.525345277889785744e-02
5.461616587577795834e-02
5.123213542740567839e-02
6.067305336523431958e-02
6.832881417363410870e-02
4.493153582847167482e-02
3.401995481734348958e-02
1.558534552282199101e-02
3.914053514213232388e-02
2.977335875710595409e-02
4.344621219886454083e-02
8.454918074887647628e-02
3.734677802293114718e-02
1.156178928423746846e-03
7.839976546094373777e-02
4.616351251935452843e-02
6.690240305079908634e-02
2.387125035755899294e-02
1.087372012057869104e-02
4.363877091727694918e-02
-1.092336194395507895e-04
2.854709810734788744e-02
8.026778399770076455e-02
2.121289603121209733e-02
1.116447469407587725e-02
4.400725129241175176e-02
4.077118700274115493e-02
4.875939240123562668e-02
-3.230653828073574985e-03
6.098108681915635071e-02
5.657118136781121021e-02
7.682963526929627307e-02
2.010859163873485872e-02
3.441412915714432003e-02
6.607149470790746326e-02
4.196351176221682633e-02
8.398284390847714220e-02
2.536814629883740041e-02
8.085806435618425603e-02
2.463325395335946508e-02
4.189023486537821195e-02
3.621657321316067851e-02
5.192820564672167433e-02
5.779758661356174110e-02
7.240822225548522451e-02
4.623807574606336041e-02
5.413696656216913233e-02
7.407609808622477032e-02
6.531445685646584953e-02
6.644798607653611133e-02
4.158756863646610735e-02
7.024645562502132567e-02
7.679556261307439458e-02
7.862380296789209244e-02
1.101353766497666226e-01
1.091474537256189314e-01
1.107203946701803554e-01
9.786230492044015183e-02
9.172819193020095851e-02
1.049472025675724229e-01
1.359322567770630541e-01
9.654882248996632388e-02
8.446884796436339438e-02
1.401090725288333394e-01
6.597797308258540605e-02
1.177697470164376509e-01
1.108448820949196195e-01
1.213569687244431539e-01
1.573671547145879535e-01
1.069871871184531198e-01
1.313047754554229618e-01
1.297576606385921205e-01
1.196856861157641477e-01
1.167136408517714663e-01
1.404073120358974025e-01
1.392661088921870738e-01
8.845331386524225847e-02
7.836369764890348255e-02
1.323064378218279935e-01
1.078868535976044152e-01
1.225272541209502797e-01
1.095895146846716933e-01
1.187303932612765456e-01
1.301653209833412983e-01
1.386183702818708507e-01
9.839447623470437554e-02
9.731124137479753300e-02
8.408230363007188068e-02
1.006916653451647992e-01
8.409957847861572466e-02
8.913446963136668899e-02
5.813176668357190185e-02
8.448725414548588497e-02
8.005456876062974625e-02
1.026158006619606600e-01
6.727587618875138786e-02
6.949359828069463785e-02
1.186268915328863582e-01
8.701812223120913847e-02
9.183002845167149986e-02
8.409022102889346373e-02
3.962850307363237345e-02
9.264935180653788294e-02
7.912331762812217784e-03
8.286007017552486642e-02
4.320942938043843135e-02
2.469907179135803765e-02
1.113509645336810405e-02
7.472051889687000847e-02
3.238143678163270082e-03
3.940553547516147809e-02
1.951245071088838351e-02
2.751240073669181455e-02
2.667370279432273398e-04
2.808587890211886387e-02
-6.351113716560484804e-03
1.655571816783947200e-02
5.118713607786347722e-03
-4.489821840500754502e-02
2.394413621664692737e-02
3.030699789526894103e-02
-1.949486241447992950e-03
4.622250265650335033e-02
2.858285129807427993e-02
5.227039308651507295e-03
3.514141962274461295e-02
-1.450481179312394439e-02
7.253443629431340078e-02
-5.685699794422763471e-03
-2.247847268405040594e-02
2.324205293266847633e-02
2.620121295949317392e-02
5.777187431118883248e-03
1.491595064511409482e-02
-1.494215573158794858e-03
3.271399582106475357e-02
2.088328308805067427e-03
1.280996124133119106e-02
-1.931178392696084045e-02
1.562922025068688183e-04
-8.052527897634779303e-03
2.497115949044435151e-02
-2.602539283864943663e-04
2.326632134249722456e-02
-5.369654516388200349e-02
2.337511012925167029e-03
2.361641277565958846e-02
4.070964847018836846e-02
6.043864873054299869e-02
4.271612184434998676e-03
-1.913990145855750530e-02
2.022585553937623903e-02
1.643150972271899615e-02
2.259959923780541224e-02
-1.963413712923743962e-02
-1.707182622708429409e-02
3.188403653061056692e-02
2.962736489205470766e-02
2.683829639406784540e-02
1.798362026142907855e-02
-6.506791506436048964e-03
1.992334168140784401e-02
8.690822569662404184e-02
4.349381747159353218e-02
3.132043141303143124e-02
4.725072320568621254e-02
6.695031036058134155e-02
1.957746611848057081e-02
5.728716854358845839e-02
9.661355038303336140e-02
5.195610442446439714e-02
5.498296823343005318e-02
7.636793171746253384e-02
1.055526032261047270e-01
1.584099024329019834e-01
9.772313456764575301e-02
1.430855887791775138e-01
9.300886915352379880e-02
1.417834291805838975e-01
2.011181610772004302e-01
1.950904385546075592e-01
2.012196542825032686e-01
2.317159681831993667e-01
2.112172270874047575e-01
2.687009756207899835e-01
1.982608905352629680e-01
2.498719628435376039e-01
2.984527528598055479e-01
3.211222345291864788e-01
3.155750883549812702e-01
2.793192729111660388e-01
3.533788147147047254e-01
3.137176503378882875e-01
3.368704545130042916e-01
3.538981627497275739e-01
3.789341788536503830e-01
3.747706801955928424e-01
4.007044420960894082e-01
3.483344038265464571e-01
4.290241815555193017e-01
3.765263312268717355e-01
3.947006231636916440e-01
4.005163404841675656e-01
3.782161951748825857e-01
3.853511631466304266e-01
3.239830028034322296e-01
4.221131886339398176e-01
3.502646130474195707e-01
4.122880132824552901e-01
3.804771930900405219e-01
3.585195829019837688e-01
3.468186177065604170e-01
3.700398912971228915e-01
3.062506925132474356e-01
3.390796002182815960e-01
3.735594638534482370e-01
3.019679981526828816e-01
3.556692841245877035e-01
2.482390064984613676e-01
2.256938378004142987e-01
2.835467208206515211e-01
3.079479354909909206e-01
3.061058493313565387e-01
1.826564157301547586e-01
2.271802951893408806e-01
1.962693314835588787e-01
1.397382833286187065e-01
2.258932124536935093e-01
1.436060722584645566e-01
1.434564772366190843e-01
2.246237902371667483e-01
1.407055236645198548e-01
6.644491822787750024e-02
1.831534879140647720e-01
1.300363364910413766e-01
1.069463645204747765e-01
3.528593611336617447e-02
1.159640636305903499e-01
1.039088584553822664e-01
7.487917783066332100e-02
4.735207960697596086e-02
1.034213036666664781e-01
3.413368379852169815e-02
3.127659463300357101e-02
5.946940569328989373e-02
5.355745120776700570e-03
4.103814524848396761e-02
1.085729347990121302e-02
6.500111134382764722e-02
6.128530477134031679e-02
-2.089115376784823896e-02
1.634569346437160162e-02
7.774186551944901880e-03
1.116874315117893056e-02
2.625004260474051929e-02
1.852278839300226451e-02
-7.065861691744688977e-02
5.978469234598399185e-02
2.589550228401589840e-02
3.036387352753601096e-02
3.052927768543985815e-02
2.047044639130517207e-02
5.131878386286267690e-02
1.850519841512397040e-02
-8.834243743265732252e-02
5.199013629837163225e-02
3.197680581374040543e-02
5.513093265768676671e-02
-1.377286835026221568e-02
1.312506898008845325e-02
4.253655475744769383e-03
3.045138490741422076e-03
-3.423217677458814667e-02
-7.064635409036777204e-03
-1.755162895475963561e-02
4.201612219373020846e-02
2.702482008683080444e-02
-2.211810380315981650e-02
-9.800555357574548820e-03
-2.673871309717719066e-02
4.109170210640237381e-02
-3.208491030919542047e-02
4.152128870754266156e-03
1.805271730556932963e-02
1.841738267581887519e-03
-2.299615359249285867e-02
-3.161116999281842616e-02
3.445299604391820203e-02
-5.012856081673093545e-02
-1.348141400710512047e-03
4.380800137303263869e-02
4.454246702703652805e-02
-1.891589906725090137e-03
5.407884885282557286e-02
-9.430597082021195676e-02
2.037472986241204223e-02
3.684870663497119558e-02
-4.302968314351225503e-03
-3.686344876602604820e-02
-9.552759418049398127e-04
4.363230262625454429e-03
-1.882529618117850106e-02
3.485867043874212728e-02
5.319837046740181347e-02
2.548572393945299289e-02
2.687234529642378716e-02
7.900247745780503150e-02
2.481955280421609122e-02
4.789158152370219523e-02
1.278290885512777322e-02
6.040439249929541177e-02
8.463341682230125784e-02
6.458119493137719214e-02
6.567308922875109145e-02
8.534420022853710097e-02
-3.466101372763490812e-02
1.497139458829439551e-01
7.453049388958733756e-02
3.916558544998397645e-02
6.524979810771640298e-02
2.892536238752977523e-02
1.232490282807488791e-01
8.759604003084804635e-02
1.316061511732255322e-02
1.625437060901348957e-02
7.636761138573899821e-02
6.370880559209798899e-02
4.102534609660549170e-02
1.824958707511818365e-02
1.106329073432476134e-01
1.677796461325630206e-01
1.034319365437613436e-01
1.006772814034171543e-01
5.439762233776367778e-02
6.790475952586484676e-02
-1.294721342110572403e-02
1.261341030157484555e-01
8.758217690257653898e-02
7.580959395147646163e-02
-2.432989615200720213e-02
5.539995838210622081e-02
1.450630520753569130e-01
5.219509620930273819e-02
6.036128164583423605e-02
7.438411115190050882e-02
-2.481906757434416272e-02
6.651318586537396937e-02
5.002032126063941236e-02
8.181370088235867533e-02
1.020237707641664382e-01
5.763489188038601468e-02
1.176554759875237943e-01
4.471996282267233676e-03
2.280923555665684277e-02
6.696235081301928072e-02
1.151677831453734868e-01
4.510392373794307880e-02
1.359655562256018024e-01
1.564048273941840428e-01
9.752596079359664161e-02
1.427507842047561482e-01
1.718925551850336575e-01
2.359971568679608556e-02
1.101807871657923127e-01
9.445523862331105247e-02
1.152803555487183357e-01
2.226876508267093546e-02
-1.061202158246489502e-02
7.310159910182154053e-02
5.577462696849461860e-02
7.482539720095764124e-02
4.859844692926689608e-02
1.062168156776216316e-01
1.234489716840936474e-01
1.765415563955217426e-01
7.781156311763720579e-02
1.841328598281705975e-01
1.341386547291580078e-01
1.035235258193454855e-01
9.907750601385473255e-02
8.432088254688020756e-02
1.405819020400708719e-01
1.712662617267448617e-01
6.801794900190875903e-02
-4.859169729723226971e-02
9.015669661632832316e-03
1.778678980968394219e-01
1.537356008976018817e-01
1.434012455667587616e-01
1.628122824535753466e-01
2.000761133127937630e-01
1.115491754068538982e-01
5.979904442915401352e-02
2.963223434280791158e-01
1.749412108110491235e-02
1.630118899918086284e-01
-1.085242804723087796e-02
1.827867132128347671e-01
6.365094431579863821e-02
1.308238762444498271e-01
9.582430576300858538e-02
1.602330473038402203e-01
6.905312253758591479e-02
1.177685008939994837e-01
-2.684890940751821168e-03
9.504840617939006031e-02
-2.306181358142812311e-03
5.159087424833497942e-03
1.002224574731802875e-01
1.758289231658758112e-01
2.490678991083917701e-02
9.211696757766785204e-02
2.005039184782068939e-01
1.442161025685431697e-01
2.628058325909592430e-01
2.647149409360542993e-01
1.083504050203029645e-01
7.698734398099928156e-02
1.584868476999567177e-01
2.554848875448038070e-01
2.615045015712173515e-01
3.530152518713688958e-02
8.312390865058556788e-02
1.992744267018911886e-01
4.409390399005339023e-02
1.729042086298031855e-01
1.776382047862273272e-01
1.794097153380239118e-01
1.800013459147883077e-01
3.626600733620058414e-01
1.387243072011614120e-01
2.182480913743685136e-01
1.328167532703442566e-01
2.937174699575221259e-01
2.004291528595024685e-01
1.716112245525485691e-01
1.481974814858463829e-01
3.670973286823252246e-02
1.228341430752642183e-01
2.098613766405425796e-01
2.260855903428639346e-01
1.400112887900165359e-01
3.254478695337073568e-01
3.410848669910643283e-01
3.575127423259558679e-01
1.693838373620598636e-01
1.528092182534384058e-01
2.860393750696115234e-01
2.100117172286879857e-02
3.090611034888880448e-01
7.407653096453455099e-02
2.753612364009451474e-02
1.288977859029742934e-01
1.200043352085691239e-01
2.537651678175669168e-01
2.192001951905058477e-01
2.041004788315356755e-01
1.470636395574718147e-01
6.501476145368964565e-02
2.588986156695705088e-01
4.146150765564849960e-01
6.199558137683239267e-02
3.128088068249121334e-01
4.332701888002432611e-01
3.954478010232482799e-01
1.924981830377053282e-01
4.181314212910123285e-01
3.379346380607827216e-01
5.174526372122731539e-03
3.266682341340260143e-01
1.860804243959550131e-01
-4.169058884838969942e-02
4.270893308741261496e-01
8.122343748708174549e-02
5.384469013046213615e-01
2.771784485275655685e-01
1.689466877958785695e-01
1.687177597546452579e-01
2.347029405604983965e-01
4.800074975379846620e-01
1.221948337347321389e-01
4.053733214271332819e-01
1.289631103567571435e-01
4.553658367591236766e-01
5.938785186481335826e-02
5.827297283747894241e-01
4.583485890009442731e-01
6.977395477792043554e-02
2.426273632552733150e-01
3.445850038108483893e-01
3.254520931897550429e-01
2.643751457318654352e-01
9.518480401896606269e-02
1.983478312643785491e-01
2.542454284380758489e-01
-6.848669299220446101e-03
4.136283098173044737e-01
3.740924875314391440e-01
2.715793846831496272e-01
-6.681555757531456446e-03
6.987306759255663968e-02
3.390714668235216278e-01
-2.822331298164662897e-02
7.598813521746872190e-02
1.103105752967002279e-01
6.764083794222136570e-01
-2.718314392752767955e-02
6.221186325552953145e-01
2.281697518119406576e-01
-1.562647541589966549e-01
2.085230890118684177e-01
5.736319572491890145e-02
1.183966807236898205e-01
7.074771964046383532e-01
3.894637636201223052e-01
5.667811844177402664e-02
1.538663303129432780e-01
5.926729725434750629e-01
3.689353425853450497e-01
3.652792342296071193e-01
2.061393351616937486e-01
1.318342570299750605e-01
2.919248725856586346e-01
-1.278976256057099969e-01
4.332864859834280047e-01
-1.271059773468143639e-01
-8.017538673010561612e-02
1.662424186556808389e-02
2.681546346083607535e-01
2.548388732740295218e-02
4.319591756359954238e-02
-2.498465535866139509e-01
1.156935238193908810e-01
5.765650604669229073e-01
-4.183902085650790387e-02
3.927649081078771753e-01
1.449582374496021231e-01
2.722796955166790767e-01
-5.294371174806246361e-02
2.293633455293541124e-01
2.971848345652512990e-01
-6.149138398181383525e-02
2.871371831443124134e-01
8.606239025677800414e-02
-4.337813932586083165e-01
1.004588822249558033e-01
2.322646743418366189e-02
4.569589939278312918e-01
8.460748521384049703e-02
1.853515040485862186e-01
5.142306232215951844e-01
-6.270662215869110545e-01
7.307110526940389095e-01
-6.133936770693133589e-01
6.302552432875442312e-01
5.612590167512963024e-01
2.380239057031478256e-01
-6.454902698114682869e-01
8.942201383016092076e-02
-5.859327855101875704e-02
6.310565775242888975e-01
2.325425396991966376e-01
-4.501190035351533836e-01
-1.140488642956023410e-02
-5.016166544721627485e-01
6.624304959749984789e-01
-9.474826222998504466e-02
-4.176341916195118187e-01
-8.519224324408568305e-02
-4.465617352161711101e-02
1.719221918584026565e-01
7.939428453000473285e-01
6.634713414324164837e-01
-1.665692305909658721e-01
1.339534401535308339e-01
-6.930001207453513334e-01
6.800666405658398195e-02
-3.206974638590626148e-01
2.091719448922381375e+00
-9.347875490933953424e-01
-1.068047488363395164e-01
-1.127978093553761108e+00
7.199639505653689930e-01
-4.920647699218072546e-01
-1.838288862388652578e-01
-5.883374244907628725e-01
-8.461350343496101267e-01
5.012757612268207152e-01
-2.549569670475467786e-01
-1.393277411560072954e-01
9.978472977213449779e-02
-2.932866248264680009e-01
-4.847279817226898269e-01
-8.313545170223035630e-01
-1.321955804672154122e-01
-1.525255944137211772e+00
-5.247588758590604474e-01
-2.686628170647663016e-01
-1.265483396772265179e+00
-1.926244516233893700e+00
-1.348783347476796068e+00
2.162168295827166520e-01
-7.181828576609132486e-02
1.127019215810954877e+00
-7.542772831389923383e-01
-7.071287427748893517e-01
3.997508231155886826e-01
6.213331548886319444e-01
-1.002982273011605585e+00
-1.349066975864371409e-01
4.835800076621534771e-01
-1.950041608497924628e+00
-1.426524021535934494e+00
-1.602637532256691588e-01
8.619995390554632264e-01
5.889513488901150229e-01
-5.232311839154100142e-01
7.356445101577352430e-01
-1.208541819250775751e+00
-4.947786098828406698e-01
-3.287394646092610895e+00
1.477373212679003345e+00
-3.268517036113439023e+00
7.510973196930220697e-01
-1.625853893177743592e-01
9.925131398207467370e-01
-6.346330447220852600e-01
-1.469551133824958056e+00
-3.767093952819524194e+00
-5.762427195260810819e-01
-2.988343170753801736e+00
-5.707419285901822903e+00
-2.690738708257080170e+00
-2.119452343809947181e-01
-2.436314021497146154e+00
-5.177293813837255954e+00
2.193065413239256412e+00
3.988759071674035539e+00
1.186389664599828198e+00
3.373147729758494417e+00
8.543507359471413931e-01
1.792152455040752823e+00
3.846854645934094652e+00
-1.476859201902344321e+00
-1.819970704401319139e+00
-1.805039959219737256e+00
-6.823937832613614418e+00
-2.830651167649507638e+00
3.338325386096254732e+00
1.925458713736954541e+00
-2.898313331890410183e+00
1.341351076904666595e-01
-3.981604980385275994e+00
3.688466558783065619e-01
1.725844184766981426e+00
-2.233897254445750491e+00
8.699420756345578321e-01
-3.695065097398018139e+00
-1.565472819575844277e+00
-7.891715496931515916e-02
1.008800184782940867e+00
7.058552656402809156e+00
2.935485573353868283e+00
1.566363339398559429e+00
1.302126914966390103e+00
-7.227011889147838097e+00
1.745549531419503309e+00
-1.245216751539685696e+01
-1.568620172532791956e+00
-5.195544665401742535e+00
-5.645287736873665807e+00
1.768747194405133882e+01
8.380503526043254325e+00
-3.242808528119423883e+00
-9.362672447734219361e+00
3.019998051271975736e+00
3.520631517813676226e+00
6.131783917764948022e+00
5.068646479069554012e+00
1.862933228819329301e+01
9.424702097228792042e+00
9.708225689597986374e+00
-2.672308537812865925e+00
2.158152123715892934e+00
2.285157748839433900e+00
-7.335065798248943558e+00
-2.405266934843204307e+00
-5.957467595210818700e+00
-7.541570459064097953e+00
-9.803316365939656052e+00
-5.854944075675052595e+00
-7.777550214347091817e+00
5.817161961351324795e-01
-8.165758681327551116e+00
-1.129139567167160152e+01
-1.022470970192542161e+01
3.039573827164215647e+00
-9.053124863608415396e+00
-3.944216695111996351e+00
5.794145120521227987e+00
8.827213384580161915e+00
-1.144871621981233822e+01
-2.782218207941295596e+00
-7.242385671199999542e-02
-3.165220526812435509e+01
2.315475969197171136e+00
-2.194182854903431235e+01
-1.592104889008914625e+01
8.328145214162642418e+00
-1.364108451223337859e+01
-8.353610889259298844e+00
-1.802103023416738115e+00
-1.529204776242637998e+01
1.565248644560335078e+00
-2.840964200589059629e+01
2.978900593330940261e+00
6.322403241712785338e+00
1.258530527247922493e+01
1.003363811941495776e+01
1.045994878880095058e+01
9.816558979638758231e+00
1.486721102790615312e+01
2.139740710832620962e+01
-3.600356121124719522e+01
1.402743935528213370e+01
-4.807697610121425669e+01
2.083513404788080692e+01
-2.588737830407936613e+01
-4.889605285775949284e+01
-3.555703157034578510e+01
4.090729242132872479e+00
-9.011581347746464132e+00
-2.073910632113364372e+01
-7.651141427783746174e+00
-5.279275972799229777e+00
3.387713096952164449e+01
-3.302024282957623313e+01
1.352359488654194664e+01
3.114776587037269096e+01
-1.378487522348482663e+01
-5.673251118366828649e+01
-2.748596957415492881e+01
2.851830353636249704e+00
-3.712332611927361370e+01
-1.511319586839363005e+01
-8.273706780114901349e+00
7.603555196281495121e+00
-1.526669976445647592e+01
-2.225489993756838913e+01
1.323240375497430854e+01
1.417969636183195492e+00
5.681859704410990197e+00
8.384624479911037653e+00
-3.522343070714132551e+01
-2.436044997733318951e+01
1.561638853378514469e+01
-5.735719116795175410e+01
-4.081319640062100262e+01
-2.397095230113973940e+01
2.468888307838642149e+01
-2.825572661768751104e+00
-7.689024559799724212e-01
7.671933196572723546e+00
4.786307867814930717e+01
4.800282591867379267e+01
3.684107711075979896e+00
1.590003628832035076e+01
1.608579067060981060e+01
-3.912485465124072448e+01
1.883607070526615601e+01
-5.011563542036532226e+01
-1.213161839723012747e+01
-4.195137924856166478e+01
-6.745243211143613848e+01
4.712979910094318825e+00
1.388430797939328798e+01
-6.595845659750743550e+01
-2.362358348231756011e+01
-3.206304864720135583e+01
2.151294483614471176e+01
8.410340684648537346e-01
1.257986859786568878e+01
9.072995351138422393e+01
-4.557905407732160796e+01
1.965614060397771112e+01
6.362481206142663659e+00
-9.848972248859592327e+00
-7.044962354210552746e+01
-9.732208465664632513e+01
5.597323796248134897e+01
7.815785706130692745e+01
-4.475743837420099958e+00
-6.207372084338571483e+01
-1.051266364933842112e+01
7.395374611559893196e+01
1.727623463674407489e+01
9.596995835573899569e+00
4.452948559951955332e+01
5.630072486357618544e+01
5.598048978348306548e+01
1.241502184092915400e+02
1.391061773130140722e+01
-2.763755211095615394e+01
-2.257752500911716353e+01
-1.783855509141432805e+01
5.741636726145527092e+01
-5.050189031042128462e+00
-6.609409455999160343e+01
-9.427337981756549823e+01
-1.476056669254593956e+01
-3.282122069047847646e+01
-8.452313862792570376e+01
-3.722130806179046658e+01
-1.116425897769540754e+01
4.885217870315513267e+01
-4.330220801129780028e+01
-9.424778177260890288e+01
2.612499773777483369e+01
-2.527431341613146287e+01
2.922310387227690143e+01
3.220964752815567067e+01
-4.736993947748029399e+01
4.721763784470241632e+01
3.019178641493339654e+01
2.889286966953475755e+01
-5.763618539606105173e+01
2.388899717255981514e+01
-9.947817411058462511e+00
6.240982912232320601e+00
-2.755246694416702269e+01
5.384568025380568201e+01
-5.612441123479474925e+01
6.837707003766553271e+00
-1.253012705702913543e+01
1.593489703890436537e+01
1.580026741738588392e+01
-1.925414473716671537e+01
-6.196844959755861026e+00
-4.577835753855087120e+01
-5.129834722664336510e+01
7.749363779104871952e+00
-3.336986606371569053e+01
-1.921927638397565730e+01
6.852015864419447766e+00
2.506390069740564641e+01
-3.144191396477444300e+01
-1.971965126489578424e+01
-2.494495346634925426e+01
-5.202361032656718720e+01
1.422731749508362320e+01
-8.778601337985001862e+00
1.154791507261523265e+01
8.559534384583169953e+00
-6.734774181127600912e+01
8.273024219221723286e+01
1.096030821614719564e+01
9.898876577591781967e+00
-5.965010781848144461e+01
-1.509975245756139728e+01
-6.707629008274327020e+01
3.404299122950889966e+01
7.138298312218730679e+00
1.825312548842409299e+01
-9.494049793240975532e+00
-6.639984390216046961e+01
-4.003243103527027102e+01
-1.031979887240969589e+02
1.814462946597449289e+01
6.271026903681455167e+01
-2.139071444884376660e+01
-1.675728651315569140e+00
4.056323840939479197e+01
-2.553355371500454218e+00
4.167810277298188026e+01
5.614227808027087541e+00
-3.545454023140803201e+01
5.499546039803657038e+01
-5.417491292840821870e+01
3.487674485075817898e+01
1.263980080713061049e+01
-8.941904986494641605e+00
2.358078278250513549e+01
-1.556079062282075931e+01
-4.210154047051521786e+01
-6.014553060842689369e+00
-7.280428308994565612e+01
-1.029216733075667989e+01
-1.977472313691754380e+01
-1.608598332450390700e+01
