# Supplementary material for: Elevated concentrations cause upright alpha-synuclein conformation at lipid interfaces
Source: Nat Commun. 2023 Sep 18;14:5731. doi: 10.1038/s41467-023-39843-1 (PMC10507035; doi:10.1038/s41467-023-39843-1)
Supplement: Supplementary file 3 — Source Data [file 41467_2023_39843_MOESM3_ESM.zip › Source Data file/FigureS13/A/aS-DPPG_50uM-reproduction-NoFiltration_xvals.txt]

2.303734463863343990e+03
2.302961100516073202e+03
2.302187836495217198e+03
2.301414671789645581e+03
2.300641606388224318e+03
2.299868640279824831e+03
2.299095773453316724e+03
2.298323005897578696e+03
2.297550337601480351e+03
2.296777768553902206e+03
2.296005298743721141e+03
2.295232928159812218e+03
2.294460656791063229e+03
2.293688484626352874e+03
2.292916411654567128e+03
2.292144437864588326e+03
2.291372563245306083e+03
2.290600787785611828e+03
2.289829111474389720e+03
2.289057534300536645e+03
2.288286056252940398e+03
2.287514677320499686e+03
2.286743397492111399e+03
2.285972216756672424e+03
2.285201135103079650e+03
2.284430152520235424e+03
2.283659268997043910e+03
2.282888484522407452e+03
2.282117799085232036e+03
2.281347212674421826e+03
2.280576725278890081e+03
2.279806336887540965e+03
2.279036047489289558e+03
2.278265857073050938e+03
2.277495765627734727e+03
2.276725773142261460e+03
2.275955879605542577e+03
2.275186085006502253e+03
2.274416389334062842e+03
2.273646792577141241e+03
2.272877294724663443e+03
2.272107895765555440e+03
2.271338595688741407e+03
2.270569394483152792e+03
2.269800292137719225e+03
2.269031288641366700e+03
2.268262383983035761e+03
2.267493578151652400e+03
2.266724871136160800e+03
2.265956262925490591e+03
2.265187753508585956e+03
2.264419342874387439e+03
2.263651031011833766e+03
2.262882817909867299e+03
2.262114703557437679e+03
2.261346687943489087e+03
2.260578771056969344e+03
2.259810952886826271e+03
2.259043233422013145e+03
2.258275612651483243e+03
2.257508090564189843e+03
2.256740667149086221e+03
2.255973342395132931e+03
2.255206116291286889e+03
2.254438988826506829e+03
2.253671959989755123e+03
2.252905029769999601e+03
2.252138198156198996e+03
2.251371465137321138e+03
2.250604830702335676e+03
2.249838294840208619e+03
2.249071857539915072e+03
2.248305518790422866e+03
2.247539278580708924e+03
2.246773136899746532e+03
2.246007093736514435e+03
2.245241149079989555e+03
2.244475302919152455e+03
2.243709555242985516e+03
2.242943906040469301e+03
2.242178355300591647e+03
2.241412903012336756e+03
2.240647549164688826e+03
2.239882293746642972e+03
2.239117136747185214e+03
2.238352078155308845e+03
2.237587117960008982e+03
2.236822256150277099e+03
2.236057492715113767e+03
2.235292827643517739e+03
2.234528260924482311e+03
2.233763792547013509e+03
2.232999422500115543e+03
2.232235150772790803e+03
2.231470977354043498e+03
2.230706902232879656e+03
2.229942925398314401e+03
2.229179046839351940e+03
2.228415266545003760e+03
2.227651584504288621e+03
2.226888000706219827e+03
2.226124515139808864e+03
2.225361127794079948e+03
2.224597838658048204e+03
2.223834647720736029e+03
2.223071554971165824e+03
2.222308560398359987e+03
2.221545663991348192e+03
2.220782865739152840e+03
2.220020165630805423e+03
2.219257563655333797e+03
2.218495059801771276e+03
2.217732654059149354e+03
2.216970346416504981e+03
2.216208136862869651e+03
2.215446025387287591e+03
2.214684011978793933e+03
2.213922096626429266e+03
2.213160279319235997e+03
2.212398560046258353e+03
2.211636938796540562e+03
2.210875415559132307e+03
2.210113990323077815e+03
2.209352663077430407e+03
2.208591433811237948e+03
2.207830302513557399e+03
2.207069269173436624e+03
2.206308333779938039e+03
2.205547496322118604e+03
2.204786756789029823e+03
2.204026115169743207e+03
2.203265571453308439e+03
2.202505125628800670e+03
2.201744777685276858e+03
2.200984527611806698e+03
2.200224375397458061e+03
2.199464321031297004e+03
2.198704364502398676e+03
2.197944505799836406e+03
2.197184744912681708e+03
2.196425081830009731e+03
2.195665516540895624e+03
2.194906049034425450e+03
2.194146679299672542e+03
2.193387407325721142e+03
2.192628233101651858e+03
2.191869156616554392e+03
2.191110177859509349e+03
2.190351296819606432e+03
2.189592513485937161e+03
2.188833827847591238e+03
2.188075239893658363e+03
2.187316749613233696e+03
2.186558356995414215e+03
2.185800062029295077e+03
2.185041864703973260e+03
2.184283765008551200e+03
2.183525762932131329e+03
2.182767858463812445e+03
2.182010051592700620e+03
2.181252342307900108e+03
2.180494730598524256e+03
2.179737216453673682e+03
2.178979799862465370e+03
2.178222480814009032e+03
2.177465259297418015e+03
2.176708135301807488e+03
2.175951108816292617e+03
2.175194179829992208e+03
2.174437348332026886e+03
2.173680614311517274e+03
2.172923977757583998e+03
2.172167438659354957e+03
2.171410997005952595e+03
2.170654652786504812e+03
2.169898405990139509e+03
2.169142256605988223e+03
2.168386204623182493e+03
2.167630250030855677e+03
2.166874392818139313e+03
2.166118632974174034e+03
2.165362970488093197e+03
2.164607405349041073e+03
2.163851937546152840e+03
2.163096567068576405e+03
2.162341293905452403e+03
2.161586118045925105e+03
2.160831039479142419e+03
2.160076058194252255e+03
2.159321174180406160e+03
2.158566387426755682e+03
2.157811697922450549e+03
2.157057105656645945e+03
2.156302610618500694e+03
2.155548212797169981e+03
2.154793912181812630e+03
2.154039708761589281e+03
2.153285602525660579e+03
2.152531593463194440e+03
2.151777681563349688e+03
2.151023866815296060e+03
2.150270149208203293e+03
2.149516528731235667e+03
2.148763005373572014e+03
2.148009579124376614e+03
2.147256249972826481e+03
2.146503017908102265e+03
2.145749882919371885e+03
2.144996844995821448e+03
2.144243904126627967e+03
2.143491060300973913e+03
2.142738313508041756e+03
2.141985663737015784e+03
2.141233110977082106e+03
2.140480655217426829e+03
2.139728296447245157e+03
2.138976034655719559e+03
2.138223869832050696e+03
2.137471801965426494e+03
2.136719831045042156e+03
2.135967957060096523e+03
2.135216179999788437e+03
2.134464499853316738e+03
2.133712916609882086e+03
2.132961430258686960e+03
2.132210040788939295e+03
2.131458748189837934e+03
2.130707552450596268e+03
2.129956453560418595e+03
2.129205451508520127e+03
2.128454546284110620e+03
2.127703737876405285e+03
2.126953026274613876e+03
2.126202411467957063e+03
2.125451893445651876e+03
2.124701472196917166e+03
2.123951147710973601e+03
2.123200919977043668e+03
2.122450788984351675e+03
2.121700754722123747e+03
2.120950817179587830e+03
2.120200976345970048e+03
2.119451232210500166e+03
2.118701584762413404e+03
2.117952033990937707e+03
2.117202579885311934e+03
2.116453222434769486e+03
2.115703961628549223e+03
2.114954797455888183e+03
2.114205729906030683e+03
2.113456758968213762e+03
2.112707884631687193e+03
2.111959106885691654e+03
2.111210425719475097e+03
2.110461841122283658e+03
2.109713353083370748e+03
2.108964961591986139e+03
2.108216666637383241e+03
2.107468468208811828e+03
2.106720366295530766e+03
2.105972360886798924e+03
2.105224451971873350e+03
2.104476639540012911e+03
2.103728923580481933e+03
2.102981304082541101e+03
2.102233781035458378e+03
2.101486354428498089e+03
2.100739024250926377e+03
2.099991790492014843e+03
2.099244653141035087e+03
2.098497612187256891e+03
2.097750667619953674e+03
2.097003819428404313e+03
2.096257067601884046e+03
2.095510412129668111e+03
2.094763853001040843e+03
2.094017390205281117e+03
2.093271023731673267e+03
2.092524753569497989e+03
2.091778579708048710e+03
2.091032502136604307e+03
2.090286520844458209e+03
2.089540635820902025e+03
2.088794847055225546e+03
2.088049154536722199e+03
2.087303558254687232e+03
2.086558058198415893e+03
2.085812654357207066e+03
2.085067346720361456e+03
2.084322135277181587e+03
2.083577020016962706e+03
2.082832000929018250e+03
2.082087078002647104e+03
2.081342251227157249e+03
2.080597520591860302e+03
2.079852886086062426e+03
2.079108347699075239e+03
2.078363905420215815e+03
2.077619559238795773e+03
2.076875309144134008e+03
2.076131155125543955e+03
2.075387097172346330e+03
2.074643135273861844e+03
2.073899269419414850e+03
2.073155499598326060e+03
2.072411825799921644e+03
2.071668248013525954e+03
2.070924766228470617e+03
2.070181380434085440e+03
2.069438090619696595e+03
2.068694896774642984e+03
2.067951798888252597e+03
2.067208796949867974e+03
2.066465890948822562e+03
2.065723080874453444e+03
2.064980366716103163e+03
2.064237748463112439e+03
2.063495226104825633e+03
2.062752799630587106e+03
2.062010469029741216e+03
2.061268234291637782e+03
2.060526095405624801e+03
2.059784052361055728e+03
2.059042105147280381e+03
2.058300253753650395e+03
2.057558498169524682e+03
2.056816838384260336e+03
2.056075274387212630e+03
2.055333806167744115e+03
2.054592433715215520e+03
2.053851157018985759e+03
2.053109976068424658e+03
2.052368890852894765e+03
2.051627901361762270e+03
2.050887007584402454e+03
2.050146209510177869e+03
2.049405507128465615e+03
2.048664900428635519e+03
2.047924389400066502e+03
2.047183974032130209e+03
2.046443654314209198e+03
2.045703430235678752e+03
2.044963301785919612e+03
2.044223268954317973e+03
2.043483331730254577e+03
2.042743490103117438e+03
2.042003744062290934e+03
2.041264093597163082e+03
2.040524538697127355e+03
2.039785079351573586e+03
2.039045715549891611e+03
2.038306447281480359e+03
2.037567274535731485e+03
2.036828197302047556e+03
2.036089215569822045e+03
2.035350329328457519e+03
2.034611538567358366e+03
2.033872843275925334e+03
2.033134243443562809e+03
2.032395739059680636e+03
2.031657330113683201e+03
2.030919016594980349e+03
2.030180798492985559e+03
2.029442675797108677e+03
2.028704648496765003e+03
2.027966716581371657e+03
2.027228880040342119e+03
2.026491138863097149e+03
2.025753493039057503e+03
2.025015942557640301e+03
2.024278487408273577e+03
2.023541127580379907e+03
2.022803863063383687e+03
2.022066693846716589e+03
2.021329619919804827e+03
2.020592641272076435e+03
2.019855757892966722e+03
2.019118969771909178e+03
2.018382276898340933e+03
2.017645679261691839e+03
2.016909176851406301e+03
2.016172769656921446e+03
2.015436457667678042e+03
2.014700240873120492e+03
2.013964119262687746e+03
2.013228092825831482e+03
2.012492161551996105e+03
2.011756325430631478e+03
2.011020584451185641e+03
2.010284938603110277e+03
2.009549387875860702e+03
2.008813932258886780e+03
2.008078571741651103e+03
2.007343306313607172e+03
2.006608135964213943e+03
2.005873060682935829e+03
2.005138080459229968e+03
2.004403195282562592e+03
2.003668405142398115e+03
2.002933710028202768e+03
2.002199109929446422e+03
2.001464604835595310e+03
2.000730194736122940e+03
1.999995879620502819e+03
1.999261659478206639e+03
1.998527534298711544e+03
1.997793504071494681e+03
1.997059568786036834e+03
1.996325728431811513e+03
1.995591982998306776e+03
1.994858332475001589e+03
1.994124776851384013e+03
1.993391316116934831e+03
1.992657950261149381e+03
1.991924679273510264e+03
1.991191503143511000e+03
1.990458421860645103e+03
1.989725435414402455e+03
1.988992543794282028e+03
1.988259746989775522e+03
1.987527044990383729e+03
1.986794437785609261e+03
1.986061925364949275e+03
1.985329507717908200e+03
1.984597184833988649e+03
1.983864956702698692e+03
1.983132823313544577e+03
1.982400784656030737e+03
1.981668840719672517e+03
1.980936991493981623e+03
1.980205236968469762e+03
1.979473577132646824e+03
1.978742011976039066e+03
1.978010541488154558e+03
1.977279165658517741e+03
1.976547884476649415e+03
1.975816697932066745e+03
1.975085606014299628e+03
1.974354608712868867e+03
1.973623706017302538e+03
1.972892897917128721e+03
1.972162184401877312e+03
1.971431565461080027e+03
1.970701041084268581e+03
1.969970611260974692e+03
1.969240275980740989e+03
1.968510035233097369e+03
1.967779889007584643e+03
1.967049837293743622e+03
1.966319880081116935e+03
1.965590017359245394e+03
1.964860249117677085e+03
1.964130575345954639e+03
1.963400996033624324e+03
1.962671511170241502e+03
1.961942120745350621e+03
1.961212824748507046e+03
1.960483623169262501e+03
1.959754515997175986e+03
1.959025503221799227e+03
1.958296584832693043e+03
1.957567760819416435e+03
1.956839031171528404e+03
1.956110395878595227e+03
1.955381854930179543e+03
1.954653408315847628e+03
1.953925056025163940e+03
1.953196798047700213e+03
1.952468634373024543e+03
1.951740564990708663e+03
1.951012589890327945e+03
1.950284709061454123e+03
1.949556922493662569e+03
1.948829230176534111e+03
1.948101632099647759e+03
1.947374128252580704e+03
1.946646718624917412e+03
1.945919403206240531e+03
1.945192181986138166e+03
1.944465054954191146e+03
1.943738022099991213e+03
1.943011083413128290e+03
1.942284238883190483e+03
1.941557488499776809e+03
1.940830832252473556e+03
1.940104270130877921e+03
1.939377802124592563e+03
1.938651428223209223e+03
1.937925148416330558e+03
1.937198962693561043e+03
1.936472871044499698e+03
1.935746873458750997e+03
1.935020969925924874e+03
1.934295160435623984e+03
1.933569444977458261e+03
1.932843823541041274e+03
1.932118296115984776e+03
1.931392862691896880e+03
1.930667523258398433e+03
1.929942277805103004e+03
1.929217126321631440e+03
1.928492068797599131e+03
1.927767105222630562e+03
1.927042235586346578e+03
1.926317459878369846e+03
1.925592778088330306e+03
1.924868190205850624e+03
1.924143696220558923e+03
1.923419296122086962e+03
1.922694989900066503e+03
1.921970777544131124e+03
1.921246659043912587e+03
1.920522634389049927e+03
1.919798703569176723e+03
1.919074866573935651e+03
1.918351123392963927e+03
1.917627474015906046e+03
1.916903918432404680e+03
1.916180456632102505e+03
1.915457088604651290e+03
1.914733814339691889e+03
1.914010633826877893e+03
1.913287547055861069e+03
1.912564554016291368e+03
1.911841654697820559e+03
1.911118849090111325e+03
1.910396137182815437e+03
1.909673518965590119e+03
1.908950994428098056e+03
1.908228563559998292e+03
1.907506226350953511e+03
1.906783982790633672e+03
1.906061832868697820e+03
1.905339776574814096e+03
1.904617813898652457e+03
1.903895944829884684e+03
1.903174169358182553e+03
1.902452487473217843e+03
1.901730899164664152e+03
1.901009404422200532e+03
1.900288003235502401e+03
1.899566695594250632e+03
1.898845481488124278e+03
1.898124360906806032e+03
1.897403333839982224e+03
1.896682400277333727e+03
1.895961560208552328e+03
1.895240813623320719e+03
1.894520160511332506e+03
1.893799600862277657e+03
1.893079134665846141e+03
1.892358761911738839e+03
1.891638482589643900e+03
1.890918296689264025e+03
1.890198204200294640e+03
1.889478205112436626e+03
1.888758299415390866e+03
1.888038487098861879e+03
1.887318768152556004e+03
1.886599142566175942e+03
1.885879610329428033e+03
1.885160171432025891e+03
1.884440825863677674e+03
1.883721573614096997e+03
1.883002414672993837e+03
1.882283349030087265e+03
1.881564376675092717e+03
1.880845497597725625e+03
1.880126711787706881e+03
1.879408019234761014e+03
1.878689419928603456e+03
1.877970913858966014e+03
1.877252501015567759e+03
1.876534181388136858e+03
1.875815954966406935e+03
1.875097821740102518e+03
1.874379781698955412e+03
1.873661834832701061e+03
1.872943981131074906e+03
1.872226220583806935e+03
1.871508553180641684e+03
1.870790978911310958e+03
1.870073497765559296e+03
1.869356109733129415e+03
1.868638814803762216e+03
1.867921612967202236e+03
1.867204504213199471e+03
1.866487488531500276e+03
1.865770565911849189e+03
1.865053736344003482e+03
1.864336999817709511e+03
1.863620356322728185e+03
1.862903805848809498e+03
1.862187348385710720e+03
1.861470983923190943e+03
1.860754712451011073e+03
1.860038533958930202e+03
1.859322448436711056e+03
1.858606455874121821e+03
1.857890556260923404e+03
1.857174749586883991e+03
1.856459035841773584e+03
1.855743415015360370e+03
1.855027887097419807e+03
1.854312452077721900e+03
1.853597109946040291e+03
1.852881860692154078e+03
1.852166704305836902e+03
1.851451640776871500e+03
1.850736670095038789e+03
1.850021792250119688e+03
1.849307007231896932e+03
1.848592315030153259e+03
1.847877715634680499e+03
1.847163209035263208e+03
1.846448795221691398e+03
1.845734474183755083e+03
1.845020245911249731e+03
1.844306110393968993e+03
1.843592067621704700e+03
1.842878117584255961e+03
1.842164260271421881e+03
1.841450495672999750e+03
1.840736823778794133e+03
1.840023244578609592e+03
1.839309758062243418e+03
1.838596364219505631e+03
1.837883063040206252e+03
1.837169854514148028e+03
1.836456738631144617e+03
1.835743715381009679e+03
1.835030784753553235e+03
1.834317946738592582e+03
1.833605201325941380e+03
1.832892548505418745e+03
1.832179988266843793e+03
1.831467520600037460e+03
1.830755145494820681e+03
1.830042862941019848e+03
1.829330672928457716e+03
1.828618575446964314e+03
1.827906570486360579e+03
1.827194658036481997e+03
1.826482838087158598e+03
1.825771110628224051e+03
1.825059475649510205e+03
1.824347933140854366e+03
1.823636483092090202e+03
1.822925125493060477e+03
1.822213860333600678e+03
1.821502687603559025e+03
1.820791607292771005e+03
1.820080619391086657e+03
1.819369723888348744e+03
1.818658920774407306e+03
1.817948210039108744e+03
1.817237591672303097e+03
1.816527065663844041e+03
1.815816632003587074e+03
1.815106290681382234e+03
1.814396041687088655e+03
1.813685885010565471e+03
1.812975820641666360e+03
1.812265848570257731e+03
1.811555968786200538e+03
1.810846181279359371e+03
1.810136486039593365e+03
1.809426883056778024e+03
1.808717372320776121e+03
1.808007953821459523e+03
1.807298627548696459e+03
1.806589393492362433e+03
1.805880251642332951e+03
1.805171201988479879e+03
1.804462244520680542e+03
1.803753379228815902e+03
1.803044606102765101e+03
1.802335925132410921e+03
1.801627336307634323e+03
1.800918839618319907e+03
1.800210435054354093e+03
1.799502122605626937e+03
1.798793902262024858e+03
1.798085774013436094e+03
1.797377737849756159e+03
1.796669793760875109e+03
1.795961941736695735e+03
1.795254181767102637e+03
1.794546513842002241e+03
1.793838937951291882e+03
1.793131454084872530e+03
1.792424062232645156e+03
1.791716762384512549e+03
1.791009554530384776e+03
1.790302438660162807e+03
1.789595414763758527e+03
1.788888482831078363e+03
1.788181642852037839e+03
1.787474894816548840e+03
1.786768238714521431e+03
1.786061674535874772e+03
1.785355202270526206e+03
1.784648821908393074e+03
1.783942533439394538e+03
1.783236336853453395e+03
1.782530232140494263e+03
1.781824219290438123e+03
1.781118298293213229e+03
1.780412469138747838e+03
1.779706731816968386e+03
1.779001086317806767e+03
1.778295532631194874e+03
1.777590070747064601e+03
1.776884700655355118e+03
1.776179422345994681e+03
1.775474235808929734e+03
1.774769141034097629e+03
1.774064138011435716e+03
1.773359226730888622e+03
1.772654407182399154e+03
1.771949679355913759e+03
1.771245043241377061e+03
1.770540498828739146e+03
1.769836046107950096e+03
1.769131685068958177e+03
1.768427415701718928e+03
1.767723237996186072e+03
1.767019151942313329e+03
1.766315157530059878e+03
1.765611254749384898e+03
1.764907443590242110e+03
1.764203724042601607e+03
1.763500096096422567e+03
1.762796559741667807e+03
1.762093114968303780e+03
1.761389761766300580e+03
1.760686500125624661e+03
1.759983330036247935e+03
1.759280251488142312e+03
1.758577264471279705e+03
1.757874368975633843e+03
1.757171564991183914e+03
1.756468852507905467e+03
1.755766231515781328e+03
1.755063702004787046e+03
1.754361263964907266e+03
1.753658917386126632e+03
1.752956662258427968e+03
1.752254498571797740e+03
1.751552426316229685e+03
1.750850445481706629e+03
1.750148556058222312e+03
1.749446758035768653e+03
1.748745051404341211e+03
1.748043436153933726e+03
1.747341912274545393e+03
1.746640479756169952e+03
1.745939138588812057e+03
1.745237888762472721e+03
1.744536730267149323e+03
1.743835663092853792e+03
1.743134687229587144e+03
1.742433802667359487e+03
1.741733009396177295e+03
1.741032307406050677e+03
1.740331696686993382e+03
1.739631177229017339e+03
1.738930749022136297e+03
1.738230412056367641e+03
1.737530166321730576e+03
1.736830011808242489e+03
1.736129948505920765e+03
1.735429976404793706e+03
1.734730095494880516e+03
1.734030305766205856e+03
1.733330607208798028e+03
1.732630999812685332e+03
1.731931483567896066e+03
1.731232058464463989e+03
1.730532724492415582e+03
1.729833481641790058e+03
1.729134329902619356e+03
1.728435269264940871e+03
1.727736299718795635e+03
1.727037421254221044e+03
1.726338633861258131e+03
1.725639937529949748e+03
1.724941332250338746e+03
1.724242818012475254e+03
1.723544394806403943e+03
1.722846062622169484e+03
1.722147821449827461e+03
1.721449671279428003e+03
1.720751612101019418e+03
1.720053643904662749e+03
1.719355766680413581e+03
1.718657980418325678e+03
1.717960285108458265e+03
1.717262680740872383e+03
1.716565167305632713e+03
1.715867744792798476e+03
1.715170413192434353e+03
1.714473172494610480e+03
1.713776022689391539e+03
1.713078963766847664e+03
1.712381995717048994e+03
1.711685118530069303e+03
1.710988332195980547e+03
1.710291636704860139e+03
1.709595032046781853e+03
1.708898518211823102e+03
1.708202095190063119e+03
1.707505762971588410e+03
1.706809521546478209e+03
1.706113370904813564e+03
1.705417311036682804e+03
1.704721341932170617e+03
1.704025463581370786e+03
1.703329675974366182e+03
1.702633979101252407e+03
1.701938372952121426e+03
1.701242857517067023e+03
1.700547432786182981e+03
1.699852098749568540e+03
1.699156855397324762e+03
1.698461702719547247e+03
1.697766640706338876e+03
1.697071669347804345e+03
1.696376788634046534e+03
1.695681998555171958e+03
1.694987299101290773e+03
1.694292690262505857e+03
1.693598172028931003e+03
1.692903744390680004e+03
1.692209407337861194e+03
1.691515160860595643e+03
1.690821004948995324e+03
1.690126939593177667e+03
1.689432964783263742e+03
1.688739080509372798e+03
1.688045286761631360e+03
1.687351583530156859e+03
1.686657970805079458e+03
1.685964448576522045e+03
1.685271016834612965e+03
1.684577675569482381e+03
1.683884424771262275e+03
1.683191264430086449e+03
1.682498194536085066e+03
1.681805215079395566e+03
1.681112326050153570e+03
1.680419527438500154e+03
1.679726819234572758e+03
1.679034201428512461e+03
1.678341674010462157e+03
1.677649236970566562e+03
1.676956890298970393e+03
1.676264633985823821e+03
1.675572468021273380e+03
1.674880392395467425e+03
1.674188407098559765e+03
1.673496512120702391e+03
1.672804707452050934e+03
1.672112993082759203e+03
1.671421369002986467e+03
1.670729835202890172e+03
1.670038391672631406e+03
1.669347038402373073e+03
1.668655775382276261e+03
1.667964602602507512e+03
1.667273520053233369e+03
1.666582527724618558e+03
1.665891625606835078e+03
1.665200813690053110e+03
1.664510091964442836e+03
1.663819460420179894e+03
1.663128919047438103e+03
1.662438467836393102e+03
1.661748106777225985e+03
1.661057835860112391e+03
1.660367655075237053e+03
1.659677564412781066e+03
1.658987563862923707e+03
1.658297653415855166e+03
1.657607833061763813e+03
1.656918102790832563e+03
1.656228462593253425e+03
1.655538912459218409e+03
1.654849452378917704e+03
1.654160082342548776e+03
1.653470802340305454e+03
1.652781612362383385e+03
1.652092512398981853e+03
1.651403502440301963e+03
1.650714582476544820e+03
1.650025752497911526e+03
1.649337012494606824e+03
1.648648362456839095e+03
1.647959802374813080e+03
1.647271332238738978e+03
1.646582952038825169e+03
1.645894661765285491e+03
1.645206461408330142e+03
1.644518350958176597e+03
1.643830330405038694e+03
1.643142399739135726e+03
1.642454558950686987e+03
1.641766808029909953e+03
1.641079146967025736e+03
1.640391575752264544e+03
1.639704094375845671e+03
1.639016702827995687e+03
1.638329401098942981e+03
1.637642189178917761e+03
1.636955067058150235e+03
1.636268034726870610e+03
1.635581092175316371e+03
1.634894239393719545e+03
1.634207476372315796e+03
1.633520803101346246e+03
1.632834219571048379e+03
1.632147725771663318e+03
1.631461321693434002e+03
1.630775007326603372e+03
1.630088782661418009e+03
1.629402647688122670e+03
1.628716602396969392e+03
1.628030646778202936e+03
1.627344780822077155e+03
1.626659004518845904e+03
1.625973317858757582e+03
1.625287720832075138e+03
1.624602213429050607e+03
1.623916795639945121e+03
1.623231467455016173e+03
1.622546228864528530e+03
1.621861079858741505e+03
1.621176020427919866e+03
1.620491050562330202e+03
1.619806170252242737e+03
1.619121379487920422e+03
1.618436678259638938e+03
1.617752066557664875e+03
1.617067544372273915e+03
1.616383111693739920e+03
1.615698768512340393e+03
1.615014514818352836e+03
1.614330350602052931e+03
1.613646275853723637e+03
1.612962290563644274e+03
1.612278394722103258e+03
1.611594588319378090e+03
1.610910871345760825e+03
1.610227243791539877e+03
1.609543705646998205e+03
1.608860256902433321e+03
1.608176897548133638e+03
1.607493627574389393e+03
1.606810446971501733e+03
1.606127355729764531e+03
1.605444353839475298e+03
1.604761441290931543e+03
1.604078618074438054e+03
1.603395884180295980e+03
1.602713239598808286e+03
1.602030684320277942e+03
1.601348218335017009e+03
1.600665841633328455e+03
1.599983554205524342e+03
1.599301356041914914e+03
1.598619247132812234e+03
1.597937227468532001e+03
1.597255297039386278e+03
1.596573455835696222e+03
1.595891703847777535e+03
1.595210041065951373e+03
1.594528467480535255e+03
1.593846983081855797e+03
1.593165587860237792e+03
1.592484281806002400e+03
1.591803064909481691e+03
1.591121937160998641e+03
1.590440898550888960e+03
1.589759949069481081e+03
1.589079088707108895e+03
1.588398317454104472e+03
1.587717635300805341e+03
1.587037042237549031e+03
1.586356538254673069e+03
1.585676123342520441e+03
1.584995797491428675e+03
1.584315560691744395e+03
1.583635412933810585e+03
1.582955354207972050e+03
1.582275384504577232e+03
1.581595503813976393e+03
1.580915712126517974e+03
1.580236009432555875e+03
1.579556395722442176e+03
1.578876870986530776e+03
1.578197435215177393e+03
1.577518088398743203e+03
1.576838830527582104e+03
1.576159661592058910e+03
1.575480581582536615e+03
1.574801590489372757e+03
1.574122688302937604e+03
1.573443875013595971e+03
1.572765150611714489e+03
1.572086515087665248e+03
1.571407968431814879e+03
1.570729510634537291e+03
1.570051141686210030e+03
1.569372861577201547e+03
1.568694670297894845e+03
1.568016567838662013e+03
1.567338554189886054e+03
1.566660629341948152e+03
1.565982793285229491e+03
1.565305046010113074e+03
1.564627387506985542e+03
1.563949817766233537e+03
1.563272336778243698e+03
1.562594944533408125e+03
1.561917641022115276e+03
1.561240426234762708e+03
1.560563300161735242e+03
1.559886262793437709e+03
1.559209314120264025e+03
1.558532454132609928e+03
1.557855682820878428e+03
1.557179000175468900e+03
1.556502406186782537e+03
1.555825900845229626e+03
1.555149484141209541e+03
1.554473156065132571e+03
1.553796916607403546e+03
1.553120765758438210e+03
1.552444703508643215e+03
1.551768729848434305e+03
1.551092844768223586e+03
1.550417048258428622e+03
1.549741340309466977e+03
1.549065720911756216e+03
1.548390190055715721e+03
1.547714747731770331e+03
1.547039393930337610e+03
1.546364128641846037e+03
1.545688951856722269e+03
1.545013863565391148e+03
1.544338863758284788e+03
1.543663952425828029e+03
1.542989129558460263e+03
1.542314395146606330e+03
1.541639749180707440e+03
1.540965191651197529e+03
1.540290722548512349e+03
1.539616341863091293e+03
1.538942049585379209e+03
1.538267845705811851e+03
1.537593730214839525e+03
1.536919703102899803e+03
1.536245764360442990e+03
1.535571913977913937e+03
1.534898151945768404e+03
1.534224478254449423e+03
1.533550892894414574e+03
1.532877395856112344e+03
1.532203987130002133e+03
1.531530666706537886e+03
1.530857434576177184e+03
1.530184290729383065e+03
1.529511235156611292e+03
1.528838267848326723e+03
1.528165388794992396e+03
1.527492597987074987e+03
1.526819895415037536e+03
1.526147281069352175e+03
1.525474754940487401e+03
1.524802317018911708e+03
1.524129967295099050e+03
1.523457705759523378e+03
1.522785532402660465e+03
1.522113447214986081e+03
1.521441450186975999e+03
1.520769541309115084e+03
1.520097720571879108e+03
1.519425987965756576e+03
1.518754343481226897e+03
1.518082787108776756e+03
1.517411318838892839e+03
1.516739938662060013e+03
1.516068646568775875e+03
1.515397442549523475e+03
1.514726326594802231e+03
1.514055298695102465e+03
1.513384358840919958e+03
1.512713507022752310e+03
1.512042743231095301e+03
1.511372067456453806e+03
1.510701479689327243e+03
1.510030979920216851e+03
1.509360568139627503e+03
1.508690244338065895e+03
1.508020008506035083e+03
1.507349860634049037e+03
1.506679800712618089e+03
1.506009828732247115e+03
1.505339944683453723e+03
1.504670148556753702e+03
1.504000440342659203e+03
1.503330820031687836e+03
1.502661287614360845e+03
1.501991843081195839e+03
1.501322486422715883e+03
1.500653217629442224e+03
1.499984036691901565e+03
1.499314943600620609e+03
1.498645938346122421e+03
1.497977020918939161e+03
1.497308191309599351e+03
1.496639449508636972e+03
1.495970795506582363e+03
1.495302229293971322e+03
1.494633750861339649e+03
1.493965360199224961e+03
1.493297057298168511e+03
1.492628842148706099e+03
1.491960714741384436e+03
1.491292675066742959e+03
1.490624723115324741e+03
1.489956858877681952e+03
1.489289082344357666e+03
1.488621393505900414e+03
1.487953792352866003e+03
1.487286278875799326e+03
1.486618853065259827e+03
1.485951514911797858e+03
1.485284264405971044e+03
1.484617101538337010e+03
1.483950026299457022e+03
1.483283038679888705e+03
1.482616138670195141e+03
1.481949326260941234e+03
1.481282601442688247e+03
1.480615964206004719e+03
1.479949414541461010e+03
1.479282952439622022e+03
1.478616577891058114e+03
1.477950290886346920e+03
1.477284091416056981e+03
1.476617979470764112e+03
1.475951955041045949e+03
1.475286018117480126e+03
1.474620168690646096e+03
1.473954406751123315e+03
1.473288732289493055e+03
1.472623145296340226e+03
1.471957645762255197e+03
1.471292233677815602e+03
1.470626909033615448e+03
1.469961671820241463e+03
1.469296522028284016e+03
1.468631459648335294e+03
1.467966484670994760e+03
1.467301597086850961e+03
1.466636796886501543e+03
1.465972084060545967e+03
1.465307458599583697e+03
1.464642920494214195e+03
1.463978469735044200e+03
1.463314106312671356e+03
1.462649830217704221e+03
1.461985641440747713e+03
1.461321539972414030e+03
1.460657525803309909e+03
1.459993598924045727e+03
1.459329759325231862e+03
1.458666006997487784e+03
1.458002341931427509e+03
1.457338764117663231e+03
1.456675273546818062e+03
1.456011870209509652e+03
1.455348554096359294e+03
1.454685325197990096e+03
1.454022183505025168e+03
1.453359129008089440e+03
1.452696161697809657e+03
1.452033281564818026e+03
1.451370488599737655e+03
1.450707782793204387e+03
1.450045164135850428e+03
1.449382632618307980e+03
1.448720188231214706e+03
1.448057830965204630e+03
1.447395560810919051e+03
1.446733377758997449e+03
1.446071281800079305e+03
1.445409272924805919e+03
1.444747351123825865e+03
1.444085516387782263e+03
1.443423768707321869e+03
1.442762108073093259e+03
1.442100534475746827e+03
1.441439047905931147e+03
1.440777648354303892e+03
1.440116335811515455e+03
1.439455110268223507e+03
1.438793971715085718e+03
1.438132920142754301e+03
1.437471955541897842e+03
1.436811077903170371e+03
1.436150287217240475e+03
1.435489583474769461e+03
1.434828966666422275e+03
1.434168436782869321e+03
1.433507993814775546e+03
1.432847637752813171e+03
1.432187368587650781e+03
1.431527186309964236e+03
1.430867090910427578e+03
1.430207082379713029e+03
1.429547160708503725e+03
1.428887325887471889e+03
1.428227577907302475e+03
1.427567916758673164e+03
1.426908342432268910e+03
1.426248854918776487e+03
1.425589454208875395e+03
1.424930140293257864e+03
1.424270913162610668e+03
1.423611772807624220e+03
1.422952719218990751e+03
1.422293752387398854e+03
1.421634872303551674e+03
1.420976078958135986e+03
1.420317372341853115e+03
1.419658752445404389e+03
1.419000219259483856e+03
1.418341772774796482e+03
1.417683412982045411e+03
1.417025139871931970e+03
1.416366953435168398e+03
1.415708853662456022e+03
1.415050840544505263e+03
1.414392914072026542e+03
1.413735074235732100e+03
1.413077321026334175e+03
1.412419654434546828e+03
1.411762074451085937e+03
1.411104581066669198e+03
1.410447174272016127e+03
1.409789854057846242e+03
1.409132620414880876e+03
1.408475473333843183e+03
1.407818412805458138e+03
1.407161438820448893e+03
1.406504551369547698e+03
1.405847750443477707e+03
1.405191036032972988e+03
1.404534408128763971e+03
1.403877866721586543e+03
1.403221411802171133e+03
1.402565043361253629e+03
1.401908761389573556e+03
1.401252565877868619e+03
1.400596456816880163e+03
1.399940434197349532e+03
1.399284498010016250e+03
1.398628648245630757e+03
1.397972884894934396e+03
1.397317207948677606e+03
1.396661617397605369e+03
1.396006113232473581e+03
1.395350695444029043e+03
1.394695364023025832e+03
1.394040118960219843e+03
1.393384960246366973e+03
1.392729887872223117e+03
1.392074901828547809e+03
1.391420002106100583e+03
1.390765188695644611e+03
1.390110461587941245e+03
1.389455820773759115e+03
1.388801266243857754e+03
1.388146797989009428e+03
1.387492415999979130e+03
1.386838120267540944e+03
1.386183910782465318e+03
1.385529787535524520e+03
1.384875750517494453e+03
1.384221799719149203e+03
1.383567935131266495e+03
1.382914156744625870e+03
1.382260464550008692e+03
1.381606858538194501e+03
1.380953338699968299e+03
1.380299905026111446e+03
1.379646557507416219e+03
1.378993296134662160e+03
1.378340120898641544e+03
1.377687031790146648e+03
1.377034028799966109e+03
1.376381111918895840e+03
1.375728281137728118e+03
1.375075536447260674e+03
1.374422877838287604e+03
1.373770305301610279e+03
1.373117818828030067e+03
1.372465418408346522e+03
1.371813104033362833e+03
1.371160875693885828e+03
1.370508733380716876e+03
1.369856677084668263e+03
1.369204706796546816e+03
1.368552822507161181e+03
1.367901024207325463e+03
1.367249311887851945e+03
1.366597685539552913e+03
1.365946145153247926e+03
1.365294690719752907e+03
1.364643322229885598e+03
1.363992039674469197e+03
1.363340843044321446e+03
1.362689732330267361e+03
1.362038707523130142e+03
1.361387768613738444e+03
1.360736915592917285e+03
1.360086148451498957e+03
1.359435467180306659e+03
1.358784871770178142e+03
1.358134362211945700e+03
1.357483938496439805e+03
1.356833600614501847e+03
1.356183348556962301e+03
1.355533182314668011e+03
1.354883101878453090e+03
1.354233107239162564e+03
1.353583198387637822e+03
1.352933375314722070e+03
1.352283638011263974e+03
1.351633986468108560e+03
1.350984420676108130e+03
1.350334940626107709e+03
1.349685546308961420e+03
1.349036237715521565e+03
1.348387014836645903e+03
1.347737877663184918e+03
1.347088826185998187e+03
1.346439860395947107e+03
1.345790980283885801e+03
1.345142185840682941e+03
1.344493477057196287e+03
1.343844853924290874e+03
1.343196316432833555e+03
1.342547864573693005e+03
1.341899498337736077e+03
1.341251217715831444e+03
1.340603022698851419e+03
1.339954913277671949e+03
1.339306889443163527e+03
1.338658951186203922e+03
1.338011098497669082e+03
1.337363331368440413e+03
1.336715649789395684e+03
1.336068053751414482e+03
1.335420543245381850e+03
1.334773118262182834e+03
1.334125778792700658e+03
1.333478524827824003e+03
1.332831356358441553e+03
1.332184273375445628e+03
1.331537275869723089e+03
1.330890363832168077e+03
1.330243537253676550e+03
1.329596796125142646e+03
1.328950140437464142e+03
1.328303570181538817e+03
1.327657085348268083e+03
1.327010685928551538e+03
1.326364371913292416e+03
1.325718143293393950e+03
1.325072000059764832e+03
1.324425942203310115e+03
1.323779969714936669e+03
1.323134082585556826e+03
1.322488280806082912e+03
1.321842564367421801e+03
1.321196933260493097e+03
1.320551387476210948e+03
1.319905927005493140e+03
1.319260551839255641e+03
1.318615261968418054e+03
1.317970057383903622e+03
1.317324938076637409e+03
1.316679904037537199e+03
1.316034955257533511e+03
1.315390091727551408e+03
1.314745313438519588e+03
1.314100620381366753e+03
1.313456012547025239e+03
1.312811489926425565e+03
1.312167052510505528e+03
1.311522700290195644e+03
1.310878433256437347e+03
1.310234251400166613e+03
1.309590154712323056e+03
1.308946143183846289e+03
1.308302216805683202e+03
1.307658375568771589e+03
1.307014619464063799e+03
1.306370948482501262e+03
1.305727362615032689e+03
1.305083861852612245e+03
1.304440446186185000e+03
1.303797115606705120e+03
1.303153870105128590e+03
1.302510709672409575e+03
1.301867634299502242e+03
1.301224643977368032e+03
1.300581738696964749e+03
1.299938918449253833e+03
1.299296183225196728e+03
1.298653533015760331e+03
1.298010967811906085e+03
1.297368487604600887e+03
1.296726092384815274e+03
1.296083782143514327e+03
1.295441556871674038e+03
1.294799416560263126e+03
1.294157361200257583e+03
1.293515390782629765e+03
1.292873505298359305e+03
1.292231704738420376e+03
1.291589989093796248e+03
1.290948358355462915e+03
1.290306812514405465e+03
1.289665351561608986e+03
1.289023975488056749e+03
1.288382684284735660e+03
1.287741477942630809e+03
1.287100356452734559e+03
1.286459319806035637e+03
1.285818367993528227e+03
1.285177501006204693e+03
1.284536718835059219e+03
1.283896021471089625e+03
1.283255408905290096e+03
1.282614881128663910e+03
1.281974438132208888e+03
1.281334079906930128e+03
1.280693806443827270e+03
1.280053617733905412e+03
1.279413513768175108e+03
1.278773494537637816e+03
1.278133560033305912e+03
1.277493710246189949e+03
1.276853945167302300e+03
1.276214264787653519e+03
1.275574669098259619e+03
1.274935158090138430e+03
1.274295731754304143e+03
1.273656390081780046e+03
1.273017133063582150e+03
1.272377960690731925e+03
1.271738872954258113e+03
1.271099869845178546e+03
1.270460951354523786e+03
1.269822117473318940e+03
1.269183368192594571e+03
1.268544703503377605e+03
1.267906123396702242e+03
1.267267627863600865e+03
1.266629216895109494e+03
1.265990890482262330e+03
1.265352648616093575e+03
1.264714491287648343e+03
1.264076418487962655e+03
1.263438430208077989e+03
1.262800526439037640e+03
1.262162707171886723e+03
1.261524972397672173e+03
1.260887322107435466e+03
1.260249756292234451e+03
1.259612274943110606e+03
1.258974878051116320e+03
1.258337565607307624e+03
1.257700337602738728e+03
1.257063194028463840e+03
1.256426134875538992e+03
1.255789160135023849e+03
1.255152269797978079e+03
1.254515463855463167e+03
1.253878742298540601e+03
1.253242105118273685e+03
1.252605552305731180e+03
1.251969083851978212e+03
1.251332699748083542e+03
1.250696399985114112e+03
1.250060184554144143e+03
1.249424053446246035e+03
1.248788006652490367e+03
1.248152044163956816e+03
1.247516165971717783e+03
1.246880372066854761e+03
1.246244662440447428e+03
1.245609037083571820e+03
1.244973495987316710e+03
1.244338039142763591e+03
1.243702666540995779e+03
1.243067378173100224e+03
1.242432174030167516e+03
1.241797054103284609e+03
1.241162018383542090e+03
1.240527066862034189e+03
1.239892199529853315e+03
1.239257416378093694e+03
1.238622717397853194e+03
1.237988102580229679e+03
1.237353571916319197e+03
1.236719125397226890e+03
1.236084763014052442e+03
1.235450484757899176e+03
1.234816290619870415e+03
1.234182180591078577e+03
1.233548154662625166e+03
1.232914212825618961e+03
1.232280355071176018e+03
1.231646581390405117e+03
1.231012891774416858e+03
1.230379286214329113e+03
1.229745764701256121e+03
1.229112327226317575e+03
1.228478973780633169e+03
1.227845704355320777e+03
1.227212518941501912e+03
1.226579417530299907e+03
1.225946400112839910e+03
1.225313466680247075e+03
1.224680617223652007e+03
1.224047851734178039e+03
1.223415170202959416e+03
1.222782572621128566e+03
1.222150058979812457e+03
1.221517629270152611e+03
1.220885283483279636e+03
1.220253021610333235e+03
1.219620843642451291e+03
1.218988749570773507e+03
1.218356739386443223e+03
1.217724813080598324e+03
1.217092970644389425e+03
1.216461212068958048e+03
1.215829537345452991e+03
1.215197946465019413e+03
1.214566439418807931e+03
1.213935016197974619e+03
1.213303676793666455e+03
1.212672421197041331e+03
1.212041249399253502e+03
1.211410161391457223e+03
1.210779157164815842e+03
1.210148236710483616e+03
1.209517400019623892e+03
1.208886647083400021e+03
1.208255977892973533e+03
1.207625392439511415e+03
1.206994890714178837e+03
1.206364472708146423e+03
1.205734138412581160e+03
1.205103887818655494e+03
1.204473720917540049e+03
1.203843637700409090e+03
1.203213638158438698e+03
1.202583722282803137e+03
1.201953890064683947e+03
1.201324141495255390e+03
1.200694476565702644e+03
1.200064895267203610e+03
1.199435397590945286e+03
1.198805983528111028e+03
1.198176653069887834e+03
1.197547406207462700e+03
1.196918242932024441e+03
1.196289163234763691e+03
1.195660167106871086e+03
1.195031254539542715e+03
1.194402425523969214e+03
1.193773680051352130e+03
1.193145018112882099e+03
1.192516439699764305e+03
1.191887944803194841e+03
1.191259533414378893e+03
1.190631205524516190e+03
1.190002961124813737e+03
1.189374800206473083e+03
1.188746722760708508e+03
1.188118728778719742e+03
1.187490818251726523e+03
1.186862991170932219e+03
