# Supplementary material for: Elevated concentrations cause upright alpha-synuclein conformation at lipid interfaces
Source: Nat Commun. 2023 Sep 18;14:5731. doi: 10.1038/s41467-023-39843-1 (PMC10507035; doi:10.1038/s41467-023-39843-1)
Supplement: Supplementary file 3 — Source Data [file 41467_2023_39843_MOESM3_ESM.zip › Source Data file/FigureS13/A/aS-DPPG_50uM-reproduction-NoFiltration_SPS.txt]

-5.019414277335862096e+00
-2.451756614938946033e+00
5.026787825734976067e+00
-1.735052275785504472e+00
-2.430807363125747411e+00
1.098495955718582717e+00
-4.300606208074675862e+00
1.434701376723560351e+00
3.247425794791862330e+00
1.040907368464463856e+00
2.919856086908694404e-03
4.772675170133530820e+00
-9.542410198827422363e-01
1.787470180830451616e+00
-1.346305459525956483e+00
-2.586760816399484408e+00
9.325059367260859489e-01
-6.065219403831415335e+00
3.131381292994674492e+00
-8.571960577328038289e-01
2.822786812880861085e+00
2.537900365142385706e+00
7.633935770163987602e-04
1.325199119414016025e+00
-1.481362941137184919e+00
3.717523584220999489e+00
-1.567946455032765307e+00
7.217394087422785987e-01
3.682515254021842654e+00
-1.905017268337317438e+00
5.166742033623560992e+00
1.972578988618817197e+00
-1.011257024358056755e+00
-7.986010936311005892e+00
7.059624198718593702e-01
-2.497688679887265284e+00
-3.760310288081319730e+00
-4.167139017062664763e+00
1.269475452493544531e-03
-1.373034810658770644e+00
-3.474885845177809185e-01
2.580746600669337365e+00
-3.141951257815824405e+00
1.302709594117060554e+00
5.443227120754298376e+00
-1.778204335775571909e+00
-9.845762158644031370e-01
-9.326608392541239651e-04
1.857658868275926967e+00
-1.662160539187894859e+00
-4.812021982350403349e+00
-8.232114820358455987e-01
4.201655228506760764e+00
-9.513545788193809027e-01
-5.973629846308274871e-01
-2.877281695384386495e+00
1.622384025396314877e+00
5.639035824953223530e-01
3.095546729534588426e+00
-8.273137725394421604e-01
-2.469286176785909781e+00
3.338577060874566627e+00
4.954821589149720484e-01
-5.086918390940707857e-01
2.596307009485737005e+00
-1.611295443163113239e+00
-3.875530135417086797e+00
1.012263521045371650e+00
1.088106986603361026e+00
1.901591258794688821e+00
2.444763913068435546e+00
3.274100054818744443e+00
2.988434965407128496e-01
1.382160631140701978e+00
-1.267796452520508765e+00
-2.691792726112385847e-01
-2.461173202148066341e+00
1.199759695781352109e+00
-2.066366145520027064e+00
1.306206917318091243e+00
-2.555549298627093902e-01
-1.644758665246274898e+00
-2.848766883217712209e+00
2.223139028834932418e+00
-2.731475243529099206e+00
5.138109585993684281e-01
-7.240666814754262992e-01
2.617590790009584278e+00
7.620596885798766040e-01
-1.925944617528467795e+00
2.257790766236543178e-01
-6.905853841251236025e-01
-9.515660529452252270e-01
3.752594893105423539e-05
-2.988530982424701943e+00
2.250365241833011953e-01
1.682805109208820982e+00
1.773281798883660665e+00
-8.361772890765224453e-01
-2.653554834315094979e+00
9.272434202749721965e-01
-4.154327428429390179e-01
1.352225841840165588e+00
4.504669290968265072e-01
-4.402545607233974145e-01
1.927109768011981972e+00
-5.901083147183308064e-01
2.979356234066880216e+00
-1.999323160291354151e-01
-4.073645854483718409e-01
-1.158605076957703206e+00
-1.366346026199472652e+00
6.204447592401383105e-01
2.724730547911040635e+00
5.637387294926067180e-05
-1.693614919836663457e+00
-5.155428407871005536e-01
-8.615978681287622676e-01
3.494736730396906799e-01
-1.228241349917408298e+00
6.526899719764374108e-01
4.759208402308134710e-05
1.574167923801355062e-01
1.743852697984175970e+00
-3.112389546316187139e-01
-9.999566649196726109e-01
9.544665646284173910e-01
9.301402855556943905e-01
1.466603451246596190e+00
1.486152195796263398e-01
-1.325451003009071371e+00
-1.129536094559231652e+00
2.577191159000169041e+00
6.241875841925630386e-01
9.757917033508048954e-01
-1.709288858058718441e+00
-8.686675369005996128e-01
-1.237133337812961614e-01
1.294899979923783973e-01
5.010896905872206375e-01
-7.404908472895431666e-05
-5.695130874940834698e-01
5.776254723806878433e-01
-2.269104839387192651e-01
1.591619400685222230e+00
-3.070170197838838189e-04
1.561164795513923842e+00
4.221573119255085937e-01
4.147383291919719550e-01
8.385980231437782928e-01
1.032540126548459503e+00
-5.678037133837869899e-01
2.842188352706533361e-01
1.289226122199358171e+00
1.064282503061758423e+00
1.150534813987407423e+00
7.153651775398405244e-01
5.253485887750587446e-01
1.740956566298214048e-01
8.929005759659798258e-01
7.333822341919210563e-01
3.247110178920883526e-04
-4.696288226391445164e-01
-8.499126678532414880e-01
5.535727413619029313e-01
-7.379149758440325946e-02
2.223055975046074884e-01
8.501071610117149069e-01
-1.386304504136006421e-01
2.871363646814373838e-01
2.760652632881948065e-01
8.322808214723568243e-01
5.622349722317701026e-01
3.477738180669313617e-01
-7.467072392773446143e-01
8.994294321893570032e-01
9.619176011017214201e-01
1.250599792248512587e+00
5.118831274096178330e-01
4.329315171690648612e-01
-4.639120117240701502e-01
-7.573548169100285943e-01
-1.181971759195371285e-01
2.956670685311143520e-01
2.844315298072787046e-01
-2.299864257343695595e-01
9.287496977683350474e-01
1.642817663451415500e-01
-5.520825229502759196e-02
-1.074525213764968984e-01
1.029563765161496253e-01
4.693283421507807307e-01
-2.048417728727213727e-01
-2.094711930423085455e-01
1.057026264928347392e-01
-6.626040831508618334e-01
-3.374874344202142273e-01
-6.011276687872151893e-05
2.345517214619990687e-01
4.633195726057328517e-02
-4.133649360421275923e-04
-5.801934347336046294e-01
-4.492711730854760388e-01
4.483118268032015852e-02
6.113387280238398169e-01
-8.868843362488153248e-02
3.454921724246099446e-01
-4.362160226486446607e-02
4.181015786824978653e-01
2.552460196967362704e-01
2.436474228823968802e-01
1.751089122991388123e-04
-4.088256144176037887e-01
-1.586632647552735267e-04
1.614081642764091939e-01
3.973846504141083091e-01
-3.114393922904580836e-01
2.307616079152873534e-01
-1.554051632029978258e-01
-1.120472000504579707e-01
1.131336410584201230e-01
-2.282787278762955507e-01
-1.488303864279223454e-01
7.385708208037730649e-02
1.835260937087089816e-01
-4.362496623664574025e-01
1.824557545760601140e-01
-2.189473350703197707e-01
1.817724563397912219e-01
1.434500724044117659e-01
2.136615492108296654e-01
1.054340508515227148e-01
-4.099586465893081400e-01
-5.575721226217629223e-01
1.401326770426230550e-01
-1.030282874667497739e-01
3.445512308806372020e-02
-1.016190272585757587e-01
-3.761817739577868469e-01
-6.625920666266088555e-02
3.017277224181726392e-01
-1.008024566613503481e-01
-3.332024025154942670e-01
-2.345564754988786471e-01
2.315665829451754865e-01
-1.938689500266579102e-01
6.508727137408631958e-02
2.274170157413759052e-01
-1.313284405580254777e-01
-2.265917614653096268e-01
2.896691051274422612e-01
-2.572127227553732687e-01
2.883747569478037898e-01
2.547252721753261451e-01
2.240712614293763061e-01
6.230093387730880478e-02
6.292447274480543473e-02
2.489686996838142430e-01
3.096691172012049353e-01
9.317735672994807705e-02
1.554807907745602014e-01
1.564680357604720518e-01
9.105794503473463308e-02
-1.815144293703097045e-01
8.809579032588964187e-02
2.977656432762725014e-02
1.151928349680530206e-01
-2.883260658916949812e-02
-1.746783393130418305e-01
2.598130716545759555e-01
-2.957685685458213282e-02
3.517116923976948417e-01
-1.177685354718653182e-01
1.981278288428922618e-01
-5.823812072310496826e-05
3.677981531715037722e-01
-2.783115979517217231e-02
5.547035675835272350e-01
-1.388384656351279167e-01
8.325777153729729818e-02
1.401468330807427165e-01
-1.098904162643005999e-01
1.845368070475361388e-01
-5.247613703212671010e-02
1.317430211637972970e-01
5.999991162061067077e-05
-5.225632025281153753e-02
1.048454251845130913e-01
-1.573482523222541618e-01
-3.144672105825456754e-01
4.679117897050800962e-05
1.545710220042582905e-01
-9.950208432013324389e-02
-3.236203887824959380e-01
-1.990757632099723617e-01
-9.951000805359010160e-02
2.421490778940509764e-02
1.925983556137199348e-01
2.390864625918115438e-01
1.644734881975819241e-01
2.364342700026135502e-02
-2.347314317232651257e-02
-9.369598779834213687e-02
4.646616103603029568e-02
9.224040202623572104e-02
-1.837936929300049704e-01
-6.844100503471504948e-02
4.603960843518752760e-02
9.209900859871655854e-02
3.593221017961548691e-01
6.689157100411573242e-02
-2.461608187728293318e-01
-1.755854610138746219e-01
-2.163383717043794799e-02
1.257048108018031796e-01
2.497138794839100506e-01
-8.360327783554998005e-02
-4.072206968762197982e-02
-4.078927731127795359e-02
4.065859558720481826e-02
-9.992495287391033043e-02
-1.986423286306360780e-01
-1.113571924230798889e-05
-5.873826063132689401e-02
3.885531516380132805e-02
2.139925829040814076e-01
1.329737553373995518e-01
-1.331308454533600139e-01
2.624538298485019072e-01
-7.370144315828329462e-02
2.882119468810250829e-01
2.144538754645838041e-01
9.034481209028168147e-02
8.768497808490810508e-02
-5.274938080946820623e-02
-3.456337263363884471e-02
-1.028358638670680142e-01
6.696666968298738143e-02
8.315007984396237395e-02
-6.599992346225661000e-02
1.481360449664223811e-01
-1.624751330099967472e-01
4.860416091230870816e-02
-1.613352915887791561e-01
6.345310844034442177e-02
7.943998941380049639e-02
3.128868713227613008e-02
1.245424912486871316e-01
2.146603815881631405e-01
7.552162805726819750e-02
7.453796839422352494e-02
1.618390107895501528e-01
2.754981860728265564e-01
-2.859704319994241933e-02
1.407241481470661477e-02
-5.512511705529859335e-02
1.621332996979423513e-01
-1.935986059632359979e-01
2.179203541384420739e-01
9.401203493416979140e-02
-6.630499207632577219e-02
1.445271108310631769e-01
1.167714971169144800e-01
1.025848626232537392e-01
-6.339830411846660019e-02
-6.255982969220900969e-02
-9.884410182051239779e-02
6.099248355062653060e-02
-1.566949681398693006e-01
-2.377288473398839544e-02
4.692106758732622618e-02
8.119901979505565748e-02
1.261270660433358448e-01
2.262810759565683436e-02
-4.485518376512152156e-02
-3.328852723730610363e-02
1.540132574686480238e-01
2.388972923936145965e-01
2.146359324648762501e-02
2.019817814421738245e-01
9.483762040563312179e-02
-9.338692094989316239e-02
3.057209117324167710e-02
1.014581754920963405e-02
1.003250007226614247e-02
-1.683323215628808600e-01
1.074959398766261454e-01
1.932067204991448628e-02
-1.331657773680204604e-01
4.699588142401643631e-02
8.352628912922266391e-02
1.852117410747161630e-02
1.288473191501698090e-01
-2.477837090474714079e-05
2.698712463804648840e-02
1.420192734122173173e-01
8.761470219614951593e-02
1.730609858183552313e-02
-8.570025054259761133e-02
-4.326624149120173943e-05
8.368997691366928532e-03
2.487400397876972369e-02
-8.193519718820269082e-02
-2.430520131253821950e-02
8.002139069640690910e-03
6.344962054259922768e-02
1.020289993184552435e-01
1.786154291290267537e-01
2.307026014878967024e-02
-5.349406837074111715e-02
2.273208014569139471e-02
1.196468522118913358e-01
1.690954833142462310e-01
7.234706276262115217e-03
2.146515074820775151e-02
-1.072461039528495169e-01
-2.117600953277173556e-02
1.884611014953619379e-01
4.828339998114813958e-02
2.045482899528246884e-02
1.013159691061018969e-01
2.004478706695099130e-02
-3.312029096558534447e-02
1.835259026680144678e-01
1.297769873582164078e-02
-1.540400307606764655e-05
6.405991497439229333e-03
5.064429352836535836e-02
-1.876637751649039981e-02
3.112716420636673503e-02
6.110877657745149814e-03
3.066308892388925830e-02
3.637193426309762861e-02
-7.792948091190353421e-02
2.964665388697016596e-02
1.116975042562031589e-01
-4.067937116818494403e-02
1.149188546940165846e-02
5.702589425319629091e-02
6.665512430001310773e-02
1.047997452112549160e-01
9.520164436883747638e-02
4.974029217782786200e-02
3.833277442434637750e-02
-7.069998456030829326e-02
1.619063823391899207e-02
3.211268507229650404e-02
-7.982885154587296417e-02
-1.056457441487732712e-02
3.704099597510606551e-02
4.706474067296410879e-02
5.182265340644424956e-02
1.538545330220180384e-02
5.074317495361674313e-02
4.019559843081551426e-02
-3.483126869474931914e-02
4.928539888458659257e-02
1.955120409657478200e-02
1.935341544277482950e-02
6.706907537910759831e-02
-4.271800615609129548e-02
5.642249194702157744e-02
9.323226772023478562e-03
-2.777992144914470662e-02
5.534000409458861292e-02
6.858419298438196698e-02
5.899550344682193831e-02
8.998691057023350953e-03
4.912611327698814673e-02
8.867344926006794081e-02
3.077477634500235676e-02
5.671773413442722511e-02
-2.597732107219549724e-02
2.149294320627409896e-02
2.557832770691382054e-02
4.228746620065877010e-02
1.133902505909011038e-01
3.336834351665736442e-02
-4.155595812639312388e-03
-2.058833428188783232e-02
6.134893194183282938e-02
7.298797551845329079e-02
9.669026477537098763e-02
4.001690462823771083e-02
5.555402378289110710e-02
1.182290285418984357e-02
7.828989865358772227e-02
6.597274843972780745e-02
4.623975406616529643e-02
1.528855600568742451e-02
5.691997679907486590e-02
3.766934223395340675e-02
6.729820475070243113e-02
3.730672570817104503e-03
6.634669463519039800e-02
-2.577412774411209223e-02
-7.775993597486131824e-06
-1.831825903827206600e-02
6.549778059791690199e-02
3.634147426288357376e-03
3.235092116552493180e-02
3.217873271844826771e-02
3.553213296626030193e-02
7.415810718900606169e-02
7.000420311712042716e-03
4.182309293714751158e-02
-6.935834157853079662e-03
6.204307611704239916e-02
5.138372829292486843e-02
1.021536872260995696e-02
-5.075476676812119836e-02
2.356677504213259763e-02
1.003931277077045742e-01
-1.995589499041889106e-02
7.284934430161323082e-02
1.975483754350902676e-02
3.609477992794477702e-02
-6.540260370673962008e-03
2.601879283569196247e-02
6.791773275722072511e-02
-1.286262874187653685e-02
5.756729776738025994e-02
-6.366019726555324255e-03
1.585312685142462041e-02
3.154576426467013694e-02
5.016701957576243098e-02
6.549050162175981682e-02
4.659699224088111047e-02
9.262797680636918052e-03
-1.846162903412510575e-02
6.124803563121074788e-03
2.743195274467219794e-02
2.425847728320533470e-02
9.052025926175476592e-03
8.401994347217978110e-02
2.687969344747326988e-02
1.487289517811341347e-02
2.663264957292018828e-02
2.061824879116197842e-02
5.861116142218545516e-03
-1.166472564204179031e-02
5.801578560327797125e-03
1.734895461906769965e-02
-2.299086521958083190e-02
4.290867691571575299e-02
1.708365862476623684e-02
-1.416049668496560145e-02
1.971738753107637673e-02
2.524865369223202455e-02
3.350924138727511686e-02
4.447286689628763418e-02
4.711739695872904643e-02
3.586548584790255623e-02
4.398213525453371908e-02
3.557774780077999077e-02
1.636935428534141979e-02
3.526356935119223657e-02
2.706562453133661266e-03
2.148972967700251216e-02
1.605236197173611282e-02
-7.972683039636319774e-03
-7.965426997365448319e-03
2.904081301561312403e-02
5.251049843531409300e-02
2.614846820511871478e-02
-2.861778679167793424e-02
7.760096858066595389e-03
4.387982506852619591e-02
1.285398558984127311e-02
5.374099739364540662e-02
-2.294089173605015283e-02
3.805658588944633297e-02
7.571631678617653932e-03
-2.012877951114177416e-02
-5.017574607205614254e-03
5.986887091085096174e-02
2.482658505073682964e-02
7.413778263228813954e-03
1.971531960133645484e-02
4.661968012344000489e-02
1.954369757007366412e-02
9.004991259954449323e-02
2.356216607302182589e-06
4.844946268693735812e-03
2.165426892836292902e-02
3.839595355397378007e-02
1.434726197439935291e-02
4.281760040448925886e-02
4.027509618339488590e-02
2.346937591939679459e-03
9.423581549999943477e-03
5.386062008240736360e-02
3.031398853391058940e-02
1.162002822733494527e-02
-6.955831698120212674e-03
1.615449449906900328e-02
1.610452108651298439e-02
4.351124421594320529e-02
3.650553423127578939e-02
2.500696988669182108e-02
2.490316944720683337e-02
9.019269042020189309e-03
5.863462616684750328e-02
3.819260522476380232e-02
1.343085798277442525e-02
7.141796109563113004e-02
2.222949422494855179e-02
1.550918075307495224e-02
-1.767979415883014563e-02
7.045722438966886547e-02
3.950580534949952455e-02
5.906431368499386741e-02
2.398637683912685850e-02
2.390130839667225365e-02
6.271443145347414816e-02
-4.078135592765679151e-06
6.447464505939591410e-03
4.919059910840069966e-02
6.607283448024831030e-02
4.247591950503853270e-02
3.172745050555117463e-02
3.374559190476329740e-02
6.313153849870888068e-02
3.356228562579859076e-02
1.049398578505971596e-02
4.385348336901238875e-02
2.288632594672481910e-02
-3.940141848394544677e-02
1.859683622641345943e-02
1.853410940109784938e-02
5.540723184202318852e-02
4.294201955132410931e-02
1.223749091827783936e-02
1.421875114624447135e-02
3.440578019906265217e-02
3.430005710788707612e-02
-4.017107835840877210e-03
4.420775304767610159e-02
3.415556354880022738e-02
3.011598870003918266e-02
3.602133579571799304e-02
2.398999229515037107e-02
5.375229966157818451e-02
2.184448614084891563e-02
2.176546348266290495e-02
3.352635711694471055e-02
2.161001325362972222e-02
4.501887733426105515e-02
5.826009617566352272e-03
2.716991333898878536e-02
4.641331700999207915e-02
2.118102179884769759e-02
5.561828084219231499e-02
4.584653685431500786e-02
5.897680406007708986e-02
3.221285137627167422e-02
1.132889682145085848e-02
9.403756515367189123e-03
2.625798855010516922e-02
-8.315502277224729642e-06
5.961819116691252640e-02
7.418902923289196621e-03
2.031623117797637726e-02
2.394338420136337894e-02
3.480855153537528585e-02
5.113179378297420807e-02
3.460780992193216582e-02
3.813759005283067632e-02
1.801929609881227409e-03
1.807034731156200932e-02
3.424766064075002170e-02
3.056080821698081013e-02
3.946141209893551383e-02
4.283990174615625451e-02
-1.793828738713884249e-03
3.396573792493548516e-02
3.925568676358257708e-02
2.493114439586584241e-02
1.600500039740836156e-02
3.016720113837778258e-02
3.719379538955745745e-02
4.243387925546240891e-02
4.768122992325191795e-02
-7.063886009307327601e-03
4.406871333910603039e-02
4.751010420415584939e-02
7.031402858746757696e-03
2.108142972408763929e-02
3.518257735079228371e-02
3.513204305347404632e-02
2.103028449188941787e-02
2.625574603701099144e-02
2.968712414587177870e-02
4.182218803954814573e-02
1.913581311584576158e-02
6.598189973412715847e-02
1.385779386314962489e-02
4.840060003752580386e-02
4.140266743019068579e-02
2.754255311665433983e-02
4.119168463552248804e-02
-8.566562251519665994e-03
1.880108874059749705e-02
1.193171813771000921e-02
1.357292945690536518e-02
4.412671741301157913e-02
4.921848425921293568e-02
3.898322404735828084e-02
3.392851134328945389e-02
5.076133463665542106e-02
3.553840061476788714e-02
2.873232714652245237e-02
2.200027035007614401e-02
1.352965273627547774e-02
3.883675306851944176e-02
3.206066512818433328e-02
3.538477568165489945e-02
3.366167098386784601e-02
6.718353984156030800e-02
5.700500053647269277e-02
3.679223956731565021e-02
4.671211470439216862e-02
3.991953778742845377e-02
4.810828732946600961e-02
2.318553931277836377e-02
1.485932797445552005e-02
3.624232239629419927e-02
5.092871303119927973e-02
1.478474736875023260e-02
6.561355188188765404e-03
3.286638903244155918e-02
3.121745570810158243e-02
1.643367646564165493e-02
2.795145528971303486e-02
3.451760537286985980e-02
2.461945841754157108e-02
1.475252917702353506e-02
3.116180512865842495e-02
7.033445046294027614e-02
2.930687358476735324e-02
2.118504415430028098e-02
2.605142543082722417e-02
9.760134789170444441e-03
6.353910938406977238e-02
4.074418512785278612e-02
1.303084440218039292e-02
6.521267599172731258e-03
5.864669104713510217e-02
6.186875342692477880e-02
5.046906630692631068e-02
5.697699895183113566e-02
4.719995308199168016e-02
3.579192153131335180e-02
2.278875753208176730e-02
3.727740250359998925e-02
9.726752226247126903e-03
2.437002602791845871e-02
5.051335049722360110e-02
4.085303195436912338e-02
3.932459722068180896e-02
1.643651622366460591e-02
3.956823683427579397e-02
5.952144138895634068e-02
4.145874835470397118e-02
2.993258968863191788e-02
8.339342544940063495e-02
7.862150257805480824e-02
6.350376398866139360e-02
6.521897675606189160e-02
1.672827732829169911e-02
9.044870783795207203e-02
6.012722185862784396e-02
5.678200090968432701e-02
2.173203631630779564e-02
4.512637004540862029e-02
3.511459216215264550e-02
6.882228231702706978e-02
3.370582820934288348e-02
4.399217019543736479e-02
6.795003061717250215e-02
1.364562424310207349e-02
-3.427035201722094474e-03
6.877256777284176947e-02
1.898223745076505972e-02
1.022779615721408769e-01
2.611310436204985347e-02
5.591257188740548362e-02
8.422383933554622448e-02
6.519057828792479414e-02
5.661849397989181937e-02
2.488855059924272375e-02
3.562739161189190130e-03
3.948689130703461614e-02
4.870317534278530147e-02
4.531117177163380971e-02
4.006923584820534789e-02
6.403827672597861564e-02
5.701835499372598370e-02
5.360888571447983836e-02
2.580510795360138916e-06
3.173355324540624856e-02
5.442226791118415230e-02
4.903348582479793299e-02
6.056344623715118752e-02
5.509667664835817685e-02
5.721427851631824546e-02
7.851435052220240296e-02
3.851067029341879305e-02
3.871979189944671496e-02
3.700494533009976439e-02
1.763026457354683815e-02
5.911192361649402621e-02
6.143713763391647070e-02
6.974358036950242812e-02
-8.025097504599332937e-03
4.436244177651293280e-02
2.233620846162805151e-02
2.246721498606792447e-02
7.187838542870783609e-02
4.340429417590926930e-02
6.445531980839709629e-02
1.255656478636216732e-02
3.787713571412806152e-02
2.103315221946895457e-03
4.426846858264909396e-02
6.316594725787610595e-03
1.053929184157824384e-02
3.999307715771112381e-02
-8.422538892268531877e-03
2.313261862361728344e-02
2.104904902385513338e-02
3.779442215021062978e-02
3.567961871098505183e-02
4.405011654127127807e-02
5.664341296591957758e-02
3.155953255276044284e-02
4.205554921380309785e-02
3.992324063681852025e-02
2.938572527001787407e-02
4.202555481773341019e-03
2.724845199395019291e-02
2.933994174088913956e-02
2.304362799382102950e-02
4.178827896258851399e-03
8.359012854729678393e-03
2.717330547414486749e-02
2.504995095314343015e-02
1.668387022583895860e-02
4.783001659987743542e-02
2.902144177069497510e-02
2.481737811133768318e-02
1.650553649381853935e-02
8.224033265386407679e-03
6.171504688198313840e-03
3.479134963032056577e-02
-4.077071029807432384e-03
2.028239967665690455e-03
1.633165505108887666e-02
7.308292885100273195e-02
5.081129053921848437e-02
3.856275305248634683e-02
2.228894414753622086e-02
1.818881486516427462e-02
1.615620722422015515e-02
1.608362642091619790e-02
1.612311153370552669e-02
2.625334825811871664e-02
3.241325683691088227e-02
2.843340163254477748e-02
1.019662943886261684e-02
1.635909470996874809e-02
1.639224444045091211e-02
2.469886639038125498e-02
4.951265745488939163e-02
5.381295639740209247e-02
4.358378018860365605e-02
6.244917877884080537e-02
3.134186771782602327e-02
2.513579056145318763e-02
4.413509920693106658e-02
4.215787152589631215e-02
4.651900266231862036e-02
5.514495478327346295e-02
5.105671337683901495e-02
3.841633800902309603e-02
2.996740341460399359e-02
2.156427820331984022e-03
6.678590556056007710e-02
6.269981860810909524e-02
4.120533130263675375e-02
7.832085829801420374e-02
4.366392215279246702e-02
5.035003338108342413e-02
7.689214496294723145e-02
4.184893220325422436e-02
5.738574004098381115e-02
8.834919780194065708e-02
5.536953522051094728e-02
7.095757569412174115e-02
7.330335107022005470e-02
1.268932460927962580e-01
1.137531790248538788e-01
2.681332121858422818e-02
9.630957512625791528e-02
7.183550411356647014e-02
8.327429633888279448e-02
1.015704191876091178e-01
1.380138690847714233e-01
1.111758757523527152e-01
1.023434372621634114e-01
1.072052128838802132e-01
1.188839102631191469e-01
9.170092953768965716e-02
1.425400900019465622e-01
1.198794934268798545e-01
1.548583434499556932e-01
1.178713418303926203e-01
8.815183489513431225e-02
8.614884530450284128e-02
1.519185683866503545e-01
1.149271330379230960e-01
5.883938737284796078e-02
7.325390543638903018e-02
1.043564221798530672e-01
9.046780424374006868e-02
9.556456886351356872e-02
9.356646494645813605e-02
7.465763946232466253e-02
9.908539289553761065e-02
1.213157692558874678e-01
5.358186649613003172e-02
1.320467633156102716e-01
5.892511960679045618e-02
7.884298024560654206e-02
8.411545083405790046e-02
6.207301965587152387e-02
7.230846769314153155e-02
3.754703818754778072e-02
5.530402113179753304e-02
4.022171563589523047e-02
8.297495393216546000e-02
6.035768939082380297e-02
1.762031842758050859e-02
1.760912617048317891e-02
3.015429464513744856e-02
4.790593649710174484e-02
3.793819792157238774e-02
8.876711699183721660e-02
5.087090128016615032e-02
-2.554451353126403756e-02
8.195737854400937661e-02
3.855290258674753251e-02
1.286448779316981886e-02
6.168774126174333960e-02
7.466624021274083367e-02
-5.160647046421525455e-03
6.716543215652280574e-02
2.069207307751095085e-02
-5.184902143088293731e-03
7.817316309849296763e-03
1.823290194790790075e-02
6.521604103647142547e-02
5.225288247839460914e-02
4.191761243642832396e-02
2.620321936944420161e-03
6.575675532737873530e-02
5.510915697299608590e-02
6.807926019527323069e-02
1.100947547510549573e-01
3.676144816906060098e-02
9.468454721508197391e-02
7.890958506740694545e-03
1.316775908155288707e-02
7.906208775383165299e-02
6.597913385241817308e-02
5.812302409857540014e-02
5.543734914592805124e-02
5.012478512380489498e-02
4.478761989989968328e-02
1.052497131916182646e-02
-4.220756223572685872e-02
1.846314560573491040e-02
-1.584049374068679378e-02
7.389105444091782771e-02
2.901203261463492986e-02
4.223768643331198697e-02
4.755587758504478679e-02
7.923328127414498712e-02
3.963699492280095549e-02
8.976010064769865404e-02
4.754017971386335223e-02
1.584851611577457742e-02
1.525692924862707437e-05
1.848177960358312819e-02
1.586906881956589091e-02
5.022210213356986114e-02
2.378593135378654494e-02
4.494846543538723316e-02
-1.326161346168268536e-02
1.332431561987783113e-02
1.869710165423246750e-02
-2.678118286744771842e-02
6.176094345501101368e-02
8.076295003977598808e-02
2.162220840320250997e-02
-2.162358751464539888e-02
6.202928858292058867e-02
8.646063225700852117e-02
9.182498388606115391e-02
5.685806051084055235e-02
1.140190398345769149e-05
8.937636839800372490e-02
1.357883810960269257e-02
4.090600317711443057e-02
2.741407484975995693e-02
5.513374485053382582e-03
1.655673370729805055e-02
-2.766095440092405759e-03
2.781730453548715565e-03
4.740264669232439193e-02
6.442097089689911849e-02
4.214544339834006698e-02
1.121412920689911046e-02
1.209082543849719915e-01
6.467414733280910100e-02
1.153093925039366252e-01
7.595817692958505007e-02
9.000396132363859547e-02
3.101745449244832850e-02
5.621074375948848650e-03
1.125977776321994417e-01
9.300974809700199297e-02
4.225368292436211537e-02
2.252963808419020109e-02
1.699202795100462904e-02
7.375235784064392008e-02
2.274653757489670386e-02
8.005576003688921749e-02
7.169656459341432198e-02
6.909188489094519880e-02
7.226970897719779685e-02
8.731887836376954481e-03
-1.749174907357183700e-02
6.433812403380129163e-02
4.402338647344033323e-02
4.425335585716912851e-02
5.620735829175935172e-02
1.183283722370603690e-02
4.427013432775687984e-02
4.724947651583339542e-02
8.557829121946590456e-02
2.654188822128647485e-02
8.835358994322882464e-02
1.473382943538067286e-02
-8.860648245316515847e-03
-2.955450569507035025e-02
2.373340575420598147e-02
-5.924393374631218429e-03
5.656737003205646042e-02
5.378957369122586846e-02
1.195758145022379586e-02
3.602328915112423813e-02
8.605692841592423536e-06
3.630903259789950571e-02
3.947133285358591509e-02
6.090090217585958365e-02
4.883928788142538613e-02
6.116939569961542256e-02
1.532746611653353595e-02
4.327301399963214695e-02
-1.242878582104730255e-02
6.269643916879227147e-03
-1.381998000562289497e-01
-8.843671560930159437e-02
-8.573397618927008912e-02
-3.512832414930544545e-02
6.102051244928973633e-02
1.033096502952092627e-01
4.338677212172067362e-05
-4.565065791999477207e-02
6.490014420872412988e-03
4.295035447226806108e-02
6.310907805553334082e-02
1.501947696017544021e-01
1.141778846292408195e-01
1.017037337306230665e-02
3.400234553949457034e-02
-5.123067424430991640e-02
1.379727944812657314e-02
5.542740187258073103e-02
6.954607716612636222e-03
4.209287215822341000e-02
-3.556643301459889561e-03
1.062943786063388213e-02
8.941242293916167039e-02
3.970954069923362389e-02
8.707740894152668498e-02
6.208872824498258558e-02
4.414308064288453848e-02
-7.393950723251497582e-03
1.867151435189973868e-02
4.889546416359452641e-02
-7.588357612124639606e-03
-3.808772131776286263e-02
4.219172353247312157e-02
8.888709809316536203e-02
2.035247292577032342e-05
-2.351387847619507143e-02
-2.762338566663797776e-02
-6.349432389546533217e-02
3.201662831460326541e-02
9.669931477301164924e-02
8.525176628436265114e-02
4.907950033299007114e-02
5.765710056650634463e-02
6.227926509208447231e-02
8.355197882553984379e-02
-4.201889138655159200e-02
2.312928686936593041e-05
-2.992129777142374727e-02
2.153273853416510022e-02
2.606540970358419557e-02
-1.305342364613267664e-02
-7.051818337907207745e-02
2.223457393353058323e-02
-8.911401558370586964e-03
4.964299224863220894e-02
8.640741812376109832e-02
2.287598320043391503e-02
9.228225907845165332e-02
-7.450342009165500379e-02
1.415546268056808860e-02
4.735624601529862115e-02
-6.203034379006504284e-02
1.781438808563484133e-01
4.367935637501118434e-02
2.448190091224657777e-02
6.907876041903526776e-02
1.195439586240009816e-01
-1.005171549303339323e-01
1.470376642621581409e-01
1.021988422704939344e-02
1.135548887869111678e-01
9.381854010698086055e-02
5.262545345059515406e-02
-5.230142053576198290e-03
-2.679845571057109382e-02
-8.119907595394873501e-02
-2.194290282692188190e-02
-9.367793281362105096e-02
-1.150426100531315064e-05
7.870190359308230910e-02
1.810759166463678516e-01
-8.011567977798324247e-02
-5.782089169067817364e-02
2.905333610225161248e-02
-5.793861351510367665e-03
1.309765513664390701e-01
9.611921971612247262e-02
5.971838392632596720e-03
-1.350293592930115749e-01
1.178424662772085685e-01
-6.892105243653659508e-02
1.011840556624563903e-01
8.953185837889050813e-02
-6.358686809199562938e-03
1.177201600112823265e-01
1.386627466495782002e-01
6.687834674103353139e-02
8.797772346461309179e-02
2.720197983340505790e-02
-1.730652214915420206e-01
-2.106419982847791000e-02
-1.410968758099035748e-02
8.587205244507985225e-02
-2.882360691740855699e-02
7.310773592973253410e-02
1.132284329118557307e-04
-1.513843201288377072e-02
6.074891018954847038e-02
7.600919870445903108e-03
3.894530018494810064e-02
1.735288219313153857e-01
3.958039266242800724e-02
2.070997094315525644e-01
1.200786636509494354e-01
-1.045639898502597198e-01
5.080812232643694925e-05
9.776493838237577949e-02
-9.008258654291968759e-02
-1.334419131950288495e-01
-1.692030581214078733e-01
1.020295517063043722e-01
-1.115220080897096760e-01
5.202396954922786781e-02
4.381045885886965946e-02
4.436505286010157534e-02
8.868329706119107078e-03
9.008157052107026996e-02
9.306355080768585059e-03
1.378084524039973613e-01
1.296573351490939163e-01
4.695031766330468037e-02
-9.459334153337539686e-02
1.626205123507668826e-01
4.804625198021467841e-02
6.834059969849365368e-02
1.082692564772996802e-01
-1.691657015576512046e-01
-2.015217196477434372e-02
-2.860946234499023855e-01
2.545332469391031194e-01
-1.030789831404203827e-02
2.032933504849470385e-01
-9.695181503366955000e-02
-1.931106678342912886e-01
-1.855195625281313987e-01
5.576199789882493874e-02
-8.965247400087897334e-02
1.325852659185418336e-01
1.343204287860376711e-01
1.521208819158099135e-01
-1.487825940308556971e-01
-4.670202159481595672e-02
1.630561742955697613e-01
2.960475289170931279e-01
2.629869521401089205e-01
1.704916107031274330e-01
7.348918888853843423e-02
-1.147540934124949356e-04
-1.638643205242806267e-01
5.088654884519418914e-02
-5.190107461316468412e-02
-2.096153361560394723e-01
-2.618348927891749750e-02
-1.073222411763525286e-01
-8.135290288449278928e-02
5.538544734706979389e-02
3.115056717519668061e-01
1.250391489999587713e-01
-9.808964422909886849e-02
-1.415516886813046327e-01
1.382875695369856466e-04
4.763498420419929325e-01
2.489790775883092000e-01
-1.480342197624376632e-01
8.997405016657490651e-02
1.816916397333438460e-01
-2.563702377670980526e-01
1.865845053760716299e-01
-1.433111379095899085e-01
1.273788306072152487e-01
-1.134821671300061396e-01
-4.208116089642912061e-01
1.523285463265007522e-01
-2.014515069711394768e-01
2.601535111936492117e-01
3.413049590018733120e-02
-1.743340384122837525e-02
1.941837883545333432e-01
-1.046548759715599936e-01
-5.433183683413926601e-02
7.276885632981966445e-02
4.315510639579885899e-01
1.881554407765944625e-01
-3.136032438798294075e-01
-2.727107336266179627e-01
4.141820259473761312e-01
3.477327028084029603e-01
1.042917777677429131e-01
1.240945374313169730e-01
3.269708776933645811e-01
2.394662876129800000e-01
-2.846253324759326353e-01
3.461025280125182846e-01
3.221731724473029246e-01
6.757552399436932145e-02
7.274860118460427794e-01
7.202482007529483754e-01
3.893636673026177331e-01
-2.720291727194825149e-01
-2.291715198081598903e-01
-1.039363985156921272e-01
3.423602502719109708e-01
1.631612666777155496e-01
-1.922454346680970982e-01
-7.488189015098977164e-01
3.015257420491933571e-01
-2.536945546196506251e-01
3.966313683716407579e-01
1.713601670115996733e-01
1.460253180033430354e-01
6.030778670818177645e-01
2.767712602897017815e-01
-8.373968772106190617e-01
-5.378329812425363121e-01
5.667699207302487885e-01
1.202001168336695569e+00
3.337865705702366403e-01
2.015090484743705945e-01
6.726429098587388689e-02
7.358621799991582613e-01
-8.898283838506292343e-01
3.740838158021440873e-02
5.922686514048537409e-01
7.866507832979662274e-01
6.688927792696151009e-01
4.761124351345412675e-01
-2.807846838666486766e-01
1.144133159829818114e+00
7.001000144212521370e-01
-5.251242574356168591e-01
-1.024499950748126498e+00
1.295846600446863839e-01
-4.925819501962117597e-01
7.880624801007134472e-01
-4.604411170412311266e-02
-3.306029199095941729e-01
-9.482295751364725467e-01
5.937087489067724988e-01
1.158710606870822613e+00
7.148284071673217666e-01
-3.065930460491893550e-01
5.162822826098985990e-02
5.473062762000564796e-02
1.451753794014591259e+00
7.270255945481565174e-01
-8.707246775361732194e-01
-5.971800828151189178e-01
4.126908211387038672e-01
2.372019370328736377e-03
-1.979334559839201601e-03
-1.323929471414146963e+00
-6.205748093484639849e-01
1.200778305860046968e+00
1.187734820028387484e+00
1.388043623521178827e+00
6.790914900798464826e-01
-1.455258701644329689e-01
3.618813973874484557e-01
1.000913034014704106e+00
1.397408625339086274e+00
-1.080567015088369732e-03
-5.895781986576750233e-01
2.022220120915507735e+00
-2.242809328141432523e+00
-8.901515680371124839e-02
-3.189236830854920157e+00
8.469758241517956199e-01
2.740731571121353571e+00
-3.554508878798246396e+00
2.389446958358228290e+00
1.590762043635557399e+00
1.024697965848830439e+00
-2.190486321949602078e-01
-2.396004343518528756e+00
-1.978744579253835401e+00
2.691867459395439255e+00
4.900202662543589938e+00
3.609984634095885436e+00
4.345149577368708549e+00
-1.570703693016252567e+00
-1.583315192682463346e+00
-2.614236429722051613e-01
5.345940975992972355e+00
9.277426274626691116e-01
-3.186111585907156041e+00
7.807870751447715252e-02
-1.478471633772900362e-01
-1.692140027300190308e+00
-3.001960821539669810e-01
-1.766821618683771078e+00
-4.479005041146439048e+00
-6.349610900874424146e+00
-1.800540835222729674e+00
0.000000000000000000e+00
-3.694169002030343596e-01
5.169131086785248463e+00
-1.427659151066842602e+00
-1.711897504072894816e-01
2.157043365024988724e+00
-1.391844958106654984e+00
7.805753686177853146e-01
2.619687714219829822e+00
-2.031456605283107619e-01
-2.107819611172901286e+00
3.285247371581049070e+00
5.288754391987721348e+00
-1.108348965896481353e+00
-2.120979673633178297e+00
4.664478449197335230e+00
1.781033800296976333e+00
1.589026856484841543e+00
4.838767361715971306e-03
3.204589880699804993e+00
-5.285850969100168051e+00
-8.043096746908235950e-01
-2.097029674647250985e+00
1.180573074836313019e+00
2.985846077021350742e-01
-4.282859644735647286e+00
-9.326976920208043254e-01
-1.365585149339177518e+00
1.661564498632962072e+00
-6.545718004603654494e-01
-8.593865454329517206e+00
2.158454974497961754e+00
1.527852945008115881e+01
-1.094799068765439198e+00
3.922041562960578265e+00
9.901974952257289075e+00
-6.464570785435775235e+00
-3.254392545810085746e+00
2.031724526279881715e+01
7.262969134363199686e+00
-2.874939772397508086e+00
3.623727357291675499e+00
4.122970702480966310e+00
6.347587812110257133e+00
5.245485768455964148e-01
8.518899271701370068e+00
8.178359914192801838e+00
1.010764948783380035e+01
-5.902736115893397972e+00
2.327782814791256527e+01
-4.698372668387098550e+00
4.109994870583491888e+00
4.024106405511091111e+00
-5.534576126369390447e-01
-6.420017427988228276e-01
2.757940393401073109e+00
9.058251061332216025e+00
-1.887797199601798592e+00
-1.118877485976139141e+01
1.003542508061707572e+01
3.624582356689100671e+00
-8.996765715391909168e+00
3.574691282535952297e+01
2.292054673864429404e+01
1.969561539055188604e+01
2.110957988187272605e+01
1.086729860019850280e+00
2.445849726421960302e-01
1.216511849614275320e+01
2.230695298668472049e+00
1.587267328105025044e+01
2.772336497679899203e+00
-1.513447401438523876e+01
-8.709672179868336528e+00
-3.721682106940811696e+00
2.494731848296148691e+00
2.273583498029296024e+01
5.034077080267056026e+00
-7.527402827118153894e+00
3.634219674380189957e+01
-2.752241029669855621e+01
-4.329367113087621988e+01
-6.294570589483436507e+00
6.430561169340316852e+00
-6.623562951016170430e+00
1.035089197016466400e+01
1.717144095077967947e+01
7.856028645181685199e+00
5.476049608541274871e+00
-9.803042118100491198e-01
-1.374572849356858661e+01
-1.797674774939965658e+01
2.649742388389758219e+01
1.527721448808755333e+01
5.811002009196609031e+00
8.597453347752285424e+00
-5.341465937321840940e+00
1.348324626871831988e+01
-4.605110099130802048e+00
-2.453574261076016949e+00
2.479394654088013628e+00
-1.010145138467940207e+01
-3.113654931170702866e+01
-4.599358497460099926e+01
3.132473811484156556e+01
3.512001141787300895e+01
2.723655329616455489e+01
7.396309238670985664e+00
-1.011844116868795673e+01
1.588981622538724103e+01
2.603436954015809235e+01
-1.132876477106180424e+01
9.999828993061836258e+00
2.233046965127163386e+00
4.843969561433678450e+01
3.055406404362952699e+01
2.940945938807616500e+01
1.828925616509789265e+01
2.853345284818212590e+01
3.233287224398916493e+01
4.033783000603649782e+01
2.168171279555863862e+01
-4.427188248836729123e+00
-1.216239595138276508e+00
-1.540059738675229717e+01
-1.937315848410628760e+01
-3.080565281403709932e+01
-3.799359045433728710e+01
-3.419623818048749087e+01
-2.270885951207293019e+01
1.473737435919088767e+01
-5.031952760545620684e+00
-6.078418223965220690e+00
-1.782917034445063464e+01
6.406500867046065473e+00
1.494008520224383219e+01
1.903841824891014722e+00
6.723864498759674291e+00
3.165944454027484412e+01
1.670046325454202929e+01
1.020718282971622415e+01
1.797964243229314718e+01
1.571222728990916551e+01
-3.284862737670009381e+01
-9.675155523711559624e+00
4.235931467040106924e+01
-1.610873525183382782e+01
2.192519264000716728e+00
-1.703542736660304158e+01
-3.193609198294902640e+00
-6.033753437101928796e+00
5.539923651742556387e+01
-1.090614731403608495e+01
1.032261565215989885e+00
-7.583782833780217558e+00
-2.550232003630249267e+01
1.195948349990528214e+01
1.746104986389889646e+01
1.438085306987902356e+01
1.201179986717876957e+01
-3.234417308065848040e+00
2.052474210668574628e+01
3.941235316425971025e+00
-2.684446499110713091e+01
2.803407303820998564e+01
4.417815623814222903e+01
-1.154927795619788711e+01
-1.812398407708645820e+01
-7.308908068036749084e-01
1.052085855374341072e+01
2.684702500837181915e+01
3.189409264570809199e+01
6.827505683815695647e+01
6.688860078226751682e+01
2.318088180393279529e+01
3.321585713128953454e+00
-5.935845370603816562e+00
2.731397389740382664e+01
1.100465356915818725e-02
2.998373949122898896e+00
-4.527935810809796124e-01
1.605661714285236386e+01
4.347643918970367594e+01
3.612081684278894045e+01
6.345647496201800664e+01
5.014879041976287866e+00
4.902039406852085790e+01
-8.882499461302057142e+00
3.143152668882389733e+01
8.851611288094860086e+00
2.891142432383116745e+00
-3.547979548240771663e+01
4.215845715812855588e+01
-2.683340516254741459e+01
-9.198347757158845894e+00
2.237698018845695103e+01
7.890059000223556218e+00
-1.937772534508129851e+01
-5.382666841108362021e+00
2.401094054580475756e+01
-2.943556180576627312e+01
3.420555082565014970e+01
2.046410564465718007e+00
-2.128791645559739720e+01
-8.081760359400659510e+00
-3.168004258222357805e+01
2.426113458924261934e+01
-3.063907471883310407e+01
9.798687390023049559e+00
9.788839539007030410e+00
-2.017188049938637562e+01
3.928431438196538750e+01
-6.464724626888784798e+00
2.663125670887781382e+01
4.470111416722534159e+01
-6.706834385644445895e+00
-1.898973778961098802e+01
1.866450354985895643e+01
9.994466980932710243e+00
2.011723426753342991e+01
2.086784807054618085e+01
-1.250537403455379248e+01
2.767067251060205280e+01
6.308250627850212311e+01
-6.010423437790182533e+01
