# Supplementary material for: Elevated concentrations cause upright alpha-synuclein conformation at lipid interfaces
Source: Nat Commun. 2023 Sep 18;14:5731. doi: 10.1038/s41467-023-39843-1 (PMC10507035; doi:10.1038/s41467-023-39843-1)
Supplement: Supplementary file 3 — Source Data [file 41467_2023_39843_MOESM3_ESM.zip › Source Data file/FigureS13/A/aS-DPPG_50uM-reproduction-NoFiltration_SSP.txt]

-2.056495466262324268e+00
5.036388293435027030e+00
1.084696153307345234e+01
-6.181262529041323006e+00
-1.435857027236953964e+00
-1.656439742209042665e+00
-1.844349981711330910e+00
-3.540267580450038309e+00
-5.806447499121105693e-01
-1.276757477835734012e+00
3.222125619961876186e+00
2.332433637131515525e+00
-4.919705921283106242e-01
5.853172542357271135e-01
-1.135259577479259319e+00
-1.079022013101613719e+00
4.916128360626424332e+00
3.366579218889600433e+00
-1.068495660165244887e+00
-1.043045534619360559e+00
-6.400081446287355647e-01
-3.338882534301595317e+00
4.901519046363463694e+00
1.370331037108186711e+00
-3.268357272481348108e+00
1.015378496884542070e+00
-7.998754491956651695e-04
1.590404638947475968e+00
5.231145378343811103e-01
-2.981875551436996119e+00
-1.849134006219571136e+00
-8.320894034956044516e-01
-2.755826595067970342e+00
2.187669447626119368e+00
2.021514305274510370e+00
-5.025244036874719766e-01
-2.940855308500572307e-01
2.657633085471249323e+00
-3.924281798208165029e+00
4.745071149063988941e-02
-7.183863097759674021e-02
-2.981735633891527737e+00
-8.689799516085341402e-01
-1.227593139327489036e+00
4.045147741346868386e-01
5.675075173487132973e-01
-1.921539219420509870e+00
1.998614610763521204e+00
-4.541137021494370263e-01
1.599302731974135527e+00
2.182135758625909361e+00
-1.789015875737488104e+00
7.186990594827138423e-01
-3.107875983567206513e-01
-2.493977456770780421e+00
-1.580197291890060418e+00
-3.358753408291538012e+00
-1.845308169447521074e+00
1.881673048702058315e+00
1.897704302631272766e+00
1.250658531409363450e+00
-3.261144869447527572e+00
-2.017263591851674864e-01
-2.003801168553562384e+00
6.497670469288797657e-01
-3.137073494938826812e+00
-4.340229897892683653e+00
-8.602595224762187298e-01
-2.291810915276563332e+00
-1.227548325209115720e+00
-3.301844102874656350e+00
-3.092683152401077273e-01
-1.903135105472963939e+00
1.549759276965779087e+00
1.841286623588164861e+00
3.714267277980873860e-01
-5.680792726737450282e-01
-1.224140580849741200e+00
2.148421815951767844e+00
-3.438515519972197843e-01
4.586734097120284681e-01
-1.419534713832350858e+00
2.668274536371340933e+00
1.191594852341181371e-01
-7.272967793143033655e-01
1.733248650421951087e+00
-1.313880417990902716e+00
1.605523590362452513e+00
-1.165895303530024352e+00
-1.413770301195373502e+00
-1.698584676579569575e+00
-1.564600073982462147e+00
-1.465763516168035130e+00
2.604514592158878372e+00
3.267527309878591191e-01
-3.098568121317275548e+00
7.051075313312309412e-01
3.552739307938694302e-01
2.118425089957767682e+00
-4.357006877206114903e-01
-1.708048445954355898e+00
-1.907851738837263333e+00
-2.423302720987390302e+00
1.806106101444850287e+00
1.355645092361059456e+00
7.689126284198124495e-01
4.409149955621343708e-01
8.959353971415268125e-01
-1.804723997472841956e+00
1.275580119229668741e+00
-1.411883746884570856e+00
6.321168288651346501e-02
-1.361483753640212679e+00
1.098860802610467147e+00
-1.104296387054512163e+00
-1.064804612471302647e+00
3.193673302606246933e-01
1.632259363723233270e-01
-1.221804888165502367e+00
-2.307522677101987885e+00
4.615018189351565159e-01
1.026773411689889226e+00
2.342532631618189087e-01
9.845868246054426676e-01
-1.282826149715706188e-01
4.532807567511888958e-01
2.455959117694116733e-01
-2.215915873728503960e-01
-2.214910630539287106e-01
1.483722017099609602e-01
-7.108646836358569754e-01
-2.122676542103781316e-01
5.167419554629998357e-01
-1.169358736421392680e-01
-1.570577272026988158e+00
-6.405085181382482729e-01
-1.857071425990079461e-01
7.267587031246397489e-01
-4.130482905620200262e-02
-4.315302103886824170e-02
-1.260010067589638849e+00
4.224278269955110132e-01
4.106343731538250608e-01
2.326786843155306261e-01
3.381155711227366578e-01
-6.864984091984625003e-01
5.280198031184267782e-01
1.677088433979808668e-01
9.493125122896968193e-01
-1.205310634614580545e+00
3.327104232022353170e-01
4.334469670731890822e-01
-6.273350423872311454e-01
3.800198992430482425e-01
6.370327663183302791e-01
1.038336645982418149e+00
1.068376193684654196e-01
-5.890171659028253792e-01
-3.458551999063689264e-01
1.663430425592153650e-01
2.060292213559812846e-01
-4.380621266062658670e-01
4.983973275513719492e-01
-8.948867441936986244e-01
2.551824579459082559e-02
-3.027632092214438964e-01
1.442671934036446613e-01
1.609065098866002408e-01
-1.715987087738641281e-01
2.148944763414703252e-01
-3.269587940141890914e-01
4.924052809184394364e-01
3.891427739226145377e-01
1.671024930235493269e-02
-1.751180602906004802e-01
1.629012438613102742e-01
5.662793506604241189e-01
1.506862952055555704e-01
-2.621307771417812071e-02
-1.239789705218921761e-01
4.425793586525570977e-01
-1.555004111195110450e-01
2.562920406926100236e-01
3.401761345759037325e-01
1.341625909131863859e-01
7.055687508922636741e-01
-2.215422487869274926e-01
-6.141819061869400187e-01
3.676082714980814514e-01
2.402896033339553625e-03
-4.248448894351566224e-02
3.030474234715874737e-01
-3.982227764041034179e-01
-2.399815524414425361e-01
-1.982684834513283589e-01
3.163701267678721285e-01
5.902091820300852526e-02
1.735731637009399475e-02
1.334000836175831817e-01
1.433638776105692902e-01
2.421862646034808331e-01
-1.001606739224324277e-01
-5.156173187628371180e-02
-3.651248289541551562e-01
-4.553659907586638522e-01
6.372079192528959379e-02
-5.290329650971711262e-01
2.093706405907911142e-02
-1.508309252328640104e-01
1.264163408236581021e-01
1.462167903619072118e-01
9.094733763933075810e-02
-8.939698407616732123e-02
3.158740539962737737e-01
-3.382836431512144526e-01
9.997262688428272537e-02
-4.051604348482673590e-01
-1.351479045097485621e-01
2.817556036218465398e-01
1.144690130424294155e-01
7.860385506567698494e-03
-3.392800163070956998e-01
4.876300108633724872e-01
3.201781497789396025e-01
-1.876760977719875156e-01
-2.477581308822033590e-01
-4.836185701303817308e-01
1.839987406752388588e-02
-9.058451319130489399e-02
2.633780688876031228e-01
2.074193850940858064e-01
-1.255642984093413017e-01
-2.501315853708531087e-02
3.429475556480566789e-01
-2.117551072836863432e-02
-1.223630362119524778e-01
-1.014564081117202698e-01
9.010350903760763752e-02
1.242228850825549125e-01
2.676313686224112698e-01
4.858536231012863804e-01
2.577384219834348844e-01
1.409642719563441171e-01
5.688416086532899207e-01
7.180548644823529780e-02
1.160457390589071242e-01
3.776738441770430832e-01
-2.097768844865124382e-01
-2.255867463122870897e-01
1.895759947374544840e-01
-1.894576297078761074e-01
1.357529530672478002e-01
3.364130793625024762e-01
-1.158339776099958085e-01
-1.479523088065193004e-01
1.598156854475108173e-03
1.341260736340863235e-01
-1.491836629717765983e-02
-2.619966942064259549e-02
2.687448083804071519e-01
1.923413569206502416e-01
1.482305549019695412e-01
-1.106590847633453917e-01
7.687149822963516843e-02
1.840775389143296109e-02
-7.136831150033917659e-02
2.348383083492922019e-01
3.236561097252979580e-01
-2.352107277865389812e-01
3.451280863247067066e-01
1.324021375953307947e-02
-3.856713033783217698e-02
5.939452666590550045e-01
-1.001375007242094189e-01
-1.296821575625041190e-01
-4.897534274267653989e-03
-5.334997989287926234e-02
1.614629681907311098e-01
3.823119267764404222e-02
4.314701823953289161e-01
3.384880200284725027e-01
1.266227915244114433e-01
6.462062640979583661e-02
3.542968453961971020e-01
-1.338818633881482256e-01
1.680680209673260372e-01
-2.026460021761710209e-02
-1.249951883300861044e-01
2.097947964873789206e-01
1.430801083528524531e-01
3.019277984276539512e-02
-1.088285086696000603e-01
-5.304370972567463288e-02
-1.853471001018087289e-02
1.918366733739407526e-01
-1.184696530905224657e-02
-1.313493986768851998e-02
3.688500167018155668e-02
1.717415698363414511e-01
4.109214353174838602e-02
4.807315352393595059e-02
-2.309454951239937534e-02
3.233097994998005986e-01
1.075271681828566389e-01
-1.638200764955541214e-03
8.361113708326360638e-02
-4.696865764983281649e-02
8.605866879824146387e-02
4.280221644752565391e-01
-5.989371082768910753e-02
1.882012598566200623e-01
1.847936381570285114e-01
2.800578657866540921e-01
5.228751181596320852e-02
1.052708328195225002e-01
-1.019067244752892565e-01
1.259892941601394034e-01
7.930280140794596089e-02
-3.352496465728031783e-02
1.316633492207945066e-01
8.338930874596620427e-03
1.194038169120459625e-01
-2.103796506874535399e-01
-1.383926636925079945e-01
9.694413169372642636e-02
1.340902926265188366e-01
1.684934134115835536e-01
6.804452966354710558e-03
-1.396953480044474394e-01
1.267928335405367202e-01
-9.350618940956508668e-03
-2.999866094469064159e-02
-1.356617737493116121e-02
-5.091887622344760944e-02
3.264554108197411653e-01
1.335613331565193573e-01
-1.940091206200575125e-01
1.596035085107678497e-01
1.863512622930661999e-01
2.292102246334928872e-01
2.343044558020967172e-01
2.728193152418704193e-01
4.680905032421528444e-02
2.543179750392917660e-01
2.179760366286374318e-01
1.267675115379686135e-01
1.140375874128833900e-01
-1.370996675648090968e-01
2.770540522787308044e-02
1.142403342524409560e-01
8.823945763682014554e-02
1.356382754104799859e-01
4.858511809700773870e-02
1.865091262074996259e-01
1.550920262469218935e-01
2.215170105590676120e-01
1.602167506726872304e-01
1.971281925748264441e-01
3.301458559751600796e-02
2.055211191514414726e-01
7.717101391341137095e-02
1.221023741051682349e-01
9.058525194178615458e-02
-2.424574903029700496e-02
-6.629915568124462866e-02
2.598432934567854735e-01
1.601613440901467345e-01
1.126194310913931906e-01
1.037048994423716286e-01
5.669147143226598712e-02
1.410807164204468389e-01
1.723083635182671713e-01
-6.544839507815347623e-02
2.440351815800556601e-02
1.151921597565867539e-01
1.981637932226903154e-01
-5.302154636855180986e-02
1.022998097240108012e-01
1.227074514163925129e-01
3.828396166644906177e-03
8.367503078302669650e-02
4.707867586879163624e-02
1.359476200613685959e-01
1.578771757248840224e-01
1.417229092293600390e-01
2.015882007543503759e-02
4.081694272483418762e-02
1.283883957047205759e-01
7.482939639842133006e-02
6.149941741966762077e-02
8.739171666990368237e-02
1.210281968327078933e-01
5.835590758353002838e-02
1.053234887020650240e-01
5.412696705376546236e-02
1.406208465118734818e-01
1.244494246685122658e-02
1.235856710556168941e-01
1.235099956510975622e-01
1.402526724932205981e-01
6.712550879963577466e-02
5.502704047843685886e-02
1.228568303116774479e-01
7.640086698668850651e-02
1.974769003787588129e-01
8.388367842644516015e-02
1.251853971656013420e-01
1.086318491074209636e-01
1.060285888313354380e-01
9.986954891987193106e-02
1.650418414871576145e-01
1.261723955585684065e-01
1.405168758149455410e-01
2.090276255198835198e-01
6.409296049643117832e-02
1.664949923749321492e-01
5.318324915254379198e-02
7.666243564481532713e-02
1.588542000650651209e-01
3.588923679280466711e-02
4.712736768880982502e-02
7.292771366034700442e-02
1.471655864451014151e-01
1.036577086084395777e-01
7.362054127906882128e-02
1.129292289352060580e-01
8.236807476202601119e-02
9.994878622745033414e-02
1.545203441803838507e-01
1.511132322434639019e-01
8.431047679091961677e-02
1.049704901751855601e-01
1.097354371542356571e-01
7.581500571266734656e-02
1.137317400461629602e-01
1.359158156596844136e-01
4.593933251283903452e-02
1.413866657058607257e-01
1.015533753171111164e-01
1.161037734961444384e-01
1.066052296166532659e-01
7.643385751351104707e-02
3.522599090917414438e-02
9.202189879460201394e-02
1.072867993493932248e-01
1.263651634707916582e-01
7.332261000802826889e-02
1.048950920313260482e-01
7.890238182642528297e-02
8.742612469073633708e-02
7.674728698149685391e-02
1.241326246979666398e-01
1.198183081629428381e-01
7.689728273254702040e-02
7.072564208746207060e-02
1.579745119174946477e-01
1.022814247021653217e-01
4.968151630168824578e-02
8.851815908519998499e-02
1.221222150832325243e-01
1.468606660677683473e-01
6.147046144356499431e-02
4.454432175616571121e-02
8.734481624537332456e-02
7.612593893340779960e-02
4.170942220730371186e-02
5.553139726400888043e-02
7.722003279796402220e-02
5.200517307841206333e-02
6.042777176494491809e-02
7.417187586080997708e-02
5.974614031717536550e-02
5.625497851592241305e-02
1.085880766599823105e-01
8.847572855138780001e-02
9.805253087494117392e-02
9.540835858826017535e-02
7.297956628448389049e-02
1.015166180465062740e-01
8.693081394825462327e-02
7.729408276971155844e-02
1.058483573657195143e-01
1.025001506159350650e-01
9.839443058858809987e-02
1.790010592239983309e-02
3.752527635088740571e-02
1.238725652173289921e-01
7.747943021085769433e-02
6.891631024200832456e-02
8.796631516365667480e-02
5.293588446998215291e-02
8.600770508208145648e-02
1.089453275975669488e-01
5.468264783766788734e-02
6.759866151646914956e-02
9.191924167212368879e-02
1.020995561330760720e-01
5.290151107285520626e-02
6.099394754490186643e-02
2.270345139703654896e-02
1.026374557110022873e-01
8.436422116059442977e-02
8.461682667934593283e-02
2.786901083217363170e-02
5.875706211194063611e-02
6.101621299923597197e-02
1.256665825855072804e-01
9.278162405960112269e-02
7.632183925489519072e-02
1.172071747104925371e-01
6.227426996240358059e-02
6.931295977707538358e-02
9.831468197077314342e-02
7.867951796527238029e-02
9.732089864180515359e-02
6.394117880618582772e-02
1.103460973868137657e-01
7.923091287433801921e-02
9.377325450289901443e-02
1.052744239067561483e-01
9.544894555718205775e-02
5.168910725957779478e-02
9.475513584560581182e-02
1.053203858553451167e-01
7.315752077904325024e-02
8.987204554960551151e-02
7.935909865544683861e-02
8.362688859307662592e-02
5.312202215331964655e-02
9.698183279491938424e-02
1.058994204423124447e-01
9.412468955618848165e-02
7.651866598371256933e-02
9.125587139517028767e-02
7.474539933859566943e-02
6.133297546835222991e-02
9.675308119245731864e-02
1.227575288028434491e-01
1.005126670572592529e-01
8.422641581900919272e-02
9.881207822510097716e-02
6.288856033151170311e-02
8.097435183561324523e-02
8.955951554324735608e-02
8.010774452437448290e-02
8.301607335213170846e-02
5.241267010245284630e-02
1.022152612558685919e-01
9.928480308945607236e-02
8.302016025046105030e-02
1.105844411106896158e-01
9.574250832848263393e-02
8.861005897469589887e-02
6.306151902385566388e-02
1.046733380937318880e-01
8.276783878548528428e-02
1.106982186042068800e-01
8.702586672166259807e-02
8.642082777084375556e-02
6.918515441298170310e-02
4.763166374005234349e-02
1.155027362827757975e-01
9.120968640529682203e-02
1.005379469079662469e-01
9.155093072987414982e-02
7.287585207030400358e-02
1.223749157015755068e-01
1.064782291919618568e-01
1.018403876068863512e-01
9.551193050788418792e-02
7.653869646079417000e-02
7.321330037453599449e-02
8.059588111798374199e-02
1.051526873794427497e-01
1.189820966103952854e-01
9.998069948296689491e-02
8.494093609550854018e-02
8.171123993961523779e-02
9.174740348577904714e-02
9.813384276033387810e-02
7.168538447597770646e-02
1.050074050510251544e-01
9.221107046499577020e-02
1.090639930490105297e-01
8.720825035418834636e-02
1.106911160165306857e-01
9.323291307524819715e-02
8.727675814504111396e-02
1.092938155046154908e-01
9.642401321741923825e-02
9.637492447735181156e-02
1.416705976781998944e-01
1.061999630945735240e-01
9.674240659925283092e-02
1.051581162012027310e-01
8.795337393522088820e-02
1.066433125491802053e-01
9.340145283751495608e-02
6.241233859176222032e-02
9.239713338486858774e-02
8.910829998733155177e-02
1.126929851089312623e-01
9.945230239979470366e-02
7.887866483107579263e-02
7.767060469760661556e-02
7.427778159472639419e-02
9.282767468355300478e-02
9.831300079403976211e-02
7.678067915294374546e-02
1.097711710793983636e-01
1.468583435104305335e-01
1.090402779708157660e-01
1.023138636919851546e-01
1.400118848640418689e-01
1.315447241063332773e-01
1.051461215382944320e-01
1.006925215413011498e-01
1.028614218429706600e-01
1.085755705982794778e-01
1.010449065192036422e-01
1.026184266168948811e-01
8.073690119347284866e-02
8.399849717521518100e-02
1.006198894985106396e-01
1.052028955975060909e-01
9.064936046980000273e-02
1.357737669584970774e-01
9.204680996328444553e-02
7.865663940494392603e-02
1.248496886071931572e-01
8.916190535973128606e-02
1.160089416849432870e-01
1.213727882890485721e-01
1.106643914767227593e-01
1.024605439255179551e-01
1.111900058219165432e-01
1.284987738133165913e-01
1.050626275944485377e-01
1.178552555150166464e-01
9.168540872855375501e-02
1.016371620878796650e-01
1.187434841758095994e-01
9.778139952051476125e-02
8.714863041124906728e-02
1.015392868616531441e-01
1.068683017036766159e-01
7.877050981924250961e-02
9.944017691238081491e-02
1.263249324614352798e-01
1.109055022129965956e-01
8.882585223088594606e-02
1.248700521917560508e-01
1.159133963417786767e-01
1.122760579877880027e-01
9.777306669126119287e-02
1.217938796202053947e-01
1.233375441000297695e-01
1.070141528335758208e-01
1.214543183694395401e-01
1.068735295386516321e-01
1.143015735054696697e-01
1.127065452654453653e-01
9.503962584802744251e-02
1.006384288108743696e-01
1.147539282815881467e-01
1.089858604186553920e-01
1.009064062600438100e-01
1.099830841497111411e-01
9.646732167306065753e-02
1.041311718149356830e-01
1.122720423298120690e-01
1.053106629602472699e-01
1.267587677365876464e-01
1.254834580886240170e-01
1.037004229331836974e-01
1.215351941756232096e-01
1.047453001170953607e-01
1.141375531209065930e-01
1.135579512442427136e-01
1.237623948966973947e-01
1.161883031875431405e-01
9.540609273746297747e-02
1.045942766251803518e-01
1.095985819391863819e-01
1.249456457870876114e-01
8.724404987621367513e-02
1.177064081319642158e-01
1.104031781272258456e-01
1.040217593897336951e-01
1.249965293198919136e-01
1.143123692541001685e-01
1.301662439794002701e-01
1.105067574731650459e-01
9.640338052882985176e-02
8.671079703838840969e-02
1.198487912296326285e-01
1.190106074011126058e-01
1.030199870374609722e-01
1.269159956754676577e-01
1.108971478782556641e-01
9.609689972324526874e-02
1.130683566798994510e-01
1.288648900823460564e-01
1.058608085183389697e-01
1.446886313287452652e-01
1.274635704302942985e-01
1.164114985146895709e-01
1.195073934594154119e-01
1.285729790100385017e-01
1.086608203461426753e-01
1.322699997822473217e-01
1.162996034318949656e-01
1.015924776200316099e-01
1.157779241013562332e-01
1.194850146755404019e-01
1.282044229637263055e-01
1.300496306843710592e-01
1.559373897968991396e-01
1.303706064771727458e-01
1.355240175068812281e-01
1.435429129563066952e-01
1.422065084165063664e-01
1.446579114283883527e-01
1.373303339918291177e-01
1.287837463046202502e-01
1.358895716913787188e-01
1.224093481288836133e-01
1.349673827600014753e-01
1.277087408721660766e-01
1.136964071984487706e-01
1.301486631147953654e-01
1.491572917939244514e-01
1.355333623726092951e-01
1.271339502905203256e-01
1.492762755848686396e-01
1.320703509823854538e-01
1.504958055564971919e-01
1.455335872170040734e-01
1.547963947334979606e-01
1.457319803380280332e-01
1.672882480860789778e-01
1.557879882020078155e-01
1.779487146595835345e-01
1.462772846986561681e-01
1.517108659070166565e-01
1.434964890646161229e-01
1.653629927951503209e-01
1.637735715365042644e-01
1.661791593342752948e-01
1.695529836657985734e-01
2.007056894758443566e-01
1.703420481554833443e-01
1.740051684100804574e-01
1.910812646029546036e-01
1.867622246204647674e-01
1.875532356555698887e-01
2.147175371811071987e-01
1.935089054732083980e-01
1.794380433564466137e-01
1.902335536585867126e-01
2.023712836201740917e-01
2.186343865284664234e-01
1.938631142889076786e-01
2.172694869464677214e-01
2.301907953714322497e-01
2.547088517612141612e-01
2.505706355740029978e-01
2.537276550218367510e-01
2.338413410412128468e-01
2.605536862258238107e-01
2.407744299198817939e-01
2.588106114219639320e-01
2.633315344473935449e-01
2.457988929882998219e-01
2.753258163529752056e-01
2.723557584827432376e-01
2.893632923619716690e-01
2.758971989082442122e-01
2.950838961494812729e-01
2.975334768493064774e-01
2.744610762569174578e-01
3.078501984113180545e-01
3.056019478221561614e-01
3.213977967388603751e-01
2.983340993865307156e-01
2.953307171773818518e-01
3.047475352106644997e-01
3.101884876056313356e-01
2.963158402376145917e-01
2.893312032383962840e-01
2.994138148797159671e-01
3.044158857775062788e-01
2.766366143160483015e-01
2.715937847776297431e-01
2.581303944946518603e-01
2.675460102780939931e-01
2.397181661529824981e-01
2.708408748613087558e-01
2.491062028669994988e-01
2.355944097734104237e-01
2.158898990395512196e-01
2.126010638030626509e-01
2.151986445031855988e-01
2.126937148355933227e-01
2.214422546115580592e-01
1.925047943979447673e-01
1.754632637720112964e-01
1.671510668484531281e-01
1.456019344455542763e-01
1.640568461561910663e-01
1.671019302294209918e-01
1.504081037104089413e-01
1.536528933195417945e-01
1.591938487463248897e-01
1.190665092910248024e-01
1.472384232947719640e-01
1.351893742329361436e-01
1.492180636799481375e-01
1.180428476769680574e-01
8.150638706597257421e-02
8.413605750986050125e-02
9.023309414765949554e-02
1.071916244293243115e-01
1.146283249105874980e-01
8.924624078966679475e-02
1.141979120001516967e-01
8.390632222288674225e-02
8.715191486141345145e-02
9.075236508694267679e-02
8.405421489810491198e-02
9.455144051744111822e-02
4.537714141559255621e-02
7.201705969994162682e-02
5.508076320333728931e-02
5.810416861977508313e-02
5.762081676754646914e-02
5.552286412177413061e-02
6.197638885768032291e-02
4.155693733209847585e-02
6.226291645504530847e-02
4.017975557300234452e-02
4.270625492099307946e-02
5.389428029073984466e-02
2.966120535740112557e-02
5.751096657733815315e-02
3.809162207683084583e-02
4.468137034292030824e-02
5.322363276299278689e-02
4.950839257850393749e-02
4.537129583867566263e-02
3.311785534003797160e-02
5.228160435841950476e-02
3.499074089567675433e-02
3.769655484037306298e-02
4.570323503404771087e-02
2.780805949461464741e-02
2.199155326246380812e-02
5.341055722535753558e-02
4.995183068621333183e-02
4.115964889595957049e-02
3.307402788358504431e-02
7.524820282255073600e-02
4.884180854756184353e-02
5.795261623084888708e-02
9.057062382838566850e-02
7.182909954387070584e-02
9.246937764938814586e-02
9.598180677860330967e-02
9.115162580717438290e-02
1.246908441655526778e-01
1.150704005738143881e-01
1.512219874204858705e-01
1.282610329156932683e-01
1.317885159142929696e-01
1.434952959861005573e-01
1.582736643830044421e-01
1.808037321659396734e-01
2.180646547768422538e-01
2.172206338871518760e-01
2.395956208571226043e-01
2.532355894808434038e-01
2.580706221719038518e-01
2.891791228385428569e-01
2.831726318629620986e-01
3.027335858464196838e-01
3.338492860414323804e-01
3.762300712674255254e-01
3.944902604654721978e-01
4.320682114188097445e-01
4.425101435151885254e-01
4.464415366696947718e-01
4.845404791538445166e-01
5.303845473378808739e-01
5.531333123117213590e-01
5.907284809651224267e-01
6.613404169349147432e-01
6.602126639908384442e-01
7.235165506546721303e-01
7.326963102254694382e-01
7.286297601556557257e-01
7.878047408306827482e-01
8.074826250432564079e-01
8.431900370075992024e-01
8.527930182902669909e-01
8.868139638647667411e-01
9.159770391835364567e-01
8.965265417466098397e-01
9.505073793453853170e-01
9.828099107284156144e-01
9.548647484599184221e-01
9.931741477498909898e-01
1.000000000000000000e+00
9.719583522009489496e-01
9.818405330736557080e-01
9.788809069244311933e-01
9.906128938689824359e-01
9.800899838848162737e-01
9.658981680897914535e-01
9.120847753072660602e-01
8.937003742192544120e-01
8.433232925368364663e-01
8.745608370162473166e-01
8.816441160819756817e-01
8.297821884447454943e-01
8.264181297057141551e-01
7.872842836483391338e-01
7.704924318341520584e-01
7.464344591603102597e-01
6.789356296174295924e-01
7.204915111047508480e-01
6.694038275385696402e-01
6.170393834800280697e-01
5.958361784040878684e-01
5.919493390871876093e-01
5.374944783482300537e-01
4.889394880710751790e-01
4.965394868856029542e-01
4.555284739145767925e-01
3.877055567351411214e-01
3.977922236813977719e-01
3.782446154569062968e-01
3.680005022047553309e-01
3.262532451013607226e-01
3.402940646420585247e-01
2.471312074397499225e-01
2.777590574241899368e-01
2.715856758119251091e-01
2.422349614439220922e-01
2.418455494818755880e-01
2.612298103141933447e-01
1.806980463832987271e-01
1.867359498562960740e-01
1.834339065280065073e-01
1.894729870607250455e-01
1.861940690728800529e-01
1.325454646112776413e-01
1.321897179701476965e-01
1.160326838526648391e-01
1.089634627712524895e-01
1.567915758101285639e-01
1.233806344687601170e-01
6.474773627018531874e-02
1.379852263662869061e-01
8.550170130487490250e-02
6.626246799809300259e-02
7.141713279983930018e-02
9.877536321156260568e-02
5.252144602744244356e-02
1.046473976178090848e-01
9.845592445512307833e-02
1.088868977602790028e-01
6.533050006127565090e-02
2.050303579660329653e-02
3.172920948406866143e-02
8.489931953707297030e-02
3.075817185202590898e-02
3.003133578385036237e-02
9.481401326449159783e-02
5.937816707311138059e-02
3.583648240432119048e-02
5.112912298249661786e-02
6.841772982622970622e-02
6.556197609416267169e-02
5.596490521828587777e-02
8.005331265620151127e-02
6.268586209292123512e-02
4.604317806157228604e-02
3.980790007206290448e-02
6.238816048384523971e-02
4.920582881833163169e-02
2.564299256227527135e-02
2.485786740539194101e-02
6.373809303050760600e-02
1.334745876522858664e-02
1.990585892046786015e-02
5.911256614726988212e-02
4.717687336256218278e-02
3.298201410545940904e-02
3.654045409062216948e-02
-7.361119528104977452e-03
1.419867453601620158e-02
4.004405576024096247e-02
-6.378270311367944569e-03
1.251232048015192035e-02
5.691671776691317047e-02
5.262753597072223483e-02
1.759989647236500504e-02
1.859181043473653178e-02
4.615149252309443811e-02
-5.126740108326779261e-03
5.650048211096329182e-02
6.661771326983530195e-02
8.167623417388120144e-02
3.147471820889100047e-02
5.798203777955959759e-02
2.324300306493368076e-03
6.795331223827684453e-02
9.734276541466592436e-02
8.862959244177726070e-02
9.027110996525962439e-02
7.400151249449349322e-02
1.068945367504506999e-01
8.613078724786371598e-02
9.717530551579760256e-02
9.508311953484090140e-02
6.192167094089401358e-02
9.558822899281957386e-02
1.069517036543879696e-01
1.329011222754050703e-01
8.684363075222376049e-02
1.162345764949161697e-01
1.459771820395854847e-01
1.247850300729329565e-01
1.260951875972023406e-01
1.439588516361629822e-01
1.171739670438512182e-01
1.425640651761173605e-01
1.424817985097738549e-01
1.342248205267237426e-01
1.576810628535941505e-01
1.456353467466427187e-01
1.506261566795668860e-01
1.726230234623324922e-01
1.497349049732164539e-01
1.662763896477921777e-01
1.400083587597815427e-01
1.465982029777908591e-01
1.603191720381327290e-01
1.648346116559183117e-01
1.119868909218164066e-01
1.244516673924226935e-01
1.368497319020670622e-01
1.319281622968262180e-01
1.654229848050442764e-01
1.650223074531808609e-01
1.892945906622376384e-01
1.551446339668225705e-01
1.559982576355685990e-01
1.340454094775519189e-01
1.346374939459523412e-01
1.851607105120614827e-01
1.418527987708798066e-01
1.666235926571610626e-01
1.683934579908614171e-01
2.050696375470296429e-01
1.971537294399690610e-01
2.393572408803770479e-01
2.058098188523515837e-01
2.296891193361865202e-01
1.757428488638545505e-01
2.237568109499503410e-01
2.371154221535755335e-01
1.771523137837068551e-01
2.136452164476330962e-01
2.147882807574029163e-01
1.926581665825059242e-01
1.812384360279973572e-01
2.000753864903652424e-01
1.919098773762326349e-01
2.395478031934847596e-01
1.724036381085469749e-01
1.761454639466773497e-01
1.929969894259648266e-01
2.495008139006350267e-01
2.567138714006617084e-01
2.064542442731965022e-01
2.235053502538683901e-01
2.517531575171350622e-01
2.323571709261738338e-01
2.238516755241886369e-01
2.121360961198917039e-01
2.633510337615609931e-01
2.838397201470516662e-01
2.332569999757896084e-01
2.429005618160905433e-01
3.063098410872368005e-01
2.816598427262781423e-01
2.532153401302847384e-01
2.702501461082625345e-01
2.429124518366025109e-01
2.923199361950220565e-01
3.623152464432152220e-01
1.999783864901715225e-01
2.105046427759426908e-01
2.485896531401688148e-01
2.774210441468742960e-01
2.721280688638820777e-01
2.114029274750347243e-01
2.368248943874830537e-01
2.309695750564210726e-01
2.399704809407940953e-01
3.171179530202052899e-01
2.246107049815436740e-01
3.502485096275441689e-01
3.579829229135290669e-01
2.828853632996228828e-01
2.879140982561575468e-01
2.859911181318382511e-01
2.914077147162042469e-01
3.456757699235230019e-01
3.082656257805921896e-01
2.995123104798667613e-01
3.372598459922253045e-01
3.655097553695362267e-01
2.529092204780354347e-01
2.586615404180566125e-01
3.116213825729721165e-01
3.767094066038154110e-01
2.412966931190890230e-01
3.055023438323339335e-01
2.981068340819471030e-01
3.327853129636326179e-01
3.270384763743666712e-01
3.989483903950686305e-01
3.409021383951152950e-01
3.070448662297871056e-01
2.687052085726138739e-01
3.450931195632820359e-01
2.699195035858085179e-01
2.873552418757022164e-01
3.099244402504985896e-01
4.155345514509902749e-01
3.295270396096023902e-01
3.827567003177459459e-01
4.455420328633665217e-01
2.829834713964434756e-01
3.426996478737501239e-01
3.371906785580562893e-01
2.999130532448429642e-01
3.427159135640127641e-01
3.681278733208706577e-01
3.647385757678579532e-01
4.455553042761342120e-01
4.091866376721760012e-01
4.071094521958898982e-01
5.031866252962839958e-01
3.868493193430944110e-01
3.188486916392157533e-01
4.260216941020550929e-01
3.950082929819629385e-01
4.959173839042573251e-01
3.994759530641845968e-01
4.495274728233980555e-01
5.009422933201078676e-01
5.545042145819297774e-01
4.432565086276747390e-01
5.920821206847434182e-01
6.361592228558844431e-01
5.905338568790886589e-01
6.204321054502683896e-01
5.033817677234102561e-01
5.063078030272853969e-01
4.946934746358087054e-01
5.266830180071322420e-01
5.634880808104110184e-01
5.051342821555327989e-01
5.648495868578286006e-01
5.338284632741276958e-01
5.752618124644118813e-01
5.659824658491598992e-01
5.358889134406331634e-01
5.112570714388334769e-01
5.863889434980065207e-01
7.336547088863052402e-01
4.897265061123114993e-01
6.522394584661033168e-01
5.297568372220863298e-01
6.504066094524698638e-01
4.968123062481537566e-01
5.142416542177656869e-01
7.266328549311305007e-01
5.662837701947118774e-01
4.886655978199792583e-01
5.569742869288309972e-01
4.918740807810159099e-01
6.174050807486568537e-01
5.851870557616825064e-01
6.647085099745080328e-01
6.034030601185790266e-01
6.300881825367634637e-01
6.658659389093273262e-01
4.647202348573201136e-01
4.247644234954753295e-01
6.398087387063535747e-01
6.221080402618666128e-01
5.399823885624248643e-01
5.822783346002470273e-01
4.202150792495154552e-01
5.624003182146235513e-01
7.339602066891409704e-01
6.142755287687894361e-01
5.080968851974926315e-01
1.929080071107896477e-01
6.509851330048652684e-01
8.235418039486857023e-01
4.186947414405599033e-01
5.121025263996744625e-01
5.521636610960193314e-01
5.816036262672489299e-01
3.135233292363756030e-01
5.022930509519146769e-01
4.676611313569709050e-01
3.465225253715500942e-01
4.147424649265072927e-01
2.431769448371595144e-01
4.813075898534592278e-01
3.103591663783025201e-01
3.237785354384272174e-01
5.228728990405382415e-01
3.686781676899342219e-01
4.257205040145264352e-01
3.379220213059598854e-01
1.547625640818072745e-01
4.146519979197803019e-01
2.624431991347482285e-01
3.354207925254406586e-01
4.370872953274128059e-01
4.688641361792444395e-01
1.598265403339936552e-01
2.240811948154666500e-01
-3.324088638774927440e-02
2.852820874756160641e-01
7.817581498533836271e-02
2.580315921714418925e-01
3.670716011066615381e-01
2.049105573516316059e-01
1.837864675111494928e-01
3.290016694881340853e-01
4.107400068764066048e-01
5.024752899357587399e-01
2.179798218772435459e-01
2.149780109218963897e-01
3.430317224445268431e-01
2.333574165540254208e-01
4.921727372789010957e-01
-9.421790157835743806e-02
2.985870663488233712e-01
2.697685327004927802e-01
1.125552274430413335e-01
6.389387540056881143e-01
6.210712495633742558e-02
3.414612752004813068e-01
3.804803437851394521e-01
1.806494749248895026e-01
6.783614294505480036e-01
1.078002809151202002e-01
6.636740573994899250e-01
4.835269317754269935e-01
8.879766605914698463e-01
1.801308320802458007e-01
4.141499901451140692e-02
9.561159402208314895e-02
2.025993537087495411e-01
-3.216712235628057526e-01
-1.100435203428365427e-01
4.712427581038712843e-01
4.890567496114512913e-01
3.401705396289669281e-01
-1.547002567426748187e-01
-4.460245888704759687e-01
4.504611769516366215e-01
2.160136990186055095e-01
1.865754662179047452e-01
-2.250359575787627964e-01
-5.117636386454075259e-01
4.841928960955353967e-01
3.015241991151829115e-01
-2.270711936854200308e-01
-4.890757101099164617e-01
-5.363490836562576636e-01
2.772524176670144169e-01
5.579810840634358282e-01
1.927089234165370590e-01
-2.486235746503028254e-01
4.770514620449082255e-01
4.587645115872578117e-02
-5.907860471776664735e-01
-1.635591515784612648e-01
2.657573583130683481e-01
-3.865123906593045944e-01
6.897382238214722072e-02
-3.462098538628775590e-01
-1.441488689116788180e+00
-4.486331832755194315e-01
-1.348418224312113167e-01
-5.589115039825195419e-01
-1.997678149777946388e-01
-8.502599696895558612e-01
6.052572055494680470e-01
7.961040561079225641e-01
3.774730536094582645e-01
3.909339184937469791e-01
-5.514032595732980546e-01
-1.206960385850269768e-01
1.195339625229412617e+00
-6.756472142541680714e-01
-1.528522893509602687e+00
-1.140708371212041522e-01
6.626720049451351180e-02
-7.131397000868407166e-03
8.928193514535799347e-01
5.018966596327363305e-01
4.339868137658244307e-01
8.220655923229518436e-01
6.169839210638313753e-01
8.597910667432899778e-01
-1.288810152434857637e+00
-5.710136640394609664e-01
-2.936535486754809909e-01
-3.467416934961836672e-01
-8.867381442581086237e-02
-9.070144483074273900e-01
-3.930269051752701692e-01
-3.504095431872842337e-01
-2.259703398587807333e-01
-8.099257672099208216e-02
-5.937242442243187424e-02
-3.805099077866465063e-01
-3.672681666832628977e-01
-2.560646382391892351e-01
1.714275274386018788e+00
-5.021917345659179244e-01
-5.823335999956108511e-01
4.266559520677514206e-01
-5.623216976335136952e-01
-8.700734266125720318e-01
1.953140814109783019e+00
-2.160643062999795916e+00
1.136826504832436635e+00
-1.757246123649038871e+00
1.057464278932252588e+00
-1.441631945398899939e+00
-1.179420427120902337e+00
-6.424213258067712484e-01
3.341964811394977919e-01
3.084623431428956675e+00
3.821642322401535008e+00
-4.220664464587656761e-01
-1.545321760868122896e+00
-9.168683676923445880e-01
1.594982276918324615e+00
-2.846581695808171997e+00
-1.637045823646444964e-01
-2.549120702651257897e+00
6.416018881048723976e-01
4.763222409649834788e+00
-2.782251626167252523e-01
-1.940210924651147639e+00
-2.705479127137413897e+00
2.380091091401619063e-01
-3.775182276179606666e-01
-1.478692739245916377e+00
2.158017514096449985e-01
-1.315272315515860546e+00
-2.532637630481485047e+00
1.225530709774027560e+00
-4.461837411994312497e+00
-1.468604979190261339e+00
-4.164695305742112552e+00
-3.776842618458073897e+00
-4.363686200302918095e-01
3.292513145145485876e+00
5.078546578807352496e+00
-1.116005853119422520e-01
8.694364037515056598e-01
1.101877546017171250e+00
7.176514857677479320e+00
1.237351163142194510e+00
3.678805468025709846e-01
-4.856380183905654846e+00
4.884433492058936288e+00
-4.148894495759385848e+00
-3.380812454718935101e+00
3.455581075819173509e-01
-1.615016864558178167e+00
7.085565415383642929e+00
2.612257810955787019e+00
1.046307920608804132e+01
6.341293866042936322e+00
-1.490434657826482878e+00
-4.401069872150702444e+00
-1.672940524500684134e+01
6.934583872082068723e+00
-1.293375576787729742e+00
5.417724497636003278e+00
3.381212125040735650e+00
-3.852328829028405899e+00
-8.143737970455209307e+00
4.285865007687948314e+00
5.916977295854495722e+00
-7.731785996788826942e-01
1.774788299410744674e+00
-8.934931445295909214e+00
6.277445799531236936e+00
-1.401485776188247989e+00
-1.918637038921970461e+00
9.019633669421676103e+00
-5.789500963343418682e+00
-9.405848094180974117e-01
8.248751449705916672e-01
-2.161406375854365347e+00
-5.933836326424333230e+00
-4.708286810457774640e-01
-6.041179897264493448e+00
1.302983189456061019e+01
-1.401525578725572529e+01
1.234569715415307556e+01
6.228756262140476174e+00
-9.480326128725517165e+00
-1.178203510568023749e+00
4.128206878092472998e+00
5.896006769543840953e+00
8.171201794114070438e+00
-2.306619775538719708e+01
7.331186363190323796e+00
-1.148695003903193168e+01
3.823815458478341700e+00
-9.583939655529103430e-01
-7.069754891720603229e-01
1.475135131297387403e+01
-1.101731554170324934e+01
2.124965711239410027e+01
-8.163469594746542768e+00
1.409521354364845713e+01
1.280630365105308854e+01
1.070168747019224398e+01
-1.393026492403539685e+01
-3.831438857805599341e+00
5.911513443288197500e+00
-1.910879674607424761e+01
4.164757288272003422e+00
2.477103058675520231e+01
-8.376432003328410758e+00
1.017836791215449388e+01
-2.187677266250235508e+00
-1.389210768080806169e+01
-1.911892474051351698e+01
-1.443161260112395183e+01
-1.176616816276809807e+00
3.092672120321820017e+01
-1.689370534807585855e+01
-1.386435070250515156e-01
-8.614254250573797123e+00
-1.358933031999296048e+01
8.096498121619546851e+00
3.221325308407091370e+01
2.914969955670525525e+00
-1.524060165186588911e+01
1.053459446458151305e+01
3.417502763455676273e+00
-1.238807782992106432e+01
-3.500494149406794264e+01
-1.688724494790668729e+01
-1.801167006857995290e+01
-1.547361273955010574e+01
-1.421411898778148242e+01
2.555207602607336881e+01
1.397911977560447561e+01
2.167034102058012479e+01
2.083794160117529604e+00
3.600638206791185070e+00
1.587329962687824114e+00
-1.115961761923219875e+01
-1.434464124099224769e+01
4.462280253285663356e+00
2.738978473065758124e+01
-9.120912187902694868e+00
-1.011214464804964841e+01
-3.717854170752337239e+01
-2.407001888233013176e+01
1.163161894264769636e+01
-3.046690025549927405e+00
-6.975590576475821258e+00
-3.744973769474810421e+00
2.562253432068314041e+01
2.390969260841675847e+01
4.049775142736480404e+01
-1.585729539404210797e+00
-4.558768907699239037e+00
-5.966056979276746830e+01
-2.577947507451179732e+00
-2.606828142321169750e+01
-1.884427121001742700e+00
-5.696355181586598704e+00
1.981570942039801153e+01
-1.142297745096228390e+01
-2.273554777824811168e+01
-2.665975834082165097e+00
-1.211826736557298645e+01
2.781055621595778149e+01
-1.913030148268827091e+01
8.474366321969025506e+00
-1.581723395050604530e+01
-1.956765378007215972e+01
-5.817746921860553755e+00
-1.139761053104763988e+01
1.119583537665647732e+01
2.156069352360655245e+01
-3.835668904386064071e+01
-2.268268890923272352e+01
-2.994837953118119511e+00
1.659654841426008787e+01
1.831795060494147975e+01
-2.234215759497427900e+00
2.525876214226380512e+01
1.777991215802479763e+00
-2.474279673535463431e+01
-4.350470920854213053e-01
2.725461012799388527e+01
8.852009058585973422e-01
4.695060616161849332e+00
4.369634672496342631e+01
1.838548022182365926e+01
1.504385686626980423e+01
-1.209160238171695134e+01
-1.935807255550917461e+01
-8.642938484632407992e+00
1.178450032210538012e+01
-1.127796688358662180e+01
2.268836568803130049e+01
-2.417777999362854047e+01
-1.161121478634803950e+01
9.112093487137743253e+00
4.023162599854494914e+01
7.276168373511378018e-01
1.519446770274926095e+01
1.282041288911961985e+01
-9.266937953738756395e-01
-3.346831130889042782e+01
-1.830693682075796502e+01
2.910483185482540591e+00
-2.872402163053453705e+01
1.319429521962547724e+01
9.048390356387324696e-01
2.537160205105539390e+01
-8.632061248230687767e+00
-1.045278937814019926e+01
-5.699716938165239277e+00
-2.046417114773920787e+01
1.517972396986811567e+01
-9.704708720617807316e+00
3.161044778145094014e+01
-4.986542515104721573e+00
-2.542428106370337559e+01
-2.501012295595559110e+01
2.215342391422831625e+01
-2.499539165516745953e+01
-1.944124374080634965e+01
1.072849550916654060e+01
3.142934346201211326e+01
2.192243239789719578e+00
-2.728775035326766840e+01
-4.434840287874113329e-01
-1.403277500924968502e+00
-1.751837749439820868e+01
1.318691066211357743e+01
6.317175676050688082e+00
8.093945275921166527e+00
5.356896902696615825e+01
6.656945640821656518e+00
-2.891254260612819493e+01
3.219030519622284459e+01
7.931774488243830135e+00
-1.936485160470412126e+01
3.295885838742567842e+01
-2.850722866495106533e+00
-3.762743487742549320e+01
-1.761301639053510337e+00
-6.139695841426748757e+01
-1.847869941254212378e+01
9.244941352040772387e+00
-2.203725748314138422e-01
1.247812286706962759e+00
3.202203743295029881e+01
-5.442567894006867135e+00
1.488263992962084892e+01
2.076093666430258722e+01
2.380023974568721101e+01
2.282197749056179603e+01
-2.069622985633611023e+01
