# Supplementary material for: Elevated concentrations cause upright alpha-synuclein conformation at lipid interfaces
Source: Nat Commun. 2023 Sep 18;14:5731. doi: 10.1038/s41467-023-39843-1 (PMC10507035; doi:10.1038/s41467-023-39843-1)
Supplement: Supplementary file 3 — Source Data [file 41467_2023_39843_MOESM3_ESM.zip › Source Data file/FigureS13/A/aS-DPPG_50uM-reproduction-NoFiltration_PSP.txt]

-2.805381299442735621e+00
1.757068898384623878e-01
4.721684793437114891e+00
-3.811632710752198783e+00
1.152561309473447704e+00
4.205289099460320479e+00
1.916622188636527335e+00
9.280214003999741834e+00
-2.317325038848417229e+00
6.337891643326129198e+00
4.498538714453209408e+00
8.945245309834402025e-01
9.405449153676167739e+00
3.779481766881125360e+00
-4.040398379170240695e+00
4.872955932227283959e+00
-2.509517886310904000e+00
8.017152739904961911e-02
-3.874204400559001282e+00
2.845813019260199361e+00
3.138499164590040635e+00
-2.326341881362322894e+00
-4.718664368808387799e+00
6.151794496991558781e+00
2.846398093865649681e+00
3.632891050822545376e-02
4.328592938995692307e+00
-4.124911872919264866e+00
-8.168969044713615402e-01
-1.179886278804251276e+01
-1.530027032110391794e+01
-7.568515729998073205e-01
6.519355127951497186e-01
9.722810864233819572e-01
4.688159017499325287e+00
4.142495013058791753e-01
-1.796197221526667720e+00
1.072779745013636488e+00
-6.578645788715615339e+00
4.390420228718372453e-01
4.674598153511467791e-01
5.053200217714223896e+00
-8.267282790267141968e-01
1.806701994164852332e+00
3.378270933289897027e+00
-2.688440424461268741e+00
8.389510149622083635e-01
-8.865176948209634311e-01
-4.298107118636003143e+00
-1.358094546713552564e+00
1.952462724206298184e+00
7.995240311935839506e-01
8.136440344706965533e+00
9.960266453430413058e-01
4.525343819998355777e+00
-4.646160604987288334e-01
-5.941414894572435657e+00
-3.087984695183647155e+00
-9.267621666363782262e-01
5.929173501114155531e-01
8.019410983832676365e+00
-1.277072974003145456e+00
2.483923153867601652e+00
4.650463770213177916e+00
-2.123683925775324166e+00
-3.683799902719174124e+00
2.966883356641873082e+00
-2.516705721269029805e+00
4.900120823878179266e+00
-1.189181562071275122e+00
6.554613880982403107e-02
-2.355812190918546989e-01
-2.083057887179972312e+00
-8.595170245014320531e-02
5.365633042856703394e-01
-1.271230497271202298e+00
4.916180211850705639e+00
-1.707934612790673379e+00
-3.375055174974398997e-01
-8.681163200759760556e-01
-4.990073131876963330e+00
1.679353794704103287e+00
-3.574148922719504462e+00
-4.725067491587777169e-01
2.107531228542547375e+00
4.130699126330332760e+00
2.517699292187715265e+00
4.165823241513986197e+00
-9.605513130196245697e-02
2.323147164803097464e+00
1.948515703008274258e+00
-5.718516228193941231e+00
5.442570836725915129e+00
2.748500643417041367e+00
5.707677895138896673e+00
6.590773685979844920e+00
4.000072132038566153e+00
-3.194768609369225687e-01
1.607732084191879907e-01
1.517438119273584185e+00
1.862044404929258379e+00
1.476196756571379831e+00
-2.241281447549316463e-01
1.731573971873169526e+00
-2.278606588528820642e-01
-4.926423619287992328e-01
-8.334344495211064574e-01
2.314640458407629386e-01
-5.960559422135787155e-01
-2.818449061139914669e+00
-1.541762672635209053e-01
1.910715271440553531e+00
-1.063030403158987891e+00
-9.582263139370231775e-01
8.115978344602429173e-01
-2.656734166516449003e-01
2.708386039781079280e+00
7.673154125527750224e-01
3.687423186297786426e+00
3.381538933771345290e-01
-5.853028099264548922e-01
5.210679451924582484e-01
-9.960562065874670745e-01
3.338800207236918283e+00
-5.788718339217306941e-01
-2.007012679439615088e-01
-2.308628780193497487e+00
-2.514244338350290153e+00
-9.225163273333735203e-01
6.360828959130826465e-02
4.198800942694434823e+00
1.905303593436991960e+00
1.274150011273676331e+00
-1.137762261648295192e+00
2.944960021160809571e-01
3.068197754073729855e-01
-6.775923940455315098e-01
1.585657568450208998e+00
1.888415683099708753e+00
2.042891802996919637e+00
1.229455043916026113e+00
-3.723333660072160045e-01
1.205327485561449086e+00
-7.254681981219328613e-01
9.095415831115583050e-02
4.355990450497417843e-01
1.766882009826154842e+00
8.591726041914081735e-01
4.079340164385777262e-02
1.215070611968118275e+00
3.067530860940386739e-01
1.572178019609260735e+00
-6.327772450678265104e-01
4.561399644686017218e-01
-1.923779800661775674e-01
5.211592602742893821e-01
-9.987291934015700423e-02
-7.012491588132866438e-01
-9.427450315554145588e-01
5.848380046791477049e-01
1.358167605537112799e-01
-1.111962718006754613e+00
2.381252173323279153e-01
-4.544516780765070485e-01
2.067832099180828831e-03
-4.921848146649531741e-01
-2.727485420104849845e-01
5.031209994410553721e-01
2.680310358878338350e-01
-3.043589928605341388e-01
-2.641296790437155373e-01
4.320040920996723322e-01
1.095740270083741807e-01
8.208171334091870497e-01
-1.020956249731982610e-02
8.315914060016744991e-02
4.325515724170089088e-02
-3.368421058934475409e-01
7.298682142311353482e-01
-4.170382799496673565e-01
7.648544867899017552e-01
2.562371253023327800e-01
3.968757017233533468e-01
2.320937392493241380e-01
5.367928087209802301e-01
1.668507531293406954e-01
1.250914250076628376e+00
-8.129550814479123699e-02
2.222492366274688991e-01
1.059346439603412682e+00
-7.723332401210106779e-01
2.028203470894574256e-01
-7.242796049199436148e-02
6.270531326190892374e-01
4.890713905772767767e-01
-9.331261893419032782e-01
1.208498842236594012e-01
-5.868696813292361564e-02
-1.956822614709733676e-01
-6.640081981014889917e-04
7.706655569427826036e-01
-5.169361070863251820e-03
-4.883690736297002233e-01
-2.098682423256065799e-01
4.170955191301461418e-01
-5.152168026748819157e-02
9.538215447696143379e-01
3.539600825806716311e-01
5.242047122411789273e-01
-2.118167443815199835e-01
6.095421288140742688e-02
2.218504019527029469e-01
3.416195043020340272e-01
2.512248638063493966e-01
-2.397117514504470415e-01
-5.221467416235937575e-01
2.285315352784355880e-01
-3.015531696637727688e-01
3.845317521377127901e-01
-6.476061304697504628e-01
3.488549637512000645e-01
3.483656497265308349e-02
8.132124224541151802e-01
5.033983830879175392e-02
-7.036102982131436923e-01
2.152739735815929201e-01
2.374662190579276966e-01
-2.755706485539010098e-01
3.019610710857636993e-01
3.715788098895518865e-01
-4.065441132010198522e-01
5.061293933919781551e-01
1.756564419172328417e-01
-3.878876146032733674e-02
3.218204932435009269e-01
1.208589318004117501e-02
2.404111173926404554e-01
-1.749120134327029064e-01
4.135805860901872744e-01
-9.450193707383473807e-02
4.784404924652678470e-02
1.166300367959667739e+00
-3.266447710846989150e-01
-1.325536641866064680e-01
-4.859192366054515544e-01
3.525392544740685863e-01
7.203636557114720951e-01
1.503016231982129691e-01
-7.014263457754575937e-01
2.335882450032311652e-02
-3.441427536964763306e-02
-1.276249673402586327e-01
7.011865789878479749e-02
4.506033835841373736e-01
-2.239269621595695314e-01
-7.086890927354650982e-01
-1.153208348336003525e-01
-5.448309158016261255e-01
3.689356400992176988e-01
-5.070343212957664214e-01
6.669660041505487413e-01
-5.984191536442402537e-01
1.504390206665238428e-01
7.418193452417617961e-02
-1.961430289128420212e-01
2.415275443891702900e-01
-3.829334348437987146e-01
-1.668334969274626600e-01
3.331508729680016101e-01
5.771694201816025827e-02
-1.174650012656751341e-01
-3.334080878533066672e-01
-4.026087762800795722e-01
-2.465685940734414217e-01
1.581727253887807716e-01
-2.710718994831792239e-01
5.396547367610625701e-01
1.802076678538891696e-01
-4.772629708777836877e-01
9.568710362213200815e-02
-1.869083714304118141e-02
-2.436373391947010969e-02
-9.035591306961976432e-02
-6.585656111207725816e-02
4.273279927268020528e-01
6.835139636587608813e-02
4.985593620780099378e-01
-3.352578480951441398e-01
-7.681505852754644259e-02
-5.406803971219651533e-03
1.797960835837425220e-01
1.110758090632369827e-01
-2.873425923588395769e-01
-3.661993654810558746e-02
-2.428544875410230952e-02
2.406006930916458897e-01
-9.322917149499961031e-03
-1.006672876769549446e-01
5.869189697927478244e-01
-5.379979316957930746e-02
2.326114513184922850e-01
-4.584345422008059834e-01
-3.492811689348430115e-01
-5.978869739685469670e-02
6.480361891473267466e-01
1.294557583659710076e-01
4.780755000661308929e-02
7.254185483968486614e-02
-1.186657982012016554e-01
2.188400757153807497e-01
-8.287584654430159292e-02
1.898586085359295350e-02
5.297977794005755969e-01
1.803703982593999888e-01
3.382921311235737027e-01
5.571502742180403089e-01
2.020999451136384906e-01
1.777522674668079727e-01
4.689453905978606119e-01
1.257322687320200361e-01
1.893662245855471660e-01
4.707426782623541639e-02
-7.992274453074449392e-02
2.945089426229124951e-01
1.236801781520386334e-01
-5.235401485582293762e-02
-9.804040476830545858e-02
1.455373635728957060e-01
7.083176411341694789e-02
7.229455600699072337e-02
3.588685712157553831e-01
-2.463074789065528361e-02
2.069449668732597503e-01
1.663010195193288521e-01
4.324918538472497659e-02
3.553011620272804056e-03
9.740739887111332651e-02
-2.568414018930587628e-01
1.017512266943821353e-01
1.954660627283543728e-01
-4.888795887143115859e-02
-5.918573249032712397e-02
1.089031979994978111e-01
-9.618097530555630437e-02
-1.853880525356749187e-02
2.322694022978513129e-01
1.728158909635131926e-02
6.340672745050358883e-02
3.495755628012842120e-02
-4.153539405426284054e-02
3.227399136516760358e-01
-1.811993436841785599e-01
-1.602508083845850528e-01
4.720345794840324904e-02
-1.808638277204327738e-01
4.035371708806934771e-02
-6.575159030002913907e-03
-4.674790906891216485e-02
1.778642763791894454e-01
3.898807912613846960e-02
-8.842315845707121591e-02
3.896209086962616058e-02
-2.435489800479265776e-01
-2.873425771156241926e-02
2.025554509304529859e-04
2.151380298656106749e-01
-6.405237362747681629e-02
-2.511873569256307536e-04
-3.349280846494812752e-02
-1.070928584300095358e-03
-1.073880496854231897e-01
-2.622634668555993628e-02
1.074682784029191845e-01
-2.538121533659292162e-01
-1.157214168238616114e-01
4.147313902976591804e-02
-2.991034640258437641e-02
-4.329435896337489875e-02
2.998548781744214339e-02
2.368812949402733514e-01
-2.208250427394329862e-01
-5.112255309748649917e-02
5.335201287089647026e-02
1.388465988091706557e-02
-3.880906202951013573e-02
1.782189618688136135e-01
4.932748030037202580e-02
-3.640599355306187168e-02
-2.478847089327548825e-02
-7.287666083944890905e-02
7.436869553081215667e-02
1.770496737937146403e-01
7.103942038491344035e-02
2.048226413777091970e-02
3.685420790562074045e-04
6.912298313404673100e-02
2.477615615899259882e-01
1.105789645031245716e-01
-1.297550072489904666e-03
4.379384028555505237e-02
1.083115177251661176e-01
2.414630791977455480e-03
9.330934257937588405e-02
-9.938026094002046576e-03
1.102409722751316878e-01
1.618769755021959578e-01
7.022167810191898285e-02
-1.211880163125222121e-01
9.628605768494655215e-02
-5.584070104827278808e-03
1.061635463773557136e-01
1.121836670151810100e-01
1.510084967131209988e-01
-1.575862917336362246e-01
-8.256821311235058858e-02
-1.108391005449169825e-01
-1.783011401649369984e-02
3.628983386564544472e-02
1.508615771493750923e-01
5.989869488661198754e-02
-1.045897639538184883e-02
4.306157170800936629e-02
-7.374725047227723845e-03
6.878032214620059814e-02
2.336622626646632853e-02
-3.297409224636635439e-02
1.330138330049447822e-02
1.952349568373305116e-02
-7.285442531542379863e-02
6.352464392653961456e-02
-1.808244961683381450e-03
-1.037436260246353201e-02
4.016230060788961859e-02
-8.553109618666154823e-02
-1.938926013473968519e-04
6.017867251676864426e-02
9.038747720029709221e-02
8.116365216445829700e-02
-2.163877711556694283e-02
5.516401489058029954e-04
5.186665427220212704e-02
-4.989519754607893431e-02
-1.424694947728581164e-02
7.090097624612071159e-02
1.511031028567559435e-02
1.324748617941856332e-01
8.334495995375744426e-02
2.395501192136730104e-03
8.833871670882421923e-02
6.884440097738474262e-02
-1.385840845944450589e-02
5.798302847758707822e-03
-1.950803827580887412e-02
-2.708553880246692552e-02
-8.194481236611782238e-02
-1.973955829783329615e-03
3.162547314878744881e-02
-4.552676450935243951e-02
7.649792493281233619e-02
-7.542276681548859552e-02
-3.725739765212469912e-02
-6.811408257755850737e-02
-1.118253113566534951e-02
1.195853008645728598e-02
3.676966258199039495e-02
2.943075697889824260e-02
-3.613053216743224573e-04
-2.903102108665979106e-02
6.413185965207332528e-03
9.833133464538087662e-03
1.145409321996146701e-01
-2.803427828594722698e-02
4.399952443196431667e-02
4.419187120023934656e-02
-7.198675823659379802e-02
-4.888684198400777836e-02
2.128176834480071181e-02
1.201453305197596085e-02
-1.813622203119823239e-03
6.925894741421147194e-02
1.043248372715042532e-01
-2.149499718431771220e-02
5.916985262567424006e-03
5.314726311180508964e-03
9.868559438065544615e-03
2.034977710962746628e-02
1.011157045436592884e-02
-6.609028122009222468e-03
5.687050156636789394e-03
3.429236805933710136e-02
-3.453549067355167479e-02
-3.943315280965983133e-02
8.277467364546134410e-02
2.854901744348269446e-02
-3.408867948778214474e-02
-8.992846754020778627e-03
2.519054949129120088e-03
1.240120576769927763e-01
-1.757115854506629757e-02
1.824260096320134278e-02
-5.713116817928434038e-02
-5.604866333778540238e-02
4.726850023731435368e-02
-2.971590450262819039e-02
3.141106828498736042e-02
-6.327017172570446879e-02
-9.665627071135484208e-03
2.293702182038099419e-02
-2.689144313406092654e-02
3.478935455643528823e-02
-2.639692798322547385e-02
-3.091861235160727264e-02
4.587830742863197378e-03
-3.945140663881954030e-02
6.903980259176473178e-02
5.022409663818729400e-03
-4.780580288607492491e-03
-6.486961683014323991e-04
-1.690667937402687976e-02
-2.634046354752084956e-02
3.745568260878978650e-02
-2.901706401897565651e-02
-2.577512252158123060e-02
-5.357529685294495914e-02
4.521836729303888719e-02
-3.738077154059527007e-02
2.413730036036530399e-02
1.006916698089070222e-01
1.196488648896583927e-02
-6.480570028301277374e-02
-1.214338492057352725e-02
-1.968938112404845244e-04
1.640366138554038428e-02
3.499424137173264004e-02
4.026873284656962322e-03
3.533612177580129632e-02
-1.223223119303913121e-02
-5.817826387328672161e-02
-2.686323628319918499e-02
-1.979838188372673793e-02
-3.478871373369765707e-02
-9.976829033348767750e-02
-3.639816474641247024e-03
-1.218336164101311604e-02
1.925118263101677565e-02
1.861827718086539116e-02
2.514534299328771011e-02
3.744058866170980882e-02
5.480868576051164259e-02
5.481876459515850480e-02
1.778150773032202009e-02
1.739665476721451165e-02
-2.465766114680624163e-02
3.184223311889800706e-02
2.421806252151728969e-02
-2.508709997117731377e-02
1.414725382039360053e-02
-7.834010704996942354e-02
3.496955652280642896e-02
2.141169008370886334e-02
-6.762114001662830089e-03
3.819953528024695733e-02
-1.335009172621908283e-02
4.773709519271773782e-02
1.764997586758603257e-02
2.761402438160626832e-02
2.725429816251304441e-02
2.372954275721107439e-02
-2.707081782857312380e-02
4.738296688119372768e-02
1.705078765857984471e-02
-2.297977231720105262e-02
4.281937723946573071e-02
2.652668804105165826e-02
-3.587390287679617738e-03
-1.613933266129030653e-02
-9.789904131320921465e-03
9.684710483956370658e-03
2.603741955137093070e-02
-3.442975528107483120e-03
4.486671715394632831e-02
-2.893816091465738552e-02
-2.873630583907756803e-02
-3.770323360645795596e-02
2.852466200261517554e-03
-3.254609750578294283e-03
3.126191650624023793e-03
-4.387829090078069344e-02
4.689127542866279585e-02
1.220728797832414288e-02
2.494706690765488219e-02
-2.181758222607736025e-02
3.371423878438156718e-02
-2.152696622086718373e-02
-6.354007567919992341e-03
-8.843238307701972722e-02
-1.031811262483184610e-01
-1.814392480997239349e-02
-1.504973445103006784e-02
1.490919076635164979e-02
2.896577487070825518e-03
5.724566869147295310e-03
5.012368747350742088e-02
4.143493719623479732e-02
-2.370813707972763834e-02
1.433699257419568905e-02
1.428928827619772510e-02
3.457072395351167698e-02
-8.659710347795102764e-03
-1.153678104395164036e-02
-3.146299972180101323e-02
-2.313680938915554583e-02
-3.101281856039616799e-02
5.756503509158301078e-03
-1.960487901841537900e-02
5.528296055664394353e-03
2.004644216356913505e-02
2.687521799048327945e-03
-2.429606340255963657e-04
2.449313441745753703e-02
-5.479951071410654045e-02
-4.765060500077624578e-02
-1.075957176944193454e-02
-1.601600367072188516e-02
7.113354131094182936e-03
-5.431268288371806849e-03
5.202681798798221985e-02
4.292941740204083562e-02
4.282653356086923990e-02
1.583063758639113860e-02
-1.069068046201057491e-02
2.407210840693869633e-02
2.408993622125870510e-02
6.116323969900009511e-02
3.987137239216269335e-02
-5.388001606017682986e-03
1.353187728468738596e-02
-3.153163286736022225e-02
-7.971653316545089171e-03
1.782428948869884885e-02
-8.029398033335407442e-03
1.819704130993665681e-02
-8.182388607528703200e-03
-2.366131988842216493e-03
-1.023372130831832691e-02
1.792712647712022683e-02
2.317078016090958273e-02
2.567602918943164350e-02
3.296520361065781446e-02
2.541247599494535214e-02
-7.638670199554503312e-03
-3.532213548837515732e-02
2.004467484935005747e-02
2.188775482560060930e-03
2.226255655919700399e-02
1.738055716790313024e-02
2.939372029480021367e-02
-1.965920857144152697e-02
2.600495553268618830e-03
4.391186593831489238e-02
7.266316857907923615e-03
-9.720922630048145496e-03
-4.909997760942383903e-03
1.212208906085983362e-02
-3.125597367053601500e-02
2.369851859187717142e-03
-2.143488868153005725e-02
2.352688905695986613e-02
-2.520677494453414658e-03
4.666263583232020673e-02
1.370419340030126082e-02
2.315983470883308231e-03
1.403348033369038531e-02
-1.134776879541971387e-02
-4.645823451431563451e-03
3.484242189872209516e-02
2.544318032702794566e-02
8.985667411309246344e-03
-2.310041931367137411e-02
-2.111701722753852109e-03
2.220494194323467251e-04
1.369574222916120076e-02
3.421192230657981587e-02
2.763871770922259746e-02
-2.033367233346564454e-02
2.517231229485143371e-02
-6.721736315875396876e-03
-1.581905226949428811e-02
1.341583298077572185e-02
-2.236694196471920859e-02
6.718124512414382424e-03
3.833269707443217461e-02
-1.124328260380217347e-02
1.812491157348545059e-02
2.882166780033289504e-03
-1.363258288689093295e-02
1.126189961918420100e-02
2.252030484432502103e-02
2.670373085476249533e-02
1.800923227600322724e-02
8.815249046530715740e-03
2.462493052615624678e-02
1.106465807360227337e-02
1.120475209725556483e-02
-4.593414362524529150e-03
-4.512981824320560706e-03
8.629503960706302879e-03
2.866830256916326133e-02
2.859613116150593395e-02
-6.308254401410800551e-03
3.723023825343130255e-02
-2.801331089855477446e-03
1.475934149230322817e-02
2.865817477099134869e-02
3.494560993997993664e-02
1.306872384384709547e-02
4.309133579174266593e-02
-8.885298150509623669e-03
1.738055888289756143e-02
3.489956261574404806e-02
6.113779937595508786e-03
-2.455315529927836003e-03
1.913907514689096312e-02
-4.724113996078325127e-03
-3.913838963060157117e-04
2.579694125777479488e-02
8.456057999521463323e-03
-6.774897003562523751e-03
-2.573874478422192094e-02
1.215770726625891099e-02
3.180713583369326053e-02
4.201857846245794781e-02
-1.792656229590443122e-03
2.739598832204665976e-02
2.512508180357334031e-02
7.273008786552600038e-03
1.897958524640124683e-02
-3.495907070728780501e-04
5.874848795850189098e-02
2.562789114520702335e-02
5.932303816197943315e-03
2.042773856630521884e-02
2.456344052901885885e-02
8.852607684689333192e-03
-3.455445968394112643e-04
9.011012535456885963e-03
6.424361672181554302e-03
2.914346630553660972e-02
-5.920017930226081568e-03
-2.551648966191378751e-02
2.900786066171108513e-02
-8.325429722711032154e-03
2.096472304591497776e-02
1.681861521615424238e-02
-1.246450599284395708e-02
1.454749713354876184e-02
2.318844833709111757e-03
3.726914267357738821e-03
3.790536322503714611e-02
-2.076901936460777420e-02
2.874575788066534993e-02
1.047688339550164292e-02
-3.346635869463654434e-02
4.210852780714035432e-02
2.520806503626471171e-02
1.456026145265359312e-02
1.647610331318813057e-02
3.852190251767181883e-02
-6.624918866764411586e-03
-1.728854614207519722e-02
-7.962800846051148324e-03
-2.811433925645943216e-02
8.412257009689574905e-03
-1.526567031784481672e-02
2.985180706120157262e-02
8.724503182392295483e-05
2.428074510607354866e-02
2.560105657867622377e-03
2.183399951162145070e-03
1.314730284752210591e-02
4.623191441206655344e-02
3.257763759284146299e-02
4.448081211117248940e-02
-6.960539646090737297e-03
-6.338384121772470438e-04
2.514491009262064328e-02
2.699951773744750996e-02
5.969064073685849577e-03
1.159946516524927064e-02
6.770133706035272141e-03
-3.225380835964142268e-02
3.203981217081816601e-02
-2.768301752417746085e-03
2.039662228326703450e-02
1.300011472438218456e-02
-2.269328069506790224e-02
-2.885219187696078103e-02
2.247606444841377879e-02
1.672775290151714764e-03
3.058380953148439165e-04
1.899747026257388172e-02
5.016474516210479677e-03
3.881967027188059499e-02
3.859587274230907861e-02
-9.806237890667640969e-03
-2.930203162585750740e-02
3.604243601137407937e-02
3.899640584690152595e-02
-1.225759861299615013e-02
-4.119062694850372103e-02
3.878692947225396287e-02
1.613333237510150564e-02
1.921176423157230917e-02
-3.120434266246244551e-02
-3.971123176269352427e-03
-4.519515726195434679e-02
5.129440389574414089e-02
1.646695034527735982e-02
3.585169781826771929e-02
2.327136589883198325e-02
-3.990146002800597919e-02
-1.879436010869598925e-02
-8.221970594053771772e-03
-2.914048925863759257e-02
3.254132074799952895e-02
3.432647810932817206e-02
-2.168202334504509485e-02
3.957696416294945868e-02
4.019438392235626101e-02
9.214762215456898109e-02
1.368037642306046617e-02
-1.114831268789489606e-02
-1.882731796447695630e-02
3.243637835224401356e-02
-5.945296815950221192e-02
3.153193565045476869e-03
-2.435451747907238507e-02
-1.632177972798894150e-02
3.274179551455205089e-02
4.047991144963590526e-02
3.517524144569053601e-02
-4.235683380567057443e-06
-5.389218398411676353e-03
6.459441975707341799e-02
2.184599526702000680e-02
5.339251958476685760e-03
-4.329827058202380397e-02
5.067208700485745926e-02
5.915015179828116143e-02
4.294369624129713847e-02
2.378437262166943622e-02
-2.114843777644960857e-02
-2.397873491293464956e-02
3.470315710661030228e-02
-2.632055740763782764e-02
3.705151825257130271e-02
-7.286667295041703019e-03
6.223858848706484426e-02
-2.209032149412665062e-03
-3.676961143130983573e-02
2.646334500134453829e-02
3.086233850612001353e-02
2.697803228698301102e-03
5.452879424410320836e-02
-3.272469018342966839e-05
7.607374282953329250e-03
-3.085067416299783899e-02
1.526269700206054659e-02
5.928967017453853905e-02
1.196975580986642251e-02
-1.977758053811191907e-02
3.940775810126005002e-03
5.469133049317866785e-02
3.177456208137174887e-02
-1.866944908899024341e-02
-5.127641262412955571e-03
2.963743463169577624e-02
3.954619213703623043e-02
4.923310919364797152e-03
-1.398852381144692625e-02
1.442497516381224289e-02
-7.865433609433119221e-04
5.123029175815203839e-02
-1.837722631618104313e-02
1.571313665443999086e-02
4.578648768047724471e-02
2.495626888533631141e-02
1.638355851808113647e-02
7.353854745758992006e-02
-4.712769043779130307e-02
1.197636936609610195e-02
-4.636215332130754624e-02
6.965097495240128722e-02
-7.059302746590286060e-02
-3.665769277772553368e-03
-9.278573706350224867e-03
3.600507454685822339e-02
-9.064436462456366972e-03
-3.293686585725377064e-02
2.736230224851536608e-02
2.334210861414621885e-05
2.258630051625813706e-02
1.887330416366873528e-02
-1.558761200610247902e-03
-5.184116953215337290e-03
7.261189611768867347e-02
7.345919878712731110e-02
2.207228708558007287e-03
-3.264628481638916224e-02
1.645322283851595457e-02
-1.377971761619282628e-02
-2.472563226392094499e-02
4.455273221068486306e-02
2.882097196167561839e-02
-2.074925083882300098e-02
1.273409188640822179e-04
4.414360312336765985e-02
1.148121910833887482e-01
4.036445452645580356e-02
-2.717094513902424194e-02
4.217147367144340880e-02
1.779539209299201355e-02
-3.002208508181050672e-02
8.210178789264661880e-02
2.851726178633963698e-03
4.515353618793326723e-02
1.442866041823364677e-02
2.781719702962421464e-02
-6.514641645610059172e-03
1.147813832165091828e-02
3.453121437551343736e-02
2.746964860843539163e-02
-3.443905367885979635e-03
-9.947026285106947904e-03
-3.626101428885675909e-02
6.023710285547365095e-02
1.946426218009984430e-02
1.286706690003871709e-02
6.337499657954203183e-03
9.999305978202860726e-03
5.048763687030259628e-02
8.856517917039431753e-03
-2.199048043786451523e-02
8.710436839537757242e-03
3.476283948477306828e-03
-2.310157451829910127e-02
1.296665560338516182e-02
2.217129882506207669e-02
-3.543316669657100952e-03
3.201121572544551874e-02
-3.487682805954848975e-02
-3.943748495581849561e-02
4.089923087849160060e-02
1.678158163806745679e-02
3.279871858452174799e-02
4.700071721010302961e-02
3.068696665574932505e-03
6.842861276082388283e-03
4.342537605986206140e-02
-4.192595466202984011e-04
1.756520928494463563e-02
1.973287902862462181e-02
1.156592432185426234e-01
2.369383216052132687e-02
5.781975731752135583e-02
-3.744496860326396864e-02
2.038391121178420931e-02
4.161331233483924613e-02
1.741188868011555105e-02
4.507639144727373925e-02
-6.618853639754356324e-03
-3.117231517733266843e-02
-1.432813234701004086e-02
3.445513710907657789e-02
-5.607467878036520581e-02
4.467080780508173032e-02
5.252037462525900591e-02
5.595435594581732452e-02
-3.404498966724655434e-02
-2.469765933473731107e-02
-4.231140537513737587e-02
3.997060983981115534e-03
-7.953780665282966789e-02
-1.365554453292713855e-02
-4.874529009809672186e-02
-4.891396991241060005e-02
-5.232501243538330987e-02
-4.146776019122332124e-02
3.533106573921293136e-03
-3.462098537099682696e-03
2.791564898785849069e-02
5.927669483553877489e-02
1.759756562987180653e-02
-3.845311049016916782e-02
4.127737919950297957e-02
3.228252460491775819e-03
1.359422839524611695e-02
3.868246684209245695e-02
-2.403401774419750697e-02
-3.597190134853936287e-03
-3.844973347445864581e-02
2.520876466058034199e-02
-1.435358519888827247e-02
-1.463734388092216218e-02
1.397568538870217099e-02
-3.239278046340401084e-03
1.072000392769745583e-02
4.244634536483440912e-02
-1.763186697154842109e-02
-4.336647671139173821e-02
2.751762392816129235e-02
-2.429009006271317175e-02
2.736532645404538694e-02
4.033422424819290558e-02
1.084018782109158301e-02
6.898470410814029619e-02
2.195488243420107635e-02
3.668368051125753954e-02
-4.048590617443394157e-02
7.006735435881374097e-02
9.261121449012962858e-02
-3.723342112672652169e-03
-1.882446793223021414e-02
1.048171095223942167e-01
-7.381678390449243816e-05
5.269338521737695208e-02
5.582981169565767038e-02
2.661271852263158780e-02
1.495341570174822145e-03
5.873768894572650896e-03
1.398993525158219731e-01
5.997590826307116346e-02
4.148214637348340665e-03
3.396741828646778621e-02
-4.890222400366130845e-02
-3.807478228144460519e-02
-2.644293309878246664e-02
3.627868891229569116e-03
5.751636377239182502e-02
3.018295998927715551e-02
2.636456740623871128e-02
3.817710695289488337e-02
9.227542674363362063e-02
-1.161177603541086317e-01
-1.112081632467954231e-02
8.289182966188968216e-03
-2.383900872625738937e-02
5.135716385606714550e-05
4.342462781389430648e-02
2.798638161025626681e-02
7.989955039216167787e-02
7.187759601863394354e-02
-1.588874193353583680e-02
1.575815719502074094e-02
7.587495430463359058e-02
-2.801716936612043754e-02
-2.378516026597268102e-02
-7.477258919075822961e-05
6.431476509447420220e-02
-1.627345753625655117e-02
7.288473397349955196e-02
-6.097133695479996229e-02
-9.780298550038218908e-02
-1.231905507126097865e-02
4.519568600932800939e-02
-3.292368481247016226e-02
-3.301802203712540795e-02
3.747720179304917659e-03
3.674603794891451169e-02
2.869091911936886771e-02
3.669036479316565430e-02
5.035684390681873651e-02
9.604412032852326087e-02
-8.721880862168265164e-03
3.812830687263210616e-02
2.590887248855768682e-02
-4.718098655064806649e-03
-9.206922709528103654e-02
4.328790975061646423e-02
3.411729800776597266e-02
1.145805189363768156e-01
8.478283145283357913e-02
9.823317203015834165e-02
1.561406273292997304e-01
-2.150353968723360456e-03
1.298645341621312149e-02
-3.610786886122702155e-02
5.094106306606679263e-02
4.138975470021567793e-02
1.817818344585477031e-02
6.525869178822485406e-02
-1.048385162577821356e-01
1.752568144272131645e-01
-1.058726984384512348e-01
-1.770156744320527109e-01
1.218256458171096401e-02
-1.187941040250714737e-02
6.766697469619982995e-03
3.514035499348047015e-02
-8.780649549295299616e-02
-1.617149431569547546e-01
5.484047524102695498e-02
-1.588693623597846605e-01
1.027590555630269187e-01
1.139767193702318285e-02
1.059919652797477324e-01
1.402747002822271258e-02
1.245805555707766576e-01
-6.948412057957283061e-02
9.811666030747964728e-02
-3.794906216846261754e-02
3.131781780434831491e-02
-3.639873819796939081e-02
3.281930858891127234e-02
-8.918927421527207688e-02
1.465082795717679021e-01
-6.745288694902447368e-02
5.753768485954803558e-02
1.097238777829365741e-01
-1.688641513765886185e-02
-6.296513552655361168e-02
3.738171035912026593e-03
-9.048324118654052506e-02
3.672717460382213250e-02
3.003640447996231561e-02
-2.379121503666453002e-02
-2.129093462135450351e-02
-4.114752283556999402e-02
1.679461851076050061e-01
1.509196030061332461e-01
1.172568962187248570e-01
-1.357429684499092959e-01
-3.716636526295063331e-02
9.149388376461725647e-02
-5.829465380666835894e-02
-2.180436194396887656e-02
-5.805417033300392521e-02
1.355453404528662587e-01
7.563910149401086025e-02
7.527274273279144223e-02
1.609806201280722104e-01
1.417301674276174595e-01
-2.891734767848346335e-02
4.442985384825298006e-02
1.386329659437636475e-01
4.407169082961748252e-02
1.636996520172617209e-01
-1.477641637486844066e-02
9.123742298124426497e-02
3.888067259864261271e-02
1.321610780322370338e-01
5.319343324042997978e-02
3.078471797385922554e-02
5.673099799403843709e-04
2.981643109139388570e-01
8.372572722400221240e-03
9.122320672550776610e-02
-1.595789130387554461e-02
2.205674837263542354e-01
5.111445513980131944e-02
1.785540519564914608e-01
-1.940574111618014255e-02
1.223474731173433416e-01
-1.691453450620241938e-01
8.979465088534541173e-02
-4.531916859722306956e-02
-1.813255263563388897e-02
-3.697673685016749506e-02
2.661078481313301422e-02
-1.035050783149311787e-01
-1.230307941423724044e-01
1.549512552509156038e-01
1.792537147788901900e-02
-1.571153977192912832e-01
-2.731187826744189695e-01
-8.010800597942382972e-02
-1.280901106120165833e-01
6.465588068431374347e-02
-1.146575647830413158e-01
1.165359293575381483e-01
6.482049518693806800e-02
-1.095631804793357061e-01
6.976124140568248921e-02
2.077307332326819855e-01
-1.893377834685404382e-01
-1.133940984018478176e-01
-4.387621390966075369e-02
1.232328621584943967e-01
-1.715643322843907748e-01
1.244641855119016927e-01
-2.294049292720413136e-01
-5.065549362668948091e-02
-9.003198376513771306e-02
4.566818957916458643e-01
-6.179305549869763131e-02
3.677209134838213545e-02
3.778923064497259343e-01
1.478091539218841510e-01
1.509340482006773197e-02
-3.223483071747332840e-01
1.536582224819502962e-01
3.102277397230530642e-01
2.346344191757449016e-01
1.085613766720421869e-01
-1.267470058445754333e-01
2.377091222559155892e-01
2.692554092210646677e-01
3.710151804303196132e-01
1.631790050390382989e-03
-1.446836129533824178e-01
2.838906881425661277e-01
-2.571743317352952890e-02
7.869861610439038424e-02
-2.230776340325542062e-01
-7.657839755231150847e-02
-2.712175492704721469e-01
-7.478332440156140737e-02
4.890666326943345771e-02
-5.861752114888266023e-03
4.555839860173321876e-02
9.461421173815140473e-02
-1.157296068809914730e-02
3.823878641479171864e-02
3.609757448997323592e-02
5.185186938220100183e-02
-1.820577979886714992e-01
-9.180727881684182246e-02
-1.819915478307890244e-02
-3.247698309182201482e-01
2.553490419181945748e-01
2.210047032887608731e-01
4.305870934108497750e-01
2.119070987581001819e-01
-7.760632708204663610e-02
1.166687563706600844e-01
-4.157041457523751871e-01
1.587284131629736750e-01
-1.731413674509736655e-01
-7.956653584546870273e-02
-1.395365806972740375e-01
-5.532533165098495465e-01
-4.721692328626042046e-01
4.596961782068633151e-01
1.356817647802923410e-01
7.621307528350724780e-01
-1.675305353527345720e-01
3.527641800166446406e-02
-2.337522534213244962e-01
2.520923141042049620e-01
-2.423401750324301884e-01
6.713205171147298977e-02
-3.363581247073628711e-01
-2.839491527279976446e-01
2.286224785833897710e-01
6.027288749573229271e-02
5.177654729522414012e-01
9.291606962529158631e-01
4.849462301834668865e-01
-5.068056908332889410e-02
-1.622811764380852340e-01
6.522311961505488087e-01
1.090829800518258591e-01
-1.365643846542151651e-01
2.008468457632510418e-01
-2.271667537172315787e-01
5.531586940921924267e-01
-2.499338832828874868e-01
-2.837875403112698480e-01
2.352438147518161882e-01
-3.898943306287222521e-01
4.087340482820912557e-01
-3.892889792346854172e-01
3.764598244390007092e-02
7.450883157322691908e-01
4.721412851138129252e-02
-1.962360732390080742e-01
-8.792443967676658589e-01
-1.204153745691429189e-01
7.531752342794022503e-01
1.000006718331479805e+00
-2.255218242610629031e-01
9.982303546030519836e-01
5.678598163123931286e-01
-8.159340990748577271e-02
3.923026332455538112e-01
4.775625194363379844e-01
8.885506237978777477e-01
1.192183934197652784e+00
8.473013091939933794e-01
-6.538107553441565578e-01
9.594786222914734874e-02
4.613911796159646944e-02
7.551249267586797043e-01
8.631529061605793807e-01
1.604241150499328139e+00
-1.254110124542566762e-01
1.097097907325876864e+00
-6.513179941953421981e-01
5.881707076525938271e-01
-4.145002292758288576e-01
1.513570249922286948e+00
1.737973594084801787e-01
-1.415694393544604690e+00
9.333967386095228802e-01
-4.989179827727272531e-01
8.361195916992893995e-01
-6.914553251086024144e-01
4.667150715632271268e-02
-6.638024605096083386e-01
2.375658328407085629e-01
3.287933305433330400e-01
9.148720414935361811e-01
-7.878004524955729559e-01
-2.819085725534883347e-01
4.061254242891719768e-01
1.844108729550293813e+00
1.012305764489161986e+00
1.559701828716230976e+00
-5.710198004859574628e-01
1.137469142973993375e+00
1.513528654183765310e-01
-1.090430285214177397e+00
3.917689496555525341e-01
1.691591264446328652e-02
-2.430766854522097842e-01
-1.029414616225417634e+00
3.841098735988144885e-01
-1.334195067296596093e+00
1.496640657297018395e-01
1.074836728769272831e+00
3.708042805805390474e-01
7.169367924016198934e-01
-1.744208510221514075e-01
6.700606506389825689e-01
-1.372082804387968036e+00
6.766004743240386921e-01
-1.132159401323172276e-01
4.466738720460932122e+00
2.427270258771373257e+00
3.998725476616929786e+00
1.714366395365690909e+00
-9.632301305507521283e-01
-1.031746202869241458e+00
1.294862188053454502e-02
4.583041267525819862e+00
5.154582983137503405e-01
2.586198645590386924e+00
-2.497692221095913379e+00
-3.850849392443864705e+00
-3.594033843700751074e+00
4.624816936420936386e+00
2.721873942943314972e+00
-2.523010255258988810e+00
-1.909872011319986518e+00
8.398492090580036429e-01
3.687575849388063376e-01
1.127692864260984695e+00
1.519359875808824034e+00
-3.381044168611726519e+00
-2.913291113437001645e+00
2.449220502112474662e+00
-1.007531469323216688e+00
2.756835608714673924e+00
5.422539055542119790e+00
2.834718593127079522e+00
6.347836952170768932e+00
3.776562206735313509e+00
9.157529080119637399e-01
-3.881276606700202247e+00
-9.388315263902738406e-02
-9.719543616157113597e-01
-2.910490662408363516e+00
6.815468846953139703e+00
-8.559290204671218261e-01
2.353699130894118419e+00
1.945160835088123985e+00
-4.565200857332768258e+00
-2.406844087520189746e+00
-3.281660587645971905e+00
8.367224130117240088e-01
2.922176756090585581e+00
1.234002883476227330e+00
-9.576506981174377486e-01
-2.859871400635545236e-01
3.461861933777883316e-01
-3.326775576905221854e+00
2.780435785747359390e+00
-8.944944127693489122e+00
-5.088748093004357154e-01
-3.782170437840357557e+00
3.374506511551712551e-01
-3.791274066196291592e+00
4.335778506814953914e+00
-1.158728741680494423e+01
-2.010186142463998493e+01
-2.798081426604025479e-01
-4.780658020405886832e-01
-4.192347366432938927e+00
9.796621535275139570e-01
2.820969569795737986e+00
-5.780668384700342610e-01
1.146586939126945204e+01
1.169250979725423178e+01
-5.225208623800102536e+00
-1.343333712457357620e+01
-1.277749074694210130e+01
7.507409920022295680e+00
1.525714979755493639e+00
1.558662950239772016e+01
8.034280584438416639e+00
-6.043405288088046667e+00
-3.551216642247430055e-01
-2.248103936037912121e+01
-9.950971617456017881e+00
3.275003372792655654e+01
-4.393762980325141676e+00
3.235114407953600946e+00
-8.774525280860771659e+00
-1.117839069118523021e+01
-7.427796143146840890e+00
-3.966787155184418712e+00
2.417344641612454215e+00
2.439741223783161939e+00
-1.107393885793734789e+01
-4.111601979641399396e+01
-9.159824482859315609e+00
1.250547408908972358e+01
-1.996463903827650155e+00
6.099992481376570908e+00
-1.425378617131027603e+01
4.491315097347743546e+01
1.646283692146551658e+01
3.019753531187784112e+00
9.050700645967781455e+00
-3.375074895845224354e+00
1.429165831185403235e+01
2.810557398658764683e+01
6.364168926857625974e-02
-2.392979966013722404e+01
-4.473285294870583684e+00
-1.601466747613604369e+01
-5.873563711989369551e+00
-2.415358091007847463e+01
2.379316710275020696e+01
2.274361028475843227e+01
-1.090064658948098675e+00
2.574399284424453072e+01
3.580796339968522979e+00
1.825763461134861432e+00
2.288183374977066364e+01
1.477736228976665878e+01
-1.362074640438842721e+01
-2.131569681308306485e+01
1.592529524446054623e+01
2.414922736936992465e+01
2.718063438110627672e+01
-1.708883743203435657e+01
-2.399147754295194801e+01
-2.230592729791435502e+01
7.992392649594893150e+00
-2.261079079559617711e+01
5.531520718282450844e+01
-8.932186515588277587e+00
-3.041323035920717999e+01
-4.421133707520600353e+01
3.805503279908362657e+01
5.453733051572875468e+01
-7.343632865863948211e+01
-1.433508030259809329e+00
-3.635451117461184367e+01
6.882141647707124221e+00
-2.831022061450954652e+01
3.144323088085962326e+01
-2.263326779637279529e+01
1.585181768141982417e+01
3.147893950625582704e+01
-1.674858498791536476e+01
-9.196072489744105738e+00
-4.491222522700345365e+01
1.177006077413473228e+01
-6.687051379985339850e+01
-7.596453102596126428e+01
-5.419321092625632730e+01
3.334979356293119679e+01
-3.904813915339997976e+01
-2.762511998944941993e+01
2.240907531475281544e+00
2.835733760583885754e+01
-1.997204602460614709e+01
1.461361367433786818e+01
5.415989083428991080e+01
6.900953714227624403e+01
2.213116639875650904e+01
4.171449975475086092e+01
5.357636383916094047e+01
-1.258684549496662619e+01
2.657651571360490461e+00
-5.942156765826381637e+00
-5.163248456023853095e+01
-3.790504111412886346e+01
-4.176422798493978661e+01
7.402663204326937318e+01
2.331783244936570654e+01
2.105862192334819305e+00
-8.026351280158556278e+01
-6.544874495415724880e+01
-6.716323714178241744e+01
-2.330615065885976023e+01
-2.047070685425809344e+01
-2.520690104550459054e+00
2.804635031847161741e+01
5.876408099528115514e+01
1.377168426435965998e+01
-4.741115783207784773e+01
-2.071399342794464005e+01
2.735169217959492016e+01
-2.850224432406392339e+01
-1.253559307079727070e+01
6.810086679239859109e+01
-4.687748257742072866e+01
-4.584816148894697818e+01
-6.963496920203313323e+01
-6.059846183823969312e+01
5.139013586341735440e+00
2.362691608297460988e+01
1.992065994141310270e+01
-2.529703954551152378e+01
-2.212686129897516096e+01
-5.639888008836318534e+01
-4.209074510492905929e+00
1.177898046679796096e+01
3.335292047800704296e+01
6.892024003438444346e+00
6.102610197305966722e+01
4.567006328728086828e+01
5.295113363805937468e+01
5.434614838272184301e+01
8.873062392553521249e+01
5.368618497165920900e+01
9.059538116750240988e+01
8.846924755338370971e+01
9.357084709337024719e+01
5.454886800203541952e+01
-1.170445001278540564e+00
2.229844521533279789e+01
4.454854811288492300e+01
2.447560511045119824e+01
3.688885969146858734e+00
-9.999731667859353479e+01
-1.642163883230000465e+01
-3.014698607976298206e+01
-7.789855374518427311e+01
-2.439297394433327426e+01
6.332974684726856651e+00
-3.793431475508359352e+00
4.499228543618561105e+01
1.482275801727518427e+01
-3.034034374605118245e+01
-6.784860815488536900e+01
-4.278924062864211919e+01
2.810338724414350153e+01
3.448037064767645887e+01
6.907361995679181632e+01
3.594205303118053507e+01
3.190601415439509481e+00
-8.771778335799160775e-01
-5.214005200455440558e+01
3.966441823213244788e+01
3.418209129786349365e+01
-4.446220052327282701e+01
2.338686916985033903e+01
-3.334482519407762879e+01
6.289622808319830227e+01
7.831319256787457661e+00
7.423839604210196796e+01
5.317759938473103176e+01
4.965429652509101288e+01
3.826255102925874496e+01
-2.827075030091759089e+01
3.467485141408143079e+01
8.126967356699690015e+01
1.309695586466665986e+02
4.425114468206810159e+01
3.791149104766773092e+01
2.940198530889777118e+01
-5.142426061883745092e+01
-6.298382636276300239e+00
1.078038606541201716e+01
8.001630272335464866e-01
1.491698972292858549e+01
1.603356044047086115e+01
-8.015260886966553144e+00
1.608218777132945831e+01
6.944578922887846772e+01
-1.679787078909982867e+01
-3.671871104030459776e+01
-1.881408370542698449e+01
2.024043002971966487e+01
2.387612029303437922e+01
5.429020277785840420e+01
